# Supplementary material for: Intergenic, gene terminal, and intragenic CpG islands in the human genome
Source: BMC Genomics. 2010 Jan 19;11:48. doi: 10.1186/1471-2164-11-48 (PMC2817693; doi:10.1186/1471-2164-11-48)
Supplement: Additional file 1 — CAGE enriched non 5' CGI. Tables contain lists of genes with CAGE-enriched CGIs in 3' and intragenic regions separately. [file 1471-2164-11-48-S1.ZIP]

Archive with 2 entries (2 files):
- Medvedeva_CAGE_enriched_CGI_in_3prime.xls
- Medvedeva_CAGE_enriched_CGI_intragenic.xls
