# Supplementary material for: Intergenic, gene terminal, and intragenic CpG islands in the human genome
Source: BMC Genomics. 2010 Jan 19;11:48. doi: 10.1186/1471-2164-11-48 (PMC2817693; doi:10.1186/1471-2164-11-48)
Supplement: Additional file 1 — CAGE enriched non 5' CGI. Tables contain lists of genes with CAGE-enriched CGIs in 3' and intragenic regions separately. [file 1471-2164-11-48-S1.ZIP › Medvedeva_CAGE_enriched_CGI_in_3prime.xls]

## Sheet: 3prim_best_40_genes
chr1	3prim	21416666	21417625	115	AF336876	chr1	-	21125709	21461413	FKSG49
chr1	3prim	36440923	36442102	55	NM_005119	chr1	+	36359139	36439250	Thyroid hormone receptor associated protein 3 (THRAP3)
chr1	3prim	107825141	107825410	517	NM_006113	chr1	-	107825831	108219580	Vav 3 guanine nucleotide exchange factor (VAV3)
chr11	3prim	44704781	44706337	73	NM_006034	chr11	-	44537174	44929010	Tumor protein p53 inducible protein 11 (TP53I11)
chr13	3prim	51666296	51666855	49	AL137707	chr13	-	51639849	51763681	Hypothetical protein DKFZp434F1622	similar to transmembrane phosphoinositide 3-phosphatase and tensin homolog 2 (LOC644623)	hypothetical protein LOC100134095
chr16	3prim	960220	961304	123	AK127296	chr16	+	954987	962083	Hypothetical protein FLJ45363	hypothetical protein LOC100130051
chr16	3prim	30576608	30578656	79	NM_024031	chr16	+	30569741	30575234	Proline rich 14 (PRR14)
chr17	3prim	58980953	58982022	65	NM_173092	chr17	+	58954426	58980070	Potassium voltage-gated channel, subfamily H (eag-related), member 6 (KCNH6)
chr19	3prim	408800	413256	40	NM_182577	chr19	-	414359	425983	Hypothetical protein LOC284451
chr19	3prim	1416206	1422241	68	NM_005883	chr19	+	1401147	1424243	adenomatosis polyposis coli 2 (APC2)
chr19	3prim	50287926	50288711	173	NM_024707	chr19	+	50274369	50286622	gem (nuclear organelle) associated protein 7 (GEMIN7)
chr2	3prim	98070251	98071462	91	AF119842	chr2	+	97998979	98070524	PRO1048
chr2	3prim	127861347	127862127	80	AF370412	chr2	-	127823165	127928013	PP12901
chr20	3prim	60191004	60191773	50	NM_198935	chr20	+	60152216	60190961	synovial sarcoma translocation gene on chromosome 18-like 1 (SS18L1)
chr3	3prim	48445234	48446393	42	BC011993	chr3	-	48448590	48456523	Hypothetical protein FLJ12436.	coiled-coil domain containing 51	hypothetical protein LOC79714
chr3	3prim	198217265	198219185	64	NM_005929	chr3	-	198218465	198244952	melanoma-associated antigen p97
chr5	3prim	135496248	135497061	42	AF071111	chr5	-	135493102	135498478	Putative 10.3 kDa proline-rich protein DAMS	SMAD family member 5 opposite strand (SMAD5OS)
chr5	3prim	180412191	180413565	44	AK057097	chr5	+	180399842	180415374	Hypothetical protein DKFZp434F1622	butyrophilin-like 9 (BTNL9)	Splice isoform 2 of Q6UXG8
chr7	3prim	101522938	101524524	43	NM_001913	chr7	+	101052726	101520684	Homo sapiens cut-like homeobox 1 (CUX1)
chr8	3prim	145062258	145074123	147	NM_201384	chr8	-	145061308	145085746	plectin 1, intermediate filament binding protein 500kDa (PLEC1), transcript variant 11
chr9	3prim	127066118	127067849	55	NM_014636	chr9	+	126756606	127064997	Ral GEF with PH domain and SH3 binding motif 1 (RALGPS1)
