# Supplementary material for: Intergenic, gene terminal, and intragenic CpG islands in the human genome
Source: BMC Genomics. 2010 Jan 19;11:48. doi: 10.1186/1471-2164-11-48 (PMC2817693; doi:10.1186/1471-2164-11-48)
Supplement: Additional file 1 — CAGE enriched non 5' CGI. Tables contain lists of genes with CAGE-enriched CGIs in 3' and intragenic regions separately. [file 1471-2164-11-48-S1.ZIP › Medvedeva_CAGE_enriched_CGI_intragenic.xls]

## Sheet: Лист1
chr1	inter	1015563	1020228	43	NM_198576	chr1	+	995569	1031415		AGRIN
chr1	inter	92961959	92963117	78	NM_005665	chr1	-	92686275	92969982		ecotropic viral integration site 5 (EVI5)
chr1	inter	152999310	152999720	212	AK124646	chr1	+	152995856	153022904		Hypothetical protein FLJ42655	similar to polyamine-modulated factor 1 (PMF1)
chr10	inter	80672115	80673693	77	AY235683	chr10	+	80591875	80746279		PIAS-like protein hZimp10	Retinoic acid induced 17.
chr11	inter	1084946	1085920	41	NM_002457	chr11	+	1064874	1094416		mucin 2, oligomeric mucus/gel-forming (MUC2)
chr11	inter	62188895	62189993	49	NM_024099	chr11	-	62186864	62195817		hypothetical protein LOC79081
chr11	inter	111353137	111353611	87	BC064479	chr11	+	111313320	111358377		DIXDC1 protein (Fragment)	DIX domain containing 1
chr12	inter	20595657	20597271	214	NM_000921	chr12	+	20413485	20725646		phosphodiesterase 3A, cGMP-inhibited (PDE3A)
chr12	inter	120437748	120438860	44	NM_032590	chr12	-	120329621	120481609		F-box and leucine-rich repeat protein 10 (FBXL10), transcript variant 1
chr13	inter	75107541	75109214	54	NM_005358	chr13	+	75092570	75332002		LIM domain 7 (LMO7)
chr14	inter	102475959	102476436	42	NM_006035	chr14	-	102468469	102593552		CDC42 binding protein kinase beta (DMPK-like) (CDC42BPB)
chr17	inter	23735510	23736438	75	NM_015077	chr17	+	23723252	23752192		sterile alpha and TIR motif containing 1 (SARM1)
chr17	inter	33982159	33982810	48	NM_025248	chr17	-	33941330	34015709		SNAP25-interacting protein (SNIP)
chr17	inter	40344267	40344674	42	NM_002055	chr17	-	40338518	40348394		glial fibrillary acidic protein (GFAP)
chr19	inter	1033576	1034430	92	NM_012292	chr19	+	1018173	1037627		histocompatibility (minor) HA-1 (HMHA1)
chr19	inter	1777829	1779546	41	NM_020695	chr19	-	1766246	1799450		transcription elongation factor B polypeptide 3 (TCEB3BP1)	REX1, RNA exonuclease 1 homolog (S. cerevisiae) (REXO1)
chr19	inter	3928495	3929160	53	NM_001961	chr19	-	3927054	3936446		eukaryotic translation elongation factor 2 (EEF2)
chr19	inter	3933824	3934190	149	NM_001961	chr19	-	3927054	3936446		eukaryotic translation elongation factor 2 (EEF2)
chr19	inter	55861471	55863835	54	NM_016148	chr19	-	55856895	55912007		SH3 and multiple ankyrin repeat domains 1 (SHANK1)
chr2	inter	87214180	87216229	65	BC069048	chr2	+	86859339	87878028		LOC285074 protein	hypothetical protein LOC285074
chr2	inter	233617288	233619427	49	NM_019850	chr2	-	233568918	233703443		neuronal guanine nucleotide exchange factor (NGEF), transcript variant 1
chr2	inter	236360080	236362153	62	NM_014914	chr2	+	236184769	236815863		centaurin, gamma 2 (CENTG2), transcript variant 2
chr20	inter	29598737	29598953	41	NM_178581	chr20	+	29565901	29621029		histocompatibility (minor) 13 (HM13), transcript variant 3
chr22	inter	49021436	49024341	85	AB002313	chr22	-	49015866	49031480		plexin B2 (PLXNB2)
chr3	inter	160963645	160965722	52	AF145715	chr3	+	160474245	161097841		SCHIP-1-D241/253.	schwannomin interacting protein 1 (SCHIP1)
chr4	inter	169927446	169927677	198	NM_016081	chr4	+	169792946	170224296		palladin, cytoskeletal associated protein (PALLD)
chr6	inter	158951385	158952239	61	AB037844	chr6	+	158927876	159026869		OTTHUMP00000017504	transmembrane protein 181(TMEM181)
chr7	inter	840172	841486	109	BC006224	chr7	-	809883	951134		MGC11257 protein	Hypothetical protein FP15621
chr8	inter	13178213	13178683	112	NM_182643	chr8	-	12985242	13416766		deleted in liver cancer 1 (DLC1), transcript variant 1
chr9	inter	94846204	94847510	59	NM_032823	chr9	+	94568548	94928995		aminopeptidase O (C9orf3 )
chrX	inter	152740478	152741487	40	NM_005334	chrX	-	152733854	152751024		host cell factor C1 (VP16-accessory protein) (HCFC1)
