# Supplementary material for: Intergenic, gene terminal, and intragenic CpG islands in the human genome
Source: BMC Genomics. 2010 Jan 19;11:48. doi: 10.1186/1471-2164-11-48 (PMC2817693; doi:10.1186/1471-2164-11-48)
Supplement: Additional file 2 — Gene elements. The archive contains row data used for statistical significance of gene elements and CGIs overlap. See Table 1 and Figure 1 in the manuscript. [file 1471-2164-11-48-S2.ZIP]

Archive with 794 entries (794 files):
- 1coding_exon/1coding_exon_chr1.txt
- 1coding_exon/1coding_exon_chr10.txt
- 1coding_exon/1coding_exon_chr11.txt
- 1coding_exon/1coding_exon_chr12.txt
- 1coding_exon/1coding_exon_chr13.txt
- 1coding_exon/1coding_exon_chr14.txt
- 1coding_exon/1coding_exon_chr15.txt
- 1coding_exon/1coding_exon_chr16.txt
- 1coding_exon/1coding_exon_chr17.txt
- 1coding_exon/1coding_exon_chr18.txt
- 1coding_exon/1coding_exon_chr19.txt
- 1coding_exon/1coding_exon_chr2.txt
- 1coding_exon/1coding_exon_chr20.txt
- 1coding_exon/1coding_exon_chr21.txt
- 1coding_exon/1coding_exon_chr22.txt
- 1coding_exon/1coding_exon_chr3.txt
- 1coding_exon/1coding_exon_chr4.txt
- 1coding_exon/1coding_exon_chr5.txt
- 1coding_exon/1coding_exon_chr6.txt
- 1coding_exon/1coding_exon_chr7.txt
- 1coding_exon/1coding_exon_chr8.txt
- 1coding_exon/1coding_exon_chr9.txt
- 1coding_exon/1coding_exon_chrX.txt
- 1coding_exon/1coding_exon_chrY.txt
- 1coding_exon/isl_1coding_exon_chr1.txt
- 1coding_exon/isl_1coding_exon_chr10.txt
- 1coding_exon/isl_1coding_exon_chr11.txt
- 1coding_exon/isl_1coding_exon_chr12.txt
- 1coding_exon/isl_1coding_exon_chr13.txt
- 1coding_exon/isl_1coding_exon_chr14.txt
- 1coding_exon/isl_1coding_exon_chr15.txt
- 1coding_exon/isl_1coding_exon_chr16.txt
- 1coding_exon/isl_1coding_exon_chr17.txt
- 1coding_exon/isl_1coding_exon_chr18.txt
- 1coding_exon/isl_1coding_exon_chr19.txt
- 1coding_exon/isl_1coding_exon_chr2.txt
- 1coding_exon/isl_1coding_exon_chr20.txt
- 1coding_exon/isl_1coding_exon_chr21.txt
- 1coding_exon/isl_1coding_exon_chr22.txt
- 1coding_exon/isl_1coding_exon_chr3.txt
- 1coding_exon/isl_1coding_exon_chr4.txt
- 1coding_exon/isl_1coding_exon_chr5.txt
- 1coding_exon/isl_1coding_exon_chr6.txt
- 1coding_exon/isl_1coding_exon_chr7.txt
- 1coding_exon/isl_1coding_exon_chr8.txt
- 1coding_exon/isl_1coding_exon_chr9.txt
- 1coding_exon/isl_1coding_exon_chrX.txt
- 1coding_exon/isl_1coding_exon_chrY.txt
- 1intron_coding_exon/1intron_coding_exon_chr1.txt
- 1intron_coding_exon/1intron_coding_exon_chr10.txt
- 1intron_coding_exon/1intron_coding_exon_chr11.txt
- 1intron_coding_exon/1intron_coding_exon_chr12.txt
- 1intron_coding_exon/1intron_coding_exon_chr13.txt
- 1intron_coding_exon/1intron_coding_exon_chr14.txt
- 1intron_coding_exon/1intron_coding_exon_chr15.txt
- 1intron_coding_exon/1intron_coding_exon_chr16.txt
- 1intron_coding_exon/1intron_coding_exon_chr17.txt
- 1intron_coding_exon/1intron_coding_exon_chr18.txt
- 1intron_coding_exon/1intron_coding_exon_chr19.txt
- 1intron_coding_exon/1intron_coding_exon_chr2.txt
- 1intron_coding_exon/1intron_coding_exon_chr20.txt
- 1intron_coding_exon/1intron_coding_exon_chr21.txt
- 1intron_coding_exon/1intron_coding_exon_chr22.txt
- 1intron_coding_exon/1intron_coding_exon_chr3.txt
- 1intron_coding_exon/1intron_coding_exon_chr4.txt
- 1intron_coding_exon/1intron_coding_exon_chr5.txt
- 1intron_coding_exon/1intron_coding_exon_chr6.txt
- 1intron_coding_exon/1intron_coding_exon_chr7.txt
- 1intron_coding_exon/1intron_coding_exon_chr8.txt
- 1intron_coding_exon/1intron_coding_exon_chr9.txt
- 1intron_coding_exon/1intron_coding_exon_chrX.txt
- 1intron_coding_exon/1intron_coding_exon_chrY.txt
- 1intron_coding_exon/isl_1intron_coding_exon_chr1.txt
- 1intron_coding_exon/isl_1intron_coding_exon_chr10.txt
- 1intron_coding_exon/isl_1intron_coding_exon_chr11.txt
- 1intron_coding_exon/isl_1intron_coding_exon_chr12.txt
- 1intron_coding_exon/isl_1intron_coding_exon_chr13.txt
- 1intron_coding_exon/isl_1intron_coding_exon_chr14.txt
- 1intron_coding_exon/isl_1intron_coding_exon_chr15.txt
- 1intron_coding_exon/isl_1intron_coding_exon_chr16.txt
- 1intron_coding_exon/isl_1intron_coding_exon_chr17.txt
- 1intron_coding_exon/isl_1intron_coding_exon_chr18.txt
- 1intron_coding_exon/isl_1intron_coding_exon_chr19.txt
- 1intron_coding_exon/isl_1intron_coding_exon_chr2.txt
- 1intron_coding_exon/isl_1intron_coding_exon_chr20.txt
- 1intron_coding_exon/isl_1intron_coding_exon_chr21.txt
- 1intron_coding_exon/isl_1intron_coding_exon_chr22.txt
- 1intron_coding_exon/isl_1intron_coding_exon_chr3.txt
- 1intron_coding_exon/isl_1intron_coding_exon_chr4.txt
- 1intron_coding_exon/isl_1intron_coding_exon_chr5.txt
- 1intron_coding_exon/isl_1intron_coding_exon_chr6.txt
- 1intron_coding_exon/isl_1intron_coding_exon_chr7.txt
- 1intron_coding_exon/isl_1intron_coding_exon_chr8.txt
- 1intron_coding_exon/isl_1intron_coding_exon_chr9.txt
- 1intron_coding_exon/isl_1intron_coding_exon_chrX.txt
- 1intron_coding_exon/isl_1intron_coding_exon_chrY.txt
- 1intron_coding_exon_200bp_3/1intron_coding_exon_200bp_3_chr1.txt
- 1intron_coding_exon_200bp_3/1intron_coding_exon_200bp_3_chr10.txt
- 1intron_coding_exon_200bp_3/1intron_coding_exon_200bp_3_chr11.txt
- 1intron_coding_exon_200bp_3/1intron_coding_exon_200bp_3_chr12.txt
- 1intron_coding_exon_200bp_3/1intron_coding_exon_200bp_3_chr13.txt
- 1intron_coding_exon_200bp_3/1intron_coding_exon_200bp_3_chr14.txt
- 1intron_coding_exon_200bp_3/1intron_coding_exon_200bp_3_chr15.txt
- 1intron_coding_exon_200bp_3/1intron_coding_exon_200bp_3_chr16.txt
- 1intron_coding_exon_200bp_3/1intron_coding_exon_200bp_3_chr17.txt
- 1intron_coding_exon_200bp_3/1intron_coding_exon_200bp_3_chr18.txt
- 1intron_coding_exon_200bp_3/1intron_coding_exon_200bp_3_chr19.txt
- 1intron_coding_exon_200bp_3/1intron_coding_exon_200bp_3_chr2.txt
- 1intron_coding_exon_200bp_3/1intron_coding_exon_200bp_3_chr20.txt
- 1intron_coding_exon_200bp_3/1intron_coding_exon_200bp_3_chr21.txt
- 1intron_coding_exon_200bp_3/1intron_coding_exon_200bp_3_chr22.txt
- 1intron_coding_exon_200bp_3/1intron_coding_exon_200bp_3_chr3.txt
- 1intron_coding_exon_200bp_3/1intron_coding_exon_200bp_3_chr4.txt
- 1intron_coding_exon_200bp_3/1intron_coding_exon_200bp_3_chr5.txt
- 1intron_coding_exon_200bp_3/1intron_coding_exon_200bp_3_chr6.txt
- 1intron_coding_exon_200bp_3/1intron_coding_exon_200bp_3_chr7.txt
- 1intron_coding_exon_200bp_3/1intron_coding_exon_200bp_3_chr8.txt
- 1intron_coding_exon_200bp_3/1intron_coding_exon_200bp_3_chr9.txt
- 1intron_coding_exon_200bp_3/1intron_coding_exon_200bp_3_chrX.txt
- 1intron_coding_exon_200bp_3/1intron_coding_exon_200bp_3_chrY.txt
- 1intron_coding_exon_200bp_5/1intron_coding_exon_200bp_5_chr1.txt
- 1intron_coding_exon_200bp_5/1intron_coding_exon_200bp_5_chr10.txt
- 1intron_coding_exon_200bp_5/1intron_coding_exon_200bp_5_chr11.txt
- 1intron_coding_exon_200bp_5/1intron_coding_exon_200bp_5_chr12.txt
- 1intron_coding_exon_200bp_5/1intron_coding_exon_200bp_5_chr13.txt
- 1intron_coding_exon_200bp_5/1intron_coding_exon_200bp_5_chr14.txt
- 1intron_coding_exon_200bp_5/1intron_coding_exon_200bp_5_chr15.txt
- 1intron_coding_exon_200bp_5/1intron_coding_exon_200bp_5_chr16.txt
- 1intron_coding_exon_200bp_5/1intron_coding_exon_200bp_5_chr17.txt
- 1intron_coding_exon_200bp_5/1intron_coding_exon_200bp_5_chr18.txt
- 1intron_coding_exon_200bp_5/1intron_coding_exon_200bp_5_chr19.txt
- 1intron_coding_exon_200bp_5/1intron_coding_exon_200bp_5_chr2.txt
- 1intron_coding_exon_200bp_5/1intron_coding_exon_200bp_5_chr20.txt
- 1intron_coding_exon_200bp_5/1intron_coding_exon_200bp_5_chr21.txt
- 1intron_coding_exon_200bp_5/1intron_coding_exon_200bp_5_chr22.txt
- 1intron_coding_exon_200bp_5/1intron_coding_exon_200bp_5_chr3.txt
- 1intron_coding_exon_200bp_5/1intron_coding_exon_200bp_5_chr4.txt
- 1intron_coding_exon_200bp_5/1intron_coding_exon_200bp_5_chr5.txt
- 1intron_coding_exon_200bp_5/1intron_coding_exon_200bp_5_chr6.txt
- 1intron_coding_exon_200bp_5/1intron_coding_exon_200bp_5_chr7.txt
- 1intron_coding_exon_200bp_5/1intron_coding_exon_200bp_5_chr8.txt
- 1intron_coding_exon_200bp_5/1intron_coding_exon_200bp_5_chr9.txt
- 1intron_coding_exon_200bp_5/1intron_coding_exon_200bp_5_chrX.txt
- 1intron_coding_exon_200bp_5/1intron_coding_exon_200bp_5_chrY.txt
- 3intron_non_coding/3intron_non_coding_chr1.txt
- 3intron_non_coding/3intron_non_coding_chr10.txt
- 3intron_non_coding/3intron_non_coding_chr11.txt
- 3intron_non_coding/3intron_non_coding_chr12.txt
- 3intron_non_coding/3intron_non_coding_chr13.txt
- 3intron_non_coding/3intron_non_coding_chr14.txt
- 3intron_non_coding/3intron_non_coding_chr15.txt
- 3intron_non_coding/3intron_non_coding_chr16.txt
- 3intron_non_coding/3intron_non_coding_chr17.txt
- 3intron_non_coding/3intron_non_coding_chr18.txt
- 3intron_non_coding/3intron_non_coding_chr19.txt
- 3intron_non_coding/3intron_non_coding_chr2.txt
- 3intron_non_coding/3intron_non_coding_chr20.txt
- 3intron_non_coding/3intron_non_coding_chr21.txt
- 3intron_non_coding/3intron_non_coding_chr22.txt
- 3intron_non_coding/3intron_non_coding_chr3.txt
- 3intron_non_coding/3intron_non_coding_chr4.txt
- 3intron_non_coding/3intron_non_coding_chr5.txt
- 3intron_non_coding/3intron_non_coding_chr6.txt
- 3intron_non_coding/3intron_non_coding_chr7.txt
- 3intron_non_coding/3intron_non_coding_chr8.txt
- 3intron_non_coding/3intron_non_coding_chr9.txt
- 3intron_non_coding/3intron_non_coding_chrX.txt
- 3intron_non_coding/3intron_non_coding_chrY.txt
- 3intron_non_coding/isl_3intron_non_coding_chr1.txt
- 3intron_non_coding/isl_3intron_non_coding_chr10.txt
- 3intron_non_coding/isl_3intron_non_coding_chr11.txt
- 3intron_non_coding/isl_3intron_non_coding_chr12.txt
- 3intron_non_coding/isl_3intron_non_coding_chr13.txt
- 3intron_non_coding/isl_3intron_non_coding_chr14.txt
- 3intron_non_coding/isl_3intron_non_coding_chr15.txt
- 3intron_non_coding/isl_3intron_non_coding_chr16.txt
- 3intron_non_coding/isl_3intron_non_coding_chr17.txt
- 3intron_non_coding/isl_3intron_non_coding_chr18.txt
- 3intron_non_coding/isl_3intron_non_coding_chr19.txt
- 3intron_non_coding/isl_3intron_non_coding_chr2.txt
- 3intron_non_coding/isl_3intron_non_coding_chr20.txt
- 3intron_non_coding/isl_3intron_non_coding_chr21.txt
- 3intron_non_coding/isl_3intron_non_coding_chr22.txt
- 3intron_non_coding/isl_3intron_non_coding_chr3.txt
- 3intron_non_coding/isl_3intron_non_coding_chr4.txt
- 3intron_non_coding/isl_3intron_non_coding_chr5.txt
- 3intron_non_coding/isl_3intron_non_coding_chr6.txt
- 3intron_non_coding/isl_3intron_non_coding_chr7.txt
- 3intron_non_coding/isl_3intron_non_coding_chr8.txt
- 3intron_non_coding/isl_3intron_non_coding_chr9.txt
- 3intron_non_coding/isl_3intron_non_coding_chrX.txt
- 3intron_non_coding/isl_3intron_non_coding_chrY.txt
- 3intron_non_coding_200bp_3/3intron_non_coding_200bp_3_chr1.txt
- 3intron_non_coding_200bp_3/3intron_non_coding_200bp_3_chr10.txt
- 3intron_non_coding_200bp_3/3intron_non_coding_200bp_3_chr11.txt
- 3intron_non_coding_200bp_3/3intron_non_coding_200bp_3_chr12.txt
- 3intron_non_coding_200bp_3/3intron_non_coding_200bp_3_chr13.txt
- 3intron_non_coding_200bp_3/3intron_non_coding_200bp_3_chr14.txt
- 3intron_non_coding_200bp_3/3intron_non_coding_200bp_3_chr15.txt
- 3intron_non_coding_200bp_3/3intron_non_coding_200bp_3_chr16.txt
- 3intron_non_coding_200bp_3/3intron_non_coding_200bp_3_chr17.txt
- 3intron_non_coding_200bp_3/3intron_non_coding_200bp_3_chr18.txt
- 3intron_non_coding_200bp_3/3intron_non_coding_200bp_3_chr19.txt
- 3intron_non_coding_200bp_3/3intron_non_coding_200bp_3_chr2.txt
- 3intron_non_coding_200bp_3/3intron_non_coding_200bp_3_chr20.txt
- 3intron_non_coding_200bp_3/3intron_non_coding_200bp_3_chr21.txt
- 3intron_non_coding_200bp_3/3intron_non_coding_200bp_3_chr22.txt
- 3intron_non_coding_200bp_3/3intron_non_coding_200bp_3_chr3.txt
- 3intron_non_coding_200bp_3/3intron_non_coding_200bp_3_chr4.txt
- 3intron_non_coding_200bp_3/3intron_non_coding_200bp_3_chr5.txt
- 3intron_non_coding_200bp_3/3intron_non_coding_200bp_3_chr6.txt
- 3intron_non_coding_200bp_3/3intron_non_coding_200bp_3_chr7.txt
- 3intron_non_coding_200bp_3/3intron_non_coding_200bp_3_chr8.txt
- 3intron_non_coding_200bp_3/3intron_non_coding_200bp_3_chr9.txt
- 3intron_non_coding_200bp_3/3intron_non_coding_200bp_3_chrX.txt
- 3intron_non_coding_200bp_3/3intron_non_coding_200bp_3_chrY.txt
- 3intron_non_coding_200bp_5/3intron_non_coding_200bp_5_chr1.txt
- 3intron_non_coding_200bp_5/3intron_non_coding_200bp_5_chr10.txt
- 3intron_non_coding_200bp_5/3intron_non_coding_200bp_5_chr11.txt
- 3intron_non_coding_200bp_5/3intron_non_coding_200bp_5_chr12.txt
- 3intron_non_coding_200bp_5/3intron_non_coding_200bp_5_chr13.txt
- 3intron_non_coding_200bp_5/3intron_non_coding_200bp_5_chr14.txt
- 3intron_non_coding_200bp_5/3intron_non_coding_200bp_5_chr15.txt
- 3intron_non_coding_200bp_5/3intron_non_coding_200bp_5_chr16.txt
- 3intron_non_coding_200bp_5/3intron_non_coding_200bp_5_chr17.txt
- 3intron_non_coding_200bp_5/3intron_non_coding_200bp_5_chr18.txt
- 3intron_non_coding_200bp_5/3intron_non_coding_200bp_5_chr19.txt
- 3intron_non_coding_200bp_5/3intron_non_coding_200bp_5_chr2.txt
- 3intron_non_coding_200bp_5/3intron_non_coding_200bp_5_chr20.txt
- 3intron_non_coding_200bp_5/3intron_non_coding_200bp_5_chr21.txt
- 3intron_non_coding_200bp_5/3intron_non_coding_200bp_5_chr22.txt
- 3intron_non_coding_200bp_5/3intron_non_coding_200bp_5_chr3.txt
- 3intron_non_coding_200bp_5/3intron_non_coding_200bp_5_chr4.txt
- 3intron_non_coding_200bp_5/3intron_non_coding_200bp_5_chr5.txt
- 3intron_non_coding_200bp_5/3intron_non_coding_200bp_5_chr6.txt
- 3intron_non_coding_200bp_5/3intron_non_coding_200bp_5_chr7.txt
- 3intron_non_coding_200bp_5/3intron_non_coding_200bp_5_chr8.txt
- 3intron_non_coding_200bp_5/3intron_non_coding_200bp_5_chr9.txt
- 3intron_non_coding_200bp_5/3intron_non_coding_200bp_5_chrX.txt
- 3intron_non_coding_200bp_5/3intron_non_coding_200bp_5_chrY.txt
- 3UTR/3UTR_chr1.txt
- 3UTR/3UTR_chr10.txt
- 3UTR/3UTR_chr11.txt
- 3UTR/3UTR_chr12.txt
- 3UTR/3UTR_chr13.txt
- 3UTR/3UTR_chr14.txt
- 3UTR/3UTR_chr15.txt
- 3UTR/3UTR_chr16.txt
- 3UTR/3UTR_chr17.txt
- 3UTR/3UTR_chr18.txt
- 3UTR/3UTR_chr19.txt
- 3UTR/3UTR_chr2.txt
- 3UTR/3UTR_chr20.txt
- 3UTR/3UTR_chr21.txt
- 3UTR/3UTR_chr22.txt
- 3UTR/3UTR_chr3.txt
- 3UTR/3UTR_chr4.txt
- 3UTR/3UTR_chr5.txt
- 3UTR/3UTR_chr6.txt
- 3UTR/3UTR_chr7.txt
- 3UTR/3UTR_chr8.txt
- 3UTR/3UTR_chr9.txt
- 3UTR/3UTR_chrX.txt
- 3UTR/3UTR_chrY.txt
- 3UTR/isl_3UTR_chr1.txt
- 3UTR/isl_3UTR_chr10.txt
- 3UTR/isl_3UTR_chr11.txt
- 3UTR/isl_3UTR_chr12.txt
- 3UTR/isl_3UTR_chr13.txt
- 3UTR/isl_3UTR_chr14.txt
- 3UTR/isl_3UTR_chr15.txt
- 3UTR/isl_3UTR_chr16.txt
- 3UTR/isl_3UTR_chr17.txt
- 3UTR/isl_3UTR_chr18.txt
- 3UTR/isl_3UTR_chr19.txt
- 3UTR/isl_3UTR_chr2.txt
- 3UTR/isl_3UTR_chr20.txt
- 3UTR/isl_3UTR_chr21.txt
- 3UTR/isl_3UTR_chr22.txt
- 3UTR/isl_3UTR_chr3.txt
- 3UTR/isl_3UTR_chr4.txt
- 3UTR/isl_3UTR_chr5.txt
- 3UTR/isl_3UTR_chr6.txt
- 3UTR/isl_3UTR_chr7.txt
- 3UTR/isl_3UTR_chr8.txt
- 3UTR/isl_3UTR_chr9.txt
- 3UTR/isl_3UTR_chrX.txt
- 3UTR/isl_3UTR_chrY.txt
- 5intron_non_coding/5intron_non_coding_chr1.txt
- 5intron_non_coding/5intron_non_coding_chr10.txt
- 5intron_non_coding/5intron_non_coding_chr11.txt
- 5intron_non_coding/5intron_non_coding_chr12.txt
- 5intron_non_coding/5intron_non_coding_chr13.txt
- 5intron_non_coding/5intron_non_coding_chr14.txt
- 5intron_non_coding/5intron_non_coding_chr15.txt
- 5intron_non_coding/5intron_non_coding_chr16.txt
- 5intron_non_coding/5intron_non_coding_chr17.txt
- 5intron_non_coding/5intron_non_coding_chr18.txt
- 5intron_non_coding/5intron_non_coding_chr19.txt
- 5intron_non_coding/5intron_non_coding_chr2.txt
[truncated: 494 more entries]
