# Supplementary material for: Intergenic, gene terminal, and intragenic CpG islands in the human genome
Source: BMC Genomics. 2010 Jan 19;11:48. doi: 10.1186/1471-2164-11-48 (PMC2817693; doi:10.1186/1471-2164-11-48)
Supplement: Additional file 2 — Gene elements. The archive contains row data used for statistical significance of gene elements and CGIs overlap. See Table 1 and Figure 1 in the manuscript. [file 1471-2164-11-48-S2.ZIP › 1coding_exon/1coding_exon_chr1.txt]

chr1	-	7096	7173
chr1	+	25584	25599
chr1	-	914833	914983
chr1	-	921925	922113
chr1	-	929527	929604
chr1	+	934738	934763
chr1	+	936217	936323
chr1	-	941979	942061
chr1	-	956584	956613
chr1	+	975313	975420
chr1	+	995620	995820
chr1	+	997843	997909
chr1	-	1028380	1029280
chr1	-	1057128	1059680
chr1	-	1062442	1062481
chr1	+	1066775	1066846
chr1	-	1155357	1155643
chr1	-	1181688	1181874
chr1	-	1189286	1189430
chr1	-	1203771	1204096
chr1	-	1221817	1221993
chr1	-	1229217	1229726
chr1	-	1238649	1238664
chr1	-	1241401	1241426
chr1	+	1243165	1243295
chr1	+	1257562	1257618
chr1	-	1259328	1259393
chr1	+	1278465	1278563
chr1	-	1283947	1284023
chr1	-	1287896	1287989
chr1	+	1299884	1299911
chr1	-	1302214	1302335
chr1	-	1314885	1314987
chr1	-	1315341	1315400
chr1	-	1324199	1324368
chr1	-	1333759	1333807
chr1	-	1336545	1336566
chr1	-	1350008	1350059
chr1	-	1419666	1419953
chr1	+	1427778	1427864
chr1	+	1456396	1456468
chr1	+	1459733	1461412
chr1	+	1492532	1492736
chr1	+	1499147	1499392
chr1	+	1499666	1499755
chr1	+	1501574	1501583
chr1	-	1532916	1533120
chr1	-	1595125	1595204
chr1	-	1671781	1671816
chr1	-	1679947	1680000
chr1	-	1685197	1685252
chr1	-	1686189	1686197
chr1	-	1686309	1686419
chr1	-	1702837	1703158
chr1	-	1728829	1729007
chr1	+	1788998	1789054
chr1	-	1878882	1878908
chr1	-	1882783	1882866
chr1	-	1889384	1889485
chr1	+	1954491	1954557
chr1	+	1983025	1983092
chr1	-	2014232	2014302
chr1	-	2149605	2149812
chr1	-	2158289	2158350
chr1	-	2161608	2161819
chr1	-	2162355	2162589
chr1	+	2164651	2164699
chr1	-	2192368	2193336
chr1	+	2355059	2355134
chr1	-	2359392	2359472
chr1	+	2375992	2376103
chr1	+	2442088	2442223
chr1	+	2443523	2443578
chr1	-	2443905	2443913
chr1	-	2490065	2490188
chr1	-	2493712	2493765
chr1	-	2525303	2525510
chr1	+	2528548	2528616
chr1	-	2550487	2550549
chr1	-	2592932	2593085
chr1	+	3000828	3002730
chr1	+	3008981	3009017
chr1	+	3402806	3403393
chr1	-	3409157	3409314
chr1	+	3470801	3470966
chr1	-	3564794	3564994
chr1	+	3589652	3589720
chr1	+	3622087	3622151
chr1	+	3630627	3630665
chr1	-	3692203	3692520
chr1	-	3735583	3736197
chr1	+	3792016	3792128
chr1	-	3797325	3797438
chr1	-	3839893	3839907
chr1	-	5861356	5861511
chr1	-	5862066	5862363
chr1	-	5899618	5899646
chr1	+	5980481	5980615
chr1	+	6034895	6034971
chr1	-	6045863	6046080
chr1	-	6174271	6174349
chr1	+	6193888	6193899
chr1	+	6200156	6200427
chr1	+	6200862	6201052
chr1	+	6203288	6203351
chr1	+	6203794	6203865
chr1	-	6206257	6206379
chr1	-	6230043	6230237
chr1	-	6248876	6249231
chr1	-	6353152	6353171
chr1	-	6354896	6354978
chr1	-	6379820	6379992
chr1	-	6387583	6387725
chr1	-	6414102	6414146
chr1	-	6460395	6460433
chr1	-	6471855	6471897
chr1	-	6491646	6491649
chr1	-	6513771	6513837
chr1	-	6527606	6527732
chr1	+	6548433	6548828
chr1	+	6549700	6549890
chr1	+	6565278	6565541
chr1	+	6574936	6575625
chr1	-	6576429	6576625
chr1	+	6596123	6597143
chr1	+	6608393	6608431
chr1	-	6619545	6619618
chr1	-	6675234	6675321
chr1	+	6696055	6696126
chr1	+	6779857	6779901
chr1	+	7739287	7739348
chr1	+	7765710	7765711
chr1	-	7779204	7779331
chr1	-	7847227	7847329
chr1	+	7934221	7934320
chr1	-	7957112	7957201
chr1	-	8009821	8009945
chr1	-	8358382	8358459
chr1	-	8650298	8650622
chr1	-	8862313	8862343
chr1	+	8869149	8869233
chr1	-	8940212	8940290
chr1	-	9020620	9020670
chr1	-	9063829	9063861
chr1	+	9122970	9123352
chr1	+	9234321	9234343
chr1	+	9239260	9239886
chr1	+	9350217	9350910
chr1	+	9534017	9534072
chr1	+	9583255	9583367
chr1	-	9704780	9704920
chr1	-	9817967	9818057
chr1	-	9866293	9866388
chr1	+	9930843	9930943
chr1	+	9966398	9966512
chr1	+	9991583	9991655
chr1	+	10027995	10028018
chr1	+	10095433	10095519
chr1	+	10226653	10226758
chr1	+	10298582	10301081
chr1	+	10393441	10393448
chr1	-	10424841	10424891
chr1	+	10466646	10466781
chr1	-	10469290	10469325
chr1	-	10659406	10659544
chr1	-	10688197	10688212
chr1	+	10958451	10958519
chr1	-	11008051	11008288
chr1	-	11041526	11041530
chr1	-	11054100	11054266
chr1	-	11094044	11094154
chr1	+	11124852	11125079
chr1	-	11183903	11184278
chr1	+	11253571	11253732
chr1	+	11496333	11496411
chr1	-	11528117	11528150
chr1	+	11648642	11648663
chr1	+	11650159	11650423
chr1	-	11662982	11663267
chr1	+	11674885	11674924
chr1	+	11700582	11701032
chr1	+	11730532	11730558
chr1	+	11761082	11761408
chr1	-	11769867	11769933
chr1	+	11797204	11797508
chr1	-	11800586	11800672
chr1	-	11841885	11842007
chr1	-	11853025	11853156
chr1	+	11919528	11920560
chr1	+	11929103	11929178
chr1	+	11983492	11983666
chr1	+	12016050	12016163
chr1	+	12057922	12057984
chr1	+	12132606	12132759
chr1	+	12161415	12161492
chr1	+	12228590	12228686
chr1	+	12298934	12299051
chr1	-	12305913	12305948
chr1	+	12611425	12611619
chr1	+	12638832	12638999
chr1	+	12710610	12710613
chr1	+	12740645	12740755
chr1	+	12787643	12787929
chr1	-	12853131	12853417
chr1	-	12877189	12877481
chr1	+	13076685	13076977
chr1	+	13110197	13110483
chr1	+	13655607	13655901
chr1	+	13787407	13787415
chr1	+	13844971	13844989
chr1	+	14670800	14671025
chr1	-	15173457	15173576
chr1	+	15224093	15224215
chr1	+	15286890	15287233
chr1	+	15424727	15424786
chr1	+	15434509	15434528
chr1	+	15481774	15482081
chr1	+	15501259	15502140
chr1	+	15510267	15510306
chr1	+	15528555	15528594
chr1	-	15547927	15547966
chr1	+	15595870	15596001
chr1	+	15600907	15601073
chr1	-	15620143	15620229
chr1	+	15656497	15656768
chr1	+	15689472	15689609
chr1	+	15756360	15756419
chr1	+	15799611	15799633
chr1	+	15808287	15808664
chr1	+	15814361	15814448
chr1	+	15836785	15837034
chr1	-	15919869	15919951
chr1	-	16020092	16020296
chr1	-	16089566	16090028
chr1	+	16090935	16091270
chr1	+	16094421	16094520
chr1	+	16116294	16116393
chr1	-	16120773	16121046
chr1	-	16145222	16145243
chr1	-	16227649	16227733
chr1	-	16280444	16280855
chr1	-	16308432	16308543
chr1	+	16386970	16387219
chr1	-	16439059	16439109
chr1	+	16503044	16503172
chr1	-	16512563	16512654
chr1	-	16555088	16555284
chr1	-	16698946	16698990
chr1	+	16714829	16714852
chr1	-	16993820	16993879
chr1	-	17050038	17050074
chr1	-	17072047	17072092
chr1	-	17083530	17083539
chr1	-	17125749	17125820
chr1	-	17146657	17146849
chr1	+	17191081	17191172
chr1	+	17266127	17269418
chr1	+	17277019	17277110
chr1	+	17320939	17321030
chr1	-	17380024	17380115
chr1	+	17510032	17510316
chr1	+	17652397	17652433
chr1	+	17699134	17699304
chr1	+	17894810	17895157
chr1	+	18179929	18179998
chr1	-	18703404	18703488
chr1	-	18931279	18931460
chr1	-	18974262	18974323
chr1	-	19149776	19152608
chr1	-	19157945	19158026
chr1	-	19189021	19189088
chr1	-	19281873	19282048
chr1	-	19311031	19311051
chr1	+	19323215	19323309
chr1	-	19323636	19323663
chr1	-	19342548	19342612
chr1	-	19360296	19360509
chr1	+	19383627	19383924
chr1	+	19389478	19389641
chr1	+	19396464	19396562
chr1	-	19397334	19397382
chr1	-	19410580	19411336
chr1	-	19491461	19491517
chr1	+	19520634	19520714
chr1	+	19668846	19668909
chr1	+	19726830	19726999
chr1	-	19737553	19738266
chr1	-	19809171	19809186
chr1	+	19852379	19852557
chr1	-	19954313	19954533
chr1	-	19995319	19995358
chr1	+	20050533	20050572
chr1	-	20156630	20156669
chr1	+	20191258	20191297
chr1	+	20211227	20211342
chr1	+	20211978	20212017
chr1	+	20391189	20391305
chr1	-	20408123	20408285
chr1	+	20579704	20579823
chr1	+	20660929	20661082
chr1	+	20705348	20705734
chr1	-	20717321	20717522
chr1	-	20720114	20721220
chr1	-	20732996	20733200
chr1	-	20787292	20787369
chr1	-	20789275	20789505
chr1	-	20797719	20797856
chr1	-	20852144	20852239
chr1	-	21074512	21074541
chr1	-	21350990	21351233
chr1	-	21361869	21361955
chr1	+	21362163	21362213
chr1	+	21516886	21517018
chr1	+	21540522	21540696
chr1	+	21550025	21550106
chr1	+	21625881	21625941
chr1	-	21647597	21647723
chr1	-	21691814	21691831
chr1	-	21773297	21773398
chr1	-	21777526	21777566
chr1	-	21792835	21792859
chr1	-	21818866	21818890
chr1	+	21854623	21854756
chr1	-	21884251	21884335
chr1	+	22008954	22009016
chr1	+	22048839	22048881
chr1	+	22073474	22073516
chr1	-	22150278	22150382
chr1	+	22214645	22214721
chr1	+	22561748	22562444
chr1	+	22635435	22635528
chr1	+	22715823	22716003
chr1	+	22731262	22731442
chr1	+	22782782	22782842
chr1	+	22847001	22847043
chr1	-	23091396	23091746
chr1	-	23162989	23166060
chr1	-	23383000	23383118
chr1	-	23412651	23412807
chr1	-	23439772	23439804
chr1	-	23496364	23496432
chr1	-	23508359	23508441
chr1	-	23508710	23508754
chr1	-	23555804	23555932
chr1	-	23578228	23579310
chr1	-	23602340	23602591
chr1	+	23630924	23631223
chr1	+	23701351	23701353
chr1	+	23763620	23763625
chr1	+	23815300	23815374
chr1	+	23822723	23823826
chr1	+	23850312	23850509
chr1	+	23857490	23857575
chr1	+	23864479	23864556
chr1	-	23865526	23865548
chr1	-	23870683	23870803
chr1	-	23892306	23892374
chr1	-	23897152	23897211
chr1	+	23939694	23940082
chr1	-	24033254	24035237
chr1	-	24051987	24052051
chr1	-	24137903	24138004
chr1	-	24164743	24164803
chr1	-	24180272	24180432
chr1	-	24214836	24214878
chr1	+	24258987	24259044
chr1	+	24391348	24391364
chr1	+	24394882	24394913
chr1	+	24403346	24403408
chr1	-	24408291	24408623
chr1	-	24455698	24455712
chr1	+	24473115	24473184
chr1	+	24491344	24491436
chr1	+	24513935	24514022
chr1	+	24586169	24586363
chr1	+	24667228	24667309
chr1	+	24715124	24715144
chr1	-	24817351	24817422
chr1	-	25001384	25001665
chr1	-	25036311	25036368
chr1	-	25304241	25304264
chr1	+	25318241	25318760
chr1	+	25344355	25344502
chr1	-	25412294	25412386
chr1	-	25483147	25483246
chr1	+	25492446	25492593
chr1	+	25628435	25628974
chr1	+	25697077	25697173
chr1	+	25833742	25833765
chr1	-	25837304	25837463
chr1	-	25869914	25869991
chr1	-	25915297	25915309
chr1	+	26001360	26001449
chr1	-	26033280	26034058
chr1	-	26056480	26056529
chr1	+	26077969	26078127
chr1	+	26124942	26125226
chr1	+	26180617	26180816
chr1	+	26188181	26188232
chr1	+	26250417	26250471
chr1	+	26281702	26281740
chr1	-	26290789	26290836
chr1	-	26293282	26293382
chr1	-	26313446	26313516
chr1	+	26379091	26379159
chr1	+	26421525	26421555
chr1	+	26443579	26443641
chr1	+	26453463	26453506
chr1	+	26483246	26483260
chr1	+	26540554	26540616
chr1	+	26556534	26556668
chr1	+	26564027	26564130
chr1	+	26707037	26708173
chr1	+	26740296	26740496
chr1	+	26785454	26785853
chr1	+	26801449	26801526
chr1	-	26837438	26837772
chr1	-	26900319	26900729
chr1	+	26910625	26911075
chr1	-	26932482	26932562
chr1	-	26961975	26963013
chr1	-	27113856	27113942
chr1	+	27164616	27164967
chr1	+	27271688	27271735
chr1	+	27307698	27307789
chr1	+	27332891	27333024
chr1	+	27342712	27342734
chr1	+	27355968	27356158
chr1	-	27358178	27358202
chr1	-	27374550	27374582
chr1	-	27375406	27375465
chr1	-	27376891	27377230
chr1	-	27383769	27383795
chr1	-	27384598	27384619
chr1	-	27385361	27385451
chr1	-	27393784	27393871
chr1	-	27420328	27420682
chr1	-	27439413	27439542
chr1	-	27634344	27634569
chr1	+	27679874	27679967
chr1	+	27736734	27736814
chr1	+	27783961	27784078
chr1	+	27841489	27841544
chr1	+	27851822	27851887
chr1	+	27857716	27857745
chr1	+	27883225	27883318
chr1	-	27890509	27890707
chr1	-	27925087	27925096
chr1	+	27925280	27925313
chr1	+	27945837	27945897
chr1	+	27970723	27971015
chr1	-	27977419	27978747
chr1	-	28038442	28038562
chr1	-	28068647	28068679
chr1	+	28243574	28243651
chr1	+	28246837	28246923
chr1	+	28270501	28270590
chr1	+	28341316	28341388
chr1	+	28676995	28677067
chr1	+	28700239	28700265
chr1	-	28711883	28711962
chr1	-	28727688	28727701
chr1	+	28769042	28769209
chr1	+	28830741	28830868
chr1	+	28884249	28884275
chr1	+	28959512	28959738
chr1	+	29134566	29135033
chr1	-	29140617	29140670
chr1	-	29328774	29328880
chr1	-	29363716	29363761
chr1	+	29377859	29378034
chr1	+	29383773	29383845
chr1	-	30861143	30863114
chr1	-	30865398	30865491
chr1	-	30899599	30899685
chr1	-	31018492	31019187
chr1	-	31050389	31050526
chr1	-	31201144	31201506
chr1	-	31329990	31330049
chr1	-	31411098	31411265
chr1	+	31438551	31438691
chr1	+	31452039	31452104
chr1	-	31461055	31461106
chr1	+	31514882	31514954
chr1	+	31555206	31555244
chr1	+	31574944	31575125
chr1	+	31711843	31712152
chr1	+	31719192	31719495
chr1	-	31753887	31754085
chr1	-	31779535	31779558
chr1	-	31790008	31790139
chr1	-	31836815	31836887
chr1	-	31890693	31891494
chr1	-	31891895	31891915
chr1	-	31948645	31950027
chr1	+	32053664	32053759
chr1	+	32148690	32149071
chr1	+	32207742	32207745
chr1	+	32211487	32211540
chr1	+	32226553	32226705
chr1	+	32242825	32242828
chr1	+	32315040	32315208
chr1	+	32328798	32328854
chr1	+	32336630	32336793
chr1	-	32340376	32340417
chr1	-	32355825	32355885
chr1	-	32356561	32356587
chr1	+	32357001	32357016
chr1	+	32357136	32357138
chr1	+	32363856	32363902
chr1	+	32409024	32409128
chr1	-	32426864	32426912
chr1	-	32518524	32518568
chr1	+	32529098	32529108
chr1	+	32605319	32606309
chr1	-	32727626	32728448
chr1	+	32785127	32785259
chr1	-	32786001	32786016
chr1	-	32829559	32829798
chr1	+	32951882	32951938
chr1	-	32960794	32961624
chr1	+	33002884	33003067
chr1	-	33023593	33023970
chr1	-	33035917	33035932
chr1	-	33098745	33098806
chr1	-	33099284	33099379
chr1	+	33171430	33171522
chr1	-	33216944	33217048
chr1	+	33315719	33316126
chr1	-	33405269	33405306
chr1	-	33468784	33468936
chr1	-	33489532	33489738
chr1	+	33510060	33510233
chr1	-	33613983	33614399
chr1	-	33758063	33758081
chr1	-	33843782	33843976
chr1	-	33945435	33945553
chr1	-	34299605	34299791
chr1	+	34300441	34300507
chr1	-	34332169	34332607
chr1	-	35119892	35119999
chr1	-	35165241	35165333
chr1	+	35326916	35327743
chr1	+	35403741	35403779
chr1	-	35505113	35505321
chr1	-	35589056	35589146
chr1	+	35689044	35689185
chr1	+	35692885	35692917
chr1	+	35693819	35693941
chr1	-	35708272	35708298
chr1	-	35776036	35776126
chr1	+	35904541	35904564
chr1	+	35943111	35943129
chr1	+	35968727	35968868
chr1	+	36018116	36018140
chr1	+	36027267	36027371
chr1	+	36066121	36066139
chr1	+	36139079	36139169
chr1	+	36219616	36219771
chr1	-	36223599	36223809
chr1	+	36284031	36284072
chr1	+	36312252	36312268
chr1	+	36313172	36313290
chr1	+	36417258	36417394
chr1	-	36455005	36455492
chr1	-	36457665	36457731
chr1	-	36478554	36478771
chr1	-	36489900	36490085
chr1	-	36495915	36496026
chr1	-	36573450	36573479
chr1	-	36584952	36585063
chr1	-	36598840	36598969
chr1	-	36614127	36614190
chr1	+	37168688	37168802
chr1	-	37610191	37610633
chr1	-	37648117	37648256
chr1	-	37649351	37649440
chr1	+	37688700	37688923
chr1	-	37691623	37691769
chr1	-	37730453	37730516
chr1	-	37764654	37764666
chr1	+	37824371	37824645
chr1	-	37827456	37827549
chr1	-	37866176	37866323
chr1	+	37899726	37899831
chr1	-	37928948	37929497
chr1	+	37942557	37942945
chr1	-	37943175	37943204
chr1	-	37992016	37992423
chr1	-	38066438	38066477
chr1	-	38081017	38081073
chr1	-	38124635	38124730
chr1	-	38133739	38133745
chr1	+	38134022	38134177
chr1	+	38147568	38147630
chr1	-	38152515	38152535
chr1	-	38986380	38986444
chr1	-	38994175	38994411
chr1	-	39008056	39008070
chr1	+	39053732	39053977
chr1	+	39126146	39126365
chr1	+	39163490	39163705
chr1	+	39403463	39404485
chr1	+	39603431	39603497
chr1	-	39626757	39627090
chr1	-	39658572	39660198
chr1	-	39710524	39710716
chr1	-	39774311	39774390
chr1	-	39806669	39806803
chr1	+	39819207	39819368
chr1	-	39873666	39873696
chr1	-	39922917	39923250
chr1	-	39987496	39987632
chr1	-	40018083	40018256
chr1	+	40035704	40036199
chr1	+	40090058	40090150
chr1	+	40102602	40102681
chr1	-	40194112	40194223
chr1	+	40231880	40232003
chr1	+	40296165	40296401
chr1	-	40393037	40393159
chr1	+	40451888	40451962
chr1	+	40508886	40508988
chr1	+	40509461	40509473
chr1	+	40591803	40591836
chr1	+	40614127	40614253
chr1	+	40649310	40651305
chr1	-	40667932	40667946
chr1	+	40776474	40776690
chr1	+	40873609	40873713
chr1	+	40918859	40919172
chr1	-	41118056	41118221
chr1	-	41154991	41155425
chr1	-	41277643	41277841
chr1	-	41294490	41294495
chr1	-	41320886	41320898
chr1	-	41619302	41619365
chr1	+	41714501	41719561
chr1	-	42288215	42288304
chr1	-	42299402	42299476
chr1	+	42445814	42445857
chr1	-	42515822	42515861
chr1	+	42590652	42590761
chr1	+	42591330	42591837
chr1	+	42617484	42617580
chr1	+	42793211	42793276
chr1	-	42817330	42817495
chr1	-	42874605	42874827
chr1	+	42901271	42901735
chr1	-	42902076	42902154
chr1	+	42951195	42951308
chr1	+	42965213	42965297
chr1	+	42965717	42965879
chr1	-	42984423	42984506
chr1	-	43093398	43093415
chr1	+	43306817	43306882
chr1	+	43307518	43307674
chr1	-	43407487	43408765
chr1	+	43418016	43418034
chr1	+	43435836	43435893
chr1	+	43448123	43448189
chr1	+	43472613	43472691
chr1	-	43493980	43494160
chr1	-	43500328	43500373
chr1	-	43522267	43522269
chr1	+	43524523	43524528
chr1	+	43524733	43524759
chr1	+	43565141	43565153
chr1	-	43580566	43580748
chr1	-	43586969	43587193
chr1	-	43588150	43588241
chr1	+	43588359	43588557
chr1	+	43679840	43679930
chr1	+	43787940	43788077
chr1	+	43871027	43871189
chr1	+	44070422	44070481
chr1	+	44082366	44082449
chr1	+	44101289	44101406
chr1	+	44104941	44105087
chr1	+	44109806	44109872
chr1	+	44115926	44116238
chr1	+	44126644	44126769
chr1	+	44253673	44253753
chr1	-	44348519	44348623
chr1	-	44447934	44447972
chr1	+	44489657	44489791
chr1	+	44546863	44547487
chr1	-	44770324	44770353
chr1	-	44788595	44789938
chr1	+	44809096	44809156
chr1	+	44824463	44824668
chr1	+	44874698	44874767
chr1	+	44881522	44881524
chr1	-	44910362	44910365
chr1	+	44922319	44922470
chr1	-	44935229	44935438
chr1	-	44977626	44977697
chr1	-	45061393	45061451
chr1	-	45115786	45115933
chr1	-	45139365	45139553
chr1	-	45143005	45143154
chr1	+	45144333	45144355
chr1	-	45147031	45147050
chr1	-	45340521	45341115
chr1	-	45469156	45469270
chr1	-	45474984	45475069
chr1	+	45592329	45592550
chr1	+	45635098	45635178
chr1	-	45642211	45642315
chr1	+	45653703	45653808
chr1	+	45696560	45696643
chr1	+	45718912	45718970
chr1	+	45725996	45726035
chr1	-	45743087	45743102
chr1	-	45758501	45758674
chr1	+	45793793	45793852
chr1	-	45981588	45981764
chr1	+	46309539	46309644
chr1	-	46358800	46358856
chr1	-	46373503	46373541
chr1	+	46375394	46375513
chr1	-	46426098	46426100
chr1	+	46480816	46481014
chr1	+	46481459	46481512
chr1	+	46487674	46487736
chr1	+	46518519	46518611
chr1	+	46519536	46521986
chr1	+	46524651	46524712
chr1	+	46572041	46572235
chr1	-	46684703	46684856
chr1	-	46723336	46725428
chr1	-	46758222	46758244
chr1	-	46763566	46763581
chr1	-	46771805	46771838
chr1	-	46790596	46791082
chr1	-	46792663	46792768
chr1	-	46845749	46846014
chr1	+	46895595	46895779
chr1	-	46976774	46976953
chr1	-	47077950	47078126
chr1	+	47118931	47119125
chr1	+	47139275	47139448
chr1	+	47201510	47201686
chr1	+	47207700	47207823
chr1	+	47245183	47245359
chr1	-	47315178	47315372
chr1	-	47367558	47367624
chr1	-	47403135	47403580
chr1	+	47487968	47488011
chr1	+	47511638	47511808
chr1	+	48400450	48400590
chr1	-	48559593	48560247
chr1	-	48649650	48649700
chr1	-	48936592	48936829
chr1	-	48954298	48954523
chr1	-	49223276	49223314
chr1	+	50201455	50201488
chr1	+	50281684	50281692
chr1	-	50286882	50286890
chr1	-	50883479	50883553
chr1	+	51137460	51137504
chr1	+	51148062	51148190
chr1	+	51279927	51279942
chr1	-	51414450	51414572
chr1	-	51473772	51473848
chr1	-	51499414	51499478
chr1	-	51508130	51508170
chr1	-	51508847	51508878
chr1	+	51696892	51696924
chr1	+	51794750	51794914
chr1	+	51907668	51907694
chr1	-	51927841	51927888
chr1	-	52017919	52018152
chr1	-	52055968	52056308
chr1	-	52154583	52154810
chr1	+	52232693	52232789
chr1	+	52237541	52237594
chr1	+	52410900	52410969
chr1	-	52415417	52417288
chr1	-	52537398	52537412
chr1	-	52540295	52540390
chr1	-	52542245	52542313
chr1	+	52579822	52579916
chr1	+	52582443	52582572
chr1	+	52583471	52583532
chr1	-	52590270	52590317
chr1	+	52703256	52703973
chr1	+	52780103	52780240
chr1	-	52811187	52811368
chr1	+	52875914	52876019
chr1	+	52904347	52904376
chr1	+	52957657	52957686
chr1	+	52991268	52991426
chr1	-	53038442	53038564
chr1	+	53099246	53099366
chr1	+	53105090	53105158
chr1	+	53239913	53240001
chr1	-	53244529	53244560
chr1	+	53320008	53320142
chr1	-	53374637	53374788
chr1	-	53398263	53398268
chr1	-	53416054	53416141
chr1	+	53505482	53505605
chr1	-	53637148	53637724
chr1	-	53771802	53772596
chr1	-	53987389	53987408
chr1	-	54015899	54015955
chr1	-	54044452	54044550
chr1	+	54066601	54066631
chr1	-	54071905	54072241
chr1	+	54117679	54117776
chr1	-	54129694	54130166
chr1	-	54195786	54195806
chr1	+	54230694	54230882
chr1	+	54232117	54232218
chr1	-	54266308	54266484
chr1	-	54330538	54330616
chr1	+	54373113	54373265
chr1	-	54377938	54378283
chr1	+	54583647	54583702
chr1	-	54726004	54726036
chr1	+	54800972	54801089
chr1	+	54830621	54831851
chr1	+	54877844	54878155
chr1	-	54893603	54893713
chr1	+	54978291	54978857
chr1	-	54983811	54983914
chr1	+	55064583	55064813
chr1	+	55158760	55158774
chr1	+	55176881	55177057
chr1	+	55217532	55217738
chr1	-	55229956	55230105
chr1	+	55260966	55261007
chr1	-	55909067	55912696
chr1	+	56756572	56756710
chr1	-	56823082	56823175
chr1	+	56996976	56996984
chr1	-	57032596	57032672
chr1	-	57468657	57468723
chr1	-	58711851	58712021
chr1	-	58716488	58716987
chr1	+	58845540	58845599
chr1	+	59499243	59499443
chr1	+	59523963	59524091
chr1	-	59992811	59992873
chr1	-	60104230	60104439
chr1	-	60178770	60178817
chr1	-	60186341	60186434
chr1	+	60250230	60250336
chr1	-	61260485	61260511
chr1	+	61902648	61902813
chr1	+	61940586	61940607
chr1	+	61983215	61983217
chr1	-	62384322	62385329
chr1	+	62459242	62459257
chr1	-	62617560	62617729
chr1	+	62764199	62764231
chr1	-	62775259	62775753
chr1	+	62865919	62865956
chr1	+	62981479	62981554
chr1	-	63548670	63548751
chr1	+	63700821	63700825
chr1	+	63703265	63703451
chr1	+	63771181	63771426
chr1	+	63952110	63952200
chr1	+	64355393	64356728
chr1	+	64381755	64381820
chr1	+	64811847	64811964
chr1	+	64922877	64923125
chr1	-	64959180	64959275
chr1	-	65060981	65061149
chr1	+	65063963	65063968
chr1	+	65326112	65326256
chr1	+	65442615	65442636
chr1	+	65487450	65487642
chr1	+	65598429	65598444
chr1	+	65743270	65743309
chr1	+	66091019	66091060
chr1	+	66170611	66170846
chr1	+	66510094	66510324
chr1	+	66712063	66712072
chr1	+	66873053	66873197
chr1	-	66932363	66932481
chr1	+	67102366	67102535
chr1	+	67103941	67103946
chr1	+	67106597	67106667
chr1	-	67108096	67108104
chr1	-	67231515	67231717
chr1	+	67304870	67304944
chr1	+	67345825	67345894
chr1	+	67433599	67433631
chr1	-	67498073	67498148
chr1	+	67607692	67608004
chr1	-	67863199	67863242
chr1	+	67885298	67885390
chr1	-	68380197	68380691
chr1	-	68409898	68410003
chr1	-	68627599	68627609
chr1	-	68659750	68659912
chr1	+	68674656	68674703
chr1	-	69937909	69938097
chr1	-	70358790	70358796
chr1	+	70383094	70383244
chr1	+	70399341	70399543
chr1	-	70409815	70410081
chr1	+	70531683	70532112
chr1	+	70532656	70532815
chr1	-	70589120	70589287
chr1	-	71224385	71225281
chr1	-	71258644	71258699
chr1	-	72112783	72112807
chr1	-	72460023	72460198
chr1	+	74361141	74361389
chr1	+	74375984	74376065
chr1	-	74413157	74413196
chr1	-	74748805	74751188
chr1	-	74812370	74812381
chr1	-	74900823	74900839
chr1	+	74902416	74902526
chr1	+	74910950	74911123
chr1	-	75308421	75308438
chr1	-	75405432	75405468
chr1	+	75719141	75719153
chr1	+	75902494	75902523
chr1	+	75963978	75963980
chr1	-	75974692	75974935
chr1	+	76109597	76109997
chr1	+	76252573	76252590
chr1	-	77045382	77045396
chr1	+	77397016	77397108
chr1	+	77460020	77460079
chr1	+	77464665	77464833
chr1	-	77661059	77661065
chr1	-	77809556	77811060
chr1	-	77817155	77817177
chr1	-	77919323	77919403
chr1	+	77923127	77923168
chr1	-	77957362	77957442
chr1	+	78067174	78067221
chr1	+	78093813	78093839
chr1	+	78095857	78095979
chr1	-	78104315	78104317
chr1	+	78156590	78156709
chr1	+	78182816	78183026
chr1	+	78223800	78224039
chr1	+	78258416	78258565
chr1	+	78670450	78671247
chr1	+	78805622	78806705
chr1	+	78827902	78828358
chr1	-	82014691	82014763
chr1	-	84111312	84111413
chr1	-	84120167	84120301
chr1	+	84129891	84129915
chr1	+	84256030	84256075
chr1	+	84322066	84322252
chr1	+	84342117	84342126
chr1	+	84342711	84342717
chr1	+	84476262	84476271
chr1	+	84480939	84480991
chr1	+	84576269	84576393
chr1	+	84590130	84590250
chr1	-	84656986	84657213
chr1	+	84683715	84683795
chr1	-	84693998	84694099
chr1	-	84748286	84748328
chr1	-	84751943	84752119
chr1	-	84809314	84809411
chr1	-	84848881	84848923
chr1	-	85143253	85143405
chr1	-	85174500	85174576
chr1	+	85222837	85223064
chr1	-	85249646	85249709
chr1	-	85437062	85437337
chr1	-	85454000	85454056
chr1	-	85536452	85536545
chr1	+	85642447	85642749
chr1	-	85758689	85758751
chr1	-	85885333	85885988
chr1	-	86334109	86334110
chr1	-	86560838	86560879
chr1	+	86564619	86564731
chr1	+	86601952	86602137
chr1	+	86646676	86646837
chr1	+	86724824	86724982
chr1	+	86811998	86812156
chr1	-	86882604	86882675
chr1	+	87091732	87091815
chr1	+	87092741	87092864
chr1	+	87170786	87170831
chr1	+	87509720	87509955
chr1	-	88862285	88862332
chr1	-	89069187	89069203
chr1	-	89139763	89139810
chr1	-	89147113	89147168
chr1	-	89165956	89166054
chr1	-	89198236	89198425
chr1	-	89240749	89240938
chr1	-	89299481	89299670
chr1	-	89349450	89349639
chr1	-	89376499	89376538
chr1	+	89447070	89447259
chr1	+	89546132	89546321
chr1	+	89559414	89559554
chr1	+	89760231	89762369
chr1	+	89864054	89864191
chr1	+	90110649	90113580
chr1	+	90172838	90172853
chr1	-	90187671	90187866
chr1	-	90894149	90894773
chr1	-	91159888	91159931
chr1	+	91521008	91521038
chr1	-	91679295	91679409
chr1	+	92039049	92039109
chr1	+	92140333	92140524
chr1	+	92207658	92207888
chr1	+	92258150	92258298
chr1	-	92408999	92409064
chr1	+	92475539	92475577
chr1	-	92476652	92476724
chr1	-	92660951	92661065
chr1	+	92969922	92969972
chr1	-	93009693	93009695
chr1	+	93138954	93139007
chr1	+	93257105	93257109
chr1	+	93292286	93292361
chr1	-	93306860	93307026
chr1	+	93357632	93357820
chr1	+	93358109	93358460
chr1	+	93384731	93384976
chr1	+	93524224	93524443
chr1	-	93710512	93710646
chr1	-	93761596	93761656
chr1	-	93791425	93791508
chr1	-	93852191	93852507
chr1	-	94056654	94056725
chr1	-	94086615	94086740
chr1	-	94214722	94214910
chr1	-	94298557	94298622
chr1	+	94408984	94409188
chr1	-	94596056	94596165
chr1	+	94719114	94719213
chr1	+	95002079	95002212
chr1	-	95015403	95015448
chr1	-	95104415	95104471
chr1	+	95250340	95250475
chr1	+	95321479	95321633
chr1	+	95411808	95411892
chr1	+	96899442	96899449
chr1	-	97724464	97724801
chr1	+	98098461	98098499
chr1	-	98862474	98862644
chr1	+	99182012	99182248
chr1	+	99442027	99442248
chr1	+	99476548	99476807
chr1	+	99823895	99823939
chr1	+	99845239	99845301
chr1	-	99866363	99867449
chr1	+	99926150	99926345
chr1	+	100028620	100028701
chr1	+	100030247	100030280
chr1	+	100039049	100039290
chr1	+	100148114	100148221
chr1	+	100171132	100171318
chr1	-	100215810	100215893
chr1	+	100310327	100310391
chr1	-	100310746	100310892
chr1	-	100345981	100346093
chr1	+	100427347	100427397
chr1	+	100443953	100443997
chr1	+	100530532	100530580
chr1	-	100897438	100897501
chr1	+	101066330	101066334
chr1	-	101073840	101073919
chr1	-	101202886	101203020
chr1	-	102008249	102008395
chr1	-	102024422	102024550
chr1	-	102174325	102174393
chr1	+	103285650	103285755
chr1	+	103780714	103780905
chr1	+	103826246	103826413
chr1	+	103872084	103872251
chr1	-	107403258	107403503
chr1	-	108040122	108040160
chr1	-	108219330	108219533
chr1	-	108447160	108447285
chr1	-	108454620	108454802
chr1	+	108498248	108498425
chr1	+	108630783	108630960
chr1	-	108815186	108815229
chr1	+	108914528	108914548
chr1	+	108947256	108947531
chr1	+	108977100	108977256
chr1	-	109001402	109001450
chr1	+	109106336	109107328
chr1	+	109112049	109112165
chr1	-	109140187	109140242
chr1	-	109204973	109205101
chr1	-	109278019	109278176
chr1	+	109330585	109330611
chr1	+	109345537	109345546
chr1	+	109368848	109369000
chr1	+	109468657	109468792
chr1	+	109504744	109508053
chr1	+	109524883	109525283
chr1	-	109526231	109526386
chr1	-	109536283	109536291
chr1	-	109537344	109537362
chr1	-	109561511	109561655
chr1	-	109652251	109652556
chr1	+	109680966	109680994
chr1	+	109721508	109721561
chr1	+	109748804	109748951
chr1	-	109803385	109803502
chr1	+	109867417	109867534
chr1	+	109874933	109874942
chr1	+	109875678	109875930
chr1	+	109880299	109880456
chr1	+	109911054	109911089
chr1	+	109922780	109922815
chr1	+	109942538	109942573
chr1	+	109966977	109967012
chr1	-	109968094	109968229
chr1	-	109994904	109994951
chr1	+	110016383	110016413
chr1	+	110165688	110165726
chr1	+	110239717	110239836
chr1	+	110267492	110267663
chr1	+	110289302	110289481
chr1	-	110293382	110293421
chr1	+	110325000	110325276
chr1	+	110421594	110421879
chr1	+	110466164	110466841
chr1	-	110594070	110596932
chr1	-	110643901	110643987
chr1	+	110662250	110662530
chr1	-	110705881	110705952
chr1	+	110858553	110859446
chr1	-	111146073	111146135
chr1	-	111204515	111204775
chr1	-	111205952	111207466
chr1	-	111218285	111218352
chr1	+	111375180	111375306
chr1	-	111402379	111402717
chr1	-	111455057	111455123
chr1	+	111458960	111459017
chr1	+	111482394	111482433
chr1	+	111537018	111537139
chr1	+	111565132	111565156
chr1	+	111569944	111570099
chr1	+	111572348	111572469
chr1	-	111601317	111601335
chr1	-	111682361	111682385
chr1	+	111703719	111703833
chr1	+	111704206	111704245
chr1	-	111730693	111730729
chr1	-	111745320	111745359
chr1	+	111757669	111758018
chr1	+	111946025	111946081
chr1	-	112010589	112010889
chr1	+	112236283	112237390
chr1	+	112670830	112670928
chr1	+	112722202	112722255
chr1	+	112763927	112764108
chr1	-	112769632	112769758
chr1	-	112810532	112810670
chr1	-	112852635	112852707
chr1	+	112873573	112873777
chr1	+	112874509	112874547
chr1	+	112929577	112929713
chr1	-	112943630	112943802
chr1	-	112958308	112958463
chr1	+	112967585	112967635
chr1	-	112976898	112977012
chr1	-	113104344	113104986
chr1	+	113183756	113183972
chr1	+	113328071	113328309
chr1	-	113645698	113646013
chr1	-	114013323	114013367
chr1	-	114052027	114052608
chr1	-	114066374	114067076
chr1	-	114126201	114126287
chr1	-	114141913	114142039
chr1	+	114159269	114159381
chr1	+	114160251	114160439
chr1	+	114161738	114161825
chr1	+	114195048	114196123
chr1	+	114207476	114207553
chr1	+	114209297	114209434
chr1	+	114234181	114234294
chr1	-	114234737	114234790
chr1	-	114394279	114394535
chr1	-	114765214	114765739
chr1	-	114836162	114836254
chr1	-	114879842	114880647
chr1	-	114950113	114950233
chr1	-	114970713	114970823
chr1	-	114994355	114994553
chr1	-	114996190	114996327
chr1	-	115034773	115034848
chr1	+	115035100	115035270
chr1	+	115110128	115110235
chr1	-	115288026	115288187
chr1	-	115344027	115344095
chr1	+	115540581	115541458
chr1	-	115906077	115906147
chr1	-	116022971	116023204
chr1	+	116091040	116093035
chr1	+	116231291	116231377
chr1	+	116367279	116367326
chr1	-	116628176	116628187
chr1	-	116825567	116825636
chr1	+	116920948	116920990
chr1	+	116948794	116948861
chr1	+	117009157	117009217
chr1	+	117164868	117164916
chr1	+	117256482	117256524
chr1	-	117315011	117315038
chr1	-	117375378	117375865
chr1	-	117411238	117411397
chr1	-	117427851	117427891
chr1	+	117465488	117465519
chr1	-	117622848	117623149
chr1	+	118174847	118175022
chr1	-	118187985	118188155
chr1	-	118439736	118439822
chr1	-	119153693	119153771
chr1	-	119186284	119186384
chr1	+	119395220	119395309
chr1	+	119635358	119635388
chr1	+	119635751	119635881
chr1	+	119670085	119670226
chr1	+	119762136	119762286
chr1	+	119966688	119966825
chr1	-	119975799	119975986
chr1	-	120023406	120023509
chr1	-	120063368	120063434
chr1	-	120176901	120177019
chr1	+	120323990	120324062
chr1	-	120551876	120552027
chr1	-	120647906	120647936
chr1	-	142375141	142375298
chr1	-	142419628	142420752
chr1	-	142483635	142483775
chr1	-	142528634	142528653
chr1	+	142564674	142564906
chr1	+	142698478	142698480
chr1	+	142737901	142737938
chr1	+	142903826	142903922
chr1	+	142904565	142904882
chr1	+	142905378	142906589
chr1	-	142927847	142928096
chr1	+	142949141	142949266
chr1	+	142966203	142966494
chr1	-	142996711	142996777
chr1	-	143004233	143004463
chr1	+	143004714	143004741
chr1	+	143005445	143005500
chr1	+	143014110	143014161
chr1	+	143038361	143038399
chr1	+	143051400	143052143
chr1	+	143065123	143065146
chr1	+	143067109	143067523
chr1	-	143072837	143073061
chr1	+	143098234	143098380
chr1	-	143100284	143100385
chr1	+	143195730	143195802
chr1	-	143236088	143236297
chr1	-	143300386	143300440
chr1	-	143526824	143526998
chr1	-	143868384	143868539
chr1	+	143921303	143921437
chr1	+	143939170	143939296
chr1	-	144308452	144308504
chr1	+	144366768	144366986
chr1	+	144625466	144625507
chr1	-	144640974	144641028
chr1	-	145046636	145046723
chr1	+	145140673	145140743
chr1	+	145357242	145357416
chr1	+	146182417	146182447
chr1	-	146567373	146567403
chr1	-	146697844	146698465
chr1	-	146712691	146712724
chr1	-	146721120	146721130
chr1	-	146721548	146721553
chr1	+	146762434	146762518
chr1	+	146852988	146853080
chr1	-	146935521	146935550
chr1	-	147017188	147017247
chr1	+	147021154	147021207
chr1	-	147043597	147043651
chr1	+	147054171	147054283
chr1	+	147058294	147058339
chr1	+	147068751	147069116
chr1	+	147110474	147110618
chr1	+	147150264	147150468
chr1	+	147273000	147273065
chr1	+	147273565	147273603
chr1	+	147293759	147293828
chr1	+	147335807	147335825
chr1	+	147337838	147337857
chr1	-	147339980	147340016
chr1	-	147364392	147365079
chr1	-	147414610	147414654
chr1	-	147414963	147415019
chr1	-	147449181	147449243
chr1	-	147480205	147480387
chr1	-	147505022	147505054
chr1	-	147550187	147550312
chr1	-	147592235	147592354
chr1	+	147662092	147662116
chr1	-	147713264	147713523
chr1	+	147754467	147754639
chr1	+	147768655	147768729
chr1	+	147794182	147794225
chr1	+	147811090	147811222
chr1	+	147812799	147812876
chr1	+	147822275	147822315
chr1	-	147824389	147824575
chr1	+	147840565	147841279
chr1	-	147873739	147873846
chr1	-	147928053	147928170
chr1	+	147950628	147950807
chr1	+	147951702	147951752
chr1	-	147952074	147952090
chr1	-	147959048	147959063
chr1	-	147960302	147960424
chr1	+	147975554	147975670
chr1	+	147984546	147984630
chr1	+	148040332	148040357
chr1	-	148071841	148073955
chr1	-	148101122	148102030
chr1	-	148111721	148111728
chr1	-	148131754	148131869
chr1	-	148154553	148154720
chr1	+	148158187	148158190
chr1	-	148185137	148185276
chr1	+	148227630	148227753
chr1	+	148304069	148304941
chr1	+	148325916	148325975
chr1	+	148397751	148398061
chr1	-	148424405	148424668
chr1	-	148493056	148493097
chr1	+	148494768	148494852
chr1	-	148496042	148496923
chr1	-	148501425	148501569
chr1	+	148548876	148549028
chr1	-	148552415	148552437
chr1	-	148568448	148568571
chr1	-	148611479	148611485
chr1	-	148617274	148617313
chr1	-	148638992	148639114
chr1	-	148694909	148695007
chr1	-	148771648	148771779
chr1	-	148822462	148822464
chr1	-	148873555	148873692
chr1	-	149008665	149008802
chr1	-	149100868	149101005
chr1	-	149144296	149144433
chr1	+	149197645	149197782
chr1	-	149788570	149789405
chr1	-	149855793	149856388
chr1	-	150096160	150096214
chr1	+	150133433	150133481
chr1	-	150143833	150143982
chr1	-	150160004	150160141
chr1	+	150175944	150176084
chr1	-	150203632	150203772
chr1	-	150244422	150244562
chr1	-	150320751	150320888
chr1	-	150325603	150325740
chr1	-	150326934	150326973
chr1	-	150330203	150330343
chr1	-	150333894	150334034
chr1	-	150349283	150349423
chr1	-	150393548	150393700
chr1	-	150401378	150401407
chr1	+	150411869	150412021
chr1	+	150416071	150416211
chr1	+	150422138	150422202
chr1	+	150423854	150423997
chr1	-	150444293	150444435
chr1	+	150456467	150456471
chr1	+	150464658	150465378
chr1	+	150514184	150514333
chr1	+	150537843	150537957
chr1	+	150553242	150553376
chr1	+	150560562	150561713
chr1	-	150564771	150565022
chr1	-	150613562	150613896
chr1	-	150729607	150729778
chr1	-	150743894	150744046
chr1	+	150748078	150748264
chr1	-	150754075	150754248
chr1	-	150762242	150762358
chr1	-	150762719	150762801
chr1	+	150771662	150771785
chr1	-	150776346	150776351
chr1	-	150842364	150842402
chr1	-	150923655	150923676
chr1	-	150957578	150958063
chr1	-	150968537	150968668
chr1	-	150977451	150977567
chr1	-	150991824	150991856
chr1	+	151005891	151005956
chr1	+	151010673	151010762
chr1	+	151058273	151058325
chr1	+	151106705	151106809
chr1	+	151113349	151113410
chr1	+	151113691	151113721
chr1	-	151191179	151191263
chr1	+	151286985	151287575
chr1	+	151307002	151307028
chr1	-	151328366	151328370
chr1	-	151337320	151337340
chr1	-	151338581	151338694
chr1	+	151343776	151344102
chr1	-	151353594	151353657
chr1	-	151386590	151387305
chr1	-	151393541	151393555
chr1	-	151607638	151607727
chr1	-	151645244	151645261
chr1	-	151654581	151655513
chr1	-	151722140	151722234
chr1	-	151737344	151737434
chr1	-	151739220	151739270
chr1	-	151747023	151747125
chr1	+	151755581	151756075
chr1	+	151760295	151760353
chr1	+	151760451	151760461
chr1	+	151769244	151769615
chr1	+	151773579	151774560
chr1	+	151775901	151776077
chr1	-	151796469	151796564
chr1	-	151815981	151816147
chr1	-	151818216	151818237
chr1	+	151818983	151819250
chr1	+	151819586	151819646
chr1	+	151836936	151837014
chr1	+	151849373	151849485
chr1	+	151864491	151864618
chr1	+	151913527	151913618
chr1	-	151921461	151921540
chr1	-	151958287	151958379
chr1	+	151958770	151958851
chr1	+	151959516	151959578
chr1	-	151960464	151960517
chr1	-	151975650	151975707
chr1	+	151990662	151990740
chr1	-	151991669	151992196
chr1	-	152000104	152000208
chr1	-	152007741	152007742
chr1	-	152023494	152023548
chr1	-	152023950	152023976
chr1	-	152037517	152037741
chr1	-	152044950	152045015
chr1	+	152053672	152053841
chr1	-	152060455	152060732
chr1	-	152083745	152083751
chr1	+	152084160	152084259
chr1	+	152092654	152092829
chr1	-	152092929	152093069
chr1	+	152103999	152104352
chr1	+	152104638	152105994
chr1	-	152107759	152107807
chr1	+	152303964	152304383
chr1	+	152393113	152393196
chr1	-	152394666	152394691
chr1	-	152451491	152451520
chr1	-	152459412	152459537
chr1	-	152462273	152462364
chr1	-	152463280	152463300
chr1	-	152470935	152471328
chr1	+	152471794	152471840
chr1	+	152492644	152492688
chr1	-	152531558	152531652
chr1	-	152555930	152556012
chr1	-	152604338	152604382
chr1	+	152636140	152636644
chr1	-	152642626	152642659
chr1	-	152693520	152693625
chr1	-	152717200	152717237
chr1	-	152752020	152752146
chr1	-	152761229	152761291
chr1	-	152802877	152803031
chr1	-	152803752	152803808
chr1	+	152836458	152836565
chr1	+	152837754	152837821
chr1	+	152844265	152844307
chr1	+	152897783	152898138
chr1	+	152909667	152909779
chr1	+	152937443	152937581
chr1	+	152939436	152939438
chr1	+	152982712	152983336
chr1	+	152995880	152996040
chr1	-	153025096	153025159
chr1	-	153028399	153028496
chr1	-	153028646	153028712
chr1	-	153029545	153029595
chr1	-	153043315	153043404
chr1	+	153065471	153065544
chr1	-	153068091	153069337
chr1	-	153078390	153078509
chr1	+	153121018	153121048
chr1	+	153122622	153122655
chr1	+	153152114	153152300
chr1	-	153160185	153160351
chr1	-	153199634	153199704
chr1	-	153266104	153266157
chr1	-	153349255	153349407
chr1	+	153355358	153355394
chr1	-	153374670	153374851
chr1	-	153381833	153381911
chr1	+	153384274	153384304
chr1	+	153406356	153406440
chr1	-	153428920	153429010
chr1	-	153459347	153460129
chr1	-	153488242	153488311
chr1	+	153509771	153510517
chr1	-	153511970	153512080
chr1	-	153521387	153521569
chr1	-	153534208	153534294
chr1	+	153534903	153534968
chr1	-	153550637	153551104
chr1	-	153598871	153598909
chr1	-	153599540	153599573
chr1	+	153641402	153641486
chr1	+	153643800	153644011
chr1	+	153703669	153703828
chr1	-	153710119	153710135
chr1	-	153827164	153827195
chr1	-	153882331	153882388
chr1	-	153919172	153919217
chr1	-	154296241	154297741
chr1	-	154335195	154335225
chr1	-	154380777	154380807
chr1	-	154483322	154483352
chr1	-	154550094	154550496
chr1	-	154559906	154559936
chr1	-	154586708	154586909
chr1	-	154602870	154602900
chr1	+	154624537	154624564
chr1	+	154859107	154859125
chr1	+	154869555	154869609
chr1	+	154963965	154964025
chr1	+	155005592	155005601
chr1	+	155037533	155037590
chr1	-	155072928	155072988
chr1	+	155114226	155114286
chr1	-	155136852	155136909
chr1	+	155469357	155469380
chr1	+	155625017	155625281
chr1	+	155719774	155720038
chr1	-	155797532	155797808
chr1	+	155856101	155856362
chr1	-	155954629	155954716
chr1	+	155982649	155982707
chr1	-	156085228	156085282
chr1	+	156497288	156497348
chr1	+	156563964	156564230
chr1	+	156585288	156585318
chr1	+	156609762	156609801
chr1	-	156618062	156620354
chr1	-	156638039	156638100
chr1	-	156645336	156645384
chr1	-	156682959	156682961
chr1	-	156703193	156703372
chr1	-	156706299	156706333
chr1	-	156711021	156711688
chr1	-	156726260	156726317
chr1	-	156734488	156734640
chr1	+	156736955	156737000
chr1	-	156866894	156867743
chr1	-	156876722	156876947
chr1	+	156881272	156881335
chr1	+	156898725	156898736
chr1	+	156934904	156935050
chr1	+	156954522	156954620
chr1	+	156960384	156960527
chr1	+	156973615	156973893
chr1	+	156991468	156991528
chr1	+	156994408	156994579
chr1	-	156997479	156998233
chr1	-	157026823	157026871
chr1	-	157065807	157065882
chr1	-	157067918	157067987
chr1	+	157125994	157126033
chr1	+	157126260	157126344
chr1	+	157127453	157127477
chr1	-	157198701	157198771
chr1	-	157306007	157306055
chr1	-	157362255	157362300
chr1	-	157429733	157429808
chr1	+	157494545	157494626
chr1	+	157522165	157522219
chr1	+	157579051	157579174
chr1	+	157582786	157582945
chr1	-	157597597	157597624
chr1	-	157645480	157645540
chr1	-	157667683	157667740
chr1	-	157737590	157737604
chr1	-	157803873	157803936
chr1	-	157821743	157821752
chr1	-	157824979	157825077
chr1	-	157826131	157826138
chr1	-	157852391	157852487
chr1	+	157872081	157872159
chr1	-	157881399	157881925
chr1	+	157900815	157900889
chr1	+	157901040	157901041
chr1	-	157902007	157902251
chr1	+	157907001	157907325
chr1	+	157936861	157936983
chr1	+	157943504	157944103
chr1	-	157949711	157949797
chr1	-	157958671	157958923
chr1	+	157980858	157981490
chr1	+	157985249	157985343
chr1	-	157998185	157998233
chr1	+	158006213	158006264
chr1	-	158009353	158009467
chr1	-	158019322	158019428
chr1	-	158020904	158020923
chr1	+	158092702	158092798
chr1	-	158097269	158097288
chr1	+	158150705	158150731
chr1	-	158288313	158288397
chr1	+	158332542	158332689
chr1	+	158364703	158364814
chr1	+	158408662	158408791
chr1	+	158424121	158424151
chr1	+	158427475	158427535
chr1	+	158451250	158451593
chr1	-	158467809	158467890
chr1	+	158724705	158724878
chr1	-	158771626	158771730
chr1	-	159078136	159078238
chr1	+	159113331	159113464
chr1	+	159199449	159199716
chr1	+	159267517	159267796
chr1	+	159420512	159420593
chr1	-	159492249	159492283
chr1	+	159560908	159561094
chr1	+	159770933	159770976
chr1	-	159773853	159773947
chr1	-	159843755	159845573
chr1	+	159904240	159904283
chr1	+	160027500	160027622
chr1	+	161260718	161260908
chr1	-	161341983	161343088
chr1	-	161906759	161906900
chr1	-	161908958	161909027
chr1	-	162056379	162056454
chr1	+	162145740	162145788
chr1	+	162333135	162333169
chr1	-	162350743	162350859
chr1	+	162399273	162399381
chr1	-	162402792	162402886
chr1	+	162469577	162469646
chr1	+	162528729	162528827
chr1	+	162597179	162597227
chr1	+	163321712	163321882
chr1	+	163541852	163541983
chr1	-	163554143	163557239
chr1	-	163577055	163577128
chr1	+	163676118	163676163
chr1	-	163690248	163690379
chr1	+	163791140	163791182
chr1	+	164030174	164030201
chr1	+	164033373	164033430
chr1	-	164039102	164039153
chr1	-	164219303	164219360
chr1	+	164254283	164254636
chr1	+	164331319	164331324
chr1	+	164423047	164423137
chr1	-	164473284	164473383
chr1	-	164535343	164535354
chr1	-	164602558	164602717
chr1	-	164605889	164606036
chr1	+	164636629	164636737
chr1	+	164637808	164637904
chr1	-	164704810	164704885
chr1	-	164797404	164798106
chr1	+	164805373	164805746
chr1	+	164879974	164880077
chr1	+	164926976	164927038
chr1	+	164936010	164936078
chr1	-	164981987	164982189
chr1	+	165244800	165244860
chr1	-	165277534	165277594
chr1	+	165429766	165430070
chr1	-	165807726	165807822
chr1	+	166068604	166068606
chr1	-	166070419	166070446
chr1	-	166125707	166125823
chr1	-	166186459	166186662
chr1	-	166287125	166287282
chr1	-	166330968	166330970
chr1	-	166412295	166412336
chr1	+	166434375	166434411
chr1	-	166501705	166501770
chr1	-	166589475	166589639
chr1	-	166756104	166756147
chr1	+	166775235	166775266
chr1	+	167232948	167233083
chr1	+	167365018	167365258
chr1	+	167646356	167646380
chr1	+	167793458	167793589
chr1	+	167839402	167839441
chr1	+	167886511	167886642
chr1	+	167958885	167959016
chr1	+	168020623	168020754
chr1	-	168212886	168212997
chr1	-	168352805	168353408
chr1	+	168439146	168439211
chr1	+	168482765	168482917
chr1	+	168484642	168485296
chr1	-	168542454	168542614
chr1	+	169093931	169094538
chr1	+	169121683	169121703
chr1	+	169162990	169163042
chr1	+	169233270	169233595
chr1	+	169234233	169234294
chr1	-	169359999	169360346
chr1	-	169751538	169751693
chr1	-	169906107	169906109
chr1	+	169907820	169907972
chr1	-	170178194	170178288
chr1	-	170302446	170302572
chr1	+	170359887	170360214
chr1	-	170416840	170416862
chr1	+	170511927	170512094
chr1	+	170526025	170526151
chr1	+	170551185	170551274
chr1	-	170571021	170571943
chr1	+	170618014	170618054
chr1	+	170919953	170920090
chr1	+	170976634	170976730
chr1	+	171401912	171401917
chr1	+	171501128	171501295
chr1	+	171578290	171578400
chr1	+	171658920	171658967
chr1	+	171700974	171700988
chr1	-	171705521	171705626
chr1	+	171724157	171724201
chr1	-	171778212	171778620
chr1	-	171857780	171861423
chr1	+	172107009	172107507
chr1	-	172578243	172578387
chr1	-	172849799	172849837
chr1	-	172876703	172876744
chr1	-	172885426	172885451
chr1	+	172907365	172907771
chr1	-	173257116	173258034
chr1	+	173865187	173865469
chr1	+	173930670	173930938
chr1	-	173957824	173958177
chr1	-	174649182	174649391
chr1	+	174668475	174668773
chr1	+	174795339	174795486
chr1	-	175042388	175042400
chr1	+	175194691	175195849
chr1	+	175213981	175214043
chr1	+	175217419	175217466
chr1	+	175246272	175246695
chr1	-	175477557	175477613
chr1	+	175565746	175566568
chr1	+	175586774	175586912
chr1	+	175744640	175745016
chr1	+	175782921	175783179
chr1	-	175788712	175788881
chr1	-	175843725	175843836
chr1	+	175930033	175930189
chr1	+	176003477	176003594
chr1	+	176067302	176067398
chr1	+	176083547	176083548
chr1	-	176193660	176193743
chr1	+	176276383	176276656
chr1	+	176293408	176293639
chr1	-	176513890	176513982
chr1	+	176553424	176553457
chr1	+	176583295	176583769
chr1	+	176686974	176687046
chr1	+	176855700	176855964
chr1	+	176931322	176931397
chr1	-	176948944	176948952
chr1	+	177202837	177203058
chr1	-	177332995	177333063
chr1	+	177723432	177723466
chr1	+	177734801	177734867
chr1	+	177937181	177937298
chr1	-	178184538	178184803
chr1	+	179089364	179089529
chr1	+	179108699	179108824
chr1	+	179150958	179150970
chr1	-	179193825	179193921
chr1	-	179286119	179287598
chr1	-	179305008	179305051
chr1	-	179370416	179370441
chr1	+	179373611	179373616
chr1	+	179495164	179495231
chr1	+	179507151	179507323
chr1	-	179584122	179584160
chr1	-	179652729	179652776
chr1	+	179653521	179653925
chr1	+	179724509	179724926
chr1	+	179834200	179834342
chr1	-	179887145	179887223
chr1	-	180005462	180005531
chr1	+	180118975	180119059
chr1	+	180173413	180173441
chr1	-	180216731	180216783
chr1	-	180290948	180291121
chr1	+	180336309	180336451
chr1	+	180442950	180443081
chr1	-	180506089	180506115
chr1	-	180646223	180646315
chr1	-	180664692	180664854
chr1	+	180737886	180738148
chr1	+	180752547	180752681
chr1	-	181178301	181178394
chr1	-	181455280	181455437
chr1	-	181532638	181532748
chr1	+	181675091	181675145
chr1	-	181788343	181788429
chr1	-	181847971	181848027
chr1	+	181857267	181857501
chr1	+	181861631	181861714
chr1	-	181907498	181907552
chr1	+	182010172	182010282
chr1	+	182435569	182435836
chr1	+	182664564	182664684
chr1	+	182846257	182846362
chr1	-	182997665	182997740
chr1	+	183075667	183075817
chr1	+	183080575	183080673
chr1	-	183086786	183086872
chr1	-	183147215	183147271
chr1	-	183150188	183150248
chr1	+	183381028	183381079
chr1	+	183555144	183555176
chr1	-	184342176	184342270
chr1	+	187155442	187155677
chr1	+	188859425	188859543
chr1	+	189276619	189276716
chr1	+	189345122	189345186
chr1	-	189509859	189509968
chr1	+	189759972	189760047
chr1	-	189769842	189770421
chr1	-	189801928	189801990
chr1	-	189806051	189806169
chr1	+	189806304	189806425
chr1	+	189822988	189823118
chr1	-	189842653	189842853
chr1	-	193168490	193168495
chr1	+	193309002	193309096
chr1	+	193352905	193352962
chr1	+	193475674	193475731
chr1	+	193520632	193520689
chr1	+	193588938	193588995
chr1	+	193644668	193644725
chr1	-	193678380	193678509
chr1	-	193767947	193768010
chr1	-	193834137	193834305
chr1	-	193846928	193847224
chr1	-	193889079	193889181
chr1	+	193900141	193901260
chr1	+	193969200	193969269
chr1	-	194122473	194122743
chr1	-	194246709	194246750
chr1	-	194436373	194436424
chr1	+	194475926	194475942
chr1	+	194613319	194613346
chr1	+	194618611	194618784
chr1	-	194933368	194933424
chr1	+	195241356	195241437
chr1	+	195340056	195340128
chr1	+	196728633	196728696
chr1	-	196740499	196740580
chr1	-	197318397	197319508
chr1	+	197366722	197367525
chr1	+	197440613	197440751
chr1	+	197549277	197551019
chr1	-	197592326	197592486
chr1	-	197670177	197673043
chr1	-	197706093	197706173
chr1	+	197854634	197854708
chr1	+	197914199	197914406
chr1	-	197984488	197984689
chr1	-	198067623	198067648
chr1	-	198073999	198074039
chr1	-	198100054	198100091
chr1	-	198100195	198100274
chr1	-	198190961	198191235
chr1	+	198196977	198197088
chr1	+	198349454	198350210
chr1	+	198529995	198530157
chr1	+	198567690	198567744
chr1	-	198589780	198589852
chr1	+	198646865	198647125
chr1	+	198656312	198656337
chr1	+	198683452	198683898
chr1	-	198711922	198712084
chr1	-	198845235	198845357
chr1	-	198858903	198859064
chr1	-	198860066	198860304
chr1	+	198861330	198861592
chr1	+	198894775	198894986
chr1	+	198904605	198904660
chr1	-	198914940	198915022
chr1	+	199036431	199036539
chr1	+	199049637	199049927
chr1	-	199196255	199196267
chr1	-	199306380	199306557
chr1	-	199508887	199509090
chr1	-	199609795	199609825
chr1	-	199625753	199625947
chr1	-	199651715	199651855
chr1	+	199667976	199667990
chr1	+	199708251	199708359
chr1	-	199752561	199752662
chr1	+	199786276	199786746
chr1	-	199829627	199829967
chr1	-	199876336	199876540
chr1	-	199887384	199887408
chr1	+	199930397	199930421
chr1	+	200183970	200184942
chr1	+	200196791	200197021
chr1	+	200383991	200384183
chr1	+	200466351	200466439
chr1	+	200472181	200472262
chr1	+	200517856	200517909
chr1	-	200562445	200562498
chr1	+	200741877	200741919
chr1	-	200813701	200813919
chr1	-	200852380	200852637
chr1	-	200866981	200867078
chr1	-	200914667	200914691
chr1	-	200974411	200974512
chr1	+	201169655	201170587
chr1	-	201226304	201226381
chr1	+	201317962	201320777
chr1	+	201529461	201529567
chr1	+	201645101	201645191
chr1	+	201688295	201688325
chr1	-	201753971	201754040
chr1	-	201822640	201822658
chr1	-	201863708	201863731
chr1	+	201912056	201912320
chr1	+	201929350	201929556
chr1	-	201968293	201969053
chr1	-	202022183	202022413
chr1	-	202044014	202044389
chr1	+	202121240	202121321
chr1	+	202223953	202224082
chr1	+	202228585	202228702
chr1	+	202269855	202270084
chr1	-	202281692	202281706
chr1	-	202324461	202324667
chr1	-	202362646	202362903
chr1	-	202365270	202365441
chr1	-	202450742	202450758
chr1	-	202475618	202475741
chr1	-	202510855	202511226
chr1	-	202550689	202550857
chr1	-	202613839	202616081
chr1	-	202636481	202636605
chr1	+	202786559	202786569
chr1	+	202860644	202860711
chr1	+	203034966	203035052
chr1	+	203069331	203069787
chr1	-	203119297	203119416
chr1	+	203174035	203174090
chr1	+	203197444	203197520
chr1	+	203198692	203198708
chr1	-	203246970	203247248
chr1	+	203334011	203334175
chr1	+	203360635	203360746
chr1	+	203398403	203398546
chr1	+	203427593	203427751
chr1	-	203459573	203459616
chr1	-	203483558	203483594
chr1	-	203502229	203502271
chr1	-	203528792	203528825
chr1	-	203589234	203589338
chr1	+	203613925	203613975
chr1	+	203614934	203614939
chr1	+	203616458	203616542
chr1	+	203651272	203651329
chr1	+	203674766	203674907
chr1	+	203883506	203883605
chr1	+	204016159	204016216
chr1	+	204058008	204058128
chr1	-	204313953	204314049
chr1	-	204451455	204451577
chr1	-	204472742	204472820
chr1	-	204590570	204590817
chr1	+	204778475	204779707
chr1	-	206156724	206156815
chr1	+	206212657	206212684
[truncated: 254 more rows]
