# Supplementary material for: Intergenic, gene terminal, and intragenic CpG islands in the human genome
Source: BMC Genomics. 2010 Jan 19;11:48. doi: 10.1186/1471-2164-11-48 (PMC2817693; doi:10.1186/1471-2164-11-48)
Supplement: Additional file 2 — Gene elements. The archive contains row data used for statistical significance of gene elements and CGIs overlap. See Table 1 and Figure 1 in the manuscript. [file 1471-2164-11-48-S2.ZIP › 1coding_exon/1coding_exon_chr10.txt]

chr10	+	85122	85178
chr10	+	245833	245988
chr10	-	686051	686382
chr10	-	725434	725518
chr10	+	921581	921661
chr10	-	1024420	1024467
chr10	+	1060522	1060663
chr10	-	1072763	1072833
chr10	+	1084804	1084943
chr10	+	1108096	1108233
chr10	-	1195774	1195930
chr10	-	1222443	1222491
chr10	-	1235906	1236296
chr10	+	1769245	1769344
chr10	+	3099788	3099899
chr10	+	3101574	3101581
chr10	-	3162074	3162175
chr10	-	3187783	3187894
chr10	-	3204909	3204964
chr10	+	3817105	3817206
chr10	-	4858517	4858555
chr10	+	4924075	4924161
chr10	-	4995637	4995720
chr10	+	5035944	5036027
chr10	-	5126637	5126720
chr10	+	5216975	5217067
chr10	-	5228831	5228914
chr10	+	5436753	5436755
chr10	+	5444656	5444783
chr10	-	5478729	5478821
chr10	-	5546207	5548234
chr10	+	5748478	5748520
chr10	-	5831754	5831996
chr10	-	5895183	5895227
chr10	+	5971010	5971323
chr10	+	5976459	5976480
chr10	-	5990930	5991024
chr10	-	6042336	6042462
chr10	-	6048114	6048288
chr10	-	6059374	6059461
chr10	+	6144057	6144120
chr10	+	6179035	6179157
chr10	+	6226967	6226982
chr10	+	6285230	6285305
chr10	-	6359695	6359776
chr10	-	6596986	6597103
chr10	-	7463767	7463866
chr10	-	7660265	7660335
chr10	-	7697951	7697974
chr10	-	7701550	7701559
chr10	+	7748772	7748861
chr10	-	7785404	7785487
chr10	+	7869789	7869902
chr10	+	7870177	7870232
chr10	+	8137625	8137865
chr10	+	8156334	8156498
chr10	+	11100095	11100132
chr10	-	11247474	11247651
chr10	+	11679636	11679639
chr10	+	11824582	11824751
chr10	+	11837416	11837613
chr10	+	11934083	11934220
chr10	-	11951692	11954280
chr10	+	12117064	12117428
chr10	+	12151039	12151192
chr10	+	12211793	12211799
chr10	-	12239022	12239072
chr10	+	12268234	12268296
chr10	+	12278251	12278324
chr10	-	12431824	12431915
chr10	-	13080344	13080517
chr10	+	13083203	13083576
chr10	+	13191129	13191294
chr10	+	13192285	13192482
chr10	+	13246209	13246215
chr10	-	13274308	13274371
chr10	-	13316207	13316264
chr10	-	13381974	13382048
chr10	-	13426764	13426956
chr10	+	13581784	13582075
chr10	-	13669093	13669158
chr10	-	13940853	13940918
chr10	-	14090065	14090157
chr10	-	14412063	14412107
chr10	-	14612337	14612464
chr10	+	14856258	14856668
chr10	+	14920408	14920464
chr10	+	14960894	14960924
chr10	-	14978854	14979522
chr10	-	15004986	15005005
chr10	-	15018543	15018544
chr10	-	15021815	15021831
chr10	+	15035907	15036015
chr10	-	15129294	15129325
chr10	-	15170722	15170733
chr10	-	15250508	15250617
chr10	-	15452961	15453057
chr10	-	15801568	15801776
chr10	+	15942211	15942304
chr10	-	16566390	16566821
chr10	-	16898978	16899086
chr10	-	17211649	17211770
chr10	+	17283576	17283639
chr10	+	17311428	17311990
chr10	+	17312638	17312715
chr10	-	17490059	17490249
chr10	-	17536160	17536260
chr10	+	17699088	17699344
chr10	+	17726345	17726384
chr10	+	18282212	18282472
chr10	+	18469672	18469791
chr10	+	18470115	18470150
chr10	+	18590205	18590252
chr10	+	18669862	18669912
chr10	-	18729967	18730035
chr10	+	18980064	18980138
chr10	+	18988573	18988618
chr10	+	20146015	20146126
chr10	-	20546373	20546511
chr10	-	21226060	21226140
chr10	-	21501318	21501373
chr10	+	21502700	21502768
chr10	-	21863580	21863739
chr10	+	22332148	22332369
chr10	+	22645353	22645491
chr10	+	22655385	22655496
chr10	-	22674547	22674571
chr10	+	23043118	23043261
chr10	+	23260932	23260979
chr10	-	23330941	23330990
chr10	+	23673504	23673712
chr10	+	24538129	24538198
chr10	+	24548731	24548844
chr10	-	24802328	24802995
chr10	-	25050772	25050831
chr10	-	25281463	25281510
chr10	+	25344795	25344871
chr10	+	25352159	25354458
chr10	+	25504356	25505257
chr10	+	26281046	26281213
chr10	+	26545745	26545820
chr10	+	26821262	26821333
chr10	+	26978492	26978528
chr10	-	27026647	27026775
chr10	-	27189682	27189798
chr10	-	27429020	27429261
chr10	+	27483113	27483145
chr10	-	27484362	27484547
chr10	+	27569254	27569329
chr10	-	27833305	27833372
chr10	-	28072163	28072350
chr10	-	28313954	28314099
chr10	-	28323854	28324077
chr10	+	28567503	28567539
chr10	+	28862515	28862555
chr10	+	28864546	28864692
chr10	+	28940732	28940857
chr10	+	29006833	29006908
chr10	+	29618053	29618165
chr10	+	29620803	29620941
chr10	-	29783598	29784637
chr10	-	29883986	29883993
chr10	-	30678054	30678210
chr10	-	30694084	30694268
chr10	+	30700000	30700140
chr10	-	30767874	30768362
chr10	-	30955712	30955850
chr10	-	30958528	30958640
chr10	-	31186615	31186621
chr10	+	31205933	31205969
chr10	-	31648170	31648227
chr10	-	32137928	32138087
chr10	-	32237106	32237789
chr10	-	32384782	32384907
chr10	-	32634706	32634805
chr10	-	32675697	32675849
chr10	+	32707425	32707427
chr10	+	32780577	32780855
chr10	+	32785197	32785268
chr10	+	32913196	32913238
chr10	-	33057886	33057931
chr10	-	33264426	33264492
chr10	-	33592580	33592694
chr10	-	33663244	33663316
chr10	-	34728264	34728343
chr10	-	35143810	35143929
chr10	+	35400133	35400251
chr10	+	35466770	35466813
chr10	+	35477306	35477425
chr10	+	35496660	35496737
chr10	+	35504637	35504639
chr10	+	35524124	35524148
chr10	+	35524997	35525033
chr10	+	35530414	35530420
chr10	+	35535843	35535985
chr10	+	35665988	35666141
chr10	+	35812346	35812412
chr10	-	37454890	37454942
chr10	-	38185230	38185244
chr10	-	38286354	38286387
chr10	+	38300642	38300656
chr10	+	38341276	38341284
chr10	+	38425552	38425566
chr10	+	38685389	38685423
chr10	-	38779964	38781086
chr10	+	42075706	42077265
chr10	+	42291027	42291334
chr10	-	42292736	42292896
chr10	+	42452374	42452382
chr10	+	42599849	42600024
chr10	+	42892713	42892785
chr10	+	42920543	42920647
chr10	+	42970604	42971264
chr10	-	42979426	42979498
chr10	-	43021373	43021411
chr10	+	43045091	43045108
chr10	-	43189201	43189237
chr10	+	43201071	43203338
chr10	+	43422505	43422528
chr10	-	43424161	43424194
chr10	-	43461518	43461587
chr10	+	44200399	44200459
chr10	+	44785657	44785718
chr10	-	44798047	44798117
chr10	+	45118108	45119876
chr10	-	45189734	45189883
chr10	-	45348564	45348665
chr10	+	45478996	45479179
chr10	+	45542772	45542774
chr10	-	45604412	45604945
chr10	-	45662579	45662801
chr10	-	46387432	46387716
chr10	+	46390448	46390818
chr10	+	46418887	46420573
chr10	+	46506790	46508325
chr10	-	47217118	47217138
chr10	-	48007830	48010883
chr10	-	48048647	48049321
chr10	-	48058398	48058716
chr10	-	49050995	49051073
chr10	-	49129615	49129759
chr10	+	49152592	49152616
chr10	-	49279710	49279831
chr10	-	49371488	49371539
chr10	+	49482814	49482847
chr10	+	49587784	49588017
chr10	+	49681343	49681410
chr10	-	49847117	49847299
chr10	-	49993482	49993536
chr10	-	50056239	50056344
chr10	-	50066345	50066387
chr10	+	50410595	50411016
chr10	+	50492242	50492527
chr10	+	50494105	50494144
chr10	+	50494622	50494654
chr10	-	50557750	50557846
chr10	+	50636441	50636644
chr10	+	51219591	51219593
chr10	+	51249148	51249288
chr10	-	51256332	51256417
chr10	+	51293115	51293220
chr10	-	51497772	51497774
chr10	-	51678250	51678319
chr10	-	51773258	51773880
chr10	-	52265840	52265978
chr10	-	52280431	52280553
chr10	+	52289608	52289706
chr10	+	52504357	52504667
chr10	+	53701152	53701255
chr10	-	53744201	53744443
chr10	-	54201215	54201401
chr10	-	55334959	55334977
chr10	-	56093938	56094028
chr10	-	57790963	57791003
chr10	+	59697188	59697377
chr10	+	59699040	59699070
chr10	+	59764968	59764991
chr10	+	59815314	59815414
chr10	+	60223325	60223381
chr10	+	60606620	60606725
chr10	-	60664102	60664266
chr10	-	60792165	60792226
chr10	-	61083439	61083811
chr10	-	61113860	61114055
chr10	-	61335886	61336188
chr10	-	61570116	61570131
chr10	+	61819189	61819302
chr10	-	62209930	62209966
chr10	-	62341115	62341306
chr10	-	62843223	62843250
chr10	+	62882655	62882845
chr10	-	63111007	63111076
chr10	+	63665831	63665859
chr10	-	63688984	63689015
chr10	+	63698316	63698375
chr10	+	63805959	63806701
chr10	+	64073692	64073729
chr10	+	64563237	64563266
chr10	+	64951312	64951343
chr10	+	64996117	64996176
chr10	-	68356348	68356351
chr10	-	69077179	69077277
chr10	+	69267698	69267775
chr10	-	69314486	69314915
chr10	+	69502646	69502871
chr10	+	69536488	69536564
chr10	-	69551202	69552103
chr10	+	69736524	69736607
chr10	+	69766985	69767096
chr10	+	69767656	69767759
chr10	+	69768408	69768450
chr10	-	69768878	69768989
chr10	-	69836669	69836819
chr10	-	69836949	69836952
chr10	+	69957009	69957138
chr10	+	70002102	70004015
chr10	+	70152268	70152340
chr10	+	70183793	70183840
chr10	+	70257387	70257696
chr10	+	70331147	70331233
chr10	+	70385988	70386074
chr10	+	70418595	70419020
chr10	+	70517920	70517998
chr10	+	70554040	70554042
chr10	+	70610054	70610324
chr10	+	70650198	70650260
chr10	+	70677324	70677355
chr10	+	70678391	70678490
chr10	+	70718506	70718532
chr10	+	70730597	70730623
chr10	+	70745717	70745776
chr10	-	70748710	70748772
chr10	+	70845694	70846085
chr10	+	70881357	70881452
chr10	+	71061506	71061601
chr10	+	71232186	71232479
chr10	-	71505421	71505592
chr10	-	71553669	71553846
chr10	-	71575183	71576348
chr10	-	71591620	71591677
chr10	-	71639320	71639466
chr10	-	71663026	71663089
chr10	+	71806214	71806295
chr10	-	71834164	71834308
chr10	+	71871237	71871429
chr10	-	71955714	71955898
chr10	+	72030126	72030664
chr10	+	72102565	72102646
chr10	+	72104437	72104757
chr10	-	72165010	72165063
chr10	+	72213101	72213141
chr10	-	72246616	72246642
chr10	+	72318294	72318296
chr10	+	72642749	72642827
chr10	+	72752752	72752817
chr10	+	72869595	72869661
chr10	-	73153827	73153868
chr10	-	73180085	73180849
chr10	+	73203121	73203202
chr10	+	73226875	73226983
chr10	-	73242055	73242125
chr10	+	73280945	73280984
chr10	-	73435607	73435746
chr10	-	73517904	73518092
chr10	+	73642951	73643062
chr10	+	73653679	73653820
chr10	-	73703981	73704185
chr10	-	73764271	73765489
chr10	-	73770749	73770776
chr10	-	73784529	73784661
chr10	-	73906938	73906988
chr10	+	73996397	73996557
chr10	+	74121916	74122065
chr10	-	74323563	74323623
chr10	-	74384239	74384449
chr10	+	74504572	74504647
chr10	-	74544130	74544212
chr10	+	74593497	74593701
chr10	-	74622356	74622462
chr10	-	74676774	74676953
chr10	-	74682234	74682246
chr10	-	74726806	74726826
chr10	-	74784498	74784560
chr10	-	74830567	74830620
chr10	-	74857377	74857521
chr10	-	74925569	74925653
chr10	-	74946139	74947453
chr10	-	75005276	75005422
chr10	-	75069709	75069781
chr10	+	75085582	75085686
chr10	+	75176597	75176768
chr10	+	75202098	75202805
chr10	-	75211840	75211963
chr10	-	75237148	75238152
chr10	+	75304161	75304225
chr10	-	75341320	75341376
chr10	+	75341964	75342008
chr10	+	75427972	75428139
chr10	-	75472898	75472917
chr10	+	75567871	75568143
chr10	+	75581043	75581107
chr10	+	75606637	75606650
chr10	-	76272622	76273242
chr10	-	76488079	76488278
chr10	-	76527476	76527648
chr10	-	76533658	76533840
chr10	+	76538773	76538921
chr10	+	76580293	76580870
chr10	+	76640923	76640953
chr10	+	76641348	76641423
chr10	-	76641996	76642062
chr10	-	76665599	76665692
chr10	+	76830869	76831183
chr10	-	77212740	77212786
chr10	-	79067029	79067406
chr10	-	79259981	79260075
chr10	-	79286494	79286564
chr10	-	79412417	79412458
chr10	+	79459128	79459171
chr10	+	79463666	79463668
chr10	+	80631396	80631455
chr10	-	80777311	80777505
chr10	-	80874957	80875202
chr10	+	81696197	81696395
chr10	+	81828436	81828522
chr10	+	81882499	81882562
chr10	-	81891880	81891915
chr10	-	81922543	81922597
chr10	-	82039069	82039159
chr10	+	82102191	82102337
chr10	+	82112180	82112326
chr10	+	82170204	82170381
chr10	+	82238970	82239050
chr10	+	82288068	82288251
chr10	+	82290633	82290669
chr10	+	85891237	85891365
chr10	+	85923588	85923657
chr10	-	85944497	85944551
chr10	+	85991054	85991175
chr10	+	85994827	85994905
chr10	-	86120876	86122205
chr10	-	88116051	88116129
chr10	-	88217016	88217186
chr10	-	88267308	88267806
chr10	+	88271412	88271467
chr10	+	88404521	88404664
chr10	+	88418429	88418521
chr10	-	88625756	88625822
chr10	+	88707115	88707278
chr10	+	88708435	88708555
chr10	-	88718282	88718342
chr10	-	88719196	88720451
chr10	+	88844062	88844506
chr10	+	88901092	88902616
chr10	+	89108003	89108168
chr10	+	89254653	89255289
chr10	+	89409719	89409745
chr10	-	89490972	89491107
chr10	-	89526058	89526117
chr10	+	89564175	89564336
chr10	+	89593607	89595348
chr10	-	89614207	89614285
chr10	+	90332810	90332927
chr10	+	90340425	90340433
chr10	-	90417035	90417139
chr10	+	90601324	90601344
chr10	+	90651446	90651475
chr10	+	90662916	90663195
chr10	-	90682574	90682696
chr10	+	90698539	90698667
chr10	+	90739206	90739316
chr10	-	90740614	90740643
chr10	-	90997275	90997385
chr10	-	91162375	91162588
chr10	-	91188341	91188882
chr10	-	91212116	91212225
chr10	-	91393434	91393461
chr10	+	91394337	91395039
chr10	+	91455032	91455178
chr10	-	91493554	91493664
chr10	+	92606870	92607408
chr10	-	92621724	92621805
chr10	+	92670738	92670764
chr10	+	92972609	92972720
chr10	+	93160176	93160313
chr10	+	93234997	93235040
chr10	+	93548428	93548626
chr10	-	93673814	93673827
chr10	+	93989083	93990087
chr10	-	94041232	94041266
chr10	-	94126497	94126990
chr10	+	94323659	94323756
chr10	+	94343113	94343189
chr10	+	94439724	94440084
chr10	+	94584476	94584561
chr10	+	94598271	94598371
chr10	+	94643126	94643257
chr10	+	94678157	94678159
chr10	+	94811011	94811214
chr10	+	94814269	94814283
chr10	+	94823682	94823870
chr10	-	94824073	94824279
chr10	+	95231854	95231941
chr10	+	95249799	95249981
chr10	-	95316468	95317034
chr10	+	95350665	95350775
chr10	-	95362473	95362952
chr10	-	95442393	95442406
chr10	+	95449777	95449853
chr10	+	95507892	95508106
chr10	+	95643781	95643958
chr10	-	95780794	95781999
chr10	+	96112577	96112585
chr10	+	96152361	96152507
chr10	+	96295669	96295699
chr10	+	96296141	96296245
chr10	+	96338120	96338137
chr10	+	96340446	96340523
chr10	+	96433567	96433734
chr10	+	96483084	96483185
chr10	+	96512453	96512620
chr10	-	96688430	96688597
chr10	+	96818982	96819149
chr10	-	96957017	96957162
chr10	-	97040567	97040662
chr10	-	97133985	97134126
chr10	-	97190873	97190882
chr10	-	97403037	97403124
chr10	-	97442667	97442712
chr10	+	97443391	97443700
chr10	+	97461704	97461740
chr10	+	97505987	97506002
chr10	+	97594224	97594382
chr10	+	97734440	97734441
chr10	+	97762339	97762476
chr10	+	97794141	97794209
chr10	-	97806555	97806747
chr10	+	98021099	98021145
chr10	-	98054245	98054447
chr10	-	98108641	98108643
chr10	-	98263258	98263432
chr10	-	98302675	98302686
chr10	-	98311725	98311736
chr10	-	98315051	98315165
chr10	-	98336481	98336582
chr10	-	98382635	98382806
chr10	-	98406545	98406577
chr10	+	98470129	98470141
chr10	-	98698805	98699042
chr10	-	98935225	98935421
chr10	-	99013167	99013236
chr10	-	99020353	99020381
chr10	-	99042319	99042374
chr10	+	99150840	99150978
chr10	-	99176055	99176193
chr10	+	99195702	99195732
chr10	-	99201423	99201665
chr10	-	99217999	99218124
chr10	-	99227094	99227112
chr10	+	99248020	99248131
chr10	+	99248951	99249020
chr10	+	99322455	99322622
chr10	-	99334451	99334661
chr10	-	99369334	99369400
chr10	+	99383094	99383334
chr10	-	99390490	99390924
chr10	+	99429366	99429652
chr10	+	99488225	99488421
chr10	-	99492848	99492911
chr10	+	99521052	99521580
chr10	-	99600051	99600062
chr10	-	99667247	99667331
chr10	-	99760885	99761084
chr10	+	99780196	99780219
chr10	+	99913142	99913144
chr10	-	99957862	99959646
chr10	-	100012490	100012766
chr10	-	100164756	100164882
chr10	-	100192871	100192987
chr10	+	100985260	100985549
chr10	-	101080230	101080707
chr10	+	101180195	101180312
chr10	+	101282879	101283236
chr10	-	101409704	101409711
chr10	+	101481707	101481796
chr10	+	101482096	101482156
chr10	-	101532592	101532624
chr10	-	101658700	101658891
chr10	-	101721727	101721871
chr10	-	101831150	101831372
chr10	-	101918620	101919946
chr10	-	101935261	101935367
chr10	-	101979175	101979279
chr10	-	101995546	101995626
chr10	-	102017318	102017340
chr10	-	102030681	102030768
chr10	-	102035844	102035886
chr10	-	102036352	102036406
chr10	+	102079616	102079850
chr10	+	102097252	102097278
chr10	+	102097895	102098093
chr10	-	102212916	102212983
chr10	-	102266621	102266699
chr10	-	102279127	102279245
chr10	+	102279514	102279598
chr10	+	102285706	102285882
chr10	+	102297990	102298790
chr10	+	102496008	102496050
chr10	+	102662858	102662997
chr10	+	102675750	102675766
chr10	-	102722660	102722783
chr10	+	102737060	102737190
chr10	+	102737958	102739200
chr10	-	102752286	102752693
chr10	+	102779741	102779966
chr10	+	102782221	102782229
chr10	+	102784442	102784602
chr10	+	102812340	102812850
chr10	+	102881289	102881856
chr10	-	103103928	103103975
chr10	-	103332510	103332722
chr10	-	103335609	103335754
chr10	+	103336993	103337107
chr10	-	103338084	103338147
chr10	-	103444128	103444387
chr10	-	103525616	103525647
chr10	-	103533020	103533137
chr10	-	103567571	103567769
chr10	-	103580171	103580185
chr10	-	103589500	103589587
chr10	-	103593243	103593315
chr10	-	103789760	103789861
chr10	+	103861181	103861200
chr10	+	103882816	103882968
chr10	+	103891355	103891751
chr10	+	103902158	103902277
chr10	+	103909300	103909315
chr10	-	103976296	103976396
chr10	+	103981710	103981827
chr10	+	104008686	104008781
chr10	-	104145707	104145727
chr10	-	104163516	104163931
chr10	+	104166132	104166785
chr10	-	104170889	104170929
chr10	+	104174862	104174935
chr10	+	104218777	104218944
chr10	-	104221129	104221143
chr10	+	104252347	104252394
chr10	+	104253900	104254081
chr10	-	104394365	104394934
chr10	+	104464020	104464022
chr10	+	104476384	104476544
chr10	-	104526138	104526164
chr10	+	104586812	104587108
chr10	+	104604037	104604174
chr10	-	104668228	104669848
chr10	+	104924605	104924705
chr10	+	105026959	105028023
chr10	-	105039502	105040091
chr10	+	105100454	105100813
chr10	-	105117737	105118295
chr10	+	105142118	105142204
chr10	-	105148174	105148275
chr10	-	105198861	105199688
chr10	+	105228493	105228779
chr10	-	105244135	105244219
chr10	-	105410731	105410839
chr10	-	105516842	105516917
chr10	-	105604943	105605014
chr10	+	105667210	105667342
chr10	-	105717494	105717643
chr10	+	105830370	105830421
chr10	+	105871932	105871944
chr10	-	105872514	105872834
chr10	-	105902355	105902369
chr10	-	105980338	105980446
chr10	+	105981930	105981994
chr10	+	106004677	106004710
chr10	+	106004961	106005019
chr10	+	106024664	106024697
chr10	-	106025024	106025082
chr10	+	106061891	106065799
chr10	+	106103646	106103654
chr10	-	106391076	106391702
chr10	-	108913717	108914274
chr10	-	111657439	111657555
chr10	+	111703504	111703623
chr10	+	111850402	111850596
chr10	+	111957557	111957830
chr10	+	111975959	111976031
chr10	-	111977972	111978069
chr10	+	112053216	112053335
chr10	+	112247870	112248248
chr10	+	112317565	112317579
chr10	+	112625776	112625818
chr10	+	112626492	112626501
chr10	-	112714107	112714809
chr10	-	113911415	113911462
chr10	+	113931431	113931532
chr10	+	114033483	114033558
chr10	+	114126058	114126196
chr10	-	114144695	114144850
chr10	+	114194918	114195184
chr10	+	114197122	114197215
chr10	+	114700506	114700694
chr10	-	115302871	115302939
chr10	-	115354358	115354576
chr10	-	115399786	115399860
chr10	+	115413560	115413631
chr10	+	115441721	115441819
chr10	+	115447243	115447352
chr10	+	115505027	115505054
chr10	+	115515130	115515139
chr10	+	115521725	115521838
chr10	-	115524072	115524082
chr10	+	115602472	115602931
chr10	+	115604622	115604799
chr10	+	115629394	115629444
chr10	-	115647897	115647958
chr10	-	115881678	115881701
chr10	+	115912386	115913017
chr10	+	115937581	115937905
chr10	+	115954555	115954642
chr10	-	115998463	115998514
chr10	-	116154189	116154204
chr10	-	116241540	116241573
chr10	-	116407706	116407949
chr10	+	116434039	116434102
chr10	+	116571828	116571872
chr10	-	116688003	116688288
chr10	+	118021492	118021531
chr10	+	118295595	118295640
chr10	-	118340632	118340680
chr10	-	118417759	118417813
chr10	-	118491931	118491970
chr10	-	118651266	118651420
chr10	-	118754523	118754580
chr10	+	118887317	118887557
chr10	+	118946990	118947212
chr10	-	118991195	118991315
chr10	+	119123857	119124728
chr10	-	119292769	119293174
chr10	+	119795312	119795664
chr10	+	119796521	119796604
chr10	-	119956037	119956123
chr10	-	120085684	120085917
chr10	-	120503898	120504264
chr10	+	120830130	120830178
chr10	-	120853645	120853699
chr10	-	120915039	120915149
chr10	+	120928257	120928292
chr10	-	120957420	120957471
chr10	-	121276808	121276951
chr10	-	121285966	121285972
chr10	-	121292092	121292140
chr10	-	121337654	121337665
chr10	+	121345936	121345967
chr10	+	121401178	121401357
chr10	+	121475765	121475861
chr10	+	121531247	121531273
chr10	+	121568986	121569041
chr10	+	121570356	121570419
chr10	-	121576749	121578642
chr10	+	121622029	121622086
chr10	+	121642285	121642447
chr10	+	122600923	122601008
chr10	-	122653614	122653644
chr10	-	123343213	123343378
chr10	-	123677349	123677454
chr10	+	123724379	123724670
chr10	+	123771487	123771519
chr10	+	123913430	123913497
chr10	+	123959826	123961213
chr10	+	124024587	124024604
chr10	+	124142707	124142847
chr10	+	124211159	124211630
chr10	-	124310277	124310337
chr10	+	124449121	124449296
chr10	-	124529587	124529881
chr10	-	124595268	124595349
chr10	-	124599930	124600021
chr10	+	124703521	124703684
chr10	-	124729986	124730201
chr10	+	124747999	124748131
chr10	+	124758536	124758577
chr10	+	124904424	124904618
chr10	-	125415914	125416581
chr10	-	125640862	125641165
chr10	-	125795173	125795718
chr10	-	126087300	126087309
chr10	+	126090532	126090730
chr10	-	126140422	126140546
chr10	-	126385195	126385272
chr10	+	126470283	126470392
chr10	+	126505199	126505344
chr10	-	126621053	126621866
chr10	-	126684106	126684367
chr10	-	126704641	126706318
chr10	-	126717556	126717613
chr10	-	127361498	127361548
chr10	+	127385960	127386177
chr10	+	127398367	127398474
chr10	+	127416983	127417004
chr10	-	127431411	127431473
chr10	-	127454219	127454380
chr10	+	127494996	127495058
chr10	-	127502117	127502281
chr10	-	127531102	127531165
chr10	+	127559102	127559383
chr10	+	127575202	127575215
chr10	-	127658725	127658897
chr10	-	128066617	128066704
chr10	+	128137599	128137707
chr10	-	128137844	128139516
chr10	-	128182516	128183617
chr10	-	128199858	128199879
chr10	-	128863466	128864649
chr10	+	129580810	129581038
chr10	+	129729136	129729244
chr10	-	129735903	129735937
chr10	+	129813830	129813921
chr10	-	131224507	131224631
chr10	+	131651889	131652022
chr10	-	131824675	131824766
chr10	-	132834759	132834864
chr10	-	132999547	132999765
chr10	+	133457210	133458365
chr10	+	133607480	133607639
chr10	-	133608815	133608953
chr10	+	133645255	133645300
chr10	+	133805459	133805542
chr10	+	133809015	133809074
chr10	+	133850558	133850596
chr10	-	133856255	133856336
chr10	-	133891471	133891589
chr10	-	133912524	133912602
chr10	+	133971066	133971327
chr10	+	133997019	133997228
chr10	+	134000299	134000322
chr10	+	134068226	134069783
chr10	+	134080770	134081346
chr10	+	134108744	134108772
chr10	+	134201591	134201665
chr10	-	134309389	134309462
chr10	-	134449037	134449442
chr10	-	134521084	134521140
chr10	-	134605085	134605216
chr10	+	134605930	134605978
chr10	+	134638085	134638349
chr10	+	134862853	134862954
chr10	+	134869859	134869964
chr10	+	134899473	134899520
chr10	-	134940300	134940540
chr10	-	134979157	134979202
chr10	-	134992209	134992347
chr10	+	135005177	135005326
chr10	-	135011329	135011481
chr10	+	135031240	135031374
chr10	-	135049803	135049810
chr10	-	135060308	135060392
chr10	+	135075631	135075718
chr10	+	135081702	135081884
chr10	+	135082590	135082870
chr10	+	135096606	135096717
chr10	+	135168202	135168766
chr10	-	135229781	135229957
chr10	-	135259452	135259531
chr10	-	135262476	135262503
chr10	-	135269293	135270724
chr10	-	135328950	135329127
