# Supplementary material for: Intergenic, gene terminal, and intragenic CpG islands in the human genome
Source: BMC Genomics. 2010 Jan 19;11:48. doi: 10.1186/1471-2164-11-48 (PMC2817693; doi:10.1186/1471-2164-11-48)
Supplement: Additional file 2 — Gene elements. The archive contains row data used for statistical significance of gene elements and CGIs overlap. See Table 1 and Figure 1 in the manuscript. [file 1471-2164-11-48-S2.ZIP › 1coding_exon/1coding_exon_chr11.txt]

chr11	+	183100	183154
chr11	-	187305	187413
chr11	-	192924	194000
chr11	+	197303	197321
chr11	+	198855	198938
chr11	-	199293	200000
chr11	+	226048	226328
chr11	+	227050	227144
chr11	+	229063	229076
chr11	+	268570	268598
chr11	+	280739	281113
chr11	+	359804	359954
chr11	+	367299	367327
chr11	-	384293	384524
chr11	+	399868	399874
chr11	-	440456	440637
chr11	-	492062	492162
chr11	+	524212	524322
chr11	-	530685	530861
chr11	+	550683	550716
chr11	+	551769	551892
chr11	-	571513	571606
chr11	-	604174	604253
chr11	-	605097	605318
chr11	-	605345	605364
chr11	-	614818	614902
chr11	+	617073	617143
chr11	-	627305	627589
chr11	+	684759	685047
chr11	+	690163	690235
chr11	+	699408	699451
chr11	+	712506	712549
chr11	-	737482	737578
chr11	-	767399	767462
chr11	-	784987	785006
chr11	-	792543	792577
chr11	-	793174	793444
chr11	+	794094	794388
chr11	+	800235	800357
chr11	+	809719	809905
chr11	+	818608	818772
chr11	+	819350	819540
chr11	+	826070	826153
chr11	-	840305	840367
chr11	+	853049	854611
chr11	-	854898	855825
chr11	+	894706	894816
chr11	+	916022	916088
chr11	-	962164	962255
chr11	+	1005762	1007214
chr11	-	1064902	1064977
chr11	+	1287272	1287304
chr11	+	1368091	1368181
chr11	+	1389211	1389439
chr11	-	1432193	1432414
chr11	+	1543402	1543632
chr11	-	1644268	1644349
chr11	-	1661075	1662081
chr11	+	1741598	1741665
chr11	+	1809259	1809702
chr11	+	1812378	1812407
chr11	+	1830951	1831003
chr11	+	1858026	1858030
chr11	+	1900681	1900697
chr11	-	1925169	1925185
chr11	+	1974324	1975023
chr11	-	2110007	2111029
chr11	+	2113173	2113329
chr11	-	2118450	2118753
chr11	-	2138591	2138777
chr11	-	2149491	2149592
chr11	+	2279562	2279614
chr11	+	2279956	2280021
chr11	+	2280674	2280764
chr11	+	2355356	2355421
chr11	-	2380440	2380458
chr11	+	2400726	2400842
chr11	+	2422905	2423290
chr11	-	2439516	2439520
chr11	-	2862476	2863295
chr11	-	2865904	2866438
chr11	+	2877202	2877507
chr11	-	2881152	2881295
chr11	-	2957013	2957026
chr11	-	2984685	2986678
chr11	-	3019971	3020010
chr11	-	3035149	3035173
chr11	+	3106819	3106954
chr11	-	3199519	3200932
chr11	-	3351383	3351397
chr11	-	3356844	3356846
chr11	+	3619612	3619668
chr11	-	3637020	3637082
chr11	-	3649058	3649118
chr11	+	3759848	3759923
chr11	+	3789066	3789230
chr11	+	3834077	3834215
chr11	-	4072819	4072837
chr11	-	4367808	4368215
chr11	-	4555486	4555626
chr11	-	4579958	4580071
chr11	+	4582885	4583310
chr11	-	4966018	4966116
chr11	-	5204736	5204827
chr11	-	5212148	5212239
chr11	-	5227519	5227610
chr11	-	5232443	5232534
chr11	+	5247605	5247696
chr11	+	5574704	5574720
chr11	+	5581119	5581541
chr11	-	5610138	5610560
chr11	+	5657567	5657983
chr11	+	5674039	5674461
chr11	-	6183422	6183493
chr11	-	6201416	6201967
chr11	+	6202185	6202322
chr11	+	6237735	6237885
chr11	-	6368405	6368722
chr11	-	6388433	6389153
chr11	-	6418687	6418769
chr11	-	6443371	6443501
chr11	+	6458129	6458227
chr11	+	6459323	6459361
chr11	+	6476022	6476767
chr11	+	6486699	6486889
chr11	+	6544190	6544199
chr11	-	6546491	6546672
chr11	+	6581210	6581308
chr11	-	6582078	6582166
chr11	-	6589765	6589996
chr11	-	6594468	6594624
chr11	-	6597191	6597207
chr11	-	6617624	6619420
chr11	+	6660930	6661103
chr11	-	6910080	6910479
chr11	+	6980516	6980642
chr11	+	7016394	7016682
chr11	+	7216675	7216723
chr11	+	7229994	7230138
chr11	+	7445565	7446844
chr11	+	7463683	7463811
chr11	+	7527283	7527346
chr11	-	7575469	7575480
chr11	-	7650555	7650632
chr11	+	7684430	7684517
chr11	+	7965476	7965839
chr11	+	8016997	8017151
chr11	-	8059634	8059671
chr11	-	8106342	8106379
chr11	-	8146989	8147112
chr11	-	8241461	8241485
chr11	+	8452804	8453028
chr11	-	8660937	8660939
chr11	-	8695864	8695908
chr11	+	8728744	8728823
chr11	-	8889573	8889794
chr11	-	8910265	8910431
chr11	-	8934313	8934396
chr11	-	8942332	8942436
chr11	-	8981885	8982058
chr11	-	9069519	9069651
chr11	-	9243084	9243192
chr11	+	9292444	9292564
chr11	+	9362887	9362970
chr11	+	9449468	9449543
chr11	+	9552057	9552632
chr11	-	9642303	9642401
chr11	+	10272138	10272192
chr11	+	10283824	10283921
chr11	+	10429145	10429166
chr11	-	10439643	10439863
chr11	-	10512139	10512281
chr11	-	10546571	10546655
chr11	+	10612091	10612146
chr11	-	10729536	10729580
chr11	-	10785378	10785418
chr11	-	10830921	10833068
chr11	+	11599482	11599716
chr11	+	11820309	11820347
chr11	+	11921169	11921235
chr11	-	11930875	11930994
chr11	+	11986493	11986705
chr11	+	12140279	12140542
chr11	+	12186187	12186262
chr11	+	12272122	12272980
chr11	+	12355771	12355906
chr11	+	12742401	12742557
chr11	+	13332432	13332571
chr11	+	13333409	13333419
chr11	+	13335005	13335219
chr11	-	13353830	13353885
chr11	-	13423147	13423247
chr11	+	13470893	13470978
chr11	-	13672889	13673077
chr11	-	14336885	14336992
chr11	-	14476960	14477050
chr11	-	14498419	14498421
chr11	+	14589088	14589108
chr11	-	14622198	14623175
chr11	-	14870103	14870327
chr11	+	14949229	14949314
chr11	-	15052841	15052926
chr11	+	16319134	16319370
chr11	-	16716902	16716964
chr11	-	16804243	16804463
chr11	-	16992439	16992524
chr11	-	17055742	17055764
chr11	+	17146800	17147864
chr11	+	17273447	17273590
chr11	-	17330093	17330162
chr11	-	17454752	17454899
chr11	+	17522395	17522430
chr11	+	17564618	17564704
chr11	-	17697906	17698535
chr11	-	17991074	17991133
chr11	-	18018769	18018885
chr11	-	18084030	18084164
chr11	+	18094109	18094199
chr11	-	18115326	18116601
chr11	+	18213959	18214049
chr11	-	18245011	18245101
chr11	-	18288864	18288998
chr11	+	18295874	18295981
chr11	+	18311198	18311351
chr11	+	18374966	18375091
chr11	+	18390841	18390966
chr11	-	18434804	18434929
chr11	-	18504898	18504939
chr11	-	18556847	18556859
chr11	-	18566736	18566777
chr11	-	18592686	18593898
chr11	+	18612321	18612380
chr11	-	18677010	18677030
chr11	-	18702251	18702359
chr11	+	18750062	18750081
chr11	-	19095373	19095399
chr11	-	19170460	19170571
chr11	-	19208364	19208413
chr11	+	19218230	19218244
chr11	+	19329076	19329150
chr11	+	19691818	19692084
chr11	+	20342360	20342554
chr11	-	20365869	20365896
chr11	+	20527129	20527554
chr11	+	20577795	20577797
chr11	+	20647846	20647900
chr11	+	22171615	22171654
chr11	+	22316656	22316741
chr11	-	22652992	22653136
chr11	+	22807817	22807870
chr11	+	24475366	24475427
chr11	-	26310399	26310444
chr11	-	26543288	26543981
chr11	+	26699499	26699837
chr11	-	27033554	27033772
chr11	-	27340959	27341317
chr11	-	27450241	27450425
chr11	-	27472700	27474909
chr11	-	27484839	27484875
chr11	+	28075746	28076070
chr11	+	28091458	28091727
chr11	-	30309072	30309497
chr11	-	30558369	30558496
chr11	-	30909894	30910027
chr11	-	31193293	31193370
chr11	+	31306240	31306403
chr11	-	31348875	31348982
chr11	+	31441295	31441399
chr11	-	31487908	31488130
chr11	-	31784526	31784535
chr11	+	32412822	32413263
chr11	-	32562010	32562051
chr11	+	32632966	32632968
chr11	+	32808652	32808754
chr11	+	32912873	32913557
chr11	+	32994078	32994150
chr11	+	33021896	33022058
chr11	-	33037106	33037217
chr11	+	33139421	33139447
chr11	+	33264537	33265633
chr11	-	33520577	33522476
chr11	-	33700501	33700567
chr11	-	33752516	33752619
chr11	-	33842724	33842959
chr11	+	33847468	33847508
chr11	+	34030544	34030759
chr11	-	34086349	34086456
chr11	+	34334824	34335148
chr11	-	34417137	34417202
chr11	-	34483752	34483872
chr11	+	34489667	34489692
chr11	-	34620754	34620850
chr11	+	34894351	34894407
chr11	+	34894779	34894938
chr11	-	35117427	35117493
chr11	-	35295500	35295629
chr11	-	35397073	35397089
chr11	+	35503637	35503709
chr11	+	35641236	35641904
chr11	-	35922225	35922270
chr11	+	36267488	36267538
chr11	+	36354283	36354284
chr11	-	36379248	36379411
chr11	+	36479346	36479641
chr11	+	36551431	36554219
chr11	-	36588230	36588365
chr11	+	40092382	40094406
chr11	+	43290254	43290322
chr11	+	43337081	43337239
chr11	+	43421486	43421710
chr11	+	43658954	43659113
chr11	+	43793577	43793627
chr11	+	43860779	43860857
chr11	+	43870238	43870255
chr11	+	44045754	44046041
chr11	-	44085839	44086374
chr11	+	44287723	44288188
chr11	+	44572789	44572851
chr11	-	44884544	44884606
chr11	+	44916334	44916462
chr11	+	45073933	45074028
chr11	-	45159894	45160012
chr11	+	45264152	45264334
chr11	-	45349594	45350967
chr11	+	45627003	45629049
chr11	+	45783929	45784463
chr11	+	45825618	45825832
chr11	-	45863948	45864048
chr11	+	45895827	45895938
chr11	+	45901010	45901294
chr11	+	45904331	45904474
chr11	-	45905585	45905720
chr11	+	46062293	46062346
chr11	+	46256239	46256340
chr11	+	46294480	46294512
chr11	+	46311402	46311613
chr11	+	46323653	46323711
chr11	+	46325786	46325946
chr11	+	46344383	46345110
chr11	+	46357100	46357237
chr11	-	46360184	46360259
chr11	-	46520071	46520546
chr11	-	46526372	46526506
chr11	+	46593694	46594363
chr11	-	46622418	46622486
chr11	+	46674101	46674233
chr11	+	46679174	46679225
chr11	-	46697362	46697440
chr11	-	46748089	46748173
chr11	-	46799302	46799358
chr11	+	46896455	46896506
chr11	-	46914933	46914978
chr11	-	47154909	47154980
chr11	+	47160801	47160854
chr11	-	47193264	47193390
chr11	+	47226803	47226916
chr11	+	47237344	47237386
chr11	+	47238010	47238106
chr11	-	47252042	47252103
chr11	+	47356436	47356480
chr11	-	47388222	47388522
chr11	-	47404332	47404406
chr11	-	47426901	47427092
chr11	-	47466965	47467142
chr11	+	47555539	47556127
chr11	-	47557220	47557286
chr11	-	47620507	47620593
chr11	-	47660097	47660160
chr11	-	47692746	47692778
chr11	-	47745191	47745416
chr11	+	47826347	47826548
chr11	-	47959041	47959136
chr11	-	49184195	49184247
chr11	-	49186420	49186537
chr11	+	50209247	50209302
chr11	+	54788956	54789366
chr11	-	55410241	55410270
chr11	-	55502755	55504032
chr11	-	56836584	56837090
chr11	-	56845842	56845935
chr11	+	56859118	56859171
chr11	-	56862601	56862719
chr11	-	56904697	56904757
chr11	-	56913936	56913993
chr11	+	56950038	56950221
chr11	-	56984915	56984945
chr11	-	57038007	57038160
chr11	-	57054168	57054238
chr11	+	57091634	57091660
chr11	-	57122320	57122370
chr11	+	57171016	57171156
chr11	+	57183525	57184130
chr11	-	57197139	57197242
chr11	+	57236011	57236227
chr11	+	57236667	57236855
chr11	+	57265644	57265765
chr11	-	57315527	57315721
chr11	+	58099809	58099821
chr11	-	58103331	58103671
chr11	-	58248465	58248545
chr11	+	58363584	58363661
chr11	+	58467348	58467371
chr11	+	58471137	58471214
chr11	+	58633675	58633755
chr11	+	58672922	58673002
chr11	-	58677077	58679088
chr11	-	59139352	59139713
chr11	-	59166929	59167000
chr11	+	59181579	59181770
chr11	+	59279655	59279684
chr11	-	59297323	59297343
chr11	-	59330184	59330560
chr11	-	59334653	59334707
chr11	-	59369424	59369502
chr11	+	59390441	59390519
chr11	+	59564509	59564572
chr11	+	59585210	59585365
chr11	-	59612815	59612870
chr11	+	59705630	59705776
chr11	+	59804725	59804765
chr11	+	59816290	59816433
chr11	+	59858945	59859091
chr11	+	59907191	59907337
chr11	+	59920628	59920765
chr11	+	59926979	59927110
chr11	+	59953724	59953876
chr11	+	59986424	59986582
chr11	+	60021368	60021643
chr11	+	60042133	60042261
chr11	+	60145120	60145167
chr11	+	60224910	60225128
chr11	+	60291636	60291704
chr11	+	60314385	60314567
chr11	-	60366174	60366931
chr11	+	60430412	60430430
chr11	+	60443742	60443978
chr11	+	60448682	60448781
chr11	-	60455873	60455932
chr11	+	60475042	60475599
chr11	+	60495914	60495962
chr11	+	60541822	60542061
chr11	-	60626609	60626663
chr11	+	60662785	60662877
chr11	+	60746449	60746504
chr11	-	60765275	60765330
chr11	-	60804841	60805221
chr11	-	60818976	60819085
chr11	+	60856956	60857016
chr11	-	60858777	60858779
chr11	+	60880578	60880761
chr11	+	60888439	60888566
chr11	-	60917979	60918024
chr11	-	60940153	60940415
chr11	+	60953230	60953283
chr11	+	60954195	60954230
chr11	-	61005858	61005966
chr11	+	61104838	61104868
chr11	+	61244204	61244298
chr11	-	61279472	61279490
chr11	-	61281537	61281632
chr11	-	61316604	61316606
chr11	+	61323675	61324677
chr11	-	61340334	61340474
chr11	+	61340603	61340977
chr11	+	61352439	61352645
chr11	-	61381525	61381578
chr11	-	61415217	61415429
chr11	-	61432102	61432161
chr11	-	61441405	61441415
chr11	+	61444089	61444240
chr11	+	61475855	61476006
chr11	-	61479183	61479249
chr11	+	61491360	61491473
chr11	+	61652210	61652349
chr11	+	61714333	61714387
chr11	+	61732780	61732834
chr11	+	61766356	61766410
chr11	-	61794265	61794319
chr11	+	61823004	61823058
chr11	+	61862026	61862215
chr11	+	61880411	61880515
chr11	-	61943144	61943198
chr11	-	62059993	62060146
chr11	-	62095588	62095605
chr11	-	62097879	62097890
chr11	-	62102609	62102751
chr11	-	62115452	62115533
chr11	-	62121658	62121731
chr11	-	62125471	62125498
chr11	-	62135135	62135276
chr11	+	62135473	62135579
chr11	-	62137330	62137919
chr11	-	62145914	62145995
chr11	-	62163031	62163119
chr11	-	62170610	62170647
chr11	-	62191571	62191717
chr11	-	62193930	62194079
chr11	-	62202913	62202971
chr11	+	62229349	62229560
chr11	+	62232344	62232442
chr11	+	62252412	62252784
chr11	+	62252897	62253134
chr11	+	62285697	62285708
chr11	+	62299832	62299978
chr11	-	62311480	62311575
chr11	-	62327840	62327874
chr11	-	62329377	62329404
chr11	-	62355067	62355291
chr11	+	62363555	62363618
chr11	+	62380318	62380429
chr11	-	62405072	62405495
chr11	-	62508370	62508738
chr11	-	62538674	62539006
chr11	-	62667426	62667827
chr11	-	62742129	62742136
chr11	-	62752509	62752558
chr11	+	62753299	62753700
chr11	+	62815651	62815691
chr11	-	62894105	62894506
chr11	+	63014935	63015082
chr11	+	63030441	63030575
chr11	+	63032579	63032689
chr11	-	63060917	63060925
chr11	-	63087364	63087372
chr11	-	63138048	63138062
chr11	+	63195338	63195383
chr11	+	63205685	63205826
chr11	+	63337735	63337861
chr11	+	63363555	63363608
chr11	-	63419252	63419386
chr11	+	63440378	63440504
chr11	+	63463145	63463150
chr11	+	63510505	63510562
chr11	-	63512403	63512446
chr11	+	63689745	63690042
chr11	+	63710310	63710318
chr11	-	63731413	63731572
chr11	-	63749547	63749556
chr11	+	63749834	63749908
chr11	+	63750701	63751180
chr11	+	63754903	63754988
chr11	+	63758882	63758941
chr11	-	63766436	63766606
chr11	+	63770464	63770721
chr11	-	63775698	63775796
chr11	+	63808230	63808416
chr11	+	63810573	63810929
chr11	+	63817067	63817255
chr11	+	63824459	63824479
chr11	-	63831228	63831552
chr11	+	63841497	63841574
chr11	+	63842264	63842434
chr11	+	63864315	63864374
chr11	+	63866852	63866855
chr11	+	63877109	63877288
chr11	+	63883284	63883338
chr11	+	64080048	64080440
chr11	+	64083237	64083286
chr11	+	64086173	64086206
chr11	-	64115605	64116006
chr11	-	64166587	64166851
chr11	-	64237018	64237747
chr11	-	64266842	64266914
chr11	-	64269323	64269331
chr11	-	64283704	64283946
chr11	-	64302035	64302440
chr11	-	64327102	64327197
chr11	-	64333698	64334157
chr11	-	64368458	64368617
chr11	-	64402109	64402512
chr11	+	64440985	64441183
chr11	-	64449783	64449981
chr11	-	64459406	64459508
chr11	+	64520924	64520962
chr11	+	64538256	64538320
chr11	-	64551586	64551684
chr11	-	64582385	64582569
chr11	+	64607981	64608026
chr11	+	64608747	64608848
chr11	+	64620299	64620526
chr11	-	64636064	64636115
chr11	+	64645787	64645861
chr11	-	64646395	64646472
chr11	+	64657517	64657648
chr11	+	64694283	64694308
chr11	+	64706749	64707015
chr11	+	64737920	64738300
chr11	+	64786340	64786418
chr11	-	64857934	64857965
chr11	+	64903914	64903940
chr11	+	64911084	64911168
chr11	-	65049201	65049311
chr11	+	65081676	65082006
chr11	+	65094539	65094557
chr11	-	65096717	65096864
chr11	-	65119501	65119819
chr11	+	65137065	65137803
chr11	+	65150911	65151095
chr11	-	65164969	65165647
chr11	+	65186873	65186879
chr11	-	65236315	65236492
chr11	+	65244634	65244805
chr11	+	65311421	65311520
chr11	-	65358113	65358148
chr11	+	65382144	65382146
chr11	-	65384801	65384935
chr11	+	65396291	65396401
chr11	-	65403902	65403988
chr11	-	65412381	65412465
chr11	+	65424288	65424386
chr11	+	65443549	65443590
chr11	-	65485828	65486140
chr11	+	65524350	65524436
chr11	+	65527298	65527420
chr11	-	65536092	65536331
chr11	-	65549211	65550426
chr11	+	65569338	65569462
chr11	+	65576432	65576564
chr11	+	65582101	65582197
chr11	+	65594534	65594889
chr11	+	65782642	65782869
chr11	+	65792727	65792740
chr11	-	65802504	65802584
chr11	-	65813002	65813032
chr11	-	65860364	65860449
chr11	-	65866143	65866281
chr11	-	65893107	65893131
chr11	+	65895610	65895638
chr11	-	65945227	65945401
chr11	+	65962679	65962801
chr11	+	65992176	65992327
chr11	+	66006248	66006517
chr11	-	66034707	66034753
chr11	-	66069770	66070050
chr11	-	66091491	66091583
chr11	+	66092321	66092533
chr11	+	66117309	66117347
chr11	+	66140768	66141104
chr11	-	66163759	66164170
chr11	-	66200715	66201126
chr11	+	66245131	66245287
chr11	+	66280549	66280552
chr11	-	66367503	66367687
chr11	+	66396071	66396206
chr11	+	66554192	66554225
chr11	+	66580950	66581081
chr11	+	66645364	66645405
chr11	+	66774142	66774845
chr11	+	66790747	66790859
chr11	+	66805032	66805231
chr11	+	66814404	66814493
chr11	+	66825014	66825194
chr11	+	66827673	66827738
chr11	+	66828864	66828911
chr11	+	66831063	66831160
chr11	-	66832290	66832349
chr11	-	66877341	66877446
chr11	+	66897571	66897586
chr11	-	66916092	66916125
chr11	+	66925775	66925829
chr11	+	66928250	66928401
chr11	-	66952593	66952670
chr11	+	66966475	66966675
chr11	+	66979471	66979836
chr11	-	66980184	66980265
chr11	+	66993066	66993239
chr11	-	67007206	67007304
chr11	-	67028150	67028227
chr11	-	67032048	67032129
chr11	-	67047332	67047373
chr11	+	67126927	67129116
chr11	-	67131052	67131123
chr11	-	67153765	67153958
chr11	-	67163513	67163519
chr11	-	67170855	67171090
chr11	+	67190953	67190982
chr11	+	67556195	67556252
chr11	+	67565315	67565431
chr11	-	67567632	67567696
chr11	-	67644871	67645220
chr11	-	67681152	67682975
chr11	-	67713960	67714119
chr11	+	67787736	67787811
chr11	+	67836759	67836849
chr11	+	68061709	68061935
chr11	-	68208968	68209048
chr11	-	68274234	68274704
chr11	-	68339378	68339518
chr11	+	68427767	68427854
chr11	-	68427997	68428082
chr11	+	68533898	68533945
chr11	+	68573042	68573150
chr11	+	68819398	68819538
chr11	-	69165263	69165460
chr11	-	69180549	69181864
chr11	-	69199139	69199188
chr11	-	69227594	69227825
chr11	-	69298694	69299033
chr11	+	69342419	69342638
chr11	+	69602361	69602468
chr11	+	69609273	69609296
chr11	+	69611746	69611838
chr11	+	69655674	69655833
chr11	+	69795927	69796190
chr11	-	69931052	69931138
chr11	+	70185349	70185520
chr11	-	70387089	70387314
chr11	-	70794440	70795444
chr11	+	70833549	70833646
chr11	+	70841991	70842075
chr11	-	70915995	70916014
chr11	+	70993300	70994284
chr11	-	71176231	71176326
chr11	+	71312003	71312047
chr11	+	71317756	71317818
chr11	+	71379310	71379411
chr11	-	71388679	71388706
chr11	+	71401589	71403472
chr11	-	71406608	71406988
chr11	+	71424596	71424637
chr11	-	71477778	71477859
chr11	-	71491877	71491918
chr11	+	71499851	71499970
chr11	+	71524653	71524814
chr11	+	71580866	71581033
chr11	+	71607277	71607426
chr11	-	71613677	71613858
chr11	-	71632480	71632696
chr11	-	71695891	71695901
chr11	-	71822764	71823166
chr11	-	72030946	72031068
chr11	-	72056990	72057033
chr11	-	72062829	72062899
chr11	-	72100889	72100968
chr11	-	72101131	72101288
chr11	-	72101869	72101880
chr11	+	72169668	72169874
chr11	+	72203139	72203256
chr11	-	72210361	72210434
chr11	+	72404502	72404575
chr11	+	72622853	72625041
chr11	+	72697332	72700523
chr11	-	72777830	72777874
chr11	+	72857098	72857167
chr11	+	73035302	73035319
chr11	-	73037744	73037780
chr11	+	73149259	73149328
chr11	+	73176665	73176685
chr11	+	73265715	73265761
chr11	+	73275756	73275792
chr11	+	73339763	73339830
chr11	-	73356957	73357151
chr11	-	73366946	73367071
chr11	-	73395610	73395735
chr11	+	73491824	73492186
chr11	+	73560115	73560215
chr11	+	73619613	73619695
chr11	-	73627944	73627949
chr11	-	73700105	73700304
chr11	+	73786744	73786854
chr11	-	73981352	73981411
chr11	-	74107413	74107547
chr11	-	74119500	74119581
chr11	-	74294932	74294946
chr11	-	74295838	74295899
chr11	+	74329478	74329571
chr11	+	74337979	74338092
chr11	+	74354567	74354616
chr11	+	74383207	74383413
chr11	+	74540075	74540090
chr11	+	74551398	74551478
chr11	-	74554543	74554642
chr11	+	74740280	74740299
chr11	+	74788240	74788269
chr11	-	74792740	74792899
chr11	-	74818442	74818662
chr11	+	74866312	74866428
chr11	-	74955043	74955664
chr11	-	74996802	74996933
chr11	+	75056158	75057062
chr11	+	75106582	75106672
chr11	+	75108840	75108863
chr11	+	75157685	75157805
chr11	+	75178904	75178988
chr11	-	75204101	75204217
chr11	-	75595017	75595099
chr11	+	75769440	75769528
chr11	-	75835631	75835700
chr11	-	76054563	76054646
chr11	+	76059306	76059352
chr11	+	76249669	76249771
chr11	+	76382880	76382918
chr11	+	76461747	76461831
chr11	+	76473581	76473745
chr11	-	76519329	76519346
chr11	-	76673778	76673830
chr11	+	76781024	76781213
chr11	-	76978686	76979304
chr11	-	77013656	77013755
chr11	-	77026283	77026407
chr11	-	77089414	77091165
chr11	+	77209222	77209408
chr11	-	77231191	77231322
chr11	-	77299664	77299710
chr11	-	77370153	77370179
chr11	-	77383284	77383337
chr11	-	77468273	77468438
chr11	-	77512715	77512818
chr11	-	77528188	77528282
chr11	-	77806340	77806414
chr11	-	77917536	77917543
chr11	-	77963041	77963181
chr11	-	78057630	78058920
chr11	-	82248667	82248731
chr11	+	82288925	82289092
chr11	-	82303429	82303541
chr11	+	82385914	82386006
chr11	+	82546130	82546321
chr11	-	82583361	82583418
chr11	-	82674564	82674663
chr11	-	83661842	83661946
chr11	-	83705516	83705836
chr11	-	84311769	84311810
chr11	+	84987349	84987388
chr11	+	85020388	85020500
chr11	-	85038948	85039033
chr11	-	85103104	85103139
chr11	-	85107481	85107483
chr11	-	85112723	85116719
chr11	+	85146316	85146416
chr11	+	85253815	85253909
chr11	-	85261936	85261986
chr11	-	85346134	85347124
chr11	+	85457341	85457470
chr11	+	85633920	85634033
chr11	+	85691139	85691168
chr11	+	85763854	85763932
chr11	-	85786327	85786432
chr11	-	85948380	85948510
chr11	+	86060452	86060634
chr11	+	86426736	86426876
chr11	-	86706830	86706925
chr11	-	87547999	87548200
chr11	-	87710317	87710488
chr11	+	88420028	88420688
chr11	-	88550770	88551588
chr11	-	88824601	88824642
chr11	+	88864006	88864062
chr11	-	89042225	89042319
chr11	+	89176875	89177285
chr11	+	89408028	89408438
chr11	-	89507575	89507656
chr11	-	89578276	89578296
chr11	+	89595707	89595770
chr11	-	91724927	91728218
chr11	-	92554505	92554554
chr11	+	92570592	92570646
chr11	-	92758215	92758357
chr11	+	92851286	92852003
chr11	+	93075316	93075451
chr11	-	93099903	93100451
chr11	-	93105058	93108444
chr11	+	93112051	93112118
chr11	+	93120208	93120262
chr11	+	93128027	93128200
chr11	+	93157328	93157577
chr11	-	93502127	93502307
chr11	-	93773675	93774061
chr11	+	93865596	93865615
chr11	+	93869508	93869765
chr11	+	93940333	93940419
chr11	+	93956307	93956383
chr11	+	94141326	94141374
chr11	-	94370185	94372322
chr11	-	94603595	94603672
chr11	+	95162204	95162290
chr11	-	95163511	95163555
chr11	-	95238413	95238458
chr11	-	95296687	95296766
chr11	-	95714195	95714707
chr11	+	95756774	95757559
chr11	+	98932156	98932210
chr11	-	100336915	100336930
chr11	-	100503375	100505011
chr11	-	100959275	100959444
chr11	+	101283755	101283850
chr11	+	101291226	101291353
chr11	+	101423760	101423837
chr11	+	101486790	101487110
chr11	+	101700451	101701303
chr11	-	101725796	101726690
chr11	-	101828465	101828564
chr11	-	101906534	101906641
chr11	-	102001135	102001260
chr11	-	102081554	102081655
chr11	-	102100695	102100796
chr11	-	102156428	102156532
chr11	-	102173929	102174033
chr11	-	102219383	102219487
chr11	-	102331525	102331644
chr11	+	102467726	102467811
chr11	-	102596637	102596722
chr11	-	103539742	103539865
chr11	-	104274345	104274351
chr11	-	104327833	104327931
chr11	-	104330684	104330777
chr11	-	104344456	104344462
chr11	-	104384744	104384876
chr11	-	104410145	104410301
chr11	-	104411044	104411050
chr11	-	104421228	104421234
chr11	+	104477345	104477351
chr11	-	104986935	104987022
chr11	-	105383864	105386023
chr11	-	105386393	105386854
chr11	+	105434802	105435034
chr11	-	105453648	105453830
chr11	-	106393689	106393991
chr11	-	106817439	106817546
chr11	+	106936701	106936829
chr11	+	106967694	106967937
chr11	-	107006489	107006498
chr11	+	107234594	107234703
chr11	+	107385285	107385308
chr11	-	107497544	107497615
chr11	+	107598437	107598473
chr11	+	107603562	107603633
chr11	-	107663588	107663652
chr11	-	107837416	107837496
chr11	-	107857117	107857140
chr11	-	107866907	107867138
chr11	-	107874102	107874303
chr11	-	107969355	107969473
chr11	+	107969660	107969670
chr11	-	108041091	108041276
chr11	-	109609172	109609360
chr11	+	109655616	109655627
chr11	-	109806055	109806239
chr11	-	109962150	109962193
chr11	-	110066905	110066931
chr11	+	110088060	110088164
chr11	-	110657369	110657375
chr11	-	110755097	110755112
chr11	+	110874539	110874711
chr11	+	110890720	110890945
chr11	+	110916779	110916863
chr11	-	110978498	110978632
chr11	-	111142182	111142295
chr11	+	111236480	111236531
chr11	-	111255495	111255539
chr11	+	111287458	111287658
chr11	+	111294907	111294938
chr11	+	111313434	111313493
chr11	-	111401407	111401685
chr11	+	111448932	111449108
chr11	-	111454167	111454249
chr11	+	111461083	111461384
chr11	-	111462842	111462893
chr11	+	111530908	111530986
chr11	+	111545202	111545264
chr11	+	111551604	111551622
chr11	+	111555225	111555415
chr11	+	111569814	111569927
chr11	+	111602377	111602459
chr11	+	112692190	112692247
chr11	+	112699237	112699383
chr11	-	112763817	112764001
chr11	-	112800295	112800583
chr11	-	113082154	113082156
chr11	-	113149494	113149598
chr11	-	113180605	113180670
chr11	+	113251377	113251433
chr11	+	113280866	113280917
chr11	+	113351258	113351324
chr11	+	113439233	113440500
chr11	+	113672489	113672642
chr11	+	113776604	113776699
chr11	-	113815461	113815607
chr11	-	113906107	113906513
chr11	-	113957657	113957696
chr11	+	113970596	113970691
chr11	-	114054508	114054533
chr11	-	114880199	114880322
chr11	-	116148748	116148890
chr11	-	116163746	116163916
chr11	-	116167738	116167786
chr11	+	116199069	116199117
chr11	-	116206509	116206563
chr11	-	116213271	116213313
chr11	-	116235191	116235363
chr11	-	116239594	116239673
chr11	+	116474069	116474167
chr11	+	116528374	116528454
chr11	+	116567839	116567940
chr11	-	116578940	116579119
chr11	+	116605303	116605770
chr11	-	116657898	116658196
chr11	+	116691461	116691721
chr11	+	116714513	116714594
chr11	-	116773108	116773239
chr11	-	117172959	117173184
chr11	-	117200579	117200603
chr11	-	117203920	117203938
chr11	-	117218644	117218701
chr11	+	117305212	117305232
chr11	+	117362393	117362459
chr11	-	117453228	117453231
chr11	-	117528538	117528598
chr11	-	117552287	117552356
chr11	-	117588830	117588842
chr11	-	117590749	117590791
chr11	-	117628147	117628219
chr11	+	117640021	117640078
chr11	-	117680878	117680926
chr11	+	117718478	117718532
chr11	+	117720349	117720403
chr11	+	117741006	117741126
chr11	+	117777591	117777642
chr11	+	117812438	117812869
chr11	-	117907194	117908386
chr11	+	117935710	117935754
chr11	+	117948473	117948475
chr11	+	117949583	117949708
chr11	+	117989762	117989821
chr11	+	118019743	118019868
chr11	-	118026384	118026462
chr11	-	118161971	118162170
chr11	-	118276538	118278248
chr11	+	118285833	118285858
chr11	+	118332271	118332346
chr11	+	118347852	118347912
chr11	-	118374118	118374237
chr11	+	118394202	118394204
chr11	-	118394716	118394890
chr11	+	118431992	118432082
chr11	+	118460954	118460986
chr11	-	118464193	118464228
chr11	-	118476550	118476724
chr11	+	118477415	118477575
chr11	+	118483662	118484015
chr11	+	118502865	118503045
chr11	+	118525886	118526123
chr11	+	118547323	118547392
chr11	+	118549856	118550017
chr11	+	118550786	118551193
chr11	+	118561414	118561429
chr11	+	118562082	118562609
chr11	-	118582338	118582532
chr11	-	118688690	118689275
chr11	-	118692955	118693021
chr11	-	118716104	118716317
chr11	-	118722380	118722433
chr11	-	118739769	118739915
chr11	-	118748627	118749400
chr11	-	118757393	118757437
chr11	-	118794099	118794607
chr11	+	118796789	118796825
chr11	-	119007298	119007357
chr11	-	119104395	119104473
chr11	+	119513146	119513949
chr11	+	119587198	119587428
chr11	+	119616263	119616290
chr11	+	119703295	119703559
chr11	+	119713163	119713194
chr11	+	120036238	120036319
chr11	+	120421610	120421742
chr11	+	120478585	120478648
chr11	+	120679295	120679504
chr11	+	120828251	120828535
chr11	+	122031968	122032128
chr11	+	122153126	122153128
chr11	+	122214465	122214510
chr11	-	122261768	122262111
chr11	-	122434170	122434373
chr11	-	122437038	122437242
chr11	+	122570831	122570858
chr11	-	122984420	122984720
chr11	-	123029665	123029719
chr11	-	123105044	123105073
chr11	-	123106405	123106806
chr11	+	123261162	123261342
chr11	+	123493429	123493471
chr11	+	123499605	123499721
chr11	+	123986663	123986843
chr11	+	124000872	124001009
chr11	-	124002091	124002156
chr11	-	124044466	124044589
chr11	+	124048748	124048814
chr11	+	124050371	124050524
chr11	-	124115191	124115205
chr11	-	124127183	124127243
chr11	-	124131313	124131990
chr11	-	124137191	124137260
chr11	+	124174977	124175486
chr11	+	124240684	124240843
chr11	+	124253448	124253542
chr11	-	124254597	124254681
chr11	-	124272832	124272901
chr11	+	124311028	124311112
chr11	+	124438474	124438532
chr11	+	124459931	124459979
chr11	-	124726448	124726498
chr11	+	124864573	124864883
chr11	+	124870435	124870721
chr11	+	124971021	124971108
chr11	-	125001874	125001938
chr11	+	125055834	125055885
chr11	-	125121410	125121461
chr11	-	125153827	125153878
chr11	+	125271012	125271389
chr11	-	125279623	125279685
chr11	-	125398506	125398581
chr11	+	125586555	125586743
chr11	-	125610107	125610192
chr11	+	125643793	125643909
chr11	+	125644312	125644396
chr11	+	125650434	125650533
chr11	+	125666000	125666066
chr11	+	125679186	125679386
chr11	+	125781261	125781276
chr11	-	125781565	125781662
chr11	-	125806524	125806620
chr11	-	126375561	126375615
chr11	-	127897018	127897099
chr11	+	127948167	127948235
chr11	+	128069364	128069381
chr11	-	128139895	128139926
chr11	-	128213125	128215348
chr11	-	128241628	128241657
chr11	+	128279536	128279671
chr11	-	128286379	128287315
chr11	-	128312783	128312923
chr11	+	128373424	128373529
chr11	+	128751141	128751327
chr11	-	129227588	129227765
chr11	-	129267820	129267993
chr11	-	129322250	129322511
chr11	+	129336001	129336069
chr11	+	129445083	129445187
chr11	-	129535085	129535165
chr11	-	129635961	129636978
chr11	+	129802672	129803391
chr11	+	129824079	129825035
chr11	-	130048084	130048293
chr11	+	130289371	130291044
chr11	+	130745912	130745993
chr11	-	131286586	131286752
chr11	-	132318031	132318197
chr11	-	132907369	132907429
chr11	-	133220474	133220551
chr11	+	133290396	133291538
chr11	+	133407476	133407965
chr11	-	133444054	133444264
chr11	-	133543101	133543199
chr11	+	133598967	133599030
chr11	-	133600227	133600449
chr11	+	133627944	133627986
chr11	+	133628705	133628813
chr11	+	133633620	133633728
chr11	+	133651845	133651867
chr11	+	133663977	133663994
chr11	+	133684786	133684867
chr11	-	133707166	133707251
chr11	-	133762652	133762763
