# Supplementary material for: Intergenic, gene terminal, and intragenic CpG islands in the human genome
Source: BMC Genomics. 2010 Jan 19;11:48. doi: 10.1186/1471-2164-11-48 (PMC2817693; doi:10.1186/1471-2164-11-48)
Supplement: Additional file 2 — Gene elements. The archive contains row data used for statistical significance of gene elements and CGIs overlap. See Table 1 and Figure 1 in the manuscript. [file 1471-2164-11-48-S2.ZIP › 1coding_exon/1coding_exon_chr12.txt]

chr12	-	19313	19328
chr12	-	189200	189413
chr12	+	239278	239479
chr12	+	388811	388848
chr12	-	439804	439972
chr12	+	642755	642925
chr12	-	732993	733751
chr12	+	912402	912485
chr12	+	1007331	1007999
chr12	+	1610782	1610861
chr12	-	1733771	1733941
chr12	+	1780470	1780538
chr12	+	1807576	1807642
chr12	-	1813750	1813876
chr12	-	1897674	1897900
chr12	+	1983709	1983858
chr12	+	2032990	2033038
chr12	+	2094689	2094972
chr12	+	2774567	2774671
chr12	-	2792188	2792283
chr12	-	2814069	2814410
chr12	+	2853404	2853905
chr12	+	2864794	2864961
chr12	+	2870375	2870415
chr12	+	2974194	2974419
chr12	+	2996858	2996953
chr12	+	3180621	3180683
chr12	+	3518081	3518134
chr12	-	3520138	3520218
chr12	-	3676199	3676426
chr12	+	3809317	3809442
chr12	+	4253468	4253662
chr12	-	4300699	4300730
chr12	-	4358799	4359009
chr12	-	4424652	4424997
chr12	+	4515444	4515621
chr12	+	4518367	4518383
chr12	-	4570608	4570725
chr12	+	4617528	4617623
chr12	+	4628554	4628602
chr12	-	4700105	4700315
chr12	-	5925578	5925587
chr12	-	6102152	6102317
chr12	+	6102569	6102623
chr12	+	6179927	6179992
chr12	+	6291654	6291791
chr12	+	6292572	6292613
chr12	-	6298987	6299100
chr12	-	6321203	6321241
chr12	+	6353795	6354387
chr12	+	6363786	6363881
chr12	+	6424523	6424658
chr12	-	6431676	6431739
chr12	-	6449957	6449958
chr12	+	6472485	6472563
chr12	+	6474526	6474652
chr12	-	6514260	6514288
chr12	-	6528095	6528243
chr12	-	6530122	6530130
chr12	-	6534684	6535456
chr12	-	6547243	6547345
chr12	-	6585701	6585800
chr12	-	6626751	6626793
chr12	+	6642492	6642528
chr12	-	6646958	6647542
chr12	-	6658882	6658947
chr12	+	6677472	6677488
chr12	-	6704084	6704245
chr12	+	6731712	6731761
chr12	+	6746133	6746177
chr12	+	6752280	6752337
chr12	+	6779566	6779614
chr12	+	6803176	6803190
chr12	+	6803326	6804192
chr12	+	6809341	6809436
chr12	-	6820713	6820769
chr12	+	6830258	6830377
chr12	+	6831605	6831715
chr12	-	6846992	6847106
chr12	+	6851663	6852326
chr12	+	6885059	6885184
chr12	+	6895258	6895342
chr12	+	6913426	6913452
chr12	+	6923546	6923597
chr12	+	6926150	6926163
chr12	-	6930937	6930944
chr12	-	6962098	6962145
chr12	+	6995839	6995989
chr12	-	7039478	7039482
chr12	+	7152982	7153052
chr12	-	7163397	7163425
chr12	+	7172566	7172638
chr12	+	7174512	7174575
chr12	+	7200240	7200792
chr12	-	7234241	7234387
chr12	-	7487960	7487990
chr12	-	7547508	7547553
chr12	+	7709720	7709735
chr12	-	7755434	7755515
chr12	+	7791181	7791211
chr12	+	7809149	7809250
chr12	-	7833478	7833628
chr12	-	7907232	7907318
chr12	+	7913726	7913743
chr12	-	7939360	7939602
chr12	+	7979883	7979897
chr12	+	8083696	8084028
chr12	+	8126152	8126246
chr12	+	8167742	8167823
chr12	-	8216489	8216500
chr12	+	8268573	8268695
chr12	+	8499975	8500005
chr12	-	8557596	8557623
chr12	-	8584624	8584660
chr12	-	8656623	8656630
chr12	+	8705910	8705967
chr12	+	8757730	8757904
chr12	+	8866515	8866576
chr12	+	8911876	8911920
chr12	+	8961541	8961654
chr12	-	8974349	8974790
chr12	+	8990092	8990267
chr12	-	9033499	9033580
chr12	-	9108131	9108734
chr12	-	9118423	9118557
chr12	-	9159627	9159712
chr12	-	9252122	9252204
chr12	+	9651618	9651702
chr12	-	9713598	9713658
chr12	+	9804620	9804683
chr12	-	9871408	9871492
chr12	-	9906365	9906437
chr12	+	9976141	9976195
chr12	-	9995213	9995222
chr12	+	9996416	9996986
chr12	-	10015463	10015553
chr12	+	10042903	10042966
chr12	+	10054626	10054716
chr12	-	10096554	10096644
chr12	-	10142674	10142788
chr12	-	10173846	10173948
chr12	+	10215868	10215943
chr12	+	10223457	10223494
chr12	+	10256996	10257085
chr12	-	10351944	10351950
chr12	-	10432637	10432676
chr12	-	10453255	10453441
chr12	-	10464230	10464416
chr12	-	10479666	10479852
chr12	-	10494836	10495022
chr12	-	10641909	10642023
chr12	-	10657305	10657398
chr12	-	10678433	10678484
chr12	-	10766716	10766977
chr12	-	10893240	10893303
chr12	+	10928020	10928083
chr12	-	10973140	10973203
chr12	-	11090886	11090921
chr12	-	11354536	11354599
chr12	+	11399691	11399754
chr12	+	11694329	11694361
chr12	-	12123507	12123939
chr12	-	12310882	12310936
chr12	+	12387293	12387515
chr12	-	12401653	12401710
chr12	+	12565072	12565299
chr12	+	12656374	12656388
chr12	+	12762041	12762515
chr12	+	12857569	12857655
chr12	+	12865882	12865927
chr12	-	12952451	12953372
chr12	-	12993691	12994585
chr12	+	13044238	13044315
chr12	-	13088605	13088641
chr12	-	13134704	13135019
chr12	-	13139800	13139808
chr12	+	13147666	13147713
chr12	-	13255712	13255789
chr12	-	13420425	13420606
chr12	+	13909999	13910409
chr12	+	14468117	14469674
chr12	-	14480345	14480452
chr12	-	14611783	14611897
chr12	-	14740433	14740649
chr12	-	14845521	14845584
chr12	-	14887171	14887314
chr12	-	14929932	14929992
chr12	-	14982616	14982709
chr12	+	14994733	14994913
chr12	-	15022214	15022347
chr12	+	15261630	15261690
chr12	+	15366928	15367002
chr12	-	15593424	15593427
chr12	+	15727094	15727152
chr12	+	15926909	15927020
chr12	+	15955585	15955615
chr12	-	16398454	16398579
chr12	-	16644856	16645061
chr12	-	16649066	16649090
chr12	-	18133430	18133484
chr12	-	18749367	18749453
chr12	-	18763632	18763789
chr12	-	18767512	18767566
chr12	+	18781560	18781572
chr12	+	19174001	19174089
chr12	+	19484525	19484571
chr12	+	19484906	19484928
chr12	+	20413486	20414445
chr12	+	20743778	20743906
chr12	+	20859940	20860023
chr12	+	21059897	21059981
chr12	-	21185776	21185859
chr12	-	21363573	21363626
chr12	+	21378789	21378848
chr12	+	21417553	21417632
chr12	-	21481932	21482015
chr12	+	21543756	21543771
chr12	+	21546125	21546149
chr12	-	21570674	21570679
chr12	-	21648673	21648793
chr12	-	21698744	21698872
chr12	-	21817444	21817817
chr12	-	21854053	21854080
chr12	+	21980734	21980875
chr12	-	22090505	22090764
chr12	-	22378198	22378433
chr12	+	22588262	22588351
chr12	-	22669365	22669787
chr12	-	23619862	23619955
chr12	-	23628748	23628753
chr12	-	23939994	23940224
chr12	-	23993765	23993802
chr12	-	24627157	24628320
chr12	-	24946164	24946166
chr12	+	24993128	24993133
chr12	-	25113609	25113632
chr12	-	25202673	25202732
chr12	+	25239277	25239279
chr12	-	25248164	25248208
chr12	-	25289475	25289585
chr12	-	25590575	25590711
chr12	+	25597270	25597295
chr12	-	26099544	26099646
chr12	-	26164619	26166877
chr12	+	26168918	26168979
chr12	-	26239873	26240151
chr12	-	26876890	26876981
chr12	+	26980779	26981003
chr12	-	26998359	26998493
chr12	+	27058278	27058368
chr12	+	27066780	27066821
chr12	+	27341921	27342054
chr12	+	27377273	27377336
chr12	+	27412542	27412612
chr12	+	27677597	27677660
chr12	+	27755044	27755155
chr12	+	27760626	27760658
chr12	-	27824531	27825402
chr12	+	28013594	28013694
chr12	+	28301416	28301445
chr12	+	28348893	28348911
chr12	-	29314650	29314838
chr12	-	29415728	29415833
chr12	-	29562672	29562739
chr12	-	29789126	29789166
chr12	-	29812098	29812253
chr12	-	30739765	30739848
chr12	-	30753755	30754579
chr12	-	30770167	30770202
chr12	-	30775544	30775604
chr12	+	30797545	30797964
chr12	+	31122595	31122738
chr12	-	31129218	31129327
chr12	-	31159038	31159100
chr12	-	31161621	31162175
chr12	-	31331835	31331896
chr12	-	31342278	31342405
chr12	-	31504395	31504451
chr12	-	31540011	31540013
chr12	-	31544594	31544759
chr12	+	31634907	31635033
chr12	-	31706155	31706468
chr12	+	31753494	31753529
chr12	+	32029309	32030158
chr12	+	32151533	32151745
chr12	+	32620559	32620650
chr12	+	32645533	32645624
chr12	-	32723565	32723666
chr12	-	32799297	32800075
chr12	-	32940710	32940932
chr12	+	33483574	33483724
chr12	+	34066802	34066972
chr12	+	34070164	34072501
chr12	-	36996963	36997133
chr12	-	37373726	37373875
chr12	-	37585506	37585603
chr12	-	38122996	38123039
chr12	+	38298746	38299684
chr12	-	38326427	38326530
chr12	+	38785322	38785820
chr12	+	38905201	38905351
chr12	+	38933001	38933085
chr12	+	39225124	39225166
chr12	+	39588502	39588562
chr12	+	40118014	40118082
chr12	-	40140133	40140139
chr12	-	40824495	40824715
chr12	-	40918224	40918249
chr12	+	41004088	41004171
chr12	+	41015972	41016043
chr12	-	41067509	41067604
chr12	-	41152454	41152585
chr12	-	42119692	42119746
chr12	+	42434406	42435315
chr12	+	42448182	42448342
chr12	-	42452315	42452432
chr12	-	42480505	42480588
chr12	+	42486291	42486417
chr12	-	42524722	42524998
chr12	-	43555557	43555608
chr12	-	43555865	43555919
chr12	-	43730575	43730977
chr12	-	43853114	43854415
chr12	+	43895676	43896876
chr12	+	44101217	44101323
chr12	+	44409887	44409978
chr12	+	44491509	44491601
chr12	+	44517410	44517467
chr12	-	44532830	44532946
chr12	-	44606192	44608805
chr12	-	45050826	45050839
chr12	-	45051228	45051343
chr12	-	45473003	45473121
chr12	-	46382738	46382890
chr12	-	46405409	46405463
chr12	+	46437916	46438008
chr12	-	46460276	46461719
chr12	-	46471921	46472199
chr12	-	46478835	46478975
chr12	-	46499817	46499835
chr12	+	46559018	46559163
chr12	-	46644287	46644473
chr12	-	46655367	46655595
chr12	-	46665045	46665074
chr12	-	46684287	46684371
chr12	-	46778044	46778157
chr12	-	46781519	46781522
chr12	+	46785452	46785503
chr12	+	46787424	46787505
chr12	+	46802825	46802909
chr12	-	46817780	46817896
chr12	-	46833418	46833546
chr12	+	47030096	47030112
chr12	-	47163347	47163411
chr12	-	47249938	47250070
chr12	-	47351849	47351972
chr12	-	47359705	47359828
chr12	-	47396565	47396725
chr12	+	47462621	47463484
chr12	-	47498980	47499024
chr12	-	47525624	47525832
chr12	+	47545698	47545817
chr12	+	47584387	47584518
chr12	-	47597135	47597158
chr12	-	47605350	47605478
chr12	-	47620998	47621145
chr12	+	47650506	47650579
chr12	-	47658701	47658804
chr12	-	47698782	47698790
chr12	-	47730936	47731992
chr12	-	47735326	47735374
chr12	-	47749085	47749202
chr12	-	47749784	47749835
chr12	-	47774260	47774562
chr12	-	47786595	47786736
chr12	-	47790534	47790605
chr12	-	47811348	47811350
chr12	+	47869027	47869029
chr12	+	47945232	47945234
chr12	+	47975251	47975942
chr12	+	48003659	48003802
chr12	+	48028923	48029762
chr12	+	48141063	48141087
chr12	-	48219467	48219542
chr12	-	48243488	48243580
chr12	-	48246441	48246489
chr12	-	48246772	48246781
chr12	+	48285432	48285527
chr12	+	48303641	48303643
chr12	-	48311451	48311594
chr12	-	48329741	48329932
chr12	+	48387105	48387230
chr12	-	48432544	48432599
chr12	-	48472728	48472745
chr12	+	48583828	48583842
chr12	+	48630881	48631240
chr12	+	48642068	48642430
chr12	-	48653224	48653625
chr12	+	48696681	48696765
chr12	+	48738817	48739178
chr12	+	48765420	48765596
chr12	+	48766220	48766398
chr12	-	48784101	48784141
chr12	-	48847151	48847347
chr12	+	48928683	48928801
chr12	+	49081061	49081078
chr12	+	49109029	49109140
chr12	+	49185191	49185290
chr12	+	49386615	49386715
chr12	+	49460196	49460288
chr12	-	49523015	49523201
chr12	+	49690745	49690778
chr12	-	49728407	49728528
chr12	-	49756461	49756611
chr12	-	49852351	49852472
chr12	+	49876849	49876893
chr12	-	49918959	49918971
chr12	-	49925407	49926080
chr12	-	49977140	49977148
chr12	-	50004073	50004153
chr12	-	50026674	50026689
chr12	+	50059342	50059832
chr12	+	50105039	50105086
chr12	+	50130956	50131073
chr12	+	50342869	50343144
chr12	+	50568238	50568382
chr12	+	50569127	50569247
chr12	+	50592526	50592586
chr12	+	50631795	50631885
chr12	+	50687071	50687316
chr12	+	50691234	50691258
chr12	+	50718761	50718800
chr12	+	50734380	50735255
chr12	-	50753702	50753953
chr12	-	50865430	50865749
chr12	+	50871654	50871953
chr12	-	50913348	50913671
chr12	-	50967647	50967763
chr12	+	50971148	50971516
chr12	-	50981968	50982336
chr12	-	51001003	51001386
chr12	-	51047037	51047456
chr12	-	51065091	51065636
chr12	-	51085918	51086328
chr12	-	51113858	51114355
chr12	-	51153249	51153788
chr12	-	51172700	51173239
chr12	-	51199793	51200347
chr12	-	51232688	51233128
chr12	-	51253358	51253828
chr12	+	51281078	51281503
chr12	-	51289978	51291478
chr12	-	51298129	51298575
chr12	-	51331609	51332193
chr12	-	51359809	51360399
chr12	-	51382943	51383485
chr12	-	51456743	51457342
chr12	-	51475449	51476093
chr12	-	51493648	51494109
chr12	-	51513835	51514311
chr12	-	51528269	51528322
chr12	-	51528598	51528981
chr12	-	51580639	51580716
chr12	+	51584709	51585032
chr12	+	51629225	51629641
chr12	+	51686535	51686547
chr12	+	51729195	51729299
chr12	+	51730237	51730311
chr12	-	51734343	51734492
chr12	-	51753337	51753399
chr12	+	51759362	51759384
chr12	+	51777769	51778102
chr12	-	51783629	51783710
chr12	-	51844433	51844435
chr12	+	51853396	51853521
chr12	-	51862035	51862043
chr12	-	51880294	51880494
chr12	+	51907413	51907596
chr12	+	51931784	51932086
chr12	+	51948818	51948898
chr12	+	51949969	51950136
chr12	+	51975619	51975690
chr12	+	51979789	51980004
chr12	-	51983221	51983244
chr12	-	52001394	52001516
chr12	+	52006629	52009438
chr12	+	52060343	52060349
chr12	+	52103986	52104034
chr12	+	52122766	52122784
chr12	+	52123714	52123824
chr12	-	52134852	52134920
chr12	+	52166998	52167442
chr12	+	52181460	52181512
chr12	-	52182076	52182235
chr12	-	52187424	52187525
chr12	-	52281004	52281051
chr12	-	52352627	52352665
chr12	-	52356227	52356243
chr12	+	52405138	52405293
chr12	+	52708819	52708972
chr12	-	52733974	52734412
chr12	-	52863707	52863991
chr12	+	52937565	52937701
chr12	-	52960859	52960873
chr12	+	52975186	52975299
chr12	-	53005215	53005232
chr12	-	53064479	53064565
chr12	-	53071286	53071295
chr12	-	53099032	53099249
chr12	+	53151284	53151299
chr12	+	53177841	53177942
chr12	+	53199301	53199383
chr12	+	53229924	53230036
chr12	+	53241636	53241688
chr12	-	53249598	53249663
chr12	-	53268456	53268539
chr12	-	53290231	53290456
chr12	-	53314835	53314892
chr12	+	53328297	53328354
chr12	-	53534634	53534691
chr12	+	54387528	54387733
chr12	+	54396187	54396247
chr12	+	54399158	54399274
chr12	-	54401236	54401545
chr12	+	54408327	54408392
chr12	-	54423368	54423812
chr12	+	54497717	54497752
chr12	-	54499051	54499224
chr12	-	54507303	54508709
chr12	-	54515489	54517652
chr12	-	54518551	54518587
chr12	-	54521157	54521223
chr12	-	54522795	54522881
chr12	-	54607127	54607160
chr12	+	54607776	54607812
chr12	+	54616555	54616618
chr12	-	54618336	54619040
chr12	+	54645987	54646062
chr12	+	54647060	54647175
chr12	+	54667012	54667174
chr12	+	54682715	54682771
chr12	+	54705047	54705209
chr12	+	54706852	54707092
chr12	+	54714840	54718486
chr12	+	54722218	54722220
chr12	+	54760352	54760433
chr12	+	54784789	54784876
chr12	+	54786713	54786767
chr12	+	54800614	54802545
chr12	+	54808371	54808760
chr12	+	54833970	54834143
chr12	+	54838453	54838455
chr12	-	54839712	54839781
chr12	-	54869402	54869512
chr12	-	54887697	54887770
chr12	-	54890348	54890496
chr12	+	54894009	54894098
chr12	+	54904908	54904986
chr12	-	54911326	54911612
chr12	+	54928546	54928608
chr12	+	54947170	54947303
chr12	-	54947762	54947991
chr12	-	54965967	54965969
chr12	-	54980211	54980252
chr12	-	54995181	54995268
chr12	+	55012864	55013145
chr12	-	55019096	55019257
chr12	-	55036492	55036622
chr12	-	55114125	55114221
chr12	-	55134305	55134664
chr12	+	55167988	55168169
chr12	-	55202075	55202140
chr12	-	55316233	55316236
chr12	-	55325888	55326014
chr12	-	55368049	55368050
chr12	-	55404503	55404572
chr12	+	55432247	55432349
chr12	-	55453904	55454216
chr12	-	55614012	55614312
chr12	-	55637201	55637513
chr12	-	55695735	55695848
chr12	-	55728261	55728374
chr12	+	55758669	55758795
chr12	-	55769322	55769404
chr12	+	55788213	55788328
chr12	+	55809015	55809081
chr12	+	55909829	55909861
chr12	-	55910883	55911050
chr12	-	55917079	55917135
chr12	-	55929091	55929307
chr12	-	55929621	55929686
chr12	+	55979402	55979414
chr12	-	56143742	56143841
chr12	-	56157509	56157712
chr12	+	56159141	56159456
chr12	-	56168141	56168249
chr12	+	56197319	56197456
chr12	+	56204354	56204466
chr12	-	56205901	56206438
chr12	+	56227078	56227113
chr12	+	56230322	56230450
chr12	+	56271340	56271513
chr12	+	56279199	56279261
chr12	+	56286540	56286568
chr12	+	56290705	56290734
chr12	+	56291945	56292041
chr12	+	56293320	56293409
chr12	+	56300271	56300502
chr12	-	56301008	56301142
chr12	+	56311965	56312182
chr12	-	56374212	56374373
chr12	-	56417129	56418296
chr12	+	56421962	56422121
chr12	-	56425205	56425267
chr12	-	56431257	56431388
chr12	+	56431550	56431767
chr12	+	56435579	56435935
chr12	-	56438320	56438350
chr12	-	56446897	56447091
chr12	+	56452024	56452133
chr12	+	56452775	56452951
chr12	-	56462852	56462908
chr12	-	56496025	56496090
chr12	-	56499979	56501394
chr12	+	56526422	56526485
chr12	-	56621752	56621938
chr12	-	57563569	57563618
chr12	-	57599475	57599530
chr12	+	57600048	57600283
chr12	-	58384850	58385066
chr12	+	60547368	60547473
chr12	+	60940463	60940551
chr12	+	61147255	61147365
chr12	+	61180916	61180927
chr12	-	61240504	61241160
chr12	+	62348104	62348440
chr12	+	62460008	62460176
chr12	-	62524864	62524930
chr12	+	62902050	62902284
chr12	+	63090083	63090142
chr12	+	63135918	63136004
chr12	+	63165552	63165560
chr12	-	63290680	63290790
chr12	-	63432745	63432828
chr12	-	63439132	63439323
chr12	+	63801091	63801238
chr12	+	63849644	63851165
chr12	+	63958816	63958912
chr12	+	63988627	63988702
chr12	-	64505318	64505428
chr12	-	64561765	64562031
chr12	-	64808943	64809153
chr12	+	64849902	64849998
chr12	+	64869347	64869479
chr12	+	64982651	64982837
chr12	+	65949765	65949832
chr12	+	65975184	65975203
chr12	+	65979109	65979142
chr12	-	66329181	66329229
chr12	-	66839549	66839662
chr12	-	66905633	66905803
chr12	-	66933310	66933495
chr12	+	67012275	67012292
chr12	+	67328772	67328828
chr12	+	67367113	67367120
chr12	+	67376871	67376969
chr12	+	67426425	67426826
chr12	+	67472603	67474010
chr12	-	67489259	67489340
chr12	+	67612725	67612884
chr12	+	67919694	67919753
chr12	+	68028456	68028591
chr12	+	68040020	68040070
chr12	+	68249078	68249143
chr12	+	68265569	68265571
chr12	-	68277277	68277322
chr12	-	68358786	68358935
chr12	-	68373721	68373883
chr12	+	68377694	68377845
chr12	+	68419894	68419916
chr12	+	68435456	68435706
chr12	+	68474496	68474561
chr12	+	68612635	68612645
chr12	+	69018739	69018869
chr12	-	69046782	69047117
chr12	-	69289808	69289861
chr12	-	69317388	69317442
chr12	-	69340987	69341051
chr12	-	69434238	69434240
chr12	-	69434632	69434640
chr12	-	69600380	69600437
chr12	+	69837666	69837725
chr12	-	70120128	70120339
chr12	-	70315490	70315519
chr12	+	70343060	70343657
chr12	+	70344557	70344627
chr12	+	70366728	70366857
chr12	+	70435177	70435335
chr12	+	70519829	70519858
chr12	+	70619034	70619138
chr12	-	70952826	70953604
chr12	-	73887344	73888030
chr12	+	73992895	73992914
chr12	+	74014776	74014949
chr12	+	74071164	74071397
chr12	-	74160928	74161101
chr12	-	74191560	74191644
chr12	-	74726227	74726941
chr12	-	74754250	74754266
chr12	-	75248048	75249485
chr12	-	75265462	75265521
chr12	-	75347099	75347189
chr12	-	75382283	75382285
chr12	+	75383758	75383799
chr12	-	75660485	75660577
chr12	-	75762397	75762508
chr12	+	75960791	75960883
chr12	+	76727710	76727952
chr12	-	78113768	78113933
chr12	-	78585977	78586492
chr12	+	78830943	78831179
chr12	+	79253114	79253162
chr12	+	79264528	79264557
chr12	+	79603967	79604485
chr12	-	79613311	79613811
chr12	+	79833888	79833969
chr12	+	79974368	79974678
chr12	-	80048124	80048171
chr12	-	80650220	80650468
chr12	+	81254470	81254623
chr12	+	81254813	81255071
chr12	+	81583834	81583916
chr12	+	81657119	81657183
chr12	-	81792695	81792893
chr12	-	83769334	83769566
chr12	+	83788079	83788367
chr12	+	83934423	83934554
chr12	+	84176508	84176733
chr12	-	84770650	84770722
chr12	-	84885646	84885792
chr12	+	86923196	86923207
chr12	-	86931894	86931983
chr12	-	86999083	86999253
chr12	-	87013278	87013298
chr12	+	87037451	87037552
chr12	-	87044561	87044749
chr12	-	87430936	87430959
chr12	-	87476509	87476523
chr12	-	88247885	88248284
chr12	-	88388181	88388242
chr12	-	88422126	88422140
chr12	-	88551924	88552131
chr12	-	89898646	89898810
chr12	-	89951641	89952526
chr12	-	90004363	90005224
chr12	-	90074587	90074797
chr12	+	91324339	91324390
chr12	-	91633763	91633765
chr12	+	91825287	91825310
chr12	+	92274567	92274665
chr12	-	92290910	92290963
chr12	+	92338099	92338128
chr12	+	92365530	92365599
chr12	+	92469142	92469280
chr12	+	92575019	92575316
chr12	-	93045216	93046277
chr12	-	93546597	93546674
chr12	-	93899839	93899924
chr12	-	93963575	93963628
chr12	-	94030983	94031070
chr12	-	94105087	94106396
chr12	+	94113469	94113484
chr12	+	94114095	94114130
chr12	+	94152843	94152866
chr12	-	94370424	94370574
chr12	-	94429073	94430500
chr12	+	94686501	94686555
chr12	-	94755320	94755322
chr12	+	94832719	94832755
chr12	-	94839645	94839781
chr12	-	94891910	94892156
chr12	-	94931607	94931765
chr12	+	95054522	95054968
chr12	-	95119813	95120019
chr12	+	95230965	95231082
chr12	+	95546172	95546318
chr12	+	95806006	95806141
chr12	+	97412114	97412392
chr12	-	97490225	97492093
chr12	+	97540769	97540947
chr12	-	97544606	97544743
chr12	-	98050535	98050738
chr12	-	98400722	98400857
chr12	-	98880350	98880483
chr12	-	98982521	98982575
chr12	-	99038838	99038881
chr12	-	99054243	99054320
chr12	+	99055204	99058735
chr12	+	99097098	99097165
chr12	+	99103978	99104032
chr12	-	99108587	99108600
chr12	+	99163166	99163322
chr12	+	99179217	99179393
chr12	+	99253638	99253738
chr12	+	99389570	99389648
chr12	+	99399634	99399742
chr12	+	99491151	99491168
chr12	+	99798032	99798086
chr12	-	99944635	99944647
chr12	+	100105744	100106094
chr12	-	100176529	100176573
chr12	+	100303888	100303891
chr12	+	100373151	100373153
chr12	+	100491317	100491341
chr12	+	100527900	100527965
chr12	+	100594108	100594380
chr12	-	100610755	100610891
chr12	-	100634049	100634181
chr12	-	100653458	100653519
chr12	+	100726805	100726921
chr12	+	100774036	100774166
chr12	-	100797656	100797679
chr12	+	101014608	101014763
chr12	-	101044565	101045251
chr12	-	101093767	101094015
chr12	-	101371888	101372038
chr12	-	101374732	101374746
chr12	-	101376564	101376626
chr12	-	101813316	101813375
chr12	+	102374594	102374671
chr12	+	102483722	102483802
chr12	+	102826761	102826809
chr12	-	102862283	102862305
chr12	+	102915875	102915893
chr12	-	102960806	102960968
chr12	-	103024669	103024762
chr12	+	103031693	103031698
chr12	+	103112048	103112138
chr12	+	103183582	103183591
chr12	+	103185025	103185285
chr12	+	103207571	103207657
chr12	-	103353657	103353774
chr12	+	103824218	103824523
chr12	-	104004046	104004106
chr12	+	104132204	104132257
chr12	-	104263736	104263754
chr12	+	105034659	105034898
chr12	+	105207321	105207477
chr12	+	105254125	105254196
chr12	+	105479566	105479608
chr12	+	105497522	105497591
chr12	+	105581059	105581153
chr12	+	105583181	105583342
chr12	+	105670991	105671074
chr12	+	105719672	105719692
chr12	-	105863362	105863425
chr12	-	105873536	105874959
chr12	+	105989049	105989206
chr12	+	106416805	106416880
chr12	+	106477151	106477251
chr12	+	106536581	106536657
chr12	-	106582144	106582215
chr12	+	106656749	106656759
chr12	+	107092077	107092458
chr12	-	107128986	107129139
chr12	-	107187814	107189200
chr12	+	107189833	107189835
chr12	-	107413217	107413517
chr12	+	107457086	107457397
chr12	-	107460359	107460397
chr12	-	107520160	107520549
chr12	-	107597366	107597560
chr12	-	107713280	107713461
chr12	-	107723505	107723647
chr12	+	107753670	107753738
chr12	+	107781249	107781442
chr12	-	107953204	107953286
chr12	+	107993032	107993311
chr12	+	107998205	107998336
chr12	+	107998852	107999163
chr12	-	108039931	108040583
chr12	+	108187173	108187325
chr12	-	108341290	108341352
chr12	-	108370040	108370247
chr12	+	108377785	108377787
chr12	-	108384077	108384237
chr12	+	108473872	108474005
chr12	-	108475348	108475425
chr12	-	108714936	108715321
chr12	+	108780797	108780899
chr12	-	108803552	108803739
chr12	+	108896698	108896749
chr12	-	108900214	108900309
chr12	+	108966385	108966399
chr12	+	109027906	109028049
chr12	-	109182315	109182432
chr12	-	109283368	109283437
chr12	-	109304052	109304152
chr12	-	109350780	109350785
chr12	+	109368651	109368728
chr12	-	109369401	109369543
chr12	+	109402574	109402576
chr12	+	109402872	109402908
chr12	+	109406241	109406297
chr12	-	109413390	109413403
chr12	+	109483334	109483556
chr12	+	109514708	109514927
chr12	+	109514937	109514988
chr12	+	109516838	109516877
chr12	-	109544129	109547861
chr12	-	109583750	109583770
chr12	+	109643178	109643232
chr12	-	109753479	109753487
chr12	+	109821051	109821053
chr12	-	109934702	109934764
chr12	+	110261204	110263951
chr12	-	110318670	110319401
chr12	-	110371082	110371321
chr12	-	110499308	110500038
chr12	+	110586235	110586316
chr12	+	110593234	110593420
chr12	+	110622215	110622263
chr12	+	110667507	110667620
chr12	-	110743258	110743293
chr12	-	110837684	110837748
chr12	+	110843789	110843827
chr12	-	110913990	110914133
chr12	-	110988207	110988248
chr12	+	111009240	111009297
chr12	-	111031047	111031093
chr12	-	111063566	111063779
chr12	-	111128613	111128650
chr12	-	111170751	111170927
chr12	-	111306377	111306450
chr12	+	111308944	111309180
chr12	+	111319636	111319649
chr12	+	111728844	111728914
chr12	+	111807565	111807744
chr12	+	111839056	111839232
chr12	+	111879134	111879310
chr12	-	111958718	111958976
chr12	-	112035923	112035987
chr12	-	112081454	112081542
chr12	+	112085803	112085976
chr12	-	112087272	112087573
chr12	+	112107963	112108691
chr12	+	112127378	112127489
chr12	+	112177804	112177889
chr12	-	112197721	112199107
chr12	-	112220856	112220964
chr12	+	112233248	112233403
chr12	-	112259126	112259415
chr12	+	112300081	112300233
chr12	-	112328508	112328681
chr12	-	112371851	112372023
chr12	-	112773624	112774025
chr12	-	112866717	112866752
chr12	-	113302351	113302442
chr12	-	113304277	113304423
chr12	-	113574690	113574881
chr12	-	113583337	113583725
chr12	-	114891545	114892181
chr12	-	115177585	115177656
chr12	+	115638315	115638425
chr12	+	115650553	115650832
chr12	-	115811563	115811880
chr12	-	115999750	115999966
chr12	-	116089752	116089874
chr12	-	116090743	116090981
chr12	-	116188599	116188717
chr12	-	116230870	116231594
chr12	+	116577719	116577721
chr12	-	116917353	116917417
chr12	-	116961561	116961573
chr12	+	117004118	117004196
chr12	-	117036735	117036869
chr12	-	117101821	117101886
chr12	+	117155973	117156092
chr12	+	117291768	117291807
chr12	+	117882408	117882538
chr12	+	118079838	118080204
chr12	+	118235702	118235791
chr12	-	118568770	118568928
chr12	-	118776597	118776692
chr12	-	119017123	119017174
chr12	-	119095203	119095220
chr12	-	119099077	119099144
chr12	-	119101253	119101306
chr12	-	119116453	119116575
chr12	-	119123386	119123479
chr12	+	119166140	119166152
chr12	-	119204085	119204581
chr12	-	119228243	119228276
chr12	+	119269556	119269614
chr12	+	119338650	119338752
chr12	-	119347004	119347084
chr12	+	119369945	119370132
chr12	-	119396945	119397076
chr12	+	119429463	119429664
chr12	-	119435335	119435491
chr12	+	119481866	119481885
chr12	+	119551161	119551205
chr12	+	119556334	119556795
chr12	+	119587820	119588054
chr12	-	119626409	119626454
chr12	-	119668848	119668975
chr12	-	119691992	119692070
chr12	+	119804368	119804390
chr12	-	119879292	119879617
chr12	-	119916853	119916997
chr12	+	119939297	119939494
chr12	+	120033494	120033618
chr12	+	120061475	120061497
chr12	-	120110688	120110821
chr12	-	120174579	120175049
chr12	-	120246362	120246588
chr12	+	120252657	120252863
chr12	+	120300736	120300741
chr12	-	120303322	120303330
chr12	+	120481411	120481536
chr12	-	120527368	120527494
chr12	-	120569965	120570109
chr12	-	120694122	120694259
chr12	+	120759447	120759449
chr12	+	120789483	120789620
chr12	+	120821932	120822309
chr12	+	120922718	120922809
chr12	-	121142862	121143590
chr12	+	121183584	121183599
chr12	+	121197161	121197267
chr12	+	121214046	121214111
chr12	-	121215754	121216963
chr12	-	121234072	121234095
chr12	-	121235392	121235441
chr12	-	121251809	121251875
chr12	-	121270688	121270711
chr12	-	121275734	121275835
chr12	-	121389795	121389879
chr12	-	121492062	121492079
chr12	-	121510067	121510267
chr12	-	121524532	121524560
chr12	-	121529931	121529938
chr12	-	121530812	121530852
chr12	+	121536275	121536280
chr12	+	121539491	121539619
chr12	+	121763129	121763234
chr12	+	121784098	121784133
chr12	+	121790667	121790721
chr12	+	121798242	121798356
chr12	-	121844978	121845070
chr12	-	121905379	121905489
chr12	-	121958051	121958221
chr12	+	121969062	121969662
chr12	+	121984679	121984810
chr12	+	121985820	121985828
chr12	+	121987958	121987996
chr12	+	121989815	121990172
chr12	-	121990567	121990726
chr12	-	122043940	122044017
chr12	-	122224171	122224189
chr12	+	122230799	122231214
chr12	-	122263102	122264460
chr12	-	122280991	122281045
chr12	-	122319137	122319242
chr12	+	122359737	122359868
chr12	+	122393626	122393635
chr12	-	122398940	122398981
chr12	-	122445509	122445847
chr12	-	122527809	122527815
chr12	+	122542601	122542909
chr12	+	122594064	122594243
chr12	+	122611576	122611683
chr12	+	122618147	122618256
chr12	-	122628111	122628264
chr12	+	122642972	122642984
chr12	+	122643287	122643299
chr12	+	122680668	122680749
chr12	+	122705886	122705922
chr12	+	122721993	122722109
chr12	+	122790615	122790726
chr12	-	122847886	122848116
chr12	+	122953699	122953732
chr12	+	123021572	123024847
chr12	-	123321280	123321353
chr12	-	123342556	123342629
chr12	-	123504573	123504677
chr12	-	123873021	123873146
chr12	-	123876415	123876435
chr12	-	123922975	123923197
chr12	-	123956253	123957140
chr12	-	123959839	123960081
chr12	+	123998343	123998448
chr12	+	124003217	124003429
chr12	+	124022002	124022062
chr12	+	124075011	124075143
chr12	+	124095830	124095869
chr12	+	124137613	124137700
chr12	-	124653544	124653707
chr12	+	127832823	127833368
chr12	-	127863007	127863074
chr12	-	128081153	128083728
chr12	-	128912686	128912764
chr12	+	129044447	129046330
chr12	-	129352017	129352094
chr12	-	129423550	129423612
chr12	-	129465921	129465951
chr12	-	129488337	129488438
chr12	+	129848495	129848524
chr12	+	129882019	129882054
chr12	+	129883988	129884158
chr12	+	129963891	129963956
chr12	+	130012179	130012262
chr12	+	130174548	130174655
chr12	+	130862005	130862222
chr12	+	130979270	130979428
chr12	+	130989063	130989102
chr12	+	131045777	131045887
chr12	+	131072222	131073926
chr12	+	131080498	131080571
chr12	+	131080692	131080910
chr12	+	131111395	131112729
chr12	-	131254796	131256079
chr12	+	131294768	131295071
chr12	-	131295264	131295380
chr12	+	131354280	131354444
chr12	+	131463216	131463466
chr12	+	131757398	131757476
chr12	-	131805753	131805925
chr12	-	131822828	131822890
chr12	-	131868074	131868148
chr12	+	131874190	131874251
chr12	+	131874607	131874728
chr12	-	131897813	131898003
chr12	-	132008932	132009064
chr12	-	132074132	132074264
chr12	+	132132557	132132571
chr12	+	132173777	132173809
chr12	+	132228404	132228418
chr12	+	132268257	132268265
chr12	+	132331429	132331461
