# Supplementary material for: Intergenic, gene terminal, and intragenic CpG islands in the human genome
Source: BMC Genomics. 2010 Jan 19;11:48. doi: 10.1186/1471-2164-11-48 (PMC2817693; doi:10.1186/1471-2164-11-48)
Supplement: Additional file 2 — Gene elements. The archive contains row data used for statistical significance of gene elements and CGIs overlap. See Table 1 and Figure 1 in the manuscript. [file 1471-2164-11-48-S2.ZIP › 1coding_exon/1coding_exon_chr13.txt]

chr13	-	18653885	18653887
chr13	+	18975364	18975374
chr13	+	19105889	19106101
chr13	+	19133850	19133978
chr13	-	19135261	19135266
chr13	-	19254526	19254897
chr13	+	19323495	19324320
chr13	+	19465213	19466059
chr13	-	19503468	19503575
chr13	-	19694102	19695619
chr13	-	19984582	19984664
chr13	+	19997893	19997933
chr13	+	20040116	20040136
chr13	+	20046525	20046614
chr13	-	20176141	20176430
chr13	-	20229594	20229737
chr13	-	20281930	20282091
chr13	-	20340735	20340828
chr13	-	20374809	20374877
chr13	+	20517824	20518165
chr13	-	20612749	20612820
chr13	-	20644478	20644562
chr13	-	20648514	20648616
chr13	-	20931193	20931310
chr13	-	21038936	21039023
chr13	+	21076078	21076287
chr13	+	21144052	21144328
chr13	-	22675834	22676028
chr13	-	22826658	22827481
chr13	+	22837305	22837320
chr13	-	23062323	23062391
chr13	-	23361271	23361459
chr13	+	23417889	23418609
chr13	+	23721837	23721980
chr13	+	23762862	23763022
chr13	-	23788142	23788307
chr13	+	23975783	23975914
chr13	+	24152882	24152890
chr13	+	24236342	24236471
chr13	+	24314238	24314299
chr13	-	24316803	24316940
chr13	-	24371557	24371649
chr13	-	24384720	24385163
chr13	+	24759362	24759385
chr13	+	24773912	24774018
chr13	-	24941154	24941224
chr13	+	25691594	25691786
chr13	+	25726779	25726906
chr13	-	26114408	26114540
chr13	+	26643729	26643776
chr13	+	26725914	26725980
chr13	-	26743082	26743205
chr13	-	26912126	26912585
chr13	+	27053434	27053840
chr13	-	27094121	27094146
chr13	-	27440603	27441143
chr13	+	27572605	27572647
chr13	+	27646417	27646530
chr13	+	27752643	27752678
chr13	-	27765975	27767469
chr13	+	27966917	27966980
chr13	-	28131322	28131324
chr13	+	28189947	28190135
chr13	-	28900980	28901033
chr13	-	28959637	28959723
chr13	-	29007956	29008325
chr13	+	29321649	29321675
chr13	-	29410085	29410146
chr13	-	29755753	29755914
chr13	+	29935668	29935817
chr13	+	30093278	30093376
chr13	+	30114770	30114894
chr13	+	30207743	30207812
chr13	+	30378653	30378930
chr13	+	30389604	30389649
chr13	-	30404853	30404913
chr13	+	30633613	30633719
chr13	+	30672222	30672291
chr13	+	31211750	31211843
chr13	-	31788598	31788664
chr13	+	31873814	31875297
chr13	-	31879092	31879909
chr13	-	31900041	31900219
chr13	-	31918496	31918554
chr13	-	31989994	31990100
chr13	+	32007906	32009164
chr13	+	32120910	32121017
chr13	-	32488579	32489397
chr13	-	32614447	32614479
chr13	-	32658015	32658159
chr13	-	32757607	32757775
chr13	+	32996375	32996404
chr13	+	33290316	33290402
chr13	-	35078596	35078715
chr13	-	35597899	35598274
chr13	-	35686616	35686663
chr13	+	35807158	35807967
chr13	+	35904759	35904866
chr13	-	36291495	36292094
chr13	-	36351415	36351826
chr13	+	36471372	36471437
chr13	-	36472943	36472959
chr13	-	36493585	36493705
chr13	-	36510179	36510741
chr13	-	36523625	36523627
chr13	-	37070745	37070863
chr13	-	37135553	37135707
chr13	+	37255093	37255470
chr13	+	37822057	37822058
chr13	-	38255308	38255332
chr13	-	38462807	38462858
chr13	-	38484828	38486473
chr13	-	38498414	38498491
chr13	+	38509335	38509379
chr13	-	38510777	38510860
chr13	+	39072969	39073353
chr13	+	39127864	39128016
chr13	-	39131504	39131644
chr13	-	39932419	39932478
chr13	-	39938644	39938785
chr13	-	40137720	40138349
chr13	+	40243121	40243272
chr13	-	40265363	40265417
chr13	-	40415088	40415119
chr13	+	40454119	40454190
chr13	-	40533810	40533811
chr13	+	40732629	40733043
chr13	+	40783665	40783718
chr13	+	40839623	40839788
chr13	+	40841255	40841419
chr13	-	40929844	40929892
chr13	-	41305507	41305664
chr13	+	41432989	41433151
chr13	+	41520910	41521101
chr13	+	41627451	41627531
chr13	+	41758485	41758535
chr13	+	42046440	42046658
chr13	+	42053262	42053429
chr13	-	42256204	42256302
chr13	+	42464114	42464301
chr13	-	42495763	42495870
chr13	-	42884981	42885050
chr13	+	43341467	43341512
chr13	-	43353122	43353683
chr13	+	43632739	43632991
chr13	-	43846162	43846245
chr13	-	43908640	43908764
chr13	-	44045299	44048210
chr13	-	44451325	44451401
chr13	+	44461160	44461571
chr13	+	44461790	44461877
chr13	-	44592791	44592856
chr13	-	44810795	44812319
chr13	+	44813177	44813204
chr13	-	44861929	44861955
chr13	+	44883497	44883560
chr13	-	44937173	44937346
chr13	+	45068740	45069141
chr13	-	45174527	45174601
chr13	-	45460923	45460995
chr13	-	45517527	45517643
chr13	-	45577072	45577145
chr13	-	45631735	45631798
chr13	-	45844077	45844611
chr13	-	45850026	45850089
chr13	+	45909521	45910124
chr13	-	46025533	46025839
chr13	-	46259157	46259226
chr13	-	46263482	46263549
chr13	-	46367631	46368042
chr13	-	47468979	47469069
chr13	+	47473317	47473406
chr13	-	47509884	47510041
chr13	-	47562489	47562542
chr13	+	47567091	47567215
chr13	+	47705498	47705614
chr13	-	47776050	47776186
chr13	-	47883275	47884560
chr13	+	47994035	47994076
chr13	+	48478328	48478426
chr13	-	48720175	48720256
chr13	-	48849104	48849235
chr13	+	48854937	48855047
chr13	-	48924031	48924046
chr13	-	49021595	49021715
chr13	-	49039291	49039416
chr13	-	49163391	49163561
chr13	-	49264575	49264643
chr13	+	49408267	49408372
chr13	+	49473243	49473245
chr13	-	49487631	49488208
chr13	+	49521721	49521786
chr13	-	50382214	50382277
chr13	+	50506140	50506241
chr13	-	50694639	50694706
chr13	+	50924552	50924662
chr13	+	51056825	51056961
chr13	-	51175763	51175787
chr13	-	51271671	51271796
chr13	-	51285484	51287625
chr13	+	51483424	51483474
chr13	+	51484556	51484599
chr13	-	51496360	51497074
chr13	-	51551619	51552542
chr13	-	51599503	51599619
chr13	-	51628211	51628327
chr13	-	51761958	51761989
chr13	-	51874679	51874736
chr13	+	51922635	51922730
chr13	+	51927693	51927762
chr13	+	51933962	51934062
chr13	+	52114629	52115920
chr13	-	52125057	52125094
chr13	-	52211766	52211837
chr13	+	52317942	52320572
chr13	+	52500973	52501176
chr13	+	52522386	52524187
chr13	-	57104682	57107246
chr13	+	59482668	59482786
chr13	-	59932602	59932675
chr13	-	60887161	60887292
chr13	-	63311883	63313233
chr13	-	63315448	63315688
chr13	-	66697538	66700573
chr13	-	69579336	69579832
chr13	-	71338055	71338908
chr13	+	72199663	72199741
chr13	+	72201080	72201232
chr13	-	72217284	72217346
chr13	+	72253744	72253971
chr13	+	72255609	72255860
chr13	+	72380805	72380820
chr13	-	72531467	72531727
chr13	-	73467128	73467160
chr13	-	74953407	74953904
chr13	+	75009901	75009942
chr13	+	75021958	75021999
chr13	+	75093831	75094005
chr13	+	75343264	75343380
chr13	-	76464088	76464407
chr13	-	76493649	76493996
chr13	+	76798610	76798797
chr13	+	77028012	77028054
chr13	+	77191765	77191807
chr13	-	77216508	77216568
chr13	-	77390227	77390709
chr13	-	77391533	77391751
chr13	+	78877840	78877910
chr13	+	78953340	78953660
chr13	+	90800444	90800481
chr13	+	90849302	90849464
chr13	-	92677711	92677870
chr13	-	93929216	93929510
chr13	+	94046306	94046391
chr13	-	94052183	94052327
chr13	+	94751496	94751569
chr13	+	94884089	94884302
chr13	-	95003009	95003228
chr13	+	95091550	95092284
chr13	-	95127511	95127592
chr13	-	95345435	95345454
chr13	-	95503410	95503567
chr13	+	96435974	96438014
chr13	+	96726491	96726664
chr13	+	96797320	96797322
chr13	+	97420036	97420085
chr13	+	97426952	97427041
chr13	-	97663498	97663668
chr13	-	97972030	97972107
chr13	-	98027000	98027041
chr13	-	98176623	98176629
chr13	-	98202850	98202853
chr13	+	98465702	98465863
chr13	+	98651164	98651194
chr13	-	98651667	98651822
chr13	+	98704973	98706127
chr13	+	98790575	98790820
chr13	+	98951862	98952032
chr13	+	99056951	99057012
chr13	+	99432320	99433394
chr13	-	99539376	99539480
chr13	-	100087793	100087948
chr13	-	100092466	100092498
chr13	-	100519048	100519066
chr13	+	100849371	100849478
chr13	-	100903186	100903283
chr13	-	101366804	101366996
chr13	+	101851822	101852029
chr13	-	102047390	102047554
chr13	-	102144720	102144849
chr13	-	102219662	102219784
chr13	-	102220363	102220377
chr13	+	102248840	102249021
chr13	+	102257619	102258096
chr13	+	102271470	102271483
chr13	+	102296618	102296705
chr13	-	102316715	102316732
chr13	+	102516224	102516600
chr13	+	104916639	104916682
chr13	-	104918054	104918072
chr13	-	104940126	104940272
chr13	-	105985192	105985313
chr13	-	106017922	106018268
chr13	-	107316031	107316945
chr13	+	107657792	107661416
chr13	+	107720245	107720583
chr13	+	108116273	108116498
chr13	-	108257034	108257153
chr13	+	109757292	109757375
chr13	+	109758252	109758295
chr13	+	110066023	110066122
chr13	-	110085828	110085936
chr13	-	110151786	110151839
chr13	-	110156218	110156441
chr13	-	110334046	110334079
chr13	+	110365073	110365282
chr13	+	110565875	110566039
chr13	+	110668030	110668228
chr13	+	110771239	110771296
chr13	-	112078701	112078794
chr13	+	112290220	112290295
chr13	+	112381695	112381953
chr13	+	112392732	112392770
chr13	+	112584383	112588428
chr13	+	112681983	112682073
chr13	+	112704226	112704298
chr13	+	112763016	112763027
chr13	+	112796774	112796950
chr13	+	112808157	112808220
chr13	+	112825171	112825240
chr13	-	112860976	112861045
chr13	-	112910339	112910368
chr13	+	112910914	112910949
chr13	+	112911943	112912090
chr13	+	112921296	112921363
chr13	-	112999751	112999811
chr13	-	113057639	113057717
chr13	-	113146741	113146873
chr13	-	113155540	113155753
chr13	-	113176440	113176560
chr13	-	113186156	113186330
chr13	+	113192983	113192985
chr13	+	113197898	113198341
chr13	+	113202379	113202465
chr13	-	113288154	113288165
chr13	+	113360349	113360460
chr13	+	113547050	113547137
chr13	-	113563887	113564004
chr13	-	113651801	113651846
chr13	+	113916012	113916066
chr13	+	114018662	114018709
chr13	+	114022969	114023067
chr13	+	114065217	114065423
chr13	+	114082546	114082577
chr13	+	114107420	114110898
