# Supplementary material for: Intergenic, gene terminal, and intragenic CpG islands in the human genome
Source: BMC Genomics. 2010 Jan 19;11:48. doi: 10.1186/1471-2164-11-48 (PMC2817693; doi:10.1186/1471-2164-11-48)
Supplement: Additional file 2 — Gene elements. The archive contains row data used for statistical significance of gene elements and CGIs overlap. See Table 1 and Figure 1 in the manuscript. [file 1471-2164-11-48-S2.ZIP › 1coding_exon/1coding_exon_chr14.txt]

chr14	-	18623417	18623937
chr14	-	19089700	19090220
chr14	-	19843886	19843936
chr14	-	19854226	19854522
chr14	+	19863538	19863562
chr14	+	19881641	19881686
chr14	-	19883032	19883125
chr14	-	19945872	19946438
chr14	+	19992568	19992682
chr14	-	19993645	19993702
chr14	+	19999162	19999324
chr14	-	20007524	20007534
chr14	+	20120926	20122473
chr14	+	20144126	20145136
chr14	-	20237371	20238597
chr14	+	20339356	20340067
chr14	+	20528002	20528076
chr14	-	20537446	20537560
chr14	+	20561240	20561314
chr14	+	20568581	20568753
chr14	+	20608396	20608398
chr14	-	20621840	20622049
chr14	-	20631585	20631590
chr14	+	20771952	20772192
chr14	+	20825976	20826060
chr14	+	20855618	20855849
chr14	+	20859363	20859401
chr14	+	20859986	20860003
chr14	+	20862629	20862724
chr14	-	20862904	20863069
chr14	-	20921861	20921926
chr14	-	20931105	20931200
chr14	-	20969810	20969815
chr14	-	21012866	21012900
chr14	+	21014826	21014871
chr14	+	21015278	21015283
chr14	-	21036264	21036880
chr14	-	21039710	21039756
chr14	-	21049106	21049205
chr14	+	21064035	21064101
chr14	+	21181033	21181075
chr14	+	21261976	21262021
chr14	+	21379262	21379313
chr14	+	21390575	21390620
chr14	+	21479426	21479684
chr14	+	21503579	21503627
chr14	+	21535765	21535816
chr14	+	21661834	21662077
chr14	+	21685886	21685931
chr14	+	21818874	21818922
chr14	+	21961377	21961422
chr14	-	22048171	22048234
chr14	+	22127693	22127903
chr14	+	22137056	22137078
chr14	+	22305571	22305813
chr14	-	22306086	22306100
chr14	+	22351949	22352447
chr14	+	22368962	22368989
chr14	+	22375867	22375974
chr14	+	22411353	22411386
chr14	+	22415760	22415867
chr14	-	22422337	22422439
chr14	-	22450377	22450442
chr14	-	22463681	22463752
chr14	-	22468301	22468410
chr14	-	22490604	22490696
chr14	-	22494149	22494203
chr14	-	22520310	22521315
chr14	-	22537476	22538072
chr14	-	22573733	22573930
chr14	-	22586510	22587478
chr14	-	22588871	22589188
chr14	-	22594582	22594782
chr14	-	22600347	22600488
chr14	-	22610174	22610196
chr14	-	22610476	22610591
chr14	-	22634024	22634335
chr14	-	22682128	22682152
chr14	-	22721813	22721963
chr14	+	22838450	22838477
chr14	+	22846817	22847248
chr14	-	22860519	22860869
chr14	-	22890997	22891263
chr14	+	22904057	22904074
chr14	+	22912016	22912024
chr14	-	22916301	22917550
chr14	-	22946072	22946272
chr14	+	22972581	22972781
chr14	-	23008765	23008776
chr14	-	23072334	23074374
chr14	-	23103611	23103640
chr14	-	23106160	23106363
chr14	+	23116124	23116502
chr14	-	23177914	23178053
chr14	+	23473218	23473572
chr14	+	23492838	23492965
chr14	+	23528003	23528124
chr14	+	23529406	23529408
chr14	+	23602175	23602232
chr14	-	23611986	23612153
chr14	+	23621517	23621897
chr14	+	23633455	23633483
chr14	+	23654644	23654798
chr14	+	23656046	23656093
chr14	-	23675312	23675350
chr14	-	23680156	23680353
chr14	+	23685583	23685630
chr14	+	23686748	23686939
chr14	+	23701194	23701373
chr14	-	23711602	23711657
chr14	-	23725333	23725365
chr14	-	23727765	23727833
chr14	+	23733721	23734065
chr14	+	23744970	23745194
chr14	-	23745962	23746555
chr14	-	23752455	23752614
chr14	-	23754965	23755001
chr14	+	23771296	23771313
chr14	+	23772246	23772386
chr14	-	23776141	23776198
chr14	-	23778728	23779883
chr14	-	23781187	23781378
chr14	-	23801080	23801398
chr14	-	23810159	23810161
chr14	+	23838003	23838152
chr14	-	23839001	23839247
chr14	-	23846864	23846904
chr14	-	23862390	23862446
chr14	-	23864864	23864875
chr14	-	23870254	23870278
chr14	-	23873540	23873698
chr14	+	23878853	23878872
chr14	-	23907387	23907486
chr14	+	23967801	23968100
chr14	-	23969777	23969977
chr14	-	23980055	23980097
chr14	-	23981144	23981147
chr14	-	23981800	23981815
chr14	-	24047224	24047281
chr14	-	24115215	24115269
chr14	-	24148605	24148659
chr14	-	24173152	24173308
chr14	-	24396073	24396117
chr14	-	24513711	24513864
chr14	-	26136347	26136482
chr14	+	29466206	29466469
chr14	+	30120037	30120073
chr14	+	30144700	30144769
chr14	+	30161296	30161356
chr14	+	30413896	30413929
chr14	-	30419642	30419691
chr14	+	30564861	30565142
chr14	-	30605154	30605291
chr14	-	30862522	30862732
chr14	-	30941807	30941932
chr14	+	30996240	30996350
chr14	+	31100487	31100504
chr14	+	31616323	31616392
chr14	+	31972451	31972774
chr14	+	32478274	32478323
chr14	-	32754305	32754383
chr14	-	33489353	33489709
chr14	-	34078512	34078585
chr14	-	34144553	34144596
chr14	-	34169068	34169073
chr14	-	34252631	34252633
chr14	-	34253495	34253497
chr14	+	34413449	34413561
chr14	+	34535667	34535744
chr14	-	34585421	34585585
chr14	-	34648776	34648849
chr14	-	34655567	34655659
chr14	+	34660859	34660916
chr14	+	34662203	34663188
chr14	+	34666518	34666568
chr14	-	34831434	34831509
chr14	-	34943375	34943601
chr14	+	35347687	35347792
chr14	-	35365474	35365615
chr14	-	35859417	35859545
chr14	+	36059009	36059085
chr14	-	36201046	36201049
chr14	+	36711237	36711306
chr14	+	36786845	36786863
chr14	+	36824324	36824403
chr14	+	37335266	37335326
chr14	-	37748060	37752019
chr14	+	38634853	38635073
chr14	-	38653261	38653430
chr14	-	38697240	38697314
chr14	+	38708970	38709050
chr14	+	38714235	38714347
chr14	+	38716620	38716642
chr14	+	38773070	38773184
chr14	+	38786139	38787096
chr14	+	38804350	38804376
chr14	+	38806415	38806477
chr14	+	38815913	38816020
chr14	-	38818427	38818492
chr14	+	38970519	38971117
chr14	+	41425579	41426963
chr14	-	44439389	44439912
chr14	+	44483983	44484881
chr14	+	44501375	44503420
chr14	+	44635625	44635711
chr14	-	44649059	44649173
chr14	+	44673302	44673409
chr14	-	44674985	44675492
chr14	-	44785696	44786239
chr14	-	47213470	47213542
chr14	+	49122753	49122814
chr14	-	49135489	49135671
chr14	-	49169755	49170090
chr14	+	49224604	49224671
chr14	+	49229663	49229758
chr14	-	49304937	49305089
chr14	-	49332701	49332765
chr14	-	49389163	49389221
chr14	-	49629038	49629111
chr14	-	49652548	49653020
chr14	+	49848479	49848618
chr14	+	49849489	49849528
chr14	-	49855702	49855769
chr14	-	49932169	49932339
chr14	-	49952894	49952929
chr14	+	50068410	50068517
chr14	-	50096734	50096767
chr14	-	50204342	50204435
chr14	-	50358342	50358524
chr14	+	50359648	50359772
chr14	+	50408643	50408746
chr14	-	50415302	50415315
chr14	-	50480629	50480871
chr14	+	50630586	50631407
chr14	+	50776761	50776912
chr14	+	51226305	51226403
chr14	+	51256573	51256858
chr14	+	51487147	51487233
chr14	-	51526108	51526168
chr14	-	51605235	51605462
chr14	-	52006980	52007056
chr14	-	52079866	52080025
chr14	+	52231836	52231949
chr14	+	52243688	52243772
chr14	-	52266943	52266999
chr14	-	52320965	52321118
chr14	-	52486880	52487036
chr14	-	52628253	52628287
chr14	-	52688729	52689566
chr14	+	53488321	53488690
chr14	-	53933537	53933545
chr14	-	53977715	53977795
chr14	+	54025393	54025395
chr14	+	54046428	54046531
chr14	+	54104388	54104580
chr14	+	54238637	54239048
chr14	-	54296680	54296962
chr14	-	54438789	54439131
chr14	+	54563179	54563255
chr14	+	54579513	54585957
chr14	+	54598155	54598172
chr14	-	54673845	54674839
chr14	-	54720031	54720219
chr14	-	54725413	54725650
chr14	-	54948073	54948293
chr14	+	54976867	54977016
chr14	+	55148520	55149042
chr14	+	55655132	55655208
chr14	+	55836191	55837773
chr14	-	56116386	56116545
chr14	-	56341831	56341927
chr14	+	56805093	56805119
chr14	-	56805786	56805859
chr14	-	57029964	57030186
chr14	-	57667983	57668187
chr14	+	57674461	57675829
chr14	+	57736689	57736765
chr14	+	57751752	57751755
chr14	+	57781392	57781412
chr14	+	57836326	57836331
chr14	-	57932429	57932564
chr14	+	57948378	57948416
chr14	+	57964781	57964934
chr14	+	57965890	57965904
chr14	+	58174674	58175018
chr14	+	58181938	58184756
chr14	-	58799949	58800131
chr14	-	58999974	59001697
chr14	+	59020280	59020787
chr14	+	59020997	59021064
chr14	+	59021542	59021587
chr14	-	59024238	59024299
chr14	-	59166917	59166977
chr14	-	59263390	59263894
chr14	+	59406861	59407101
chr14	+	59464415	59464462
chr14	-	59655109	59655163
chr14	-	59692471	59692606
chr14	+	59701648	59701780
chr14	-	59819175	59820008
chr14	-	60021501	60021549
chr14	+	60259683	60260545
chr14	-	60271334	60271422
chr14	+	60517434	60517444
chr14	+	60517749	60517853
chr14	+	60858573	60858935
chr14	+	60979638	60979732
chr14	+	61086487	61087443
chr14	+	61232276	61232310
chr14	+	61298932	61299059
chr14	+	61532491	61533013
chr14	-	61617638	61617745
chr14	-	62553302	62553324
chr14	+	62581585	62581657
chr14	-	62741341	62741518
chr14	-	63076000	63076156
chr14	-	63133511	63136413
chr14	+	63263732	63264415
chr14	+	63445620	63445698
chr14	+	63610566	63610607
chr14	+	63612464	63612571
chr14	+	63711559	63711609
chr14	+	63739324	63739434
chr14	+	63745394	63745416
chr14	+	63750707	63750941
chr14	-	63752793	63752858
chr14	+	63819095	63819456
chr14	-	63924899	63924939
chr14	+	64026832	64027004
chr14	+	64057976	64060368
chr14	+	64086469	64086537
chr14	+	64264103	64264453
chr14	-	64275294	64275326
chr14	+	64359418	64359565
chr14	-	64450967	64451005
chr14	-	64488982	64489028
chr14	+	64508424	64508547
chr14	-	64523425	64523568
chr14	-	64638775	64638810
chr14	+	64758690	64758772
chr14	+	65098035	65098237
chr14	+	65153568	65153662
chr14	+	65205911	65205951
chr14	+	66022974	66023023
chr14	+	66044999	66045062
chr14	+	66734632	66734790
chr14	-	66815641	66816007
chr14	+	66896128	66896168
chr14	-	66901238	66901478
chr14	-	66948488	66948529
chr14	+	67009457	67010393
chr14	+	67078338	67078463
chr14	-	67108243	67108372
chr14	+	67136494	67136673
chr14	-	67156448	67156558
chr14	-	67196201	67196383
chr14	-	67210845	67210959
chr14	+	67232100	67232173
chr14	-	67259113	67259180
chr14	-	67297836	67297961
chr14	-	67306064	67306257
chr14	+	67352240	67352433
chr14	+	67360014	67360097
chr14	-	67401515	67401609
chr14	-	68515422	68515526
chr14	-	68658687	68658798
chr14	+	68689235	68689448
chr14	+	68745941	68746273
chr14	+	68765328	68765542
chr14	-	68796761	68796937
chr14	+	68934701	68934703
chr14	+	68935840	68935935
chr14	+	69195063	69195183
chr14	+	69304627	69304752
chr14	-	69306952	69307010
chr14	+	69333270	69333625
chr14	-	69416149	69416247
chr14	-	69588460	69588561
chr14	-	69597306	69597324
chr14	-	69703109	69704892
chr14	-	69895989	69896057
chr14	-	69953370	69953433
chr14	-	70137086	70137107
chr14	+	70345236	70345641
chr14	+	70444321	70444473
chr14	+	71124343	71125840
chr14	-	71501262	71501345
chr14	-	72428608	72428804
chr14	+	72430518	72430549
chr14	+	72474440	72474531
chr14	-	72476788	72476838
chr14	-	72518250	72518314
chr14	+	72560487	72560969
chr14	+	72608103	72608208
chr14	+	72612803	72612829
chr14	+	72613851	72613997
chr14	+	72684481	72684567
chr14	+	72776240	72776293
chr14	-	72798966	72799288
chr14	-	72892087	72892212
chr14	+	73058729	73059468
chr14	+	73073879	73074335
chr14	+	73105698	73106340
chr14	+	73128417	73128873
chr14	+	73195378	73195412
chr14	-	73223790	73223841
chr14	+	73275016	73276464
chr14	+	73395319	73395355
chr14	-	73428632	73428664
chr14	+	73486429	73486482
chr14	+	73486789	73486951
chr14	-	73489894	73490025
chr14	+	73524342	73524558
chr14	-	73586269	73586651
chr14	+	73620803	73620850
chr14	-	73776018	73776387
chr14	-	73839331	73839368
chr14	+	74029649	74029730
chr14	-	74030231	74030301
chr14	-	74034640	74035244
chr14	-	74147907	74148400
chr14	+	74222056	74222071
chr14	+	74249654	74249656
chr14	+	74252531	74252555
chr14	-	74365759	74365799
chr14	+	74399559	74399945
chr14	-	74418410	74418472
chr14	-	74445557	74446524
chr14	-	74457733	74457997
chr14	+	74491624	74491698
chr14	-	74539447	74539609
chr14	-	74582832	74586111
chr14	+	74599926	74600009
chr14	-	74607030	74607852
chr14	-	74663159	74663377
chr14	+	74712811	74713035
chr14	+	74815439	74815579
chr14	+	74974377	74974577
chr14	+	75058779	75058841
chr14	-	75115069	75115737
chr14	+	75193466	75193598
chr14	+	75199246	75199319
chr14	+	75205528	75205618
chr14	-	75281296	75281304
chr14	+	75516638	75516989
chr14	+	75521883	75521936
chr14	+	75690460	75691121
chr14	+	75975450	75975846
chr14	-	76298918	76299226
chr14	+	76348860	76348923
chr14	+	76364428	76364852
chr14	+	76367358	76367471
chr14	+	76641805	76641940
chr14	-	76754910	76755059
chr14	-	76806945	76807033
chr14	-	76842433	76842537
chr14	+	76856530	76856777
chr14	-	76857265	76857279
chr14	+	76913032	76913149
chr14	-	76913515	76915203
chr14	-	76958831	76958985
chr14	+	76990106	76990198
chr14	-	76994286	76994365
chr14	-	77020773	77020892
chr14	-	77034749	77034889
chr14	-	77152544	77152675
chr14	+	77243918	77244100
chr14	+	77244208	77244304
chr14	+	77297139	77297223
chr14	+	77355075	77355209
chr14	-	77779190	77779898
chr14	+	78277626	78278327
chr14	-	78816388	78816634
chr14	-	79747347	79747568
chr14	-	80320992	80321048
chr14	-	80367240	80367356
chr14	+	80450419	80450472
chr14	-	80491778	80491947
chr14	-	80756586	80756615
chr14	-	80812998	80814798
chr14	-	80934392	80934479
chr14	-	81069772	81069841
chr14	-	87529067	87529213
chr14	-	87806835	87806886
chr14	-	87858844	87858895
chr14	+	87862516	87862552
chr14	-	87921916	87921934
chr14	+	88086335	88086514
chr14	+	88099231	88099266
chr14	+	88104159	88104250
chr14	+	88130824	88131208
chr14	-	88138170	88138180
chr14	-	88197751	88197810
chr14	-	88230404	88230473
chr14	+	88328404	88328600
chr14	+	88360805	88360918
chr14	-	88377625	88377654
chr14	-	88948031	88948573
chr14	-	89486194	89486221
chr14	-	89490452	89490454
chr14	+	89490683	89490757
chr14	+	89499212	89499770
chr14	+	89507295	89507368
chr14	-	89792695	89792697
chr14	-	89809616	89810432
chr14	-	89838817	89838823
chr14	-	89840032	89840343
chr14	+	89867938	89868001
chr14	+	89933328	89933330
chr14	-	89937430	89937499
chr14	-	90316835	90316973
chr14	-	90352272	90352392
chr14	+	90596429	90596531
chr14	+	90696392	90696494
chr14	-	90706191	90706244
chr14	-	90814019	90814072
chr14	-	90821492	90821504
chr14	-	91017673	91018215
chr14	-	91045603	91045744
chr14	-	91175193	91175345
chr14	-	91265498	91265576
chr14	-	91349800	91349866
chr14	-	91483310	91483326
chr14	-	91575644	91575782
chr14	-	91642626	91642649
chr14	-	91653595	91653734
chr14	+	91657739	91657874
chr14	+	91667082	91667230
chr14	+	91859979	91860057
chr14	+	91862027	91862075
chr14	+	91975441	91975506
chr14	+	92050030	92050073
chr14	+	92112456	92112479
chr14	-	92188609	92189173
chr14	-	92247757	92247774
chr14	+	92268747	92268884
chr14	+	92333536	92334079
chr14	-	92459458	92459503
chr14	-	92651167	92651261
chr14	+	92718304	92720340
chr14	+	92743390	92743539
chr14	-	92751040	92751081
chr14	-	92829957	92830572
chr14	+	92832069	92832150
chr14	-	93013740	93013827
chr14	+	93323725	93323817
chr14	-	93461371	93461469
chr14	+	93492865	93493031
chr14	+	93534240	93534334
chr14	-	93562637	93562639
chr14	+	93615124	93615841
chr14	+	93633037	93633064
chr14	-	93647782	93647872
chr14	+	93665648	93665654
chr14	-	93710556	93710672
chr14	-	93825966	93826683
chr14	-	93850126	93850738
chr14	-	93918682	93919327
chr14	-	94005303	94005930
chr14	-	94012226	94012344
chr14	+	94033854	94034487
chr14	+	94099573	94100221
chr14	+	94123453	94124071
chr14	+	94150532	94151174
chr14	-	94177408	94177990
chr14	-	94305751	94306105
chr14	-	94669405	94669548
chr14	-	94855801	94855882
chr14	-	94981999	94982172
chr14	-	95003885	95004003
chr14	+	95011768	95011911
chr14	+	95198696	95198754
chr14	+	95199535	95199725
chr14	+	95201113	95201166
chr14	+	95222558	95222719
chr14	-	95228454	95228718
chr14	+	95250037	95250156
chr14	+	95292294	95292869
chr14	+	95773198	95773271
chr14	-	95799773	95800851
chr14	+	95851474	95851527
chr14	+	95918338	95918595
chr14	+	95928245	95928349
chr14	+	96038683	96038690
chr14	-	96369562	96369721
chr14	+	97182252	97182368
chr14	+	98252282	98252480
chr14	-	98526524	98526830
chr14	-	98807251	98807308
chr14	-	98997282	98997380
chr14	+	99001793	99001895
chr14	+	99028768	99028964
chr14	+	99057338	99058600
chr14	+	99181298	99181552
chr14	+	99220508	99220626
chr14	+	99242753	99242875
chr14	+	99329567	99329633
chr14	+	99508143	99508147
chr14	-	99601591	99601601
chr14	+	99695596	99695677
chr14	-	99775335	99776013
chr14	+	99842289	99842322
chr14	+	99859505	99859534
chr14	-	99866056	99866461
chr14	+	99905177	99905275
chr14	+	99917015	99917836
chr14	-	99918191	99918241
chr14	+	100104001	100104014
chr14	+	100263159	100263225
chr14	+	100367098	100369379
chr14	+	100370307	100371969
chr14	+	100372300	100372390
chr14	+	101297984	101298010
chr14	+	101346033	101346126
chr14	+	101500782	101501037
chr14	-	101583915	101584118
chr14	-	101621388	101621513
chr14	-	101621848	101622085
chr14	-	101622307	101622468
chr14	+	101675340	101675494
chr14	-	101676014	101676262
chr14	-	101769778	101769823
chr14	+	101841052	101841058
chr14	+	101870731	101870736
chr14	-	101871848	101871928
chr14	+	101898935	101898941
chr14	-	101912812	101913030
chr14	+	102042951	102043979
chr14	+	102128986	102129277
chr14	+	102406292	102406536
chr14	-	102458779	102458821
chr14	+	102593089	102593263
chr14	-	102662548	102662782
chr14	+	102723315	102724346
chr14	+	102871951	102872022
chr14	-	102922120	102922170
chr14	+	103058391	103058583
chr14	+	103066069	103066399
chr14	+	103099092	103099214
chr14	-	103190655	103190915
chr14	+	103247123	103247177
chr14	-	103251932	103252069
chr14	-	103383389	103383397
chr14	-	103451156	103451279
chr14	+	103457030	103457080
chr14	+	103511488	103511643
chr14	+	103713916	103713988
chr14	-	104123813	104123923
chr14	+	104141819	104142123
chr14	+	104206647	104206650
chr14	+	104238748	104239138
chr14	+	104250336	104250374
chr14	+	104261653	104261844
chr14	+	104267275	104267595
chr14	-	104290584	104290701
chr14	-	104310260	104310345
chr14	+	104329980	104330025
chr14	+	104415282	104415345
chr14	+	104431161	104431231
chr14	+	104464574	104464612
chr14	-	104530357	104530446
chr14	-	104592769	104592802
chr14	-	104594549	104594555
chr14	-	104705737	104705802
chr14	-	104718511	104718591
chr14	-	104756533	104756668
chr14	+	104778647	104778728
chr14	-	104786549	104786629
chr14	+	104837828	104838011
chr14	+	104852301	104852419
chr14	+	104957418	104957445
chr14	+	105002104	105002245
chr14	+	105012245	105012287
chr14	+	105023937	105025770
chr14	+	105028485	105028514
chr14	-	105029641	105029691
chr14	-	105393056	105393134
chr14	-	105589853	105589898
chr14	-	105610515	105610560
chr14	-	105712997	105713042
chr14	+	105763124	105763169
chr14	-	106021237	106022574
chr14	-	106202481	106202526
