# Supplementary material for: Intergenic, gene terminal, and intragenic CpG islands in the human genome
Source: BMC Genomics. 2010 Jan 19;11:48. doi: 10.1186/1471-2164-11-48 (PMC2817693; doi:10.1186/1471-2164-11-48)
Supplement: Additional file 2 — Gene elements. The archive contains row data used for statistical significance of gene elements and CGIs overlap. See Table 1 and Figure 1 in the manuscript. [file 1471-2164-11-48-S2.ZIP › 1coding_exon/1coding_exon_chr15.txt]

chr15	+	19335780	19336300
chr15	+	20287701	20287724
chr15	+	20384966	20385111
chr15	+	20477224	20477340
chr15	+	20507498	20508032
chr15	-	20520634	20520803
chr15	-	20572639	20572777
chr15	+	20637675	20637852
chr15	-	20810832	20810984
chr15	+	21243338	21243421
chr15	+	22751289	22751302
chr15	+	22770694	22770696
chr15	-	22877398	22877464
chr15	-	23166806	23167552
chr15	-	23201701	23201702
chr15	-	23204860	23204888
chr15	-	23205328	23205347
chr15	+	23658888	23659336
chr15	-	23698624	23698806
chr15	-	24569123	24569202
chr15	-	24569885	24569964
chr15	-	26000389	26000615
chr15	-	26035754	26036234
chr15	+	26240103	26240174
chr15	+	26700037	26700213
chr15	+	27133380	27134330
chr15	-	27150532	27150594
chr15	-	27816760	27816903
chr15	-	27880141	27880188
chr15	-	27900022	27900060
chr15	-	27901497	27901523
chr15	-	28452473	28452527
chr15	+	28462814	28462846
chr15	-	28984159	28985392
chr15	-	29056314	29056325
chr15	-	29149526	29149528
chr15	-	29156400	29156416
chr15	+	29734591	29734741
chr15	+	30110090	30110144
chr15	+	30237214	30237268
chr15	+	30695705	30695833
chr15	+	30723086	30723311
chr15	-	30810184	30810297
chr15	-	31146004	31146321
chr15	+	31232541	31234407
chr15	-	31390539	31390589
chr15	-	32118273	32118539
chr15	-	32181097	32181332
chr15	+	32243053	32243169
chr15	+	32304608	32304693
chr15	-	32307228	32307339
chr15	-	32338306	32338431
chr15	-	32398054	32398171
chr15	+	32415903	32416173
chr15	-	32425513	32425528
chr15	-	32446480	32446593
chr15	-	32464747	32464774
chr15	-	32466451	32466532
chr15	-	32469137	32469184
chr15	-	32610968	32610995
chr15	-	32874173	32874301
chr15	-	33049032	33049106
chr15	-	33057837	33062927
chr15	+	33625612	33625634
chr15	-	34737347	34737398
chr15	-	34976121	34976244
chr15	-	35177460	35177665
chr15	+	35178948	35178959
chr15	+	36015817	36015956
chr15	+	36332679	36332710
chr15	-	36533655	36533725
chr15	+	36644087	36644121
chr15	-	37661351	37661417
chr15	-	37855892	37856017
chr15	-	37999348	37999519
chr15	+	38118586	38118609
chr15	-	38145157	38146783
chr15	+	38185288	38185579
chr15	+	38240714	38240748
chr15	-	38344279	38344482
chr15	-	38377014	38377079
chr15	-	38387082	38387165
chr15	-	38417576	38417590
chr15	-	38418241	38418555
chr15	+	38420301	38420444
chr15	+	38437815	38437933
chr15	+	38462329	38462537
chr15	+	38485321	38485464
chr15	-	38537956	38539387
chr15	-	38642263	38642506
chr15	+	38644257	38644271
chr15	+	38648829	38649434
chr15	+	38682422	38682456
chr15	-	38778249	38778335
chr15	-	38824467	38824655
chr15	+	38834087	38834273
chr15	-	38843671	38843706
chr15	+	38886859	38886936
chr15	-	38887305	38887358
chr15	+	38907877	38908131
chr15	-	38924045	38924519
chr15	+	38953422	38953629
chr15	+	38974259	38974349
chr15	+	39009159	39009224
chr15	-	39033074	39033304
chr15	-	39067306	39067416
chr15	-	39175658	39175800
chr15	+	39309969	39309996
chr15	-	39310873	39310939
chr15	+	39411730	39412051
chr15	+	39412448	39412540
chr15	-	39437734	39437748
chr15	+	39475977	39476549
chr15	+	39532457	39532538
chr15	-	39573418	39573906
chr15	-	39593157	39593199
chr15	-	39606388	39606441
chr15	+	39616435	39616615
chr15	+	39638748	39638871
chr15	+	39854766	39854879
chr15	-	39907615	39907678
chr15	-	39972772	39972987
chr15	-	40051749	40051984
chr15	-	40074850	40074968
chr15	-	40151264	40151315
chr15	-	40173905	40173949
chr15	-	40235929	40236039
chr15	-	40287571	40287643
chr15	+	40352745	40352888
chr15	+	40353972	40354000
chr15	+	40433896	40433943
chr15	+	40439296	40439604
chr15	+	40482284	40482492
chr15	-	40489280	40489334
chr15	-	40527562	40528182
chr15	+	40536448	40536695
chr15	-	40591337	40591393
chr15	+	40627841	40627924
chr15	+	40628363	40628455
chr15	+	40640786	40640892
chr15	+	40655206	40655252
chr15	-	40714364	40714462
chr15	-	40816503	40816592
chr15	-	40958039	40958107
chr15	+	41185432	41185512
chr15	+	41213293	41213472
chr15	+	41228251	41228369
chr15	+	41264989	41265097
chr15	+	41265351	41265369
chr15	-	41269598	41269641
chr15	-	41300216	41300315
chr15	-	41346330	41346339
chr15	+	41381731	41381740
chr15	-	41414598	41414660
chr15	-	41445600	41445843
chr15	-	41448413	41448575
chr15	+	41449086	41449400
chr15	+	41450845	41450922
chr15	+	41457361	41457393
chr15	-	41475142	41475178
chr15	-	41571774	41571950
chr15	-	41572527	41572533
chr15	+	41663848	41663994
chr15	-	41673709	41673857
chr15	-	41698149	41698212
chr15	+	41727407	41727551
chr15	-	41773541	41773689
chr15	+	41824512	41824655
chr15	-	41826030	41826196
chr15	+	41856260	41856391
chr15	+	41871867	41871873
chr15	+	41872540	41872573
chr15	-	41880089	41880274
chr15	+	41903981	41904059
chr15	-	41906523	41906582
chr15	+	42274443	42274544
chr15	+	42368520	42368846
chr15	+	42538505	42538690
chr15	-	42616685	42616727
chr15	-	42653037	42653187
chr15	-	42678121	42678199
chr15	+	42742881	42743137
chr15	+	42791037	42791103
chr15	+	42816195	42816200
chr15	+	42834799	42834864
chr15	+	42838144	42838293
chr15	+	43036209	43036272
chr15	-	43102774	43102839
chr15	-	43189918	43189943
chr15	-	43192832	43192901
chr15	+	43202358	43202504
chr15	+	43211457	43211514
chr15	-	43231868	43232006
chr15	+	43257655	43257688
chr15	-	43332706	43332786
chr15	+	43457875	43457943
chr15	+	43481920	43483008
chr15	+	43510287	43510322
chr15	-	43600506	43600515
chr15	+	43601454	43601844
chr15	+	43626638	43626657
chr15	+	43635009	43636220
chr15	+	43666934	43667015
chr15	+	43677596	43679052
chr15	+	43738414	43738647
chr15	+	45839288	45839396
chr15	+	45840692	45840709
chr15	+	45845667	45845671
chr15	-	46200534	46200654
chr15	+	46257566	46257726
chr15	+	46287209	46287628
chr15	+	46411005	46411284
chr15	-	46411741	46411895
chr15	-	46724095	46724258
chr15	-	46885052	46885138
chr15	-	46956037	46956147
chr15	-	47041920	47042504
chr15	-	47125765	47125788
chr15	+	47235014	47235067
chr15	+	47235486	47235505
chr15	+	47249812	47249864
chr15	-	47503787	47504072
chr15	+	47694610	47694660
chr15	+	47704657	47704920
chr15	-	47710545	47710547
chr15	-	47981276	47981310
chr15	+	48186428	48186455
chr15	-	48261917	48262394
chr15	-	48345082	48345112
chr15	+	48389180	48389287
chr15	-	48518563	48518666
chr15	-	48766020	48766022
chr15	+	48844957	48845022
chr15	+	48988268	48988417
chr15	-	48994940	48995060
chr15	-	49174033	49174084
chr15	-	49184494	49184665
chr15	-	49316348	49316391
chr15	+	49322257	49322401
chr15	+	49421174	49421536
chr15	-	49456947	49456989
chr15	+	49701948	49702034
chr15	-	49761245	49761326
chr15	-	49804279	49804610
chr15	+	49816839	49817111
chr15	+	49845931	49846056
chr15	-	49942374	49942499
chr15	+	50051177	50051234
chr15	-	50125950	50126504
chr15	-	50259257	50259368
chr15	-	50264040	50264165
chr15	-	50321537	50321599
chr15	-	50375099	50375125
chr15	-	50608269	50608295
chr15	-	50648337	50648381
chr15	-	50688057	50688329
chr15	-	50757495	50757510
chr15	-	51694915	51695171
chr15	-	51812486	51812638
chr15	-	53276300	53276380
chr15	+	53314272	53314424
chr15	-	53398741	53398903
chr15	-	53451283	53451556
chr15	-	53468855	53468914
chr15	-	53577697	53577819
chr15	-	53668294	53668342
chr15	-	53719132	53719304
chr15	-	54073001	54073045
chr15	+	54222268	54222377
chr15	-	54444941	54444967
chr15	-	54544460	54544462
chr15	-	54714685	54714722
chr15	-	54761744	54761859
chr15	-	54783611	54783746
chr15	+	54786572	54786599
chr15	+	54999404	54999478
chr15	+	55299012	55299080
chr15	+	55517490	55519091
chr15	+	55533189	55533308
chr15	+	55671525	55671599
chr15	-	55786218	55786445
chr15	+	56145024	56145140
chr15	+	56218057	56218167
chr15	-	56511524	56511611
chr15	+	56828971	56829025
chr15	-	56850887	56851726
chr15	-	56972770	56972835
chr15	+	57012895	57013056
chr15	+	57110314	57111193
chr15	-	57184760	57184783
chr15	+	57451989	57451991
chr15	-	57538127	57538137
chr15	-	57731697	57731768
chr15	-	57761899	57761948
chr15	-	58465519	58465566
chr15	-	58477362	58477404
chr15	-	58528339	58528507
chr15	-	58546085	58546201
chr15	-	58557428	58557468
chr15	-	58671878	58671908
chr15	-	58706729	58706865
chr15	-	59308544	59308709
chr15	-	59996832	59997017
chr15	-	60139766	60139865
chr15	+	60328259	60328278
chr15	+	60726802	60726937
chr15	+	61122082	61122195
chr15	+	61127828	61127959
chr15	-	61201124	61201480
chr15	+	61236652	61236657
chr15	+	61268877	61269000
chr15	-	61356876	61356988
chr15	+	61460888	61460972
chr15	+	61583992	61584082
chr15	-	61608394	61608418
chr15	-	61853946	61854875
chr15	-	62119422	62119513
chr15	+	62172897	62173020
chr15	+	62175266	62175424
chr15	-	62231028	62231102
chr15	-	62242104	62242238
chr15	-	62295814	62295831
chr15	-	62379571	62379751
chr15	-	62452543	62452953
chr15	+	62460578	62460623
chr15	-	62467116	62467216
chr15	-	62782281	62782300
chr15	-	62854485	62854571
chr15	+	62903030	62903587
chr15	+	62921269	62921280
chr15	-	63001179	63001271
chr15	+	63062898	63062960
chr15	-	63129396	63129492
chr15	-	63147124	63147226
chr15	-	63212303	63213172
chr15	-	63264466	63264544
chr15	-	63289086	63289146
chr15	-	63365644	63365817
chr15	-	63457077	63457179
chr15	-	63502184	63502253
chr15	-	63577255	63577372
chr15	-	63591686	63591944
chr15	+	63595047	63595083
chr15	-	63610023	63610109
chr15	-	63686550	63686771
chr15	+	63835532	63835842
chr15	-	63948978	63949017
chr15	-	63993129	63993357
chr15	+	64203291	64203366
chr15	+	64372989	64373127
chr15	-	64374490	64374533
chr15	+	64432207	64432339
chr15	-	64466740	64466819
chr15	-	64577034	64577123
chr15	+	64584180	64584182
chr15	-	64584731	64584783
chr15	+	64644640	64644757
chr15	+	64782651	64783467
chr15	-	64788097	64788130
chr15	+	65123421	65123969
chr15	-	65145547	65145752
chr15	-	65283436	65283535
chr15	+	65333951	65334023
chr15	+	65334289	65334339
chr15	+	65450917	65450925
chr15	+	65451506	65452054
chr15	+	65622728	65622862
chr15	-	66133719	66133742
chr15	-	66291067	66291189
chr15	-	66297928	66298022
chr15	-	66308894	66308976
chr15	-	66428222	66428257
chr15	+	66511408	66511459
chr15	-	66724553	66724753
chr15	-	66868636	66871346
chr15	+	66900091	66900144
chr15	+	67094129	67094178
chr15	+	67105926	67106045
chr15	+	67111187	67111206
chr15	+	67160262	67160770
chr15	+	67335200	67335785
chr15	+	67439474	67439524
chr15	+	67493859	67493869
chr15	+	67532342	67532413
chr15	-	67920969	67921078
chr15	-	68175554	68175696
chr15	-	68176168	68176191
chr15	-	68781270	68781308
chr15	-	68842723	68842800
chr15	-	68933282	68933481
chr15	+	68971237	68971665
chr15	+	68972288	68972335
chr15	+	69626803	69626874
chr15	+	69740103	69740127
chr15	-	69808025	69808117
chr15	-	69941895	69941919
chr15	-	70125119	70125958
chr15	-	70277126	70277166
chr15	-	70298339	70298492
chr15	-	70322015	70322092
chr15	-	70340953	70341092
chr15	-	70346870	70346872
chr15	-	70371593	70371647
chr15	-	70399008	70399269
chr15	+	70455115	70455367
chr15	+	70554035	70554409
chr15	-	70765622	70765645
chr15	-	70835376	70835393
chr15	-	70835645	70835767
chr15	+	70862853	70863085
chr15	-	71132070	71132199
chr15	-	71446880	71447664
chr15	-	71671360	71671370
chr15	+	71712519	71712609
chr15	+	71779034	71779112
chr15	+	71782186	71782480
chr15	+	71953104	71953163
chr15	-	72006178	72007279
chr15	+	72071485	72071617
chr15	+	72074207	72074335
chr15	+	72077524	72077870
chr15	-	72212149	72216196
chr15	-	72275402	72275486
chr15	+	72281549	72281661
chr15	-	72397984	72398052
chr15	-	72446711	72446979
chr15	-	72513135	72513312
chr15	+	72538078	72538261
chr15	+	72623331	72623882
chr15	+	72698591	72698742
chr15	-	72720902	72724807
chr15	-	72754355	72754518
chr15	+	72801667	72802491
chr15	+	72829133	72829963
chr15	+	72877692	72877706
chr15	+	72892249	72892423
chr15	-	72906098	72906261
chr15	-	72922398	72922628
chr15	+	72952593	72952649
chr15	+	72969468	72969483
chr15	-	72969965	72970048
chr15	-	72985981	72986194
chr15	+	73017309	73017408
chr15	+	73091234	73091240
chr15	+	73107713	73107847
chr15	+	73285443	73288218
chr15	-	73290413	73290911
chr15	+	73381867	73382073
chr15	+	73415484	73415486
chr15	-	73428300	73428733
chr15	-	73447877	73447977
chr15	-	73474074	73474250
chr15	-	73509581	73509769
chr15	-	73658110	73658172
chr15	+	73700290	73700447
chr15	-	73729438	73729704
chr15	+	73792064	73792151
chr15	+	73803596	73803713
chr15	+	73923063	73923242
chr15	+	73969859	73969879
chr15	+	73983360	73983499
chr15	-	73992632	73992686
chr15	+	74090617	74090626
chr15	+	74250428	74250527
chr15	-	74281606	74281660
chr15	+	74390746	74390784
chr15	-	74416280	74416337
chr15	-	74483920	74484062
chr15	-	74874676	74874706
chr15	+	74963208	74963210
chr15	+	75011238	75011381
chr15	-	75074970	75075005
chr15	-	75150289	75150351
chr15	-	75187561	75194542
chr15	+	75258187	75259067
chr15	-	75537805	75537893
chr15	-	76095943	76096073
chr15	-	76133431	76133566
chr15	+	76210562	76210612
chr15	+	76228801	76228827
chr15	-	76239549	76239603
chr15	+	76313768	76313898
chr15	+	76344161	76344292
chr15	-	76350017	76350074
chr15	+	76375072	76375083
chr15	+	76419826	76419895
chr15	+	76517735	76517753
chr15	+	76592486	76592822
chr15	+	76621325	76621327
chr15	+	76621906	76622042
chr15	-	76645117	76645222
chr15	-	76700110	76700191
chr15	-	76720476	76720530
chr15	+	76890518	76890617
chr15	+	76952415	76952454
chr15	-	76966688	76966746
chr15	-	77024288	77024378
chr15	-	77083199	77083343
chr15	+	77169620	77169895
chr15	+	77390647	77390814
chr15	-	77535545	77537842
chr15	-	77976269	77976385
chr15	-	77987026	77987070
chr15	+	78050097	78050516
chr15	+	78199742	78199895
chr15	+	78232452	78232532
chr15	+	78483913	78483943
chr15	+	78530278	78530390
chr15	-	78953276	78953369
chr15	+	79068975	79069187
chr15	+	79213726	79213794
chr15	+	79214672	79214755
chr15	+	79276482	79276517
chr15	+	79304796	79305107
chr15	-	79378826	79379871
chr15	-	79398735	79398813
chr15	-	79403397	79403495
chr15	-	79453385	79453473
chr15	+	80341084	80341174
chr15	+	80342276	80342328
chr15	-	80591122	80591205
chr15	-	81037149	81037302
chr15	+	81093944	81093958
chr15	-	81296486	81296885
chr15	+	81412287	81412291
chr15	-	81448775	81448944
chr15	-	81471253	81471282
chr15	+	81526507	81526907
chr15	-	81567437	81567528
chr15	-	81667087	81667170
chr15	+	81744286	81744384
chr15	+	81907290	81907334
chr15	+	81950590	81950658
chr15	+	82028305	82028428
chr15	-	82115518	82115586
chr15	-	82664987	82665028
chr15	-	82748772	82750661
chr15	-	82855969	82856937
chr15	+	82913740	82913934
chr15	+	82948163	82948568
chr15	-	82976135	82976533
chr15	-	82998469	82998509
chr15	-	83002231	83002387
chr15	+	83060260	83060310
chr15	+	83126911	83129130
chr15	+	83161082	83161830
chr15	+	83231996	83232091
chr15	+	83326398	83326583
chr15	+	83435306	83435416
chr15	+	83457638	83457682
chr15	-	83467351	83467428
chr15	+	83554065	83554106
chr15	+	83829956	83829988
chr15	+	84029085	84029108
chr15	-	84061544	84061637
chr15	+	84112252	84114045
chr15	-	84606879	84606902
chr15	-	86600141	86600388
chr15	+	86811385	86811612
chr15	-	86811953	86812017
chr15	-	86874858	86875940
chr15	+	86880547	86880569
chr15	+	86970445	86970984
chr15	+	86983602	86983829
chr15	-	87180442	87180511
chr15	-	87231410	87231533
chr15	+	87257482	87257554
chr15	-	87460563	87460756
chr15	+	87563199	87563210
chr15	+	87607688	87607695
chr15	-	87618514	87618539
chr15	-	87677331	87677989
chr15	+	87840596	87840779
chr15	-	87968317	87970021
chr15	-	87991831	87991851
chr15	-	88021680	88021724
chr15	+	88034812	88034867
chr15	-	88045982	88046284
chr15	-	88150205	88150818
chr15	-	88238117	88238185
chr15	-	88256288	88256899
chr15	+	88256980	88257071
chr15	-	88411374	88412831
chr15	+	88446512	88446626
chr15	+	88545815	88545971
chr15	-	88564113	88564127
chr15	+	88578071	88578121
chr15	+	88585145	88586319
chr15	+	88698897	88699000
chr15	+	88732578	88732632
chr15	+	88874308	88874439
chr15	+	88970160	88970229
chr15	+	89091627	89091724
chr15	+	89219975	89220151
chr15	+	89229280	89229492
chr15	-	89248442	89248573
chr15	+	89276663	89276774
chr15	+	89279559	89279609
chr15	+	89279812	89279939
chr15	-	89294481	89294501
chr15	-	89338641	89338651
chr15	+	89366388	89366483
chr15	+	89570498	89570948
chr15	+	90198143	90198322
chr15	+	90738299	90738396
chr15	-	90816383	90816756
chr15	+	90999550	90999893
chr15	-	91245472	91245533
chr15	-	91417149	91417230
chr15	+	91433152	91433165
chr15	+	92317721	92318165
chr15	+	92642499	92642963
chr15	+	92702781	92702845
chr15	+	94676339	94676780
chr15	+	95127890	95127978
chr15	-	96305096	96305402
chr15	+	96846644	96846649
chr15	-	97010334	97010427
chr15	+	97586261	97586440
chr15	+	97613686	97613853
chr15	+	97691530	97691857
chr15	-	97990848	97990901
chr15	-	98073431	98074525
chr15	-	98089446	98089639
chr15	-	98162528	98162617
chr15	-	98638957	98639016
chr15	-	98699549	98699627
chr15	-	98859405	98859577
chr15	+	98938172	98938570
chr15	+	98969945	98970155
chr15	+	99237636	99237734
chr15	+	99282370	99282457
chr15	-	99382579	99382695
chr15	-	99608865	99609184
chr15	-	99635070	99635145
chr15	-	99652825	99652906
chr15	-	99789718	99789729
chr15	-	100009997	100010087
chr15	-	100059965	100060078
chr15	+	100081817	100082113
chr15	+	100312956	100312971
chr15	+	100331376	100331453
