# Supplementary material for: Intergenic, gene terminal, and intragenic CpG islands in the human genome
Source: BMC Genomics. 2010 Jan 19;11:48. doi: 10.1186/1471-2164-11-48 (PMC2817693; doi:10.1186/1471-2164-11-48)
Supplement: Additional file 2 — Gene elements. The archive contains row data used for statistical significance of gene elements and CGIs overlap. See Table 1 and Figure 1 in the manuscript. [file 1471-2164-11-48-S2.ZIP › 1coding_exon/1coding_exon_chr16.txt]

chr16	-	6916	6993
chr16	+	43476	43586
chr16	+	43990	44058
chr16	-	45305	45549
chr16	+	54897	55013
chr16	+	68309	68332
chr16	+	69292	69330
chr16	+	142909	143003
chr16	+	155997	156088
chr16	+	162912	163006
chr16	+	166716	166810
chr16	-	170486	170580
chr16	-	217987	217996
chr16	+	219279	219339
chr16	-	244414	244681
chr16	-	265403	265499
chr16	+	265850	265912
chr16	-	270682	270754
chr16	-	336149	337026
chr16	-	358502	360219
chr16	+	371702	371822
chr16	+	387224	387314
chr16	+	391965	392044
chr16	+	395021	395025
chr16	+	416008	416721
chr16	+	536840	538288
chr16	+	553296	554377
chr16	+	564076	564764
chr16	-	580293	580434
chr16	+	624890	626291
chr16	+	631993	632044
chr16	+	639418	639855
chr16	+	645171	645469
chr16	+	646342	646538
chr16	+	647870	647893
chr16	+	655572	655802
chr16	+	658201	658237
chr16	+	660152	660176
chr16	+	665792	665830
chr16	+	666103	666498
chr16	+	670527	670685
chr16	-	671210	671351
chr16	-	674235	674383
chr16	-	679161	679641
chr16	-	684993	685034
chr16	+	686774	687406
chr16	+	705291	705394
chr16	-	710605	711703
chr16	-	712589	713737
chr16	+	715967	716368
chr16	-	717511	717615
chr16	-	726267	726399
chr16	+	730921	730986
chr16	-	752682	752766
chr16	+	777557	777738
chr16	-	778686	778776
chr16	+	788981	789078
chr16	-	971924	972345
chr16	+	1084716	1084923
chr16	-	1143739	1144037
chr16	+	1215208	1215253
chr16	+	1230920	1231001
chr16	-	1246283	1246364
chr16	+	1298634	1299023
chr16	+	1304033	1304098
chr16	+	1324664	1324758
chr16	-	1328552	1328682
chr16	-	1340809	1340926
chr16	+	1341695	1341806
chr16	+	1341968	1342019
chr16	-	1342130	1342161
chr16	-	1359936	1360008
chr16	-	1360132	1360213
chr16	-	1404617	1404693
chr16	+	1464836	1464976
chr16	-	1484284	1484618
chr16	+	1516621	1516779
chr16	-	1524278	1524557
chr16	+	1597122	1597268
chr16	+	1622286	1622367
chr16	+	1645914	1645938
chr16	+	1668315	1668358
chr16	+	1675445	1675589
chr16	-	1696342	1696659
chr16	-	1761491	1761536
chr16	-	1762801	1763121
chr16	-	1767948	1768050
chr16	-	1768136	1768243
chr16	+	1771360	1771485
chr16	-	1773023	1773038
chr16	-	1812867	1812971
chr16	-	1843041	1843086
chr16	-	1933104	1933158
chr16	+	1944631	1944633
chr16	-	1949627	1949756
chr16	-	1954278	1954328
chr16	+	1954451	1954627
chr16	-	1962167	1962207
chr16	+	1971116	1971181
chr16	+	1974221	1974478
chr16	+	1980105	1980203
chr16	-	2017008	2017220
chr16	+	2037711	2037849
chr16	-	2038618	2038755
chr16	+	2125477	2125691
chr16	+	2138786	2138980
chr16	+	2139946	2140053
chr16	+	2153923	2154003
chr16	-	2158168	2158170
chr16	+	2186341	2186434
chr16	+	2195846	2195877
chr16	-	2196088	2196216
chr16	+	2200785	2200835
chr16	+	2213616	2213772
chr16	-	2226819	2226962
chr16	-	2236861	2236977
chr16	-	2241517	2241568
chr16	-	2254575	2254645
chr16	-	2258057	2258058
chr16	+	2316415	2316468
chr16	+	2419484	2419499
chr16	+	2451123	2451226
chr16	+	2452230	2452241
chr16	+	2461704	2462631
chr16	+	2504106	2504184
chr16	+	2510461	2510543
chr16	+	2528115	2528138
chr16	+	2547831	2547965
chr16	-	2593474	2593729
chr16	+	2651152	2652815
chr16	-	2672551	2672802
chr16	+	2710117	2710162
chr16	+	2746367	2746608
chr16	-	2747520	2747581
chr16	-	2767239	2767241
chr16	+	2776504	2776549
chr16	+	2788487	2788616
chr16	+	2807271	2807334
chr16	-	2820426	2820495
chr16	-	2831165	2831329
chr16	+	2848025	2848106
chr16	+	2886452	2886773
chr16	+	2919688	2920012
chr16	+	2923311	2923584
chr16	+	2926531	2927386
chr16	+	2954523	2954616
chr16	-	2959677	2959842
chr16	+	2969650	2969659
chr16	-	3010400	3010493
chr16	+	3013849	3013943
chr16	+	3014329	3014367
chr16	-	3015743	3015825
chr16	+	3020451	3020591
chr16	+	3026126	3026962
chr16	+	3036920	3037018
chr16	+	3037546	3037549
chr16	+	3055814	3055828
chr16	-	3057394	3057417
chr16	+	3082544	3082774
chr16	+	3103433	3103489
chr16	+	3105450	3105570
chr16	-	3127283	3127681
chr16	-	3223507	3223756
chr16	+	3246312	3246588
chr16	+	3273820	3274206
chr16	+	3303077	3303176
chr16	-	3372910	3373712
chr16	-	3380011	3380125
chr16	+	3387193	3387558
chr16	-	3392006	3392407
chr16	+	3433122	3433154
chr16	+	3466229	3466338
chr16	+	3491069	3491090
chr16	+	3505512	3505592
chr16	-	3513169	3513300
chr16	+	3584455	3584565
chr16	-	3645376	3645522
chr16	-	3667500	3667576
chr16	-	3707423	3707510
chr16	-	3869834	3869918
chr16	-	4103752	4105444
chr16	+	4262660	4262748
chr16	-	4322283	4322454
chr16	-	4333209	4333401
chr16	-	4333485	4333547
chr16	-	4341234	4341236
chr16	-	4348369	4348434
chr16	+	4406461	4406520
chr16	+	4415884	4416094
chr16	-	4432276	4432422
chr16	+	4464095	4464134
chr16	-	4495527	4495612
chr16	-	4504048	4504132
chr16	+	4604680	4604799
chr16	+	4614963	4615050
chr16	-	4683729	4683881
chr16	-	4704053	4704143
chr16	-	4716661	4716764
chr16	+	4719982	4720151
chr16	-	4726517	4726645
chr16	-	4755567	4755980
chr16	-	4777482	4777647
chr16	-	4792529	4792573
chr16	-	4822776	4822862
chr16	+	4837230	4837267
chr16	-	4842920	4843168
chr16	-	4926986	4927047
chr16	-	5023831	5023916
chr16	+	5055703	5056024
chr16	-	5061852	5062059
chr16	+	5087646	5087741
chr16	+	7042074	7042100
chr16	+	7323004	7323090
chr16	+	7508183	7508392
chr16	+	8627024	8627156
chr16	+	8636646	8636670
chr16	+	8737098	8737167
chr16	-	8799241	8799306
chr16	-	8860529	8860686
chr16	-	8964565	8964643
chr16	+	10181356	10181769
chr16	+	10431979	10432813
chr16	-	10441794	10441820
chr16	-	10548898	10548975
chr16	+	10695668	10696231
chr16	+	10745222	10745240
chr16	+	10878689	10878740
chr16	+	10896660	10896786
chr16	+	10946076	10946155
chr16	-	11175569	11175635
chr16	-	11468509	11468511
chr16	-	11557868	11558087
chr16	-	11743834	11744087
chr16	-	11759788	11759803
chr16	-	11783644	11783711
chr16	-	11852766	11852870
chr16	-	11899198	11899219
chr16	+	11917042	11917078
chr16	+	11966683	11966812
chr16	-	11978165	11978171
chr16	+	12091127	12091296
chr16	-	12516888	12516950
chr16	+	12805065	12805134
chr16	+	13921524	13921730
chr16	-	14141965	14146143
chr16	+	14631465	14631483
chr16	-	14645705	14645967
chr16	+	14695491	14695587
chr16	+	14835210	14835374
chr16	+	14938801	14938863
chr16	+	14976558	14976578
chr16	-	15018700	15018780
chr16	-	15039932	15040045
chr16	-	15057249	15057329
chr16	+	15095503	15095591
chr16	+	15397256	15397565
chr16	+	15436012	15436117
chr16	-	15503680	15503734
chr16	+	15640448	15640591
chr16	-	15666137	15666219
chr16	-	15839266	15839610
chr16	+	15889916	15889943
chr16	+	15951110	15951157
chr16	-	16045977	16046038
chr16	+	16224757	16224792
chr16	+	16234025	16234189
chr16	+	16280083	16280147
chr16	+	16328243	16328367
chr16	-	16329319	16329556
chr16	-	17471792	17472154
chr16	-	18374081	18374143
chr16	-	18480699	18480863
chr16	-	18707804	18707936
chr16	-	18720254	18720289
chr16	+	18844773	18844864
chr16	+	18902887	18902953
chr16	+	18986488	18986560
chr16	+	18990792	18990929
chr16	+	19087470	19087484
chr16	+	19204675	19204762
chr16	+	19358862	19359649
chr16	-	19375530	19375839
chr16	+	19440527	19440787
chr16	+	19446705	19446845
chr16	-	19474553	19474569
chr16	+	19632941	19633051
chr16	-	19637130	19637310
chr16	-	19790639	19791668
chr16	-	20245161	20245242
chr16	-	20269473	20269560
chr16	+	20317922	20318123
chr16	+	20330308	20330511
chr16	+	20378938	20379114
chr16	-	20396204	20396272
chr16	-	20483492	20483668
chr16	-	20609820	20610011
chr16	-	20657720	20657792
chr16	+	20660332	20660820
chr16	-	20688858	20689076
chr16	+	20725231	20725253
chr16	-	20725777	20725914
chr16	+	20780931	20781361
chr16	-	20834379	20834537
chr16	-	20878002	20878198
chr16	-	21038588	21039913
chr16	+	21078147	21078263
chr16	-	21080005	21080100
chr16	-	21130308	21130369
chr16	+	21196904	21197073
chr16	-	21298995	21299037
chr16	+	21438650	21439187
chr16	-	21518556	21518720
chr16	+	21571354	21571420
chr16	+	21597337	21597427
chr16	-	21623852	21623859
chr16	-	21721458	21721460
chr16	-	21737478	21737573
chr16	+	21776081	21776200
chr16	-	21872246	21872278
chr16	+	21914060	21914084
chr16	+	21983224	21983260
chr16	+	22011460	22011475
chr16	+	22065094	22065166
chr16	+	22144552	22144797
chr16	-	22221791	22221826
chr16	-	22293053	22293131
chr16	-	22992544	22992787
chr16	+	23067460	23068092
chr16	+	23105094	23105410
chr16	-	23267422	23267732
chr16	-	23316873	23316914
chr16	-	23371648	23371816
chr16	-	23397087	23397863
chr16	+	23429143	23429233
chr16	-	23475893	23476589
chr16	-	23514945	23515112
chr16	-	23548462	23549187
chr16	+	23559932	23559979
chr16	+	23560365	23560412
chr16	-	23597755	23598162
chr16	+	23631917	23632153
chr16	+	23673872	23673938
chr16	+	23754998	23755170
chr16	+	24175577	24175787
chr16	+	24459449	24459614
chr16	-	24474488	24474525
chr16	+	24580244	24582221
chr16	+	24708224	24710639
chr16	+	24777466	24777600
chr16	-	24781480	24781494
chr16	-	24849606	24849945
chr16	-	24858186	24858508
chr16	-	24873425	24873457
chr16	-	24889329	24889369
chr16	+	24934031	24934083
chr16	+	25030706	25030818
chr16	-	25135868	25135879
chr16	+	25175551	25175949
chr16	-	27128946	27129443
chr16	+	27176257	27176362
chr16	+	27259026	27259095
chr16	-	27348894	27348942
chr16	-	27384082	27384339
chr16	+	27468492	27468712
chr16	+	27468993	27468999
chr16	-	27551423	27551425
chr16	-	27803308	27803392
chr16	-	27981898	27982246
chr16	-	28130188	28130190
chr16	-	28408112	28408171
chr16	+	28410536	28410581
chr16	+	28413504	28413560
chr16	-	28416156	28416818
chr16	-	28425601	28425633
chr16	+	28457618	28457729
chr16	-	28499892	28499966
chr16	-	28514605	28514752
chr16	-	28527530	28527677
chr16	+	28541953	28542019
chr16	-	28742082	28742380
chr16	+	28765040	28765091
chr16	+	28784917	28785855
chr16	-	28797494	28797611
chr16	-	28839502	28840253
chr16	+	28843925	28843985
chr16	+	28850823	28850910
chr16	+	28869834	28870220
chr16	+	28893974	28894214
chr16	+	28896747	28896866
chr16	+	28904240	28904339
chr16	+	29231219	29231411
chr16	-	29278115	29278157
chr16	+	29531925	29532462
chr16	+	29598020	29598032
chr16	+	29698089	29698143
chr16	+	29709582	29709651
chr16	+	29722307	29722430
chr16	+	29725524	29725715
chr16	+	29726280	29726650
chr16	+	29731877	29732755
chr16	+	29735348	29735829
chr16	-	29749372	29749496
chr16	-	29781637	29781679
chr16	-	29781805	29781849
chr16	+	29817763	29817841
chr16	-	29819794	29820742
chr16	+	29844612	29844855
chr16	+	29881966	29882130
chr16	-	29896595	29896726
chr16	+	29914363	29914427
chr16	-	29915133	29915213
chr16	+	29928783	29929044
chr16	-	29942177	29942226
chr16	-	29948254	29948312
chr16	+	29949225	29949349
chr16	+	29986077	29986188
chr16	-	29995200	29995297
chr16	-	30009898	30010015
chr16	-	30014074	30014190
chr16	-	30031480	30031611
chr16	-	30031844	30031851
chr16	+	30041862	30042031
chr16	+	30104032	30104229
chr16	-	30105878	30106045
chr16	-	30272190	30272544
chr16	-	30273426	30273503
chr16	+	30288050	30288180
chr16	-	30293680	30293682
chr16	+	30301347	30301364
chr16	-	30326876	30327016
chr16	+	30348702	30348802
chr16	-	30391660	30391720
chr16	-	30418186	30418245
chr16	-	30476809	30477004
chr16	-	30490256	30490451
chr16	-	30504229	30504433
chr16	+	30528659	30528863
chr16	+	30570468	30570490
chr16	+	30585762	30585812
chr16	+	30626493	30626534
chr16	+	30643755	30643904
chr16	+	30667643	30667737
chr16	+	30681368	30681499
chr16	-	30684054	30684149
chr16	+	30812675	30812766
chr16	+	30815466	30815490
chr16	+	30846395	30846481
chr16	+	30877554	30877703
chr16	-	30904481	30904646
chr16	-	30908252	30910026
chr16	+	30929189	30929218
chr16	-	30952628	30952657
chr16	+	30982635	30983281
chr16	-	30995147	31000523
chr16	+	31013379	31013551
chr16	+	31028046	31028240
chr16	+	31036504	31036714
chr16	-	31045869	31045910
chr16	-	31054236	31054320
chr16	-	31067895	31067899
chr16	+	31068821	31068857
chr16	-	31099037	31099049
chr16	+	31121239	31121512
chr16	+	31133561	31133950
chr16	+	31137959	31138012
chr16	+	31178887	31178914
chr16	+	31274077	31274113
chr16	+	31312183	31312213
chr16	-	31316260	31316268
chr16	+	31347075	31347147
chr16	+	31378347	31378821
chr16	+	31380761	31380851
chr16	+	31392301	31392378
chr16	-	31401959	31402084
chr16	-	31411800	31412100
chr16	+	31426896	31427195
chr16	+	31446962	31447036
chr16	+	31621992	31622189
chr16	+	31632255	31632270
chr16	+	31792789	31792791
chr16	-	32172176	32172537
chr16	+	32798440	32798536
chr16	-	33691790	33691886
chr16	-	45069742	45069902
chr16	-	45160078	45160328
chr16	-	45195641	45195720
chr16	-	45212670	45212772
chr16	-	45272084	45272184
chr16	+	45280544	45280546
chr16	-	45281119	45281183
chr16	-	45339130	45339534
chr16	+	45422497	45422562
chr16	+	45476129	45476371
chr16	-	45489118	45489150
chr16	-	45564907	45564984
chr16	-	45734991	45735024
chr16	+	46052250	46052457
chr16	+	46052763	46052838
chr16	-	46055351	46055405
chr16	-	46737718	46737836
chr16	+	46823235	46823333
chr16	-	46835801	46836033
chr16	-	47201187	47201384
chr16	+	47872614	47872877
chr16	-	47965352	47965501
chr16	-	48322183	48322279
chr16	+	48414082	48414097
chr16	+	48616728	48616752
chr16	+	48657544	48657681
chr16	+	48879592	48879762
chr16	-	49139966	49139990
chr16	+	49268809	49268938
chr16	+	49288656	49288728
chr16	-	49341111	49341614
chr16	+	49742578	49742653
chr16	+	51747503	51748954
chr16	+	51829781	51829999
chr16	+	52025970	52026209
chr16	-	52045639	52045760
chr16	-	52091631	52091672
chr16	+	52292052	52292136
chr16	-	52525511	52525522
chr16	+	52877197	52877463
chr16	+	53522612	53522860
chr16	+	53916505	53916549
chr16	+	54070893	54071045
chr16	+	54100595	54100765
chr16	+	54119830	54120007
chr16	-	54248108	54248381
chr16	-	54424417	54424468
chr16	+	54466562	54466634
chr16	+	54783649	54783766
chr16	-	54784025	54784029
chr16	-	55016486	55016740
chr16	+	55042500	55042615
chr16	+	55043026	55043179
chr16	-	55054020	55054047
chr16	+	55111159	55111275
chr16	+	55156542	55156572
chr16	+	55181004	55181034
chr16	+	55200069	55200096
chr16	+	55217265	55217292
chr16	+	55224145	55224172
chr16	+	55227231	55227258
chr16	+	55230152	55230179
chr16	+	55235138	55235165
chr16	+	55243367	55243394
chr16	-	55249472	55249499
chr16	+	55259379	55259406
chr16	+	55261298	55261325
chr16	+	55273954	55273981
chr16	+	55339661	55339839
chr16	+	55456649	55456930
chr16	+	55523658	55523804
chr16	+	55530765	55530772
chr16	+	55553393	55553510
chr16	+	55637969	55638054
chr16	+	55702156	55702335
chr16	+	55704827	55704880
chr16	-	55715682	55715882
chr16	+	55765141	55765267
chr16	+	55796072	55796421
chr16	-	55836781	55836818
chr16	+	55875819	55875953
chr16	+	55950230	55950302
chr16	+	55963982	55964051
chr16	-	56005346	56005415
chr16	+	56032185	56032341
chr16	+	56038919	56038991
chr16	-	56054138	56054223
chr16	-	56070855	56070920
chr16	+	56120006	56120590
chr16	+	56153507	56153570
chr16	+	56241701	56241764
chr16	+	56259761	56259818
chr16	+	56289363	56289565
chr16	-	56328657	56328696
chr16	-	56352139	56352150
chr16	+	56362956	56363063
chr16	-	56407009	56407050
chr16	-	56541786	56541793
chr16	+	56558533	56558691
chr16	+	56567877	56568039
chr16	+	56592889	56592986
chr16	+	56608593	56608844
chr16	+	56617756	56617917
chr16	-	56629675	56629799
chr16	-	56720437	56720520
chr16	+	56789038	56789141
chr16	-	56841420	56841520
chr16	+	56885137	56885221
chr16	+	56984007	56984192
chr16	+	57055836	57055872
chr16	+	57079184	57079255
chr16	+	57091654	57091674
chr16	+	57097588	57097878
chr16	-	57106943	57106969
chr16	-	57176743	57176801
chr16	-	57190641	57190742
chr16	-	57271262	57271531
chr16	-	57325545	57325633
chr16	-	60612557	60612808
chr16	+	63596046	63596273
chr16	-	64970742	64970951
chr16	-	65141338	65141591
chr16	+	65141653	65141687
chr16	+	65144120	65144197
chr16	+	65157918	65158016
chr16	+	65158239	65158349
chr16	+	65171012	65171296
chr16	-	65196210	65196356
chr16	-	65287744	65287929
chr16	-	65342889	65342995
chr16	-	65388172	65388202
chr16	+	65422251	65422303
chr16	+	65435892	65435931
chr16	-	65438562	65438631
chr16	-	65509425	65509469
chr16	-	65516214	65516583
chr16	+	65525625	65525768
chr16	+	65526848	65527115
chr16	+	65552712	65552793
chr16	+	65555209	65555339
chr16	+	65561104	65561163
chr16	+	65592758	65592865
chr16	+	65620812	65620889
chr16	+	65701580	65701643
chr16	-	65711518	65711598
chr16	+	65747914	65748064
chr16	+	65753190	65753341
chr16	-	65765574	65765868
chr16	-	65769603	65770290
chr16	-	65771445	65772014
chr16	+	65781035	65781080
chr16	+	65783632	65783766
chr16	-	65791692	65791765
chr16	+	65801452	65801592
chr16	-	65818623	65818628
chr16	+	65838614	65838814
chr16	+	65840419	65840605
chr16	+	65871449	65871947
chr16	+	65918267	65918336
chr16	+	65938871	65938995
chr16	-	65958471	65958861
chr16	-	65982328	65982515
chr16	+	65999171	65999179
chr16	-	66022653	66022917
chr16	-	66072361	66072490
chr16	+	66074673	66074802
chr16	+	66129851	66129954
chr16	+	66133274	66134668
chr16	-	66202237	66203017
chr16	+	66251526	66251882
chr16	-	66252443	66252505
chr16	-	66255341	66255565
chr16	-	66257762	66257846
chr16	-	66276861	66277119
chr16	+	66397706	66397940
chr16	-	66417375	66417686
chr16	+	66425154	66425263
chr16	+	66456535	66456633
chr16	+	66464666	66464747
chr16	+	66476308	66476386
chr16	-	66500154	66501110
chr16	-	66523205	66523256
chr16	-	66528098	66528153
chr16	-	66535352	66535505
chr16	-	66559843	66559957
chr16	-	66571498	66571859
chr16	+	66584354	66584616
chr16	+	66629428	66629553
chr16	-	66677086	66677188
chr16	+	66827252	66827449
chr16	+	66836831	66836957
chr16	+	66846703	66846784
chr16	-	66866131	66866653
chr16	+	66902139	66902330
chr16	-	66907384	66907478
chr16	+	66962263	66963585
chr16	+	67236784	67236828
chr16	+	67328820	67328867
chr16	+	67491874	67491950
chr16	-	67700800	67701435
chr16	+	67709414	67711832
chr16	+	67724864	67725022
chr16	+	67778571	67779150
chr16	+	67902916	67902936
chr16	-	67910919	67910947
chr16	+	67930580	67930956
chr16	-	67931234	67931289
chr16	-	67942945	67943157
chr16	+	67976997	67977249
chr16	+	68016100	68016261
chr16	+	68157706	68157778
chr16	+	68217875	68217932
chr16	-	68238461	68238990
chr16	-	68317837	68317843
chr16	-	68340617	68340670
chr16	+	68346252	68346314
chr16	+	68378415	68378484
chr16	+	68521535	68521662
chr16	-	68542771	68542894
chr16	+	68630309	68630379
chr16	+	68711897	68712123
chr16	-	68765683	68765806
chr16	+	68874024	68874167
chr16	+	68890702	68890758
chr16	+	68908931	68908992
chr16	+	68938396	68938452
chr16	-	68956011	68956049
chr16	+	68989596	68989934
chr16	+	69054595	69054676
chr16	+	69056578	69056580
chr16	+	69060586	69060727
chr16	-	69070369	69070807
chr16	+	69114777	69114947
chr16	+	69118061	69118130
chr16	+	69155446	69155454
chr16	-	69238352	69238379
chr16	+	69277127	69277195
chr16	-	69346604	69346653
chr16	-	69392201	69392304
chr16	-	69409746	69409886
chr16	-	69565233	69565367
chr16	-	69778165	69778299
chr16	+	69873707	69877324
chr16	-	69950197	69950290
chr16	-	70039001	70041254
chr16	-	70045446	70045479
chr16	-	70070283	70070406
chr16	-	70073486	70073518
chr16	+	70167585	70167819
chr16	-	70217634	70218100
chr16	-	70247975	70247994
chr16	-	70305916	70306199
chr16	-	70380683	70380883
chr16	+	70471311	70471350
chr16	+	70507045	70507132
chr16	+	70600165	70600185
chr16	+	70646053	70646057
chr16	+	70647626	70647643
chr16	+	70651604	70652416
chr16	+	70654656	70654660
chr16	-	70665176	70665377
chr16	+	70682018	70682149
chr16	-	70687558	70687880
chr16	-	70716167	70716304
chr16	-	70762597	70762608
chr16	-	71541869	71542342
chr16	-	71548827	71551545
chr16	+	71735152	71735181
chr16	-	72888314	72888387
chr16	-	73012546	73012669
chr16	-	73057075	73057131
chr16	-	73059155	73059253
chr16	-	73198056	73198493
chr16	-	73219851	73219956
chr16	-	73235761	73235768
chr16	-	73252331	73252773
chr16	-	73286697	73287156
chr16	-	73331422	73331508
chr16	-	73365885	73366154
chr16	-	73495346	73495546
chr16	-	73503597	73503761
chr16	+	73576363	73576416
chr16	-	73591071	73591494
chr16	+	73708048	73708119
chr16	-	73760675	73763486
chr16	+	73798489	73798540
chr16	-	73810407	73810458
chr16	-	73833869	73833943
chr16	-	73842870	73842881
chr16	-	73857224	73857235
chr16	-	74024688	74024751
chr16	-	74055867	74055999
chr16	-	74119931	74121783
chr16	-	74137225	74137314
chr16	+	74147470	74147608
chr16	-	74157886	74157919
chr16	-	74203642	74204237
chr16	-	74212030	74212198
chr16	-	74235682	74235827
chr16	+	74238977	74239038
chr16	+	74239282	74239951
chr16	+	74901295	74901304
chr16	+	74907717	74907921
chr16	+	75782620	75782656
chr16	+	75782884	75783031
chr16	-	75785618	75786552
chr16	-	75891661	75891796
chr16	+	76026004	76026093
chr16	+	76380081	76380313
chr16	+	76613998	76614139
chr16	-	76691177	76691283
chr16	+	78190183	78191300
chr16	-	79132475	79132477
chr16	-	79395548	79395571
chr16	+	79588420	79588500
chr16	+	79603046	79603216
chr16	+	79626977	79627312
chr16	-	79633393	79633586
chr16	-	79654852	79655061
chr16	-	79687237	79687384
chr16	-	79712692	79712703
chr16	-	79772257	79772319
chr16	+	79786054	79786114
chr16	+	79830015	79830078
chr16	+	79906220	79906386
chr16	+	80036450	80036647
chr16	+	80086583	80086600
chr16	+	80236687	80236704
chr16	+	80377096	80377288
chr16	-	80626531	80626795
chr16	+	80761231	80761281
chr16	+	81218199	81218243
chr16	+	82399183	82399227
chr16	+	82490251	82490778
chr16	+	82540556	82540612
chr16	+	82548778	82548844
chr16	+	82559755	82559955
chr16	-	82572216	82572233
chr16	-	82692727	82692889
chr16	+	82722208	82722427
chr16	+	82736547	82736670
chr16	+	82741358	82741448
chr16	-	82746718	82746855
chr16	-	82774804	82774822
chr16	+	82775958	82776095
chr16	-	82782338	82782755
chr16	-	82785496	82785821
chr16	-	82786152	82786182
chr16	+	82827837	82828592
chr16	+	82886079	82886222
chr16	+	82959723	82959821
chr16	-	82995974	82996351
chr16	-	83089041	83089193
chr16	+	83208945	83209021
chr16	+	83241975	83242037
chr16	+	83291198	83291218
chr16	-	83429603	83429842
chr16	+	83581411	83581725
chr16	-	83658179	83658507
chr16	+	83703440	83703459
chr16	+	83874232	83874664
chr16	+	84204499	84204505
chr16	-	84239745	84239858
chr16	-	84279916	84280005
chr16	-	84326297	84326324
chr16	+	84390172	84390402
chr16	+	84392313	84392385
chr16	-	84494123	84494296
chr16	-	85146276	85146291
chr16	-	85908198	85908349
chr16	-	85934705	85934845
chr16	+	85974512	85974851
chr16	-	85983535	85983574
chr16	+	86082776	86082934
chr16	-	86194254	86194635
chr16	-	86321659	86321714
chr16	-	86356899	86356997
chr16	-	86459992	86460529
chr16	+	86527416	86527557
chr16	+	86566223	86566292
chr16	+	86662500	86663036
chr16	-	87047548	87047587
chr16	+	87160468	87160626
chr16	+	87171033	87171635
chr16	+	87192104	87192235
chr16	-	87232551	87232556
chr16	-	87244865	87244922
chr16	-	87256920	87256989
chr16	-	87293529	87293626
chr16	+	87300080	87300234
chr16	-	87300440	87300507
chr16	-	87311446	87311520
chr16	+	87330057	87330158
chr16	-	87397741	87397968
chr16	-	87405729	87405808
chr16	+	87450667	87450786
chr16	-	87451060	87451092
chr16	+	87495413	87495533
chr16	-	87523855	87524539
chr16	+	87570566	87570716
chr16	+	87694591	87695256
chr16	+	87753705	87753790
chr16	+	87762187	87763056
chr16	-	87765741	87765782
chr16	+	87910842	87910928
chr16	+	88102327	88102509
chr16	+	88154869	88154972
chr16	+	88169807	88169980
chr16	-	88224320	88224423
chr16	+	88251491	88251497
chr16	+	88251711	88251744
chr16	+	88280620	88280706
chr16	+	88283161	88283233
chr16	-	88284515	88284533
chr16	-	88294839	88295141
chr16	+	88312936	88313327
chr16	-	88316460	88316743
chr16	+	88410446	88410524
chr16	+	88422460	88422703
chr16	+	88467577	88467768
chr16	+	88487645	88487767
chr16	+	88517311	88517367
chr16	+	88543375	88543547
chr16	+	88548162	88548285
chr16	+	88574169	88574245
chr16	+	88582795	88582860
chr16	-	88593883	88593933
chr16	-	88603866	88603890
chr16	+	88613220	88613250
chr16	+	88616631	88616633
chr16	-	88625367	88625405
chr16	-	88655830	88656093
