# Supplementary material for: Intergenic, gene terminal, and intragenic CpG islands in the human genome
Source: BMC Genomics. 2010 Jan 19;11:48. doi: 10.1186/1471-2164-11-48 (PMC2817693; doi:10.1186/1471-2164-11-48)
Supplement: Additional file 2 — Gene elements. The archive contains row data used for statistical significance of gene elements and CGIs overlap. See Table 1 and Figure 1 in the manuscript. [file 1471-2164-11-48-S2.ZIP › 1coding_exon/1coding_exon_chr17.txt]

chr17	+	177258	177334
chr17	-	260585	260753
chr17	-	372915	372923
chr17	-	473523	473645
chr17	+	564613	564699
chr17	-	582638	582759
chr17	+	632156	632245
chr17	-	632369	632682
chr17	+	829309	829668
chr17	-	847133	847370
chr17	-	958924	959058
chr17	+	1029711	1029771
chr17	-	1130046	1130432
chr17	-	1250091	1250154
chr17	-	1305921	1306161
chr17	-	1334192	1334317
chr17	-	1363497	1363529
chr17	-	1366500	1366543
chr17	-	1477759	1477918
chr17	-	1495641	1495741
chr17	-	1499621	1499848
chr17	+	1534516	1534615
chr17	+	1578157	1578670
chr17	+	1595040	1595102
chr17	-	1616955	1617038
chr17	-	1649901	1649964
chr17	+	1677905	1678038
chr17	+	1680138	1680170
chr17	+	1880199	1880274
chr17	-	1883834	1883886
chr17	-	1937119	1937208
chr17	+	2153677	2153764
chr17	-	2165605	2165772
chr17	-	2185304	2185415
chr17	+	2186375	2186471
chr17	+	2187733	2187789
chr17	+	2214500	2215101
chr17	-	2217398	2217449
chr17	-	2250684	2250756
chr17	+	2352248	2352375
chr17	-	2488333	2488364
chr17	+	2554406	2554594
chr17	+	2646572	2646615
chr17	-	2650572	2650594
chr17	-	3129120	3129137
chr17	+	3319327	3319369
chr17	-	3326204	3326439
chr17	-	3404776	3404894
chr17	-	3458642	3459967
chr17	+	3486095	3486262
chr17	-	3490250	3490310
chr17	-	3518531	3518569
chr17	-	3545912	3546048
chr17	-	3651154	3651187
chr17	-	3671996	3672051
chr17	-	3735371	3735730
chr17	-	3766132	3766268
chr17	-	3814217	3814334
chr17	+	3854489	3855938
chr17	-	3856070	3857011
chr17	-	3866366	3866473
chr17	-	3908037	3908143
chr17	+	3992585	3992938
chr17	-	3993799	3994048
chr17	-	4113976	4113985
chr17	+	4216315	4216360
chr17	+	4284012	4284210
chr17	-	4289747	4289767
chr17	-	4405171	4405368
chr17	+	4410426	4410565
chr17	-	4442438	4442492
chr17	-	4491561	4491695
chr17	+	4553907	4554155
chr17	+	4560766	4560788
chr17	+	4568023	4568067
chr17	-	4581534	4581618
chr17	+	4589305	4589440
chr17	+	4590593	4591184
chr17	-	4621967	4622143
chr17	+	4636193	4636387
chr17	+	4646448	4646549
chr17	+	4658032	4658140
chr17	+	4739456	4739564
chr17	-	4743837	4743902
chr17	-	4747092	4747137
chr17	+	4783856	4783950
chr17	+	4784950	4785033
chr17	-	4786689	4786704
chr17	+	4792303	4792434
chr17	-	4795870	4795954
chr17	-	4811739	4811823
chr17	-	4830211	4830241
chr17	-	4830973	4830977
chr17	-	4831612	4831648
chr17	+	4838413	4838456
chr17	-	4844266	4844371
chr17	-	4878496	4878625
chr17	-	4953413	4953829
chr17	+	4955819	4955841
chr17	+	4974387	4974458
chr17	-	5058074	5058228
chr17	+	5078754	5078774
chr17	-	5126506	5126539
chr17	+	5263398	5263694
chr17	-	5264255	5264335
chr17	-	5282886	5283117
chr17	-	5304983	5305159
chr17	-	5312615	5312903
chr17	+	5330113	5330205
chr17	-	5332907	5334852
chr17	+	5427731	5428001
chr17	-	5924703	5925129
chr17	+	6279053	6279148
chr17	-	6289155	6289448
chr17	-	6400429	6400450
chr17	+	6479055	6479147
chr17	-	6485127	6485271
chr17	-	6495545	6495572
chr17	-	6534822	6534962
chr17	-	6547921	6548413
chr17	+	6557275	6557376
chr17	+	6600122	6600153
chr17	-	6623912	6624934
chr17	+	6674230	6674419
chr17	+	6840161	6840295
chr17	+	6856727	6856804
chr17	+	6858901	6859199
chr17	-	6867715	6867893
chr17	-	6887355	6887628
chr17	-	6922789	6922855
chr17	-	6958160	6958283
chr17	-	7021024	7022606
chr17	-	7061161	7061190
chr17	+	7062874	7062892
chr17	-	7064028	7064089
chr17	-	7078112	7078305
chr17	-	7083289	7083322
chr17	-	7086284	7086373
chr17	+	7095238	7095339
chr17	+	7096546	7096639
chr17	-	7098717	7098846
chr17	+	7105864	7106086
chr17	-	7125978	7126010
chr17	+	7138273	7138543
chr17	+	7151090	7151158
chr17	+	7152540	7152618
chr17	-	7153679	7153843
chr17	-	7159002	7159095
chr17	+	7173074	7173355
chr17	+	7180778	7180830
chr17	+	7199248	7199416
chr17	-	7226970	7227132
chr17	-	7238147	7238153
chr17	+	7248043	7248127
chr17	+	7252299	7252755
chr17	+	7264428	7264571
chr17	+	7279915	7280128
chr17	+	7283664	7283856
chr17	-	7289171	7289228
chr17	+	7309754	7310844
chr17	+	7328808	7328900
chr17	+	7393195	7393353
chr17	+	7403081	7403338
chr17	+	7416884	7416906
chr17	+	7423720	7423768
chr17	+	7427905	7428007
chr17	-	7431154	7431313
chr17	+	7471613	7471678
chr17	+	7474216	7474326
chr17	-	7495562	7495673
chr17	+	7520564	7520637
chr17	+	7532692	7533122
chr17	+	7549642	7549763
chr17	-	7563778	7563943
chr17	+	7701426	7701506
chr17	-	7702178	7702337
chr17	+	7716659	7717742
chr17	-	7733044	7733143
chr17	-	7773237	7773478
chr17	+	7775774	7775872
chr17	+	7780505	7780525
chr17	+	7784271	7784285
chr17	+	7847091	7847811
chr17	-	7883199	7883345
chr17	-	7931339	7931485
chr17	-	7961887	7962033
chr17	-	7968086	7968127
chr17	-	7994475	7994749
chr17	-	8006921	8006922
chr17	-	8020243	8020329
chr17	-	8054220	8054267
chr17	-	8066336	8066928
chr17	-	8076404	8076435
chr17	+	8092047	8092079
chr17	+	8097981	8098122
chr17	-	8132832	8132908
chr17	+	8138476	8138850
chr17	+	8156083	8156683
chr17	-	8184095	8184548
chr17	+	8226186	8226353
chr17	-	8288315	8288400
chr17	-	8466945	8467289
chr17	-	8588570	8588652
chr17	-	8732213	8732670
chr17	+	8755434	8755536
chr17	-	8866416	8867433
chr17	+	9419834	9419850
chr17	+	9420738	9420807
chr17	+	9428314	9428413
chr17	+	9442364	9442375
chr17	+	9545196	9545742
chr17	-	9670106	9670294
chr17	-	9748842	9749222
chr17	-	9803244	9803348
chr17	-	9863819	9863930
chr17	-	9880476	9880478
chr17	-	10042250	10042432
chr17	-	10208369	10208572
chr17	-	10264060	10264269
chr17	-	10310584	10310787
chr17	-	10360481	10360684
chr17	-	10391759	10391962
chr17	-	10498903	10499106
chr17	+	10541277	10541549
chr17	-	10548969	10549657
chr17	+	10573822	10573893
chr17	+	11086089	11086102
chr17	+	11442541	11442957
chr17	-	11730960	11731007
chr17	+	11836485	11836871
chr17	+	11864929	11865043
chr17	+	12428614	12428763
chr17	+	12510231	12510285
chr17	+	12566924	12567050
chr17	+	12633881	12633933
chr17	-	12828629	12828950
chr17	-	12846488	12846589
chr17	-	12861113	12861126
chr17	+	12861745	12861989
chr17	-	13913648	13913690
chr17	-	14080614	14080875
chr17	-	15104692	15104769
chr17	-	15175049	15175627
chr17	-	15407476	15407487
chr17	-	15480075	15480275
chr17	+	15495130	15495648
chr17	+	15544369	15544405
chr17	+	15579388	15579462
chr17	+	15843525	15844071
chr17	-	15850601	15850607
chr17	-	15901946	15902158
chr17	-	15911933	15912236
chr17	+	16038501	16038608
chr17	-	16061266	16061500
chr17	+	16197066	16197475
chr17	+	16261708	16261907
chr17	-	16283181	16283453
chr17	-	16335784	16335888
chr17	+	16411368	16411749
chr17	-	16642512	16642569
chr17	+	16816054	16816114
chr17	-	16886888	16887010
chr17	-	17071928	17072176
chr17	-	17120074	17120198
chr17	+	17125171	17125225
chr17	-	17147590	17147856
chr17	-	17420959	17421051
chr17	+	17435570	17435665
chr17	-	17636988	17642552
chr17	-	17680766	17680856
chr17	+	17816301	17816352
chr17	-	17821638	17821797
chr17	-	17872271	17872279
chr17	+	17882920	17883052
chr17	+	17883504	17883941
chr17	+	17932063	17932126
chr17	+	17962840	17966448
chr17	+	18003650	18004056
chr17	+	18005204	18005486
chr17	+	18028283	18029052
chr17	-	18069722	18069802
chr17	+	18102667	18102729
chr17	-	18106760	18106906
chr17	-	18158638	18158817
chr17	+	18199925	18200020
chr17	+	18266308	18267103
chr17	-	18320894	18320932
chr17	+	18469142	18469485
chr17	+	18588283	18588787
chr17	+	18625332	18625343
chr17	+	18709872	18709990
chr17	+	18732080	18732481
chr17	-	18802777	18802791
chr17	-	18819655	18822959
chr17	+	18890887	18890964
chr17	-	19127026	19127620
chr17	+	19206413	19206475
chr17	+	19222807	19223038
chr17	-	19224533	19225592
chr17	+	19231056	19231061
chr17	+	19377845	19377979
chr17	-	19492877	19493029
chr17	-	19559021	19559098
chr17	-	19560338	19560460
chr17	-	19586450	19587280
chr17	-	19588873	19589034
chr17	-	19711233	19711322
chr17	+	19821497	19821584
chr17	+	19940557	19940703
chr17	-	20000102	20000141
chr17	+	20365501	20366045
chr17	-	20391097	20393857
chr17	+	20739582	20739925
chr17	+	20970877	20970896
chr17	-	21015948	21016101
chr17	+	21097065	21097169
chr17	+	21128826	21128874
chr17	+	21142356	21142384
chr17	+	22645549	22645588
chr17	+	22660148	22660425
chr17	-	22982419	22982457
chr17	-	23149853	23149962
chr17	+	23229513	23230463
chr17	-	23394063	23394484
chr17	+	23657247	23657283
chr17	+	23670393	23670518
chr17	-	23677737	23679377
chr17	-	23683012	23683138
chr17	+	23683299	23683374
chr17	+	23690675	23690879
chr17	-	23708821	23709031
chr17	+	23721288	23721351
chr17	+	23723281	23723648
chr17	+	23824858	23824959
chr17	-	23875115	23875237
chr17	-	23903483	23903702
chr17	-	23915024	23915036
chr17	-	23922194	23922343
chr17	-	23922608	23922641
chr17	-	23926566	23926677
chr17	-	23950041	23950091
chr17	-	23965232	23965306
chr17	-	23996134	23996201
chr17	+	24012871	24013021
chr17	-	24024547	24024655
chr17	-	24062715	24062805
chr17	+	24068358	24068411
chr17	-	24071151	24071175
chr17	+	24077049	24077242
chr17	+	24079959	24080005
chr17	-	24095258	24095400
chr17	+	24108535	24110149
chr17	-	24206179	24206461
chr17	-	24235369	24235443
chr17	-	24248670	24248718
chr17	-	24253727	24253822
chr17	-	24253962	24254088
chr17	-	24265023	24265073
chr17	-	24302039	24302104
chr17	+	24356959	24357013
chr17	-	24394370	24394483
chr17	-	24472142	24472352
chr17	+	24517086	24518084
chr17	-	24598008	24598038
chr17	+	24644927	24645203
chr17	+	24802693	24802824
chr17	+	24831585	24831625
chr17	+	24919903	24919974
chr17	-	24920165	24920230
chr17	-	24929875	24930006
chr17	+	24940471	24940522
chr17	+	24944766	24944879
chr17	+	24959360	24959384
chr17	-	24963113	24963150
chr17	-	24968082	24968381
chr17	-	25112294	25112349
chr17	+	25281082	25281144
chr17	+	25320435	25320511
chr17	-	25467988	25468007
chr17	-	25572760	25573102
chr17	-	25642951	25642963
chr17	+	25683196	25683277
chr17	+	25730125	25730870
chr17	+	25828578	25828608
chr17	+	25835401	25835445
chr17	+	25910859	25910870
chr17	-	26083030	26083267
chr17	+	26175667	26175795
chr17	+	26183492	26183557
chr17	-	26186435	26187192
chr17	-	26251557	26251595
chr17	+	26257312	26257342
chr17	+	26273159	26273252
chr17	+	26322218	26322589
chr17	+	26329947	26330602
chr17	-	26446454	26446513
chr17	+	26671517	26671575
chr17	+	26742997	26743158
chr17	-	26839381	26839410
chr17	-	27210233	27210331
chr17	-	27226366	27226404
chr17	+	27252668	27252759
chr17	+	27288379	27288652
chr17	+	27372279	27373957
chr17	+	27493825	27493861
chr17	+	27533962	27533997
chr17	-	27617322	27617432
chr17	-	27685601	27685691
chr17	+	27693132	27693271
chr17	+	27701418	27701458
chr17	-	27795655	27795745
chr17	+	28227909	28228003
chr17	+	28282660	28282790
chr17	+	28343070	28343103
chr17	-	28346713	28346848
chr17	-	28642539	28643246
chr17	+	29507110	29507664
chr17	+	29606482	29606557
chr17	+	29621393	29621498
chr17	+	29636941	29637016
chr17	+	29670634	29670709
chr17	-	29707659	29707734
chr17	+	29714218	29714293
chr17	-	29932209	29932275
chr17	-	30293616	30295479
chr17	+	30312389	30312525
chr17	+	30334138	30334684
chr17	-	30350444	30350581
chr17	-	30377506	30377685
chr17	-	30458120	30458242
chr17	+	30470664	30470745
chr17	-	30472826	30473034
chr17	+	30493390	30493407
chr17	+	30499396	30499563
chr17	-	30609823	30610834
chr17	-	30713871	30714939
chr17	-	30773122	30774160
chr17	-	30795747	30796812
chr17	+	30929028	30929153
chr17	+	30945163	30945199
chr17	+	30956865	30956972
chr17	-	31086317	31086532
chr17	+	31103598	31103982
chr17	-	31112074	31112086
chr17	+	31146384	31146494
chr17	+	31160687	31160693
chr17	-	31171538	31171554
chr17	-	31219772	31219859
chr17	-	31231347	31231422
chr17	-	31281749	31281844
chr17	-	31290335	31290473
chr17	-	31332494	31332569
chr17	-	31337720	31337798
chr17	+	31368972	31369047
chr17	-	31415816	31415882
chr17	+	31441445	31441517
chr17	-	31455412	31455487
chr17	-	31526452	31526523
chr17	+	31614496	31614567
chr17	-	31916657	31916742
chr17	+	31962470	31962481
chr17	+	31975687	31975779
chr17	+	32016430	32016508
chr17	+	32022553	32022699
chr17	+	32025604	32025723
chr17	+	32032353	32032894
chr17	+	32033147	32033188
chr17	+	32369608	32369777
chr17	-	32380539	32380629
chr17	-	32715852	32715977
chr17	-	32730318	32730370
chr17	+	32761226	32761452
chr17	-	32807148	32807205
chr17	+	32840465	32840502
chr17	+	32845566	32845590
chr17	-	32946488	32947702
chr17	-	33034523	33034739
chr17	-	33043440	33043516
chr17	-	33067431	33067523
chr17	-	33077476	33077562
chr17	-	33178645	33178988
chr17	+	33600817	33600888
chr17	-	33706669	33706734
chr17	+	33752405	33753198
chr17	-	33761654	33762441
chr17	-	33967989	33968107
chr17	-	33973085	33973440
chr17	+	34015463	34015484
chr17	+	34115412	34115520
chr17	-	34127684	34127732
chr17	+	34150070	34150181
chr17	-	34162606	34162608
chr17	-	34209045	34209203
chr17	-	34212479	34212600
chr17	-	34234945	34234962
chr17	+	34263477	34263489
chr17	-	34279969	34280037
chr17	+	34372624	34372804
chr17	-	34441216	34442216
chr17	-	34541535	34541768
chr17	-	34561141	34561216
chr17	+	34607191	34607274
chr17	-	34610124	34610128
chr17	-	34635192	34635281
chr17	-	34811140	34811181
chr17	-	34857577	34857663
chr17	+	34860817	34860841
chr17	+	34871851	34872896
chr17	+	35037172	35037252
chr17	+	35038976	35039009
chr17	+	35063311	35063529
chr17	-	35078255	35078456
chr17	-	35080902	35082470
chr17	+	35097613	35097793
chr17	+	35110018	35110090
chr17	+	35116786	35116920
chr17	-	35125998	35126384
chr17	+	35140186	35140274
chr17	-	35152081	35152235
chr17	+	35273899	35273905
chr17	-	35278134	35278185
chr17	-	35315890	35316018
chr17	-	35326861	35327095
chr17	-	35330822	35331323
chr17	+	35333809	35333982
chr17	+	35375467	35375680
chr17	+	35390750	35390969
chr17	-	35425254	35425624
chr17	+	35463248	35463377
chr17	-	35484268	35484320
chr17	+	35509843	35509873
chr17	+	35532995	35533159
chr17	+	35550328	35550558
chr17	+	35594011	35594127
chr17	+	35666238	35666300
chr17	+	35674405	35674924
chr17	+	35699199	35699376
chr17	+	35740997	35741174
chr17	-	35752483	35752645
chr17	+	35827549	35827569
chr17	-	35853514	35853862
chr17	-	35898324	35898481
chr17	-	35905765	35906203
chr17	-	35975178	35975187
chr17	-	36055574	36055580
chr17	-	36071694	36071798
chr17	-	36074782	36074877
chr17	-	36112857	36113471
chr17	-	36164621	36165049
chr17	-	36181451	36181891
chr17	-	36191828	36192271
chr17	-	36209222	36209737
chr17	-	36231737	36232363
chr17	-	36276398	36276964
chr17	-	36294574	36294963
chr17	-	36341151	36341218
chr17	-	36345986	36346381
chr17	-	36376167	36376634
chr17	-	36393605	36394051
chr17	-	36760198	36760545
chr17	-	36779181	36779528
chr17	-	36791677	36792150
chr17	+	36806970	36807317
chr17	-	36833681	36834827
chr17	-	36850208	36850699
chr17	-	36876636	36877103
chr17	-	36890405	36890785
chr17	-	36899184	36899642
chr17	-	36902104	36902111
chr17	-	36914834	36915328
chr17	-	36928108	36928605
chr17	-	36937606	36938025
chr17	-	36981129	36981770
chr17	-	36996088	36996612
chr17	-	37021936	37022466
chr17	-	37033856	37034287
chr17	+	37049097	37049159
chr17	+	37098817	37098847
chr17	-	37125215	37125425
chr17	-	37143944	37144412
chr17	-	37181425	37181632
chr17	+	37221232	37221693
chr17	+	37222813	37223057
chr17	-	37229125	37229177
chr17	+	37245637	37245723
chr17	-	37247711	37247904
chr17	-	37311475	37311487
chr17	+	37323494	37323652
chr17	+	37372429	37372431
chr17	-	37373669	37374284
chr17	-	37402659	37402781
chr17	+	37422884	37422930
chr17	-	37427122	37427215
chr17	-	37433594	37433770
chr17	-	37517269	37517436
chr17	-	37523451	37523511
chr17	-	37526510	37526848
chr17	-	37535881	37536046
chr17	-	37586414	37586489
chr17	-	37598861	37599125
chr17	+	37637544	37637671
chr17	-	37694956	37695083
chr17	+	37753933	37754060
chr17	+	37866439	37866555
chr17	+	37896070	37896181
chr17	+	37941817	37942199
chr17	+	37958478	37958574
chr17	+	37968167	37968866
chr17	-	37972669	37972872
chr17	-	37983197	37983230
chr17	+	38014630	38014868
chr17	+	38015282	38015330
chr17	-	38065048	38065096
chr17	+	38081946	38082107
chr17	-	38088374	38088440
chr17	+	38134369	38134485
chr17	+	38166806	38166902
chr17	+	38179020	38179072
chr17	+	38186243	38186860
chr17	+	38189374	38189701
chr17	+	38204612	38204780
chr17	-	38212244	38212362
chr17	+	38229292	38229421
chr17	+	38239175	38239216
chr17	+	38250170	38251757
chr17	-	38256887	38258486
chr17	+	38303230	38303321
chr17	-	38306420	38306649
chr17	+	38385093	38385160
chr17	+	38386120	38386617
chr17	+	38394917	38395082
chr17	+	38404294	38404374
chr17	-	38412491	38412511
chr17	+	38427479	38427865
chr17	-	38430891	38430992
chr17	-	38496978	38500185
chr17	-	38512021	38512022
chr17	+	38529560	38529639
chr17	+	38544283	38544465
chr17	-	38720587	38720797
chr17	+	38814167	38814225
chr17	-	38916932	38917079
chr17	-	38963001	38963055
chr17	-	38978452	38978511
chr17	-	39093960	39094428
chr17	-	39210423	39210424
chr17	-	39211694	39211818
chr17	+	39264776	39264800
chr17	-	39280111	39280153
chr17	-	39333365	39333446
chr17	-	39337324	39337354
chr17	-	39374358	39374548
chr17	+	39386190	39386377
chr17	-	39437558	39437983
chr17	-	39447710	39447846
chr17	+	39499358	39499481
chr17	-	39503860	39504077
chr17	-	39517916	39518029
chr17	+	39550388	39550409
chr17	+	39575037	39575039
chr17	+	39603684	39603984
chr17	+	39621941	39622482
chr17	-	39624101	39624619
chr17	-	39629823	39629901
chr17	-	39651066	39651123
chr17	+	39695746	39695760
chr17	-	39741727	39741833
chr17	+	39756372	39756456
chr17	+	39782059	39782196
chr17	-	39782577	39782645
chr17	-	39792799	39792960
chr17	-	39822180	39822367
chr17	-	39828178	39833731
chr17	-	39936220	39936264
chr17	+	40122444	40122647
chr17	+	40141715	40141733
chr17	+	40166986	40167057
chr17	+	40192094	40192154
chr17	-	40281047	40281146
chr17	-	40283363	40283740
chr17	-	40316543	40316602
chr17	+	40327311	40327415
chr17	-	40333893	40334035
chr17	-	40347920	40348380
chr17	+	40467668	40467779
chr17	+	40494224	40494354
chr17	+	40519402	40519546
chr17	+	40569038	40569125
chr17	+	40595944	40596009
chr17	+	40655275	40655403
chr17	+	40675529	40675615
chr17	-	40694933	40696541
chr17	-	40706653	40706899
chr17	-	40838825	40838866
chr17	-	40862502	40863428
chr17	-	40908249	40908781
chr17	-	40915586	40915633
chr17	+	40947017	40947765
chr17	+	41217674	41217706
chr17	-	41395540	41395672
chr17	+	41603998	41605286
chr17	-	41728559	41730885
chr17	+	41772633	41772815
chr17	+	41805964	41805975
chr17	-	41945431	41948003
chr17	+	41990047	41990229
chr17	-	42023458	42023469
chr17	+	42250883	42250962
chr17	+	42265711	42265805
chr17	+	42284004	42284080
chr17	-	42355558	42355586
chr17	+	42621511	42621537
chr17	+	42641788	42641922
chr17	+	42686227	42686305
chr17	+	42760719	42760748
chr17	+	42963666	42963920
chr17	+	43082610	43082649
chr17	+	43128478	43128702
chr17	-	43165820	43166310
chr17	-	43252569	43252643
chr17	-	43261504	43261585
chr17	+	43263825	43263876
chr17	-	43264355	43264364
chr17	+	43273035	43273208
chr17	+	43347691	43347753
chr17	+	43348791	43349495
chr17	+	43374041	43374178
chr17	+	43403512	43403517
chr17	+	43407451	43407702
chr17	+	43408256	43408378
chr17	-	43483480	43483989
chr17	+	43509226	43509365
chr17	-	43544405	43544446
chr17	-	43862436	43862481
chr17	-	43984388	43984835
chr17	+	44030097	44030511
chr17	-	44036369	44036407
chr17	-	44222292	44222296
chr17	+	44226565	44226596
chr17	+	44274069	44274248
chr17	+	44325779	44325817
chr17	-	44343176	44343241
chr17	-	44377042	44377095
chr17	+	44399508	44399593
chr17	+	44430107	44430281
chr17	+	44565154	44565167
chr17	-	44565387	44565580
chr17	+	44639700	44639783
chr17	-	44643086	44643202
chr17	+	44659008	44659052
chr17	-	44684620	44685035
chr17	-	44749187	44750086
chr17	+	44845538	44845625
chr17	-	44927779	44927844
chr17	-	45055094	45055171
chr17	-	45140091	45140194
chr17	+	45196253	45196448
chr17	+	45221196	45221210
chr17	-	45278566	45278602
chr17	+	45280256	45280378
chr17	-	45401832	45402114
chr17	+	45427037	45427361
chr17	+	45488803	45489008
chr17	-	45527799	45527916
chr17	+	45557280	45557322
chr17	-	45598401	45598437
chr17	-	45604538	45604736
chr17	+	45633771	45633873
chr17	+	45706862	45706930
chr17	-	45778501	45778635
chr17	+	45805491	45805530
chr17	-	45807569	45808343
chr17	-	45820420	45820480
chr17	+	45829573	45829677
chr17	-	45858622	45858749
chr17	+	45900400	45901173
chr17	+	45911245	45911379
chr17	+	45941017	45941110
chr17	+	45968917	45969478
chr17	+	45979569	45979645
chr17	+	45993820	45994063
chr17	+	46067297	46067341
chr17	-	46112179	46112259
chr17	+	46139881	46140014
chr17	-	46152093	46152191
chr17	-	46199234	46199747
chr17	-	46478860	46479020
chr17	-	46479735	46479829
chr17	+	46552714	46553016
chr17	+	46586734	46586804
chr17	+	46588015	46588140
chr17	-	46599191	46599316
chr17	-	46639248	46639359
chr17	+	46657368	46657521
chr17	+	46693017	46693286
chr17	-	46769478	46770280
chr17	-	47567238	47567316
chr17	+	47590085	47590145
chr17	+	50333226	50333283
chr17	-	50369769	50370366
chr17	+	50400641	50401006
chr17	+	50418580	50418626
chr17	+	50431756	50431811
chr17	-	50697845	50697959
chr17	+	50854030	50854055
chr17	+	51183464	51183604
chr17	+	51585870	51585890
chr17	-	52267156	52267619
chr17	-	52345752	52346348
chr17	+	52393135	52393379
chr17	+	52410520	52410595
chr17	+	52413516	52413590
chr17	+	52427981	52427995
chr17	+	52537825	52539538
chr17	+	52689103	52689164
chr17	+	52689408	52689498
chr17	-	52833739	52833831
chr17	-	53282327	53282370
chr17	-	53317589	53317924
chr17	-	53420439	53420471
chr17	+	53439304	53439497
chr17	+	53519451	53519582
chr17	-	53625207	53625282
chr17	+	53647101	53647186
chr17	+	53675340	53675415
chr17	-	53679851	53679998
chr17	-	53712965	53713118
chr17	-	53759948	53760280
chr17	-	53784427	53784495
chr17	-	53847686	53847937
chr17	-	53899245	53899310
chr17	-	53948940	53948942
chr17	-	53961475	53961534
chr17	-	53964321	53964323
chr17	-	54034760	54034804
chr17	+	54084226	54084361
chr17	+	54125004	54125148
chr17	+	54188358	54188821
chr17	-	54387839	54387910
chr17	-	54516145	54516147
chr17	-	54538584	54538604
chr17	+	54587274	54587306
chr17	+	54642195	54643953
chr17	+	54652753	54652894
chr17	+	54785553	54785669
chr17	+	54997815	54997926
chr17	-	55052275	55052316
chr17	+	55131014	55131016
chr17	-	55163590	55163665
chr17	+	55322974	55323145
chr17	-	55325328	55325468
chr17	-	55394970	55395372
chr17	-	55499577	55499593
chr17	-	55505307	55505386
chr17	+	55510839	55511057
chr17	-	55582178	55582235
chr17	-	55687318	55687401
chr17	+	55824025	55824082
chr17	-	55858862	55858960
chr17	+	55957937	55958074
chr17	+	56032558	56033029
chr17	+	56111601	56111683
chr17	+	56321864	56321914
chr17	+	56832350	56832714
chr17	-	56888634	56888819
chr17	-	57293590	57293682
chr17	-	57360078	57360083
chr17	-	57442572	57443198
chr17	-	57497283	57497348
chr17	+	57706187	57706258
chr17	+	57814073	57814146
chr17	+	57857598	57857747
chr17	+	57912219	57912299
chr17	-	58058896	58059013
chr17	+	58232739	58232828
chr17	+	58786200	58786483
chr17	+	58819806	58819850
chr17	-	58820506	58820637
chr17	+	58868439	58868640
chr17	+	58908188	58908436
chr17	+	58915961	58916159
chr17	+	58954507	58954582
chr17	+	59032175	59032454
chr17	+	59053852	59053855
chr17	-	59063799	59063894
chr17	-	59130349	59130390
chr17	-	59145098	59145149
chr17	-	59159426	59159461
chr17	+	59197004	59197267
chr17	+	59218142	59218362
chr17	-	59223640	59223654
chr17	-	59255729	59255826
chr17	+	59257928	59257994
chr17	-	59258583	59258606
chr17	-	59304697	59304706
chr17	-	59312884	59312893
chr17	-	59327594	59327603
chr17	-	59342279	59342288
chr17	-	59349859	59349868
chr17	-	59363287	59363353
chr17	-	59403661	59403933
chr17	-	59437723	59437783
chr17	-	59561068	59561121
chr17	-	59591893	59592005
chr17	-	59643666	59645309
chr17	-	59817467	59817530
chr17	-	59922987	59923548
chr17	+	59932656	59932699
chr17	-	59933678	59933696
chr17	-	60088409	60088460
chr17	-	60206923	60207410
chr17	-	60231410	60231413
chr17	-	60289480	60289582
chr17	-	60399822	60400097
chr17	-	60401135	60402148
chr17	+	60482891	60483173
chr17	-	60564121	60564177
chr17	-	60984386	60985200
chr17	-	61252718	61252879
chr17	-	61480316	61480438
chr17	+	61655896	61655959
chr17	+	61729432	61729604
chr17	+	62303913	62304108
chr17	+	62391490	62391709
chr17	-	62471239	62471467
chr17	-	62645173	62645382
chr17	-	62783881	62784000
chr17	+	62792990	62793097
chr17	+	63144526	63144666
chr17	+	63163721	63163723
chr17	+	63252303	63252915
chr17	+	63463711	63463785
chr17	+	63757924	63758206
chr17	-	63758851	63758914
chr17	+	63785825	63786056
chr17	-	63815230	63815447
chr17	+	63965078	63965157
chr17	-	64023136	64023312
chr17	-	64048283	64048313
chr17	-	64107999	64108402
chr17	-	64449675	64449770
chr17	-	64552908	64553061
chr17	-	64558767	64558862
chr17	-	64613764	64613930
chr17	+	64648344	64648439
chr17	-	64656019	64656661
chr17	-	64733061	64733094
chr17	-	64763893	64763916
chr17	-	64791689	64791749
chr17	+	64822050	64822151
chr17	+	64922721	64922736
chr17	+	65013410	65013582
chr17	+	65025272	65025349
chr17	+	65639824	65643339
chr17	-	67629128	67629558
chr17	+	68596391	68596498
chr17	-	68700804	68701118
chr17	+	68739820	68739842
chr17	-	68743217	68744729
chr17	-	68887182	68887251
chr17	-	68945473	68945509
chr17	+	69336182	69336184
chr17	+	69711690	69711692
chr17	+	69721322	69721450
chr17	+	69738683	69738733
chr17	+	69757703	69757762
chr17	+	69789552	69789734
chr17	+	69834084	69834122
chr17	+	69836232	69836239
chr17	+	69875240	69875482
chr17	+	69939773	69939875
chr17	+	69941488	69941491
chr17	+	69947511	69948561
chr17	-	69974438	69974477
chr17	-	70039045	70039195
chr17	+	70053456	70053516
chr17	-	70099781	70101943
chr17	+	70131316	70131355
chr17	-	70179321	70179392
chr17	-	70212938	70212989
chr17	+	70220558	70220600
chr17	+	70245007	70245099
chr17	-	70256581	70257021
chr17	-	70278949	70279480
chr17	+	70283356	70283432
chr17	-	70285065	70285109
chr17	-	70362428	70362826
chr17	-	70380586	70380664
chr17	-	70401099	70401288
chr17	+	70430600	70430763
chr17	+	70432323	70432635
chr17	-	70443492	70443597
chr17	-	70466017	70466064
chr17	+	70480281	70480346
chr17	+	70495752	70495812
chr17	-	70520377	70520562
chr17	+	70550219	70550340
chr17	+	70554941	70555279
chr17	+	70601327	70601525
chr17	-	70617979	70618069
chr17	-	70639224	70639397
chr17	-	70656219	70656279
chr17	-	70662032	70662087
chr17	+	70690504	70690524
chr17	-	70713452	70713484
chr17	+	70769224	70769263
chr17	-	70769577	70769659
chr17	-	70777790	70777871
chr17	-	70794309	70794440
chr17	+	70901227	70901304
chr17	+	70979582	70979605
chr17	-	71003869	71004147
chr17	+	71021387	71021480
chr17	+	71024237	71024292
chr17	+	71051103	71051177
chr17	+	71097261	71098061
chr17	-	71128808	71128851
chr17	-	71136347	71136514
chr17	-	71141134	71141147
chr17	+	71174103	71174232
chr17	+	71175048	71175153
chr17	-	71232379	71232457
chr17	-	71272648	71272812
chr17	+	71286723	71286850
chr17	-	71292557	71292660
chr17	-	71328582	71329549
chr17	-	71351897	71352013
chr17	-	71362915	71362973
chr17	-	71384394	71384450
chr17	-	71385550	71386224
chr17	-	71396638	71398887
chr17	-	71404200	71404613
chr17	-	71412216	71412360
chr17	-	71427344	71427369
chr17	-	71445823	71445825
chr17	+	71486641	71486749
chr17	+	71493872	71493960
chr17	-	71509102	71509217
chr17	-	71534777	71534874
chr17	-	71565079	71565180
chr17	-	71567984	71568040
chr17	+	71579984	71580167
chr17	-	71586941	71587037
chr17	-	71596140	71596190
chr17	-	71611309	71611368
chr17	-	71720040	71720132
chr17	+	71747829	71747916
chr17	-	71773182	71773301
chr17	-	71798691	71798847
chr17	-	71815141	71815176
chr17	+	71861210	71861292
chr17	+	71892782	71892845
chr17	-	71893321	71893330
chr17	-	71903401	71903403
chr17	-	71906513	71906642
chr17	+	71960402	71960818
chr17	-	71976424	71976586
chr17	-	71986483	71986530
chr17	-	71989052	71989201
chr17	-	72045077	72045219
chr17	-	72093361	72093485
chr17	-	72135092	72135110
chr17	-	72151185	72151315
chr17	-	72195790	72196324
chr17	-	72218282	72218623
chr17	-	72234024	72234152
chr17	+	72244564	72244837
chr17	+	72246030	72246125
chr17	+	72376707	72376774
chr17	+	72380427	72380640
chr17	+	72453990	72454127
chr17	+	72651274	72651336
chr17	+	72719834	72719878
chr17	+	72789213	72789231
chr17	+	72828004	72828025
chr17	+	72881175	72881229
chr17	+	72989853	72990012
chr17	+	73556739	73559133
chr17	-	73590807	73590842
chr17	-	73630281	73630424
chr17	-	73632200	73632409
chr17	+	73634453	73634508
chr17	+	73639265	73639413
chr17	+	73654084	73654120
chr17	-	73676293	73676391
chr17	+	73694605	73694670
chr17	+	73695047	73695109
chr17	-	73721993	73722103
chr17	+	73778928	73779609
chr17	-	73900336	73900341
chr17	-	73959146	73959256
chr17	-	73967461	73967546
chr17	-	73970521	73970724
chr17	-	74078625	74078648
chr17	-	74289879	74289900
chr17	-	74343788	74344040
chr17	-	74409462	74409505
chr17	-	74432636	74432765
chr17	-	74484817	74484868
chr17	+	74504669	74505299
chr17	+	74533597	74533612
chr17	+	74551646	74551800
chr17	+	74582622	74582767
chr17	+	75319278	75319749
chr17	-	75366630	75366701
chr17	-	75385324	75385392
chr17	-	75427577	75427645
chr17	-	75539150	75539155
chr17	+	75601761	75601941
chr17	+	75625057	75625085
chr17	-	75692981	75693526
chr17	+	75735187	75735355
chr17	-	75769833	75770043
chr17	+	75808620	75808707
chr17	+	75809955	75810188
chr17	+	75852076	75852172
chr17	+	75895562	75895596
chr17	+	75936010	75936681
chr17	+	76003590	76003645
chr17	-	76025394	76026476
chr17	+	76064398	76064841
chr17	+	76134025	76134186
chr17	+	76580314	76580376
chr17	+	76623650	76623703
chr17	-	76694405	76694541
chr17	+	76710930	76711031
chr17	-	76753962	76754142
chr17	-	76754333	76754387
chr17	-	76808275	76808451
chr17	-	76821827	76821896
chr17	-	76827381	76827428
chr17	-	76865426	76865479
chr17	-	76883218	76883316
chr17	-	76894061	76894062
chr17	+	76902803	76902857
chr17	-	77046181	77047952
chr17	+	77093853	77093975
chr17	-	77110153	77110979
chr17	-	77124388	77125093
chr17	-	77127716	77128600
chr17	+	77214347	77214361
chr17	-	77219844	77219879
chr17	-	77230595	77230740
chr17	+	77233928	77234018
chr17	+	77244202	77244335
chr17	+	77261502	77261538
chr17	+	77280937	77281010
chr17	+	77282104	77282151
chr17	-	77289862	77289954
chr17	-	77385929	77386118
chr17	-	77411492	77411636
chr17	-	77420906	77421095
chr17	+	77442495	77442731
chr17	-	77445650	77445758
chr17	-	77462435	77462523
chr17	-	77465255	77465443
chr17	-	77466608	77466640
chr17	-	77469207	77469299
chr17	-	77474318	77474353
chr17	-	77486093	77486188
chr17	-	77487915	77487981
chr17	-	77510637	77510682
chr17	+	77511753	77511877
chr17	+	77528812	77528913
chr17	-	77534792	77534833
chr17	+	77573991	77574026
chr17	+	77574809	77575028
chr17	-	77582927	77582961
chr17	-	77588796	77588847
chr17	+	77601827	77601867
chr17	+	77603097	77603129
chr17	+	77603472	77603624
chr17	-	77604454	77604531
chr17	-	77609946	77609977
chr17	-	77615988	77616224
chr17	-	77632766	77632955
chr17	-	77647484	77647610
chr17	-	77702725	77702764
chr17	+	77752703	77753109
chr17	-	77787174	77787396
chr17	-	77824471	77824546
chr17	-	77868579	77868660
chr17	-	77878312	77878405
chr17	+	77969577	77969650
chr17	+	77979805	77979810
chr17	+	78009969	78009995
chr17	-	78071054	78071472
chr17	-	78182086	78182155
chr17	+	78249620	78249761
chr17	+	78267921	78268061
chr17	+	78286802	78286942
chr17	-	78303359	78303542
chr17	+	78382184	78383619
chr17	-	78447145	78447155
chr17	+	78602902	78602961
chr17	+	78630981	78631150
