# Supplementary material for: Intergenic, gene terminal, and intragenic CpG islands in the human genome
Source: BMC Genomics. 2010 Jan 19;11:48. doi: 10.1186/1471-2164-11-48 (PMC2817693; doi:10.1186/1471-2164-11-48)
Supplement: Additional file 2 — Gene elements. The archive contains row data used for statistical significance of gene elements and CGIs overlap. See Table 1 and Figure 1 in the manuscript. [file 1471-2164-11-48-S2.ZIP › 1coding_exon/1coding_exon_chr18.txt]

chr18	-	148699	148714
chr18	-	257966	258019
chr18	+	490508	490514
chr18	+	608001	608106
chr18	-	647743	647947
chr18	-	702504	702587
chr18	+	746557	746827
chr18	-	895388	895497
chr18	-	1268569	1268571
chr18	-	1348727	1348729
chr18	-	1349388	1349435
chr18	+	2556820	2557215
chr18	+	2562985	2563085
chr18	+	2693699	2693884
chr18	+	2722410	2722490
chr18	+	2765771	2765922
chr18	-	2837187	2837320
chr18	-	2950647	2950838
chr18	+	3204932	3205221
chr18	+	3243246	3243426
chr18	+	3262897	3263080
chr18	+	3440488	3440503
chr18	+	3441978	3442380
chr18	-	3586840	3588350
chr18	-	3835232	3835282
chr18	-	3869112	3870068
chr18	-	5468240	5468293
chr18	-	5479000	5479182
chr18	+	6301553	6301624
chr18	+	6827348	6827413
chr18	-	6863471	6863573
chr18	-	6949340	6949476
chr18	+	7107659	7107719
chr18	+	7557817	7557889
chr18	+	7764260	7764269
chr18	+	8708449	8708646
chr18	+	8786230	8786460
chr18	+	9092742	9092795
chr18	+	9172431	9172517
chr18	+	9327228	9327350
chr18	+	9386280	9386544
chr18	+	9503044	9503287
chr18	-	9507202	9507301
chr18	+	9604476	9604482
chr18	+	9698403	9698441
chr18	+	9904275	9904332
chr18	+	10444979	10445036
chr18	+	10461900	10462058
chr18	-	10516100	10516155
chr18	-	10687746	10687798
chr18	+	10861251	10861358
chr18	+	11679563	11679938
chr18	-	11742433	11742577
chr18	-	11876916	11877017
chr18	+	11886983	11887263
chr18	+	11971669	11971764
chr18	+	12244383	12244420
chr18	+	12244816	12244955
chr18	-	12298292	12298348
chr18	+	12366968	12367081
chr18	-	12397975	12398006
chr18	-	12442254	12442390
chr18	-	12536673	12536798
chr18	+	12692485	12692547
chr18	+	12693107	12693163
chr18	-	12696612	12696720
chr18	+	12874072	12874140
chr18	+	12938121	12938231
chr18	+	13020587	13020607
chr18	+	13058210	13058236
chr18	+	13079477	13079564
chr18	+	13377722	13377761
chr18	+	13602704	13602773
chr18	-	13611109	13611270
chr18	+	13671604	13672076
chr18	-	13721517	13721933
chr18	-	14122274	14122276
chr18	+	16944777	16944869
chr18	-	17217478	17217634
chr18	+	17407273	17408802
chr18	-	17446389	17446402
chr18	+	17538463	17538624
chr18	+	17575543	17575771
chr18	+	18005104	18006238
chr18	+	18770813	18770921
chr18	+	18989865	18989914
chr18	-	19086967	19087028
chr18	-	19143642	19143644
chr18	+	19271743	19271814
chr18	+	19287402	19287464
chr18	-	19337581	19337682
chr18	-	19420249	19420305
chr18	+	19496672	19496692
chr18	+	19523646	19523939
chr18	+	19707007	19707177
chr18	+	19898118	19898150
chr18	+	19977077	19977221
chr18	+	19989758	19990004
chr18	-	19990067	19990961
chr18	-	20059004	20059065
chr18	+	20211375	20211495
chr18	+	20260719	20260754
chr18	-	20294691	20294883
chr18	-	21058307	21060025
chr18	-	21184869	21184908
chr18	+	21924463	21924531
chr18	-	21967928	21968029
chr18	-	22335034	22335197
chr18	-	22696144	22696524
chr18	-	22699620	22699651
chr18	+	22749739	22751297
chr18	-	22764740	22764785
chr18	-	22976651	22976771
chr18	-	24010925	24010984
chr18	-	26876556	26876624
chr18	-	26921629	26921701
chr18	-	26924989	26925033
chr18	-	26935864	26935932
chr18	+	26996493	26996555
chr18	+	27152262	27152309
chr18	+	27210873	27210920
chr18	+	27281839	27281886
chr18	+	27308135	27308365
chr18	+	27332213	27332257
chr18	-	27425864	27425932
chr18	-	27518273	27518387
chr18	+	27776569	27776725
chr18	+	27852825	27852988
chr18	+	27926738	27926847
chr18	-	28024032	28024094
chr18	-	28304269	28304389
chr18	-	28603606	28604552
chr18	-	29079207	29079341
chr18	-	29245993	29246050
chr18	+	29963833	29963904
chr18	+	30589939	30590005
chr18	+	30654831	30654877
chr18	+	30875502	30875623
chr18	-	31076433	31076846
chr18	-	31097907	31098314
chr18	-	31174193	31174612
chr18	-	31207838	31208254
chr18	-	31314415	31314516
chr18	+	31331681	31331836
chr18	+	31488625	31488763
chr18	-	31809021	31809056
chr18	-	31874768	31874810
chr18	-	31901215	31901365
chr18	-	31958481	31958625
chr18	+	31960591	31960968
chr18	+	31963895	31964032
chr18	+	32021501	32021642
chr18	+	32131797	32131961
chr18	+	32574629	32574799
chr18	-	32589261	32589272
chr18	-	32641808	32641880
chr18	+	32662644	32662728
chr18	-	32663100	32663157
chr18	-	33155794	33155842
chr18	+	33399317	33399602
chr18	-	37789255	37789322
chr18	-	38949380	38949482
chr18	+	39111211	39111244
chr18	+	40535310	40535795
chr18	+	41458628	41458777
chr18	+	41500910	41501057
chr18	+	41564284	41564434
chr18	-	41659692	41659743
chr18	-	41701526	41701591
chr18	-	41749972	41750049
chr18	-	41906120	41906152
chr18	-	41925646	41925804
chr18	+	41932136	41932195
chr18	+	41938376	41938405
chr18	+	41952168	41952280
chr18	+	42049845	42050559
chr18	-	42168236	42168296
chr18	-	42352090	42352205
chr18	-	42391317	42391333
chr18	-	42435178	42435477
chr18	-	42590339	42590469
chr18	-	42751283	42751306
chr18	+	42754020	42754055
chr18	-	42833343	42833415
chr18	-	42914865	42914904
chr18	-	42916708	42916808
chr18	-	42956556	42956646
chr18	+	43676890	43677125
chr18	-	44399935	44400114
chr18	-	44730180	44730792
chr18	-	45114096	45114181
chr18	-	45210623	45210762
chr18	-	45263952	45264116
chr18	+	45271900	45271939
chr18	+	45342054	45342258
chr18	-	45342677	45342773
chr18	-	45593837	45593852
chr18	-	45682962	45683195
chr18	-	46041432	46041559
chr18	-	46060251	46060360
chr18	+	46067955	46067957
chr18	-	46156199	46156286
chr18	+	46589670	46589768
chr18	+	46676189	46676296
chr18	+	46754773	46754929
chr18	+	46827415	46827663
chr18	-	48121156	48121246
chr18	+	50004386	50004927
chr18	-	50049990	50050029
chr18	+	50134852	50134941
chr18	+	50140941	50141223
chr18	+	50142088	50142799
chr18	+	50409434	50409568
chr18	-	50695815	50695967
chr18	-	50760904	50761020
chr18	-	51405274	51405345
chr18	-	51878333	51878407
chr18	+	52456572	52456669
chr18	+	52490745	52490905
chr18	-	53171076	53171254
chr18	-	53404784	53404850
chr18	+	53439938	53439947
chr18	-	53460144	53460282
chr18	+	53549857	53550037
chr18	+	53862891	53862938
chr18	+	53967766	53967789
chr18	-	54140652	54140698
chr18	+	54397026	54398276
chr18	+	54489856	54490064
chr18	+	54736500	54738845
chr18	+	54958161	54958247
chr18	-	55038478	55038616
chr18	-	55091130	55091418
chr18	-	55136508	55136674
chr18	-	55177243	55177456
chr18	-	55266195	55266296
chr18	-	55273063	55273143
chr18	+	55515424	55515554
chr18	+	55718390	55718447
chr18	+	57308767	57309012
chr18	-	57354833	57354842
chr18	-	57632117	57634676
chr18	+	57979346	57979566
chr18	+	58045817	58045902
chr18	+	58143566	58143640
chr18	+	58357918	58358005
chr18	+	58392935	58393763
chr18	-	58535433	58535472
chr18	-	59185224	59185331
chr18	+	59240446	59240472
chr18	+	59302642	59302809
chr18	+	59374373	59374540
chr18	-	59406882	59407046
chr18	-	59461627	59461791
chr18	-	59475045	59475179
chr18	+	59479266	59479430
chr18	+	59528408	59528575
chr18	+	59600587	59600754
chr18	+	59622481	59623011
chr18	+	59709659	59709826
chr18	+	59733725	59733892
chr18	-	59796523	59796690
chr18	+	59916791	59916824
chr18	-	61581059	61581268
chr18	-	62390227	62390421
chr18	-	64516149	64516205
chr18	+	64533153	64533198
chr18	+	64654981	64655586
chr18	+	64656965	64657143
chr18	+	65219461	65219526
chr18	-	65495985	65496069
chr18	-	65765577	65765622
chr18	-	65932661	65932677
chr18	-	65953400	65953410
chr18	-	66015840	66015890
chr18	-	66023844	66023874
chr18	-	68360019	68360375
chr18	-	68683788	68683812
chr18	-	68685479	68685506
chr18	+	69953977	69954080
chr18	-	69967024	69967324
chr18	+	70109962	70110090
chr18	+	70136081	70136214
chr18	+	70318189	70318248
chr18	+	70329064	70329228
chr18	+	70334455	70334607
chr18	+	70352883	70352906
chr18	+	70396390	70396542
chr18	+	70474406	70476650
chr18	+	70904789	70906613
chr18	-	72665302	72665350
chr18	-	72857776	72857952
chr18	+	72946155	72946205
chr18	+	73091493	73092158
chr18	+	74841263	74841344
chr18	+	74930399	74930517
chr18	+	74957501	74957637
chr18	+	75197625	75197699
chr18	+	75257213	75257339
chr18	-	75261380	75261467
chr18	+	75540382	75540604
chr18	+	75540936	75541249
chr18	-	75556256	75556296
chr18	-	75804317	75805088
chr18	-	75811712	75811914
chr18	+	75849228	75849380
chr18	+	75895484	75895641
chr18	+	75976417	75976524
chr18	-	75995728	75999217
chr18	-	76106151	76106222
