# Supplementary material for: Intergenic, gene terminal, and intragenic CpG islands in the human genome
Source: BMC Genomics. 2010 Jan 19;11:48. doi: 10.1186/1471-2164-11-48 (PMC2817693; doi:10.1186/1471-2164-11-48)
Supplement: Additional file 2 — Gene elements. The archive contains row data used for statistical significance of gene elements and CGIs overlap. See Table 1 and Figure 1 in the manuscript. [file 1471-2164-11-48-S2.ZIP › 1coding_exon/1coding_exon_chr19.txt]

chr19	-	28330	28345
chr19	-	242285	242336
chr19	-	295774	295782
chr19	-	326663	326970
chr19	+	425621	425747
chr19	+	447500	447551
chr19	+	458507	458844
chr19	+	482932	483108
chr19	+	495072	495126
chr19	+	523635	523701
chr19	-	540946	541577
chr19	+	584425	584512
chr19	-	590926	591139
chr19	+	614047	614121
chr19	-	627424	627526
chr19	+	646352	646430
chr19	+	660147	660151
chr19	+	707947	709726
chr19	-	748498	748505
chr19	-	763518	764550
chr19	+	772485	772559
chr19	+	778847	778904
chr19	+	792009	792069
chr19	+	794523	794626
chr19	+	803329	803395
chr19	-	810690	810744
chr19	-	841963	842131
chr19	+	864087	864157
chr19	+	868503	868746
chr19	+	880529	880896
chr19	+	935354	935563
chr19	-	951437	951862
chr19	+	971771	971995
chr19	+	977661	977723
chr19	+	992361	992426
chr19	+	993661	993825
chr19	-	1018405	1018494
chr19	+	1046258	1046314
chr19	+	1055043	1055126
chr19	-	1056717	1056808
chr19	-	1083089	1083133
chr19	+	1105183	1105275
chr19	-	1157913	1158202
chr19	+	1186995	1187081
chr19	+	1192850	1192990
chr19	+	1201296	1201528
chr19	+	1221933	1222035
chr19	+	1229810	1230226
chr19	+	1237168	1237307
chr19	+	1307389	1307448
chr19	+	1317361	1317380
chr19	+	1321766	1322077
chr19	+	1334926	1334941
chr19	-	1339689	1339937
chr19	+	1352295	1352475
chr19	+	1358773	1358801
chr19	+	1389425	1389427
chr19	-	1404001	1404141
chr19	-	1429773	1429902
chr19	-	1434283	1434314
chr19	+	1441157	1441345
chr19	-	1442269	1442383
chr19	-	1461844	1461942
chr19	-	1518463	1518523
chr19	-	1543521	1543630
chr19	-	1556359	1556408
chr19	-	1601176	1601247
chr19	-	1733076	1734014
chr19	-	1739896	1739952
chr19	-	1756887	1756951
chr19	-	1762488	1762735
chr19	-	1799201	1799357
chr19	-	1814040	1814496
chr19	+	1832234	1832565
chr19	+	1866019	1866025
chr19	+	1920772	1920958
chr19	-	1930065	1930092
chr19	-	1941003	1941027
chr19	-	1944019	1944033
chr19	-	1966296	1966702
chr19	-	1997366	1997465
chr19	-	2001800	2001850
chr19	+	2029139	2029559
chr19	-	2047945	2048161
chr19	-	2061706	2061805
chr19	+	2102238	2102333
chr19	-	2115184	2115264
chr19	+	2187154	2187247
chr19	+	2194418	2194543
chr19	-	2200332	2200743
chr19	+	2206205	2206313
chr19	-	2220598	2220743
chr19	-	2231849	2231930
chr19	+	2279560	2279565
chr19	-	2340784	2340925
chr19	-	2378412	2378531
chr19	+	2407668	2407871
chr19	-	2427357	2427400
chr19	-	2462218	2462480
chr19	-	2471606	2471686
chr19	-	2688046	2688255
chr19	+	2719967	2720066
chr19	+	2736661	2736676
chr19	+	2771070	2771122
chr19	+	2778642	2778741
chr19	+	2792571	2792573
chr19	+	2803628	2805033
chr19	+	2818420	2818422
chr19	-	2852044	2852046
chr19	+	2895836	2895838
chr19	-	2938065	2938236
chr19	-	2979879	2979902
chr19	+	3013172	3013198
chr19	+	3045650	3045785
chr19	+	3087449	3087593
chr19	+	3137029	3137212
chr19	+	3155739	3155749
chr19	+	3175738	3175996
chr19	+	3310681	3310683
chr19	-	3317635	3317664
chr19	+	3447539	3447812
chr19	-	3473988	3474056
chr19	-	3476459	3477735
chr19	+	3508104	3508401
chr19	+	3524308	3524345
chr19	-	3536596	3536820
chr19	+	3550847	3551632
chr19	-	3562792	3563301
chr19	+	3651295	3651388
chr19	+	3679374	3679478
chr19	-	3686920	3686933
chr19	+	3710687	3711262
chr19	-	3713699	3713816
chr19	-	3722525	3722740
chr19	-	3735823	3735831
chr19	-	3736062	3736133
chr19	+	3740271	3740345
chr19	+	3836766	3836842
chr19	-	3884670	3884695
chr19	-	3920672	3920733
chr19	+	3936376	3936378
chr19	-	3958759	3958785
chr19	-	4004969	4006230
chr19	-	4045451	4046145
chr19	-	4068417	4068428
chr19	+	4074781	4074872
chr19	-	4104745	4104771
chr19	-	4130101	4130261
chr19	+	4133471	4133536
chr19	+	4180548	4180614
chr19	+	4198144	4198167
chr19	-	4231061	4231357
chr19	+	4253337	4253382
chr19	+	4255744	4255758
chr19	-	4262910	4263048
chr19	+	4289649	4289750
chr19	-	4294591	4294597
chr19	+	4351321	4351365
chr19	+	4353760	4353811
chr19	-	4356911	4356959
chr19	-	4404927	4405014
chr19	+	4408612	4408694
chr19	-	4423348	4423419
chr19	-	4485027	4485086
chr19	-	4509349	4509469
chr19	+	4621173	4621346
chr19	-	4635857	4636960
chr19	-	4665093	4665318
chr19	+	4670863	4670918
chr19	+	4720246	4720363
chr19	-	4723182	4723523
chr19	-	4803028	4803112
chr19	+	4812341	4812406
chr19	-	4983902	4984042
chr19	-	5237061	5237151
chr19	-	5510364	5512388
chr19	+	5573541	5573726
chr19	-	5574217	5574405
chr19	+	5631469	5631497
chr19	+	5635844	5635916
chr19	+	5637484	5637538
chr19	+	5637997	5638002
chr19	-	5641519	5641611
chr19	+	5670715	5671143
chr19	+	5680902	5680955
chr19	-	5705176	5705256
chr19	-	5742055	5742152
chr19	-	5793902	5795850
chr19	-	5842287	5844099
chr19	+	5854623	5854719
chr19	-	5865418	5865500
chr19	-	5875838	5876718
chr19	-	5929072	5929093
chr19	+	5998418	5998507
chr19	+	6086790	6086875
chr19	-	6092555	6092621
chr19	-	6230784	6230795
chr19	+	6284470	6284562
chr19	+	6312586	6312783
chr19	-	6323832	6324035
chr19	-	6343995	6344006
chr19	-	6375464	6375712
chr19	+	6410484	6410639
chr19	-	6415713	6415794
chr19	-	6432690	6432706
chr19	+	6453167	6453223
chr19	-	6482048	6482314
chr19	-	6541852	6542013
chr19	-	6620862	6621080
chr19	-	6671527	6671600
chr19	-	6682484	6682486
chr19	+	6688468	6688587
chr19	-	6690773	6690796
chr19	+	6714691	6714759
chr19	+	6723819	6724022
chr19	+	6735214	6735252
chr19	+	6838620	6838650
chr19	-	7027485	7027518
chr19	+	7244803	7244902
chr19	-	7410827	7411368
chr19	-	7456724	7456762
chr19	+	7459837	7459896
chr19	+	7471709	7472285
chr19	+	7493637	7493667
chr19	+	7497428	7497492
chr19	-	7506437	7506463
chr19	-	7600363	7600413
chr19	+	7603602	7603656
chr19	+	7608036	7608072
chr19	+	7640213	7640330
chr19	-	7647968	7648061
chr19	-	7670625	7670646
chr19	-	7702934	7702988
chr19	-	7718192	7718297
chr19	+	7718352	7718397
chr19	+	7734153	7734198
chr19	-	7817429	7817565
chr19	+	7841918	7842008
chr19	+	7866489	7866626
chr19	+	7870464	7872899
chr19	+	7874830	7874953
chr19	-	7891252	7891434
chr19	-	7911987	7912016
chr19	-	7914492	7914536
chr19	+	7962528	7962699
chr19	-	8023934	8024006
chr19	-	8036287	8036724
chr19	-	8066848	8066862
chr19	+	8118198	8118364
chr19	-	8221961	8222133
chr19	-	8279033	8279174
chr19	+	8292192	8292242
chr19	-	8292415	8292453
chr19	+	8308679	8308712
chr19	+	8335206	8335523
chr19	+	8361301	8361340
chr19	+	8392725	8392900
chr19	-	8415883	8415995
chr19	-	8473449	8473475
chr19	-	8484928	8484930
chr19	-	8548191	8548193
chr19	-	8576508	8576595
chr19	-	8794305	8794335
chr19	+	8864293	8864357
chr19	+	9127693	9127717
chr19	-	9129037	9129070
chr19	+	9274054	9274087
chr19	+	9310226	9310258
chr19	-	9349988	9350020
chr19	-	9390181	9390214
chr19	-	9446960	9446989
chr19	-	9507884	9507908
chr19	-	9539771	9539773
chr19	-	9580134	9582691
chr19	-	9588721	9588754
chr19	-	9632396	9632420
chr19	-	9781974	9783393
chr19	+	9790404	9790489
chr19	+	9800014	9800069
chr19	-	9807021	9807078
chr19	-	9907980	9908042
chr19	+	9981974	9982061
chr19	+	9985174	9985276
chr19	+	9990421	9990586
chr19	+	10018447	10018517
chr19	+	10058104	10058124
chr19	-	10061013	10061054
chr19	+	10067658	10068239
chr19	-	10078071	10078088
chr19	-	10091516	10091535
chr19	-	10131694	10131726
chr19	+	10166496	10166575
chr19	+	10223930	10223986
chr19	+	10226290	10226316
chr19	+	10242836	10242902
chr19	+	10258689	10259082
chr19	-	10261720	10261801
chr19	-	10287528	10287681
chr19	-	10304965	10305183
chr19	-	10311215	10311290
chr19	-	10349890	10350082
chr19	+	10375054	10375155
chr19	+	10388619	10388666
chr19	+	10392441	10392760
chr19	+	10404111	10404247
chr19	+	10424940	10425005
chr19	-	10430977	10431174
chr19	+	10471071	10471709
chr19	+	10515767	10516001
chr19	+	10516746	10516806
chr19	-	10523606	10523651
chr19	-	10531035	10531103
chr19	-	10534405	10534451
chr19	-	10537393	10537566
chr19	-	10537582	10537693
chr19	+	10558866	10558907
chr19	+	10597310	10597346
chr19	+	10642282	10642284
chr19	+	10659055	10659384
chr19	+	10673137	10673379
chr19	+	10683978	10684304
chr19	+	10689919	10690079
chr19	+	10769078	10769194
chr19	-	10783562	10784053
chr19	+	10807685	10807867
chr19	-	10843379	10843598
chr19	+	10900056	10900086
chr19	+	10955828	10956049
chr19	-	11061225	11061291
chr19	-	11127293	11127452
chr19	-	11135947	11137213
chr19	-	11164507	11164594
chr19	-	11166151	11166187
chr19	+	11188907	11188972
chr19	+	11209819	11209957
chr19	-	11211314	11211610
chr19	+	11234073	11234116
chr19	-	11267974	11268042
chr19	-	11308848	11309075
chr19	+	11317196	11317295
chr19	+	11319810	11320838
chr19	-	11329350	11329415
chr19	-	11355769	11355883
chr19	+	11402519	11402561
chr19	-	11407939	11408017
chr19	-	11438423	11438504
chr19	-	11452415	11452423
chr19	-	11477303	11477601
chr19	+	11490890	11490985
chr19	-	11510743	11510805
chr19	-	11526047	11526162
chr19	+	11548872	11549132
chr19	+	11569443	11569445
chr19	+	11589313	11590949
chr19	+	11657042	11658382
chr19	+	11751841	11754301
chr19	+	11777769	11779918
chr19	+	11786263	11786265
chr19	+	11837972	11838146
chr19	+	11859739	11859801
chr19	-	11897026	11897088
chr19	-	11989981	11990014
chr19	+	12007352	12007354
chr19	+	12036689	12036691
chr19	+	12064283	12064285
chr19	-	12083363	12086499
chr19	-	12107584	12107617
chr19	-	12111995	12111997
chr19	+	12116711	12118032
chr19	-	12135019	12135021
chr19	-	12266507	12266509
chr19	-	12305294	12305296
chr19	-	12335368	12335445
chr19	-	12372882	12372884
chr19	-	12412726	12412728
chr19	-	12456469	12456471
chr19	-	12523144	12523146
chr19	-	12549318	12549320
chr19	+	12582378	12582494
chr19	-	12582894	12582896
chr19	-	12638357	12638515
chr19	+	12641168	12641217
chr19	-	12641605	12641707
chr19	-	12653374	12653580
chr19	-	12661776	12661861
chr19	-	12668015	12668395
chr19	-	12692693	12692791
chr19	+	12706127	12706471
chr19	+	12709320	12709480
chr19	-	12724407	12724558
chr19	-	12747219	12747263
chr19	+	12772973	12773075
chr19	-	12778488	12778614
chr19	-	12801625	12801793
chr19	+	12806897	12806912
chr19	-	12810387	12810469
chr19	-	12853104	12853189
chr19	+	12858868	12858954
chr19	-	12863119	12863209
chr19	+	12905364	12905510
chr19	+	12910494	12910584
chr19	+	12917763	12917834
chr19	+	12967652	12967678
chr19	+	12995846	12995848
chr19	+	12996459	12996494
chr19	-	12996811	12996813
chr19	-	13072651	13072985
chr19	+	13087960	13088213
chr19	-	13107022	13107967
chr19	-	13121953	13121987
chr19	+	13477746	13478038
chr19	+	13723623	13723625
chr19	+	13736403	13736534
chr19	-	13746292	13746388
chr19	-	13861001	13861663
chr19	+	13876675	13876705
chr19	+	13878255	13878314
chr19	+	13885089	13885115
chr19	+	13890772	13890855
chr19	-	13898358	13898403
chr19	+	13909992	13910015
chr19	-	13924325	13924456
chr19	+	13965337	13965655
chr19	+	13999945	14000206
chr19	-	14003685	14003784
chr19	-	14061597	14062232
chr19	-	14085946	14085967
chr19	-	14089314	14089359
chr19	-	14108160	14108268
chr19	+	14155345	14155414
chr19	-	14353336	14353357
chr19	+	14384825	14385032
chr19	+	14405334	14405354
chr19	+	14412103	14412141
chr19	-	14430158	14430187
chr19	-	14445191	14446132
chr19	-	14454501	14454788
chr19	+	14489951	14490161
chr19	-	14501509	14501523
chr19	+	14543701	14543812
chr19	-	14554973	14555015
chr19	+	14646558	14646582
chr19	-	14665304	14665306
chr19	-	14748538	14748568
chr19	+	14944518	14944722
chr19	+	14982638	14983207
chr19	+	15024063	15024089
chr19	-	15079245	15079332
chr19	-	15096736	15096870
chr19	-	15172599	15172716
chr19	-	15203780	15204022
chr19	-	15244626	15244910
chr19	-	15351524	15351542
chr19	-	15390722	15390734
chr19	-	15425960	15425997
chr19	+	15451122	15451182
chr19	+	15497148	15497369
chr19	+	15613226	15613423
chr19	-	15645340	15645537
chr19	-	15869224	15869421
chr19	+	15906021	15906218
chr19	+	15997468	15999262
chr19	+	16006502	16006822
chr19	+	16039435	16039548
chr19	+	16048376	16048507
chr19	-	16083712	16083835
chr19	+	16145236	16145286
chr19	+	16157254	16157327
chr19	+	16169838	16169879
chr19	-	16296735	16296809
chr19	-	16443724	16443756
chr19	+	16467850	16467940
chr19	-	16472604	16473362
chr19	-	16513681	16513783
chr19	-	16514165	16514189
chr19	-	16526963	16527064
chr19	-	16538343	16538399
chr19	-	16543323	16543382
chr19	+	16599683	16599754
chr19	+	16633029	16633152
chr19	+	16703009	16703089
chr19	+	16716868	16716958
chr19	-	16801232	16801351
chr19	-	16875371	16875376
chr19	-	16998361	16998452
chr19	-	17030359	17030517
chr19	+	17047204	17047232
chr19	+	17073528	17074367
chr19	+	17187215	17187316
chr19	-	17198057	17198125
chr19	-	17216752	17217029
chr19	-	17231405	17231442
chr19	+	17236055	17236108
chr19	+	17240616	17240900
chr19	+	17253767	17253791
chr19	-	17255456	17255771
chr19	+	17272665	17273425
chr19	-	17281464	17281466
chr19	+	17306374	17306479
chr19	+	17309421	17309473
chr19	-	17310803	17311075
chr19	-	17348729	17349097
chr19	-	17374802	17374987
chr19	+	17377100	17377384
chr19	+	17391945	17392034
chr19	+	17442350	17442516
chr19	+	17483482	17483769
chr19	+	17495248	17495268
chr19	+	17527523	17527782
chr19	+	17549770	17549898
chr19	+	17691312	17691429
chr19	+	17698355	17699981
chr19	+	17726974	17727000
chr19	-	17779617	17780183
chr19	-	17793126	17793315
chr19	+	17816043	17816226
chr19	+	17831766	17831783
chr19	+	17844129	17844485
chr19	+	17908230	17908388
chr19	+	17945698	17946099
chr19	+	17973124	17973382
chr19	-	17980120	17980393
chr19	+	18058570	18058633
chr19	+	18127690	18128011
chr19	+	18145652	18145783
chr19	+	18146988	18147032
chr19	-	18165092	18165278
chr19	-	18174323	18174550
chr19	-	18191044	18191151
chr19	-	18192915	18192932
chr19	-	18193942	18194057
chr19	-	18198080	18198225
chr19	-	18204760	18205001
chr19	-	18241276	18241288
chr19	+	18294828	18294830
chr19	+	18312492	18312525
chr19	-	18329220	18329425
chr19	+	18367995	18368472
chr19	-	18391459	18391517
chr19	-	18408783	18408813
chr19	-	18409670	18409789
chr19	-	18493731	18493865
chr19	+	18513489	18513780
chr19	+	18533867	18533967
chr19	+	18545111	18545213
chr19	+	18560612	18560710
chr19	-	18561005	18561493
chr19	+	18578352	18578466
chr19	+	18584769	18584939
chr19	+	18608865	18608947
chr19	+	18655513	18655638
chr19	-	18721625	18721685
chr19	+	18763000	18763078
chr19	+	18804019	18804249
chr19	-	18835377	18835421
chr19	-	18841792	18842116
chr19	-	18865225	18865339
chr19	-	18867633	18867881
chr19	+	18891032	18891157
chr19	+	18891551	18891665
chr19	-	18893554	18893557
chr19	-	18910778	18910791
chr19	+	19002760	19002880
chr19	+	19014566	19014686
chr19	-	19067934	19068014
chr19	-	19110235	19110237
chr19	-	19122491	19122544
chr19	+	19163890	19163926
chr19	-	19165756	19165942
chr19	+	19174832	19174869
chr19	-	19188763	19188835
chr19	-	19234539	19234541
chr19	-	19244930	19245024
chr19	+	19292272	19292305
chr19	+	19317140	19317178
chr19	+	19320662	19320747
chr19	+	19327103	19327200
chr19	+	19437155	19437423
chr19	+	19487799	19488141
chr19	+	19506545	19506953
chr19	-	19510159	19510222
chr19	-	19590320	19590438
chr19	-	19598352	19599093
chr19	-	19615320	19615338
chr19	-	19621376	19621427
chr19	-	19625778	19625870
chr19	-	19629145	19629210
chr19	+	19633884	19633925
chr19	-	19640773	19640775
chr19	-	19704765	19704767
chr19	-	19728916	19730266
chr19	+	19793410	19793412
chr19	+	19837806	19837808
chr19	+	19872898	19872900
chr19	-	20139167	20139169
chr19	-	20369094	20369666
chr19	+	20636090	20636092
chr19	+	20768491	20768524
chr19	+	20898047	20898049
chr19	+	20995447	20995449
chr19	+	21072915	21072957
chr19	-	21116827	21116829
chr19	+	21303852	21303854
chr19	+	21333783	21333785
chr19	-	21371880	21371909
chr19	-	21742069	21742071
chr19	-	21793737	21793848
chr19	+	21810678	21810680
chr19	+	22027275	22027277
chr19	-	22047544	22047577
chr19	+	22902617	22903049
chr19	-	23091816	23091818
chr19	-	23369967	23369996
chr19	-	23661673	23661675
chr19	+	23729465	23729483
chr19	+	23801804	23802757
chr19	-	24061950	24061979
chr19	+	32823126	32823386
chr19	-	33789703	33789851
chr19	+	33906951	33906995
chr19	-	34789066	34789072
chr19	+	34891001	34891160
chr19	+	34995303	34995325
chr19	+	35125295	35125411
chr19	+	35168046	35168048
chr19	+	35626310	35628479
chr19	+	37535577	37537703
chr19	+	37591000	37591102
chr19	+	37622591	37622656
chr19	-	37764008	37764073
chr19	-	37841660	37841761
chr19	-	38051194	38051280
chr19	-	38116197	38116341
chr19	+	38154582	38154620
chr19	-	38155943	38156048
chr19	+	38247530	38247598
chr19	+	38263940	38264012
chr19	+	38292522	38292762
chr19	+	38314916	38315191
chr19	+	38377532	38377604
chr19	-	38387895	38389108
chr19	-	38393548	38394201
chr19	-	38408299	38408449
chr19	+	38704490	38704506
chr19	+	38872008	38872137
chr19	+	38983200	38983265
chr19	+	39355388	39355508
chr19	+	39379415	39379508
chr19	+	39483219	39483713
chr19	+	39548012	39548133
chr19	+	39587176	39587283
chr19	+	39611178	39611315
chr19	+	39861550	39861558
chr19	-	39867077	39868566
chr19	-	39952174	39952207
chr19	+	39955569	39955586
chr19	-	40125405	40125417
chr19	+	40140259	40141203
chr19	+	40183223	40183230
chr19	+	40192170	40192187
chr19	+	40213565	40213604
chr19	-	40225251	40225266
chr19	+	40255545	40258372
chr19	+	40302121	40302160
chr19	-	40306718	40307067
chr19	+	40317255	40317424
chr19	+	40326078	40326108
chr19	+	40338294	40338354
chr19	+	40346820	40346988
chr19	+	40431622	40431874
chr19	+	40451845	40451906
chr19	+	40465321	40465410
chr19	+	40478152	40478197
chr19	+	40514784	40514817
chr19	+	40515616	40515667
chr19	-	40590490	40591893
chr19	-	40673098	40673184
chr19	-	40684565	40684639
chr19	-	40688681	40691294
chr19	-	40695792	40696217
chr19	+	40709386	40711023
chr19	+	40716270	40716336
chr19	-	40728482	40728558
chr19	+	40746360	40746371
chr19	+	40795537	40795634
chr19	+	40811896	40812023
chr19	+	40814129	40814147
chr19	+	40825203	40825440
chr19	+	40833986	40834091
chr19	+	40849555	40849638
chr19	+	40897369	40898249
chr19	-	40900761	40901123
chr19	-	40923765	40923921
chr19	+	40928089	40928132
chr19	+	40928672	40928732
chr19	+	40931466	40931499
chr19	-	40935917	40935994
chr19	+	40939552	40939749
chr19	+	40940957	40940967
chr19	+	40958401	40958406
chr19	+	40960327	40960484
chr19	-	40963190	40963240
chr19	-	40995885	40996023
chr19	+	41034522	41034579
chr19	+	41039862	41039922
chr19	-	41051379	41051525
chr19	-	41073320	41073436
chr19	-	41080393	41080398
chr19	+	41084935	41085025
chr19	-	41085336	41085378
chr19	+	41090910	41090970
chr19	-	41122168	41123582
chr19	-	41191296	41191423
chr19	-	41209694	41209739
chr19	-	41214934	41215099
chr19	+	41236877	41236959
chr19	+	41237714	41237890
chr19	-	41282285	41282359
chr19	+	41297540	41297598
chr19	+	41298303	41298416
chr19	+	41298822	41298926
chr19	-	41323754	41323962
chr19	-	41335135	41335149
chr19	-	41384719	41384727
chr19	-	41550626	41550634
chr19	-	41592523	41592531
chr19	-	41659291	41659299
chr19	-	41727134	41730984
chr19	+	41738846	41738854
chr19	-	41792657	41792795
chr19	+	41847440	41847448
chr19	+	41877610	41877618
chr19	-	41895212	41895254
chr19	+	42008353	42008361
chr19	+	42059573	42062313
chr19	+	42271861	42271869
chr19	-	42310784	42312489
chr19	-	42338971	42339004
chr19	-	42352581	42352652
chr19	-	42367906	42369042
chr19	+	42389782	42389853
chr19	+	42413196	42413204
chr19	+	42517967	42517999
chr19	+	42527427	42527516
chr19	+	42530025	42530058
chr19	-	42556941	42556973
chr19	-	42593902	42596367
chr19	+	42627649	42627663
chr19	+	42653097	42653129
chr19	-	42706182	42706196
chr19	+	42769409	42769417
chr19	-	42781189	42781197
chr19	-	42830555	42830563
chr19	-	42850490	42852889
chr19	-	42894351	42894359
chr19	-	42940956	42941076
chr19	-	42954044	42954077
chr19	-	43406594	43406622
chr19	+	43438619	43438819
chr19	+	43447373	43447478
chr19	-	43486742	43486763
chr19	-	43491885	43492088
chr19	+	43498349	43498397
chr19	+	43502431	43502752
chr19	+	43509153	43509468
chr19	+	43537273	43537327
chr19	+	43549645	43550617
chr19	-	43557361	43557441
chr19	+	43567901	43569741
chr19	-	43585634	43585698
chr19	-	43599532	43599615
chr19	+	43608549	43608571
chr19	-	43616310	43616354
chr19	+	43800277	43800375
chr19	+	43801749	43801807
chr19	-	43830226	43830387
chr19	-	43926409	43926645
chr19	+	43955967	43955972
chr19	-	43971707	43971712
chr19	-	43995322	43995366
chr19	-	43999545	43999739
chr19	-	44014201	44014252
chr19	-	44032180	44032446
chr19	-	44054278	44054321
chr19	-	44071567	44071698
chr19	-	44075894	44076059
chr19	+	44081986	44082001
chr19	-	44082513	44082691
chr19	+	44112950	44113216
chr19	-	44113775	44113823
chr19	-	44128033	44128547
chr19	-	44132451	44132799
chr19	-	44135053	44135062
chr19	+	44214344	44214707
chr19	+	44267750	44267870
chr19	+	44352034	44352237
chr19	+	44356066	44356490
chr19	-	44379463	44379799
chr19	-	44427268	44427447
chr19	+	44427548	44427557
chr19	+	44451049	44451058
chr19	-	44478902	44479072
chr19	+	44518454	44518456
chr19	+	44539374	44539569
chr19	-	44558991	44559026
chr19	+	44573298	44573344
chr19	+	44573840	44574118
chr19	+	44597489	44597740
chr19	+	44599064	44599077
chr19	-	44603578	44603593
chr19	+	44618328	44618375
chr19	+	44628371	44628445
chr19	+	44663025	44663441
chr19	+	44681455	44681523
chr19	+	44697693	44698501
chr19	+	44785049	44785063
chr19	+	44861900	44861914
chr19	-	44887009	44887023
chr19	-	44920418	44920432
chr19	-	45014285	45014347
chr19	-	45028771	45028780
chr19	+	45132311	45132365
chr19	+	45168950	45168985
chr19	+	45196074	45196157
chr19	-	45212507	45214292
chr19	-	45280858	45280891
chr19	+	45287007	45287009
chr19	-	45389779	45390460
chr19	-	45415702	45416128
chr19	-	45424122	45424388
chr19	-	45462969	45463014
chr19	-	45526160	45526286
chr19	-	45534067	45534083
chr19	+	45546184	45546261
chr19	+	45564231	45564257
chr19	-	45564577	45564662
chr19	-	45587185	45587649
chr19	-	45605653	45605679
chr19	+	45663357	45663435
chr19	+	45670369	45670537
chr19	+	45730396	45730518
chr19	+	45774646	45774731
chr19	-	45811610	45811784
chr19	-	45888205	45888228
chr19	+	45912276	45912377
chr19	-	45914881	45916035
chr19	+	45942304	45942428
chr19	+	45949154	45949226
chr19	+	45973288	45973414
chr19	+	45976121	45976136
chr19	+	45977643	45977844
chr19	+	45998318	45999160
chr19	-	46004252	46005019
chr19	-	46047992	46048171
chr19	+	46079776	46079955
chr19	+	46095954	46096070
chr19	+	46122018	46122188
chr19	+	46189051	46189221
chr19	+	46286217	46286396
chr19	+	46313934	46314104
chr19	+	46391010	46391186
chr19	+	46462249	46462543
chr19	+	46465973	46466090
chr19	+	46500151	46500694
chr19	-	46508056	46508101
chr19	-	46550435	46550789
chr19	+	46561177	46561264
chr19	-	46576055	46576264
chr19	+	46594926	46595172
chr19	-	46595573	46595680
chr19	-	46623105	46624523
chr19	+	46637627	46637644
chr19	-	46774467	46774530
chr19	-	46825108	46825171
chr19	+	46883871	46883934
chr19	+	46904491	46904554
chr19	+	46951387	46951450
chr19	+	46966776	46967662
chr19	+	46967790	46967953
chr19	-	46992450	46992513
chr19	+	47035094	47035199
chr19	+	47043337	47043560
chr19	+	47056685	47056755
chr19	+	47073215	47073293
chr19	+	47080375	47080400
chr19	-	47083994	47084017
chr19	-	47155229	47155284
chr19	-	47190063	47190068
chr19	-	47238544	47238732
chr19	+	47261684	47261762
chr19	-	47264704	47264953
chr19	-	47328376	47328403
chr19	+	47412672	47412999
chr19	-	47420396	47424193
chr19	-	47438175	47438457
chr19	+	47450970	47450991
chr19	+	47480697	47480763
chr19	-	47483325	47483441
chr19	+	47498224	47498301
chr19	+	47505577	47506177
chr19	+	47509369	47509488
chr19	-	47532932	47532944
chr19	-	47584918	47585029
chr19	-	47606299	47606814
chr19	-	47622259	47623141
chr19	-	47638746	47638824
chr19	-	47724303	47724366
chr19	-	47790757	47790820
chr19	-	47936313	47936376
chr19	-	47961510	47961573
chr19	-	48075510	48075573
chr19	-	48113721	48113784
chr19	-	48222301	48222382
chr19	-	48278498	48278561
chr19	-	48382334	48382397
chr19	-	48393989	48394133
chr19	-	48401465	48401528
chr19	+	48465360	48465423
chr19	+	48549707	48549758
chr19	+	48602497	48602511
chr19	-	48611912	48611975
chr19	-	48661485	48661563
chr19	-	48699898	48700110
chr19	-	48722507	48722651
chr19	+	48723089	48723169
chr19	-	48730415	48730493
chr19	+	48771400	48771450
chr19	-	48793101	48793185
chr19	-	48810221	48810296
chr19	-	48835719	48835782
chr19	-	48866058	48866112
chr19	-	48946190	48946239
chr19	-	48946584	48946733
chr19	-	48976695	48976853
chr19	+	48998309	48998366
chr19	-	49043125	49044703
chr19	+	49118163	49118177
chr19	+	49158719	49158799
chr19	+	49184536	49184550
chr19	+	49203071	49203085
chr19	+	49222064	49222078
chr19	+	49227830	49229100
chr19	+	49251170	49251184
chr19	+	49293867	49293881
chr19	+	49302409	49304317
chr19	+	49311821	49311835
chr19	+	49340626	49340640
chr19	+	49366074	49366088
chr19	+	49371607	49373676
chr19	+	49413786	49413845
chr19	-	49460354	49460368
chr19	-	49499383	49499397
chr19	-	49536408	49536531
chr19	-	49578319	49583781
chr19	-	49593204	49593218
chr19	+	49696090	49696132
chr19	+	49839237	49839315
chr19	+	49867044	49867098
chr19	+	49873897	49874048
chr19	+	49943912	49944143
chr19	+	49973029	49973381
chr19	+	50004222	50004303
chr19	+	50041623	50041710
chr19	+	50086513	50086786
chr19	+	50101722	50101764
chr19	+	50109989	50110046
chr19	+	50137375	50137450
chr19	+	50143576	50143630
chr19	+	50150493	50150564
chr19	-	50235311	50235409
chr19	+	50271174	50271471
chr19	+	50285213	50286622
chr19	-	50331367	50332931
chr19	-	50373191	50373316
chr19	-	50413295	50413315
chr19	+	50426861	50426950
chr19	+	50446687	50446737
chr19	+	50459829	50459847
chr19	-	50497569	50500381
chr19	+	50514619	50514811
chr19	-	50540598	50540897
chr19	-	50556622	50556937
chr19	-	50565231	50565263
chr19	-	50565634	50565638
chr19	-	50586978	50587529
chr19	+	50593362	50593416
chr19	-	50601795	50601822
chr19	+	50618368	50618472
chr19	-	50663685	50663810
chr19	+	50691890	50691923
chr19	+	50693805	50695164
chr19	-	50702870	50702874
chr19	+	50834455	50834474
chr19	-	50864619	50864690
chr19	-	50884331	50884333
chr19	+	50886985	50886986
chr19	-	50887802	50888008
chr19	-	50963140	50963942
chr19	-	50974537	50974605
chr19	-	50974876	50975157
chr19	-	50977291	50977450
chr19	-	50987414	50987854
chr19	-	51009625	51010274
chr19	-	51043848	51043877
chr19	-	51049489	51049593
chr19	-	51096373	51096871
chr19	-	51168365	51168449
chr19	-	51217833	51218119
chr19	+	51236042	51236060
chr19	-	51274357	51275152
chr19	+	51319722	51319746
chr19	+	51343376	51343394
chr19	+	51344104	51344134
chr19	+	51424872	51424896
chr19	+	51492174	51492199
chr19	+	51498765	51498784
chr19	+	51499030	51499185
chr19	-	51542194	51542314
chr19	+	51664830	51666132
chr19	+	51796532	51796534
chr19	-	51803368	51803437
chr19	-	51818555	51819322
chr19	-	51842710	51844793
chr19	-	51855913	51856161
chr19	-	51906004	51906043
chr19	-	51911228	51911467
chr19	+	51941246	51941527
chr19	-	51950548	51953581
chr19	-	51982497	51983062
chr19	+	52045861	52045863
chr19	+	52113773	52117453
chr19	-	52216145	52216266
chr19	+	52243505	52243712
chr19	-	52326028	52326125
chr19	-	52423255	52423528
chr19	+	52427612	52427699
chr19	+	52453498	52453500
chr19	+	52548128	52548832
chr19	-	52567806	52567994
chr19	-	52614139	52614150
chr19	-	52660798	52661472
chr19	-	52679004	52679229
chr19	-	52687084	52687287
chr19	-	52709912	52710009
chr19	+	52739195	52739935
chr19	+	52911682	52912085
chr19	+	52940629	52940852
chr19	+	52973855	52973883
chr19	-	53029513	53029612
chr19	+	53081191	53081326
chr19	-	53203737	53203806
chr19	-	53238929	53238991
chr19	-	53301591	53301598
chr19	+	53360619	53360635
chr19	-	53367022	53367146
chr19	-	53388086	53388209
chr19	-	53426729	53427069
chr19	-	53429472	53429547
chr19	+	53436031	53436089
chr19	-	53474869	53474877
chr19	-	53499022	53499142
chr19	+	53515368	53515476
chr19	-	53521914	53521991
chr19	+	53558967	53558989
chr19	-	53560912	53561004
chr19	-	53585493	53585498
chr19	+	53586337	53586427
chr19	+	53593462	53593926
chr19	+	53641075	53641261
chr19	+	53664577	53664595
chr19	+	53747322	53747392
chr19	-	53770984	53771152
chr19	-	53807977	53808441
chr19	+	53814210	53814212
chr19	-	53815584	53815622
chr19	-	53831925	53832063
chr19	-	53840635	53840701
chr19	+	53865425	53866055
chr19	-	53898059	53899499
chr19	-	53910331	53910446
chr19	-	53914043	53914100
chr19	-	53922076	53922160
chr19	-	53935215	53935351
chr19	-	53940694	53940928
chr19	+	53943082	53946350
chr19	-	53951306	53951540
chr19	-	54006053	54006076
chr19	-	54031393	54031480
chr19	+	54062606	54062689
chr19	-	54068303	54069967
chr19	+	54092906	54092937
chr19	+	54095866	54096000
chr19	+	54114138	54114191
chr19	+	54128791	54128880
chr19	+	54149998	54150031
chr19	-	54160577	54160678
chr19	+	54188064	54188181
chr19	-	54188981	54188992
chr19	-	54212136	54212150
chr19	+	54219026	54219040
chr19	-	54227116	54227173
chr19	+	54231771	54231829
chr19	-	54239279	54239293
chr19	-	54243794	54243808
chr19	+	54250430	54250444
chr19	+	54281484	54281630
chr19	+	54299516	54299804
chr19	+	54303144	54303671
chr19	+	54309474	54309510
chr19	-	54322943	54323182
chr19	+	54348476	54350306
chr19	+	54352936	54352959
chr19	-	54363403	54363492
chr19	+	54506002	54506416
chr19	-	54530610	54530678
chr19	-	54535241	54535304
chr19	+	54554913	54555144
chr19	+	54559068	54559077
chr19	-	54585953	54585995
chr19	-	54636387	54636448
chr19	+	54646554	54646643
chr19	+	54648401	54648490
chr19	+	54669709	54669741
chr19	+	54682699	54682713
chr19	+	54685573	54685645
chr19	+	54691526	54691540
chr19	+	54708470	54708542
chr19	-	54723542	54723783
chr19	+	54755691	54755760
chr19	+	54778289	54778373
chr19	-	54778595	54778786
chr19	+	54835015	54835167
chr19	-	54840096	54840203
chr19	-	54857494	54857656
chr19	+	54859743	54859907
chr19	+	54860893	54861136
chr19	+	54872380	54872385
chr19	+	54875305	54875322
chr19	+	54886309	54886409
chr19	-	54887322	54887462
chr19	-	54942216	54942278
chr19	+	54958147	54958316
chr19	+	54962203	54962269
chr19	-	54996060	54996127
chr19	+	55008065	55008175
chr19	+	55013411	55013544
chr19	+	55045950	55046024
chr19	+	55046398	55046568
chr19	-	55052053	55052199
chr19	-	55061468	55061548
chr19	-	55062123	55062273
chr19	-	55066881	55066947
chr19	+	55067986	55068364
chr19	-	55072793	55072813
chr19	-	55091217	55091229
chr19	-	55096708	55096786
chr19	+	55101894	55104876
chr19	-	55125920	55126097
chr19	-	55156075	55156114
chr19	+	55211093	55211231
chr19	+	55226152	55226160
chr19	-	55245772	55246263
chr19	+	55358032	55358263
chr19	-	55476846	55476911
chr19	-	55515662	55515841
chr19	-	55523282	55524151
chr19	+	55560608	55560690
chr19	+	55572675	55572717
chr19	+	55593921	55594122
chr19	+	55614032	55614054
chr19	-	55628023	55628041
chr19	+	55671199	55671457
chr19	-	55671614	55671727
chr19	-	55705355	55705500
chr19	-	55709547	55709578
chr19	-	55832333	55832480
chr19	-	55884266	55884473
chr19	+	55911734	55911988
chr19	+	55918595	55918741
chr19	-	55985484	55985767
chr19	+	55992773	55993517
chr19	-	56013386	56013945
chr19	-	56018771	56018816
chr19	+	56026518	56026560
chr19	+	56050024	56050069
chr19	-	56068542	56068587
chr19	-	56104320	56104396
chr19	-	56105746	56105806
chr19	-	56147653	56147725
chr19	-	56163133	56163172
chr19	-	56176835	56176839
chr19	-	56177395	56177467
chr19	-	56196166	56196235
chr19	-	56204573	56204615
chr19	-	56214111	56214198
chr19	-	56220660	56220699
chr19	-	56222525	56222585
chr19	-	56229653	56229689
chr19	-	56259667	56259722
chr19	-	56260085	56260136
chr19	+	56277644	56277683
chr19	+	56320044	56320464
chr19	+	56337439	56337871
chr19	+	56420187	56420223
chr19	-	56459139	56459160
chr19	-	56540750	56543561
chr19	-	56549216	56549704
chr19	-	56561336	56561392
chr19	-	56563475	56563643
chr19	-	56567445	56567601
chr19	-	56582209	56582509
chr19	-	56612611	56612647
chr19	-	56653000	56653453
chr19	-	56694986	56695439
chr19	-	56696373	56696799
chr19	+	56726648	56726714
chr19	-	56768395	56768466
chr19	-	56825364	56825400
chr19	-	56918990	56918998
chr19	-	57075388	57075426
chr19	+	57095158	57095172
chr19	+	57131286	57131300
chr19	-	57135367	57135400
chr19	-	57169411	57169425
chr19	-	57198762	57198776
chr19	-	57202358	57202360
chr19	-	57220796	57220810
chr19	-	57241919	57241933
chr19	-	57261555	57262598
chr19	+	57325566	57325577
chr19	+	57385162	57385239
chr19	+	57464679	57464696
chr19	+	57495535	57495549
chr19	+	57544238	57544300
chr19	+	57565031	57565042
chr19	+	57597079	57597093
chr19	+	57626540	57626554
chr19	+	57748189	57751115
chr19	+	57769213	57769227
chr19	-	57791855	57792635
chr19	-	57807443	57809629
chr19	-	57910897	57910959
chr19	-	57959276	57962820
chr19	-	57992473	57996750
chr19	-	58013009	58013023
chr19	-	58033598	58037199
chr19	-	58049323	58049337
chr19	-	58085306	58085320
chr19	-	58151092	58151154
chr19	-	58163317	58165446
chr19	-	58281327	58281341
chr19	-	58310769	58310865
chr19	-	58317727	58317741
chr19	-	58348798	58348812
chr19	-	58377949	58377963
chr19	+	58446601	58446615
chr19	+	58593081	58593095
chr19	+	58618296	58618567
chr19	-	58764443	58764451
chr19	-	59000660	59000751
chr19	+	59018952	59019240
chr19	+	59077561	59077730
chr19	+	59107898	59108093
chr19	+	59158209	59158491
chr19	-	59187944	59188274
chr19	-	59258810	59258843
chr19	+	59295859	59295895
chr19	+	59297999	59298008
chr19	+	59313471	59313647
chr19	-	59317053	59317134
chr19	+	59317683	59318718
chr19	+	59338527	59338551
chr19	-	59341206	59341365
chr19	-	59355114	59355245
chr19	-	59359197	59359237
chr19	-	59368546	59368624
chr19	-	59379216	59379321
chr19	+	59384099	59384174
chr19	+	59387028	59387270
chr19	-	59396865	59396961
chr19	-	59438379	59438412
chr19	-	59452835	59452868
chr19	-	59476130	59476163
chr19	-	59476628	59476630
chr19	-	59495952	59495985
chr19	-	59542143	59542176
chr19	+	59568190	59568223
chr19	+	59618539	59618664
chr19	+	59622479	59622528
chr19	+	59629554	59629555
chr19	-	59654334	59654371
chr19	+	59668022	59668543
chr19	+	59705947	59705980
chr19	+	59746405	59748318
chr19	+	59777158	59777191
chr19	+	59797522	59797555
chr19	+	59834337	59834370
chr19	+	59866298	59866331
chr19	+	59927814	59927847
chr19	+	59941823	59941856
chr19	+	59973115	59973148
chr19	+	59989619	59989652
chr19	+	60006919	60006958
chr19	+	60019768	60019801
chr19	+	60036032	60036065
chr19	+	60053743	60053776
chr19	+	60077558	60077591
chr19	-	60109358	60109391
chr19	+	60144615	60144891
chr19	+	60173196	60173475
chr19	-	60197336	60197619
chr19	-	60241383	60241416
chr19	+	60266148	60266212
chr19	+	60275378	60275440
chr19	+	60279625	60279641
chr19	-	60283674	60283721
chr19	-	60297525	60297605
chr19	-	60315647	60315683
chr19	-	60320403	60320723
chr19	-	60350306	60350337
chr19	-	60360759	60360769
chr19	-	60369509	60369593
chr19	-	60369692	60369828
chr19	-	60382143	60382221
chr19	-	60412563	60412613
chr19	-	60431871	60431921
chr19	+	60482579	60482788
chr19	+	60485379	60485388
chr19	+	60487623	60487758
chr19	+	60545117	60545226
chr19	-	60545991	60546031
chr19	-	60561720	60563006
chr19	+	60573484	60573490
chr19	+	60580034	60580091
chr19	-	60589538	60589618
chr19	-	60610767	60610769
chr19	+	60659528	60659665
chr19	+	60684406	60687662
chr19	+	60688888	60688959
chr19	-	60692494	60692841
chr19	+	60800750	60801043
chr19	+	60852225	60852255
chr19	+	60858283	60858331
chr19	-	60881806	60882033
chr19	-	60941273	60941552
chr19	+	61021082	61021352
chr19	+	61055259	61055538
chr19	+	61060797	61062427
chr19	+	61151081	61151447
chr19	-	61202904	61202965
chr19	+	61306320	61306398
chr19	+	61350093	61350389
chr19	-	61380290	61380376
chr19	+	61427844	61428227
chr19	-	61580428	61582703
chr19	+	61594925	61594933
chr19	-	61610296	61610304
chr19	-	61643836	61645521
chr19	+	61665519	61665551
chr19	+	61714753	61714785
chr19	+	61742200	61742407
chr19	+	61773493	61773552
chr19	-	61824468	61827354
chr19	+	62027442	62027835
chr19	-	62331856	62335106
chr19	+	62345809	62345823
chr19	+	62395094	62395126
chr19	+	62434429	62434486
chr19	+	62434966	62434967
chr19	+	62483987	62484016
chr19	+	62524034	62524051
chr19	+	62554845	62554877
chr19	+	62571736	62571759
chr19	+	62593280	62593294
chr19	+	62691131	62691163
chr19	+	62703261	62703293
chr19	-	62730754	62730786
chr19	-	62759411	62759537
chr19	-	62762836	62762862
chr19	-	62778984	62779017
chr19	+	62781852	62781884
chr19	+	62787537	62787569
chr19	+	62791812	62791845
chr19	+	62803285	62803314
chr19	+	62807553	62807586
chr19	+	62822649	62822688
chr19	+	62836527	62836616
chr19	+	62844258	62845538
chr19	+	62879326	62879721
chr19	+	62885344	62885424
chr19	-	62889675	62892979
chr19	-	62912119	62912151
chr19	+	62930571	62930708
chr19	+	62950239	62950271
chr19	+	62957521	62958871
chr19	-	62973023	62973058
chr19	+	63017891	63017923
chr19	-	63053219	63053251
chr19	-	63119559	63119591
chr19	-	63136997	63137002
chr19	-	63144015	63145528
chr19	-	63150622	63150654
chr19	+	63177492	63177612
chr19	+	63205291	63206226
chr19	+	63241017	63241579
chr19	+	63262422	63262490
chr19	+	63263183	63263215
chr19	-	63264853	63264886
chr19	-	63293044	63293446
chr19	+	63329509	63332682
chr19	+	63447202	63447234
chr19	+	63482260	63482325
chr19	+	63515347	63515640
chr19	+	63537981	63538383
chr19	-	63555444	63556222
chr19	-	63556582	63556615
chr19	+	63557537	63560813
chr19	+	63591317	63591424
chr19	-	63612327	63612344
chr19	-	63635994	63638271
chr19	+	63642938	63643000
chr19	+	63656881	63657001
chr19	+	63658154	63660991
chr19	+	63672365	63672485
chr19	+	63680398	63680739
chr19	-	63680985	63681005
chr19	-	63714447	63715134
chr19	+	63719574	63720852
chr19	-	63747937	63748276
chr19	-	63757224	63757391
chr19	-	63761452	63761560
chr19	-	63774173	63774568
