# Supplementary material for: Intergenic, gene terminal, and intragenic CpG islands in the human genome
Source: BMC Genomics. 2010 Jan 19;11:48. doi: 10.1186/1471-2164-11-48 (PMC2817693; doi:10.1186/1471-2164-11-48)
Supplement: Additional file 2 — Gene elements. The archive contains row data used for statistical significance of gene elements and CGIs overlap. See Table 1 and Figure 1 in the manuscript. [file 1471-2164-11-48-S2.ZIP › 1coding_exon/1coding_exon_chr2.txt]

chr2	+	232798	232800
chr2	-	254965	255007
chr2	-	277785	277835
chr2	-	665758	665775
chr2	+	667289	667345
chr2	-	1397188	1397281
chr2	-	1813218	1813285
chr2	-	1953792	1953846
chr2	+	3099092	3099219
chr2	+	3116569	3116643
chr2	+	3145300	3145429
chr2	-	3237254	3237307
chr2	+	4919702	4919743
chr2	+	4929678	4930724
chr2	-	5020724	5020987
chr2	-	5055912	5055962
chr2	-	5056863	5056964
chr2	-	5061419	5061538
chr2	-	6860808	6860855
chr2	+	6955751	6956425
chr2	+	6968530	6968875
chr2	-	7087656	7087790
chr2	+	8415270	8415360
chr2	-	8772894	8773241
chr2	-	8917714	8917821
chr2	-	8953318	8953338
chr2	-	8967758	8967937
chr2	+	9094267	9094341
chr2	+	9297832	9297957
chr2	-	9479150	9479273
chr2	+	9509353	9509424
chr2	-	9514501	9514550
chr2	-	9646236	9646332
chr2	+	9720886	9721179
chr2	+	9934269	9934286
chr2	+	10042561	10042580
chr2	+	10051985	10052163
chr2	-	10134442	10134483
chr2	+	10170631	10170948
chr2	+	10213524	10213622
chr2	+	10232608	10232679
chr2	-	10510482	10510859
chr2	-	10535655	10535756
chr2	-	10764244	10764257
chr2	+	10780520	10780585
chr2	+	10813574	10813702
chr2	-	10868519	10869393
chr2	-	10903402	10903420
chr2	-	10911495	10911588
chr2	+	11219445	11219521
chr2	+	11224059	11224315
chr2	-	11246271	11246413
chr2	-	11434720	11434860
chr2	-	11542375	11542454
chr2	-	11544306	11544460
chr2	-	11549005	11549016
chr2	+	11556496	11556603
chr2	+	11647339	11647495
chr2	-	11703219	11703334
chr2	+	11760230	11760853
chr2	+	11856266	11856457
chr2	+	11870331	11870369
chr2	-	12809032	12809301
chr2	-	15515037	15515087
chr2	+	15651910	15652026
chr2	+	15682656	15682671
chr2	-	15686273	15686275
chr2	+	16030618	16030962
chr2	-	16032785	16033574
chr2	+	16690946	16691015
chr2	-	17694970	17695131
chr2	-	17803103	17803243
chr2	+	17848722	17848841
chr2	+	17862839	17862999
chr2	-	18033904	18035852
chr2	-	18687408	18687686
chr2	-	18692333	18692362
chr2	-	19474530	19475194
chr2	-	20023095	20023243
chr2	-	20111381	20111404
chr2	-	20133798	20134020
chr2	-	20172799	20172909
chr2	-	20346191	20346256
chr2	-	20448699	20448749
chr2	-	20772420	20772451
chr2	-	20922698	20922851
chr2	+	21178388	21178469
chr2	+	23773781	23773802
chr2	+	23777030	23778794
chr2	-	24092836	24092876
chr2	+	24172198	24174015
chr2	-	24184371	24184407
chr2	-	24210721	24210750
chr2	-	24218710	24218847
chr2	+	24256940	24257056
chr2	-	24310001	24310093
chr2	+	24462572	24462599
chr2	+	24793198	24793286
chr2	+	24927994	24928021
chr2	-	24928440	24928485
chr2	-	24962422	24962555
chr2	-	25052833	25053507
chr2	+	25106338	25106424
chr2	-	25256274	25256314
chr2	-	25299161	25299292
chr2	-	25382557	25382742
chr2	-	25448433	25448504
chr2	-	25787114	25787180
chr2	-	25894002	25894160
chr2	-	26012686	26012742
chr2	+	26114893	26116437
chr2	-	26169129	26169255
chr2	+	26379049	26379115
chr2	-	26388774	26388837
chr2	+	26480640	26480808
chr2	+	26536509	26536663
chr2	-	26558899	26558973
chr2	-	26612168	26612412
chr2	+	26693012	26693090
chr2	+	26898869	26898945
chr2	+	26920716	26920815
chr2	-	27033019	27033279
chr2	+	27146288	27147686
chr2	+	27156738	27156858
chr2	+	27167535	27167685
chr2	+	27187478	27187692
chr2	+	27187982	27188092
chr2	+	27213585	27213754
chr2	+	27216884	27216886
chr2	-	27221779	27221870
chr2	+	27238806	27238885
chr2	-	27258468	27258581
chr2	-	27268806	27268940
chr2	-	27271374	27272848
chr2	-	27337752	27337824
chr2	+	27341777	27342169
chr2	+	27346723	27346986
chr2	+	27347771	27347817
chr2	-	27352071	27352152
chr2	-	27391673	27392797
chr2	+	27397331	27397425
chr2	+	27411248	27411360
chr2	-	27417299	27417418
chr2	-	27456966	27457035
chr2	-	27477826	27478072
chr2	-	27504394	27504531
chr2	+	27504802	27504832
chr2	-	27505262	27505324
chr2	-	27514990	27515044
chr2	-	27516644	27516687
chr2	+	27543821	27543940
chr2	+	27567792	27568001
chr2	+	27576931	27576958
chr2	-	27577123	27577281
chr2	-	27624133	27624171
chr2	+	27629065	27629197
chr2	+	27631423	27631482
chr2	+	27717631	27717660
chr2	+	27732727	27732772
chr2	-	27763577	27763687
chr2	-	27795502	27795914
chr2	+	27796697	27796710
chr2	+	27798271	27799095
chr2	+	27799711	27799813
chr2	-	27906296	27906317
chr2	+	28024775	28024863
chr2	+	28026921	28026966
chr2	+	28029075	28029202
chr2	+	28528239	28528340
chr2	+	28683378	28683449
chr2	+	28712662	28712676
chr2	+	28741062	28741085
chr2	+	28886642	28886693
chr2	-	28950532	28950766
chr2	+	29004096	29004794
chr2	+	29156734	29156825
chr2	+	29167962	29168080
chr2	+	29255906	29256038
chr2	-	29268255	29268333
chr2	+	30054510	30055176
chr2	+	30291169	30291309
chr2	+	30366256	30366281
chr2	+	30393745	30394538
chr2	-	30594130	30594239
chr2	+	31272475	31272603
chr2	-	31369139	31369365
chr2	-	31549142	31549183
chr2	-	32099892	32099961
chr2	-	32146907	32146967
chr2	+	32176141	32176176
chr2	+	32200552	32200966
chr2	+	32302621	32302623
chr2	+	32341380	32341412
chr2	+	32414876	32414954
chr2	+	32493965	32494205
chr2	+	32636767	32636827
chr2	+	32666389	32666542
chr2	+	32765011	32765098
chr2	+	33084043	33084536
chr2	+	33271456	33271678
chr2	-	33651855	33651924
chr2	-	33720380	33722122
chr2	+	33735887	33735939
chr2	-	36495087	36495417
chr2	+	36720084	36720204
chr2	-	36855165	36855216
chr2	-	37105024	37105257
chr2	-	37152635	37152670
chr2	+	37222083	37222208
chr2	-	37227228	37227234
chr2	-	37286482	37286600
chr2	+	37370206	37370361
chr2	+	37370500	37370554
chr2	-	37386340	37386423
chr2	+	37455031	37455318
chr2	-	38089373	38089389
chr2	+	38213140	38214182
chr2	-	38319340	38320642
chr2	-	38457328	38457417
chr2	-	38515936	38516053
chr2	-	38741231	38741419
chr2	+	38741650	38741660
chr2	-	38804955	38805144
chr2	+	38890022	38890049
chr2	-	38917784	38917911
chr2	-	38997454	38997462
chr2	-	39002154	39002230
chr2	+	39006975	39007198
chr2	-	39020234	39020370
chr2	-	39259128	39259214
chr2	-	39368157	39368324
chr2	+	39575684	39575779
chr2	-	39804766	39805165
chr2	-	39896039	39896152
chr2	-	39917905	39917940
chr2	-	40567264	40569071
chr2	+	42091779	42092086
chr2	+	42187588	42187629
chr2	+	42308403	42308427
chr2	-	42468621	42471337
chr2	+	42499881	42499952
chr2	-	42707537	42707564
chr2	-	42931248	42931327
chr2	-	43705488	43705605
chr2	-	43715812	43715978
chr2	+	43731107	43731182
chr2	+	43783464	43783586
chr2	+	43842810	43842846
chr2	-	43912929	43912936
chr2	+	43977327	43977469
chr2	-	43977844	43977906
chr2	+	44134589	44134737
chr2	+	44339990	44340835
chr2	+	44348015	44348117
chr2	-	44414326	44414755
chr2	-	44467725	44467806
chr2	+	44498287	44498505
chr2	-	44500798	44500935
chr2	-	45329673	45329772
chr2	-	45713417	45713460
chr2	+	45744152	45744231
chr2	+	45790891	45791238
chr2	+	46436702	46436727
chr2	+	46524618	46525486
chr2	-	46681837	46681978
chr2	+	46753727	46753954
chr2	-	46756073	46756088
chr2	-	47046600	47046752
chr2	+	47047813	47047961
chr2	+	47080332	47080515
chr2	-	47095696	47095797
chr2	-	47293961	47294041
chr2	-	47301309	47301378
chr2	+	47315231	47315233
chr2	+	47508296	47508371
chr2	+	47541982	47542192
chr2	+	47922024	47922283
chr2	-	47939870	47939945
chr2	+	47978432	47978539
chr2	+	48485005	48485541
chr2	+	48579744	48579800
chr2	+	48598664	48598706
chr2	+	48719424	48721353
chr2	-	48756665	48756685
chr2	-	48894301	48894461
chr2	-	49293056	49293207
chr2	-	50112757	50112789
chr2	-	50485480	50485738
chr2	+	53904165	53904360
chr2	+	53906675	53906809
chr2	-	53925999	53926160
chr2	-	54014415	54014474
chr2	+	54087931	54087971
chr2	+	54254487	54254544
chr2	+	54482637	54482661
chr2	+	54665207	54665354
chr2	+	54697567	54697675
chr2	-	55092824	55092944
chr2	-	55148874	55148907
chr2	-	55163873	55166267
chr2	-	55188532	55189087
chr2	+	55361022	55361198
chr2	-	55371612	55371659
chr2	-	55402427	55402645
chr2	-	55471353	55471447
chr2	+	55557804	55557866
chr2	-	55658589	55658703
chr2	-	55712406	55712472
chr2	-	55755931	55756072
chr2	-	55832449	55832609
chr2	+	56323410	56323631
chr2	-	58187618	58187753
chr2	-	58380004	58380099
chr2	-	60595985	60599753
chr2	+	60692002	60692056
chr2	+	60895265	60895281
chr2	+	60926313	60926406
chr2	-	61020627	61020636
chr2	+	61150551	61150676
chr2	+	61156546	61156637
chr2	+	61209137	61209286
chr2	+	61320181	61320191
chr2	-	61323512	61323586
chr2	-	61343042	61343059
chr2	-	61672558	61672683
chr2	+	62027167	62027293
chr2	-	62044465	62044644
chr2	+	62644816	62644915
chr2	+	62845978	62846081
chr2	-	63191777	63191873
chr2	-	63576647	63576668
chr2	+	63726982	63727056
chr2	+	63727829	63727831
chr2	+	63980971	63980989
chr2	-	63995105	63995218
chr2	-	64113771	64113797
chr2	-	64122649	64122784
chr2	+	64247025	64247095
chr2	+	64593331	64593366
chr2	+	64690260	64692194
chr2	+	65128429	65128955
chr2	+	65208230	65208586
chr2	-	65211046	65212963
chr2	+	65268678	65268700
chr2	+	65366695	65366742
chr2	-	65385315	65385524
chr2	+	65570747	65570772
chr2	+	65575573	65575667
chr2	+	66574640	66574651
chr2	-	67536232	67536454
chr2	-	68185956	68186093
chr2	-	68283368	68283479
chr2	+	68296044	68296226
chr2	-	68296718	68296924
chr2	-	68390908	68390910
chr2	+	68458005	68458183
chr2	-	68504135	68504176
chr2	+	68603623	68603928
chr2	+	68606515	68606610
chr2	-	68913964	68914203
chr2	+	69091633	69091644
chr2	+	69113419	69113472
chr2	-	69152283	69152434
chr2	-	69525848	69525854
chr2	-	69562365	69562492
chr2	-	69570685	69570778
chr2	-	69576144	69576205
chr2	+	69781661	69781823
chr2	+	69920349	69920357
chr2	+	69968676	69968935
chr2	+	70032768	70032801
chr2	-	70054114	70054186
chr2	-	70319946	70320768
chr2	+	70387188	70387213
chr2	+	70396948	70397059
chr2	-	70398262	70398349
chr2	-	70432401	70432432
chr2	-	70440708	70440794
chr2	-	70692515	70692554
chr2	-	70845013	70845195
chr2	-	70929195	70929425
chr2	-	70959250	70959310
chr2	+	70974489	70974561
chr2	+	71039407	71039653
chr2	+	71074740	71074857
chr2	-	71117431	71117600
chr2	-	71132481	71132489
chr2	+	71133473	71133542
chr2	+	71167813	71168713
chr2	+	71207469	71207497
chr2	-	71214151	71215486
chr2	+	71268965	71269004
chr2	+	71269451	71269539
chr2	+	71487740	71489056
chr2	+	71540753	71540872
chr2	-	71592784	71592871
chr2	-	72273928	72274059
chr2	-	72286415	72286618
chr2	+	72635238	72635291
chr2	+	73026217	73026520
chr2	-	73056736	73057156
chr2	-	73210388	73210489
chr2	+	73251130	73251560
chr2	-	73359447	73359565
chr2	+	73371877	73371943
chr2	+	73373162	73373167
chr2	-	73524652	73524975
chr2	-	73873211	73873351
chr2	+	73918656	73918897
chr2	+	73969639	73969841
chr2	+	74040094	74040219
chr2	+	74065693	74065834
chr2	+	74085537	74085688
chr2	-	74212411	74212421
chr2	+	74317443	74317456
chr2	+	74337442	74337524
chr2	-	74346506	74346608
chr2	-	74453727	74453805
chr2	-	74513105	74513134
chr2	-	74516782	74517009
chr2	+	74518787	74518819
chr2	-	74560936	74561714
chr2	-	74571249	74571409
chr2	-	74578333	74578404
chr2	+	74580488	74580598
chr2	+	74593938	74593956
chr2	-	74597385	74597453
chr2	-	74603678	74604029
chr2	-	74611351	74611442
chr2	-	74614394	74614454
chr2	+	74620599	74621619
chr2	-	74621878	74621917
chr2	+	74646358	74646414
chr2	-	74653589	74653988
chr2	-	74663791	74663867
chr2	+	74668362	74668411
chr2	-	74668789	74669294
chr2	+	74691104	74691416
chr2	-	74693537	74693596
chr2	-	74715238	74715323
chr2	+	74778818	74779057
chr2	+	74793159	74793303
chr2	+	74973363	74973425
chr2	+	74993096	74993237
chr2	-	75097462	75097674
chr2	-	75337327	75337715
chr2	+	75656837	75656921
chr2	-	75785589	75785691
chr2	-	75849372	75849636
chr2	+	77660449	77660452
chr2	-	79164875	79164950
chr2	+	79226330	79226393
chr2	-	79259643	79259706
chr2	+	79298111	79298186
chr2	-	79790338	79790439
chr2	+	80440728	80442602
chr2	-	80452345	80452437
chr2	+	84597955	84598012
chr2	+	84687147	84687199
chr2	+	84797254	84797256
chr2	+	84857098	84857166
chr2	+	84936336	84936440
chr2	+	85044800	85044899
chr2	+	85110233	85110248
chr2	-	85272466	85272714
chr2	-	85466698	85466743
chr2	-	85488165	85488333
chr2	+	85493117	85493288
chr2	-	85495980	85496033
chr2	+	85540904	85540926
chr2	+	85572852	85572892
chr2	+	85573737	85573904
chr2	-	85678069	85678159
chr2	+	85700167	85700209
chr2	+	85716428	85716430
chr2	+	85723272	85723274
chr2	-	85734545	85734630
chr2	-	85740216	85740237
chr2	+	85740665	85740729
chr2	+	85754977	85755244
chr2	-	85769586	85769727
chr2	+	85806898	85806964
chr2	+	85833200	85833251
chr2	-	85892971	85893738
chr2	-	86002143	86002264
chr2	-	86006386	86006398
chr2	+	86179173	86179237
chr2	+	86245029	86245132
chr2	+	86265957	86266086
chr2	-	86269513	86269522
chr2	+	86334119	86334163
chr2	-	86338272	86338314
chr2	+	86476260	86476291
chr2	-	86580829	86581014
chr2	-	86702085	86702129
chr2	+	86761442	86761667
chr2	+	86859449	86859590
chr2	-	86903830	86903974
chr2	-	86929558	86929606
chr2	-	87000604	87000646
chr2	+	88165986	88167344
chr2	-	88206646	88206782
chr2	+	88266732	88266798
chr2	+	88311932	88312154
chr2	+	88314086	88314182
chr2	-	88664425	88664451
chr2	-	88734249	88734428
chr2	+	88765747	88766054
chr2	-	88830701	88830763
chr2	-	89105465	89105519
chr2	-	89131611	89131659
chr2	-	89149162	89149216
chr2	-	89166395	89166443
chr2	-	89179403	89179457
chr2	-	89224400	89224448
chr2	-	89239035	89239089
chr2	-	89256516	89256570
chr2	-	89281805	89281853
chr2	-	89315828	89315876
chr2	-	89352590	89352644
chr2	-	89361126	89361174
chr2	-	89384263	89384311
chr2	+	89459065	89459119
chr2	+	94959199	94959696
chr2	-	95113412	95113504
chr2	-	95209353	95209410
chr2	+	95240752	95240872
chr2	+	95263846	95263878
chr2	+	95265195	95265228
chr2	+	95268847	95270595
chr2	+	95362208	95362451
chr2	+	95367615	95367619
chr2	+	95385061	95385075
chr2	-	95493181	95493425
chr2	+	95569926	95570336
chr2	-	95681646	95682056
chr2	-	96023076	96023109
chr2	-	96115041	96115111
chr2	-	96115613	96115642
chr2	-	96119919	96119981
chr2	-	96225995	96226049
chr2	-	96232580	96232967
chr2	-	96295757	96295821
chr2	-	96339286	96341218
chr2	+	96352750	96352993
chr2	-	96353963	96354101
chr2	-	96386215	96386221
chr2	+	96393005	96393049
chr2	+	96413452	96413461
chr2	-	96423442	96423460
chr2	+	96588050	96588502
chr2	+	96624438	96624441
chr2	-	96638267	96638344
chr2	-	96715639	96715667
chr2	-	96718923	96719047
chr2	+	96724532	96724746
chr2	-	96734045	96734064
chr2	+	96827465	96827651
chr2	+	96848755	96850012
chr2	-	96903889	96905113
chr2	-	96931577	96931603
chr2	-	96945499	96945598
chr2	-	96947361	96947910
chr2	-	96955389	96955497
chr2	-	96981537	96981632
chr2	+	97179073	97179317
chr2	-	97201351	97201547
chr2	-	97586119	97586190
chr2	+	97664506	97664666
chr2	-	97721068	97721170
chr2	+	97738824	97738871
chr2	+	97799018	97799419
chr2	+	97799851	97799874
chr2	+	97809533	97809693
chr2	+	98291945	98291956
chr2	+	98303213	98303313
chr2	+	98305053	98305188
chr2	+	98320542	98320580
chr2	+	98444957	98445057
chr2	+	98452720	98452781
chr2	-	98595030	98595135
chr2	+	98683288	98683386
chr2	-	98684741	98685020
chr2	-	98801220	98801313
chr2	+	99184370	99184420
chr2	+	99222449	99222474
chr2	-	99236939	99238129
chr2	+	99255812	99255962
chr2	-	99261185	99261235
chr2	-	99329199	99329241
chr2	-	99370609	99370651
chr2	+	99408003	99408191
chr2	-	99412536	99412570
chr2	-	99539902	99539955
chr2	-	100179382	100179434
chr2	-	100384087	100384155
chr2	+	100481556	100481655
chr2	+	100545469	100545544
chr2	+	100638048	100638053
chr2	+	100979735	100979766
chr2	-	101077682	101077788
chr2	+	101125381	101125478
chr2	-	101327945	101328458
chr2	-	101383109	101383568
chr2	-	101461997	101462437
chr2	-	101491003	101491004
chr2	+	101541757	101541828
chr2	+	101773061	101773117
chr2	+	102083556	102083622
chr2	+	102232703	102232763
chr2	+	102262846	102262903
chr2	+	102413243	102413303
chr2	+	102437639	102437696
chr2	+	102498256	102498325
chr2	+	102548737	102548992
chr2	-	102694826	102695114
chr2	+	102811623	102811787
chr2	+	102837195	102837326
chr2	+	102839362	102839404
chr2	-	105113069	105113203
chr2	+	105382589	105383276
chr2	-	105412563	105412661
chr2	-	105461336	105461491
chr2	+	105473817	105474071
chr2	+	105930038	105930263
chr2	-	106140739	106140817
chr2	-	106204648	106204705
chr2	-	106269122	106269215
chr2	-	106876578	106881401
chr2	+	106918009	106918951
chr2	+	107913262	107913342
chr2	+	108063130	108063307
chr2	+	108322169	108322340
chr2	+	108368642	108368792
chr2	+	108453312	108453480
chr2	+	108524249	108524254
chr2	-	108544041	108544058
chr2	-	108585141	108586836
chr2	+	108608803	108609071
chr2	+	108730049	108730230
chr2	+	108734583	108734738
chr2	+	108794581	108794652
chr2	+	108850769	108850910
chr2	-	108861797	108861889
chr2	-	109005938	109005988
chr2	-	109689533	109689553
chr2	-	109728750	109728779
chr2	-	110230640	110230744
chr2	-	110319852	110319920
chr2	-	110327167	110327723
chr2	+	111151778	111151803
chr2	-	111272893	111272908
chr2	+	111572153	111574450
chr2	+	111597554	111597947
chr2	-	111623857	111623955
chr2	+	112354421	112354633
chr2	+	112372544	112372604
chr2	+	112529400	112529564
chr2	-	112612464	112612538
chr2	+	112728716	112728789
chr2	+	112805268	112808055
chr2	+	112956153	112956309
chr2	+	113016303	113016479
chr2	+	113031823	113031889
chr2	+	113058456	113058457
chr2	-	113120637	113120970
chr2	-	113230701	113230703
chr2	-	113238370	113238406
chr2	-	113257532	113257578
chr2	+	113309991	113310037
chr2	+	113386821	113386902
chr2	+	113389001	113389067
chr2	+	113452447	113452501
chr2	-	113479680	113479689
chr2	+	113505505	113505517
chr2	+	113533247	113533275
chr2	+	113546547	113546578
chr2	+	113591827	113591836
chr2	+	113601433	113601548
chr2	+	113656265	113657320
chr2	-	113733094	113733391
chr2	+	113752177	113752201
chr2	+	113911676	113911829
chr2	+	113912879	113912924
chr2	+	113944790	113944896
chr2	+	113967621	113967632
chr2	+	114051534	114051549
chr2	+	114069933	114070010
chr2	-	114102414	114102520
chr2	-	114220084	114220098
chr2	+	114230177	114230216
chr2	+	114364087	114364130
chr2	+	114916586	114916645
chr2	+	115636041	115636079
chr2	+	118288584	118288668
chr2	+	118291345	118291534
chr2	-	118295554	118295556
chr2	-	118421911	118421961
chr2	-	118480528	118480610
chr2	+	118487760	118487801
chr2	+	118570363	118570606
chr2	+	119416107	119416203
chr2	+	119704819	119704840
chr2	+	119719303	119719794
chr2	+	119728538	119728654
chr2	+	119840858	119840866
chr2	-	119841391	119841450
chr2	+	119997961	119998032
chr2	+	120283660	120283797
chr2	+	120492891	120493070
chr2	+	120752471	120752584
chr2	-	121444338	121444412
chr2	-	121758854	121758915
chr2	-	121836978	121837016
chr2	-	122079507	122079701
chr2	+	122210552	122210656
chr2	+	122229586	122229651
chr2	+	124499458	124499539
chr2	+	127130070	127130118
chr2	-	127164075	127164117
chr2	-	127580666	127580749
chr2	-	127677178	127677355
chr2	-	127767860	127767887
chr2	+	127816932	127816935
chr2	-	127893749	127893818
chr2	+	127999981	128000014
chr2	+	128101096	128101115
chr2	-	128123817	128123880
chr2	-	128138110	128138192
chr2	-	128148818	128148828
chr2	-	128244582	128244785
chr2	-	128320465	128320617
chr2	-	128331832	128331904
chr2	-	128347632	128348038
chr2	-	128470154	128470176
chr2	+	128500896	128500967
chr2	-	128565162	128565219
chr2	-	130508515	130508609
chr2	-	130593798	130594318
chr2	-	130618550	130618799
chr2	-	130628080	130628451
chr2	-	130628899	130628959
chr2	-	130638177	130638236
chr2	+	130650357	130650395
chr2	-	130656086	130656255
chr2	-	130672161	130672163
chr2	-	130815644	130815714
chr2	+	130815818	130815928
chr2	+	130816736	130816738
chr2	+	130829911	130830003
chr2	+	131522263	131522562
chr2	-	131603000	131603213
chr2	+	131673882	131673951
chr2	+	131712247	131712283
chr2	+	131809708	131810228
chr2	-	132067505	132067507
chr2	+	132083512	132083570
chr2	+	132111644	132112877
chr2	+	132119276	132119525
chr2	+	132121283	132122132
chr2	-	132342863	132342890
chr2	-	132392197	132392242
chr2	-	132556036	132558073
chr2	+	132752793	132753010
chr2	-	132955528	132957031
chr2	-	133261186	133261237
chr2	-	133261352	133261412
chr2	-	133373245	133373264
chr2	+	133894341	133894408
chr2	-	134845707	134845947
chr2	-	135310036	135310237
chr2	+	135326763	135326784
chr2	+	135429985	135430041
chr2	+	135450585	135450659
chr2	-	135510157	135510314
chr2	-	135614759	135614831
chr2	+	135615928	135615949
chr2	+	135643610	135643627
chr2	-	135759856	135760051
chr2	-	135821815	135822163
chr2	-	135941286	135941513
chr2	-	135944752	135944930
chr2	+	136095631	136095791
chr2	+	136196148	136198056
chr2	-	136333232	136333313
chr2	-	136427832	136428471
chr2	-	136467561	136467667
chr2	-	136552698	136552717
chr2	+	136576705	136576770
chr2	+	138555794	138555930
chr2	-	139141519	139141596
chr2	+	142721949	142722030
chr2	+	143476669	143476837
chr2	-	143746792	143746956
chr2	-	144598481	144598797
chr2	-	144799902	144800080
chr2	+	145108577	145108649
chr2	-	148436454	148436508
chr2	+	148567203	148567259
chr2	+	149050060	149050172
chr2	+	149236451	149236471
chr2	+	149812971	149812975
chr2	-	150119731	150119848
chr2	-	150269111	150269119
chr2	-	150541065	150541067
chr2	-	151169290	151169439
chr2	-	151943747	151943749
chr2	+	151964890	151964970
chr2	+	152039689	152039782
chr2	+	152092446	152092549
chr2	-	152150672	152150778
chr2	-	152184815	152184853
chr2	-	152415143	152415178
chr2	-	152510153	152510198
chr2	-	152655691	152655735
chr2	-	152780971	152781033
chr2	+	152857625	152857664
chr2	+	153017626	153017742
chr2	+	153301063	153301180
chr2	+	153318496	153318612
chr2	+	153400647	153401046
chr2	+	154626519	154626660
chr2	-	155380796	155381497
chr2	+	157011343	157012206
chr2	+	157158126	157158227
chr2	+	157192920	157192940
chr2	-	157940103	157941556
chr2	-	158007422	158007662
chr2	-	158009493	158009499
chr2	-	158125867	158126040
chr2	-	158310592	158310664
chr2	+	158481447	158481513
chr2	-	158784084	158784145
chr2	+	159138435	159138459
chr2	-	159303283	159303441
chr2	+	159340357	159342547
chr2	-	159747930	159747990
chr2	-	159964690	159965087
chr2	-	160128800	160128907
chr2	+	160160593	160160737
chr2	-	160411041	160411193
chr2	-	160462900	160463008
chr2	-	160480150	160480216
chr2	-	160586607	160586700
chr2	-	160744313	160744421
chr2	-	160882021	160882081
chr2	-	161049234	161049385
chr2	-	161090527	161090568
chr2	+	161175307	161175381
chr2	+	161861681	161861779
chr2	+	162000844	162000891
chr2	+	162077096	162077221
chr2	+	162098429	162099120
chr2	-	162306536	162306583
chr2	-	162755993	162755998
chr2	-	162831104	162831195
chr2	-	162871120	162871175
chr2	-	162925339	162925344
chr2	+	162999872	163000324
chr2	-	163026266	163026292
chr2	-	163520460	163520535
chr2	-	164290330	164292084
chr2	-	164416920	164416944
chr2	-	165303136	165303326
chr2	-	165523173	165523213
chr2	-	165634724	165634784
chr2	+	165858148	165858411
chr2	+	165977841	165978107
chr2	+	166277083	166277230
chr2	-	166360727	166362710
chr2	-	166452203	166452717
chr2	-	166572496	166572572
chr2	-	166635702	166635722
chr2	-	166755375	166755638
chr2	-	166993516	166993773
chr2	+	167159480	167159713
chr2	+	167818043	167818079
chr2	-	167933673	167933964
chr2	+	168929245	168929452
chr2	+	169138466	169138635
chr2	+	169484664	169484690
chr2	-	169510212	169510237
chr2	+	169571404	169571536
chr2	-	169583349	169583566
chr2	+	169700067	169700142
chr2	+	169763599	169763911
chr2	-	169765474	169765604
chr2	+	170044338	170044416
chr2	+	170161571	170161629
chr2	-	170191796	170192905
chr2	-	170245242	170245297
chr2	+	170253670	170254046
chr2	+	170286059	170286119
chr2	+	170382989	170383720
chr2	+	170417032	170418244
chr2	-	170482978	170483043
chr2	+	170506506	170506614
chr2	+	170631979	170632082
chr2	+	170646887	170646983
chr2	-	170860305	170860306
chr2	+	171377004	171377114
chr2	+	171500609	171500690
chr2	+	171611358	171611420
chr2	-	171631616	171631759
chr2	-	171735778	171735858
chr2	-	171799756	171799869
chr2	-	171842307	171842445
chr2	+	172042439	172042523
chr2	+	172116595	172116720
chr2	+	172150907	172151047
chr2	+	172204563	172204755
chr2	+	172372173	172372280
chr2	-	172408889	172408933
chr2	+	172576220	172576231
chr2	+	172604518	172604524
chr2	+	172690384	172690423
chr2	-	172775913	172776225
chr2	+	172792374	172792773
chr2	+	173118024	173118205
chr2	+	173246386	173246581
chr2	+	173426219	173426283
chr2	+	173512200	173512211
chr2	+	173657621	173657679
chr2	+	173781267	173781425
chr2	-	174045199	174045219
chr2	-	174654640	174654759
chr2	-	174655400	174655406
chr2	-	174832060	174832134
chr2	-	174936950	174937050
chr2	+	175085786	175085857
chr2	+	175088519	175088677
chr2	+	175091325	175091424
chr2	-	175094403	175094550
chr2	-	175130133	175130200
chr2	-	175163200	175163528
chr2	-	175171732	175172191
chr2	-	175275758	175275808
chr2	-	175454587	175454629
chr2	-	175537115	175537366
chr2	-	175695129	175695147
chr2	-	175808225	175808353
chr2	-	175820373	175820420
chr2	-	175826647	175826678
chr2	-	175871590	175871628
chr2	+	176685788	176685819
chr2	+	176859350	176859890
chr2	+	176959865	176959904
chr2	+	176960645	176960654
chr2	-	177903035	177903106
chr2	-	177954767	177954811
chr2	+	177973743	177975904
chr2	-	178083025	178083284
chr2	-	178761760	178762671
chr2	+	178794536	178794697
chr2	+	178802781	178803080
chr2	+	178996419	178996520
chr2	+	179010598	179010636
chr2	-	179023264	179023275
chr2	-	179140476	179140635
chr2	-	179141200	179141264
chr2	+	179168513	179168733
chr2	-	179171104	179171143
chr2	-	179494785	179494875
chr2	-	179535859	179535957
chr2	-	179568197	179568370
chr2	-	179812003	179812031
chr2	-	179882020	179882074
chr2	-	180235060	180235149
chr2	-	180435946	180435970
chr2	+	180459736	180459988
chr2	+	181672276	181672469
chr2	+	182147888	182148084
chr2	-	182215451	182215524
chr2	-	182248799	182248862
chr2	+	182347002	182347239
chr2	+	182582300	182582510
chr2	-	182676344	182676424
chr2	-	183116811	183116863
chr2	+	183212509	183212609
chr2	+	183408320	183408523
chr2	-	183452915	183453034
chr2	-	183556309	183556786
chr2	+	183728226	183728333
chr2	+	183769168	183769393
chr2	+	183814692	183814731
chr2	+	185289193	185289303
chr2	+	186435791	186435801
chr2	+	186497225	186499366
chr2	+	187280572	187280756
chr2	-	187384407	187384644
chr2	-	187539199	187539363
chr2	-	188075778	188075828
chr2	+	188193881	188194001
chr2	+	189167936	189167963
chr2	-	189664722	189664800
chr2	+	189740801	189740851
chr2	-	190131725	190131810
chr2	+	190270650	190270692
chr2	+	190356365	190357828
chr2	-	190366936	190367323
chr2	-	190451652	190451872
chr2	+	190472654	190472827
chr2	-	190482042	190482173
chr2	-	190752456	190752828
chr2	+	191009948	191009982
chr2	+	191050335	191050538
chr2	+	191126262	191127793
chr2	+	191349409	191350227
chr2	-	191571317	191571702
chr2	+	191700108	191700235
chr2	+	191967128	191967262
chr2	+	192071595	192071798
chr2	-	192368847	192368937
chr2	+	192884585	192884756
chr2	+	196370273	196371280
chr2	-	196407184	196407235
chr2	-	196758927	196758941
chr2	-	196853492	196853613
chr2	-	197008782	197010051
chr2	+	197123362	197123653
chr2	+	197403587	197403913
chr2	-	197409787	197409896
chr2	-	197489740	197489841
chr2	-	197499444	197499617
chr2	-	197616700	197616846
chr2	-	197877253	197877288
chr2	-	198000808	198000834
chr2	+	198125202	198125229
chr2	-	198143791	198143894
chr2	-	198180427	198180450
chr2	+	198188905	198189078
chr2	+	198190667	198190669
chr2	+	198206317	198206376
chr2	-	198213890	198213916
chr2	-	198365550	198365688
chr2	-	198471952	198472080
chr2	-	198474859	198474861
chr2	+	198476213	198476233
chr2	-	198774042	198776462
chr2	-	200146098	200146266
chr2	+	200626634	200626718
chr2	+	200646028	200646477
chr2	-	201079474	201079512
chr2	+	201197086	201197245
chr2	+	201223205	201223337
chr2	+	201262667	201264206
chr2	+	201276338	201276382
chr2	-	201503447	201503510
chr2	-	201551931	201552091
chr2	+	201577842	201577844
chr2	-	201582173	201582608
chr2	-	201648259	201648352
chr2	+	201714188	201714238
chr2	+	201769112	201769251
chr2	+	201820095	201820375
chr2	+	201823265	201823363
chr2	+	201840007	201840064
chr2	+	201876007	201876353
chr2	+	201948461	201948611
chr2	-	201956716	201957020
chr2	+	201970210	201971098
chr2	-	201972361	201972973
chr2	-	202041521	202041633
chr2	+	202110646	202110736
chr2	+	202145070	202145081
chr2	-	202164975	202164984
chr2	-	202309129	202309359
chr2	-	202332838	202332855
chr2	-	202384105	202384183
chr2	+	202459095	202459114
chr2	+	202496894	202497016
chr2	-	202497753	202497872
chr2	+	202928669	202928680
chr2	+	202956171	202956215
chr2	+	203067704	203067779
chr2	-	203386241	203386261
chr2	-	203519077	203519238
chr2	+	203601665	203601705
chr2	+	203632132	203632209
chr2	+	203642788	203642908
chr2	+	203826050	203826481
chr2	+	203929292	203929363
chr2	+	203970303	203970342
chr2	+	204018744	204018860
chr2	+	204057200	204057273
chr2	-	204081290	204081372
chr2	+	204185463	204185582
chr2	+	204396753	204396846
chr2	+	204396926	204396977
chr2	+	204558172	204558280
chr2	+	204627044	204627101
chr2	+	205236229	205236400
chr2	-	206373521	206373593
chr2	-	206753029	206753246
chr2	-	206823175	206823311
chr2	+	206843848	206843908
chr2	+	206850210	206850289
chr2	-	207134097	207134310
chr2	+	207455480	207455501
chr2	+	207456924	207457700
chr2	+	207464557	207464627
chr2	-	207629830	207629897
chr2	-	207855697	207855798
chr2	+	207857370	207857372
chr2	-	208245866	208245979
chr2	+	208314459	208314605
chr2	-	208402337	208402346
chr2	-	208666881	208667604
chr2	-	208814695	208814703
chr2	-	208820014	208820022
chr2	-	208836342	208836350
chr2	-	208853778	208853786
chr2	+	208941660	208941781
chr2	+	208961750	208961921
chr2	+	208988917	208989009
chr2	+	209097275	209097349
chr2	+	210343401	210343662
chr2	+	210462303	210462394
chr2	+	210649933	210649937
chr2	+	210692892	210693013
chr2	-	210706205	210706342
chr2	-	210843725	210844812
chr2	-	210915417	210915493
chr2	-	210993772	210993774
chr2	-	211005141	211005272
chr2	+	211166546	211166626
chr2	+	211246964	211247089
chr2	-	211285807	211285812
chr2	-	213228679	213228760
chr2	-	213838826	213838859
chr2	+	213974263	213974308
chr2	+	213974714	213974849
chr2	+	213974892	213974981
chr2	-	213987499	213987587
chr2	-	215499642	215499799
chr2	-	215722051	215722157
chr2	-	215736067	215736194
chr2	+	215828369	215828437
chr2	-	216002372	216002390
chr2	-	216058092	216058167
chr2	-	216081861	216081993
chr2	-	216125884	216126031
chr2	-	216703462	216703556
chr2	-	216749124	216749191
chr2	+	216771847	216772027
chr2	+	216786193	216786463
chr2	-	216799666	216799686
chr2	+	217059974	217060489
chr2	+	217104934	217105744
chr2	+	217189104	217189106
chr2	-	217323753	217324194
chr2	-	217384668	217385004
chr2	-	218493018	218493827
chr2	-	218503914	218503962
chr2	+	218588027	218588194
chr2	+	218760835	218760880
chr2	+	218763605	218763615
chr2	+	218825031	218827481
chr2	+	218907700	218907773
chr2	-	218919023	218919079
chr2	-	218959610	218959745
chr2	+	218960194	218960314
chr2	-	218960764	218960830
chr2	-	218964425	218964583
chr2	-	218967861	218967889
chr2	+	218972168	218972369
chr2	+	219013496	219013659
chr2	+	219036655	219037017
chr2	+	219047113	219047137
chr2	+	219072597	219072603
chr2	+	219090319	219090385
chr2	+	219091870	219091940
chr2	+	219094937	219096168
chr2	-	219114007	219114081
chr2	+	219248726	219248881
chr2	+	219259183	219259206
chr2	-	219305968	219305989
chr2	-	219338863	219339646
chr2	+	219346378	219346657
chr2	-	219351216	219351535
chr2	+	219362158	219362198
chr2	+	219363058	219363141
chr2	+	219387746	219387838
chr2	+	219427905	219429391
chr2	-	219472411	219472665
chr2	-	219520974	219521127
chr2	+	219521966	219521998
chr2	+	219550266	219550345
chr2	-	219571223	219571335
chr2	-	219675251	219675302
chr2	-	219683243	219683403
chr2	-	219717877	219717957
chr2	-	219718428	219718637
chr2	-	219728602	219728760
chr2	-	219729123	219729275
chr2	-	219750380	219750694
chr2	-	219848413	219848589
chr2	-	219859748	219859893
chr2	-	219860050	219860211
chr2	+	219866987	219867055
chr2	+	219868580	219868860
chr2	-	219897215	219897269
chr2	-	219906879	219906933
chr2	-	219908352	219908900
chr2	-	219917096	219917124
chr2	+	219918149	219918251
chr2	-	219920485	219920632
chr2	-	219932995	219932997
chr2	+	219933729	219933800
chr2	+	219936227	219936312
chr2	-	219943635	219943646
chr2	+	219944083	219944085
chr2	-	219970061	219970125
chr2	-	219990212	219990483
chr2	-	219999445	219999559
chr2	+	220077986	220078021
chr2	+	220108690	220109267
chr2	+	220141971	220142034
chr2	+	220152216	220152284
chr2	+	220190203	220190242
chr2	+	220204571	220205533
chr2	-	220222060	220222129
chr2	+	220233452	220233765
chr2	-	220234955	220235120
chr2	-	220249452	220249650
chr2	+	220253582	220253692
chr2	+	220293001	220293003
chr2	-	220318220	220318270
chr2	-	222262383	222262473
chr2	+	222988755	222988839
chr2	-	223114827	223115045
chr2	+	223346240	223346297
chr2	+	223362010	223362086
chr2	+	223598996	223599373
chr2	-	223631864	223632449
chr2	-	224527670	224527672
chr2	+	224635370	224635506
chr2	-	224647695	224647873
chr2	-	224691864	224692122
chr2	-	225068921	225070379
chr2	-	225091259	225091990
chr2	-	225247881	225248072
chr2	-	225275166	225275231
chr2	-	225520763	225520798
chr2	+	225732474	225732596
chr2	+	226273097	226273256
chr2	+	227554915	227555347
chr2	+	227597215	227597242
chr2	+	227854948	227855034
chr2	+	228019967	228020004
chr2	-	228020887	228021067
chr2	+	228069307	228069489
chr2	-	228162643	228162809
chr2	-	228323190	228323306
chr2	+	228392390	228392539
chr2	+	228504133	228504208
chr2	-	228561911	228561950
chr2	-	228706627	228710081
chr2	-	228871788	228871819
chr2	-	229922147	229922275
chr2	-	229952904	229953026
chr2	-	229961235	229961264
chr2	-	230404369	230404644
chr2	+	230570203	230570300
chr2	-	230612735	230612830
chr2	-	230735966	230736824
chr2	-	230749315	230749573
chr2	-	230863065	230863568
chr2	-	230902567	230902624
chr2	+	230907001	230907147
chr2	+	230916065	230916123
chr2	+	231048179	231048187
chr2	+	231061184	231061187
chr2	+	231106517	231106548
chr2	+	231450222	231450335
chr2	-	231555246	231555365
chr2	+	231599842	231601182
chr2	+	231686454	231686754
chr2	-	231747245	231747260
chr2	+	231813632	231813983
chr2	+	231896457	231896507
chr2	+	231906979	231907011
chr2	-	231984529	231986471
chr2	-	232154552	232154569
chr2	-	232203743	232203778
chr2	-	232218339	232219167
chr2	+	232220575	232220577
chr2	+	232398922	232398966
chr2	-	232400394	232400516
chr2	+	232471280	232471329
chr2	+	232478786	232478947
chr2	+	232484561	232484566
chr2	+	232705143	232705194
chr2	+	233069018	233069093
chr2	+	233097110	233097176
chr2	-	233146415	233146481
chr2	+	233176083	233176868
chr2	+	233216431	233216482
chr2	+	233229963	233230017
chr2	+	233240940	233240959
chr2	+	233323920	233324221
chr2	+	233353051	233353164
chr2	-	233425413	233425453
chr2	+	233461118	233461577
chr2	-	233560557	233560629
chr2	+	233664838	233665105
chr2	+	233942474	233942588
chr2	+	233953819	233953881
chr2	+	233968283	233968319
chr2	+	233980872	233980999
chr2	+	233999836	233999925
chr2	+	234019173	234019259
chr2	+	234045165	234045320
chr2	-	234078879	234079013
chr2	+	234202355	234202405
chr2	+	234308354	234309208
chr2	+	234327169	234328023
chr2	+	234362581	234363435
chr2	+	234372584	234373438
chr2	+	234383651	234384511
chr2	+	234403638	234404504
chr2	+	234409467	234410333
chr2	+	234419773	234420639
chr2	-	234450934	234451797
chr2	-	234531255	234532627
chr2	+	234545030	234545146
chr2	+	234617183	234617299
chr2	+	234741431	234741515
chr2	+	235725647	235725764
chr2	-	236185331	236185493
chr2	-	236931923	236932163
chr2	-	237194274	237194305
chr2	+	237197900	237197910
chr2	-	237776608	237776685
chr2	-	238031095	238031701
chr2	+	238087370	238087460
chr2	+	238184070	238184179
chr2	-	238209085	238209291
chr2	-	238267900	238267953
chr2	+	238276641	238276797
chr2	+	238383099	238383164
chr2	+	238462820	238462841
chr2	+	238517895	238517972
chr2	+	238550319	238550370
chr2	+	238663750	238663867
chr2	+	238751696	238751784
chr2	+	238772445	238772477
chr2	+	238791061	238791354
chr2	-	238798609	238798614
chr2	-	238894140	238894194
chr2	-	238930466	238930546
chr2	+	238968348	238968577
chr2	+	239011304	239011426
chr2	+	239015968	239016015
chr2	-	239117712	239117760
chr2	-	239582808	239583628
chr2	-	239834363	239834501
chr2	-	240010627	240010648
chr2	-	240684634	240684708
chr2	-	240795599	240795754
chr2	+	240799676	240799733
chr2	-	241095326	241095491
chr2	-	241214273	241214341
chr2	+	241216597	241216742
chr2	+	241232541	241232668
chr2	-	241246319	241246459
chr2	+	241342122	241342244
chr2	-	241351321	241351443
chr2	+	241457054	241457159
chr2	+	241528273	241528437
chr2	-	241536464	241537039
chr2	-	241551337	241551346
chr2	-	241761658	241761678
chr2	-	241792279	241792370
chr2	+	241802242	241802437
chr2	+	241809901	241809952
chr2	-	241848017	241848171
chr2	-	241909246	241909248
chr2	-	241915589	241915717
chr2	+	241926199	241926274
chr2	+	241983638	241983646
chr2	-	242032513	242032695
chr2	+	242167411	242167440
chr2	-	242218889	242219108
chr2	-	242292322	242292586
chr2	+	242296346	242296422
chr2	+	242296856	242297129
chr2	-	242312955	242313015
chr2	+	242346059	242346188
chr2	+	242361471	242361507
chr2	+	242414421	242415270
chr2	+	242436361	242436389
chr2	+	242472514	242472546
chr2	+	242475672	242475872
chr2	+	242644639	242645304
