# Supplementary material for: Intergenic, gene terminal, and intragenic CpG islands in the human genome
Source: BMC Genomics. 2010 Jan 19;11:48. doi: 10.1186/1471-2164-11-48 (PMC2817693; doi:10.1186/1471-2164-11-48)
Supplement: Additional file 2 — Gene elements. The archive contains row data used for statistical significance of gene elements and CGIs overlap. See Table 1 and Figure 1 in the manuscript. [file 1471-2164-11-48-S2.ZIP › 1coding_exon/1coding_exon_chr20.txt]

chr20	-	212604	212630
chr20	-	218200	218227
chr20	+	219232	219251
chr20	+	278288	278476
chr20	+	316655	316945
chr20	+	337383	337423
chr20	-	338533	338669
chr20	-	364126	364830
chr20	-	370232	370326
chr20	-	390980	391049
chr20	-	391067	391144
chr20	-	437095	437195
chr20	-	693852	694418
chr20	-	844549	844857
chr20	+	930729	930807
chr20	+	1047417	1047545
chr20	+	1054276	1054293
chr20	+	1063546	1063949
chr20	-	1224884	1225065
chr20	-	1241984	1242112
chr20	-	1249007	1249060
chr20	-	1321606	1321642
chr20	-	1381138	1381220
chr20	-	1386845	1386884
chr20	-	1395365	1395469
chr20	-	1419921	1420005
chr20	-	1486227	1486299
chr20	-	1548515	1548590
chr20	-	1577698	1578028
chr20	+	1586288	1586360
chr20	-	1824094	1824172
chr20	+	1911602	1911730
chr20	+	2031519	2032011
chr20	+	2224710	2224716
chr20	-	2309615	2309621
chr20	-	2399334	2399336
chr20	-	2421345	2421378
chr20	+	2422424	2422541
chr20	+	2465268	2465301
chr20	+	2530915	2530947
chr20	+	2544843	2544850
chr20	+	2581307	2581309
chr20	-	2585521	2585541
chr20	-	2589103	2589311
chr20	+	2592799	2592834
chr20	+	2621792	2621794
chr20	-	2684275	2684470
chr20	-	2725652	2725660
chr20	+	2729047	2729218
chr20	-	2743831	2744090
chr20	+	2768435	2768558
chr20	+	2769421	2769473
chr20	+	2892924	2892996
chr20	+	2973061	2973214
chr20	+	2974715	2974926
chr20	-	3000302	3000421
chr20	-	3013201	3013320
chr20	-	3051958	3052011
chr20	-	3095351	3095809
chr20	+	3133183	3133273
chr20	+	3138198	3138263
chr20	-	3147205	3147278
chr20	+	3166190	3166325
chr20	-	3399755	3400164
chr20	-	3592001	3592046
chr20	-	3600524	3601036
chr20	-	3610555	3610651
chr20	+	3635727	3635775
chr20	-	3667322	3667364
chr20	-	3682156	3682856
chr20	-	3688654	3688747
chr20	+	3709826	3709934
chr20	+	3725179	3725378
chr20	+	3727067	3727110
chr20	+	3750765	3750940
chr20	+	3783272	3783388
chr20	+	3817748	3818375
chr20	+	3836818	3836925
chr20	-	3841178	3841281
chr20	+	3892522	3892664
chr20	+	4103703	4103910
chr20	-	4110603	4110623
chr20	-	4721640	4721698
chr20	-	4729618	4729676
chr20	-	4861101	4861208
chr20	-	5037978	5038076
chr20	-	5041607	5041674
chr20	+	5048224	5048444
chr20	+	5055739	5055795
chr20	-	5105276	5105391
chr20	-	5507026	5507187
chr20	+	5533010	5533058
chr20	+	5701512	5701689
chr20	-	5840280	5840328
chr20	+	5878924	5879051
chr20	+	5880662	5880809
chr20	-	5934893	5935198
chr20	-	5980791	5981445
chr20	-	6016424	6016453
chr20	-	6044458	6044557
chr20	+	6048051	6048201
chr20	-	6698774	6699119
chr20	-	7868933	7869069
chr20	+	7948085	7948260
chr20	+	8061299	8061397
chr20	+	8076683	8076766
chr20	+	9236462	9236545
chr20	+	9299817	9299942
chr20	-	9443500	9443563
chr20	-	9473016	9473057
chr20	+	9572773	9572976
chr20	+	9966950	9967295
chr20	-	10204140	10204211
chr20	-	10341178	10342162
chr20	-	10349176	10349385
chr20	+	10602098	10602178
chr20	+	11846924	11847249
chr20	-	13055340	13055364
chr20	-	13558581	13558725
chr20	+	13711150	13711786
chr20	+	13713715	13713936
chr20	-	13924410	13924455
chr20	+	14252643	14256152
chr20	-	15915434	15915446
chr20	+	16501874	16501920
chr20	+	16660348	16660411
chr20	+	16677047	16677161
chr20	-	17155951	17156127
chr20	-	17459598	17459974
chr20	+	17487333	17487334
chr20	+	17498854	17498856
chr20	-	17529431	17529690
chr20	+	17587241	17589152
chr20	-	17653671	17653796
chr20	+	17897018	17897068
chr20	-	17898503	17899013
chr20	+	17986179	17986278
chr20	+	18071305	18071563
chr20	+	18079471	18079586
chr20	-	18234331	18234451
chr20	-	18362296	18362409
chr20	-	18382375	18382398
chr20	+	18393894	18394002
chr20	-	18396151	18396212
chr20	+	18425713	18425811
chr20	+	18439480	18439700
chr20	-	18516717	18516759
chr20	+	18758663	18758695
chr20	+	19141487	19141628
chr20	-	19209614	19209731
chr20	+	19212789	19213050
chr20	+	19818246	19818302
chr20	-	19946041	19946093
chr20	-	19980936	19980986
chr20	+	19984592	19984658
chr20	+	19985298	19985440
chr20	+	19999547	19999648
chr20	-	20156893	20157020
chr20	+	20441157	20441176
chr20	+	20785907	20785966
chr20	+	21054757	21054845
chr20	-	21232037	21232111
chr20	-	22328989	22329296
chr20	+	23053705	23054911
chr20	-	23293021	23294384
chr20	+	23349942	23350039
chr20	-	23368905	23369123
chr20	+	23381221	23381448
chr20	-	23420305	23420535
chr20	-	23496848	23497087
chr20	-	23566257	23566499
chr20	-	23617379	23617606
chr20	-	23679276	23679503
chr20	-	23755070	23755297
chr20	-	23808083	23808313
chr20	+	23915073	23915248
chr20	+	24471734	24472213
chr20	-	24878076	24878211
chr20	-	24921230	24921324
chr20	-	24942597	24942647
chr20	-	24959395	24959776
chr20	-	24986405	24986738
chr20	+	25010309	25010732
chr20	+	25124501	25124503
chr20	+	25135173	25135226
chr20	+	25154548	25155349
chr20	-	25176815	25177057
chr20	+	25319149	25319339
chr20	-	25336457	25336531
chr20	-	25387019	25387234
chr20	-	25455044	25455223
chr20	-	25615027	25615053
chr20	+	25777341	25777347
chr20	+	25997790	25997840
chr20	-	28225815	28225889
chr20	+	29441887	29441947
chr20	+	29527910	29528249
chr20	+	29566016	29566198
chr20	-	29690482	29690563
chr20	+	29773119	29773682
chr20	+	29808941	29809046
chr20	+	29871045	29871096
chr20	-	29878328	29878402
chr20	-	29921781	29921801
chr20	+	29922040	29922051
chr20	+	29922591	29922659
chr20	-	29931347	29931361
chr20	+	30003339	30003425
chr20	+	30019640	30020223
chr20	+	30061919	30061948
chr20	+	30103889	30103950
chr20	+	30123127	30123246
chr20	+	30161205	30161219
chr20	-	30184513	30184590
chr20	+	30253383	30253642
chr20	+	30259406	30259529
chr20	+	30361242	30362645
chr20	+	30410240	30410296
chr20	-	30411211	30411255
chr20	-	30526065	30526173
chr20	+	30579222	30579293
chr20	-	30653130	30653159
chr20	-	30702481	30702615
chr20	+	30794775	30794858
chr20	+	30831583	30831612
chr20	+	30831791	30831932
chr20	-	30877395	30877515
chr20	+	31055731	31055807
chr20	+	31060042	31060150
chr20	+	31083115	31083211
chr20	+	31106891	31107014
chr20	+	31134416	31134467
chr20	+	31220613	31220769
chr20	+	31249679	31249778
chr20	+	31269004	31269130
chr20	+	31289179	31289338
chr20	+	31337541	31337655
chr20	-	31350541	31350694
chr20	-	31448228	31448531
chr20	+	31494778	31495087
chr20	+	31625668	31625728
chr20	-	31658449	31658566
chr20	-	31725691	31725819
chr20	-	31737471	31737731
chr20	+	31771562	31771674
chr20	+	31783489	31783519
chr20	+	31792371	31792479
chr20	+	31862936	31863125
chr20	-	32123542	32123797
chr20	-	32149965	32150040
chr20	+	32163563	32163577
chr20	+	32280247	32280676
chr20	-	32311842	32312001
chr20	+	32354710	32354737
chr20	+	32445279	32445348
chr20	+	32567925	32567927
chr20	+	32601443	32601494
chr20	-	32610334	32610373
chr20	+	32728421	32728550
chr20	+	32755889	32755977
chr20	-	32760205	32760328
chr20	-	32833585	32833819
chr20	-	32910907	32911071
chr20	-	32914777	32914953
chr20	+	32924111	32924279
chr20	+	32928110	32928287
chr20	-	32934365	32934453
chr20	+	33003188	33003316
chr20	+	33026959	33026963
chr20	-	33029470	33029560
chr20	-	33144078	33144245
chr20	-	33198616	33198722
chr20	+	33205907	33206332
chr20	-	33223619	33223688
chr20	-	33335393	33335704
chr20	-	33340008	33340142
chr20	-	33343009	33343521
chr20	-	33433135	33433138
chr20	-	33435255	33435341
chr20	-	33445309	33445378
chr20	+	33463157	33463180
chr20	-	33513607	33513792
chr20	+	33579944	33580272
chr20	+	33593261	33593348
chr20	-	33593509	33593556
chr20	-	33613033	33613106
chr20	-	33628122	33628143
chr20	+	33655133	33655152
chr20	-	33667340	33667643
chr20	-	33684131	33684259
chr20	-	33700295	33706658
chr20	-	33749817	33749843
chr20	-	33750528	33750624
chr20	-	33776374	33776436
chr20	+	33792160	33792210
chr20	+	33852859	33852941
chr20	+	34020099	34020149
chr20	+	34176780	34176863
chr20	+	34225114	34225290
chr20	+	34226896	34227051
chr20	+	34291205	34291961
chr20	+	34493535	34494533
chr20	+	34524386	34524416
chr20	+	34561122	34561138
chr20	+	34562038	34562428
chr20	+	34606702	34606885
chr20	+	34640592	34640783
chr20	+	34667769	34667882
chr20	-	34673861	34674372
chr20	-	34703062	34703152
chr20	-	34783496	34783552
chr20	-	34832690	34832996
chr20	-	34833242	34833275
chr20	+	34901034	34901231
chr20	-	34937992	34938024
chr20	-	35013253	35013460
chr20	-	35157590	35157745
chr20	+	35241040	35241056
chr20	-	35241174	35241186
chr20	+	35318624	35318706
chr20	+	35363081	35363230
chr20	+	35445971	35446220
chr20	+	35583148	35583219
chr20	+	35738851	35738902
chr20	+	35740355	35740434
chr20	+	35755939	35755968
chr20	+	35808461	35808463
chr20	-	35965167	35965287
chr20	+	36073331	36075632
chr20	-	36095764	36095914
chr20	-	36194156	36194758
chr20	-	36227005	36227014
chr20	-	36284265	36284515
chr20	+	36322314	36322316
chr20	+	36366028	36366169
chr20	+	36408334	36408457
chr20	+	36508850	36510787
chr20	+	36550490	36550675
chr20	+	36561617	36561690
chr20	+	36629200	36629289
chr20	+	36648098	36648314
chr20	+	36810536	36810910
chr20	+	36897983	36898232
chr20	+	37024425	37024464
chr20	+	37053526	37053572
chr20	+	37072378	37072461
chr20	+	39091122	39091154
chr20	-	39199696	39199912
chr20	-	39264111	39266970
chr20	+	39428522	39428688
chr20	-	39466635	39467547
chr20	-	39559438	39559527
chr20	-	39613358	39613390
chr20	-	39626064	39626201
chr20	+	41251700	41251787
chr20	+	41520088	41520194
chr20	+	41576599	41576830
chr20	+	41594857	41594978
chr20	+	41602138	41602362
chr20	+	41628370	41628585
chr20	+	41656753	41656871
chr20	+	41729338	41729357
chr20	+	42007967	42008092
chr20	-	42035448	42035486
chr20	-	42173751	42175534
chr20	-	42248381	42248759
chr20	+	42268935	42269011
chr20	-	42309389	42309568
chr20	+	42373030	42373202
chr20	+	42399212	42399472
chr20	+	42417859	42417907
chr20	+	42463427	42463541
chr20	-	42542054	42542498
chr20	+	42583968	42584006
chr20	-	42676612	42676762
chr20	-	42713630	42713662
chr20	+	42725409	42725506
chr20	-	42777446	42777505
chr20	+	42872230	42872326
chr20	-	42963589	42963888
chr20	+	43022262	43022388
chr20	-	43028624	43028658
chr20	-	43161216	43161291
chr20	-	43177054	43177138
chr20	+	43186424	43186502
chr20	+	43236978	43237056
chr20	+	43269109	43269184
chr20	-	43283445	43283520
chr20	-	43316514	43316598
chr20	-	43366282	43366768
chr20	+	43367564	43367636
chr20	-	43368977	43368998
chr20	+	43410379	43410438
chr20	-	43425586	43425747
chr20	+	43440243	43440290
chr20	+	43468506	43468664
chr20	+	43470522	43470660
chr20	+	43478211	43478397
chr20	+	43481288	43481449
chr20	-	43531836	43531914
chr20	-	43601370	43601460
chr20	-	43607692	43607866
chr20	-	43609320	43609410
chr20	-	43641275	43641300
chr20	-	43672144	43672234
chr20	-	43712554	43712653
chr20	+	43747955	43748045
chr20	-	43764177	43764264
chr20	+	43766971	43767044
chr20	-	43784421	43784535
chr20	-	43837463	43837592
chr20	+	43851940	43852021
chr20	+	43854051	43854155
chr20	+	43874742	43874842
chr20	-	43875499	43875510
chr20	-	43886829	43886838
chr20	+	43889292	43889294
chr20	+	43895966	43895986
chr20	+	43896253	43896514
chr20	-	43902805	43905321
chr20	+	43919234	43919361
chr20	+	43944639	43946444
chr20	+	43953372	43953425
chr20	-	43953615	43953808
chr20	+	43973399	43973498
chr20	-	44001046	44001169
chr20	+	44033256	44033456
chr20	-	44070973	44071110
chr20	+	44083570	44083813
chr20	-	44091391	44091442
chr20	-	44132428	44132490
chr20	+	44141433	44141470
chr20	-	44180390	44180440
chr20	-	44313086	44313340
chr20	-	44420433	44420552
chr20	-	44420688	44420696
chr20	-	44436582	44436641
chr20	-	44437282	44437296
chr20	-	44437714	44437800
chr20	-	44451085	44451245
chr20	-	44456451	44456528
chr20	-	44517941	44519059
chr20	-	44566660	44566693
chr20	-	44568353	44568389
chr20	-	44574128	44574148
chr20	-	44675506	44675741
chr20	+	44713357	44713467
chr20	+	44771783	44771786
chr20	+	45040678	45040682
chr20	-	45052057	45052165
chr20	-	45311438	45311573
chr20	-	45381102	45381183
chr20	-	45410007	45410031
chr20	+	45418808	45418821
chr20	-	45684399	45684481
chr20	-	45725604	45725667
chr20	-	45819340	45819514
chr20	-	46706423	46706436
chr20	+	46877586	46877804
chr20	+	46971834	46971954
chr20	-	47108408	47108492
chr20	-	47203877	47203977
chr20	+	47215941	47216145
chr20	+	47269300	47269485
chr20	+	47276386	47276479
chr20	-	47283296	47283349
chr20	+	47325723	47325783
chr20	-	47328273	47328660
chr20	-	47531858	47532412
chr20	-	47617987	47618060
chr20	+	47763520	47763634
chr20	-	47862867	47862892
chr20	+	47958099	47958434
chr20	+	47986357	47986496
chr20	-	48033004	48033085
chr20	-	48163051	48163072
chr20	-	48165428	48165519
chr20	-	48179490	48179520
chr20	+	48203461	48203581
chr20	-	48560472	48560534
chr20	+	48680682	48680791
chr20	+	48781731	48781796
chr20	-	48844938	48845117
chr20	-	48953833	48953940
chr20	-	49008307	49008467
chr20	-	49058624	49060282
chr20	-	49592316	49592445
chr20	-	49775765	49775803
chr20	-	49818248	49818270
chr20	-	49852225	49852354
chr20	-	50155078	50155183
chr20	+	50241537	50241582
chr20	+	51023240	51023279
chr20	-	51603027	51603033
chr20	-	51631407	51632772
chr20	-	52108593	52108664
chr20	-	52221523	52221639
chr20	+	52223268	52223525
chr20	+	52258047	52258070
chr20	+	52265285	52265386
chr20	+	52525893	52525958
chr20	-	52638668	52638752
chr20	+	54012344	54012634
chr20	-	54367469	54367654
chr20	+	54396619	54396660
chr20	+	54404016	54404184
chr20	+	54420922	54420957
chr20	+	54477161	54477229
chr20	+	54526556	54527345
chr20	-	54638008	54638055
chr20	+	55274168	55274585
chr20	+	55338331	55338461
chr20	+	55362502	55362591
chr20	+	55381268	55382201
chr20	-	55400113	55400280
chr20	+	55532125	55532667
chr20	-	55569874	55570097
chr20	-	55628724	55628757
chr20	-	55668005	55668118
chr20	-	55717936	55718044
chr20	+	55718922	55718925
chr20	-	56159427	56159494
chr20	-	56236686	56237091
chr20	+	56281231	56281236
chr20	+	56318439	56318474
chr20	+	56397922	56397979
chr20	-	56426799	56426825
chr20	+	56523121	56523169
chr20	+	56660469	56660600
chr20	+	56702885	56703055
chr20	+	56848557	56849336
chr20	+	56900177	56900315
chr20	+	56904100	56904134
chr20	+	56989733	56989819
chr20	-	56999612	57000470
chr20	+	57015436	57015578
chr20	-	57027973	57028029
chr20	-	57040670	57040701
chr20	+	57051149	57051180
chr20	+	57201255	57203207
chr20	+	57309263	57309314
chr20	+	57585959	57586067
chr20	+	57613465	57613582
chr20	+	57751562	57751718
chr20	-	57844920	57845010
chr20	+	57930840	57930863
chr20	+	57952394	57955954
chr20	+	57967177	57967245
chr20	+	58005021	58005038
chr20	+	58078425	58078493
chr20	+	59260965	59261021
chr20	-	59579146	59579194
chr20	+	60072902	60074261
chr20	+	60131118	60131244
chr20	-	60134821	60134890
chr20	-	60149269	60149281
chr20	+	60151659	60151754
chr20	+	60152272	60152340
chr20	+	60162914	60162916
chr20	+	60167123	60167199
chr20	+	60167239	60167393
chr20	+	60169902	60170031
chr20	-	60201872	60202075
chr20	-	60223422	60225329
chr20	+	60228172	60228421
chr20	+	60241286	60242434
chr20	+	60264636	60264672
chr20	+	60287691	60287800
chr20	-	60312020	60312232
chr20	-	60322755	60322876
chr20	+	60375400	60375696
chr20	-	60395790	60395839
chr20	-	60415366	60415727
chr20	-	60422272	60423153
chr20	-	60428038	60428098
chr20	-	60483450	60483972
chr20	+	60552199	60554292
chr20	+	60561310	60561317
chr20	-	60758252	60759047
chr20	+	60768182	60768342
chr20	+	60811005	60811718
chr20	+	60898321	60898468
chr20	+	60906657	60906827
chr20	-	60918862	60918939
chr20	-	60962821	60963467
chr20	+	61012571	61013409
chr20	+	61043300	61043417
chr20	+	61054628	61054686
chr20	+	61055029	61055069
chr20	+	61068817	61069857
chr20	-	61111182	61111270
chr20	+	61317663	61317689
chr20	-	61337894	61338242
chr20	+	61356194	61356247
chr20	+	61377378	61377437
chr20	+	61396905	61396986
chr20	-	61429238	61429783
chr20	+	61462886	61462961
chr20	-	61469686	61470856
chr20	-	61541395	61541989
chr20	-	61573965	61574260
chr20	+	61599417	61599560
chr20	-	61623106	61623160
chr20	-	61638882	61639111
chr20	-	61648905	61649260
chr20	-	61668641	61669447
chr20	-	61706540	61706615
chr20	-	61721064	61721194
chr20	-	61741510	61742583
chr20	+	61755124	61755142
chr20	+	61761200	61761301
chr20	+	61790157	61790183
chr20	-	61798565	61798988
chr20	+	61808795	61808887
chr20	+	61810377	61810960
chr20	+	61839347	61839444
chr20	+	61839997	61840296
chr20	+	61841710	61841835
chr20	-	61843942	61844027
chr20	-	61845468	61849076
chr20	+	61891618	61892554
chr20	+	61967163	61967181
chr20	-	62030143	62030249
chr20	-	62058057	62058169
chr20	-	62069178	62069318
chr20	-	62069627	62069747
chr20	+	62081174	62081264
chr20	+	62083043	62083113
chr20	+	62165110	62165181
chr20	-	62168282	62168335
chr20	+	62178654	62178683
chr20	+	62194518	62194778
chr20	+	62300659	62300713
chr20	+	62361763	62362069
