# Supplementary material for: Intergenic, gene terminal, and intragenic CpG islands in the human genome
Source: BMC Genomics. 2010 Jan 19;11:48. doi: 10.1186/1471-2164-11-48 (PMC2817693; doi:10.1186/1471-2164-11-48)
Supplement: Additional file 2 — Gene elements. The archive contains row data used for statistical significance of gene elements and CGIs overlap. See Table 1 and Figure 1 in the manuscript. [file 1471-2164-11-48-S2.ZIP › 1coding_exon/1coding_exon_chr21.txt]

chr21	-	9973137	9973168
chr21	-	9995594	9995604
chr21	+	10120574	10120588
chr21	+	13339429	13339462
chr21	-	13904421	13904941
chr21	-	14273894	14274096
chr21	+	14501007	14501115
chr21	+	14510379	14510474
chr21	+	14518640	14518729
chr21	-	14568284	14568349
chr21	-	14677287	14677311
chr21	+	14840397	14840453
chr21	+	16024584	16024628
chr21	+	16112911	16113036
chr21	+	16121297	16121393
chr21	-	17807319	17807361
chr21	+	17903161	17903333
chr21	-	18000050	18000764
chr21	+	18112380	18112506
chr21	+	18539412	18539490
chr21	-	18550741	18551006
chr21	+	18697666	18697810
chr21	+	21292753	21292807
chr21	-	24783141	24784492
chr21	-	25725361	25725498
chr21	+	25901586	25901658
chr21	-	25934005	25934071
chr21	-	26023813	26023976
chr21	+	26029121	26029137
chr21	-	26035781	26035857
chr21	+	26464753	26464809
chr21	-	26845150	26846317
chr21	-	26867058	26867454
chr21	-	27137932	27137947
chr21	-	27138415	27139144
chr21	-	27259478	27260581
chr21	-	29179405	29179538
chr21	-	29286956	29286997
chr21	+	29313403	29313469
chr21	+	29322106	29322166
chr21	-	29331557	29331655
chr21	-	29363615	29363692
chr21	+	29367723	29367782
chr21	+	29380053	29380109
chr21	+	29427537	29427606
chr21	+	29488348	29488452
chr21	+	29615473	29615706
chr21	+	29890543	29890969
chr21	-	30053045	30053200
chr21	-	30233572	30233689
chr21	+	31560197	31561159
chr21	-	31953954	31954025
chr21	+	32025847	32025876
chr21	-	32167859	32168119
chr21	+	32572863	32573196
chr21	+	32593154	32593259
chr21	-	32707033	32707192
chr21	-	32868757	32870022
chr21	-	32878342	32878485
chr21	-	32906286	32906424
chr21	-	33020954	33021077
chr21	-	33065508	33065850
chr21	+	33087746	33088602
chr21	+	33536098	33536152
chr21	+	33560641	33560689
chr21	+	33562514	33562692
chr21	+	33619231	33619306
chr21	-	33697720	33697792
chr21	-	33762964	33763062
chr21	+	33833347	33833491
chr21	-	33837269	33837345
chr21	-	33882497	33882817
chr21	+	33925662	33925727
chr21	-	34013004	34013031
chr21	+	34209902	34209937
chr21	+	34367871	34367915
chr21	-	34673674	34673685
chr21	-	34740859	34743802
chr21	-	34817705	34817725
chr21	-	34819256	34819477
chr21	-	34820831	34820917
chr21	-	34907956	34907964
chr21	+	34908929	34909180
chr21	-	34963558	34964931
chr21	-	35174724	35174835
chr21	-	35181010	35181279
chr21	-	35187092	35187116
chr21	-	35343009	35343066
chr21	+	36352984	36353056
chr21	+	36364284	36364572
chr21	+	36429361	36429649
chr21	+	36458902	36459039
chr21	+	36614433	36614471
chr21	-	36680305	36680430
chr21	+	36754789	36755863
chr21	-	36993917	36994091
chr21	+	37233002	37233053
chr21	+	37300943	37301046
chr21	-	37312057	37313826
chr21	-	37366315	37366318
chr21	+	37366604	37366757
chr21	+	37381428	37381571
chr21	-	37515264	37515906
chr21	-	37534667	37534741
chr21	+	37561409	37561465
chr21	-	37714547	37714556
chr21	-	38134830	38134854
chr21	+	38415092	38415219
chr21	+	38416296	38416375
chr21	+	38416431	38416447
chr21	+	38416588	38416632
chr21	+	38448461	38448493
chr21	-	38593054	38595614
chr21	-	38717202	38717313
chr21	-	38792157	38792174
chr21	+	38869456	38869494
chr21	-	39103829	39103900
chr21	-	39171085	39172710
chr21	-	39477048	39477181
chr21	-	39607239	39607287
chr21	-	39639626	39639642
chr21	+	39642694	39642713
chr21	-	39674181	39674282
chr21	+	39721968	39722289
chr21	-	39745704	39745937
chr21	+	39906094	39906162
chr21	-	40161298	40161306
chr21	+	41140415	41140457
chr21	+	41462061	41462372
chr21	+	41610677	41610695
chr21	+	41670704	41670952
chr21	-	41725799	41725972
chr21	-	41791916	41791930
chr21	-	42007463	42007538
chr21	-	42060089	42060270
chr21	-	42153505	42153541
chr21	-	42172448	42172549
chr21	-	42215150	42215176
chr21	-	42246548	42246826
chr21	+	42285671	42287273
chr21	+	42364495	42364570
chr21	+	42369323	42369425
chr21	+	42494855	42494902
chr21	+	42509335	42509367
chr21	+	42512442	42512483
chr21	+	42513151	42513225
chr21	+	42518874	42519093
chr21	-	42549411	42549795
chr21	-	42608472	42608703
chr21	-	42644057	42644135
chr21	-	42659589	42659673
chr21	-	42675243	42675468
chr21	-	42681581	42681645
chr21	-	42688502	42688595
chr21	+	42689120	42689320
chr21	-	42697124	42697236
chr21	+	42789312	42789365
chr21	+	42811634	42811689
chr21	+	42946994	42947062
chr21	+	42990596	42990669
chr21	+	43026604	43026605
chr21	+	43037008	43037039
chr21	-	43062879	43065699
chr21	-	43156619	43156633
chr21	+	43172586	43172674
chr21	+	43186513	43186560
chr21	+	43190109	43190226
chr21	-	43297561	43297611
chr21	-	43365164	43365372
chr21	-	43388873	43388902
chr21	+	43400630	43400673
chr21	-	43462279	43462467
chr21	+	43670331	43670486
chr21	-	43694418	43695229
chr21	-	43722372	43722442
chr21	+	43902370	43902405
chr21	+	43903974	43904103
chr21	+	43963604	43963690
chr21	-	43986053	43986080
chr21	+	44020513	44020578
chr21	+	44033939	44034071
chr21	+	44041708	44041860
chr21	+	44203991	44204168
chr21	+	44212263	44212424
chr21	+	44256803	44256869
chr21	+	44333135	44334242
chr21	+	44351726	44351743
chr21	-	44378008	44378148
chr21	-	44485115	44485128
chr21	+	44505465	44505570
chr21	+	44530318	44530449
chr21	+	44535118	44535521
chr21	+	44544417	44544501
chr21	+	44549639	44549728
chr21	-	44566088	44566186
chr21	-	44580069	44580097
chr21	+	44583429	44583505
chr21	+	44598012	44598176
chr21	+	44613526	44613654
chr21	-	44762105	44762146
chr21	-	44955776	44955857
chr21	-	45046049	45046091
chr21	-	45062291	45062311
chr21	-	45117845	45117959
chr21	-	45155068	45155125
chr21	+	45181882	45181947
chr21	+	45184401	45184529
chr21	+	45379069	45379175
chr21	+	45416000	45416027
chr21	-	45502890	45503073
chr21	-	45532084	45532214
chr21	+	45548831	45548850
chr21	-	45649574	45649584
chr21	+	45666755	45666907
chr21	-	45699873	45700518
chr21	-	45782113	45782301
chr21	+	46072303	46074722
chr21	+	46140636	46140704
chr21	+	46226193	46226289
chr21	+	46355819	46355933
chr21	-	46369620	46369653
chr21	-	46399812	46399865
chr21	-	46412650	46412731
chr21	-	46473074	46473087
chr21	-	46501131	46501285
chr21	+	46528410	46529628
chr21	-	46531256	46531465
chr21	-	46559058	46559348
chr21	-	46562354	46562413
chr21	+	46566981	46567080
chr21	+	46568571	46568624
chr21	+	46703473	46703563
chr21	+	46748812	46748830
chr21	-	46810960	46811024
chr21	+	46846619	46846756
chr21	+	46881292	46881330
chr21	+	46893939	46894079
