# Supplementary material for: Intergenic, gene terminal, and intragenic CpG islands in the human genome
Source: BMC Genomics. 2010 Jan 19;11:48. doi: 10.1186/1471-2164-11-48 (PMC2817693; doi:10.1186/1471-2164-11-48)
Supplement: Additional file 2 — Gene elements. The archive contains row data used for statistical significance of gene elements and CGIs overlap. See Table 1 and Figure 1 in the manuscript. [file 1471-2164-11-48-S2.ZIP › 1coding_exon/1coding_exon_chr22.txt]

chr22	-	14538791	14539138
chr22	+	15663183	15663517
chr22	-	15940536	15940673
chr22	-	16014570	16014695
chr22	-	16020653	16020688
chr22	-	16054993	16055022
chr22	+	16064800	16065121
chr22	+	16353080	16353135
chr22	+	16403258	16403808
chr22	-	16437265	16437284
chr22	+	16485923	16485955
chr22	+	16513032	16513152
chr22	+	16546374	16546462
chr22	-	16559593	16559706
chr22	-	16607425	16607436
chr22	-	16630930	16631009
chr22	+	16763869	16764132
chr22	+	16935697	16935926
chr22	+	16968186	16968188
chr22	+	17014985	17015141
chr22	+	17268442	17268551
chr22	-	17272991	17273095
chr22	-	17298082	17298354
chr22	-	17484195	17484273
chr22	-	17506573	17506707
chr22	-	17512092	17512350
chr22	-	17540647	17540740
chr22	-	17653677	17653718
chr22	-	17770560	17770638
chr22	+	17793517	17793553
chr22	-	17794632	17794684
chr22	-	17809742	17809765
chr22	+	17841160	17841162
chr22	+	17842046	17842096
chr22	+	18076666	18076708
chr22	+	18080815	18080895
chr22	-	18121721	18121754
chr22	-	18183305	18183432
chr22	-	18208223	18214338
chr22	-	18280937	18281022
chr22	-	18294434	18294446
chr22	-	18295511	18295517
chr22	+	18303778	18303880
chr22	-	18324604	18324892
chr22	-	18340974	18341119
chr22	+	18352662	18352871
chr22	+	18398876	18398931
chr22	+	18399101	18399171
chr22	-	18448041	18448760
chr22	+	18478960	18478983
chr22	+	18479727	18479741
chr22	+	18494025	18494128
chr22	+	18501356	18501392
chr22	-	18507871	18508527
chr22	-	18681956	18682065
chr22	+	18773091	18773219
chr22	+	19073473	19073506
chr22	-	19079569	19079602
chr22	-	19109859	19110252
chr22	-	19116423	19116595
chr22	+	19167826	19168052
chr22	+	19186520	19186587
chr22	+	19253954	19254073
chr22	-	19380027	19381148
chr22	+	19413237	19413392
chr22	-	19458071	19459043
chr22	+	19517457	19517555
chr22	+	19537953	19538189
chr22	+	19596777	19597087
chr22	+	19646787	19646817
chr22	+	19656410	19656619
chr22	+	19658891	19658967
chr22	+	19661215	19661414
chr22	-	19670544	19670672
chr22	-	19680675	19680754
chr22	+	19690227	19690347
chr22	-	19694018	19694181
chr22	+	19709674	19710655
chr22	+	19724830	19724968
chr22	-	19796932	19797152
chr22	-	19888202	19888377
chr22	+	19900923	19900986
chr22	+	20121675	20121700
chr22	-	20123793	20128257
chr22	+	20167067	20167195
chr22	+	20246588	20246614
chr22	+	20312025	20312096
chr22	+	20321180	20321366
chr22	-	20344943	20344974
chr22	-	20389471	20389587
chr22	-	20546166	20546284
chr22	-	20624769	20624974
chr22	-	20654566	20654635
chr22	+	20673095	20673396
chr22	+	20777725	20777770
chr22	+	20997641	20997686
chr22	+	20997885	20998443
chr22	+	21048570	21048615
chr22	+	21054937	21054982
chr22	-	21088703	21088748
chr22	-	21163323	21168277
chr22	+	21223786	21223806
chr22	+	21313370	21313545
chr22	+	21353787	21353832
chr22	+	21364990	21365035
chr22	+	21379458	21379503
chr22	+	21387702	21387747
chr22	+	21459576	21459621
chr22	+	21478833	21478878
chr22	+	21489869	21489914
chr22	+	21538272	21538317
chr22	+	21547492	21547537
chr22	-	21762437	21763159
chr22	+	21806963	21807161
chr22	+	21812107	21812292
chr22	+	21847702	21848980
chr22	-	21950745	21950839
chr22	-	22066501	22067048
chr22	-	22153620	22153647
chr22	-	22246726	22246931
chr22	+	22298557	22298764
chr22	+	22358772	22358950
chr22	+	22430048	22430072
chr22	-	22431275	22432601
chr22	+	22434575	22434615
chr22	+	22439612	22439719
chr22	-	22453911	22454003
chr22	-	22505305	22505315
chr22	-	22505636	22505728
chr22	+	22522191	22522845
chr22	+	22523712	22523732
chr22	+	22524231	22524272
chr22	+	22524741	22524770
chr22	-	22561216	22561323
chr22	-	22641050	22641157
chr22	-	22671696	22671807
chr22	-	22701376	22701549
chr22	+	22708674	22708785
chr22	-	22756520	22756522
chr22	+	22859682	22860167
chr22	+	22902042	22902117
chr22	-	22905290	22905462
chr22	+	22965075	22965247
chr22	+	22972527	22973920
chr22	-	23022754	23022906
chr22	+	23151431	23152074
chr22	-	23215926	23216029
chr22	-	23269439	23269449
chr22	+	23275471	23275513
chr22	-	23278197	23278322
chr22	+	23312738	23313560
chr22	+	23331603	23331766
chr22	-	23347965	23348140
chr22	-	23482919	23483020
chr22	+	23658670	23658796
chr22	+	23921918	23921992
chr22	+	23941951	23942004
chr22	+	24285562	24285674
chr22	+	24481614	24481652
chr22	+	24890190	24890283
chr22	-	25154136	25155021
chr22	+	25202242	25202282
chr22	-	25204411	25204503
chr22	-	25230584	25230792
chr22	-	25261309	25262150
chr22	+	25336658	25336837
chr22	+	25342484	25342504
chr22	-	25343115	25343153
chr22	-	25392195	25393134
chr22	+	26639714	26639733
chr22	-	26713533	26714077
chr22	-	26827604	26827869
chr22	-	27439937	27439956
chr22	+	27454945	27455263
chr22	+	27462638	27462873
chr22	-	27493392	27493576
chr22	-	27520840	27521066
chr22	+	27782332	27782334
chr22	+	27793673	27793769
chr22	-	27926582	27926682
chr22	+	27986022	27986169
chr22	+	27988880	27988892
chr22	-	28028650	28029282
chr22	-	28035571	28035789
chr22	-	28052330	28052359
chr22	-	28087750	28087786
chr22	+	28143668	28143704
chr22	-	28200806	28201688
chr22	-	28269595	28269690
chr22	+	28301528	28301625
chr22	+	28324542	28324655
chr22	-	28440968	28441076
chr22	-	28468961	28469087
chr22	-	28545630	28545698
chr22	+	28552788	28552868
chr22	+	28691603	28691605
chr22	-	28814496	28814546
chr22	-	28967220	28967238
chr22	-	28987309	28987342
chr22	-	29009928	29010040
chr22	-	29047216	29047424
chr22	-	29077273	29077335
chr22	+	29107572	29107856
chr22	+	29117660	29117713
chr22	+	29143592	29145830
chr22	-	29146422	29146488
chr22	+	29192446	29192499
chr22	-	29210122	29211371
chr22	-	29216469	29216480
chr22	-	29226099	29226152
chr22	-	29277803	29277933
chr22	+	29312351	29312374
chr22	-	29327873	29327936
chr22	+	29384380	29384544
chr22	+	29414761	29414885
chr22	+	29415451	29416094
chr22	-	29591215	29591223
chr22	+	29670917	29670956
chr22	+	29692070	29692319
chr22	+	29803799	29803849
chr22	-	29811932	29812022
chr22	+	29827917	29828045
chr22	+	29843555	29843659
chr22	-	29846381	29846550
chr22	+	29860381	29860894
chr22	+	29907635	29907810
chr22	+	29932949	29932964
chr22	-	29969257	29969309
chr22	-	30012815	30012884
chr22	+	30064872	30066142
chr22	-	30120224	30120265
chr22	+	30209163	30209258
chr22	+	30228825	30228916
chr22	-	30335118	30337417
chr22	-	30346303	30346355
chr22	-	30382684	30382748
chr22	-	30422196	30422218
chr22	+	30432623	30434187
chr22	-	30475462	30475519
chr22	+	30658456	30658606
chr22	-	30763823	30763957
chr22	-	30879525	30879756
chr22	-	30975736	30975870
chr22	-	31091440	31091467
chr22	-	31132605	31132697
chr22	+	31177804	31177927
chr22	+	31195544	31195665
chr22	-	31522542	31522662
chr22	-	31726891	31727201
chr22	+	32481912	32482017
chr22	+	33787635	33787863
chr22	+	33982938	33982968
chr22	+	33985263	33986150
chr22	+	34020476	34020527
chr22	+	34101721	34101743
chr22	+	34120986	34121152
chr22	-	34267357	34267627
chr22	-	34331431	34331583
chr22	+	34337710	34337804
chr22	-	34438419	34438473
chr22	-	34560739	34560765
chr22	-	34860877	34862356
chr22	-	34869594	34869603
chr22	-	34881217	34881439
chr22	-	34909677	34912204
chr22	-	34922246	34922280
chr22	+	34953699	34953708
chr22	+	34974509	34974537
chr22	+	34975502	34975545
chr22	-	34977630	34977682
chr22	-	35069449	35069781
chr22	-	35201122	35201384
chr22	-	35224645	35224712
chr22	-	35226443	35226969
chr22	-	35246546	35246668
chr22	-	35422911	35423121
chr22	-	35496218	35496251
chr22	+	35537489	35537549
chr22	+	35581714	35581745
chr22	+	35642750	35642825
chr22	-	35685853	35686054
chr22	-	35722378	35722611
chr22	-	35724507	35724528
chr22	+	35738679	35739273
chr22	+	35744757	35745351
chr22	-	35772301	35772489
chr22	-	35823756	35823957
chr22	-	35824054	35824079
chr22	-	35864625	35864712
chr22	-	35903276	35903345
chr22	-	35905758	35905989
chr22	-	35908703	35908753
chr22	+	35964654	35964688
chr22	+	36003111	36003129
chr22	-	36023827	36023943
chr22	-	36206461	36206715
chr22	-	36229515	36229565
chr22	+	36239473	36239707
chr22	-	36286857	36287319
chr22	+	36300407	36300412
chr22	+	36329368	36329410
chr22	+	36360295	36360353
chr22	+	36361971	36361985
chr22	+	36363079	36363122
chr22	+	36367815	36367855
chr22	+	36396210	36396218
chr22	+	36406900	36406982
chr22	+	36466922	36466927
chr22	-	36528475	36528670
chr22	-	36554191	36554244
chr22	+	36564418	36564745
chr22	+	36569828	36569989
chr22	+	36594927	36595031
chr22	+	36598232	36598678
chr22	+	36626930	36627075
chr22	-	36648172	36648333
chr22	+	36673554	36673656
chr22	-	36674295	36674314
chr22	+	36703864	36704291
chr22	-	36778317	36778357
chr22	-	36803167	36803380
chr22	-	36830982	36831032
chr22	+	36889725	36889933
chr22	-	36934361	36934396
chr22	-	36968276	36968467
chr22	+	37034587	37034662
chr22	-	37188739	37188829
chr22	-	37226456	37226742
chr22	+	37288711	37288761
chr22	+	37388560	37388637
chr22	-	37402484	37402600
chr22	+	37420308	37420492
chr22	+	37426488	37426652
chr22	-	37429413	37429461
chr22	-	37473012	37473133
chr22	-	37503168	37503236
chr22	-	37563740	37564363
chr22	+	37592627	37592695
chr22	+	37678197	37678225
chr22	+	37702959	37702975
chr22	+	37734868	37734884
chr22	+	37742025	37742041
chr22	+	37761466	37761482
chr22	+	37797867	37797883
chr22	-	37820784	37820933
chr22	-	37872881	37872949
chr22	-	37961360	37961385
chr22	-	37964406	37964468
chr22	-	38033696	38033997
chr22	+	38040100	38040102
chr22	+	38070516	38070614
chr22	+	38084700	38084801
chr22	+	38120308	38120340
chr22	+	38231800	38231943
chr22	-	38232949	38232999
chr22	+	38253192	38253243
chr22	-	38291258	38291493
chr22	+	38607904	38608252
chr22	+	38667611	38667688
chr22	+	38715547	38716035
chr22	+	38739687	38739839
chr22	+	38846322	38846366
chr22	+	38898640	38898644
chr22	+	39067063	39067215
chr22	-	39121311	39121317
chr22	+	39183725	39183731
chr22	-	39399950	39400238
chr22	-	39539699	39539752
chr22	-	39545103	39545326
chr22	+	39576935	39577044
chr22	+	39577686	39577749
chr22	+	39602330	39602681
chr22	+	39671903	39671980
chr22	+	39813509	39813602
chr22	+	39925867	39925890
chr22	-	39934408	39934530
chr22	-	39961378	39961385
chr22	+	40001437	40001548
chr22	+	40041165	40041217
chr22	-	40102549	40102705
chr22	+	40189106	40189157
chr22	-	40189651	40189686
chr22	+	40264495	40264605
chr22	-	40292470	40292645
chr22	-	40310223	40310309
chr22	+	40341256	40341343
chr22	+	40342509	40342590
chr22	-	40354207	40354483
chr22	-	40402860	40402862
chr22	+	40409298	40409300
chr22	+	40496751	40496771
chr22	+	40502221	40502349
chr22	+	40529395	40529497
chr22	+	40553775	40553862
chr22	-	40620874	40621002
chr22	-	40647142	40647277
chr22	+	40667524	40667580
chr22	+	40697569	40697578
chr22	+	40702178	40702340
chr22	-	40719323	40719384
chr22	+	40790786	40790801
chr22	+	40797798	40799941
chr22	-	40800273	40800458
chr22	-	40811110	40811326
chr22	-	40851112	40851291
chr22	-	40930155	40935809
chr22	-	41131911	41132205
chr22	+	41152741	41152861
chr22	-	41221175	41221196
chr22	+	41240218	41240290
chr22	-	41274525	41274546
chr22	-	41297016	41297045
chr22	-	41335303	41335361
chr22	-	41351386	41351586
chr22	-	41357219	41357302
chr22	-	41369799	41369819
chr22	-	41412626	41414455
chr22	-	41577618	41577686
chr22	-	41632525	41632584
chr22	-	41790140	41790347
chr22	+	41795978	41796090
chr22	-	41844527	41844687
chr22	+	41863430	41863852
chr22	+	41879743	41879924
chr22	-	41881655	41881694
chr22	-	41907397	41907573
chr22	-	41978723	41978827
chr22	-	42063678	42063765
chr22	-	42290868	42290870
chr22	-	42320850	42320932
chr22	-	42476547	42476597
chr22	-	42502961	42503099
chr22	-	42582995	42583163
chr22	+	42612469	42612661
chr22	+	42644693	42644879
chr22	+	42676359	42676379
chr22	+	42720122	42720192
chr22	+	42745121	42745232
chr22	+	42904111	42904189
chr22	+	43285823	43285858
chr22	+	43418892	43419025
chr22	+	43443015	43443051
chr22	+	43448128	43448238
chr22	-	43502945	43503023
chr22	+	43725914	43725967
chr22	+	43884596	43884664
chr22	-	43888033	43888101
chr22	-	43928374	43928487
chr22	-	43928683	43928761
chr22	+	43957058	43957121
chr22	+	44001432	44001483
chr22	-	44038798	44038844
chr22	+	44087888	44087953
chr22	+	44134027	44134363
chr22	+	44219403	44219481
chr22	+	44235108	44235204
chr22	-	44388481	44388596
chr22	+	44770149	44770492
chr22	+	44814326	44814409
chr22	-	44914800	44915007
chr22	-	44960440	44961652
chr22	+	44964588	44964700
chr22	+	44984456	44984488
chr22	+	45013874	45013895
chr22	+	45052181	45052262
chr22	-	45062886	45062960
chr22	+	45250043	45253586
chr22	+	45343216	45343377
chr22	-	45391120	45391166
chr22	-	45424259	45424379
chr22	+	45454423	45454564
chr22	+	45479203	45479264
chr22	-	45509939	45510257
chr22	+	46345596	46345699
chr22	+	46857699	46858145
chr22	-	47611462	47612816
chr22	-	48338687	48338991
chr22	-	48341352	48341403
chr22	-	48371914	48371968
chr22	-	48537460	48538826
chr22	+	48628113	48628274
chr22	-	48633279	48633407
chr22	-	48741968	48742076
chr22	-	48800286	48800965
chr22	+	48825612	48825788
chr22	+	48830975	48831071
chr22	+	48890580	48890600
chr22	+	48911647	48911842
chr22	+	48918001	48919288
chr22	+	48933947	48933979
chr22	-	48941923	48942476
chr22	-	48984605	48985345
chr22	-	48991860	48991918
chr22	-	49002271	49002395
chr22	-	49011063	49011178
chr22	+	49030403	49031470
chr22	-	49122482	49122708
chr22	+	49203359	49203413
chr22	+	49211280	49211292
chr22	-	49215471	49215485
chr22	-	49235355	49235627
chr22	+	49236155	49236248
chr22	+	49236911	49237018
chr22	-	49245062	49245121
chr22	-	49258069	49258282
chr22	-	49259764	49260230
chr22	-	49306348	49306488
chr22	+	49311131	49311354
chr22	-	49329392	49329456
chr22	+	49356128	49356351
chr22	-	49466808	49466884
chr22	+	49510760	49510866
chr22	+	49513810	49513865
chr22	+	49527349	49528078
