# Supplementary material for: Intergenic, gene terminal, and intragenic CpG islands in the human genome
Source: BMC Genomics. 2010 Jan 19;11:48. doi: 10.1186/1471-2164-11-48 (PMC2817693; doi:10.1186/1471-2164-11-48)
Supplement: Additional file 2 — Gene elements. The archive contains row data used for statistical significance of gene elements and CGIs overlap. See Table 1 and Figure 1 in the manuscript. [file 1471-2164-11-48-S2.ZIP › 1coding_exon/1coding_exon_chr3.txt]

chr3	+	336460	336550
chr3	+	1164693	1164747
chr3	+	2588188	2588242
chr3	+	2917413	2917505
chr3	-	3056790	3056955
chr3	+	3121587	3121668
chr3	-	3145725	3145872
chr3	+	3196305	3196371
chr3	+	4320094	4320210
chr3	-	4332899	4333948
chr3	-	4469560	4469733
chr3	+	4483660	4483929
chr3	+	4533176	4533267
chr3	+	4996404	4996483
chr3	+	5139151	5139273
chr3	+	5204491	5204999
chr3	+	6878076	6878594
chr3	-	8518625	8518666
chr3	-	8650352	8650624
chr3	-	8783952	8784873
chr3	-	8980019	8980069
chr3	-	9121364	9121426
chr3	+	9265569	9265635
chr3	+	9381753	9382004
chr3	-	9451512	9451566
chr3	+	9568958	9569363
chr3	+	9666268	9666426
chr3	+	9679006	9679059
chr3	+	9720681	9720748
chr3	+	9750825	9751423
chr3	-	9766971	9767107
chr3	-	9784351	9784433
chr3	+	9807944	9808150
chr3	+	9809806	9809808
chr3	+	9837337	9837425
chr3	-	9845594	9846079
chr3	-	9860574	9860674
chr3	-	9886848	9886991
chr3	+	9895118	9895170
chr3	+	9919617	9919748
chr3	+	9923128	9923145
chr3	+	9934000	9934317
chr3	-	9951123	9951296
chr3	-	9965785	9966799
chr3	-	10003191	10003345
chr3	+	10040244	10040317
chr3	-	10045342	10045405
chr3	+	10120882	10121458
chr3	-	10132386	10132503
chr3	+	10142953	10143574
chr3	+	10158532	10158871
chr3	+	10181639	10181732
chr3	-	10265885	10266298
chr3	-	10306757	10306864
chr3	-	10335823	10335834
chr3	-	10337734	10337736
chr3	+	10466029	10466227
chr3	+	10832951	10833206
chr3	+	11033898	11034135
chr3	+	11275724	11279415
chr3	+	11315170	11315329
chr3	-	11588967	11589732
chr3	-	11719445	11719508
chr3	-	11862976	11863110
chr3	+	12175202	12175340
chr3	+	12368092	12368173
chr3	+	12396205	12396430
chr3	+	12506300	12506488
chr3	-	12573650	12573675
chr3	-	12635014	12635220
chr3	-	12766259	12766331
chr3	-	12856641	12856736
chr3	-	12951948	12953191
chr3	-	12983887	12983951
chr3	-	13343717	13343816
chr3	-	13390218	13390298
chr3	+	13436560	13436726
chr3	+	13496848	13496849
chr3	+	13497828	13497894
chr3	-	13513350	13513352
chr3	+	13896244	13896314
chr3	-	14080678	14082480
chr3	-	14138418	14138478
chr3	+	14141156	14141177
chr3	+	14141695	14141706
chr3	+	14150244	14150310
chr3	+	14195365	14195385
chr3	+	14460147	14460375
chr3	+	14675419	14675440
chr3	+	14699225	14699708
chr3	+	14739010	14739078
chr3	+	14836306	14838107
chr3	+	14914038	14914180
chr3	-	15020426	15020497
chr3	-	15081572	15081705
chr3	-	15090293	15091078
chr3	+	15112484	15112631
chr3	-	15223007	15223108
chr3	-	15348782	15348829
chr3	+	15442798	15443022
chr3	-	15444291	15444393
chr3	-	15506036	15506105
chr3	-	15515023	15515098
chr3	-	15538031	15538136
chr3	+	15617894	15617974
chr3	+	15618362	15618405
chr3	-	15651951	15652199
chr3	+	15711250	15711321
chr3	-	16191663	16192201
chr3	+	16281280	16281387
chr3	-	16287464	16287582
chr3	-	16386587	16386788
chr3	-	16510236	16510380
chr3	-	16620951	16621013
chr3	+	16621714	16621716
chr3	-	17026221	17028656
chr3	-	17524970	17525066
chr3	+	18437253	18437463
chr3	-	19165216	19165291
chr3	-	19904940	19904979
chr3	-	19949726	19950508
chr3	+	19952637	19952799
chr3	+	19967395	19967557
chr3	-	20056974	20057276
chr3	-	20200382	20200523
chr3	+	21767391	21767412
chr3	-	23823765	23823916
chr3	+	23927306	23927399
chr3	+	23934355	23934526
chr3	-	23962074	23962089
chr3	+	24245433	24245454
chr3	+	25445227	25445383
chr3	-	25517707	25517818
chr3	-	25680724	25680792
chr3	-	25795069	25795083
chr3	+	25799755	25799885
chr3	-	25807516	25808492
chr3	-	27232227	27232252
chr3	-	27301335	27301436
chr3	-	27369307	27369377
chr3	-	27440532	27440578
chr3	-	27473146	27473178
chr3	+	27737909	27738789
chr3	-	28258289	28258307
chr3	+	28356897	28357112
chr3	+	29298177	29298251
chr3	-	30623380	30623473
chr3	+	30866492	30866590
chr3	+	31549495	31549808
chr3	+	31640251	31640357
chr3	+	31641486	31641581
chr3	+	32123208	32123254
chr3	+	32255469	32255615
chr3	-	32408403	32408561
chr3	-	32519104	32519241
chr3	+	32587121	32587266
chr3	+	32701957	32701978
chr3	-	32725187	32725316
chr3	+	33113507	33113581
chr3	+	33130574	33131044
chr3	-	33294009	33294011
chr3	-	33456232	33456344
chr3	-	33532519	33532557
chr3	-	33661778	33661811
chr3	+	33734304	33734498
chr3	+	33815225	33815433
chr3	+	35698248	35698376
chr3	+	36397140	36397250
chr3	-	37010043	37010158
chr3	-	37075285	37075291
chr3	+	37165389	37165478
chr3	+	37260046	37260117
chr3	+	37298726	37298767
chr3	+	37427735	37427804
chr3	+	37433118	37433219
chr3	+	37433762	37434868
chr3	+	37468870	37469054
chr3	+	37878695	37878773
chr3	-	38010168	38010227
chr3	-	38040832	38040928
chr3	+	38046001	38046034
chr3	+	38055721	38056131
chr3	-	38133951	38134106
chr3	+	38153360	38153530
chr3	+	38155196	38155523
chr3	+	38182372	38182441
chr3	+	38240403	38240408
chr3	+	38282356	38282733
chr3	+	38322522	38323037
chr3	+	38363364	38363420
chr3	+	38470818	38470869
chr3	+	38512863	38513025
chr3	-	38517957	38517989
chr3	-	38649530	38649802
chr3	-	38810236	38810505
chr3	+	38966591	38966857
chr3	+	39068521	39068568
chr3	+	39082327	39082384
chr3	-	39085310	39085354
chr3	-	39119173	39119301
chr3	+	39123974	39124036
chr3	-	39124333	39124359
chr3	-	39162973	39163177
chr3	+	39202584	39205940
chr3	+	39400220	39400288
chr3	+	39424149	39424281
chr3	+	39518565	39518770
chr3	+	39917312	39917421
chr3	+	40326437	40326467
chr3	+	40404553	40404592
chr3	+	40473856	40473858
chr3	+	40473967	40473969
chr3	+	40498432	40498511
chr3	+	40522848	40522871
chr3	+	40532432	40534042
chr3	+	40542336	40542359
chr3	-	41240564	41240576
chr3	+	41971118	41971255
chr3	+	42107966	42108056
chr3	-	42176858	42176969
chr3	-	42279913	42280126
chr3	+	42423609	42423747
chr3	-	42519232	42519309
chr3	+	42585361	42585542
chr3	+	42607394	42607462
chr3	+	42617503	42617560
chr3	+	42650203	42650231
chr3	+	42674852	42675841
chr3	+	42675980	42676324
chr3	-	42702115	42703266
chr3	-	42717217	42717322
chr3	-	42774621	42774841
chr3	+	42810653	42810749
chr3	+	42880999	42883778
chr3	+	42924611	42924644
chr3	+	42930894	42934136
chr3	-	43319700	43320288
chr3	+	43616880	43616982
chr3	+	43707489	43707535
chr3	-	44371279	44371307
chr3	+	44471617	44472045
chr3	+	44573544	44573966
chr3	+	44610690	44612561
chr3	+	44645651	44646040
chr3	+	44667588	44667755
chr3	+	44736758	44736812
chr3	-	44750945	44753579
chr3	+	44777991	44778098
chr3	+	44778362	44778380
chr3	+	44844710	44844796
chr3	+	44878421	44878612
chr3	-	44891175	44891193
chr3	+	44975627	44975932
chr3	+	44992774	44992830
chr3	+	45020663	45021910
chr3	-	45042859	45042967
chr3	-	45128579	45128672
chr3	+	45162702	45162783
chr3	+	45410950	45411183
chr3	+	45611376	45612783
chr3	-	45705962	45706883
chr3	-	45812795	45812915
chr3	+	45858485	45858487
chr3	-	45911430	45911450
chr3	-	45991735	45991754
chr3	+	46001352	46001406
chr3	+	46281654	46283166
chr3	+	46374023	46374963
chr3	-	46389398	46392695
chr3	-	46481319	46481361
chr3	+	46567961	46568085
chr3	-	46594464	46594498
chr3	-	46691060	46691199
chr3	-	46693136	46693204
chr3	-	46696924	46697016
chr3	+	46705832	46705934
chr3	-	46717982	46718074
chr3	-	46734213	46734318
chr3	-	46761137	46761249
chr3	-	46828716	46828980
chr3	-	46850376	46850589
chr3	+	46879756	46879884
chr3	-	46900054	46900128
chr3	+	46993131	46993226
chr3	+	47004542	47004571
chr3	+	47018877	47019014
chr3	-	47020311	47020470
chr3	-	47136676	47139620
chr3	+	47293776	47293868
chr3	+	47299460	47299588
chr3	+	47336213	47336277
chr3	+	47346491	47346643
chr3	+	47397591	47397674
chr3	-	47427470	47428180
chr3	-	47438936	47439004
chr3	-	47441979	47442094
chr3	-	47459366	47459487
chr3	-	47530031	47530084
chr3	-	47593327	47594105
chr3	-	47595091	47595187
chr3	+	47798097	47798291
chr3	+	47827178	47827205
chr3	+	47835752	47835758
chr3	+	47841534	47841741
chr3	-	47864000	47864030
chr3	-	47867190	47868370
chr3	-	47925532	47926735
chr3	-	48015132	48015354
chr3	-	48204272	48204441
chr3	+	48228989	48229394
chr3	+	48240006	48240206
chr3	+	48257666	48257708
chr3	-	48273460	48273516
chr3	-	48314921	48315010
chr3	+	48317790	48317806
chr3	-	48389262	48389351
chr3	-	48439918	48441024
chr3	-	48450121	48450270
chr3	+	48451231	48451449
chr3	+	48456711	48456726
chr3	+	48463254	48463500
chr3	+	48466479	48466580
chr3	-	48483059	48484047
chr3	-	48489423	48489427
chr3	-	48513574	48513713
chr3	-	48516456	48516531
chr3	-	48569118	48569214
chr3	-	48607512	48607596
chr3	-	48621989	48622057
chr3	-	48645914	48646032
chr3	-	48647808	48647830
chr3	-	48671324	48675071
chr3	-	48684861	48684985
chr3	-	48698074	48698244
chr3	-	48707527	48707728
chr3	-	48859772	48860033
chr3	+	48911127	48911231
chr3	+	48939996	48940250
chr3	+	49002694	49003047
chr3	-	49019869	49019968
chr3	-	49030050	49030266
chr3	+	49030837	49031001
chr3	+	49034582	49034658
chr3	-	49034877	49034975
chr3	-	49041690	49041787
chr3	-	49089146	49089454
chr3	-	49115782	49115808
chr3	-	49117054	49117170
chr3	-	49131459	49131582
chr3	+	49145229	49145304
chr3	+	49185207	49185582
chr3	-	49224248	49224273
chr3	-	49288864	49289309
chr3	-	49352361	49352461
chr3	+	49387871	49388026
chr3	-	49424864	49425077
chr3	-	49434798	49434887
chr3	+	49441545	49441676
chr3	+	49522972	49523256
chr3	+	49567040	49567263
chr3	-	49686839	49686850
chr3	+	49701035	49701086
chr3	+	49703603	49703684
chr3	-	49715073	49715190
chr3	-	49736035	49736163
chr3	-	49760255	49760477
chr3	-	49812201	49812249
chr3	-	49826169	49826224
chr3	-	49868793	49868890
chr3	-	49874731	49874825
chr3	-	49914817	49916046
chr3	+	49925657	49925783
chr3	+	49975079	49975122
chr3	+	50060691	50060756
chr3	+	50102872	50102888
chr3	+	50172060	50172171
chr3	+	50204163	50204268
chr3	+	50226637	50226737
chr3	+	50248772	50248889
chr3	+	50283334	50283444
chr3	+	50286882	50287017
chr3	-	50291549	50291606
chr3	-	50304652	50304709
chr3	-	50305328	50305353
chr3	-	50307144	50308037
chr3	-	50311648	50311649
chr3	-	50312325	50313208
chr3	-	50314492	50315391
chr3	-	50332004	50332924
chr3	-	50340389	50340534
chr3	-	50344485	50344493
chr3	-	50349608	50349754
chr3	-	50352991	50353240
chr3	-	50357923	50358014
chr3	-	50361821	50361908
chr3	+	50363010	50363087
chr3	-	50363869	50363995
chr3	-	50488553	50488633
chr3	-	50515653	50515858
chr3	-	50570467	50571581
chr3	+	50577901	50578134
chr3	-	50583540	50583767
chr3	-	50622808	50622827
chr3	+	50624066	50624085
chr3	+	50630001	50630219
chr3	-	51397814	51397907
chr3	+	51492775	51492884
chr3	+	51636794	51636810
chr3	+	51683361	51683618
chr3	+	51718040	51718489
chr3	-	51870723	51870740
chr3	-	51912326	51912328
chr3	+	51950837	51950923
chr3	+	51951746	51951764
chr3	-	51952412	51952594
chr3	-	51969582	51969734
chr3	-	51970216	51970296
chr3	-	51980516	51980726
chr3	+	51983021	51983117
chr3	+	51984192	51984260
chr3	+	51986945	51987138
chr3	-	51993121	51993214
chr3	-	52004481	52004517
chr3	-	52064906	52065269
chr3	-	52158872	52159017
chr3	+	52163411	52163428
chr3	-	52208298	52208496
chr3	+	52248048	52248072
chr3	+	52256171	52256284
chr3	+	52256777	52256850
chr3	-	52257649	52257756
chr3	-	52264016	52265627
chr3	-	52269441	52269476
chr3	+	52287257	52287417
chr3	+	52299399	52299775
chr3	+	52300020	52300167
chr3	-	52331499	52331831
chr3	-	52410069	52411217
chr3	+	52418898	52418934
chr3	-	52421936	52421976
chr3	-	52453969	52454083
chr3	+	52463048	52463071
chr3	+	52464698	52464790
chr3	+	52493574	52493693
chr3	-	52504470	52504547
chr3	-	52542562	52542580
chr3	-	52543589	52543709
chr3	-	52572339	52572440
chr3	-	52618369	52618406
chr3	+	52688630	52688767
chr3	+	52695149	52695161
chr3	-	52695848	52695883
chr3	+	52709501	52709516
chr3	-	52714895	52715338
chr3	+	52779710	52779802
chr3	+	52786672	52786788
chr3	-	52803860	52803952
chr3	-	52839609	52839698
chr3	-	52843996	52844004
chr3	-	52906347	52906506
chr3	-	52978157	52978184
chr3	+	53139394	53139456
chr3	-	53187479	53187593
chr3	-	53244039	53244169
chr3	-	53264892	53264998
chr3	+	53356450	53356584
chr3	-	53504234	53504300
chr3	+	53832373	53833075
chr3	-	53855656	53855715
chr3	-	53885687	53885714
chr3	-	53891046	53891168
chr3	+	53900837	53900855
chr3	+	54131781	54131902
chr3	-	54329587	54329625
chr3	-	54933686	54934061
chr3	-	54936972	54936978
chr3	-	55489853	55489947
chr3	-	55496048	55496053
chr3	-	56443419	56444075
chr3	-	56655590	56656082
chr3	-	56669982	56670057
chr3	-	56810771	56810866
chr3	-	57044156	57044217
chr3	-	57118605	57118722
chr3	-	57151521	57151574
chr3	-	57174229	57174354
chr3	+	57208830	57208986
chr3	-	57236952	57237005
chr3	-	57287445	57288020
chr3	-	57343850	57343977
chr3	+	57503468	57503637
chr3	-	57517147	57518454
chr3	-	57557841	57557907
chr3	-	57621527	57621544
chr3	+	57653549	57653785
chr3	+	57718419	57718616
chr3	+	57802116	57802138
chr3	+	57857648	57857699
chr3	+	57969332	57969623
chr3	-	58039253	58039286
chr3	+	58171533	58171673
chr3	+	58217354	58217472
chr3	+	58271097	58271173
chr3	-	58293756	58293857
chr3	-	58394535	58394576
chr3	-	58495714	58495873
chr3	-	58530458	58530627
chr3	-	58616318	58616330
chr3	-	58830094	58830178
chr3	-	58898414	58898431
chr3	+	60497633	60497735
chr3	+	61523002	61523086
chr3	-	62281187	62281239
chr3	-	62332732	62333583
chr3	-	62398819	62398989
chr3	-	62434888	62434956
chr3	-	62835304	62835744
chr3	+	63174245	63177545
chr3	+	63404162	63404185
chr3	-	63780188	63780312
chr3	+	63824488	63824506
chr3	-	63873315	63873639
chr3	-	63983991	63984135
chr3	-	63984521	63984551
chr3	-	64047593	64047964
chr3	-	64159500	64159643
chr3	-	64648259	64648373
chr3	+	65998711	65999023
chr3	-	66376392	66376427
chr3	+	66633304	66633521
chr3	-	67132157	67132305
chr3	-	67742569	67742650
chr3	+	67787617	67787700
chr3	-	68138460	68138577
chr3	-	69017016	69017029
chr3	-	69107060	69108957
chr3	-	69141478	69141687
chr3	-	69183786	69183927
chr3	+	69212175	69212194
chr3	-	69216889	69217064
chr3	+	69253934	69254227
chr3	+	69871439	69871542
chr3	+	69895683	69895783
chr3	+	69998132	69998187
chr3	+	70010946	70011224
chr3	-	70068564	70068596
chr3	-	71102577	71102624
chr3	-	71185482	71185596
chr3	-	71330043	71330222
chr3	-	71831455	71831480
chr3	-	71916798	71916893
chr3	-	72956265	72956316
chr3	+	72980039	72980181
chr3	-	73128879	73128912
chr3	+	73755944	73756666
chr3	+	77172627	77172687
chr3	-	77654659	77654743
chr3	-	79150247	79150301
chr3	-	79721664	79721751
chr3	+	81893216	81893358
chr3	+	85091449	85091509
chr3	+	85858322	85858388
chr3	-	87359363	87359396
chr3	-	87408161	87408302
chr3	+	88183791	88187816
chr3	+	88281893	88282025
chr3	-	89239589	89239676
chr3	+	95175208	95175283
chr3	+	95181958	95182016
chr3	+	95205372	95205442
chr3	+	95264661	95264672
chr3	+	95295796	95295828
chr3	+	98016440	98016542
chr3	+	98650259	98650264
chr3	+	98969642	98969764
chr3	+	99100774	99100797
chr3	-	99125931	99125945
chr3	-	99153688	99153710
chr3	-	99168696	99169127
chr3	-	99722667	99722958
chr3	+	99794483	99795038
chr3	-	99969975	99970063
chr3	+	100102656	100102860
chr3	+	100879528	100881996
chr3	+	100992217	100992544
chr3	-	101019514	101019577
chr3	+	101132303	101132554
chr3	+	101462553	101462605
chr3	+	101485326	101485345
chr3	+	101503601	101503771
chr3	-	101536326	101536332
chr3	+	101602160	101602483
chr3	+	101756746	101756935
chr3	+	101811391	101811505
chr3	-	101915220	101915403
chr3	-	101996457	101996502
chr3	-	102015195	102015213
chr3	-	102038658	102038667
chr3	-	102194840	102194939
chr3	-	102521822	102521906
chr3	-	102534304	102534440
chr3	-	102695407	102695493
chr3	+	102714625	102714664
chr3	+	102775750	102775813
chr3	-	102791764	102791804
chr3	-	102878139	102878448
chr3	+	102888206	102888210
chr3	+	102926211	102926253
chr3	+	102966684	102968871
chr3	+	102987131	102987223
chr3	+	103051163	103051451
chr3	+	103053630	103053758
chr3	+	103636649	103636688
chr3	+	106568943	106569015
chr3	-	106736223	106736379
chr3	+	107068944	107069111
chr3	+	108911998	108912159
chr3	-	108974633	108975173
chr3	-	109292400	109292445
chr3	+	109423648	109423859
chr3	-	109553351	109553414
chr3	-	109768034	109768149
chr3	+	109790811	109790912
chr3	-	109806944	109806975
chr3	+	109958596	109958722
chr3	-	110024465	110024471
chr3	-	110155096	110155299
chr3	+	110319532	110319596
chr3	-	110379786	110379832
chr3	-	110516047	110516079
chr3	+	110539001	110539054
chr3	+	112273555	112273714
chr3	+	112743786	112743846
chr3	+	112876783	112876945
chr3	+	113047406	113047472
chr3	+	113085615	113086949
chr3	+	113180599	113180740
chr3	+	113200960	113201139
chr3	+	113249359	113249504
chr3	+	113287945	113288082
chr3	-	113294960	113295026
chr3	-	113334629	113334657
chr3	+	113488241	113488328
chr3	-	113534750	113534761
chr3	-	113700808	113700895
chr3	+	113762994	113763065
chr3	+	113764941	113765070
chr3	-	113782345	113782863
chr3	-	113806639	113807211
chr3	-	113839565	113841442
chr3	-	114030856	114030904
chr3	-	114047216	114047261
chr3	+	114176328	114176394
chr3	-	114192537	114192872
chr3	+	114221079	114221184
chr3	+	114451340	114451436
chr3	-	114474623	114474878
chr3	-	114529153	114529281
chr3	-	114635102	114635201
chr3	+	114708044	114708142
chr3	-	114734559	114734780
chr3	-	114865850	114865937
chr3	+	114947479	114947486
chr3	+	114980291	114980372
chr3	+	115040447	115040473
chr3	+	115102643	115102683
chr3	-	115150340	115150500
chr3	+	115257914	115258003
chr3	-	115266795	115266994
chr3	+	115373260	115373529
chr3	-	115495398	115495659
chr3	-	115551811	115553395
chr3	+	115582314	115582324
chr3	-	116825227	116825256
chr3	-	117646414	117646568
chr3	-	120236068	120236119
chr3	+	120306681	120306729
chr3	+	120347727	120349124
chr3	-	120388279	120388347
chr3	+	120431384	120431636
chr3	-	120496442	120496541
chr3	+	120663499	120663611
chr3	+	120670559	120670643
chr3	+	120691978	120692255
chr3	-	120700271	120700464
chr3	+	120759166	120759265
chr3	+	120783707	120784004
chr3	-	120799451	120799523
chr3	-	120861470	120861960
chr3	+	120878741	120878847
chr3	+	120904636	120904759
chr3	+	120984295	120984389
chr3	-	121008788	121008984
chr3	-	121294884	121294971
chr3	-	121445540	121445635
chr3	+	121652221	121652283
chr3	-	121797897	121798076
chr3	-	121883634	121883648
chr3	+	121943999	121944044
chr3	-	121952090	121952537
chr3	-	122688839	122691983
chr3	+	122747252	122747414
chr3	+	122822113	122822115
chr3	-	122830270	122831829
chr3	-	122859801	122859884
chr3	-	122931402	122931533
chr3	-	122932413	122932508
chr3	+	123030398	123030497
chr3	+	123036823	123036928
chr3	+	123058600	123058693
chr3	-	123096014	123096118
chr3	+	123223557	123223614
chr3	+	123257027	123257040
chr3	+	123455727	123455911
chr3	+	123526830	123526895
chr3	+	123585803	123585836
chr3	-	123604375	123604419
chr3	-	123697974	123698102
chr3	+	123761143	123761157
chr3	+	123765964	123766150
chr3	+	123817247	123817394
chr3	+	123900941	123903172
chr3	-	123919754	123919814
chr3	-	123942540	123942608
chr3	+	123995154	123995217
chr3	-	123996730	123997072
chr3	+	124162677	124162800
chr3	+	124268702	124268743
chr3	-	124410755	124410936
chr3	-	124648949	124650082
chr3	-	124786410	124786564
chr3	-	124821744	124821831
chr3	-	124901557	124902238
chr3	-	124995214	124995378
chr3	-	125150433	125150565
chr3	-	125154132	125154147
chr3	+	125181903	125182018
chr3	+	125296375	125296441
chr3	+	125706440	125706487
chr3	+	125786359	125786443
chr3	+	125932009	125932164
chr3	-	125939329	125939776
chr3	-	126088468	126088537
chr3	-	126136195	126136246
chr3	-	126203386	126203464
chr3	-	126309015	126309501
chr3	-	126322133	126322200
chr3	-	126412833	126412883
chr3	-	126479260	126479311
chr3	-	126480658	126480711
chr3	-	126670988	126671028
chr3	-	126721566	126721706
chr3	-	126761913	126761927
chr3	-	126796171	126796334
chr3	+	127135116	127135215
chr3	+	127173596	127173711
chr3	-	127178587	127178706
chr3	-	127269488	127269760
chr3	-	127316098	127316784
chr3	-	127362394	127362520
chr3	-	127382503	127382509
chr3	+	127553382	127554463
chr3	-	127597542	127597590
chr3	-	127667696	127667735
chr3	-	127673514	127673539
chr3	-	127676500	127676632
chr3	+	127719135	127719260
chr3	-	127725874	127725970
chr3	-	127754843	127754931
chr3	+	127773697	127774084
chr3	+	127864976	127865050
chr3	+	127905854	127905940
chr3	+	128190204	128191328
chr3	-	128229277	128229627
chr3	+	128781563	128781687
chr3	+	128800008	128800013
chr3	+	128800880	128801088
chr3	+	128830761	128830830
chr3	+	128874567	128874622
chr3	-	128877919	128877972
chr3	-	129023235	129023359
chr3	+	129023850	129023859
chr3	+	129129310	129129375
chr3	-	129254094	129254100
chr3	+	129325125	129325265
chr3	-	129355049	129355364
chr3	-	129663980	129664786
chr3	-	129688344	129688572
chr3	-	129773542	129775270
chr3	+	129852081	129852341
chr3	+	129996909	129996961
chr3	+	130008043	130008131
chr3	+	130081233	130081382
chr3	-	130096874	130096957
chr3	-	130146612	130147507
chr3	+	130190269	130190385
chr3	+	130235733	130235870
chr3	-	130263281	130263945
chr3	-	130322827	130323030
chr3	-	130362514	130362516
chr3	+	130373171	130373298
chr3	+	130451251	130451287
chr3	-	130481274	130481456
chr3	-	130598581	130598676
chr3	-	130629981	130630029
chr3	+	130641271	130641374
chr3	+	130641872	130641912
chr3	+	130679673	130679759
chr3	+	130730275	130730635
chr3	+	130744760	130744847
chr3	-	130750581	130750905
chr3	-	130806870	130808180
chr3	-	130871871	130872409
chr3	+	131029344	131029919
chr3	+	131177358	131177568
chr3	+	131641764	131642367
chr3	-	131788167	131788202
chr3	+	131946028	131946760
chr3	+	132096312	132096317
chr3	+	132132000	132132068
chr3	-	132136182	132136253
chr3	+	132225547	132226848
chr3	+	132231251	132231420
chr3	+	132335398	132335498
chr3	-	132583446	132583484
chr3	-	132704272	132704363
chr3	-	133106806	133106985
chr3	+	133239099	133239151
chr3	+	133518999	133519118
chr3	+	133657844	133657943
chr3	-	133665319	133665359
chr3	-	133828233	133828262
chr3	-	133844219	133844233
chr3	+	133861145	133861293
chr3	+	133862080	133862240
chr3	-	133867372	133867410
chr3	-	133886096	133886302
chr3	-	133896369	133896404
chr3	+	133923505	133923897
chr3	+	134430854	134430893
chr3	+	134601626	134602114
chr3	-	134775587	134775826
chr3	+	134859340	134859441
chr3	+	134947983	134948025
chr3	-	135007391	135007544
chr3	-	135096939	135097008
chr3	-	135231249	135231344
chr3	-	135569037	135569138
chr3	-	135572240	135572973
chr3	+	135684346	135684444
chr3	-	135696861	135696904
chr3	+	135852365	135852500
chr3	+	135997172	135997229
chr3	+	137203039	137205033
chr3	+	137224610	137224741
chr3	+	137451916	137452098
chr3	-	137463495	137463605
chr3	-	137704168	137704317
chr3	+	137832410	137832438
chr3	+	138129542	138129767
chr3	+	138159654	138159741
chr3	+	138182059	138182132
chr3	+	138191001	138191105
chr3	+	139200409	139200628
chr3	-	139211766	139211985
chr3	-	139305011	139305511
chr3	-	139332389	139332796
chr3	-	139365318	139365416
chr3	+	139376139	139376335
chr3	-	139390068	139390070
chr3	-	139526413	139526437
chr3	+	139530843	139530875
chr3	+	139574424	139574616
chr3	+	139598899	139599017
chr3	-	139636339	139636665
chr3	+	139774399	139774467
chr3	+	139812498	139812577
chr3	-	139822969	139823079
chr3	-	139900447	139900554
chr3	+	139960713	139960883
chr3	+	140148905	140149004
chr3	+	140306028	140307961
chr3	-	140545567	140545738
chr3	-	140591088	140591090
chr3	-	140677927	140677999
chr3	-	140741000	140741072
chr3	-	140780412	140780593
chr3	+	140829156	140829264
chr3	+	141136915	141137023
chr3	+	141879770	141880110
chr3	+	142143595	142143635
chr3	+	142267645	142268338
chr3	+	142461716	142461794
chr3	+	142688624	142688756
chr3	+	142939882	142940056
chr3	+	142979825	142980436
chr3	-	143078342	143078450
chr3	-	143196560	143196606
chr3	-	143206981	143206983
chr3	-	143384463	143384568
chr3	-	143426849	143426995
chr3	-	143649410	143649484
chr3	-	143650778	143654306
chr3	+	143780186	143780244
chr3	+	143865778	143865847
chr3	-	143926100	143926271
chr3	-	144090354	144090436
chr3	+	145049688	145049862
chr3	-	145173873	145174529
chr3	-	147361366	147361474
chr3	-	147421300	147421372
chr3	-	147422550	147422556
chr3	-	147660333	147660389
chr3	-	147737025	147737037
chr3	-	148596337	148596814
chr3	+	148603213	148603282
chr3	+	148610598	148611579
chr3	+	149941521	149943486
chr3	+	150028309	150028379
chr3	+	150065793	150065860
chr3	-	150192126	150192132
chr3	+	150286802	150286821
chr3	+	150330209	150330425
chr3	-	150340872	150340983
chr3	-	150422132	150422277
chr3	-	150533691	150533867
chr3	+	150577856	150578032
chr3	-	150675363	150675536
chr3	-	150857361	150857791
chr3	+	150952863	150952929
chr3	-	151046512	151046625
chr3	+	151171210	151171341
chr3	-	151609836	151611793
chr3	+	151746537	151746620
chr3	+	151747288	151747315
chr3	+	151752864	151752910
chr3	+	151803848	151803984
chr3	-	151822907	151822980
chr3	-	151902606	151902628
chr3	-	152144305	152144329
chr3	+	152172941	152173193
chr3	-	152287412	152287510
chr3	-	152398318	152399871
chr3	-	152412605	152414802
chr3	-	152500553	152500586
chr3	-	152538074	152539331
chr3	+	152659002	152659195
chr3	+	152934588	152934659
chr3	+	152957514	152958250
chr3	+	153014649	153014786
chr3	+	153080379	153080393
chr3	+	153500681	153500854
chr3	+	153596709	153596711
chr3	-	155322480	155323562
chr3	+	155524665	155524907
chr3	-	156284659	156284818
chr3	-	156705046	156705069
chr3	-	156796723	156796858
chr3	-	157003023	157003067
chr3	+	157053714	157054488
chr3	+	157071362	157071388
chr3	+	157321103	157321377
chr3	+	157343670	157343911
chr3	-	157492399	157492619
chr3	+	157755448	157755580
chr3	+	157878189	157879105
chr3	+	158026915	158027600
chr3	-	158193572	158193768
chr3	-	158352668	158352723
chr3	-	158360283	158360585
chr3	+	158514112	158514141
chr3	-	158637425	158637554
chr3	-	158695703	158695840
chr3	+	159306170	159306515
chr3	+	159322596	159322789
chr3	+	159771792	159771838
chr3	+	159783326	159783420
chr3	+	159792953	159793072
chr3	+	159845126	159845206
chr3	-	159852696	159852737
chr3	-	159872841	159872969
chr3	+	159932631	159932906
chr3	+	159942863	159942972
chr3	+	160002644	160002806
chr3	+	160004825	160004862
chr3	+	160474312	160474374
chr3	+	161040676	161040705
chr3	-	161189546	161189663
chr3	+	161585052	161585090
chr3	-	161601317	161601455
chr3	-	161638209	161639673
chr3	+	161765704	161765772
chr3	+	161956799	161957197
chr3	-	162162364	162162400
chr3	+	162284373	162287244
chr3	-	162422504	162422547
chr3	-	162545288	162546813
chr3	-	162571925	162573223
chr3	-	166276385	166276502
chr3	-	166986635	166986704
chr3	-	167030007	167031523
chr3	-	168522607	168522638
chr3	-	168672078	168672324
chr3	-	168674227	168674246
chr3	-	168760554	168760679
chr3	-	168804791	168804893
chr3	-	168853751	168853915
chr3	+	168920552	168920647
chr3	-	168989619	168989868
chr3	-	169295589	169295775
chr3	-	170331919	170331967
chr3	+	170863826	170863862
chr3	-	170974786	170975051
chr3	-	171012900	171012999
chr3	+	171070123	171070297
chr3	+	171119989	171120074
chr3	+	171167313	171167348
chr3	-	171284463	171285883
chr3	-	171379263	171379406
chr3	+	171382192	171382205
chr3	+	171423187	171423260
chr3	+	171560822	171561919
chr3	-	171619557	171619782
chr3	-	171727124	171727427
chr3	-	172070650	172070658
chr3	-	172108133	172108297
chr3	-	172207639	172207731
chr3	-	172227147	172227161
chr3	-	172301940	172302064
chr3	-	172660498	172660554
chr3	+	172938384	172938543
chr3	-	173312984	173313082
chr3	-	173723745	173723876
chr3	+	173911339	173911476
chr3	+	173955023	173955152
chr3	-	174006313	174006361
chr3	+	174317612	174318223
chr3	+	174805091	174805583
chr3	+	176059900	176059942
chr3	-	176297290	176297783
chr3	+	178265410	178265467
chr3	-	180007900	180007955
chr3	+	180267973	180268242
chr3	-	180399316	180399667
chr3	-	180451233	180451480
chr3	-	180451526	180451593
chr3	-	180459438	180459439
chr3	+	180467139	180467200
chr3	+	180528784	180528841
chr3	-	180549342	180549453
chr3	+	180626634	180626690
chr3	+	180763583	180763607
chr3	-	180770581	180770731
chr3	-	180799165	180799236
chr3	+	180805017	180805114
chr3	+	180805306	180805429
chr3	-	180853716	180853883
chr3	+	181237069	181237089
chr3	-	181802752	181802912
chr3	+	181909258	181909315
chr3	+	182113176	182113226
chr3	-	182148412	182148426
chr3	+	182190090	182190092
chr3	+	183994250	183994276
chr3	-	184099119	184099262
chr3	-	184164371	184164393
chr3	-	184180977	184180979
chr3	-	184287183	184287224
chr3	-	184299842	184299930
chr3	-	184363097	184363145
chr3	-	184579787	184579812
chr3	-	184628392	184628467
chr3	+	184755851	184756143
chr3	+	184850847	184851766
chr3	-	184915653	184915752
chr3	-	185025637	185026037
chr3	-	185085212	185085336
chr3	+	185214754	185214882
chr3	+	185233321	185233547
chr3	+	185236890	185237030
chr3	+	185253571	185253637
chr3	+	185298020	185298086
chr3	+	185300863	185301141
chr3	+	185335876	185336070
chr3	+	185356126	185356286
chr3	+	185365508	185365696
chr3	+	185377484	185377557
chr3	+	185386698	185386770
chr3	-	185389459	185389478
chr3	+	185449235	185449430
chr3	+	185450185	185450380
chr3	+	185458055	185458246
chr3	+	185476644	185476682
chr3	+	185499757	185499891
chr3	+	185516287	185516346
chr3	+	185516682	185516708
chr3	+	185517925	185517987
chr3	+	185520247	185520291
chr3	+	185521171	185521212
chr3	+	185542238	185542307
chr3	-	185542324	185542738
chr3	-	185555038	185555116
chr3	+	185561907	185561969
chr3	-	185563983	185564055
chr3	+	185576737	185576749
chr3	+	185580809	185580956
chr3	+	185762726	185762843
chr3	+	186025123	186025275
chr3	+	186095317	186095415
chr3	-	186224832	186224879
chr3	+	186454439	186454512
chr3	-	186629072	186629546
chr3	-	186699333	186699451
chr3	-	186735255	186735287
chr3	+	186752913	186752961
chr3	-	186786904	186787004
chr3	-	187025273	187025450
chr3	-	187125954	187125986
chr3	-	187138315	187138350
chr3	-	187306315	187306359
chr3	-	187520884	187520950
chr3	-	187739846	187739935
chr3	-	187744797	187744817
chr3	+	187764485	187764820
chr3	+	187771389	187771456
chr3	+	187813633	187813845
chr3	+	187840952	187841180
chr3	+	187866523	187866705
chr3	+	187918034	187918228
chr3	+	187984102	187984130
chr3	+	187985125	187985187
chr3	-	187987050	187987136
chr3	+	188005074	188005204
chr3	+	188053550	188053763
chr3	-	188243194	188243800
chr3	-	188321443	188321790
chr3	-	188407776	188408004
chr3	-	188492118	188492122
chr3	+	188934023	188934183
chr3	+	189606611	189606803
chr3	+	190407876	190408085
chr3	+	190832007	190832068
chr3	+	190938286	190938359
chr3	-	190990292	190990333
chr3	-	191195781	191195870
chr3	-	191320743	191321222
chr3	+	191522475	191522697
chr3	-	191588611	191588934
chr3	+	191650226	191650300
chr3	+	191764781	191764844
chr3	-	192413024	192413125
chr3	+	192482578	192482680
chr3	-	192530166	192530214
chr3	-	193608516	193608714
chr3	+	193927672	193927684
chr3	-	194456142	194456280
chr3	-	194479857	194479862
chr3	-	194615070	194615131
chr3	+	194755231	194755290
chr3	+	194793869	194793900
chr3	+	194857610	194857723
chr3	-	195336872	195336979
chr3	-	195557281	195563075
chr3	-	195652171	195652258
chr3	-	195817595	195817702
chr3	-	195835105	195835241
chr3	-	195874090	195874188
chr3	-	196377657	196377699
chr3	-	196472581	196473084
chr3	-	196644821	196644873
chr3	+	196751024	196751145
chr3	-	196917513	196917633
chr3	-	197026917	197026998
chr3	-	197103607	197103769
chr3	-	197110427	197110597
chr3	+	197292245	197292280
chr3	-	197358018	197358181
chr3	+	197426351	197426496
chr3	+	197431894	197431931
chr3	-	197443333	197443454
chr3	-	197485596	197485712
chr3	-	197533221	197533333
chr3	-	197542571	197542771
chr3	-	197647508	197647580
chr3	-	197718054	197718354
chr3	+	197776177	197776656
chr3	-	197869721	197869828
chr3	+	197923709	197923850
chr3	+	197932050	197932102
chr3	+	197997828	197998014
chr3	-	198100363	198101875
chr3	-	198157607	198157684
chr3	-	198167002	198167212
chr3	-	198244835	198244883
chr3	-	198512367	198512385
chr3	-	198748670	198749074
chr3	-	198761542	198761624
chr3	+	198933158	198933196
chr3	+	198965153	198965255
chr3	-	199006460	199006721
chr3	-	199153729	199153949
chr3	+	199160801	199160808
chr3	+	199166149	199166159
chr3	-	199175403	199175621
chr3	-	199273242	199274345
chr3	-	199295497	199295693
