# Supplementary material for: Intergenic, gene terminal, and intragenic CpG islands in the human genome
Source: BMC Genomics. 2010 Jan 19;11:48. doi: 10.1186/1471-2164-11-48 (PMC2817693; doi:10.1186/1471-2164-11-48)
Supplement: Additional file 2 — Gene elements. The archive contains row data used for statistical significance of gene elements and CGIs overlap. See Table 1 and Figure 1 in the manuscript. [file 1471-2164-11-48-S2.ZIP › 1coding_exon/1coding_exon_chr4.txt]

chr4	-	321773	321775
chr4	+	409224	410752
chr4	+	483125	483278
chr4	+	484298	484390
chr4	+	609416	609883
chr4	+	657597	659643
chr4	+	661816	661818
chr4	-	662759	662822
chr4	-	668272	668385
chr4	+	672782	672916
chr4	-	717470	717578
chr4	-	808110	808140
chr4	+	915661	915805
chr4	+	931358	931510
chr4	-	935306	935335
chr4	+	956830	957100
chr4	-	970703	970860
chr4	+	974746	975321
chr4	+	996104	996182
chr4	-	1005832	1006093
chr4	-	1041939	1045216
chr4	-	1096974	1097082
chr4	-	1155470	1155689
chr4	-	1183316	1184875
chr4	-	1224943	1224949
chr4	+	1232534	1232573
chr4	+	1273532	1273600
chr4	+	1316361	1316483
chr4	+	1331710	1331807
chr4	-	1359041	1359126
chr4	-	1637625	1637699
chr4	+	1681088	1681146
chr4	+	1692380	1692541
chr4	-	1762893	1763001
chr4	+	1824827	1824908
chr4	+	1869613	1870209
chr4	-	1924124	1924298
chr4	-	1955072	1955117
chr4	+	1977708	1977917
chr4	-	2030084	2030120
chr4	-	2162162	2162182
chr4	-	2198057	2198189
chr4	-	2208996	2209904
chr4	-	2218423	2219155
chr4	-	2230875	2230938
chr4	+	2387243	2387281
chr4	+	2395696	2398276
chr4	+	2459452	2459460
chr4	-	2669938	2670102
chr4	-	2786588	2786833
chr4	+	2794947	2795222
chr4	+	2859350	2859485
chr4	+	2865609	2866050
chr4	-	2914649	2914843
chr4	-	2972485	2972655
chr4	+	3001857	3002051
chr4	+	3002803	3002854
chr4	+	3113557	3113819
chr4	+	3287919	3288238
chr4	+	3354867	3356747
chr4	+	3381200	3381274
chr4	+	3408964	3409017
chr4	+	3425088	3425133
chr4	+	3454794	3454817
chr4	+	3480698	3480814
chr4	+	3515110	3515227
chr4	+	3528469	3528492
chr4	-	3531613	3532179
chr4	-	3570905	3571108
chr4	-	4346261	4346663
chr4	-	4367400	4367424
chr4	-	4367905	4368001
chr4	+	4403420	4403541
chr4	+	4419745	4419896
chr4	+	4435700	4435769
chr4	-	4507429	4507557
chr4	-	4661596	4661763
chr4	+	5139092	5139244
chr4	+	5171663	5171714
chr4	+	5288140	5288249
chr4	-	5645130	5645295
chr4	-	5817392	5817434
chr4	+	5828085	5828312
chr4	-	5831180	5831353
chr4	-	5980825	5980948
chr4	-	6008027	6008065
chr4	-	6012388	6012768
chr4	-	6108146	6108148
chr4	-	6201408	6201494
chr4	+	6232521	6232649
chr4	-	6397255	6397486
chr4	-	6501576	6501645
chr4	-	6533702	6533720
chr4	+	6591959	6592028
chr4	+	6695010	6695147
chr4	+	6944253	6944483
chr4	-	7043234	7043910
chr4	-	7150353	7153600
chr4	+	7187770	7187831
chr4	-	7312896	7312925
chr4	-	7918698	7918760
chr4	-	7991750	7991876
chr4	-	8180765	8180798
chr4	+	8278478	8278487
chr4	+	8324993	8325164
chr4	+	8357217	8357468
chr4	-	8389767	8390151
chr4	+	8536176	8536319
chr4	+	8566349	8566388
chr4	+	8574585	8574611
chr4	+	8629087	8629597
chr4	+	8700781	8701448
chr4	-	8712632	8712719
chr4	-	9699173	9699322
chr4	-	9703797	9703859
chr4	-	9794544	9794559
chr4	-	10117774	10124221
chr4	-	10345752	10345762
chr4	-	13161969	13162043
chr4	-	13265592	13265643
chr4	-	13305238	13305480
chr4	+	14149949	14151289
chr4	+	14681878	14682228
chr4	+	15113637	15113874
chr4	-	15192734	15192761
chr4	-	15318680	15318697
chr4	+	15333096	15333179
chr4	+	15381037	15381224
chr4	-	15456307	15456539
chr4	-	15753579	15753798
chr4	-	15904151	15904349
chr4	-	16576246	16576377
chr4	+	17189842	17189946
chr4	+	17255358	17255459
chr4	+	17292547	17292705
chr4	-	17488970	17489080
chr4	+	17699490	17699643
chr4	+	19931708	19931886
chr4	-	20382374	20382425
chr4	-	20528435	20528536
chr4	-	20981699	20981798
chr4	-	22120972	22120999
chr4	-	22193420	22193676
chr4	-	23567796	23567849
chr4	+	24262215	24262285
chr4	-	24477413	24478733
chr4	-	24554427	24554486
chr4	-	24695880	24695985
chr4	-	24708388	24708584
chr4	-	24836844	24836932
chr4	+	24838147	24838260
chr4	+	24912055	24912322
chr4	+	24990701	24990827
chr4	+	25055319	25055447
chr4	+	25340392	25340503
chr4	-	25348659	25348724
chr4	-	25525185	25525458
chr4	+	25541347	25541403
chr4	+	25997766	25997779
chr4	+	25998648	25998706
chr4	+	25998920	25998939
chr4	+	26040503	26040519
chr4	-	26102127	26102370
chr4	+	26168047	26168158
chr4	+	26262085	26262183
chr4	-	30399314	30400104
chr4	-	35983519	35983651
chr4	+	36052770	36053674
chr4	+	36080721	36080849
chr4	-	37413056	37413087
chr4	+	37510388	37510475
chr4	+	37650921	37651001
chr4	+	37726283	37726699
chr4	+	37868618	37868677
chr4	-	37940049	37940141
chr4	-	38450595	38451448
chr4	+	38488363	38488723
chr4	-	38504813	38504869
chr4	-	38596829	38599777
chr4	+	38620444	38623018
chr4	+	38702266	38702613
chr4	-	38730013	38730048
chr4	+	38856412	38856499
chr4	+	38886701	38887221
chr4	+	38905326	38905425
chr4	-	39006744	39006749
chr4	+	39190425	39190427
chr4	-	39231136	39231960
chr4	+	39282580	39282625
chr4	-	39283304	39283348
chr4	-	39345537	39345698
chr4	+	39429257	39429331
chr4	-	39522514	39522576
chr4	-	39686405	39686478
chr4	-	39800626	39800763
chr4	+	39867103	39868221
chr4	+	39921527	39921755
chr4	+	40067573	40068419
chr4	-	40178413	40178476
chr4	+	40280716	40281838
chr4	+	40593639	40593936
chr4	-	40637415	40637421
chr4	+	40876181	40876199
chr4	+	41099922	41099954
chr4	+	41100060	41100071
chr4	+	41203786	41203881
chr4	+	41448941	41448949
chr4	-	41456020	41456049
chr4	+	41591315	41591555
chr4	+	41778430	41778474
chr4	-	41833597	41833705
chr4	-	41995571	41995622
chr4	-	42499770	42499818
chr4	+	44494499	44494569
chr4	-	44521568	44521732
chr4	-	44565029	44565152
chr4	-	45966755	45966858
chr4	-	46231581	46231651
chr4	-	46577777	46578134
chr4	+	46836284	46836369
chr4	-	46874597	46874676
chr4	-	47303089	47303157
chr4	+	47306531	47306596
chr4	-	47355486	47355775
chr4	-	47680832	47680894
chr4	-	47721470	47721523
chr4	-	47756914	47757148
chr4	+	47795528	47795646
chr4	-	47859785	47859830
chr4	-	47977100	47977115
chr4	+	48071422	48071559
chr4	+	48225641	48225872
chr4	+	48326507	48327096
chr4	-	48333237	48334199
chr4	-	48357973	48358097
chr4	+	48496659	48496731
chr4	-	48675570	48675627
chr4	+	48747429	48747494
chr4	+	48829375	48829417
chr4	-	52581409	52581479
chr4	-	52724212	52724707
chr4	+	52745321	52745353
chr4	+	52758799	52758885
chr4	-	52779168	52779250
chr4	+	53366210	53366245
chr4	-	53569603	53569744
chr4	+	54072199	54073036
chr4	+	54084934	54085018
chr4	-	54151160	54151198
chr4	-	54264969	54265060
chr4	-	54280718	54281097
chr4	+	54771277	54771395
chr4	+	54965864	54965912
chr4	-	55365110	55365176
chr4	+	55832322	55832388
chr4	+	56053432	56053652
chr4	-	56103285	56103491
chr4	-	56189834	56189880
chr4	-	56299199	56299204
chr4	+	56343176	56343287
chr4	+	56565418	56565541
chr4	+	56659225	56659337
chr4	+	56672792	56672953
chr4	+	57005324	57005443
chr4	-	57022193	57023783
chr4	-	57089571	57089621
chr4	-	57091164	57091393
chr4	+	57142444	57142571
chr4	+	57143407	57143422
chr4	-	57174730	57174838
chr4	-	57362951	57363094
chr4	+	57528702	57528756
chr4	-	57617733	57618630
chr4	+	57683536	57684679
chr4	-	57686080	57686098
chr4	-	57816971	57817445
chr4	+	62121208	62122689
chr4	-	62191778	62191832
chr4	-	65103602	65103835
chr4	-	66337847	66337885
chr4	-	66364046	66364226
chr4	+	68239822	68239839
chr4	-	68253294	68253413
chr4	-	68329937	68329999
chr4	-	68339182	68339235
chr4	-	68395533	68395603
chr4	-	68448298	68448819
chr4	-	68578410	68578417
chr4	-	68657867	68657877
chr4	-	68824294	68824304
chr4	-	68940035	68940042
chr4	-	69032056	69032361
chr4	-	69044210	69044237
chr4	+	69262245	69262968
chr4	-	69862498	69863215
chr4	+	69997524	69998238
chr4	-	70142999	70143719
chr4	+	70260480	70261200
chr4	-	70326979	70327699
chr4	-	70541619	70542339
chr4	-	70693408	70694122
chr4	-	70801548	70801695
chr4	+	70903978	70904122
chr4	-	70979034	70979084
chr4	+	71007423	71007473
chr4	+	71044915	71044965
chr4	+	71077218	71077268
chr4	+	71099554	71099604
chr4	+	71200853	71200903
chr4	+	71245059	71245103
chr4	+	71277672	71277728
chr4	+	71291297	71291350
chr4	+	71408593	71408646
chr4	+	71430988	71431041
chr4	+	71520499	71520552
chr4	+	71565255	71565308
chr4	+	71638836	71638850
chr4	-	71860253	71860306
chr4	+	71897179	71897242
chr4	+	71953326	71953503
chr4	-	71993285	71993444
chr4	+	72070223	72070579
chr4	+	72133289	72133302
chr4	+	72224588	72224678
chr4	+	72467329	72467401
chr4	-	72570001	72570257
chr4	+	73014713	73014770
chr4	+	73262654	73262952
chr4	+	73299774	73299775
chr4	-	73359344	73359671
chr4	-	73799446	73799514
chr4	-	74300069	74300401
chr4	+	74489028	74489420
chr4	+	74635080	74635158
chr4	+	74644292	74644386
chr4	+	74667015	74667099
chr4	-	74712528	74712615
chr4	-	74842483	74842547
chr4	+	74851191	74851252
chr4	+	74971411	74971474
chr4	+	75067503	75067611
chr4	+	75084115	75084214
chr4	-	75100223	75100322
chr4	-	75212615	75212705
chr4	-	75218708	75218855
chr4	-	75229225	75229333
chr4	-	75269264	75269363
chr4	+	75329773	75329872
chr4	+	75405289	75405442
chr4	+	75406110	75406155
chr4	+	75512203	75512302
chr4	+	75539286	75539328
chr4	+	75596061	75596127
chr4	-	75676098	75676158
chr4	-	76000099	76003990
chr4	+	76076651	76076714
chr4	-	76215717	76215759
chr4	+	76796586	76796675
chr4	-	76797842	76797921
chr4	-	76908184	76908351
chr4	-	76944294	76944388
chr4	-	77174603	77174657
chr4	-	77219076	77219281
chr4	-	77239543	77239597
chr4	-	77259704	77259706
chr4	-	77260265	77260279
chr4	-	77285718	77285781
chr4	-	77301703	77301763
chr4	+	77314259	77314319
chr4	-	77354222	77354290
chr4	-	77408988	77409065
chr4	-	77412507	77412676
chr4	-	77426640	77426706
chr4	+	77491759	77491875
chr4	-	77495940	77496020
chr4	-	77635706	77635811
chr4	-	77662888	77662922
chr4	+	77681470	77681539
chr4	+	77714388	77714552
chr4	+	77994663	77994742
chr4	+	78049114	78049230
chr4	+	78228236	78228262
chr4	-	78290233	78290253
chr4	+	78344581	78344694
chr4	+	78436865	78437002
chr4	-	78884199	78884262
chr4	+	79097637	79097641
chr4	+	79150112	79150188
chr4	+	79161663	79161833
chr4	+	79336343	79336418
chr4	+	79832807	79832821
chr4	-	80054877	80055054
chr4	-	80217373	80217557
chr4	-	81286854	81286886
chr4	-	81347769	81347833
chr4	+	81350742	81350893
chr4	+	81478414	81478632
chr4	+	81545045	81545512
chr4	+	81614102	81614212
chr4	-	82309618	82309933
chr4	-	82482920	82483380
chr4	-	82737665	82737841
chr4	-	83651778	83652010
chr4	+	83707580	83707665
chr4	+	83709162	83709245
chr4	-	83733103	83733186
chr4	-	83892204	83892234
chr4	-	84076638	84076869
chr4	-	84149700	84149797
chr4	+	84160190	84160268
chr4	+	84179135	84179214
chr4	-	84186170	84186267
chr4	+	84262493	84263176
chr4	-	84313557	84313630
chr4	+	84386136	84386253
chr4	-	84463133	84463685
chr4	-	84550419	84550455
chr4	-	84562844	84563246
chr4	-	84612888	84613114
chr4	+	84733729	84734025
chr4	-	84734410	84734509
chr4	-	84748535	84748683
chr4	-	84757144	84758700
chr4	+	84763318	84763404
chr4	-	84814955	84815095
chr4	+	85775891	85776560
chr4	-	85861734	85861850
chr4	-	85960706	85960793
chr4	-	85968838	85968882
chr4	-	85987241	85987330
chr4	+	86138744	86138923
chr4	+	86244729	86245256
chr4	+	86848874	86849053
chr4	-	87209263	87209374
chr4	-	87380226	87380354
chr4	-	87437630	87437751
chr4	+	87472668	87472733
chr4	-	87913589	87913703
chr4	-	88127071	88127447
chr4	+	88169788	88169852
chr4	-	88285739	88285755
chr4	-	88473655	88473870
chr4	-	88600963	88601172
chr4	+	88669192	88669401
chr4	+	88701237	88701343
chr4	-	88713355	88713551
chr4	+	88777852	88777905
chr4	+	88934824	88934877
chr4	+	89080693	89080746
chr4	+	89113046	89113099
chr4	+	89255227	89255280
chr4	-	89286065	89286659
chr4	-	89399966	89400063
chr4	-	89418124	89418326
chr4	+	89556475	89556914
chr4	+	89663836	89663905
chr4	+	89706910	89707080
chr4	+	89735599	89735863
chr4	+	89884153	89884378
chr4	-	90006608	90008432
chr4	-	90101305	90101333
chr4	-	90335267	90335293
chr4	+	91113876	91113996
chr4	+	91173301	91173923
chr4	+	91586614	91587937
chr4	+	93582986	93583073
chr4	-	95486724	95486913
chr4	+	95612826	95612958
chr4	+	95733618	95733713
chr4	-	96382754	96382896
chr4	-	96827063	96827186
chr4	+	99421371	99421479
chr4	-	99539895	99539898
chr4	-	99936475	99936555
chr4	+	100207424	100207441
chr4	+	100274083	100274196
chr4	-	100317705	100317794
chr4	-	100367018	100367029
chr4	-	100422534	100422551
chr4	-	100497470	100497487
chr4	-	100569232	100569249
chr4	-	100599649	100599666
chr4	+	100713551	100713604
chr4	-	100791417	100791543
chr4	+	100837489	100837673
chr4	+	100853245	100853305
chr4	-	101095249	101095349
chr4	-	101172290	101172298
chr4	-	101203095	101203144
chr4	-	101228503	101228505
chr4	-	101468228	101468318
chr4	-	101796186	101796249
chr4	+	102625074	102625131
chr4	+	103069216	103069285
chr4	-	103108163	103108541
chr4	-	103602585	103602602
chr4	+	103622779	103622997
chr4	-	103803861	103803899
chr4	-	104039075	104039251
chr4	+	104104932	104104955
chr4	-	104147838	104147940
chr4	-	104210885	104210910
chr4	-	104270404	104270472
chr4	-	104346222	104346311
chr4	-	104374944	104375015
chr4	-	104477025	104477080
chr4	+	104997889	104998436
chr4	-	106512704	106521532
chr4	+	106752655	106752811
chr4	-	106831527	106831722
chr4	+	106978611	106978766
chr4	+	106996375	106996800
chr4	-	107174414	107174484
chr4	-	107525900	107526059
chr4	+	107587529	107587721
chr4	-	107603771	107603879
chr4	-	108314131	108314352
chr4	+	108998880	108998939
chr4	+	109174314	109174768
chr4	+	109210404	109210893
chr4	-	109268693	109268824
chr4	-	109442328	109442396
chr4	+	109446315	109446527
chr4	+	109900720	109900784
chr4	-	109929416	109929554
chr4	-	110041603	110041658
chr4	+	110580483	110580779
chr4	+	110594051	110594895
chr4	+	110712630	110712762
chr4	-	110939044	110939125
chr4	-	110982116	110982155
chr4	-	111008362	111008569
chr4	+	111080675	111080731
chr4	+	111094925	111095138
chr4	+	111106788	111106893
chr4	+	111143996	111144035
chr4	-	111192096	111192222
chr4	+	111477007	111477095
chr4	-	111755175	111755818
chr4	-	111901016	111901220
chr4	+	111911713	111911758
chr4	+	113510852	113510934
chr4	+	113545404	113545476
chr4	-	113656538	113656658
chr4	-	113826045	113826047
chr4	-	113866040	113866282
chr4	+	113911916	113911936
chr4	+	113926557	113926594
chr4	+	114183254	114183274
chr4	-	114328489	114328572
chr4	+	115039764	115039828
chr4	-	115901641	115902462
chr4	+	116354819	116355796
chr4	-	119332669	119333649
chr4	+	119630977	119631478
chr4	+	119802115	119802203
chr4	-	119964293	119964358
chr4	+	120112337	120112454
chr4	+	120167795	120167899
chr4	-	120415284	120415359
chr4	+	120491100	120491215
chr4	-	120518518	120518661
chr4	-	120600794	120600860
chr4	-	120905908	120905933
chr4	-	120907278	120907429
chr4	-	121345420	121345492
chr4	-	122201276	122201368
chr4	-	122314387	122316019
chr4	-	122324410	122324597
chr4	-	122442820	122442885
chr4	-	122975341	122975349
chr4	+	123040590	123040643
chr4	+	123080185	123080250
chr4	+	123080569	123080681
chr4	-	123081525	123081553
chr4	-	123102176	123102388
chr4	-	123149038	123149073
chr4	-	123211031	123211798
chr4	+	123230226	123230440
chr4	+	123634693	123634750
chr4	-	123658830	123659001
chr4	-	123735054	123735200
chr4	+	123899604	123899771
chr4	-	124105536	124106112
chr4	-	124176384	124176429
chr4	+	124201095	124201332
chr4	-	124201903	124202065
chr4	+	125988760	125989271
chr4	+	126672696	126672764
chr4	+	128911795	128911940
chr4	+	129009306	129009537
chr4	+	129061311	129061417
chr4	-	129159895	129159924
chr4	+	129243832	129243893
chr4	+	129298840	129298929
chr4	+	129353712	129353753
chr4	+	129370187	129370272
chr4	+	129457250	129457402
chr4	+	129458232	129458272
chr4	-	129479316	129479425
chr4	+	129566133	129566622
chr4	+	130110519	130110570
chr4	-	130130843	130131028
chr4	+	130371830	130371863
chr4	+	130381371	130381551
chr4	-	134428901	134431531
chr4	-	138808361	138810847
chr4	+	139520552	139520828
chr4	-	140294741	140294930
chr4	-	140362892	140362949
chr4	-	140416389	140416460
chr4	-	140558836	140558917
chr4	+	140574491	140574557
chr4	-	140580537	140580590
chr4	+	140834857	140834896
chr4	-	140944779	140944836
chr4	+	141431619	141432086
chr4	-	141622398	141622467
chr4	+	141648069	141648089
chr4	-	141657930	141657951
chr4	+	141691694	141691837
chr4	-	141804188	141804329
chr4	-	141847363	141847488
chr4	-	141958374	141958503
chr4	-	142034675	142034804
chr4	-	142332425	142332485
chr4	+	142411084	142411567
chr4	+	142501131	142501250
chr4	+	142998223	142998234
chr4	-	142999907	142999935
chr4	+	143709927	143710017
chr4	+	144464209	144464890
chr4	+	144615947	144616018
chr4	+	144718903	144719140
chr4	-	144792683	144792859
chr4	-	145184229	145184265
chr4	-	145298009	145298045
chr4	+	145419357	145419393
chr4	-	145925433	145925711
chr4	+	146374742	146374856
chr4	-	146383170	146383272
chr4	-	146415685	146417392
chr4	+	146453418	146453465
chr4	+	146793371	146793770
chr4	-	146917897	146918335
chr4	+	147217122	147217164
chr4	-	147461679	147461772
chr4	-	147782606	147782662
chr4	-	147800375	147800474
chr4	-	148218561	148218652
chr4	+	148221341	148221412
chr4	+	148764439	148764858
chr4	-	148896713	148896835
chr4	-	148939602	148939679
chr4	+	148962555	148962743
chr4	+	149011058	149011211
chr4	+	149225327	149225460
chr4	-	149302004	149302169
chr4	+	149713861	149715617
chr4	-	151357785	151358205
chr4	-	151860075	151860107
chr4	+	152293184	152293399
chr4	-	152378410	152378471
chr4	-	152426679	152426810
chr4	-	152453427	152454111
chr4	-	153039564	153039739
chr4	-	153631227	153631487
chr4	-	153660946	153661092
chr4	-	153690060	153690560
chr4	+	153958627	153958690
chr4	+	154108391	154108483
chr4	+	154142421	154142471
chr4	+	154221815	154222312
chr4	+	154549143	154549276
chr4	+	154623495	154623497
chr4	-	154835735	154835839
chr4	-	155027402	155027418
chr4	-	155038554	155038619
chr4	-	155067091	155067592
chr4	-	155519294	155519416
chr4	-	155669921	155670054
chr4	+	155829057	155829065
chr4	-	155841776	155841889
chr4	-	155869391	155869444
chr4	+	155891289	155891366
chr4	+	156023084	156023623
chr4	-	156075510	156075660
chr4	+	156654533	156654607
chr4	+	156975625	156975879
chr4	-	157037898	157037900
chr4	+	157144944	157144983
chr4	-	157182516	157182550
chr4	-	157232470	157232604
chr4	+	158249543	158249660
chr4	+	158356782	158356903
chr4	-	158499800	158499887
chr4	+	159449223	159450132
chr4	+	159491425	159491533
chr4	+	159800734	159800782
chr4	-	159951214	159951247
chr4	+	160001961	160002045
chr4	+	160147416	160148185
chr4	-	160546913	160546972
chr4	-	163390028	163390153
chr4	-	164445120	164445484
chr4	+	164604613	164605311
chr4	+	164629031	164630689
chr4	-	164773559	164773561
chr4	-	164892071	164892261
chr4	-	165132778	165132888
chr4	+	166248235	166248759
chr4	-	166318830	166320501
chr4	-	166391504	166391530
chr4	+	166461299	166461313
chr4	+	166486634	166486659
chr4	+	166612128	166612382
chr4	+	166657979	166658285
chr4	-	167152662	167152830
chr4	+	168529866	168530054
chr4	+	169388582	169388599
chr4	-	169461112	169461207
chr4	-	169607137	169607140
chr4	+	169768577	169768580
chr4	+	169807386	169808293
chr4	-	170194497	170194595
chr4	-	170305829	170305970
chr4	-	170564701	170565093
chr4	-	170881230	170881415
chr4	+	170898395	170898511
chr4	+	170931810	170931969
chr4	-	170975945	170976088
chr4	-	171053711	171053758
chr4	-	171301079	171301758
chr4	+	171385493	171385571
chr4	-	174464717	174464842
chr4	+	174629381	174629530
chr4	-	174667064	174667378
chr4	-	174687054	174687295
chr4	-	174824616	174825170
chr4	+	175558645	175558973
chr4	-	175595003	175595091
chr4	-	175818240	175818332
chr4	-	176124622	176124692
chr4	+	177108491	177108527
chr4	+	177392820	177392885
chr4	-	177407881	177408003
chr4	-	177491645	177491862
chr4	-	177537762	177537798
chr4	+	177565213	177565408
chr4	-	177616377	177616519
chr4	+	178088468	178088614
chr4	-	178606257	178606412
chr4	-	178738552	178738678
chr4	-	183437955	183439224
chr4	-	184211763	184211870
chr4	+	184213590	184213615
chr4	+	184504308	184504458
chr4	+	184541731	184541847
chr4	+	184562192	184562253
chr4	+	184741100	184741371
chr4	+	184960170	184960373
chr4	+	184990915	184991025
chr4	-	185203093	185203258
chr4	-	185513881	185514121
chr4	-	185638080	185638308
chr4	-	185725281	185725367
chr4	+	185934704	185934756
chr4	-	185953444	185953623
chr4	-	186006375	186006445
chr4	-	186030319	186030365
chr4	+	186099623	186099817
chr4	-	186439676	186439786
chr4	+	186486446	186487499
chr4	+	186543660	186543681
chr4	-	186617090	186617167
chr4	+	186674384	186674489
chr4	-	186693227	186693253
chr4	-	186722169	186722171
chr4	-	186767977	186767986
chr4	-	186831645	186831737
chr4	-	186958407	186958500
chr4	+	186986865	186986874
chr4	+	187372923	187373363
chr4	+	187448263	187448348
chr4	+	187488127	187488340
chr4	+	187524499	187524556
chr4	-	187563440	187563494
chr4	+	188002866	188006130
chr4	-	189299111	189301348
chr4	+	189401483	189401521
chr4	+	189435862	189436269
chr4	+	189440409	189440436
chr4	-	191237314	191237375
chr4	-	191323331	191323508
