# Supplementary material for: Intergenic, gene terminal, and intragenic CpG islands in the human genome
Source: BMC Genomics. 2010 Jan 19;11:48. doi: 10.1186/1471-2164-11-48 (PMC2817693; doi:10.1186/1471-2164-11-48)
Supplement: Additional file 2 — Gene elements. The archive contains row data used for statistical significance of gene elements and CGIs overlap. See Table 1 and Figure 1 in the manuscript. [file 1471-2164-11-48-S2.ZIP › 1coding_exon/1coding_exon_chr5.txt]

chr5	-	222474	222707
chr5	+	269844	269964
chr5	+	271471	271533
chr5	+	324836	324936
chr5	+	397018	397079
chr5	-	499321	499464
chr5	+	577227	577437
chr5	+	665477	665558
chr5	-	686939	687062
chr5	-	730865	731175
chr5	-	903496	903717
chr5	+	942702	942814
chr5	+	946114	946205
chr5	-	1062173	1062197
chr5	+	1164983	1165106
chr5	+	1254766	1254967
chr5	+	1275638	1276385
chr5	-	1278593	1278752
chr5	-	1347886	1348104
chr5	-	1397795	1397956
chr5	-	1496027	1496312
chr5	+	1576825	1576959
chr5	-	1854532	1854663
chr5	-	1935717	1935761
chr5	+	2804279	2804527
chr5	+	2805379	2805578
chr5	+	3649220	3649495
chr5	+	5193581	5193652
chr5	-	5526695	5526861
chr5	-	6431475	6431596
chr5	-	6659933	6660006
chr5	-	6673219	6673325
chr5	-	6675129	6675147
chr5	+	6685997	6686092
chr5	+	6686690	6686982
chr5	+	6790657	6790746
chr5	-	7449410	7449619
chr5	+	7919759	7921196
chr5	+	7922247	7922302
chr5	-	7923908	7924036
chr5	-	9432935	9433058
chr5	+	10302970	10302985
chr5	+	10303453	10303557
chr5	-	10314789	10314857
chr5	+	10343660	10343874
chr5	+	10407011	10407029
chr5	+	10447865	10447897
chr5	+	10456582	10456653
chr5	-	10495280	10495410
chr5	-	10801287	10801311
chr5	-	10814126	10814180
chr5	-	11956929	11956965
chr5	+	13997491	13997547
chr5	+	14196835	14196991
chr5	+	14323954	14324008
chr5	+	14518747	14518749
chr5	+	14542050	14542178
chr5	+	14635004	14635067
chr5	+	14726761	14726827
chr5	+	14734663	14734716
chr5	-	14743166	14743417
chr5	+	14924461	14924556
chr5	-	15553786	15553822
chr5	-	16518150	16518774
chr5	-	16561687	16561721
chr5	-	16754072	16754281
chr5	-	16988897	16988917
chr5	-	17269186	17270083
chr5	-	19874625	19874852
chr5	+	22114312	22114542
chr5	+	22178239	22178449
chr5	-	23987430	23987669
chr5	-	24629126	24629356
chr5	+	27023970	27024197
chr5	-	31303338	31303565
chr5	+	31564904	31564923
chr5	+	31568257	31568337
chr5	+	31581553	31581576
chr5	+	31835113	31835588
chr5	-	32136715	32136826
chr5	-	32209673	32209897
chr5	-	32348621	32348701
chr5	+	32480485	32480521
chr5	+	32624376	32624447
chr5	+	32747640	32748408
chr5	-	33476950	33477006
chr5	-	33927592	33927718
chr5	-	34020061	34020445
chr5	-	34043635	34043881
chr5	+	34078685	34078987
chr5	+	34722782	34722817
chr5	+	34723573	34723584
chr5	+	34724066	34724110
chr5	+	34859613	34860353
chr5	-	34876534	34876601
chr5	-	34947416	34947654
chr5	+	34950557	34950754
chr5	+	34951601	34951759
chr5	+	34965421	34965778
chr5	-	34972039	34972128
chr5	-	35083667	35083754
chr5	+	35125410	35125479
chr5	+	35653857	35653914
chr5	+	35789615	35789620
chr5	+	35824789	35824890
chr5	-	35892837	35892918
chr5	-	35956843	35956949
chr5	-	35993047	35993215
chr5	-	36024309	36024342
chr5	-	36027006	36027099
chr5	-	36102555	36102648
chr5	+	36179035	36179208
chr5	-	36188122	36188129
chr5	-	36261401	36261471
chr5	+	36337185	36337275
chr5	+	36644283	36644463
chr5	-	36989556	36989619
chr5	-	37157476	37157591
chr5	-	37194083	37194133
chr5	-	37237450	37237599
chr5	+	37406680	37406836
chr5	-	37415227	37415251
chr5	+	37870505	37870655
chr5	+	38294614	38294710
chr5	+	38439741	38439750
chr5	+	38454069	38454114
chr5	+	38462960	38463111
chr5	-	38487202	38487317
chr5	+	38566365	38566506
chr5	-	38904904	38904976
chr5	-	39011396	39011429
chr5	-	39110188	39110236
chr5	-	39237685	39238819
chr5	-	39400247	39400323
chr5	+	39430089	39430179
chr5	-	40716853	40717719
chr5	-	40750335	40750643
chr5	-	40782657	40782877
chr5	-	40833922	40834048
chr5	+	40871042	40871044
chr5	+	40877242	40877524
chr5	-	40945470	40945475
chr5	-	41106684	41106711
chr5	-	41238947	41239089
chr5	-	41546283	41546385
chr5	+	41906140	41906217
chr5	+	41961169	41961357
chr5	-	42601734	42601803
chr5	+	42844010	42844212
chr5	+	43175035	43175168
chr5	-	43281635	43281926
chr5	-	43334377	43334824
chr5	-	43448112	43448175
chr5	-	43489517	43489828
chr5	-	43545004	43545198
chr5	+	43592441	43592705
chr5	+	43645055	43645205
chr5	-	43711373	43711529
chr5	+	44424217	44424541
chr5	-	44844822	44845422
chr5	-	45731528	45731952
chr5	+	49772631	49772742
chr5	+	49998687	49998777
chr5	+	50126640	50127008
chr5	+	50715263	50715290
chr5	+	52119945	52120005
chr5	+	52131986	52132711
chr5	-	52321056	52321119
chr5	-	52438664	52438761
chr5	+	52441299	52441316
chr5	+	52812379	52812463
chr5	-	52892250	52892347
chr5	-	53642019	53642066
chr5	+	54316802	54317102
chr5	+	54355908	54355971
chr5	+	54434268	54434337
chr5	-	54491778	54491981
chr5	-	54504523	54504585
chr5	-	54564728	54565108
chr5	+	54638972	54639158
chr5	-	54639599	54639732
chr5	-	54866157	54866214
chr5	+	55029431	55029543
chr5	+	55070549	55070617
chr5	+	55183156	55183218
chr5	-	55191127	55191184
chr5	-	55307800	55307863
chr5	+	55448399	55448406
chr5	-	56241230	56241327
chr5	-	56278510	56278608
chr5	+	56283678	56283686
chr5	+	56545715	56545777
chr5	+	56577919	56578068
chr5	-	56581065	56581160
chr5	+	57791274	57791543
chr5	+	57826121	57827942
chr5	-	57914793	57914816
chr5	-	58331073	58331120
chr5	-	58370443	58370691
chr5	-	58606921	58606985
chr5	-	58688341	58688429
chr5	-	58917912	58917958
chr5	-	59099830	59100092
chr5	-	59517141	59517182
chr5	-	59937274	59937312
chr5	-	60031630	60031677
chr5	-	60095811	60095850
chr5	-	60118918	60118981
chr5	-	60253638	60253738
chr5	+	60276516	60276592
chr5	-	60276840	60276966
chr5	+	60489293	60491755
chr5	+	60974948	60974984
chr5	+	61678731	61678808
chr5	-	61686776	61686838
chr5	+	61735278	61735356
chr5	+	61768864	61769001
chr5	-	63532391	63532525
chr5	+	64100088	64100100
chr5	+	64100730	64100771
chr5	+	64115467	64115562
chr5	-	64117088	64117162
chr5	-	64530114	64530201
chr5	-	64805160	64805256
chr5	+	64886380	64886490
chr5	-	64894894	64895089
chr5	+	64955777	64955857
chr5	+	64956644	64956689
chr5	-	64967601	64967626
chr5	+	65052291	65052390
chr5	+	65053957	65053997
chr5	+	65117451	65117493
chr5	+	65324303	65324491
chr5	+	65475961	65476121
chr5	+	65490856	65490918
chr5	+	65534478	65534614
chr5	+	65928240	65928602
chr5	-	66336578	66336669
chr5	+	66528136	66528225
chr5	+	67558260	67558593
chr5	+	67620320	67620335
chr5	+	67622313	67622418
chr5	+	68425839	68425921
chr5	+	68498846	68498866
chr5	+	68521218	68521351
chr5	+	68549413	68549454
chr5	-	68566559	68566624
chr5	-	68642701	68642778
chr5	-	68651820	68652123
chr5	-	68696327	68697320
chr5	+	68701046	68701073
chr5	+	68703099	68703140
chr5	+	68703792	68703800
chr5	+	68713628	68713640
chr5	+	68750969	68752114
chr5	+	68835828	68835877
chr5	+	69206854	69206902
chr5	-	69381269	69381349
chr5	-	69590465	69590513
chr5	+	69886801	69886849
chr5	+	70082767	70082815
chr5	-	70256687	70256767
chr5	-	70343931	70344498
chr5	-	70535849	70535932
chr5	+	70590773	70590821
chr5	+	70707389	70707599
chr5	+	70787461	70787672
chr5	+	70855724	70855906
chr5	+	70863978	70864010
chr5	+	70919009	70919137
chr5	+	71050877	71051035
chr5	+	71439115	71439298
chr5	-	71518206	71518337
chr5	-	71557640	71557738
chr5	+	71651732	71651804
chr5	-	71662947	71662958
chr5	+	71791748	71793079
chr5	+	72179977	72180081
chr5	+	72287686	72287712
chr5	+	72454957	72455596
chr5	+	72504827	72505452
chr5	+	72830249	72830380
chr5	-	72830715	72830783
chr5	+	72894174	72894462
chr5	+	72898926	72899015
chr5	+	72904096	72904205
chr5	-	73217484	73217685
chr5	+	73966265	73968066
chr5	+	74016842	74017140
chr5	-	74036806	74036901
chr5	+	74095261	74095323
chr5	-	74098942	74098944
chr5	+	74114512	74114697
chr5	-	74674187	74674351
chr5	+	74842693	74842788
chr5	+	74878604	74878738
chr5	-	74900936	74901073
chr5	+	75043957	75043965
chr5	+	75051586	75051638
chr5	+	75735127	75735172
chr5	+	75940745	75940760
chr5	+	76206941	76207081
chr5	+	76284716	76284796
chr5	-	76362348	76362557
chr5	+	76408288	76409459
chr5	+	76542507	76542845
chr5	-	76743710	76743816
chr5	-	76823751	76823801
chr5	-	76970094	76970130
chr5	-	77107785	77107837
chr5	+	77626020	77626159
chr5	-	77692252	77692308
chr5	-	78316516	78316827
chr5	+	78401099	78401199
chr5	+	78401362	78401394
chr5	+	78410962	78411039
chr5	+	78443465	78443497
chr5	-	78609519	78609662
chr5	+	78844349	78844353
chr5	+	78951228	78951364
chr5	+	79021487	79021635
chr5	-	79069063	79070982
chr5	+	79322737	79322817
chr5	-	79367117	79367204
chr5	+	79587471	79587497
chr5	+	79765723	79765792
chr5	-	79819699	79819723
chr5	-	79888330	79891594
chr5	+	79985979	79986064
chr5	+	79986303	79986539
chr5	+	80292314	80292601
chr5	+	80582708	80582859
chr5	-	80636333	80636716
chr5	-	80725563	80725689
chr5	+	81082556	81082617
chr5	-	81319146	81319253
chr5	-	81609895	81609898
chr5	+	82408896	82408898
chr5	+	82436495	82436633
chr5	+	82815094	82815163
chr5	-	82868587	82873843
chr5	-	83004999	83005098
chr5	+	83715882	83715948
chr5	+	85614280	85614517
chr5	-	85949629	85949703
chr5	-	86380985	86381803
chr5	+	86570388	86570440
chr5	+	86600025	86600563
chr5	-	86600621	86600628
chr5	-	86744251	86744367
chr5	-	87552136	87552200
chr5	-	87600294	87600296
chr5	-	88155308	88155361
chr5	-	89741218	89741234
chr5	+	89856608	89856862
chr5	+	89890469	89890490
chr5	-	90112938	90113151
chr5	+	90714386	90714665
chr5	-	92946486	92946948
chr5	-	93436107	93436212
chr5	-	93757562	93757701
chr5	+	93898457	93898587
chr5	-	94040350	94040416
chr5	-	94250340	94250358
chr5	-	94274267	94274335
chr5	-	94442886	94442942
chr5	+	94645316	94646035
chr5	-	94752964	94752973
chr5	+	94908521	94908610
chr5	+	94916739	94916864
chr5	-	95015522	95015696
chr5	+	95044254	95044314
chr5	-	95093143	95093144
chr5	+	95183916	95184122
chr5	-	95218368	95218441
chr5	-	95323035	95323181
chr5	+	95794323	95794502
chr5	+	96084138	96084158
chr5	+	96092255	96092320
chr5	-	96105087	96105206
chr5	+	96164862	96165385
chr5	+	96241146	96241720
chr5	+	96297616	96297634
chr5	-	96340621	96341438
chr5	-	96503955	96504036
chr5	-	96528927	96529399
chr5	+	96544586	96544651
chr5	+	98134273	98134277
chr5	-	98137675	98137810
chr5	+	98289938	98289990
chr5	-	99899134	99899567
chr5	-	100266446	100266558
chr5	-	101659511	101659865
chr5	+	101862090	101862447
chr5	-	102229799	102229887
chr5	-	102468144	102468341
chr5	+	102472172	102472310
chr5	+	102493193	102493306
chr5	-	102639520	102642262
chr5	-	102923643	102923848
chr5	-	103586961	103587705
chr5	-	107034089	107034213
chr5	+	107728338	107728517
chr5	-	108161783	108161989
chr5	+	108747003	108747033
chr5	-	109054018	109054152
chr5	+	109988867	109989052
chr5	+	110102720	110103002
chr5	+	110435081	110435114
chr5	+	110435488	110435658
chr5	+	110455886	110456215
chr5	-	110588081	110588241
chr5	-	110870926	110871030
chr5	-	111092901	111094245
chr5	+	111119366	111119368
chr5	-	111524378	111524891
chr5	-	111573488	111573546
chr5	+	111782537	111782635
chr5	+	112118487	112118621
chr5	+	112224973	112225013
chr5	-	112340530	112340582
chr5	+	112657925	112657981
chr5	+	112797179	112798763
chr5	+	112877492	112877678
chr5	+	113726372	113726857
chr5	-	113826688	113826786
chr5	-	114543571	114543633
chr5	-	114626308	114626447
chr5	-	114643243	114643354
chr5	-	114660023	114660139
chr5	-	114886344	114888806
chr5	-	114906546	114907089
chr5	-	114942247	114944852
chr5	-	114989197	114989388
chr5	-	115179824	115179993
chr5	+	115204986	115205289
chr5	+	115205634	115205702
chr5	+	115326214	115326908
chr5	+	115363433	115363498
chr5	-	115448649	115448689
chr5	-	115842137	115842159
chr5	-	115843717	115843775
chr5	+	118351888	118352105
chr5	+	118435164	118435250
chr5	+	118816170	118816227
chr5	+	118993363	118993432
chr5	+	119844798	119844887
chr5	-	121325627	121325662
chr5	+	121440949	121441579
chr5	+	121754729	121754785
chr5	-	121789060	121789125
chr5	+	121842180	121842341
chr5	+	122138698	122138805
chr5	-	122209228	122209287
chr5	-	122400103	122400219
chr5	-	122750111	122750223
chr5	+	122786543	122786591
chr5	-	122909257	122909434
chr5	-	124010271	124012694
chr5	+	124107676	124108581
chr5	-	125787198	125787280
chr5	+	125958598	125958705
chr5	+	125964554	125964649
chr5	+	125995326	125995411
chr5	-	126141100	126141458
chr5	+	126281575	126281762
chr5	+	126694900	126695015
chr5	+	126887071	126887173
chr5	-	127447546	127448301
chr5	+	127900942	127901195
chr5	+	128329730	128330210
chr5	+	128458548	128458667
chr5	+	128824002	128824074
chr5	-	129268422	129269223
chr5	+	130528687	130528797
chr5	+	130534613	130534630
chr5	-	130723086	130723139
chr5	-	130871663	130871749
chr5	-	130998554	130998622
chr5	-	131072793	131072850
chr5	-	131160422	131160513
chr5	-	131357623	131357817
chr5	+	131375097	131375145
chr5	+	131424299	131424460
chr5	-	131437416	131437574
chr5	+	131582137	131582218
chr5	+	131621327	131621419
chr5	-	131658209	131658601
chr5	+	131658770	131658780
chr5	+	131733564	131733956
chr5	+	131754237	131754495
chr5	-	131783484	131783531
chr5	-	131852983	131853069
chr5	+	131906926	131907069
chr5	+	131920916	131921044
chr5	+	131942960	131943093
chr5	+	132021778	132021951
chr5	+	132037642	132037776
chr5	-	132046146	132046179
chr5	+	132101005	132101010
chr5	-	132111087	132111515
chr5	-	132140699	132140728
chr5	+	132188754	132189731
chr5	+	132230473	132230626
chr5	-	132237286	132237342
chr5	-	132300658	132300780
chr5	+	132390088	132390128
chr5	-	132415842	132415948
chr5	-	132967448	132967573
chr5	-	133332036	133332174
chr5	+	133356536	133356602
chr5	+	133478497	133478745
chr5	+	133479528	133479623
chr5	-	133506894	133507067
chr5	-	133537516	133537612
chr5	-	133589350	133589451
chr5	+	133729949	133730113
chr5	-	133735186	133735229
chr5	+	133775206	133775444
chr5	+	133899447	133899504
chr5	-	133924508	133924546
chr5	-	133976280	133976319
chr5	+	133987551	133987608
chr5	+	134012666	134012762
chr5	+	134102210	134102381
chr5	+	134122528	134122544
chr5	+	134238017	134238119
chr5	+	134268729	134268812
chr5	-	134331581	134331678
chr5	+	134397302	134397470
chr5	-	134697708	134697750
chr5	-	134752511	134752682
chr5	+	134942304	134942403
chr5	-	135198436	135198481
chr5	+	135259291	135259404
chr5	-	135301121	135301135
chr5	+	135318376	135318421
chr5	-	135392644	135392777
chr5	-	136861960	136862146
chr5	+	137099221	137099234
chr5	+	137234240	137234595
chr5	-	137253080	137253110
chr5	-	137309490	137309522
chr5	+	137382543	137382699
chr5	-	137447678	137447745
chr5	-	137502240	137502368
chr5	-	137534425	137534444
chr5	-	137541159	137541181
chr5	+	137542184	137542202
chr5	-	137543269	137543433
chr5	-	137576740	137576882
chr5	-	137637922	137638012
chr5	+	137694575	137694768
chr5	+	137704924	137705001
chr5	+	137716384	137716575
chr5	+	137749764	137749778
chr5	+	137761941	137761980
chr5	-	137802797	137802828
chr5	-	137882280	137882442
chr5	-	137906421	137906506
chr5	+	137938826	137938906
chr5	+	138145513	138145617
chr5	-	138249848	138249880
chr5	+	138491327	138491431
chr5	+	138671004	138671915
chr5	+	138682508	138682621
chr5	-	138727373	138727510
chr5	-	138746806	138746841
chr5	-	138753268	138753444
chr5	-	138767532	138767648
chr5	-	138802994	138803033
chr5	+	138841247	138841473
chr5	+	138921561	138921584
chr5	+	139040578	139041216
chr5	-	139169210	139169580
chr5	-	139247109	139247257
chr5	+	139402139	139402838
chr5	-	139554235	139554421
chr5	-	139662810	139662842
chr5	+	139706052	139706097
chr5	+	139720006	139720235
chr5	+	139761737	139762042
chr5	+	139798346	139798386
chr5	+	139886124	139886212
chr5	-	139907507	139907609
chr5	-	139917197	139917257
chr5	+	139923966	139924014
chr5	+	139926939	139928867
chr5	-	140002725	140002810
chr5	+	140007252	140007352
chr5	+	140007678	140007693
chr5	+	140024682	140024872
chr5	-	140028754	140028759
chr5	-	140033288	140033311
chr5	+	140050984	140051073
chr5	+	140051418	140051525
chr5	+	140060230	140060247
chr5	+	140146060	140148453
chr5	+	140154734	140157121
chr5	+	140160967	140163360
chr5	+	140166957	140169341
chr5	+	140181545	140183896
chr5	+	140187834	140190254
chr5	+	140194153	140196507
chr5	+	140201091	140203484
chr5	+	140208265	140210658
chr5	+	140215818	140218205
chr5	+	140228873	140231263
chr5	+	140235242	140237608
chr5	+	140242038	140244431
chr5	+	140286662	140289094
chr5	+	140326536	140329100
chr5	+	140690436	140692856
chr5	+	140698723	140701146
chr5	+	140703785	140706208
chr5	+	140710012	140712420
chr5	+	140714952	140717372
chr5	+	140719887	140722307
chr5	+	140724082	140726502
chr5	+	140730146	140732560
chr5	+	140733835	140736258
chr5	+	140742651	140745074
chr5	+	140747636	140750032
chr5	+	140752565	140754988
chr5	+	140757879	140760275
chr5	+	140762704	140765127
chr5	+	140767954	140770371
chr5	+	140772927	140775362
chr5	+	140777611	140780025
chr5	+	140780979	140783411
chr5	+	140790511	140792934
chr5	+	140835868	140838297
chr5	+	140844925	140847366
chr5	-	140848992	140851451
chr5	-	140889354	140889425
chr5	-	140978549	140978665
chr5	-	140988310	140988385
chr5	-	140994562	140994671
chr5	+	140996487	140996541
chr5	-	140997977	140998160
chr5	-	141005838	141006026
chr5	-	141009638	141009648
chr5	-	141011099	141011119
chr5	-	141039714	141040237
chr5	-	141228318	141229154
chr5	+	141237972	141238011
chr5	-	141283691	141283721
chr5	+	141314721	141317600
chr5	-	141333338	141333491
chr5	-	141360462	141360654
chr5	+	141371661	141371784
chr5	-	141468724	141468786
chr5	-	141670191	141674857
chr5	-	141679493	141679514
chr5	+	141973708	141973876
chr5	-	142130511	142130664
chr5	-	142759414	142760597
chr5	-	142762969	142763117
chr5	+	143529603	143529712
chr5	-	143566471	143567302
chr5	-	145182833	145182878
chr5	+	145194933	145195007
chr5	+	145297685	145298062
chr5	-	145415960	145415987
chr5	-	145492654	145492835
chr5	-	145519163	145519189
chr5	+	145542244	145542249
chr5	-	145807106	145807164
chr5	+	146237758	146237942
chr5	-	146599391	146599442
chr5	-	146813305	146813343
chr5	-	146869234	146869614
chr5	-	147031434	147031562
chr5	+	147191279	147191333
chr5	-	147238560	147238614
chr5	+	147266188	147266257
chr5	+	147423801	147423855
chr5	+	147529489	147529555
chr5	+	147562853	147562910
chr5	+	147672240	147672300
chr5	+	147695370	147695424
chr5	+	147754533	147754660
chr5	-	147787337	147787703
chr5	-	147996745	147996770
chr5	-	148385534	148388128
chr5	+	148422727	148422778
chr5	+	148501852	148501864
chr5	+	148606294	148606302
chr5	+	148631725	148631740
chr5	+	148675948	148676059
chr5	+	148705296	148705372
chr5	-	148717825	148717928
chr5	-	148738961	148738981
chr5	-	148855366	148855933
chr5	+	148910598	148910720
chr5	+	148981810	148981818
chr5	+	149090099	149090176
chr5	-	149177520	149177534
chr5	+	149303956	149304429
chr5	-	149337409	149338107
chr5	-	149446135	149446183
chr5	+	149496764	149496803
chr5	+	149526633	149527077
chr5	-	149550084	149550116
chr5	+	149649320	149649381
chr5	-	149717503	149717610
chr5	-	149772381	149772505
chr5	+	149807341	149807489
chr5	+	149881010	149881522
chr5	+	150008031	150010058
chr5	-	150022697	150022757
chr5	-	150060687	150060740
chr5	-	150118614	150118748
chr5	+	150262896	150262910
chr5	-	150380409	150380495
chr5	-	150423367	150423478
chr5	-	150424714	150424849
chr5	+	150507638	150507655
chr5	-	150612971	150613051
chr5	-	150655934	150656073
chr5	-	150662981	150663108
chr5	+	150707051	150707214
chr5	-	150818547	150818689
chr5	-	150925427	150928685
chr5	-	151035886	151035942
chr5	+	151118300	151118305
chr5	-	151146375	151146469
chr5	-	151284248	151284303
chr5	+	151764142	151764867
chr5	-	152850642	152850723
chr5	+	153394497	153394706
chr5	+	153409476	153409770
chr5	+	153550620	153550778
chr5	+	153763788	153763964
chr5	+	153806358	153806558
chr5	+	154072679	154072883
chr5	+	154115511	154115946
chr5	-	154163954	154164060
chr5	+	154197884	154197931
chr5	-	154223032	154223148
chr5	+	154297721	154297886
chr5	+	154300864	154300891
chr5	+	154316169	154316189
chr5	+	155689165	155689167
chr5	-	155704077	155704265
chr5	-	156322730	156322787
chr5	-	156417487	156417532
chr5	+	156468515	156468572
chr5	+	156540567	156540704
chr5	-	156644950	156645066
chr5	-	156935185	156935282
chr5	+	157010698	157011664
chr5	+	157091027	157091217
chr5	-	157103337	157103784
chr5	-	157177029	157177120
chr5	-	157218516	157218556
chr5	-	158458931	158459064
chr5	+	158567341	158567385
chr5	-	158628502	158628655
chr5	+	158686281	158686368
chr5	+	159370114	159370443
chr5	-	159589143	159589209
chr5	-	159611249	159613328
chr5	-	159640110	159640179
chr5	-	159699030	159699106
chr5	-	159714353	159714596
chr5	+	159774710	159774879
chr5	-	159781898	159781988
chr5	-	160044420	160044805
chr5	-	160047385	160047659
chr5	+	160906151	160906227
chr5	+	161045574	161045611
chr5	+	161210395	161210468
chr5	+	161427584	161427690
chr5	+	161457315	161457442
chr5	-	162798841	162799104
chr5	+	162819446	162819634
chr5	+	162820277	162820322
chr5	+	162862979	162863008
chr5	+	162865271	162865333
chr5	+	162876173	162876295
chr5	+	167651736	167651854
chr5	+	167765794	167765910
chr5	-	167846082	167846126
chr5	-	167938839	167938866
chr5	+	168660095	168660291
chr5	+	168947999	168948157
chr5	+	168953050	168953130
chr5	+	168996909	168996951
chr5	+	169061974	169062009
chr5	+	169435181	169435666
chr5	-	169593718	169593780
chr5	-	169657116	169657193
chr5	+	169744896	169745029
chr5	+	169864155	169864215
chr5	+	170078363	170078464
chr5	+	170148198	170148250
chr5	+	170221616	170221633
chr5	+	170241469	170241478
chr5	+	170668975	170669395
chr5	+	170747558	170747615
chr5	+	170751016	170751033
chr5	-	170779809	170779840
chr5	-	171366067	171366111
chr5	-	171547496	171547651
chr5	-	171571007	171571759
chr5	-	171593731	171593905
chr5	-	171813887	171813961
chr5	+	172130195	172130561
chr5	-	172265064	172265083
chr5	+	172318899	172318904
chr5	+	172319483	172319650
chr5	+	172343470	172343573
chr5	+	172440385	172440393
chr5	-	172504155	172504238
chr5	-	172687652	172687802
chr5	+	172975809	172976045
chr5	+	173249343	173250467
chr5	+	173270153	173270213
chr5	-	173406365	173406493
chr5	+	174353926	174355323
chr5	+	174851713	174851876
chr5	+	175042843	175043918
chr5	-	175238349	175238379
chr5	+	175327551	175327817
chr5	+	175598118	175598246
chr5	+	175623040	175623111
chr5	-	175673034	175673093
chr5	-	175707530	175707617
chr5	-	175715180	175715329
chr5	+	175719090	175719117
chr5	-	175725173	175725355
chr5	-	175748040	175748146
chr5	+	175775784	175775970
chr5	-	175808015	175808077
chr5	-	175889130	175889332
chr5	+	175891973	175892079
chr5	-	175924960	175925011
chr5	+	175989141	175989261
chr5	+	176007223	176007309
chr5	-	176170358	176170427
chr5	-	176255671	176255766
chr5	-	176329204	176329297
chr5	-	176330349	176330471
chr5	+	176342076	176342222
chr5	+	176382346	176382520
chr5	+	176449210	176449300
chr5	+	176451319	176451415
chr5	-	176494711	176495637
chr5	-	176662616	176662714
chr5	+	176662779	176662895
chr5	-	176663593	176663684
chr5	-	176671368	176671437
chr5	+	176711059	176711254
chr5	+	176717632	176717676
chr5	+	176726618	176726641
chr5	-	176745349	176745457
chr5	-	176763803	176763875
chr5	+	176769078	176769134
chr5	+	176786453	176786504
chr5	-	176814675	176815101
chr5	-	176831726	176831817
chr5	-	176833043	176833128
chr5	-	176856024	176856119
chr5	-	176867844	176867873
chr5	-	176869082	176869147
chr5	-	176869409	176869459
chr5	-	176876526	176876552
chr5	+	176890889	176891041
chr5	+	176951822	176952005
chr5	-	176959818	176959867
chr5	+	177108248	177108250
chr5	-	177310797	177311563
chr5	+	177355432	177355540
chr5	+	177479191	177479520
chr5	+	177497727	177497865
chr5	+	177502231	177502335
chr5	-	177502537	177502599
chr5	+	177513265	177513424
chr5	-	177564445	177564653
chr5	-	177574883	177574935
chr5	-	177581962	177582063
chr5	-	177592099	177592157
chr5	-	177949511	177949804
chr5	-	177982863	177983023
chr5	+	178088597	178088629
chr5	+	178220655	178220687
chr5	+	178290921	178292816
chr5	-	178302399	178302431
chr5	+	178354048	178354551
chr5	-	178421676	178421702
chr5	+	178704797	178704935
chr5	+	178910177	178910486
chr5	+	178919646	178919805
chr5	-	178951298	178951348
chr5	+	178982644	178982740
chr5	+	179065289	179065459
chr5	+	179092720	179093034
chr5	-	179153688	179153745
chr5	-	179159790	179159828
chr5	-	179161390	179161717
chr5	+	179166093	179166189
chr5	+	179180543	179180747
chr5	+	179182611	179182659
chr5	-	179183548	179183693
chr5	-	179201513	179201559
chr5	-	179218337	179218402
chr5	-	179267310	179267427
chr5	-	179431062	179431308
chr5	-	179488016	179488201
chr5	-	179497482	179497658
chr5	-	179640046	179640167
chr5	+	179712817	179712823
chr5	-	179888883	179888994
chr5	-	179951017	179951068
chr5	+	180009094	180009151
chr5	+	180258917	180258965
chr5	+	180348635	180348683
chr5	-	180405096	180405204
chr5	-	180559457	180559759
chr5	+	180564195	180564716
chr5	+	180583606	180584418
chr5	-	180593339	180593369
chr5	-	180601776	180601918
chr5	-	180603298	180603406
