# Supplementary material for: Intergenic, gene terminal, and intragenic CpG islands in the human genome
Source: BMC Genomics. 2010 Jan 19;11:48. doi: 10.1186/1471-2164-11-48 (PMC2817693; doi:10.1186/1471-2164-11-48)
Supplement: Additional file 2 — Gene elements. The archive contains row data used for statistical significance of gene elements and CGIs overlap. See Table 1 and Figure 1 in the manuscript. [file 1471-2164-11-48-S2.ZIP › 1coding_exon/1coding_exon_chr6.txt]

chr6	+	149887	149945
chr6	+	237540	237560
chr6	+	293149	293274
chr6	-	338153	338368
chr6	+	582701	582818
chr6	-	1046508	1046531
chr6	-	1687701	1687816
chr6	-	2121165	2121167
chr6	-	2190554	2190655
chr6	-	2567146	2569055
chr6	+	2694369	2694527
chr6	+	2710856	2711677
chr6	-	2715491	2715594
chr6	-	2785652	2785819
chr6	-	2837066	2837200
chr6	-	2845677	2845844
chr6	-	2899825	2899903
chr6	-	2904401	2904565
chr6	+	2911633	2911721
chr6	+	2935648	2936405
chr6	+	2951786	2951792
chr6	+	3022057	3022220
chr6	+	3063974	3064080
chr6	-	3064690	3064745
chr6	-	3102640	3102696
chr6	-	3172720	3172776
chr6	-	3269067	3269203
chr6	-	3355421	3355490
chr6	-	3401139	3401348
chr6	-	3683290	3683301
chr6	+	3696509	3696764
chr6	+	3966659	3966699
chr6	-	3986126	3986160
chr6	+	4022588	4022647
chr6	+	4024820	4024913
chr6	-	4032875	4032959
chr6	-	4072995	4073064
chr6	-	4078782	4078904
chr6	+	4080744	4080793
chr6	+	4661012	4661114
chr6	+	4722017	4722040
chr6	-	4880762	4881004
chr6	-	4947334	4947421
chr6	-	4949113	4949235
chr6	+	5205880	5205965
chr6	-	5313803	5314414
chr6	-	5951927	5951981
chr6	+	6263767	6263896
chr6	-	6533967	6534102
chr6	+	6536388	6536677
chr6	+	7127144	7127314
chr6	-	7176125	7177139
chr6	-	7258274	7258352
chr6	-	7323849	7324127
chr6	+	7332211	7332405
chr6	+	7335235	7335305
chr6	+	7348086	7348129
chr6	+	7487148	7487317
chr6	+	7535490	7535645
chr6	-	7672188	7672851
chr6	-	7855746	7856008
chr6	-	7971599	7971645
chr6	-	7986371	7986445
chr6	-	8009497	8009608
chr6	-	8047667	8047753
chr6	-	8375096	8375296
chr6	-	8379617	8379619
chr6	-	10047508	10047519
chr6	+	10519789	10519815
chr6	-	10522811	10523270
chr6	+	10537664	10538473
chr6	+	10637131	10638055
chr6	+	10664643	10665561
chr6	-	10694209	10695133
chr6	+	10795185	10795193
chr6	+	10803205	10803288
chr6	+	10832833	10832852
chr6	-	10857465	10857487
chr6	-	10938767	10938867
chr6	+	10989923	10990012
chr6	-	10995346	10995354
chr6	-	11152447	11152449
chr6	-	11340723	11340734
chr6	+	11886826	11886978
chr6	+	12123848	12123887
chr6	+	12398849	12398912
chr6	-	12826963	12827065
chr6	-	13403486	13403522
chr6	+	13434998	13435109
chr6	+	13692322	13692436
chr6	-	13723570	13723835
chr6	-	13752756	13752844
chr6	-	13766991	13767039
chr6	-	13819146	13819716
chr6	+	13922226	13922640
chr6	+	14085330	14088212
chr6	+	14226022	14226058
chr6	-	15354750	15354794
chr6	-	15735553	15735664
chr6	+	15771024	15771079
chr6	+	16237533	16237619
chr6	-	16346904	16346990
chr6	+	16434604	16436520
chr6	+	17389792	17389959
chr6	+	17390982	17391138
chr6	+	17529766	17529886
chr6	-	17708620	17709331
chr6	-	17814487	17814597
chr6	-	17925230	17925363
chr6	-	18095619	18095673
chr6	+	18257198	18257337
chr6	-	18268106	18268192
chr6	+	18372053	18372197
chr6	+	18507745	18507909
chr6	-	19945965	19946405
chr6	-	20234727	20234864
chr6	+	20320346	20320444
chr6	+	20510443	20510835
chr6	+	20512025	20512042
chr6	+	20654561	20654733
chr6	-	21904536	21904944
chr6	+	22405163	22405190
chr6	-	24242535	24242723
chr6	-	24313209	24313490
chr6	+	24465665	24465957
chr6	-	24511254	24511443
chr6	+	24597622	24597718
chr6	-	24603204	24603557
chr6	-	24709256	24709310
chr6	-	24774326	24774402
chr6	+	24774905	24775069
chr6	-	24775471	24775551
chr6	+	24826747	24826875
chr6	-	24885454	24885504
chr6	-	24981851	24981945
chr6	-	24983898	24983998
chr6	-	25221799	25221965
chr6	-	25223198	25223299
chr6	+	25246281	25246288
chr6	+	25388003	25388042
chr6	+	25558560	25558616
chr6	+	25659132	25659292
chr6	+	25760611	25760692
chr6	-	25870170	25870260
chr6	-	25938731	25938764
chr6	-	25976502	25976594
chr6	+	26033976	26034003
chr6	+	26074730	26075140
chr6	+	26195648	26195723
chr6	+	26476390	26476474
chr6	+	26492029	26492122
chr6	+	26513771	26513855
chr6	+	26530326	26530404
chr6	+	26551782	26551866
chr6	+	26566844	26566925
chr6	+	26571477	26571732
chr6	+	26609494	26609572
chr6	-	26705190	26705430
chr6	-	26744498	26746760
chr6	+	27208283	27208508
chr6	+	27323496	27323565
chr6	-	27331282	27332214
chr6	-	27433582	27435330
chr6	+	27548046	27548052
chr6	+	27914419	27914822
chr6	+	28161238	28161648
chr6	-	28201201	28201587
chr6	+	28212502	28212845
chr6	+	28224165	28224581
chr6	-	28302842	28303261
chr6	+	28327315	28327737
chr6	+	28348468	28348543
chr6	-	28359570	28359965
chr6	-	28400709	28402551
chr6	-	28403139	28403193
chr6	+	28405059	28405439
chr6	-	28435343	28435744
chr6	-	28473760	28474161
chr6	+	28591413	28591499
chr6	-	28601770	28601856
chr6	-	28662054	28662473
chr6	-	28998969	28999388
chr6	-	29075243	29075276
chr6	+	29075712	29075726
chr6	-	29537526	29540076
chr6	-	29703242	29703547
chr6	+	29708057	29708141
chr6	+	29732966	29733053
chr6	+	29735176	29735422
chr6	-	29799220	29799283
chr6	+	29824656	29824725
chr6	+	29867764	29868061
chr6	+	29903601	29903673
chr6	+	30018310	30018382
chr6	-	30050908	30051273
chr6	+	30076768	30077848
chr6	+	30082362	30082425
chr6	+	30137281	30137425
chr6	+	30143167	30143235
chr6	-	30144433	30144454
chr6	-	30150979	30151545
chr6	+	30188145	30188561
chr6	-	30212793	30213137
chr6	+	30236186	30236614
chr6	-	30239441	30239821
chr6	+	30274422	30274859
chr6	+	30336309	30336363
chr6	+	30405074	30405526
chr6	+	30420928	30421154
chr6	-	30565288	30565351
chr6	-	30630331	30630372
chr6	+	30631887	30631959
chr6	-	30633101	30633206
chr6	+	30685594	30685700
chr6	+	30693622	30693699
chr6	+	30702642	30702748
chr6	+	30702960	30703030
chr6	+	30703431	30703483
chr6	+	30722988	30723059
chr6	-	30725671	30725715
chr6	-	30737512	30737612
chr6	-	30748391	30748597
chr6	-	30760164	30761774
chr6	-	30766598	30766730
chr6	+	30790796	30790931
chr6	-	30796263	30796319
chr6	+	30817903	30817945
chr6	+	30964486	30964570
chr6	+	30967900	30967944
chr6	+	30984793	30984929
chr6	+	30990593	30990793
chr6	+	30995943	30995972
chr6	+	30997700	30997751
chr6	-	30999127	30999261
chr6	+	31007792	31007852
chr6	+	31059715	31059775
chr6	+	31205389	31205401
chr6	-	31214513	31214535
chr6	-	31232487	31232638
chr6	+	31232779	31232794
chr6	-	31235226	31235463
chr6	-	31241327	31241395
chr6	-	31245972	31246376
chr6	-	31253395	31253637
chr6	-	31347755	31347827
chr6	-	31431923	31432178
chr6	+	31432842	31432914
chr6	+	31479389	31479458
chr6	-	31573950	31574019
chr6	-	31607052	31607227
chr6	-	31616078	31616288
chr6	-	31621865	31621924
chr6	+	31622234	31622315
chr6	+	31623451	31623507
chr6	+	31648499	31648597
chr6	-	31651498	31651683
chr6	+	31658012	31658173
chr6	+	31663056	31663074
chr6	-	31664305	31664664
chr6	+	31668435	31668477
chr6	+	31691086	31691110
chr6	+	31691868	31692777
chr6	-	31698546	31698657
chr6	+	31727412	31727519
chr6	+	31731723	31731836
chr6	-	31732330	31732382
chr6	+	31739609	31740234
chr6	+	31742588	31742659
chr6	-	31746707	31746764
chr6	-	31756009	31756120
chr6	+	31778906	31779037
chr6	-	31782663	31782714
chr6	+	31789517	31789568
chr6	-	31791112	31791166
chr6	+	31797384	31797435
chr6	-	31799140	31799200
chr6	-	31804621	31804917
chr6	-	31809910	31809965
chr6	+	31812018	31812056
chr6	+	31816223	31816369
chr6	-	31838811	31838924
chr6	-	31852302	31852535
chr6	-	31870587	31870973
chr6	-	31882511	31882513
chr6	-	31938374	31938532
chr6	-	31941629	31941849
chr6	-	31954697	31954736
chr6	-	31968582	31968621
chr6	+	31973392	31973433
chr6	+	32003509	32003554
chr6	-	32021978	32022041
chr6	+	32034128	32034202
chr6	-	32034949	32034970
chr6	+	32047076	32047431
chr6	+	32047753	32047972
chr6	+	32048168	32048267
chr6	+	32057864	32057928
chr6	+	32090601	32090665
chr6	-	32114179	32114380
chr6	-	32118211	32118321
chr6	-	32120761	32120974
chr6	-	32173551	32173953
chr6	-	32203872	32203962
chr6	+	32227564	32227582
chr6	+	32229382	32229391
chr6	+	32230350	32230532
chr6	-	32241921	32242021
chr6	+	32247052	32247251
chr6	-	32254267	32254406
chr6	-	32259310	32259361
chr6	-	32259926	32259977
chr6	-	32265450	32265670
chr6	-	32268227	32268563
chr6	-	32268796	32268873
chr6	-	32276586	32276658
chr6	-	32299611	32299683
chr6	+	32482800	32482878
chr6	-	32515706	32515787
chr6	-	32605880	32605979
chr6	+	32665398	32665497
chr6	-	32713214	32713295
chr6	+	32742254	32742362
chr6	-	32817199	32817280
chr6	-	32839129	32839225
chr6	-	32890799	32890946
chr6	-	32892616	32892706
chr6	-	32897588	32897789
chr6	-	32913496	32913988
chr6	-	32919605	32919751
chr6	-	32920034	32920168
chr6	+	32928794	32929571
chr6	-	32929985	32930044
chr6	-	33016508	33016562
chr6	+	33028704	33028791
chr6	+	33048654	33048682
chr6	+	33050329	33050520
chr6	-	33051166	33051276
chr6	-	33085210	33085291
chr6	+	33149226	33149325
chr6	+	33151797	33151896
chr6	-	33188271	33188370
chr6	-	33253558	33253568
chr6	-	33267914	33267995
chr6	-	33274063	33274294
chr6	+	33275997	33276231
chr6	+	33277001	33277411
chr6	+	33280424	33280475
chr6	-	33284578	33284655
chr6	-	33344769	33344941
chr6	-	33345954	33345980
chr6	+	33347341	33347430
chr6	-	33347875	33347877
chr6	+	33364857	33364925
chr6	-	33365612	33365675
chr6	-	33368771	33368812
chr6	-	33374210	33374365
chr6	-	33389760	33389796
chr6	+	33397474	33397680
chr6	+	33467741	33467752
chr6	-	33488019	33488177
chr6	-	33493236	33493423
chr6	-	33493714	33493755
chr6	+	33493842	33493940
chr6	-	33496020	33496086
chr6	+	33653290	33653359
chr6	+	33661380	33661476
chr6	-	33697358	33697446
chr6	-	33787304	33787441
chr6	-	33811033	33811231
chr6	-	33864136	33864871
chr6	-	33876802	33876918
chr6	-	34208733	34209251
chr6	+	34230834	34231145
chr6	-	34316536	34316670
chr6	-	34323222	34323240
chr6	-	34468019	34468117
chr6	+	34500827	34500976
chr6	+	34602061	34602123
chr6	-	34603150	34603243
chr6	-	34619775	34620210
chr6	+	34772201	34772358
chr6	+	34833299	34833306
chr6	+	34838422	34838458
chr6	-	34868006	34868049
chr6	+	34963542	34963712
chr6	-	34965158	34965354
chr6	-	35211862	35211908
chr6	-	35215775	35215824
chr6	+	35216502	35216625
chr6	+	35290174	35290258
chr6	+	35307533	35307614
chr6	+	35356907	35356979
chr6	+	35373612	35373707
chr6	+	35486843	35486972
chr6	+	35528301	35528548
chr6	-	35544190	35544194
chr6	-	35562216	35562417
chr6	-	35588567	35588613
chr6	+	35718473	35718579
chr6	+	35812864	35813107
chr6	+	35852374	35852457
chr6	-	35856866	35856964
chr6	+	35872960	35873043
chr6	-	35881426	35881837
chr6	-	35963779	35963847
chr6	-	35996799	35996811
chr6	-	36036748	36036845
chr6	-	36044632	36044742
chr6	+	36095275	36095462
chr6	+	36103913	36104028
chr6	+	36206338	36206459
chr6	+	36276078	36277525
chr6	+	36287105	36287315
chr6	-	36367155	36367307
chr6	-	36405836	36406445
chr6	-	36451585	36451714
chr6	+	36463291	36463296
chr6	+	36545853	36546012
chr6	-	36550597	36550817
chr6	+	36615827	36615957
chr6	+	36672518	36672723
chr6	+	36759857	36760301
chr6	-	36789644	36789694
chr6	-	36832000	36832032
chr6	-	36915037	36915131
chr6	+	36950471	36950526
chr6	+	36961781	36961782
chr6	-	37030515	37030685
chr6	-	37053388	37053433
chr6	+	37061607	37061927
chr6	+	37081572	37081639
chr6	+	37097936	37098124
chr6	-	37246330	37246411
chr6	+	37294180	37294784
chr6	+	37333672	37333727
chr6	+	37429919	37430029
chr6	-	37511384	37511516
chr6	+	37575576	37575617
chr6	-	37583426	37583458
chr6	-	37714291	37715129
chr6	-	37721952	37721982
chr6	+	37772499	37772565
chr6	-	37895700	37895770
chr6	-	38653354	38653445
chr6	-	38669718	38670062
chr6	-	38673664	38673848
chr6	+	38778725	38778808
chr6	+	38810269	38810379
chr6	-	39124595	39124672
chr6	-	39185068	39185073
chr6	-	39304680	39304865
chr6	-	39389838	39390074
chr6	-	39398082	39398294
chr6	-	39506807	39506913
chr6	+	39800999	39801064
chr6	-	39932057	39932224
chr6	-	39961505	39963629
chr6	-	39981279	39982860
chr6	-	40001400	40001556
chr6	-	40003046	40003295
chr6	-	40010012	40010134
chr6	-	40429156	40429440
chr6	-	40507431	40508830
chr6	+	41110407	41110791
chr6	+	41118703	41118875
chr6	-	41129065	41129195
chr6	+	41147313	41147351
chr6	+	41154807	41154881
chr6	-	41208228	41208230
chr6	-	41229962	41230004
chr6	+	41238759	41238888
chr6	-	41304144	41304206
chr6	+	41362323	41362371
chr6	+	41411593	41411644
chr6	+	41641477	41641680
chr6	-	41714466	41714541
chr6	-	41766717	41766929
chr6	-	41811862	41811881
chr6	-	41822992	41823050
chr6	+	41852638	41852703
chr6	+	41859190	41859321
chr6	+	41859835	41859954
chr6	-	41863414	41863541
chr6	-	41881344	41882699
chr6	-	41981069	41982480
chr6	+	41996721	41996734
chr6	+	41997279	41997546
chr6	-	42003230	42003252
chr6	-	42016668	42016715
chr6	+	42017168	42017365
chr6	+	42126258	42126302
chr6	-	42249330	42249530
chr6	-	42270330	42270536
chr6	-	42293518	42293565
chr6	-	42322172	42322174
chr6	+	42343870	42345306
chr6	+	42640036	42640113
chr6	-	42708611	42708620
chr6	+	42797470	42798050
chr6	+	42897739	42897779
chr6	+	42955627	42955667
chr6	+	42991786	42991843
chr6	+	43005287	43005437
chr6	-	43036484	43036689
chr6	+	43053985	43054866
chr6	-	43060394	43060420
chr6	-	43088831	43089094
chr6	+	43089502	43089529
chr6	+	43092909	43093062
chr6	+	43093313	43093411
chr6	-	43097371	43097500
chr6	-	43127925	43128504
chr6	+	43135002	43135097
chr6	+	43135926	43135954
chr6	+	43137052	43137309
chr6	+	43152205	43152283
chr6	+	43247373	43247885
chr6	-	43260027	43260621
chr6	+	43304977	43305172
chr6	+	43322377	43322484
chr6	+	43328500	43328602
chr6	+	43338512	43339066
chr6	-	43374075	43374467
chr6	-	43384466	43384508
chr6	-	43441008	43441015
chr6	+	43444683	43445081
chr6	-	43507826	43509076
chr6	-	43526070	43526869
chr6	+	43530466	43530541
chr6	-	43574718	43574816
chr6	-	43585230	43585501
chr6	-	43591605	43591787
chr6	+	43592443	43592523
chr6	-	43592826	43592894
chr6	-	43600547	43602124
chr6	-	43635893	43635910
chr6	+	43651475	43651579
chr6	-	43658035	43658171
chr6	-	43701941	43702074
chr6	+	43704692	43704877
chr6	+	43711591	43711636
chr6	-	43720814	43721040
chr6	+	43763383	43763494
chr6	+	43846962	43847027
chr6	+	43854178	43854251
chr6	+	44076335	44076415
chr6	-	44076711	44076858
chr6	+	44192256	44192326
chr6	+	44210300	44210458
chr6	+	44234564	44234579
chr6	+	44245019	44245246
chr6	+	44295474	44295497
chr6	+	44303029	44303057
chr6	+	44324345	44324491
chr6	+	44325221	44325298
chr6	-	44326892	44326928
chr6	-	44333115	44333125
chr6	-	44340697	44341478
chr6	-	44361679	44362065
chr6	-	44363264	44363540
chr6	+	44388796	44389038
chr6	+	44418811	44418949
chr6	-	44463539	44463583
chr6	-	45030210	45030251
chr6	+	45398594	45398631
chr6	-	45404442	45404499
chr6	+	45440916	45441016
chr6	-	45498292	45498672
chr6	-	46091176	46091238
chr6	+	46155399	46155938
chr6	-	46215280	46216105
chr6	-	46243130	46243958
chr6	-	46401089	46401175
chr6	-	46532448	46532672
chr6	+	46728102	46728278
chr6	+	46728889	46728994
chr6	-	46763825	46769870
chr6	+	46798479	46798587
chr6	-	46869095	46869163
chr6	-	46982357	46982458
chr6	-	47104688	47104756
chr6	-	47307228	47307883
chr6	-	47361639	47361837
chr6	+	47385111	47385206
chr6	+	47553940	47553943
chr6	+	47757743	47758321
chr6	+	47782941	47783033
chr6	+	47857762	47857891
chr6	-	47867616	47867667
chr6	-	48143925	48144299
chr6	+	49534754	49535138
chr6	+	49545849	49545950
chr6	+	49556666	49556752
chr6	+	49587663	49587740
chr6	-	49626465	49627347
chr6	-	49712328	49712484
chr6	-	49784803	49784868
chr6	-	49812997	49813068
chr6	+	49933007	49933072
chr6	+	50789728	50789766
chr6	-	50894564	50894644
chr6	+	52057639	52057690
chr6	-	52159189	52159215
chr6	-	52217154	52217186
chr6	+	52257354	52257431
chr6	+	52375956	52380435
chr6	-	52393168	52393230
chr6	+	52549553	52549672
chr6	-	52649860	52649929
chr6	-	52730618	52730704
chr6	-	52771938	52772024
chr6	-	52813484	52813570
chr6	-	52872691	52872825
chr6	-	52875103	52875224
chr6	-	52878505	52878591
chr6	-	52957221	52957355
chr6	-	52966914	52967000
chr6	+	53013893	53013993
chr6	+	53038547	53038549
chr6	+	53043781	53043900
chr6	-	53046250	53046396
chr6	-	53118315	53118389
chr6	-	53243350	53243391
chr6	-	53245977	53246060
chr6	-	53268399	53268456
chr6	+	53517253	53517402
chr6	+	53768014	53768172
chr6	+	53991786	53991848
chr6	+	54097365	54097622
chr6	+	54281308	54281662
chr6	+	54322537	54322653
chr6	+	54843004	54843447
chr6	+	55147345	55147567
chr6	-	55300312	55300333
chr6	-	55551705	55551812
chr6	-	55847133	55847622
chr6	-	56050850	56050861
chr6	-	56155288	56155375
chr6	-	56462247	56462342
chr6	-	56615379	56615545
chr6	+	56815812	56815902
chr6	+	56954568	56954687
chr6	+	56987279	56987282
chr6	+	57019513	57019533
chr6	+	57063011	57063031
chr6	-	57145455	57145567
chr6	+	57182983	57183137
chr6	-	57291203	57291356
chr6	-	58393265	58393316
chr6	-	58395558	58395582
chr6	-	63053722	63053812
chr6	+	64087778	64087807
chr6	+	64344745	64344849
chr6	+	64414416	64414659
chr6	-	64447880	64448021
chr6	+	66261277	66262024
chr6	-	69405289	69406045
chr6	-	70504555	70504578
chr6	-	70556909	70556935
chr6	+	70563426	70563494
chr6	-	70646181	70646271
chr6	-	71049405	71049476
chr6	+	71069335	71069348
chr6	+	71194767	71194843
chr6	+	71218938	71218995
chr6	+	71333365	71333428
chr6	-	71434448	71434565
chr6	+	71722263	71722853
chr6	+	72055361	72055594
chr6	-	72063147	72063241
chr6	+	72186490	72186837
chr6	+	72653448	72653611
chr6	-	73388639	73389036
chr6	-	73991741	73991852
chr6	+	74008850	74008961
chr6	-	74161350	74161599
chr6	+	74217969	74218625
chr6	+	74228299	74228515
chr6	-	74232658	74232852
chr6	-	74285376	74285534
chr6	-	74285781	74285801
chr6	-	74286327	74286470
chr6	-	74420237	74420330
chr6	+	74420502	74420516
chr6	-	74462660	74462733
chr6	-	75969156	75969228
chr6	-	76010153	76010170
chr6	-	76050838	76051074
chr6	+	76181133	76181408
chr6	+	76368961	76369012
chr6	-	76583985	76584101
chr6	+	76838859	76838925
chr6	-	79634013	79634327
chr6	-	79745028	79745039
chr6	-	79844465	79844504
chr6	-	80000982	80000996
chr6	-	80074105	80077484
chr6	+	80285141	80285330
chr6	-	80397898	80397942
chr6	+	80713616	80713715
chr6	+	80772280	80772418
chr6	-	80873130	80873325
chr6	-	82518026	82518577
chr6	-	82518812	82518831
chr6	-	82957713	82957744
chr6	-	83006602	83006922
chr6	+	83832080	83832156
chr6	-	83863416	83863553
chr6	-	83957247	83957450
chr6	-	84197315	84197392
chr6	-	84445216	84445240
chr6	+	84474236	84474365
chr6	+	84619855	84619949
chr6	+	84630640	84630766
chr6	-	84821757	84821883
chr6	+	84982213	84982303
chr6	-	86216577	86216915
chr6	-	86360016	86360155
chr6	-	86403706	86403738
chr6	-	86407729	86407876
chr6	+	87854550	87854637
chr6	-	87922029	87922196
chr6	+	88049419	88051349
chr6	+	88122765	88122940
chr6	+	88176277	88176384
chr6	-	88239441	88239456
chr6	+	88356359	88356394
chr6	-	88356606	88356629
chr6	+	88467887	88468121
chr6	-	88814343	88814550
chr6	-	89729784	89729847
chr6	+	89884261	89884325
chr6	-	89912583	89913047
chr6	-	89983639	89983742
chr6	-	90081491	90081603
chr6	-	90118977	90119007
chr6	-	90146606	90146796
chr6	+	90178284	90178431
chr6	-	90333415	90333534
chr6	-	90405112	90405156
chr6	+	90585946	90586047
chr6	-	90613030	90613084
chr6	-	90775042	90775284
chr6	-	91314487	91314609
chr6	-	91353204	91353323
chr6	+	94185684	94185780
chr6	+	96141037	96141580
chr6	+	96757753	96760477
chr6	+	97076471	97076547
chr6	-	97158211	97158369
chr6	+	97452263	97452398
chr6	-	97521658	97521680
chr6	-	97788458	97788550
chr6	-	97836911	97837074
chr6	-	99481074	99481585
chr6	-	99903704	99903969
chr6	-	99931983	99932027
chr6	-	99948671	99948776
chr6	-	99969169	99969256
chr6	-	99994366	99994404
chr6	-	100042797	100042855
chr6	-	100064718	100064817
chr6	+	100123093	100123124
chr6	-	100161632	100161802
chr6	-	100510563	100510744
chr6	-	101017891	101018065
chr6	+	101422505	101422594
chr6	-	101953875	101953989
chr6	-	105331581	105331583
chr6	-	105339553	105339920
chr6	+	105414135	105414210
chr6	-	105511819	105511828
chr6	+	105687920	105688145
chr6	-	105692449	105692491
chr6	-	105715993	105716477
chr6	+	105957415	105957459
chr6	+	106642835	106643017
chr6	-	106653654	106653662
chr6	+	106870669	106870776
chr6	-	107066910	107067607
chr6	-	107177386	107177511
chr6	+	107183316	107183589
chr6	+	107184250	107184273
chr6	-	107467658	107468127
chr6	+	107886887	107887182
chr6	-	107918514	107918609
chr6	-	108183468	108183536
chr6	-	108385783	108385906
chr6	+	108502147	108502548
chr6	+	108594663	108594687
chr6	-	108595924	108596059
chr6	+	108688657	108688818
chr6	+	108722977	108723115
chr6	+	108989105	108989725
chr6	+	109091390	109092785
chr6	+	109187371	109187441
chr6	-	109282185	109282381
chr6	-	109429184	109429354
chr6	-	109437255	109437356
chr6	+	109521691	109521969
chr6	+	109573118	109573277
chr6	-	109664557	109664676
chr6	-	109810100	109810274
chr6	+	109868352	109868486
chr6	-	109869018	109869067
chr6	-	109881835	109882092
chr6	-	109908971	109909922
chr6	-	109934223	109934268
chr6	-	109977986	109978186
chr6	-	110042281	110042335
chr6	+	110103525	110103641
chr6	-	110119332	110119397
chr6	+	110555365	110555497
chr6	-	110608341	110608529
chr6	-	110726818	110727012
chr6	-	110841187	110841358
chr6	-	110843363	110843442
chr6	-	110884434	110884504
chr6	-	110902828	110902874
chr6	-	110904418	110904470
chr6	-	111174022	111174045
chr6	+	111242905	111243032
chr6	+	111386666	111386722
chr6	+	111410003	111410025
chr6	+	111515649	111515991
chr6	+	111605340	111605561
chr6	+	111634488	111634631
chr6	-	111687597	111687623
chr6	-	111743163	111743318
chr6	-	111844179	111844273
chr6	-	111910646	111910784
chr6	-	112000791	112000844
chr6	-	112019154	112019982
chr6	-	112029092	112029110
chr6	+	112147701	112147947
chr6	+	112482200	112482301
chr6	-	112487909	112487971
chr6	-	112515306	112515330
chr6	+	112681851	112682045
chr6	+	112777604	112779191
chr6	-	114332297	114332601
chr6	-	114398714	114398765
chr6	+	116487824	116488167
chr6	+	116528787	116528879
chr6	-	116545786	116545801
chr6	+	116553195	116553348
chr6	+	116827107	116827522
chr6	-	116889786	116890310
chr6	+	116928337	116928510
chr6	+	116939553	116940092
chr6	+	116985681	116986428
chr6	+	116999439	116999511
chr6	-	117044480	117045165
chr6	-	117073570	117073701
chr6	+	117094490	117095048
chr6	+	117109191	117109194
chr6	-	117117181	117117309
chr6	-	117193261	117193432
chr6	-	117219941	117221104
chr6	+	117256676	117256869
chr6	+	117305132	117305354
chr6	-	117693620	117693700
chr6	+	117853390	117853512
chr6	-	117910638	117910749
chr6	-	118029860	118030144
chr6	+	118100669	118101688
chr6	-	118103527	118103941
chr6	-	118993385	118994098
chr6	+	119079053	119079125
chr6	-	119263731	119263745
chr6	-	119294284	119294587
chr6	-	119338781	119338819
chr6	-	119366365	119366438
chr6	-	119379611	119379667
chr6	-	119386823	119387476
chr6	-	119441005	119441046
chr6	-	119711327	119711929
chr6	-	121646663	121646684
chr6	+	121680340	121680507
chr6	-	122762582	122762674
chr6	+	122834543	122834581
chr6	+	123064332	123064344
chr6	+	123080639	123080807
chr6	+	123142639	123142711
chr6	+	123152191	123152302
chr6	+	123360622	123361010
chr6	-	123373878	123374003
chr6	+	123999598	123999619
chr6	+	124167045	124167098
chr6	+	124484735	124484785
chr6	+	125326095	125326271
chr6	+	125372122	125372127
chr6	+	125516797	125516815
chr6	-	125582991	125583038
chr6	+	125664694	125664777
chr6	+	126112616	126112698
chr6	+	126114695	126114718
chr6	+	126178194	126178243
chr6	+	126282196	126282270
chr6	+	126319817	126320017
chr6	+	126349390	126349461
chr6	+	126703113	126703238
chr6	+	127482031	127482127
chr6	+	127643177	127643178
chr6	-	127649455	127651198
chr6	-	127693647	127693866
chr6	-	127705194	127705209
chr6	-	127812828	127812974
chr6	-	127816685	127816819
chr6	+	127878352	127879452
chr6	-	127940024	127940324
chr6	-	128175721	128176191
chr6	-	128217868	128217880
chr6	-	128263680	128263770
chr6	-	128883097	128883196
chr6	-	130004654	130004834
chr6	-	130072862	130072974
chr6	+	130223994	130224026
chr6	-	130405538	130405639
chr6	-	130578033	130578111
chr6	-	131230292	131230522
chr6	-	131243287	131243316
chr6	+	131318827	131319318
chr6	+	131508165	131508249
chr6	+	131613401	131613449
chr6	-	131936116	131936172
chr6	+	131990844	131990882
chr6	+	132000218	132000295
chr6	+	132100866	132100996
chr6	+	132170869	132171108
chr6	-	132227398	132227404
chr6	-	132313940	132314005
chr6	-	132737463	132737669
chr6	-	132866278	132866362
chr6	-	133076658	133076867
chr6	-	133097312	133097524
chr6	-	133120503	133120715
chr6	+	133161246	133161288
chr6	+	133177601	133177614
chr6	+	133637612	133637644
chr6	+	134184263	134184566
chr6	+	134252229	134252678
chr6	-	134342957	134343091
chr6	-	134391212	134391548
chr6	-	134415209	134415311
chr6	-	134537563	134537638
chr6	-	134680223	134680291
chr6	-	135312747	135312884
chr6	-	135345289	135345424
chr6	+	135417480	135417522
chr6	-	135544345	135544367
chr6	-	135801206	135801303
chr6	+	135855059	135855068
chr6	-	136214830	136214850
chr6	-	136607596	136607634
chr6	-	136611868	136611930
chr6	-	136642594	136642697
chr6	-	136913173	136913239
chr6	+	137154541	137154988
chr6	-	137185497	137185626
chr6	-	137379798	137379867
chr6	-	137407471	137407558
chr6	-	137524519	137524579
chr6	+	137582073	137582157
chr6	-	138234058	138234352
chr6	+	138469957	138470170
chr6	+	138569948	138569953
chr6	+	138767326	138767427
chr6	+	139136505	139136732
chr6	-	139142656	139142815
chr6	+	139310620	139310740
chr6	+	139396991	139397051
chr6	-	139498227	139498497
chr6	-	139602891	139604576
chr6	-	139651302	139651729
chr6	-	141981937	141983072
chr6	+	142451067	142451488
chr6	+	142510118	142510229
chr6	+	142665160	142665161
chr6	+	142768518	142768658
chr6	-	143423756	143423896
chr6	-	143801420	143801479
chr6	+	143813393	143813395
chr6	-	143813873	143813945
chr6	+	143874241	143874464
chr6	+	143971140	143971152
chr6	+	144040994	144041039
chr6	+	144206308	144206310
chr6	+	144220264	144220274
chr6	-	144227370	144227397
chr6	-	144303132	144305489
chr6	-	144310815	144310966
chr6	-	146048951	146049012
chr6	-	146098027	146098327
chr6	-	146167201	146169234
chr6	-	146256979	146257017
chr6	+	146317519	146318151
chr6	+	146392347	146393046
chr6	+	146906701	146906950
chr6	+	146961870	146961943
chr6	+	147099386	147099420
chr6	+	147567362	147567511
chr6	+	147678484	147678564
chr6	+	147716157	147716202
chr6	+	148705897	148706052
chr6	+	148836974	148837051
chr6	+	148896636	148896809
chr6	+	149110260	149110506
chr6	-	149732827	149732928
chr6	+	149908765	149908834
chr6	-	149929244	149929363
chr6	-	150001215	150001376
chr6	-	150115029	150115376
chr6	-	150151893	150151917
chr6	+	150159626	150159745
chr6	-	150163152	150163206
chr6	-	150276658	150277270
chr6	-	150304067	150304151
chr6	+	150336176	150336260
chr6	+	150355323	150355407
chr6	-	150377300	150377384
chr6	-	150438637	150438721
chr6	+	150482229	150482316
chr6	+	150556443	150556748
chr6	+	150782282	150782459
chr6	+	151279073	151279299
chr6	+	151301187	151301231
chr6	+	151373558	151373665
chr6	+	151653812	151653973
chr6	+	151739110	151739134
chr6	-	151755032	151755035
chr6	-	151786714	151786886
chr6	-	151846404	151846459
chr6	+	151858557	151859060
chr6	+	151865795	151865835
chr6	+	151907378	151907434
chr6	+	152009626	152009826
chr6	+	152221048	152221613
chr6	-	152255913	152256036
chr6	-	152581358	152581453
chr6	-	152589643	152589755
chr6	-	152619417	152619461
chr6	-	152723937	152724077
chr6	-	152731330	152731473
chr6	-	152879231	152879255
chr6	-	152884846	152884977
chr6	+	153041514	153041580
chr6	-	153165427	153165533
chr6	-	153388156	153388835
chr6	-	153396106	153396208
chr6	-	153408385	153408481
chr6	-	153415676	153415934
chr6	+	153457149	153457267
chr6	+	154452608	154453083
chr6	-	154503085	154503427
chr6	-	154679159	154679194
chr6	-	154846713	154846736
chr6	+	154923310	154923361
chr6	+	155147148	155147177
chr6	+	155245578	155247304
chr6	+	155542471	155543664
chr6	+	155550616	155550859
chr6	+	155577698	155577847
chr6	-	155653834	155653956
chr6	-	155727543	155727675
chr6	+	155869000	155869047
chr6	+	157191351	157192718
chr6	-	157562167	157562198
chr6	+	157714853	157714940
chr6	+	157773463	157773707
chr6	+	158045036	158045068
chr6	+	158214876	158214887
chr6	+	158335053	158335976
chr6	-	158373403	158373529
chr6	+	158549714	158549804
chr6	+	158705458	158705709
chr6	-	158927888	158928306
chr6	+	159036123	159036149
chr6	-	159054710	159054819
chr6	-	159180729	159180791
chr6	-	159209523	159209534
chr6	-	159232569	159233521
chr6	-	159390876	159391417
chr6	-	159432164	159432216
chr6	+	159435561	159435587
chr6	-	159631361	159631400
chr6	+	160084588	160084610
chr6	+	160127709	160127738
chr6	+	160135194	160135235
chr6	+	160139694	160139812
chr6	-	160153531	160153585
chr6	+	160180848	160180911
chr6	+	160182031	160182082
chr6	+	160191751	160191826
chr6	+	160192172	160192272
chr6	+	160360690	160360838
chr6	-	160513379	160513789
chr6	+	160649787	160650200
chr6	-	160739863	160740291
chr6	-	160874538	160874673
chr6	-	160902402	160902450
chr6	+	161055609	161055657
chr6	+	161093748	161093796
chr6	+	161383375	161383526
chr6	-	161482879	161482983
chr6	-	161623479	161623656
chr6	-	162445534	162445578
chr6	-	162653968	162654142
chr6	+	163119105	163119111
chr6	+	163119679	163119834
chr6	-	163806637	163806778
chr6	-	165693462	165693486
chr6	-	165960311	165960347
chr6	-	166045846	166045912
chr6	-	166551285	166551490
chr6	-	166726318	166726380
chr6	-	166750694	166750736
chr6	-	167010820	167010918
chr6	-	167246007	167246069
chr6	-	167322495	167322902
chr6	+	167339996	167340081
chr6	+	167383312	167383413
chr6	+	167520034	167520042
chr6	+	167556044	167556187
chr6	+	167675389	167675475
chr6	-	167709073	167709119
chr6	-	167768065	167768271
chr6	-	167886080	167888876
chr6	+	168010183	168010312
chr6	-	168046369	168046473
chr6	+	168215442	168215695
chr6	-	168248822	168248913
chr6	-	168275045	168276532
chr6	-	168282837	168282953
chr6	-	168294975	168294983
chr6	-	168298118	168298330
chr6	-	168526142	168527768
chr6	+	168538624	168538869
chr6	-	168660607	168660690
chr6	-	169468460	169468511
chr6	-	169906545	169906733
chr6	-	169936516	169936576
chr6	+	169969067	169969186
chr6	+	169969386	169969391
chr6	-	170018662	170020601
chr6	+	170516806	170516859
chr6	-	170544111	170545844
chr6	+	170779850	170779962
chr6	-	170783750	170783803
chr6	-	170811019	170811301
