# Supplementary material for: Intergenic, gene terminal, and intragenic CpG islands in the human genome
Source: BMC Genomics. 2010 Jan 19;11:48. doi: 10.1186/1471-2164-11-48 (PMC2817693; doi:10.1186/1471-2164-11-48)
Supplement: Additional file 2 — Gene elements. The archive contains row data used for statistical significance of gene elements and CGIs overlap. See Table 1 and Figure 1 in the manuscript. [file 1471-2164-11-48-S2.ZIP › 1coding_exon/1coding_exon_chr7.txt]

chr7	+	583329	583399
chr7	+	645403	645479
chr7	+	689524	689678
chr7	-	698938	699012
chr7	+	767273	767354
chr7	-	796257	796262
chr7	-	852469	852870
chr7	+	940134	940262
chr7	-	958553	959208
chr7	-	971035	971089
chr7	-	1250767	1251980
chr7	-	1253468	1254039
chr7	-	1263117	1263182
chr7	-	1272061	1272203
chr7	-	1296619	1296676
chr7	+	1306631	1306739
chr7	-	1352070	1352105
chr7	-	1356691	1359653
chr7	-	2042860	2043009
chr7	+	2055038	2055045
chr7	+	2055868	2055924
chr7	-	2057451	2057602
chr7	+	2127204	2127297
chr7	+	2167798	2168296
chr7	+	2188185	2188403
chr7	-	2331429	2331473
chr7	+	2367180	2367306
chr7	+	2372057	2372092
chr7	+	2445031	2445153
chr7	+	2460721	2460929
chr7	+	2475885	2477675
chr7	-	2513327	2513630
chr7	-	2575467	2575547
chr7	-	2656728	2657036
chr7	+	2760450	2760648
chr7	+	3114460	3114757
chr7	+	4040290	4040296
chr7	-	4596290	4596332
chr7	+	4771843	4771889
chr7	+	4797864	4797947
chr7	+	4860949	4860963
chr7	+	4885331	4885369
chr7	+	5003292	5003365
chr7	+	5027373	5027576
chr7	+	5040026	5040216
chr7	+	5100689	5100857
chr7	-	5104016	5104109
chr7	-	5326529	5326546
chr7	+	5342407	5342529
chr7	-	5405809	5406640
chr7	-	5501530	5503767
chr7	-	5542304	5542387
chr7	+	5573875	5573941
chr7	+	5693762	5693822
chr7	-	5711672	5711791
chr7	-	5795696	5795856
chr7	+	5821869	5821891
chr7	-	5822236	5822370
chr7	-	5871838	5871955
chr7	-	5983701	5983751
chr7	+	6085345	6085378
chr7	-	6187607	6187641
chr7	-	6237623	6237634
chr7	-	6243351	6243436
chr7	-	6260619	6260713
chr7	+	6296838	6296928
chr7	+	6393433	6393549
chr7	-	6403155	6403346
chr7	-	6503335	6505107
chr7	-	6510556	6510589
chr7	+	6518030	6518044
chr7	+	6549961	6550807
chr7	-	6554563	6554723
chr7	+	6638949	6639068
chr7	+	7047191	7047410
chr7	-	7385347	7386640
chr7	-	7453191	7453289
chr7	+	8048780	8048796
chr7	-	8248584	8248637
chr7	+	10752883	10752924
chr7	-	12027677	12027893
chr7	-	12182411	12182948
chr7	+	12216525	12216582
chr7	+	12383653	12383851
chr7	-	12435741	12435758
chr7	-	13798981	13799041
chr7	-	13801873	13801917
chr7	-	14654059	14654128
chr7	-	15374585	15374710
chr7	-	15498751	15499267
chr7	-	16278329	16278533
chr7	+	16458372	16458438
chr7	+	16478309	16478366
chr7	-	16566833	16566895
chr7	-	16614522	16614660
chr7	+	16691374	16691482
chr7	-	17112129	17112193
chr7	+	17753147	17753158
chr7	+	18103363	18103378
chr7	+	18309166	18309187
chr7	-	18606259	18606315
chr7	-	19538377	19538631
chr7	-	19971067	19972686
chr7	+	19974611	19974725
chr7	+	20144670	20144796
chr7	-	20464286	20464486
chr7	-	20595141	20598621
chr7	+	20599637	20599657
chr7	-	21241110	21241116
chr7	-	21758639	21758662
chr7	-	22006225	22006519
chr7	-	22122828	22122879
chr7	+	22307631	22307714
chr7	-	22540122	22540140
chr7	-	22635536	22635638
chr7	-	22756500	22758990
chr7	+	22803920	22803970
chr7	+	22918886	22919005
chr7	+	22930770	22930823
chr7	+	22994945	22995065
chr7	+	23059717	23059786
chr7	-	23112212	23112467
chr7	-	23154923	23154982
chr7	-	23282795	23282969
chr7	+	23344648	23344683
chr7	+	23424175	23424412
chr7	+	23493078	23493142
chr7	+	23501454	23501846
chr7	+	23523145	23523194
chr7	+	23524977	23525004
chr7	+	23603704	23603805
chr7	+	24098100	24098287
chr7	-	24436527	24436643
chr7	-	24531906	24531989
chr7	-	24562423	24562633
chr7	-	24705236	24705331
chr7	-	24936810	24936978
chr7	-	24992034	24992167
chr7	+	25041161	25041298
chr7	-	25965359	25965928
chr7	+	26013432	26013437
chr7	+	26015859	26015882
chr7	+	26159303	26159326
chr7	-	26211602	26211881
chr7	-	26677222	26677288
chr7	-	26908418	26908756
chr7	-	26922974	26923499
chr7	-	26942977	26943592
chr7	+	26986788	26987114
chr7	-	27055890	27056316
chr7	+	27475557	27475647
chr7	-	27561384	27561545
chr7	+	27993322	27993436
chr7	+	28225774	28225776
chr7	+	28301051	28301104
chr7	+	28307788	28307857
chr7	-	28499008	28499054
chr7	+	28933749	28933917
chr7	-	29007798	29007846
chr7	-	29781765	29781923
chr7	+	29839168	29839364
chr7	+	29841619	29841658
chr7	+	29947993	29948154
chr7	+	29958753	29958815
chr7	+	29970310	29971363
chr7	-	30098214	30098682
chr7	-	30269577	30269777
chr7	-	30317425	30317565
chr7	+	30376579	30377272
chr7	-	30407778	30407999
chr7	-	30495034	30495136
chr7	-	30499245	30499305
chr7	+	30512800	30512889
chr7	+	30565007	30565160
chr7	+	30724765	30725148
chr7	+	30776924	30776980
chr7	+	30782646	30782819
chr7	+	30784954	30784996
chr7	+	30876121	30876171
chr7	+	31365879	31366041
chr7	-	31505296	31505377
chr7	-	31883145	31883245
chr7	-	32111503	32111587
chr7	+	32303172	32303217
chr7	-	32308562	32308654
chr7	-	32692287	32692456
chr7	-	32731163	32731209
chr7	+	32734355	32737402
chr7	-	32770426	32770646
chr7	-	32839669	32839767
chr7	-	32848786	32848821
chr7	+	32922073	32922224
chr7	+	32959105	32959216
chr7	+	32965576	32965703
chr7	+	33718466	33718598
chr7	-	34471265	34471411
chr7	-	34570926	34570950
chr7	-	34573964	34573982
chr7	-	34684351	34684405
chr7	-	34998572	34998893
chr7	-	35066345	35066471
chr7	-	35480284	35480291
chr7	+	35507034	35507180
chr7	+	35614117	35614122
chr7	+	35711147	35711233
chr7	-	35967174	35968051
chr7	+	36179765	36179789
chr7	-	36202876	36202893
chr7	-	36536867	36536993
chr7	-	36707699	36707859
chr7	-	37016954	37017145
chr7	+	37155457	37155534
chr7	-	37663109	37663141
chr7	+	37728935	37729379
chr7	+	37733422	37734050
chr7	-	38020346	38020570
chr7	-	38130288	38130333
chr7	-	38162623	38162665
chr7	-	38249112	38249120
chr7	-	38444123	38444191
chr7	-	38681986	38682003
chr7	+	38721994	38722014
chr7	+	38898706	38898871
chr7	+	39379258	39379386
chr7	+	39499507	39499620
chr7	+	39763481	39764691
chr7	+	39801069	39801097
chr7	+	39947839	39947959
chr7	-	39993788	39993837
chr7	-	41512825	41513212
chr7	-	42035969	42036092
chr7	-	42739375	42739391
chr7	+	42744957	42744997
chr7	+	42745226	42745355
chr7	+	42930874	42931414
chr7	+	43124638	43124926
chr7	-	43396083	43396288
chr7	+	43461439	43461453
chr7	-	43583998	43584009
chr7	-	43682296	43682334
chr7	+	43719401	43719414
chr7	+	43739372	43739395
chr7	+	43751328	43751333
chr7	+	43813865	43814123
chr7	-	43857577	43857659
chr7	-	43877955	43878368
chr7	+	43895090	43895277
chr7	+	43917505	43917757
chr7	-	43923638	43924078
chr7	-	43934673	43934892
chr7	-	43954142	43954144
chr7	-	43970912	43970953
chr7	-	43971912	43971959
chr7	+	44001748	44001792
chr7	-	44013975	44014078
chr7	-	44138196	44138260
chr7	-	44297807	44297892
chr7	-	44354045	44354098
chr7	-	44386675	44386734
chr7	-	44394288	44394314
chr7	+	44394886	44395045
chr7	+	44437183	44437404
chr7	+	44569089	44569138
chr7	+	44609564	44609632
chr7	-	44612311	44612319
chr7	-	44660808	44660810
chr7	+	44791706	44791800
chr7	-	44813173	44813202
chr7	+	44921666	44922076
chr7	+	44970668	44970725
chr7	+	45387383	45388021
chr7	-	45701492	45701840
chr7	-	45725198	45725510
chr7	-	45733559	45733979
chr7	-	47224565	47224567
chr7	+	47252325	47252474
chr7	+	47468117	47468186
chr7	+	47578827	47579609
chr7	-	47608174	47608281
chr7	-	47761234	47761277
chr7	-	47792305	47792356
chr7	-	47838714	47838741
chr7	+	47841654	47841775
chr7	+	47907621	47907664
chr7	+	48131144	48131267
chr7	+	48193316	48193430
chr7	+	48272050	48272144
chr7	-	49592293	49592988
chr7	-	49909925	49910051
chr7	+	50286041	50289194
chr7	-	50373714	50373789
chr7	-	50385792	50385992
chr7	-	50516342	50516529
chr7	-	50574178	50574228
chr7	-	50872718	50872847
chr7	-	51158499	51158539
chr7	+	53653410	53653825
chr7	-	54384636	54384711
chr7	+	54599397	54599490
chr7	+	54861180	54861267
chr7	-	55207928	55208131
chr7	-	55339515	55339592
chr7	-	55414173	55414226
chr7	-	55529681	55529768
chr7	+	55676327	55676413
chr7	+	55754578	55754625
chr7	+	55795098	55795220
chr7	-	55806512	55806603
chr7	+	55862975	55863114
chr7	+	55893751	55893887
chr7	+	55905612	55905891
chr7	+	55906214	55906280
chr7	+	55910404	55910540
chr7	-	55914939	55915013
chr7	-	55930761	55930843
chr7	-	55948266	55948315
chr7	+	57010650	57010688
chr7	-	63153646	63153684
chr7	-	63424408	63426705
chr7	+	63467453	63467482
chr7	+	63520126	63523117
chr7	+	63596470	63596488
chr7	+	63720145	63720181
chr7	+	63807945	63807947
chr7	+	63822202	63822235
chr7	+	64283061	64283063
chr7	+	64297946	64297964
chr7	-	64308519	64310143
chr7	+	64557398	64557430
chr7	-	64782509	64782702
chr7	+	64891111	64891320
chr7	+	64985219	64985230
chr7	+	64990988	64991134
chr7	+	65024100	65024107
chr7	-	65149563	65150407
chr7	+	65285194	65286746
chr7	+	65538202	65538345
chr7	+	65681037	65681215
chr7	-	65851003	65851161
chr7	+	65904427	65904554
chr7	+	65906116	65906119
chr7	+	65923642	65923698
chr7	+	66215134	66215220
chr7	+	68509291	68509599
chr7	-	70042440	70042677
chr7	+	71188322	71188439
chr7	+	71841602	71841666
chr7	-	71857362	71858712
chr7	-	71865248	71865334
chr7	+	71880941	71881339
chr7	-	71884996	71885052
chr7	-	72166231	72166450
chr7	-	72167346	72167438
chr7	+	72183038	72183436
chr7	-	72187083	72187139
chr7	-	72380808	72380914
chr7	-	72398863	72399118
chr7	-	72416468	72416559
chr7	-	72437401	72437530
chr7	+	72483181	72483473
chr7	+	72529009	72529083
chr7	+	72542607	72542654
chr7	-	72545624	72545712
chr7	-	72578583	72578612
chr7	-	72596202	72596285
chr7	-	72597627	72597778
chr7	+	72700999	72701121
chr7	+	72720176	72720247
chr7	+	72724193	72724402
chr7	+	72887169	72887250
chr7	+	72942972	72943026
chr7	+	73033365	73033423
chr7	-	73074957	73075050
chr7	+	73113252	73113364
chr7	+	73176528	73176648
chr7	+	73367062	73367184
chr7	-	73548114	73548212
chr7	-	73696053	73696151
chr7	-	73748455	73748498
chr7	+	73933901	73934224
chr7	-	73969408	73969506
chr7	+	74032325	74032398
chr7	-	74635966	74636009
chr7	+	74669150	74669206
chr7	+	74672869	74673267
chr7	-	74689912	74690120
chr7	-	75012770	75012889
chr7	-	75046073	75046145
chr7	+	75087612	75087684
chr7	+	75153052	75153229
chr7	-	75227962	75228149
chr7	+	75304390	75304492
chr7	+	75322130	75322195
chr7	-	75576681	75577044
chr7	-	75667521	75667594
chr7	+	75678275	75678407
chr7	+	75698933	75699244
chr7	+	75754478	75754745
chr7	+	75766179	75766221
chr7	+	75784621	75785020
chr7	+	75823544	75823829
chr7	+	76441637	76441792
chr7	-	76556595	76556753
chr7	+	76651254	76651289
chr7	+	76811515	76811613
chr7	+	76970438	76971023
chr7	+	77114224	77114268
chr7	-	77182841	77182926
chr7	+	78726987	78727287
chr7	+	79409128	79409245
chr7	-	79920708	79920827
chr7	-	80190646	80190748
chr7	-	81043851	81043938
chr7	-	81717332	81717426
chr7	-	82121114	82121166
chr7	-	82922395	82922509
chr7	-	83468442	83468553
chr7	+	84395708	84395858
chr7	-	86039113	86039580
chr7	+	86215319	86215339
chr7	-	86438909	86439017
chr7	-	86493393	86493470
chr7	+	86619010	86619345
chr7	-	86623036	86623150
chr7	-	86749353	86749432
chr7	+	86874084	86874151
chr7	+	86902791	86902912
chr7	+	86933191	86933194
chr7	-	87044645	87044716
chr7	+	87132597	87132693
chr7	+	87150699	87150744
chr7	-	87208432	87208516
chr7	-	87493942	87493992
chr7	+	87557780	87558235
chr7	+	88033942	88034049
chr7	+	89433754	89433837
chr7	+	89499048	89499539
chr7	+	89519390	89519509
chr7	+	89545915	89545923
chr7	+	89553801	89553858
chr7	+	89620707	89620739
chr7	+	89686642	89689917
chr7	+	89870593	89870683
chr7	-	89983507	89983575
chr7	+	91154020	91154048
chr7	-	91215065	91215112
chr7	-	91408138	91408329
chr7	-	91509368	91509475
chr7	+	91515999	91516100
chr7	-	91721695	91721943
chr7	+	91802272	91802400
chr7	-	91802779	91802889
chr7	-	91855471	91855562
chr7	-	91864233	91864256
chr7	-	92107056	92107288
chr7	-	92373483	92380061
chr7	-	92404019	92409935
chr7	+	92493065	92493458
chr7	+	92506432	92506464
chr7	+	92532347	92532355
chr7	+	92550134	92550268
chr7	-	92577445	92577513
chr7	-	92753317	92753380
chr7	+	92760894	92760944
chr7	-	92865546	92865734
chr7	+	93164554	93164641
chr7	-	93180710	93180805
chr7	+	93278161	93278179
chr7	+	93668995	93669064
chr7	-	93784048	93784180
chr7	+	93929953	93930061
chr7	-	94543194	94543470
chr7	-	94598365	94598438
chr7	-	94670240	94670313
chr7	+	94708841	94708914
chr7	-	94759935	94760121
chr7	+	94870127	94870256
chr7	-	95078693	95078800
chr7	-	95595905	95595919
chr7	-	95770247	95770258
chr7	+	95983651	95983726
chr7	-	96280295	96280376
chr7	+	96298232	96298586
chr7	-	97006576	97006698
chr7	-	97142871	97143119
chr7	-	97240559	97240887
chr7	+	97264007	97264067
chr7	-	97381141	97381243
chr7	+	97519885	97520109
chr7	-	97555759	97555900
chr7	-	97581652	97581803
chr7	+	97674765	97674815
chr7	-	97891425	97891850
chr7	+	98112051	98112135
chr7	+	98123425	98123524
chr7	-	98255828	98257229
chr7	+	98386000	98386054
chr7	+	98575628	98575691
chr7	-	98627989	98628052
chr7	+	98650810	98650822
chr7	-	98653367	98653460
chr7	+	98677064	98677516
chr7	-	98681357	98681459
chr7	+	98708385	98708415
chr7	+	98718731	98718754
chr7	-	98722049	98722061
chr7	+	98741912	98742367
chr7	+	98748319	98748732
chr7	+	98802834	98802969
chr7	+	98804570	98804768
chr7	+	98814872	98818723
chr7	-	98861881	98862271
chr7	-	98922100	98922170
chr7	-	98977297	98977367
chr7	+	99026285	99026355
chr7	-	99070390	99070460
chr7	-	99161283	99161675
chr7	+	99218219	99218294
chr7	+	99265781	99266206
chr7	-	99299281	99299679
chr7	-	99317816	99317851
chr7	+	99319577	99319631
chr7	-	99331265	99331340
chr7	-	99339888	99339900
chr7	-	99341297	99341350
chr7	-	99341927	99341966
chr7	+	99343538	99343568
chr7	-	99343989	99344046
chr7	+	99356328	99356483
chr7	-	99362019	99362136
chr7	-	99398660	99398671
chr7	-	99400363	99400773
chr7	-	99409245	99409369
chr7	+	99419308	99419473
chr7	+	99422831	99422946
chr7	-	99462185	99462302
chr7	+	99514112	99514257
chr7	+	99550160	99550265
chr7	+	99598875	99599157
chr7	+	99600577	99600640
chr7	-	99615931	99615994
chr7	-	99659340	99659455
chr7	+	99662896	99662923
chr7	-	99672293	99673963
chr7	-	99678415	99678648
chr7	-	99706237	99706299
chr7	+	99719551	99720312
chr7	+	99727586	99727653
chr7	+	99731748	99731940
chr7	-	99781621	99781841
chr7	-	99818512	99818529
chr7	-	99818968	99819100
chr7	+	99828155	99828374
chr7	+	99828900	99828938
chr7	+	99844731	99844825
chr7	-	99855066	99855270
chr7	-	99875690	99875790
chr7	-	99883751	99883783
chr7	+	99898604	99898628
chr7	-	99918540	99918596
chr7	+	99930251	99930298
chr7	-	99963255	99963267
chr7	+	100069252	100069303
chr7	+	100096471	100096651
chr7	+	100109771	100109879
chr7	+	100117863	100117984
chr7	-	100123672	100123685
chr7	-	100135437	100136504
chr7	+	100201206	100202144
chr7	+	100256852	100256934
chr7	+	100324029	100327322
chr7	+	100365110	100365380
chr7	+	100391231	100391233
chr7	-	100393310	100393488
chr7	-	100411212	100411523
chr7	-	100437462	100437570
chr7	+	100453882	100453990
chr7	+	100454912	100454933
chr7	-	100455191	100458512
chr7	-	100470514	100471132
chr7	-	100474081	100474297
chr7	-	100481676	100481720
chr7	-	100558387	100558425
chr7	+	100865756	100865833
chr7	+	101052746	101052808
chr7	+	101054355	101054384
chr7	+	101630579	101630704
chr7	+	101659671	101660832
chr7	+	101673124	101673348
chr7	-	101681394	101682883
chr7	-	101693771	101693872
chr7	+	101698881	101699003
chr7	-	101699248	101699327
chr7	-	101712975	101713027
chr7	-	101751813	101751877
chr7	-	101806739	101806788
chr7	-	101851007	101851071
chr7	+	101905950	101905999
chr7	+	101983606	101984034
chr7	-	102168312	102169083
chr7	+	102263749	102263816
chr7	-	102309671	102309809
chr7	-	102362881	102363174
chr7	-	102492842	102492859
chr7	+	102514231	102514550
chr7	-	102531858	102531956
chr7	+	102578957	102579020
chr7	-	102582110	102582179
chr7	-	102655761	102655912
chr7	-	103223529	103223754
chr7	+	103442232	103442303
chr7	+	103563179	103563623
chr7	-	104275351	104275421
chr7	-	104503204	104503241
chr7	-	104623189	104623204
chr7	+	104742513	104742910
chr7	-	104766714	104766755
chr7	-	104858473	104858541
chr7	+	105110775	105110955
chr7	+	105197716	105197761
chr7	-	105235995	105236007
chr7	-	105346537	105346605
chr7	-	105346876	105346926
chr7	+	105519225	105519281
chr7	+	106101958	106103952
chr7	+	106279304	106279610
chr7	-	106414290	106414458
chr7	+	106798199	106798385
chr7	+	106801467	106801582
chr7	+	106815169	106815260
chr7	+	106896038	106896201
chr7	-	106978560	106978572
chr7	+	107028775	107028905
chr7	-	107125647	107125685
chr7	-	107237245	107237281
chr7	-	107271784	107271878
chr7	-	107357527	107357560
chr7	-	107385091	107385116
chr7	-	107474354	107474459
chr7	-	107748831	107749886
chr7	+	107798483	107799287
chr7	-	107806122	107806338
chr7	-	110755320	110755454
chr7	-	110973141	110973284
chr7	-	111017864	111017932
chr7	+	111440108	111440144
chr7	+	111440723	111440813
chr7	+	111684695	111684788
chr7	-	111718823	111718949
chr7	-	112017704	112018831
chr7	-	112314419	112318727
chr7	+	113152221	113153002
chr7	+	113660518	113660685
chr7	+	113862564	113862683
chr7	+	114156423	114156642
chr7	-	114157040	114157133
chr7	+	115218267	115218446
chr7	+	115444713	115444739
chr7	+	115468539	115468624
chr7	+	115733787	115733936
chr7	+	115759068	115759097
chr7	+	115933090	115934289
chr7	+	116096617	116096655
chr7	+	116187546	116187696
chr7	+	116254613	116254629
chr7	-	116333772	116333849
chr7	-	116556912	116556994
chr7	+	116661361	116661465
chr7	-	116714100	116714152
chr7	-	116979836	116979926
chr7	+	117107340	117107420
chr7	+	117418229	117418259
chr7	+	117458995	117459014
chr7	-	119508638	119509752
chr7	+	120090703	120090768
chr7	+	120184902	120184929
chr7	+	120223627	120223875
chr7	+	120331748	120331836
chr7	+	120559421	120559485
chr7	-	120563298	120563392
chr7	+	120616962	120616974
chr7	-	121107505	121107562
chr7	-	121367522	121367731
chr7	-	121849186	121849295
chr7	-	122120224	122120342
chr7	-	122433853	122433951
chr7	-	122736602	122736703
chr7	-	122745949	122746345
chr7	-	122791630	122791650
chr7	+	122791780	122791800
chr7	-	122848508	122848614
chr7	+	122982623	122982739
chr7	+	123102279	123103232
chr7	-	123187576	123188529
chr7	+	124131170	124131178
chr7	-	124387540	124387572
chr7	-	126476700	126477209
chr7	+	126625502	126625562
chr7	+	126822504	126822570
chr7	-	126827859	126828002
chr7	+	126849406	126849525
chr7	-	126886379	126886456
chr7	+	127263887	127264644
chr7	-	127486023	127486166
chr7	-	127577681	127577798
chr7	-	127639772	127639869
chr7	+	127643761	127643906
chr7	+	127710874	127710880
chr7	+	127713369	127713518
chr7	+	127906403	127906555
chr7	+	127948125	127948137
chr7	+	127949447	127949695
chr7	-	127982589	127982809
chr7	+	128009444	128009795
chr7	+	128025499	128025556
chr7	+	128026417	128026432
chr7	+	128041395	128041550
chr7	-	128064643	128064994
chr7	+	128114391	128114447
chr7	-	128176087	128176281
chr7	+	128288656	128288775
chr7	+	128378772	128378873
chr7	+	128422944	128423274
chr7	+	128458869	128459231
chr7	+	128517176	128517216
chr7	+	128668265	128668393
chr7	-	128891143	128891365
chr7	-	129186294	129186346
chr7	-	129258054	129258203
chr7	+	129285012	129285048
chr7	-	129304435	129304600
chr7	+	129439164	129439166
chr7	+	129441702	129441884
chr7	+	129500679	129500743
chr7	+	129526972	129527039
chr7	+	129580278	129580393
chr7	+	129614313	129614377
chr7	-	129618865	129619137
chr7	-	129634499	129634541
chr7	+	129674726	129674758
chr7	+	129726106	129726131
chr7	-	129729161	129729314
chr7	+	129827281	129827303
chr7	+	130469914	130470011
chr7	-	130541366	130541447
chr7	-	130698274	130698373
chr7	-	131270552	131272244
chr7	-	131301487	131301496
chr7	+	131649520	131650707
chr7	-	131867002	131867046
chr7	+	132223872	132223952
chr7	+	132395113	132395198
chr7	-	133269376	133269672
chr7	-	133448679	133448768
chr7	-	133458682	133458758
chr7	+	133601004	133601069
chr7	+	133669919	133669984
chr7	+	133803515	133804115
chr7	+	134009740	134009810
chr7	+	134033627	134033679
chr7	-	134129940	134130002
chr7	-	134309739	134309786
chr7	-	134310793	134310845
chr7	-	134351583	134351729
chr7	+	134353387	134353509
chr7	-	134373986	134374045
chr7	+	134580161	134580334
chr7	-	134699948	134699975
chr7	-	134869401	134869499
chr7	-	134890508	134890583
chr7	+	135119032	135119103
chr7	+	136013126	136013965
chr7	-	136156868	136159026
chr7	-	136396861	136396975
chr7	-	136988463	136988863
chr7	+	137143605	137143706
chr7	+	137218520	137218612
chr7	+	137233874	137233885
chr7	+	137602549	137602912
chr7	-	137603065	137603302
chr7	-	137805074	137805087
chr7	-	137904340	137904356
chr7	-	137913131	137913247
chr7	-	137982133	137982188
chr7	-	138177654	138178018
chr7	-	138218287	138218366
chr7	+	138251025	138251332
chr7	+	138275859	138275861
chr7	+	138373735	138373953
chr7	+	138408385	138408404
chr7	+	138502263	138502323
chr7	-	138516415	138516472
chr7	+	138624887	138625643
chr7	+	138982371	138982462
chr7	-	139028586	139028620
chr7	-	139215506	139215831
chr7	+	139535422	139535510
chr7	-	139560631	139560831
chr7	-	139632144	139632328
chr7	+	139754387	139755381
chr7	+	139826315	139827247
chr7	+	139849729	139849826
chr7	-	139851185	139851252
chr7	-	140077550	140077687
chr7	-	140163403	140163617
chr7	+	140568989	140569325
chr7	-	140708451	140708551
chr7	+	140890367	140890369
chr7	-	140892151	140892174
chr7	+	141099198	141099276
chr7	+	141158515	141158641
chr7	-	141324293	141324424
chr7	+	141410680	141410719
chr7	+	141638298	141638346
chr7	+	141755790	141755838
chr7	+	141832505	141832588
chr7	+	141943625	141943664
chr7	+	141985499	141985538
chr7	+	142000627	142000749
chr7	-	142077868	142077922
chr7	-	142089081	142089113
chr7	-	142090998	142091117
chr7	-	142099971	142100098
chr7	-	142147266	142147393
chr7	+	142176128	142176130
chr7	+	142346047	142346141
chr7	+	142477444	142477515
chr7	+	142499888	142500132
chr7	+	142502386	142502459
chr7	+	142505489	142505620
chr7	-	142530143	142530322
chr7	-	142573256	142573343
chr7	-	142573970	142574023
chr7	+	142576506	142576533
chr7	-	142595502	142595709
chr7	+	142622654	142622735
chr7	+	142837736	142838358
chr7	+	142854644	142855415
chr7	-	142944951	142945722
chr7	+	143010730	143011349
chr7	+	143497411	143500564
chr7	-	143501609	143501651
chr7	-	143753927	143757942
chr7	-	143817650	143817698
chr7	+	143970301	143970343
chr7	+	145251617	145251713
chr7	+	147518583	147518628
chr7	+	147725666	147725869
chr7	+	147864863	147865002
chr7	-	147918346	147918411
chr7	-	147981922	147982038
chr7	-	148163061	148163148
chr7	-	148225363	148225380
chr7	+	148260936	148260953
chr7	+	148282483	148282506
chr7	+	148300991	148301024
chr7	+	148330330	148330494
chr7	+	148374518	148374541
chr7	-	148397073	148397096
chr7	-	148588850	148588853
chr7	-	148612303	148612459
chr7	-	148632252	148632275
chr7	-	148693347	148693350
chr7	-	148759281	148759304
chr7	+	148905736	148905769
chr7	+	148916955	148917035
chr7	+	148959706	148959861
chr7	-	149008713	149008906
chr7	-	149429989	149430033
chr7	+	149475173	149475346
chr7	+	149601435	149602070
chr7	-	149704638	149704695
chr7	+	149764794	149764878
chr7	+	149821796	149821823
chr7	+	149853784	149853826
chr7	-	149875621	149875663
chr7	-	149927824	149928006
chr7	+	149931102	149931305
chr7	+	149936287	149936460
chr7	-	149991207	149992776
chr7	-	150090132	150090239
chr7	-	150109447	150109576
chr7	+	150112574	150112649
chr7	-	150128540	150128697
chr7	+	150158609	150159158
chr7	+	150163251	150163345
chr7	+	150174659	150175036
chr7	-	150183621	150184154
chr7	+	150192547	150192583
chr7	+	150196723	150196773
chr7	+	150197916	150197924
chr7	-	150199082	150199102
chr7	-	150214235	150214637
chr7	-	150215420	150215501
chr7	+	150216910	150217298
chr7	+	150221477	150221521
chr7	+	150249506	150250376
chr7	+	150269141	150269303
chr7	-	150273036	150273048
chr7	-	150321550	150321865
chr7	-	150322187	150322457
chr7	+	150361039	150361192
chr7	-	150368746	150369008
chr7	-	150383219	150383296
chr7	+	150409848	150409886
chr7	-	150480084	150480200
chr7	-	150530510	150530851
chr7	-	150574631	150574651
chr7	-	150654194	150654245
chr7	+	151011240	151011353
chr7	+	151101980	151102226
chr7	-	151228961	151229255
chr7	-	151274408	151274482
chr7	-	151364953	151365006
chr7	-	151570359	151570519
chr7	+	151810774	151810812
chr7	+	151894616	151894659
chr7	-	154114892	154115102
chr7	-	154212577	154212741
chr7	+	154220364	154220422
chr7	+	154527644	154528055
chr7	+	154937047	154937089
chr7	-	155031816	155032196
chr7	+	155103993	155104292
chr7	-	155936048	155936062
chr7	-	156055839	156055932
chr7	+	156185098	156185163
chr7	-	156241908	156242894
chr7	+	156301830	156302520
chr7	+	156431443	156431508
chr7	-	156650743	156650807
chr7	-	157879726	157879837
chr7	-	157981987	157982034
chr7	-	157993989	157994066
chr7	-	158041816	158041848
chr7	-	158090109	158090231
chr7	+	158121256	158121729
chr7	-	158203808	158203846
chr7	-	158389002	158389310
chr7	-	158436466	158436939
