# Supplementary material for: Intergenic, gene terminal, and intragenic CpG islands in the human genome
Source: BMC Genomics. 2010 Jan 19;11:48. doi: 10.1186/1471-2164-11-48 (PMC2817693; doi:10.1186/1471-2164-11-48)
Supplement: Additional file 2 — Gene elements. The archive contains row data used for statistical significance of gene elements and CGIs overlap. See Table 1 and Figure 1 in the manuscript. [file 1471-2164-11-48-S2.ZIP › 1coding_exon/1coding_exon_chr8.txt]

chr8	+	159290	159394
chr8	+	182893	183013
chr8	+	353080	353213
chr8	-	371358	371444
chr8	+	671140	671161
chr8	+	762179	762193
chr8	+	1484267	1485256
chr8	+	1706628	1707170
chr8	+	1761684	1761708
chr8	+	1778973	1779009
chr8	+	1802169	1802175
chr8	+	1812134	1812307
chr8	+	1986288	1986394
chr8	+	6251597	6251618
chr8	-	6276480	6276515
chr8	-	6366107	6366152
chr8	+	6407576	6407863
chr8	-	6553598	6553816
chr8	-	6781660	6781831
chr8	-	6861608	6861782
chr8	-	7297191	7297245
chr8	+	7308375	7308435
chr8	-	7742979	7743039
chr8	+	8784981	8787978
chr8	+	8897984	8898091
chr8	+	9450860	9451532
chr8	+	9949437	9949578
chr8	+	9990951	9990963
chr8	-	10420506	10420659
chr8	-	10517513	10518121
chr8	-	10734658	10734676
chr8	-	10819554	10819677
chr8	+	11095495	11096258
chr8	+	11179808	11179989
chr8	+	11251039	11251210
chr8	-	11329985	11330021
chr8	+	11338950	11339330
chr8	+	11438143	11438265
chr8	+	11475788	11476259
chr8	+	11603231	11603846
chr8	+	11666366	11666503
chr8	+	11674561	11674868
chr8	-	11697751	11697849
chr8	+	11748247	11748372
chr8	-	12382711	12382815
chr8	-	12638581	12638585
chr8	+	12639875	12639916
chr8	-	12853985	12854238
chr8	-	13034824	13034860
chr8	-	13400929	13401951
chr8	+	14456612	14456806
chr8	-	15442311	15442448
chr8	-	16079766	16079868
chr8	+	16903627	16903912
chr8	+	16929160	16929540
chr8	-	17058604	17058733
chr8	+	17146916	17147032
chr8	+	17149125	17149249
chr8	-	17178304	17178347
chr8	+	17315149	17315172
chr8	+	17445228	17445603
chr8	+	17453755	17453873
chr8	-	17479047	17479101
chr8	-	17557652	17557669
chr8	-	17599046	17599166
chr8	-	17623501	17623690
chr8	-	17655506	17657596
chr8	+	17787281	17787343
chr8	+	17837400	17837495
chr8	-	17874323	17874476
chr8	-	17985770	17985847
chr8	+	17986465	17986590
chr8	-	18123837	18125099
chr8	+	18585564	18585722
chr8	-	18635270	18636195
chr8	-	18710545	18710576
chr8	+	18769464	18769555
chr8	+	19221339	19221519
chr8	-	19259027	19259074
chr8	+	19406992	19407625
chr8	+	19722208	19722309
chr8	-	19841232	19841319
chr8	+	20082632	20082755
chr8	-	20099198	20099333
chr8	-	20156628	20156972
chr8	+	21826996	21827058
chr8	+	21833228	21833245
chr8	+	21938706	21938763
chr8	+	21956386	21956420
chr8	+	21980333	21980350
chr8	+	22012020	22012075
chr8	-	22015287	22015307
chr8	-	22042017	22042628
chr8	-	22054909	22054940
chr8	+	22069795	22070000
chr8	+	22075287	22075328
chr8	-	22078864	22079011
chr8	+	22141651	22141815
chr8	+	22158908	22159072
chr8	+	22192845	22193042
chr8	+	22318169	22318438
chr8	+	22354868	22354916
chr8	+	22467965	22468066
chr8	+	22479879	22479942
chr8	+	22494063	22494155
chr8	+	22513179	22513218
chr8	+	22514516	22514815
chr8	+	22519232	22519289
chr8	-	22529536	22529706
chr8	-	22543900	22544034
chr8	-	22582502	22582509
chr8	+	22841042	22841172
chr8	-	22917893	22918084
chr8	-	22941180	22941254
chr8	+	22982209	22982352
chr8	-	23016460	23017013
chr8	-	23077244	23077393
chr8	+	23138214	23138519
chr8	-	23160154	23160452
chr8	-	23281455	23281809
chr8	-	23363351	23363358
chr8	-	23596231	23596347
chr8	+	23767864	23767981
chr8	+	24207608	24207653
chr8	+	24297963	24298050
chr8	+	24354567	24354618
chr8	+	24827212	24828291
chr8	+	25098341	25098383
chr8	-	25286101	25286151
chr8	-	25336623	25336763
chr8	+	25371632	25371679
chr8	+	25373673	25373733
chr8	-	25416938	25416977
chr8	+	25801275	25801349
chr8	+	26205253	26205259
chr8	-	26296564	26296663
chr8	+	26418113	26422188
chr8	+	26491688	26491726
chr8	-	26557498	26557524
chr8	-	26777521	26778403
chr8	-	27157145	27157157
chr8	+	27224235	27224669
chr8	+	27311019	27311222
chr8	-	27344784	27344906
chr8	+	27384420	27384492
chr8	-	27404643	27404743
chr8	-	27522372	27522518
chr8	-	27523909	27524005
chr8	+	27528089	27528215
chr8	-	27547637	27547643
chr8	-	27665948	27665987
chr8	-	27685949	27685976
chr8	-	27746492	27746549
chr8	-	27900940	27901051
chr8	+	27944679	27944789
chr8	+	28006651	28006669
chr8	+	28010678	28010754
chr8	-	28242594	28242719
chr8	-	28274321	28274560
chr8	+	28396784	28396882
chr8	+	28416450	28416638
chr8	-	28629496	28631643
chr8	-	28709980	28710088
chr8	+	28803310	28803318
chr8	+	28877304	28877326
chr8	-	28883744	28883955
chr8	-	29176416	29176470
chr8	-	29263282	29263714
chr8	-	29661450	29661544
chr8	-	30050935	30051108
chr8	+	30059905	30060007
chr8	+	30072571	30072586
chr8	+	30133442	30133464
chr8	-	30362151	30362216
chr8	-	30630492	30630657
chr8	-	30704589	30704894
chr8	-	30789378	30789479
chr8	+	30819062	30826075
chr8	+	31035506	31035601
chr8	+	31617043	31617787
chr8	+	32525787	32525886
chr8	-	32624779	32625445
chr8	-	33429847	33430498
chr8	+	33438432	33438512
chr8	-	33462267	33462281
chr8	-	33489027	33489673
chr8	-	33543759	33543783
chr8	-	33570593	33570653
chr8	+	33574355	33574575
chr8	+	35212845	35212947
chr8	+	35521508	35521595
chr8	+	35769941	35771722
chr8	+	37672656	37672898
chr8	+	37714599	37714705
chr8	+	37739336	37739434
chr8	-	37773966	37774210
chr8	-	37820563	37821600
chr8	-	37826306	37826459
chr8	-	37847954	37849464
chr8	-	37853785	37854154
chr8	+	37875747	37876117
chr8	+	38007249	38007393
chr8	+	38082226	38082413
chr8	-	38083723	38083841
chr8	-	38127430	38127493
chr8	+	38152950	38152995
chr8	+	38153545	38153814
chr8	+	38209670	38209889
chr8	-	38222547	38222625
chr8	-	38245557	38245616
chr8	+	38324172	38324846
chr8	+	38369311	38369670
chr8	-	38377043	38377084
chr8	-	38404596	38404736
chr8	-	38434031	38434121
chr8	+	38504998	38505312
chr8	+	38764258	38764418
chr8	+	38796505	38797310
chr8	-	38950940	38951405
chr8	-	38971994	38972179
chr8	+	38972889	38973115
chr8	+	38973740	38973836
chr8	+	39084452	39084509
chr8	+	39199825	39199914
chr8	+	39300851	39301015
chr8	-	39561299	39561353
chr8	+	39814807	39814861
chr8	+	39890599	39890685
chr8	-	39911873	39911894
chr8	-	40802251	40802352
chr8	-	41283398	41283533
chr8	+	41285292	41285835
chr8	+	41467531	41467641
chr8	+	41506879	41506974
chr8	-	41575816	41575980
chr8	-	41623870	41624031
chr8	-	41641480	41641698
chr8	-	41774187	41774213
chr8	+	42025053	42025652
chr8	-	42131363	42131635
chr8	+	42169789	42169860
chr8	+	42248776	42248880
chr8	-	42315300	42315360
chr8	+	42353610	42353720
chr8	-	42370887	42370953
chr8	+	42448777	42449065
chr8	+	42520794	42520906
chr8	-	42671847	42671898
chr8	-	42742652	42742730
chr8	-	42817324	42817394
chr8	+	42862028	42862164
chr8	+	42871432	42871488
chr8	+	43030647	43030846
chr8	+	43077849	43078130
chr8	+	43154831	43155038
chr8	+	43266785	43267083
chr8	+	48369334	48369971
chr8	+	49036258	49036327
chr8	-	49083568	49083583
chr8	-	49810206	49810263
chr8	+	49996299	49996377
chr8	+	50147943	50147997
chr8	-	51469352	51469378
chr8	-	52483180	52484333
chr8	-	52610078	52610651
chr8	-	52935958	52936264
chr8	-	53289316	53289370
chr8	-	53640180	53640369
chr8	-	53760512	53760582
chr8	-	54325894	54326150
chr8	+	54916691	54916803
chr8	+	54927013	54927177
chr8	+	54954710	54954715
chr8	-	54956129	54956197
chr8	-	55097176	55097238
chr8	+	55176868	55176936
chr8	+	55210397	55210504
chr8	+	55696080	55696694
chr8	-	56177603	56178408
chr8	+	56835886	56838072
chr8	+	56848732	56848832
chr8	+	56880143	56880149
chr8	-	57016973	57017104
chr8	-	57149494	57149496
chr8	+	57243141	57243382
chr8	-	57287269	57289780
chr8	-	57391128	57391460
chr8	+	58068312	58068698
chr8	+	58354758	58355877
chr8	-	59053565	59053597
chr8	+	59575132	59575211
chr8	-	59640147	59640197
chr8	-	59734686	59734744
chr8	-	60193999	60194100
chr8	+	61356161	61356260
chr8	+	61592321	61592366
chr8	+	61816546	61818210
chr8	+	61895168	61895203
chr8	+	61931097	61931315
chr8	-	62374941	62375395
chr8	-	62764786	62764801
chr8	+	62789382	62789484
chr8	-	63324187	63324240
chr8	-	64113773	64113881
chr8	+	64160931	64161134
chr8	-	64261694	64262857
chr8	-	65873577	65873698
chr8	-	66688033	66688128
chr8	+	66702005	66702187
chr8	-	66744742	66744807
chr8	-	66863671	66863730
chr8	+	66916160	66916297
chr8	+	67126337	67126455
chr8	-	67202058	67202225
chr8	+	67500831	67500833
chr8	+	67519156	67519209
chr8	-	67568441	67568507
chr8	+	67739038	67741747
chr8	+	67752498	67752743
chr8	+	67868526	67868621
chr8	+	67879185	67879236
chr8	-	67948945	67949023
chr8	-	68092408	68092536
chr8	+	68136643	68136785
chr8	+	68149042	68149140
chr8	+	68170454	68170521
chr8	-	68236603	68236704
chr8	-	68417953	68418076
chr8	-	68584306	68584395
chr8	+	68820803	68820918
chr8	+	69027184	69027324
chr8	+	69105394	69105447
chr8	+	69406060	69406128
chr8	+	69514294	69514435
chr8	+	69700366	69700444
chr8	+	70638765	70638936
chr8	+	70667762	70667772
chr8	+	70676551	70676618
chr8	-	70733569	70734839
chr8	-	70906556	70907462
chr8	-	71143950	71144649
chr8	-	71291449	71291534
chr8	-	71682866	71682988
chr8	+	71743788	71743909
chr8	-	71755848	71756119
chr8	-	72429571	72429694
chr8	-	72431251	72431275
chr8	+	73150088	73150198
chr8	+	73642524	73643102
chr8	-	74083676	74083994
chr8	-	74167643	74167841
chr8	-	74198296	74198514
chr8	+	74368388	74368401
chr8	-	74370079	74370367
chr8	-	74678515	74678628
chr8	-	74783821	74783934
chr8	-	74813073	74813090
chr8	-	74953597	74953611
chr8	+	75034554	75034557
chr8	+	75051071	75051280
chr8	-	75066232	75066343
chr8	+	75395699	75396077
chr8	+	75425252	75425368
chr8	+	75900040	75900312
chr8	+	76060778	76061035
chr8	+	76618624	76618769
chr8	-	77780079	77781468
chr8	+	78057713	78058969
chr8	+	79673175	79673325
chr8	-	79740939	79740954
chr8	-	79814792	79814866
chr8	+	79879703	79879712
chr8	-	80685986	80686004
chr8	-	80842365	80842453
chr8	-	81104826	81105038
chr8	-	81155105	81155243
chr8	+	81246215	81246233
chr8	+	81560574	81560669
chr8	+	81561601	81562572
chr8	-	81575115	81575172
chr8	-	81896164	81896384
chr8	+	82067893	82068017
chr8	-	82355386	82355464
chr8	-	82522104	82522176
chr8	-	82557885	82557957
chr8	-	82756288	82756350
chr8	-	82789594	82789630
chr8	+	82796017	82796071
chr8	-	82807417	82807606
chr8	+	82914402	82914776
chr8	+	85604112	85604367
chr8	+	85780814	85780850
chr8	+	86228831	86228866
chr8	-	86276908	86277141
chr8	+	86316867	86316980
chr8	-	86345310	86345346
chr8	+	86441080	86441116
chr8	+	86538391	86538424
chr8	-	86563563	86563596
chr8	+	87150781	87150967
chr8	-	87180324	87180453
chr8	+	87310938	87311622
chr8	-	87455396	87455465
chr8	+	87589837	87589965
chr8	+	87609890	87610021
chr8	-	87641590	87642756
chr8	+	87824843	87824971
chr8	-	87947840	87947927
chr8	+	89408420	89408551
chr8	+	90839424	90839596
chr8	+	90846790	90846861
chr8	-	90991057	90991123
chr8	-	91062779	91062852
chr8	+	91065929	91065965
chr8	-	91082897	91082965
chr8	-	91164023	91164101
chr8	+	91726515	91726727
chr8	+	91873291	91873389
chr8	-	92022196	92022302
chr8	+	92122048	92122153
chr8	+	92151789	92151870
chr8	+	92184066	92184248
chr8	-	92331056	92331248
chr8	-	93098630	93098744
chr8	-	93143950	93143956
chr8	-	93157369	93157456
chr8	+	93998333	93998393
chr8	+	94782052	94782077
chr8	-	94836319	94836541
chr8	-	95276039	95276089
chr8	-	95341577	95341907
chr8	-	95513350	95514011
chr8	-	95548809	95548943
chr8	-	95600389	95600738
chr8	+	95634789	95634851
chr8	+	95722723	95722854
chr8	+	95801403	95801418
chr8	+	95846698	95846718
chr8	+	95904836	95904965
chr8	-	95930920	95930936
chr8	-	95975612	95975625
chr8	+	96022234	96022345
chr8	-	96106413	96106609
chr8	-	96350439	96350593
chr8	-	97316916	97316934
chr8	+	97339761	97340094
chr8	+	97343445	97343623
chr8	+	97354792	97354794
chr8	+	97368548	97368550
chr8	+	97575676	97575735
chr8	+	97866302	97866734
chr8	+	98725911	98726291
chr8	+	98857141	98857512
chr8	+	98969505	98969646
chr8	+	99042829	99042934
chr8	-	99085118	99085187
chr8	+	99126751	99126771
chr8	-	99146074	99146131
chr8	+	99198436	99198500
chr8	-	99204742	99204883
chr8	-	99375407	99375541
chr8	+	99906919	99906944
chr8	+	100030357	100031012
chr8	+	100095193	100095339
chr8	-	100237968	100238147
chr8	-	100973312	100973425
chr8	+	101187301	101187325
chr8	+	101232760	101232820
chr8	-	101243685	101243824
chr8	-	101368905	101369578
chr8	-	101610927	101611237
chr8	-	101699735	101699758
chr8	-	101730853	101730918
chr8	-	101802795	101802987
chr8	-	102030000	102030293
chr8	+	102283011	102283145
chr8	+	102574174	102574193
chr8	-	102624673	102624840
chr8	-	102800656	102801033
chr8	-	103313553	103313594
chr8	-	103320231	103320278
chr8	-	103493577	103493638
chr8	-	103734874	103734876
chr8	-	103736970	103737005
chr8	+	103924955	103925056
chr8	+	104122241	104122372
chr8	-	104222302	104222461
chr8	+	104327698	104327946
chr8	+	104381512	104381688
chr8	-	104453061	104453210
chr8	+	104496188	104496341
chr8	+	104496395	104496920
chr8	+	104582291	104582466
chr8	+	104900912	104901033
chr8	-	105429957	105430985
chr8	-	105548061	105548324
chr8	+	105670223	105670301
chr8	+	106400346	106400385
chr8	+	106642862	106642885
chr8	+	107699569	107699587
chr8	+	107760658	107760696
chr8	+	107788456	107788549
chr8	-	107792133	107792194
chr8	-	108403303	108403345
chr8	-	108578666	108578962
chr8	-	109070460	109070541
chr8	-	109163949	109164042
chr8	-	109323204	109323261
chr8	+	109330018	109330107
chr8	-	109525064	109525103
chr8	-	110411210	110411240
chr8	+	110415298	110415415
chr8	+	110415874	110415879
chr8	+	110443986	110444058
chr8	-	110632230	110632312
chr8	-	110724133	110724352
chr8	-	110726041	110726064
chr8	-	110772738	110772762
chr8	-	111055333	111055793
chr8	-	114458143	114458200
chr8	-	114518082	114518259
chr8	-	116700534	116701460
chr8	+	117837086	117837217
chr8	-	117848024	117848211
chr8	+	117948006	117948149
chr8	+	118216748	118216818
chr8	+	118228450	118228573
chr8	-	118602297	118602473
chr8	-	119191505	119192466
chr8	-	119703224	119703236
chr8	+	120033212	120033241
chr8	+	120148702	120148849
chr8	-	120497954	120498037
chr8	-	120720169	120720201
chr8	-	120913903	120913985
chr8	+	120937035	120937216
chr8	+	120955268	120955389
chr8	-	121229263	121229350
chr8	+	121526489	121526515
chr8	-	121526892	121527009
chr8	-	121892694	121893264
chr8	+	122710135	122710761
chr8	-	124032932	124035449
chr8	+	124123391	124123543
chr8	+	124154191	124154267
chr8	+	124158654	124158678
chr8	+	124209801	124209934
chr8	+	124264278	124264757
chr8	-	124273239	124273391
chr8	-	124322651	124322767
chr8	-	124334743	124337367
chr8	-	124348694	124348714
chr8	-	124417794	124417920
chr8	-	124453091	124453116
chr8	+	124477608	124477778
chr8	-	124498271	124498353
chr8	-	124595661	124595691
chr8	-	124622320	124622435
chr8	+	124818741	124818755
chr8	+	124850124	124850195
chr8	-	124865914	124865997
chr8	-	125097294	125097443
chr8	-	125141590	125142164
chr8	-	125453276	125453579
chr8	-	125600240	125600300
chr8	+	125620447	125620468
chr8	-	125620609	125620709
chr8	-	125639103	125639135
chr8	-	125648493	125648585
chr8	-	125649801	125649818
chr8	+	125809306	125809377
chr8	-	126057064	126057142
chr8	+	126165137	126165322
chr8	+	126183755	126183911
chr8	+	126512327	126512686
chr8	-	128819691	128820447
chr8	-	130834126	130834231
chr8	-	130858796	130859015
chr8	-	130935694	130935771
chr8	-	130960817	130960889
chr8	-	131483313	131483371
chr8	+	132120802	132121761
chr8	-	133026195	133026301
chr8	-	133561576	133561961
chr8	-	133756912	133756921
chr8	+	133840268	133840307
chr8	+	133859257	133859339
chr8	+	133880250	133880288
chr8	+	133885222	133885459
chr8	-	133948428	133948494
chr8	+	134141527	134141587
chr8	-	134272545	134272638
chr8	-	134325780	134325815
chr8	-	134365674	134365736
chr8	-	134557144	134557449
chr8	-	135738986	135739145
chr8	+	135794270	135794288
chr8	-	136539292	136539379
chr8	-	139164482	139164730
chr8	-	139232619	139233499
chr8	-	139964507	139964597
chr8	-	140784135	140784417
chr8	+	141537562	141537845
chr8	-	141590781	141590927
chr8	-	141714766	141714787
chr8	-	141843515	141843632
chr8	-	141879740	141879815
chr8	-	141969824	141970018
chr8	+	142063359	142063392
chr8	+	142215928	142216072
chr8	+	142237021	142237568
chr8	-	142268273	142268427
chr8	+	142307460	142307547
chr8	+	142501523	142501627
chr8	+	142514604	142516323
chr8	-	143287641	143288269
chr8	+	143433905	143433992
chr8	-	143542562	143543345
chr8	+	143690847	143692634
chr8	-	143778774	143779050
chr8	-	143820748	143820805
chr8	-	143830814	143830871
chr8	-	143848175	143848226
chr8	-	143854326	143854377
chr8	+	143864883	143864934
chr8	-	143918856	143918928
chr8	-	143954130	143954398
chr8	-	143957993	143958231
chr8	+	143996020	143996258
chr8	+	144173732	144173783
chr8	+	144174447	144175200
chr8	-	144195794	144195879
chr8	+	144312374	144312440
chr8	+	144366518	144366569
chr8	+	144403389	144404885
chr8	+	144422942	144423065
chr8	-	144446547	144446610
chr8	+	144488285	144488406
chr8	-	144522533	144522592
chr8	+	144694689	144694734
chr8	-	144712559	144712865
chr8	-	144719505	144720387
chr8	-	144728736	144728811
chr8	-	144731406	144731631
chr8	-	144740042	144740158
chr8	-	144742304	144743394
chr8	-	144762771	144762861
chr8	+	144769880	144770025
chr8	+	144844273	144844281
chr8	-	144870536	144870601
chr8	-	144946866	144946881
chr8	-	144969372	144969530
chr8	-	144975976	144976053
chr8	-	144983438	144983461
chr8	-	144991783	144992131
chr8	-	144993043	144993057
chr8	-	145085506	145085617
chr8	-	145088548	145088671
chr8	-	145089935	145090046
chr8	-	145090804	145090819
chr8	-	145096340	145096862
chr8	-	145099882	145099927
chr8	-	145119559	145119628
chr8	-	145121333	145121525
chr8	+	145132514	145132515
chr8	+	145137380	145137758
chr8	+	145158672	145158882
chr8	+	145166860	145167352
chr8	+	145205620	145205790
chr8	+	145209622	145209695
chr8	+	145210605	145210752
chr8	-	145221991	145222119
chr8	+	145230444	145230644
chr8	+	145232575	145232657
chr8	+	145241136	145241566
chr8	+	145290718	145290739
chr8	-	145347499	145347564
chr8	-	145471020	145471073
chr8	+	145485762	145485860
chr8	+	145486248	145486364
chr8	-	145507862	145508110
chr8	-	145520908	145521107
chr8	-	145551458	145551511
chr8	+	145552500	145552915
chr8	+	145553762	145553891
chr8	+	145568593	145568604
chr8	-	145588320	145588353
chr8	-	145590402	145590464
chr8	-	145605207	145605350
chr8	-	145609429	145609561
chr8	-	145612790	145612981
chr8	-	145619808	145620479
chr8	-	145623100	145623136
chr8	-	145638868	145638968
chr8	+	145661000	145661092
chr8	+	145662611	145662709
chr8	-	145664125	145664178
chr8	+	145671774	145671947
chr8	-	145693386	145693644
chr8	+	145694168	145694327
chr8	+	145700496	145700657
chr8	+	145705525	145706206
chr8	-	145715918	145716246
chr8	-	145724953	145725108
chr8	-	145801728	145801807
chr8	-	145974628	145974660
chr8	+	145988181	145988318
chr8	-	145999104	145999136
chr8	+	146004995	146007028
chr8	-	146025277	146025279
chr8	-	146086497	146086538
chr8	+	146142201	146142396
chr8	+	146248682	146248687
