# Supplementary material for: Intergenic, gene terminal, and intragenic CpG islands in the human genome
Source: BMC Genomics. 2010 Jan 19;11:48. doi: 10.1186/1471-2164-11-48 (PMC2817693; doi:10.1186/1471-2164-11-48)
Supplement: Additional file 2 — Gene elements. The archive contains row data used for statistical significance of gene elements and CGIs overlap. See Table 1 and Figure 1 in the manuscript. [file 1471-2164-11-48-S2.ZIP › 1coding_exon/1coding_exon_chr9.txt]

chr9	-	7344	7421
chr9	-	25504	25519
chr9	-	167723	167768
chr9	+	168816	168969
chr9	+	276509	276636
chr9	+	324294	324384
chr9	+	666973	667009
chr9	+	701241	703464
chr9	+	722508	722617
chr9	+	724767	724835
chr9	+	831839	832192
chr9	+	1041614	1042138
chr9	+	1046287	1047550
chr9	+	2019023	2019247
chr9	+	2148976	2148978
chr9	+	2151713	2151903
chr9	+	2172195	2172242
chr9	-	2612190	2612271
chr9	-	2824031	2824050
chr9	-	2828426	2828507
chr9	-	3385472	3385588
chr9	-	3815255	3816446
chr9	+	4115734	4115864
chr9	-	4480680	4480770
chr9	+	4656212	4656250
chr9	+	4669768	4669899
chr9	-	4687098	4687211
chr9	+	4730937	4731087
chr9	+	4783092	4783227
chr9	-	5011988	5012213
chr9	-	5294370	5294580
chr9	+	5421897	5421977
chr9	+	5446114	5446165
chr9	+	5447369	5447420
chr9	-	5512547	5512601
chr9	-	5795027	5795179
chr9	-	5801111	5801171
chr9	+	5822690	5823027
chr9	-	5882475	5882551
chr9	+	5919044	5919066
chr9	+	6231695	6231785
chr9	-	6403491	6403643
chr9	+	6635245	6635499
chr9	-	6782989	6783132
chr9	+	8723780	8723843
chr9	-	12683997	12684381
chr9	-	13240299	13240314
chr9	-	14140144	14140193
chr9	-	14303481	14303510
chr9	-	14388523	14388630
chr9	-	14664185	14664338
chr9	-	14740125	14740272
chr9	-	14764063	14764158
chr9	-	14765787	14766251
chr9	-	14858742	14858975
chr9	-	15175278	15175442
chr9	+	15297082	15297123
chr9	-	15412878	15413191
chr9	+	15500115	15500186
chr9	+	15554087	15554127
chr9	+	15734586	15734775
chr9	-	15769086	15769148
chr9	-	16425553	16426907
chr9	-	16717795	16717890
chr9	+	16860644	16860646
chr9	+	17125064	17125423
chr9	+	17263845	17263864
chr9	+	17569241	17569285
chr9	+	18464231	18464293
chr9	+	18629374	18629409
chr9	-	18816245	18816461
chr9	-	18917893	18918898
chr9	-	19022869	19022906
chr9	-	19047959	19048961
chr9	-	19072871	19072879
chr9	-	19083169	19083196
chr9	-	19092522	19092649
chr9	+	19116395	19116424
chr9	+	19288070	19288120
chr9	-	19336077	19337084
chr9	+	19370188	19370193
chr9	+	19399083	19399190
chr9	-	19413899	19413974
chr9	-	19775935	19776864
chr9	-	20353474	20353586
chr9	+	20612244	20612255
chr9	+	20705353	20705409
chr9	-	20919480	20919595
chr9	-	21021552	21021589
chr9	+	21444710	21445937
chr9	-	21792748	21792780
chr9	-	21964403	21964826
chr9	-	21984138	21984453
chr9	+	23752004	23752232
chr9	-	26084593	26084625
chr9	-	26882411	26882713
chr9	-	26925011	26925182
chr9	+	26936895	26937043
chr9	+	26951966	26952085
chr9	-	26978697	26978726
chr9	-	26989612	26989692
chr9	-	27286978	27287053
chr9	-	27445131	27445548
chr9	-	27546559	27546698
chr9	-	27556675	27557118
chr9	+	27938528	27940669
chr9	+	32395505	32395601
chr9	-	32398543	32398649
chr9	-	32516059	32516164
chr9	-	32530547	32533832
chr9	-	32542432	32542434
chr9	-	32562879	32563058
chr9	-	32975969	32975989
chr9	-	32977542	32977760
chr9	-	32979757	32979889
chr9	+	32991565	32991602
chr9	-	33016483	33016614
chr9	-	33043121	33043279
chr9	-	33066581	33066606
chr9	+	33156756	33157167
chr9	-	33230207	33230267
chr9	+	33254222	33254672
chr9	+	33255077	33255145
chr9	+	33260664	33260714
chr9	+	33280571	33280595
chr9	-	33285224	33285425
chr9	-	33376967	33377063
chr9	-	33391235	33391260
chr9	-	33437421	33437528
chr9	+	33463787	33463840
chr9	+	33514488	33514693
chr9	+	33784790	33784871
chr9	+	33785572	33785611
chr9	-	33807756	33807932
chr9	-	33917795	33917882
chr9	-	33933418	33933566
chr9	-	34007048	34007146
chr9	-	34096432	34096444
chr9	+	34116352	34116429
chr9	+	34210913	34210946
chr9	-	34231327	34232106
chr9	-	34245733	34246106
chr9	+	34249594	34249664
chr9	+	34328751	34328845
chr9	-	34329038	34329164
chr9	-	34371367	34371433
chr9	-	34387497	34387631
chr9	+	34448202	34448261
chr9	-	34449004	34449051
chr9	-	34558895	34558979
chr9	-	34610366	34610461
chr9	-	34627217	34627301
chr9	+	34627544	34627694
chr9	+	34636702	34636783
chr9	-	34645215	34645314
chr9	-	34652561	34652630
chr9	-	34681088	34681136
chr9	-	34699997	34700063
chr9	+	34820265	34825488
chr9	+	34980742	34980809
chr9	-	34983231	34983441
chr9	-	35062334	35062350
chr9	-	35069438	35069521
chr9	-	35083898	35083935
chr9	-	35085052	35085562
chr9	-	35093047	35093091
chr9	-	35096830	35096867
chr9	+	35097378	35098271
chr9	+	35152281	35152302
chr9	+	35536519	35538532
chr9	-	35595617	35595835
chr9	-	35608219	35608300
chr9	+	35640751	35640850
chr9	-	35648377	35648482
chr9	-	35655029	35655166
chr9	+	35659581	35659610
chr9	-	35663957	35664359
chr9	-	35679701	35679814
chr9	-	35687334	35687769
chr9	+	35715562	35715691
chr9	-	35722770	35722898
chr9	+	35738343	35738701
chr9	+	35739753	35739868
chr9	-	35782406	35783072
chr9	-	35802101	35802144
chr9	-	35804896	35804976
chr9	-	35811435	35811438
chr9	+	35815561	35816158
chr9	+	35832436	35832714
chr9	+	35842869	35842970
chr9	+	36026996	36027095
chr9	+	36126776	36126788
chr9	-	36181054	36181270
chr9	-	36239189	36239352
chr9	-	36365931	36366037
chr9	+	36390094	36390105
chr9	-	36571679	36571736
chr9	+	37023983	37024028
chr9	+	37116330	37116939
chr9	+	37412748	37412830
chr9	+	37415945	37415991
chr9	+	37419665	37419833
chr9	+	37476045	37476120
chr9	+	37476438	37476803
chr9	+	37682639	37682739
chr9	-	37751929	37752114
chr9	+	37774718	37775041
chr9	+	37791305	37791402
chr9	-	37844829	37844979
chr9	-	37877601	37878547
chr9	-	38057926	38058642
chr9	-	38413962	38414421
chr9	-	38567050	38567153
chr9	-	38610077	38610282
chr9	-	39277977	39278061
chr9	-	40311534	40311659
chr9	-	40518548	40518562
chr9	+	40870618	40871052
chr9	+	41433280	41433714
chr9	+	44496983	44497012
chr9	-	45569314	45569424
chr9	+	45786491	45786538
chr9	-	65011944	65012425
chr9	-	66957988	66958065
chr9	-	67537497	67537700
chr9	-	67942834	67942845
chr9	+	67985511	67986100
chr9	+	68142107	68142118
chr9	+	68142267	68142287
chr9	+	68201781	68201858
chr9	+	68667085	68667153
chr9	+	68880253	68880417
chr9	+	69018843	69018902
chr9	+	69057027	69057071
chr9	-	69180728	69180739
chr9	-	69360481	69361680
chr9	+	69604323	69604408
chr9	+	69665350	69665501
chr9	+	69888668	69888701
chr9	-	69988248	69988289
chr9	+	70017030	70017293
chr9	-	70103549	70103733
chr9	-	70707378	70707380
chr9	-	70965648	70965824
chr9	-	71291123	71291305
chr9	+	71719084	71719550
chr9	-	71756205	71756306
chr9	+	71904967	71904979
chr9	-	71994030	71994152
chr9	+	72205098	72205248
chr9	-	72493119	72493134
chr9	+	72797405	72797470
chr9	+	73003006	73003071
chr9	-	74342447	74342453
chr9	-	74606469	74607348
chr9	-	74664774	74664896
chr9	-	74731701	74731718
chr9	-	74732101	74732118
chr9	-	74732294	74732326
chr9	-	74861723	74861752
chr9	-	74872482	74872711
chr9	-	74922796	74922836
chr9	+	74927557	74927585
chr9	+	74933163	74933205
chr9	+	75735652	75735843
chr9	-	76155263	76155321
chr9	+	76238560	76238641
chr9	-	76346852	76351884
chr9	-	76499893	76499950
chr9	-	76549231	76555666
chr9	+	76750398	76750433
chr9	-	77022175	77022274
chr9	-	77492140	77492263
chr9	+	77875570	77875705
chr9	+	78108698	78108786
chr9	+	78141681	78141740
chr9	-	79417260	79417303
chr9	-	81530302	81530322
chr9	+	81532686	81532709
chr9	+	81761862	81764395
chr9	+	81772983	81773168
chr9	-	81833288	81833473
chr9	-	82906906	82907336
chr9	-	83111481	83111646
chr9	-	83176321	83176334
chr9	-	83217382	83217388
chr9	-	83312087	83312101
chr9	+	83382554	83382652
chr9	-	83473399	83473428
chr9	-	83551969	83552148
chr9	-	83650771	83650986
chr9	-	83759763	83760060
chr9	-	83799850	83800023
chr9	+	83822664	83822721
chr9	-	83845456	83848539
chr9	+	84185043	84185102
chr9	-	84515218	84515429
chr9	+	85391011	85391416
chr9	+	85786629	85786752
chr9	-	85858341	85858366
chr9	-	85923661	85923789
chr9	-	86074007	86074072
chr9	-	86109016	86110607
chr9	-	86126847	86126927
chr9	-	86163427	86163456
chr9	-	86185471	86185522
chr9	+	86197149	86197668
chr9	+	87343547	87343608
chr9	+	87493259	87493348
chr9	+	87572073	87572198
chr9	+	87573204	87573278
chr9	+	87617384	87617467
chr9	-	87727361	87727669
chr9	-	87818841	87818915
chr9	+	87882344	87883374
chr9	+	88271009	88271060
chr9	+	88293433	88293458
chr9	+	88379904	88380205
chr9	+	88835465	88835710
chr9	-	88838439	88840609
chr9	+	89022456	89022929
chr9	+	89155762	89155820
chr9	+	89163046	89163081
chr9	+	89164183	89164266
chr9	-	89185876	89185948
chr9	-	89208210	89208456
chr9	+	89249820	89249925
chr9	+	89449591	89449643
chr9	+	89449902	89450002
chr9	-	90685736	90686152
chr9	-	90915363	90916763
chr9	-	91203465	91203726
chr9	-	91599109	91599151
chr9	-	91791704	91791800
chr9	-	91957151	91957207
chr9	-	92128373	92128386
chr9	-	92131138	92131256
chr9	-	92163505	92163581
chr9	+	92165860	92165998
chr9	-	92167836	92167942
chr9	-	92225813	92226266
chr9	-	92245071	92245244
chr9	-	92258456	92259395
chr9	-	92316461	92316734
chr9	+	92364412	92364703
chr9	+	92442301	92442345
chr9	-	92453145	92453230
chr9	-	92511745	92511825
chr9	+	92606342	92606581
chr9	-	92651502	92651707
chr9	-	92698029	92698062
chr9	+	92716852	92716866
chr9	+	92818094	92818546
chr9	+	92900580	92900667
chr9	+	92910937	92910985
chr9	-	92938183	92938189
chr9	+	92975980	92976054
chr9	+	93026767	93027447
chr9	+	93105811	93105870
chr9	+	93150089	93150421
chr9	+	93293753	93294546
chr9	+	93418611	93418708
chr9	+	93906577	93906658
chr9	+	93926368	93926605
chr9	+	93927159	93927259
chr9	+	94120650	94120682
chr9	+	94134184	94134304
chr9	+	94141969	94143279
chr9	-	94286963	94287019
chr9	-	94435394	94435563
chr9	+	94480978	94481147
chr9	-	94601621	94602417
chr9	-	95090964	95091128
chr9	-	95327522	95327652
chr9	-	95349998	95350198
chr9	-	95358306	95358308
chr9	+	95716817	95717791
chr9	+	95717843	95717921
chr9	+	95757638	95757666
chr9	+	95814859	95814925
chr9	-	95854159	95856400
chr9	-	96143788	96143941
chr9	-	96225314	96225471
chr9	+	96259450	96259869
chr9	-	96292117	96292465
chr9	-	96461056	96461215
chr9	-	96496927	96497118
chr9	-	96617837	96617906
chr9	-	96693784	96693798
chr9	-	96814690	96814698
chr9	+	96879755	96879880
chr9	+	97133239	97133324
chr9	+	97149901	97149969
chr9	+	97216382	97216485
chr9	+	97270303	97270509
chr9	+	97366026	97366145
chr9	-	97397533	97397548
chr9	-	97459594	97459648
chr9	+	97469235	97469318
chr9	-	97475719	97475752
chr9	-	97535486	97535594
chr9	-	97538958	97539129
chr9	-	97751797	97752424
chr9	-	97764255	97764330
chr9	-	97771872	97772706
chr9	+	97779895	97779973
chr9	+	97825393	97825446
chr9	-	97898646	97898777
chr9	-	97941768	97941833
chr9	-	97960819	97961025
chr9	-	97999297	97999497
chr9	-	98054945	98055049
chr9	-	98075253	98075379
chr9	-	98097010	98097378
chr9	-	98550254	98550574
chr9	-	98619242	98619244
chr9	-	98631941	98632217
chr9	+	98637970	98637983
chr9	+	98649536	98649906
chr9	+	98673769	98673794
chr9	+	98677096	98677203
chr9	+	98785899	98785909
chr9	-	98947043	98947139
chr9	+	99062816	99062884
chr9	+	99064201	99064203
chr9	+	99668608	99668638
chr9	+	99669880	99670830
chr9	-	99757077	99757199
chr9	+	99940621	99940677
chr9	+	99946359	99946464
chr9	-	99968270	99968386
chr9	+	100191021	100191200
chr9	+	100283776	100284193
chr9	+	100315382	100315577
chr9	-	101027332	101027394
chr9	+	101212776	101213241
chr9	+	101240994	101241026
chr9	+	101241814	101241847
chr9	-	101249891	101252490
chr9	+	101272613	101272724
chr9	+	101377261	101377389
chr9	+	101386663	101386722
chr9	-	101395850	101395942
chr9	+	101579118	101579816
chr9	+	102420202	102420233
chr9	+	102837218	102837234
chr9	+	103937221	103937388
chr9	+	103971490	103971681
chr9	+	104589629	104589688
chr9	-	104606077	104606136
chr9	-	104726263	104726384
chr9	+	104745450	104745515
chr9	+	105086705	105086740
chr9	+	105290057	105290071
chr9	+	105348306	105348444
chr9	+	105416869	105416973
chr9	+	105536497	105536608
chr9	+	105547483	105547589
chr9	+	106765220	106765439
chr9	+	106769214	106771595
chr9	+	107125466	107125531
chr9	-	107143939	107143950
chr9	-	107329131	107330079
chr9	-	107330766	107330864
chr9	-	108754099	108754240
chr9	+	108772832	108772981
chr9	-	108776322	108776400
chr9	-	108794044	108794081
chr9	-	108855137	108855277
chr9	-	108922674	108922778
chr9	-	109149034	109149105
chr9	-	109161976	109162281
chr9	+	109305132	109305269
chr9	+	109482697	109482701
chr9	+	109622324	109622368
chr9	-	109890535	109890690
chr9	-	110098247	110098270
chr9	-	110179608	110179631
chr9	-	110252898	110253323
chr9	-	110344873	110344990
chr9	-	110391684	110391771
chr9	+	110420848	110421309
chr9	-	110510740	110510818
chr9	-	110783256	110783994
chr9	+	110813908	110813952
chr9	-	111369231	111369642
chr9	-	111439152	111439257
chr9	+	111450849	111450940
chr9	+	111473243	111473578
chr9	+	111488972	111489094
chr9	-	111503470	111503550
chr9	-	111622765	111622829
chr9	+	111633209	111633253
chr9	-	111739051	111739148
chr9	-	111953489	111953645
chr9	-	111985306	111985375
chr9	-	112016968	112017070
chr9	-	112139667	112139669
chr9	+	112175305	112175312
chr9	+	112221999	112222015
chr9	-	112415916	112417086
chr9	-	112535966	112536003
chr9	-	112558296	112558320
chr9	-	112731388	112732516
chr9	+	112898392	112898523
chr9	+	112992909	112992914
chr9	+	112997833	112998006
chr9	-	113097983	113098111
chr9	+	113114261	113114341
chr9	-	113117578	113117604
chr9	-	113164845	113164938
chr9	+	113173741	113173856
chr9	-	113191414	113191614
chr9	-	113235281	113235420
chr9	+	113252062	113252127
chr9	+	113255328	113255478
chr9	+	113302091	113302170
chr9	+	113303933	113304035
chr9	+	113305637	113305715
chr9	+	113343411	113343464
chr9	+	113349158	113349472
chr9	+	113425284	113426261
chr9	+	113435754	113436172
chr9	-	113718215	113718247
chr9	-	113919927	113920043
chr9	+	113939441	113939536
chr9	+	113997785	113997846
chr9	+	114149451	114149612
chr9	+	114164968	114165081
chr9	-	114171739	114171852
chr9	-	114218300	114219397
chr9	-	114222894	114223167
chr9	-	114266822	114266971
chr9	-	114268045	114268061
chr9	+	114346018	114346635
chr9	+	114429673	114429754
chr9	+	114459030	114459135
chr9	-	114478887	114478904
chr9	-	114647637	114647846
chr9	-	114771943	114772137
chr9	+	114932395	114932851
chr9	-	115218536	115218548
chr9	+	115766856	115766857
chr9	+	115996006	115996420
chr9	-	116243815	116244153
chr9	-	116493361	116493588
chr9	-	116528530	116528638
chr9	-	116881652	116881730
chr9	+	117256329	117256770
chr9	+	117546305	117546397
chr9	+	117550062	117550150
chr9	-	117550422	117550561
chr9	-	119055751	119055817
chr9	-	119154970	119155187
chr9	-	120253190	120253211
chr9	-	120289727	120289901
chr9	-	120421752	120421810
chr9	-	120629601	120630090
chr9	-	120684569	120684741
chr9	-	120716388	120716573
chr9	-	120767768	120767907
chr9	+	120892014	120892078
chr9	+	120930159	120930375
chr9	+	120960277	120960372
chr9	+	120965769	120965916
chr9	-	121006806	121006932
chr9	+	121035193	121035244
chr9	+	121141694	121141837
chr9	+	121143804	121143999
chr9	-	121154312	121154320
chr9	+	121211959	121212019
chr9	+	121520579	121520614
chr9	+	121598856	121598999
chr9	-	121600794	121600829
chr9	-	121831028	121831597
chr9	+	122001460	122001510
chr9	-	122001806	122001852
chr9	-	122069242	122069310
chr9	+	122103213	122103325
chr9	+	122112725	122112908
chr9	-	122212918	122212924
chr9	-	122668449	122668620
chr9	-	122697565	122697567
chr9	-	122725037	122725210
chr9	+	122739112	122739342
chr9	+	122798893	122799042
chr9	+	122826372	122826552
chr9	-	122931636	122931683
chr9	+	123025965	123025967
chr9	-	123198094	123198187
chr9	-	123720784	123720825
chr9	+	123771722	123771738
chr9	+	123854182	123854301
chr9	+	124134774	124134846
chr9	-	124143798	124143887
chr9	+	124257197	124257258
chr9	-	124292977	124293032
chr9	-	124341923	124341991
chr9	-	124345127	124345228
chr9	+	124612853	124612952
chr9	+	124619104	124619193
chr9	+	124628835	124629071
chr9	-	124642881	124642907
chr9	+	124703743	124703745
chr9	-	124711124	124711272
chr9	-	124780410	124780544
chr9	-	124985218	124985270
chr9	+	125031477	125031551
chr9	-	125044847	125044899
chr9	+	125082838	125082959
chr9	-	125140755	125140939
chr9	-	125427388	125427482
chr9	+	125514149	125514407
chr9	+	125589287	125589486
chr9	+	125771515	125771678
chr9	+	126168763	126168843
chr9	+	126347481	126347767
chr9	+	126456352	126456421
chr9	+	126674343	126677050
chr9	-	126804123	126804179
chr9	+	126949748	126950564
chr9	+	127106765	127106854
chr9	+	127226901	127226978
chr9	+	127239064	127239119
chr9	+	127241803	127241839
chr9	+	127245559	127245636
chr9	-	127266621	127266636
chr9	+	127293114	127293150
chr9	+	127296361	127296432
chr9	-	127329510	127329596
chr9	+	127410653	127410707
chr9	-	127454237	127454273
chr9	+	127557377	127557472
chr9	-	127557979	127557996
chr9	-	127573358	127574088
chr9	-	127576953	127577103
chr9	-	127596912	127596992
chr9	-	127608734	127609044
chr9	-	127613019	127613062
chr9	+	127620424	127620460
chr9	+	127627982	127628073
chr9	+	127644758	127644895
chr9	+	127646130	127646246
chr9	-	127658412	127659176
chr9	-	127696122	127696188
chr9	-	127716444	127716450
chr9	-	127738075	127738089
chr9	-	127739789	127739814
chr9	-	127758241	127758252
chr9	-	127768986	127769026
chr9	-	127779651	127779653
chr9	-	127790201	127790235
chr9	+	127806956	127808168
chr9	+	127910153	127910413
chr9	+	127933704	127933922
chr9	+	127940400	127940558
chr9	-	127943165	127943229
chr9	+	127969272	127969550
chr9	-	127991359	127991496
chr9	-	128032521	128032690
chr9	-	128102298	128102393
chr9	-	128103287	128103391
chr9	-	128115729	128115735
chr9	-	128117726	128117773
chr9	+	128164133	128164241
chr9	+	128164692	128164761
chr9	+	128182596	128182671
chr9	+	128184966	128185126
chr9	+	128213214	128213248
chr9	+	128264738	128264811
chr9	+	128278691	128279177
chr9	+	128299239	128299270
chr9	+	128302392	128302499
chr9	+	128302793	128302843
chr9	+	128337901	128338130
chr9	+	128346639	128346737
chr9	-	128408574	128408810
chr9	-	128482524	128482607
chr9	+	128498374	128498559
chr9	+	128525729	128525840
chr9	+	128531416	128531488
chr9	-	128544749	128544772
chr9	-	128565827	128565926
chr9	+	128597241	128597398
chr9	+	128629187	128629209
chr9	-	128660518	128661018
chr9	-	128671578	128671613
chr9	+	128687186	128687238
chr9	+	128748998	128751154
chr9	+	128764157	128764189
chr9	-	128789553	128789584
chr9	+	128869925	128869987
chr9	+	128882428	128882523
chr9	+	128905432	128905464
chr9	+	128922965	128923040
chr9	-	128927072	128927139
chr9	-	128949647	128949874
chr9	+	128952316	128952342
chr9	-	128953434	128953464
chr9	+	129461900	129462407
chr9	-	129474537	129474698
chr9	+	129483720	129483832
chr9	-	129507701	129507959
chr9	+	129594720	129594845
chr9	+	129645046	129645244
chr9	-	129651770	129653114
chr9	-	129665741	129665918
chr9	+	129676972	129677054
chr9	-	129694389	129694469
chr9	-	129820298	129820405
chr9	+	129884785	129884808
chr9	+	129895766	129895906
chr9	+	129960954	129963755
chr9	+	129978815	129981993
chr9	+	130014497	130014560
chr9	+	130305768	130305888
chr9	+	130335476	130335545
chr9	+	130357170	130357274
chr9	+	130484622	130484705
chr9	+	130501593	130501602
chr9	+	130569595	130569817
chr9	+	130598733	130598854
chr9	+	130619261	130619396
chr9	-	130740388	130740466
chr9	-	130834508	130834585
chr9	+	130843477	130843548
chr9	+	130914156	130914528
chr9	+	131001571	131001601
chr9	+	131019526	131019559
chr9	+	131030646	131030690
chr9	-	131049640	131049695
chr9	+	131175217	131175364
chr9	+	131390033	131390081
chr9	+	131409160	131409281
chr9	-	131411095	131411161
chr9	-	131436008	131436115
chr9	-	131614561	131614624
chr9	-	131642346	131642355
chr9	-	131644711	131644771
chr9	+	131984583	131984785
chr9	-	132071773	132071985
chr9	-	132231265	132231288
chr9	-	132254193	132254369
chr9	+	132306396	132307762
chr9	+	132315213	132315407
chr9	-	132487739	132488204
chr9	+	132574801	132575190
chr9	-	132575540	132575896
chr9	-	132731795	132731939
chr9	+	132783113	132783196
chr9	-	132788889	132789032
chr9	+	132833708	132833813
chr9	+	132891620	132891719
chr9	+	132935953	132936105
chr9	+	132955795	132955838
chr9	-	132966935	132967009
chr9	+	132984841	132986840
chr9	-	132987493	132987567
chr9	-	133025913	133026095
chr9	-	133034080	133034259
chr9	-	133053904	133053921
chr9	-	133067283	133067353
chr9	-	133114069	133114140
chr9	-	133180132	133180159
chr9	-	133232430	133232523
chr9	+	133242949	133243071
chr9	-	133244653	133244655
chr9	+	133252830	133252883
chr9	-	133253023	133253100
chr9	+	133272347	133272394
chr9	+	133272899	133272985
chr9	+	133295139	133295211
chr9	-	133298305	133298506
chr9	+	133312294	133312518
chr9	+	133317118	133317222
chr9	+	133324853	133324855
chr9	-	133354743	133354863
chr9	+	133373644	133373735
chr9	+	133431389	133431478
chr9	-	133531090	133531386
chr9	-	133590899	133590989
chr9	-	133628519	133628849
chr9	-	133886751	133886954
chr9	+	133947941	133948153
chr9	+	134034554	134034634
chr9	+	134759979	134760087
chr9	+	134819075	134819124
chr9	+	134930291	134930293
chr9	-	134998613	134998712
chr9	+	135035560	135035662
chr9	+	135193498	135193593
chr9	+	135205165	135205233
chr9	+	135205781	135205930
chr9	+	135302794	135305097
chr9	+	135461190	135461262
chr9	-	135602302	135606684
chr9	+	135617500	135617642
chr9	+	135618502	135618544
chr9	+	135639289	135639378
chr9	+	135663972	135664043
chr9	-	135679593	135679688
chr9	-	135756908	135756978
chr9	+	135817194	135817258
chr9	-	135820050	135820159
chr9	-	135927373	135929192
chr9	-	135968113	135968226
chr9	-	136078816	136078953
chr9	-	136167427	136168312
chr9	-	136320737	136320830
chr9	-	136322725	136322803
chr9	+	136344565	136344627
chr9	+	136504742	136504962
chr9	-	136526051	136526135
chr9	-	136542184	136542367
chr9	-	136568588	136568717
chr9	-	136572217	136573011
chr9	-	136576194	136576195
chr9	-	136580379	136580424
chr9	+	136580617	136580686
chr9	-	136580958	136581028
chr9	-	136608897	136609708
chr9	-	136617858	136617939
chr9	-	136618539	136618868
chr9	-	136664734	136665530
chr9	+	136716015	136716075
chr9	-	136838572	136838651
chr9	+	136857465	136857646
chr9	+	136882955	136883017
chr9	-	136892273	136892317
chr9	+	136913076	136913192
chr9	-	136918581	136918861
chr9	-	136925533	136926741
chr9	-	136928196	136928219
chr9	+	136934682	136934777
chr9	+	136961660	136961713
chr9	+	136970074	136970079
chr9	+	136970144	136970458
chr9	+	136977136	136977156
chr9	+	136992330	136992345
chr9	+	136998815	136998835
chr9	+	137002312	137002659
chr9	+	137019720	137019879
chr9	+	137022706	137022751
chr9	-	137023842	137023959
chr9	+	137036470	137036547
chr9	-	137069030	137069217
chr9	+	137114180	137114372
chr9	+	137115610	137115747
chr9	+	137122617	137122730
chr9	+	137124007	137124068
chr9	+	137124199	137124253
chr9	+	137147868	137147981
chr9	+	137153876	137153997
chr9	-	137162733	137162851
chr9	-	137165937	137165992
chr9	-	137166800	137166832
chr9	+	137188262	137188362
chr9	-	137203353	137203520
chr9	-	137213216	137213708
chr9	-	137216167	137216278
chr9	-	137224170	137224286
chr9	+	137240179	137240734
chr9	+	137248428	137248543
chr9	+	137248666	137248966
chr9	+	137257289	137257507
chr9	+	137276141	137276604
chr9	-	137277096	137277098
chr9	+	137284936	137285002
chr9	-	137309776	137310033
chr9	+	137358705	137358821
chr9	-	137359016	137359067
chr9	+	137369276	137370082
chr9	+	137376067	137376201
chr9	+	137401992	137402076
chr9	-	137411650	137411706
chr9	+	137417949	137418004
chr9	+	137421576	137421685
chr9	-	137425799	137425900
chr9	-	137522909	137523114
chr9	+	137565592	137565646
chr9	-	137593819	137593995
chr9	-	137608449	137608574
chr9	-	137627696	137627720
chr9	-	137629321	137629391
chr9	-	137720457	137720486
chr9	-	137748914	137749066
chr9	+	137760502	137760552
chr9	-	137776007	137776124
chr9	+	137785648	137786488
chr9	+	137789318	137789338
chr9	+	137886923	137887471
chr9	-	137914353	137914379
chr9	+	137954362	137955804
chr9	+	137986263	137986351
chr9	+	137987759	137987814
chr9	-	138048223	138048506
chr9	-	138060335	138062707
