# Supplementary material for: Intergenic, gene terminal, and intragenic CpG islands in the human genome
Source: BMC Genomics. 2010 Jan 19;11:48. doi: 10.1186/1471-2164-11-48 (PMC2817693; doi:10.1186/1471-2164-11-48)
Supplement: Additional file 2 — Gene elements. The archive contains row data used for statistical significance of gene elements and CGIs overlap. See Table 1 and Figure 1 in the manuscript. [file 1471-2164-11-48-S2.ZIP › 1coding_exon/1coding_exon_chrX.txt]

chrX	-	140855	140981
chrX	-	168086	168847
chrX	-	271500	271653
chrX	+	317103	317426
chrX	-	561633	561909
chrX	-	1382328	1382403
chrX	+	1396228	1396238
chrX	-	1504487	1504550
chrX	+	1554619	1554729
chrX	-	1564816	1564945
chrX	+	1615468	1615560
chrX	+	1756183	1756944
chrX	+	1777920	1777988
chrX	+	2602763	2602829
chrX	+	2663677	2663737
chrX	+	2741591	2741597
chrX	-	2754486	2754492
chrX	-	2840634	2840677
chrX	+	2871780	2871802
chrX	-	2979503	2979513
chrX	-	3255048	3255235
chrX	-	3624490	3624655
chrX	-	5928772	5929243
chrX	-	6312173	6312274
chrX	+	6925830	6925848
chrX	-	6997453	6997463
chrX	-	7703717	7703896
chrX	+	7948319	7948420
chrX	-	8243228	8243329
chrX	-	8509607	8509813
chrX	-	8577858	8577948
chrX	+	8810736	8810898
chrX	+	9431363	9431465
chrX	-	9432041	9432098
chrX	+	9543344	9543653
chrX	+	9564322	9564486
chrX	+	9710555	9710646
chrX	+	9841315	9841330
chrX	-	9962809	9962952
chrX	+	10344664	10345323
chrX	-	10889838	10889937
chrX	+	11032325	11032463
chrX	-	11072566	11072619
chrX	+	11442018	11442605
chrX	+	11536040	11536141
chrX	+	11916748	11916788
chrX	+	12569274	12569395
chrX	+	12645355	12645357
chrX	+	12688162	12688218
chrX	-	12754038	12754137
chrX	+	12821505	12821565
chrX	+	13347638	13347711
chrX	+	13440684	13441336
chrX	-	13486523	13487419
chrX	+	13497647	13497739
chrX	-	13512848	13512859
chrX	-	13594620	13594680
chrX	-	13716283	13716286
chrX	-	13799240	13799254
chrX	+	13803916	13804185
chrX	-	14307837	14307904
chrX	+	14642339	14643289
chrX	+	14651308	14651316
chrX	-	14670612	14670657
chrX	-	15047560	15047653
chrX	-	15092148	15092265
chrX	-	15093204	15093384
chrX	-	15108995	15109709
chrX	-	15161636	15161725
chrX	+	15268942	15269037
chrX	-	15286134	15286271
chrX	-	15378506	15378691
chrX	+	15442498	15442555
chrX	+	15527804	15527945
chrX	-	15568276	15568316
chrX	+	15630126	15630304
chrX	-	15901734	15902146
chrX	+	16416927	16417014
chrX	-	16428787	16428921
chrX	+	16480517	16480682
chrX	+	16497505	16497679
chrX	-	16564268	16564369
chrX	-	16647274	16647421
chrX	+	16647818	16647833
chrX	+	16724642	16724914
chrX	+	16799923	16800051
chrX	+	17153538	17154102
chrX	+	17413344	17413377
chrX	+	17521964	17521996
chrX	-	17527731	17528070
chrX	-	17998503	17998527
chrX	-	18024354	18024489
chrX	+	18111827	18111848
chrX	-	18284874	18284937
chrX	+	18449794	18449845
chrX	+	18485557	18485602
chrX	-	18535462	18535516
chrX	-	18761630	18761707
chrX	+	18846492	18846609
chrX	+	19121813	19121869
chrX	-	19135439	19135494
chrX	-	19191132	19191156
chrX	-	19577409	19577459
chrX	-	19665082	19665085
chrX	-	19733166	19733310
chrX	-	19743855	19744315
chrX	-	19841189	19841290
chrX	-	19894525	19894654
chrX	-	19919400	19919415
chrX	+	20044339	20044407
chrX	-	21152673	21152736
chrX	+	21532021	21532065
chrX	+	21617510	21617584
chrX	+	21718600	21718648
chrX	+	21810781	21810898
chrX	+	23112965	23113000
chrX	-	23445345	23445585
chrX	-	23484402	23484466
chrX	+	23520899	23520918
chrX	-	23561126	23561191
chrX	+	23685468	23685476
chrX	-	23688077	23688192
chrX	+	23783763	23784467
chrX	+	23832743	23832811
chrX	+	23950517	23950574
chrX	-	24243230	24243335
chrX	-	24424763	24424879
chrX	+	24450344	24450382
chrX	-	24471736	24471760
chrX	+	24793316	24793511
chrX	+	25916760	25917827
chrX	+	27599081	27600788
chrX	+	28567118	28567199
chrX	+	30013699	30015264
chrX	-	30028268	30029812
chrX	+	30336598	30338129
chrX	-	30431312	30431389
chrX	-	30637261	30637362
chrX	-	31044584	31044603
chrX	-	31285982	31286011
chrX	-	31551734	31551895
chrX	-	32189793	32189831
chrX	-	32189936	32189983
chrX	-	32594242	32594402
chrX	-	32905921	32905939
chrX	-	32989056	32989086
chrX	-	33117033	33117039
chrX	+	34434578	34434803
chrX	+	35697574	35697822
chrX	+	35843475	35843517
chrX	+	37021697	37021706
chrX	+	37187316	37187888
chrX	+	37301407	37301651
chrX	+	37395548	37395592
chrX	-	37399011	37399070
chrX	+	37462951	37462980
chrX	-	37649360	37649478
chrX	-	37836166	37836262
chrX	+	37942810	37942837
chrX	+	37968167	37968243
chrX	-	38177017	38177097
chrX	+	39693321	39693406
chrX	+	40196549	40196585
chrX	-	40216262	40216369
chrX	-	40254515	40254628
chrX	-	40262811	40263026
chrX	+	40350704	40350918
chrX	+	40739136	40739231
chrX	-	40949760	40949804
chrX	+	41202414	41202416
chrX	+	41311141	41312780
chrX	-	41342534	41343703
chrX	+	41538437	41538495
chrX	-	43271844	43271916
chrX	-	43497754	43497799
chrX	-	43573972	43574145
chrX	-	43793867	43794054
chrX	-	43959047	43959088
chrX	+	44158305	44158332
chrX	+	44489052	44489212
chrX	-	44655205	44655744
chrX	-	44769409	44769484
chrX	+	44816093	44816325
chrX	-	46066150	46066164
chrX	+	46374394	46374718
chrX	-	46452790	46452891
chrX	+	46510213	46510262
chrX	+	46600550	46600595
chrX	-	46696798	46696960
chrX	+	46760126	46760332
chrX	+	46761100	46761169
chrX	+	46763135	46763151
chrX	+	46796076	46796159
chrX	+	46814456	46814572
chrX	+	46817218	46817263
chrX	+	46824994	46825340
chrX	+	46839148	46839412
chrX	+	46848568	46848872
chrX	+	46856249	46856301
chrX	-	46986322	46986393
chrX	-	47071574	47071610
chrX	+	47083063	47083134
chrX	+	47178621	47178716
chrX	+	47199069	47199189
chrX	-	47200660	47200668
chrX	-	47235005	47235381
chrX	-	47245422	47245497
chrX	-	47253404	47253619
chrX	-	47256885	47257094
chrX	+	47274483	47274616
chrX	+	47339674	47339989
chrX	-	47461921	47461974
chrX	-	47604178	47604249
chrX	-	47618248	47618262
chrX	+	47673858	47675712
chrX	-	47725618	47725686
chrX	+	47810980	47811048
chrX	-	47872931	47872999
chrX	-	47920468	47920536
chrX	-	47970870	47970938
chrX	+	48082513	48082565
chrX	+	48092690	48092810
chrX	+	48124124	48124598
chrX	+	48138414	48138714
chrX	+	48154440	48154562
chrX	+	48189823	48189925
chrX	+	48190828	48191061
chrX	+	48212639	48212679
chrX	+	48298493	48298624
chrX	+	48311426	48311444
chrX	+	48405766	48405985
chrX	+	48417349	48417441
chrX	-	48421043	48421120
chrX	-	48450070	48450183
chrX	+	48511255	48511280
chrX	-	48512041	48512107
chrX	-	48525071	48525161
chrX	-	48532299	48532359
chrX	-	48570487	48571080
chrX	-	48581806	48582926
chrX	-	48603586	48603897
chrX	-	48614847	48614888
chrX	+	48656886	48657001
chrX	+	48676057	48676105
chrX	-	48681197	48683758
chrX	-	48687717	48687895
chrX	-	48691949	48692003
chrX	+	48736146	48736321
chrX	+	48777470	48777799
chrX	-	48784719	48784814
chrX	-	48799080	48799121
chrX	-	48812981	48813016
chrX	+	48846078	48846142
chrX	-	48848468	48848517
chrX	+	48871124	48871333
chrX	+	48882704	48883707
chrX	+	49058465	49058545
chrX	-	49068018	49068101
chrX	+	49162318	49162380
chrX	+	49298066	49298143
chrX	-	49537617	49537721
chrX	-	49666344	49666439
chrX	+	49668550	49668576
chrX	-	49861200	49861295
chrX	+	50389938	50390054
chrX	-	50908854	50909347
chrX	+	51071839	51072332
chrX	+	51470437	51470481
chrX	-	52537069	52537137
chrX	+	52565475	52565543
chrX	-	52724612	52724683
chrX	+	52779105	52779185
chrX	-	52994702	52995508
chrX	-	53136943	53137092
chrX	-	53193699	53193724
chrX	-	53232636	53233342
chrX	+	53332462	53332570
chrX	-	53336246	53336362
chrX	-	53344287	53344313
chrX	-	53510098	53510218
chrX	-	53564028	53564072
chrX	-	53952085	53952182
chrX	-	53954329	53954344
chrX	-	54091954	54092652
chrX	+	54242591	54243127
chrX	-	54349876	54349956
chrX	+	54404580	54404886
chrX	-	54442021	54442039
chrX	+	54707563	54707664
chrX	+	54718786	54718830
chrX	+	54831701	54831745
chrX	-	54832119	54833222
chrX	+	54903365	54903461
chrX	-	54909877	54910033
chrX	+	54935274	54935454
chrX	-	54999475	54999558
chrX	+	55070591	55070610
chrX	+	55130054	55130105
chrX	-	55130837	55130917
chrX	+	55173274	55173357
chrX	+	55627782	55627873
chrX	+	56142789	56142795
chrX	-	56638808	56639043
chrX	+	56904177	56904401
chrX	-	57196280	57196471
chrX	-	62192650	62193040
chrX	-	62727433	62727558
chrX	-	62757205	62757213
chrX	-	62788017	62788019
chrX	-	63357678	63357782
chrX	-	63398241	63398264
chrX	-	63924718	63924873
chrX	+	63979226	63979278
chrX	-	64492118	64492173
chrX	+	64537381	64537616
chrX	-	64670730	64670741
chrX	+	65042807	65042861
chrX	+	65173434	65173600
chrX	-	65191398	65191404
chrX	+	65618797	65618883
chrX	+	66548010	66549625
chrX	-	66571866	66571885
chrX	+	67435730	67435883
chrX	+	67501930	67501986
chrX	+	67650746	67650790
chrX	+	67719238	67719294
chrX	-	67832641	67832768
chrX	+	68165810	68166102
chrX	+	68207236	68207313
chrX	+	68508147	68509007
chrX	-	68619174	68619569
chrX	+	69052719	69052803
chrX	+	69136819	69137006
chrX	+	69180454	69180538
chrX	-	69272257	69272264
chrX	+	69292126	69292308
chrX	+	69293330	69293449
chrX	+	69427856	69427960
chrX	+	69448073	69448429
chrX	-	69455493	69455626
chrX	-	69900336	69900417
chrX	-	69910624	69910660
chrX	-	69932499	69932868
chrX	+	70071013	70071177
chrX	-	70099400	70099852
chrX	+	70114296	70114410
chrX	+	70122948	70123041
chrX	+	70136051	70136083
chrX	-	70150621	70151077
chrX	+	70255460	70256126
chrX	+	70293509	70293662
chrX	+	70304678	70304741
chrX	+	70369186	70369365
chrX	+	70427107	70427109
chrX	+	70531576	70531596
chrX	+	70536171	70536207
chrX	+	70550625	70550894
chrX	+	70583693	70583751
chrX	-	71184582	71184699
chrX	-	71207528	71211268
chrX	-	71279028	71279054
chrX	-	71280064	71280066
chrX	-	71305681	71305740
chrX	-	71575522	71575632
chrX	-	71595975	71596313
chrX	+	71716672	71716749
chrX	+	72450111	72450612
chrX	-	73424272	73424923
chrX	-	73598665	73598833
chrX	-	73748428	73748506
chrX	+	74158961	74159128
chrX	-	74277111	74277496
chrX	+	74525745	74525880
chrX	-	75175672	75175701
chrX	-	76746576	76746625
chrX	-	76758210	76758228
chrX	-	76847613	76847632
chrX	-	76932450	76932488
chrX	+	76956951	76957052
chrX	+	76961196	76961235
chrX	+	77033284	77033403
chrX	-	77165983	77166047
chrX	-	77201203	77201253
chrX	+	77334276	77335388
chrX	-	78022163	78023582
chrX	+	78428747	78428857
chrX	+	79083914	79084088
chrX	-	79504184	79506955
chrX	-	79779217	79779386
chrX	-	79791560	79791579
chrX	-	79871085	79871115
chrX	+	80183179	80183193
chrX	-	80263845	80263889
chrX	-	83248972	83249052
chrX	-	83529625	83530701
chrX	+	83536404	83536550
chrX	+	84065064	84065078
chrX	-	84107597	84107701
chrX	+	84168479	84169558
chrX	-	84308724	84308802
chrX	-	84366942	84366974
chrX	-	84369275	84369367
chrX	-	84440323	84440604
chrX	+	85108633	85108681
chrX	+	85209770	85210257
chrX	+	85712201	85712315
chrX	+	86579042	86579463
chrX	+	86675050	86675192
chrX	+	86679274	86679276
chrX	+	87814561	87815924
chrX	-	90896649	90897188
chrX	+	91164591	91166177
chrX	+	92770564	92773406
chrX	-	95746203	95746334
chrX	+	99467594	99468243
chrX	-	99646161	99646208
chrX	+	99697750	99697836
chrX	-	99707465	99707546
chrX	+	99763069	99763178
chrX	-	99881551	99881608
chrX	-	99935229	99935273
chrX	+	99989104	99989477
chrX	+	100033059	100033488
chrX	-	100034824	100034882
chrX	+	100103176	100103423
chrX	+	100162205	100162430
chrX	-	100292791	100292898
chrX	-	100348611	100348676
chrX	-	100353923	100354178
chrX	-	100417185	100417286
chrX	+	100436277	100436417
chrX	-	100452177	100452179
chrX	+	100468843	100469036
chrX	+	100548750	100548823
chrX	-	100614059	100615818
chrX	+	100676255	100677755
chrX	-	100686115	100688976
chrX	-	100716416	100718719
chrX	+	100903859	100903909
chrX	-	101187948	101188828
chrX	-	101201597	101202448
chrX	-	101214830	101215382
chrX	+	101576137	101576236
chrX	+	101624299	101624595
chrX	+	101663215	101665228
chrX	+	101775943	101778805
chrX	-	101810069	101813513
chrX	-	102123733	102124347
chrX	+	102154069	102154096
chrX	-	102277227	102278265
chrX	-	102314069	102315052
chrX	-	102334764	102335636
chrX	+	102370420	102371049
chrX	+	102392477	102393396
chrX	+	102418758	102419540
chrX	-	102438565	102439144
chrX	+	102560827	102561829
chrX	+	102637543	102637605
chrX	+	102647749	102648798
chrX	+	102670138	102670999
chrX	-	102690990	102692019
chrX	+	102736573	102738100
chrX	+	102773332	102773433
chrX	-	102838069	102838072
chrX	+	102886096	102886859
chrX	-	103025241	103025340
chrX	+	103073887	103074377
chrX	-	103217612	103217808
chrX	+	103305594	103305675
chrX	-	103709740	103709821
chrX	+	104270792	104271226
chrX	-	104872984	104873040
chrX	+	105086573	105087194
chrX	+	105661456	105662098
chrX	+	105672058	105672168
chrX	+	105743378	105743783
chrX	+	105776289	105776772
chrX	+	105852229	105852358
chrX	+	105890059	105890259
chrX	-	105916177	105916237
chrX	-	106005855	106005881
chrX	-	106034471	106034613
chrX	-	106168141	106168148
chrX	+	106224464	106224521
chrX	+	106262251	106262403
chrX	+	106678004	106678125
chrX	-	106688749	106688853
chrX	-	106765274	106765276
chrX	-	106766065	106766186
chrX	+	106824475	106824794
chrX	-	106890101	106890760
chrX	+	107031044	107031502
chrX	-	107094506	107094554
chrX	+	107140782	107140895
chrX	+	107141202	107141211
chrX	-	107180673	107180733
chrX	-	107487561	107487571
chrX	+	107488733	107488746
chrX	-	107489501	107489581
chrX	+	108524581	108525310
chrX	-	108585257	108585351
chrX	+	108732510	108732860
chrX	-	109053148	109053537
chrX	+	109366972	109367444
chrX	-	109499991	109504037
chrX	+	109841461	109841554
chrX	-	110172477	110172651
chrX	-	110313145	110313309
chrX	-	110459408	110459771
chrX	+	110460127	110460347
chrX	+	110730592	110730672
chrX	-	110776250	110776428
chrX	+	111001416	111001793
chrX	-	111504102	111506618
chrX	-	111720382	111720832
chrX	+	111864731	111864895
chrX	-	113784326	113784360
chrX	-	114074719	114074812
chrX	+	114291236	114291584
chrX	+	114347306	114347396
chrX	+	114667543	114667615
chrX	+	114679645	114679701
chrX	+	115115416	115117702
chrX	-	115379760	115379807
chrX	-	116817678	116817738
chrX	-	116861279	116861365
chrX	+	116888576	116888673
chrX	+	117262349	117262425
chrX	+	117320245	117320255
chrX	+	117411817	117411918
chrX	+	117521095	117521201
chrX	+	117643484	117643571
chrX	+	117686110	117686515
chrX	+	117741090	117742812
chrX	-	117890626	117891442
chrX	+	118002391	118005226
chrX	+	118152209	118152536
chrX	+	118315249	118315523
chrX	-	118384361	118384471
chrX	+	118481077	118481200
chrX	-	118490557	118490600
chrX	-	118508228	118508342
chrX	-	118608921	118608950
chrX	-	118707419	118707421
chrX	+	118768618	118768773
chrX	+	118787757	118787858
chrX	-	118819069	118819237
chrX	-	118859065	118859450
chrX	-	119031257	119031654
chrX	-	119160501	119160862
chrX	-	119201624	119201626
chrX	+	119226989	119227046
chrX	-	119277906	119277968
chrX	-	119384843	119384906
chrX	-	119475820	119476375
chrX	+	119490288	119490354
chrX	-	119519974	119519984
chrX	+	119541416	119542903
chrX	-	122043923	122044031
chrX	+	122482491	122482635
chrX	+	122745048	122745924
chrX	+	122882013	122882056
chrX	+	122890430	122890510
chrX	-	123206028	123206164
chrX	-	123822921	123823137
chrX	-	128377873	128377899
chrX	+	128382709	128382882
chrX	-	128399952	128399990
chrX	-	128505322	128505749
chrX	+	128514076	128514142
chrX	-	128639609	128639665
chrX	+	128701290	128701456
chrX	+	128765722	128765747
chrX	+	128864743	128864828
chrX	+	128884712	128884889
chrX	-	128898750	128898792
chrX	-	128940765	128940839
chrX	-	129025060	129025165
chrX	+	129119928	129119958
chrX	+	129199788	129199862
chrX	-	129261542	129261546
chrX	-	129562629	129562725
chrX	+	129568752	129568800
chrX	+	129917896	129917953
chrX	+	129941175	129941427
chrX	-	129943332	129943478
chrX	+	130146114	130146183
chrX	+	130883181	130883222
chrX	+	130927817	130927886
chrX	-	130928091	130928132
chrX	-	130953605	130953626
chrX	-	130987351	130987407
chrX	-	131076559	131076831
chrX	-	131265791	131265844
chrX	-	131273046	131273072
chrX	-	131298998	131299174
chrX	-	131816372	131816880
chrX	-	131817729	131817736
chrX	-	132274354	132274513
chrX	+	132844822	132844996
chrX	+	133237168	133237305
chrX	-	133319862	133319888
chrX	-	133405502	133405510
chrX	-	133425393	133426232
chrX	-	133647022	133647083
chrX	-	133653365	133653382
chrX	+	133655658	133655755
chrX	-	133667149	133667258
chrX	-	133758830	133758983
chrX	-	134030522	134030615
chrX	-	134150918	134150950
chrX	+	134153176	134153586
chrX	+	134206564	134206917
chrX	+	134380438	134380548
chrX	+	134429902	134429991
chrX	+	134434558	134434671
chrX	+	134439268	134439607
chrX	+	134578222	134578390
chrX	+	134595484	134595652
chrX	-	134612753	134612921
chrX	-	134675598	134675766
chrX	+	134692848	134693016
chrX	-	134703922	134704008
chrX	+	134781276	134781354
chrX	+	134793182	134793506
chrX	+	135004792	135004813
chrX	-	135014112	135014267
chrX	+	135033588	135033626
chrX	+	135116457	135116526
chrX	+	135295794	135296227
chrX	+	135305364	135305549
chrX	+	135343700	135343913
chrX	-	135455928	135456083
chrX	-	135551264	135551462
chrX	-	135588397	135588561
chrX	+	135686998	135687106
chrX	+	135717075	135717459
chrX	-	136374371	136375430
chrX	-	137518499	137518685
chrX	+	137546924	137546951
chrX	-	138338444	138338531
chrX	-	138450147	138450197
chrX	-	138459399	138459423
chrX	-	138639833	138639868
chrX	+	138773088	138773175
chrX	+	139517482	139517490
chrX	+	140316461	140316768
chrX	+	140651622	140651744
chrX	-	140718379	140718382
chrX	+	141015650	141017293
chrX	+	144609490	144612904
chrX	+	146699244	146699294
chrX	+	146768469	146768745
chrX	-	147288164	147288210
chrX	+	148292323	148292425
chrX	-	148332936	148333188
chrX	-	148418881	148418918
chrX	-	148473354	148474782
chrX	+	148501614	148501622
chrX	-	148671559	148673120
chrX	+	148772408	148772660
chrX	+	148784590	148786133
chrX	+	149308633	149310332
chrX	+	149431645	149431707
chrX	-	149532572	149532717
chrX	+	149737563	149737629
chrX	+	149824641	149824790
chrX	+	150015762	150015948
chrX	+	150440594	150440621
chrX	+	150537855	150537861
chrX	+	150555160	150555265
chrX	+	150577524	150577633
chrX	-	150762705	150764208
chrX	-	150813610	150813665
chrX	-	150953097	150954580
chrX	-	150973478	150974660
chrX	+	151203471	151203610
chrX	+	151477225	151477373
chrX	-	151539879	151541382
chrX	+	151567128	151567189
chrX	-	151575071	151575086
chrX	-	151605221	151606734
chrX	+	151669820	151669822
chrX	+	151685437	151685544
chrX	+	151757273	151757283
chrX	+	151770743	151770888
chrX	+	151780821	151780942
chrX	-	151895982	151897286
chrX	-	151965723	151967211
chrX	-	152243442	152243500
chrX	+	152256755	152256862
chrX	+	152290937	152291174
chrX	-	152322553	152322760
chrX	+	152385267	152385276
chrX	-	152434255	152434627
chrX	-	152458182	152458289
chrX	+	152459311	152459378
chrX	-	152474877	152475138
chrX	+	152509455	152509546
chrX	+	152511569	152512468
chrX	+	152551838	152551882
chrX	+	152567389	152567447
chrX	-	152567585	152567648
chrX	+	152580548	152580628
chrX	-	152580990	152581056
chrX	-	152616541	152616600
chrX	+	152662059	152662138
chrX	-	152691447	152691471
chrX	-	152712437	152712503
chrX	-	152721184	152721204
chrX	-	152730608	152730714
chrX	-	152750876	152750920
chrX	-	152756946	152757138
chrX	-	152805729	152806110
chrX	-	152878489	152878514
chrX	+	152883908	152883969
chrX	-	152930605	152930716
chrX	+	153041306	153041317
chrX	+	153045060	153045193
chrX	-	153054537	153054620
chrX	-	153103366	153103495
chrX	+	153120088	153120460
chrX	+	153128692	153128773
chrX	-	153147708	153147730
chrX	+	153154622	153154756
chrX	+	153161028	153161190
chrX	+	153236287	153236397
chrX	-	153252228	153252821
chrX	-	153270771	153270958
chrX	-	153278580	153278627
chrX	-	153280627	153280983
chrX	+	153307788	153307800
chrX	-	153334183	153334371
chrX	+	153337955	153338074
chrX	+	153343922	153344108
chrX	-	153377215	153377443
chrX	-	153445225	153445493
chrX	+	153542933	153543004
chrX	-	153554945	153554960
chrX	-	153597251	153597352
chrX	-	153678113	153678136
chrX	+	153814389	153814531
chrX	-	153818918	153819050
chrX	-	153855945	153856002
chrX	+	153857885	153857989
chrX	+	153863507	153863633
chrX	-	154008464	154008556
chrX	-	154092053	154092108
chrX	-	154127384	154127440
chrX	+	154338461	154338641
chrX	+	154682834	154682979
chrX	+	154791129	154791156
chrX	+	154816126	154816203
