# Supplementary material for: Intergenic, gene terminal, and intragenic CpG islands in the human genome
Source: BMC Genomics. 2010 Jan 19;11:48. doi: 10.1186/1471-2164-11-48 (PMC2817693; doi:10.1186/1471-2164-11-48)
Supplement: Additional file 2 — Gene elements. The archive contains row data used for statistical significance of gene elements and CGIs overlap. See Table 1 and Figure 1 in the manuscript. [file 1471-2164-11-48-S2.ZIP › 1coding_exon/1coding_exon_chrY.txt]

chrY	-	140855	140981
chrY	-	168086	168847
chrY	-	271500	271653
chrY	+	317103	317426
chrY	-	561633	561909
chrY	-	1382328	1382403
chrY	+	1396228	1396238
chrY	-	1504487	1504550
chrY	+	1554619	1554729
chrY	-	1564816	1564945
chrY	+	1615468	1615560
chrY	+	1756183	1756944
chrY	+	1777920	1777988
chrY	+	2602763	2602829
chrY	+	2753027	2753029
chrY	+	2865339	2865399
chrY	+	4944099	4944130
chrY	-	4968226	4968861
chrY	+	6783957	6784010
chrY	+	6936487	6936544
chrY	-	7185715	7185880
chrY	+	8700402	8700695
chrY	+	9897971	9898456
chrY	+	13259512	13259607
chrY	-	13454979	13455023
chrY	+	14029525	14029676
chrY	+	15172131	15172602
chrY	-	15273160	15273280
chrY	+	20023916	20024006
chrY	+	20137236	20137518
chrY	-	20147644	20147676
chrY	-	20294396	20294545
chrY	+	20968200	20968220
chrY	-	21075883	21075898
chrY	-	21542280	21542352
chrY	-	21886243	21886274
chrY	-	22089977	22090050
chrY	+	22400218	22400326
chrY	+	22629294	22629351
chrY	+	22795136	22795244
chrY	-	23704013	23704015
chrY	+	25297455	25297457
chrY	+	25318399	25318401
chrY	+	57560261	57560406
chrY	+	57668556	57668583
chrY	+	57693553	57693630
