# Supplementary material for: Intergenic, gene terminal, and intragenic CpG islands in the human genome
Source: BMC Genomics. 2010 Jan 19;11:48. doi: 10.1186/1471-2164-11-48 (PMC2817693; doi:10.1186/1471-2164-11-48)
Supplement: Additional file 2 — Gene elements. The archive contains row data used for statistical significance of gene elements and CGIs overlap. See Table 1 and Figure 1 in the manuscript. [file 1471-2164-11-48-S2.ZIP › 1coding_exon/isl_1coding_exon_chr1.txt]

chr1	934457	942721	8265	65.9	0.68
chr1	973455	977477	4023	67.8	0.89
chr1	994836	996410	1575	58.3	1.11
chr1	1056787	1057362	576	68.6	0.61
chr1	1058023	1058313	291	70.8	0.82
chr1	1155498	1155929	432	69.9	0.61
chr1	1181594	1182073	480	71.5	0.9
chr1	1188979	1189447	469	72.9	0.62
chr1	1203426	1203818	393	70.5	0.7
chr1	1221680	1222393	714	71.4	0.89
chr1	1229320	1230168	849	66.8	0.72
chr1	1243090	1243520	431	63.6	0.72
chr1	1282324	1285108	2785	63.4	1.01
chr1	1287842	1288416	575	68.3	0.63
chr1	1299567	1300558	992	70.9	0.92
chr1	1323857	1325268	1412	58.4	1.33
chr1	1349064	1350962	1899	66.7	0.8
chr1	1419339	1420869	1531	63	1.02
chr1	1427272	1428219	948	65.3	0.99
chr1	1456035	1456716	682	65.5	1.14
chr1	1459729	1460851	1123	71.5	0.85
chr1	1492112	1493088	977	66.2	1.11
chr1	1499302	1499799	498	68.3	0.69
chr1	1532146	1533472	1327	66.2	1.04
chr1	1594750	1596014	1265	67.4	1.11
chr1	1702919	1703263	345	61.7	0.82
chr1	1882261	1883553	1293	70	0.77
chr1	1982574	1983641	1068	64.3	1.06
chr1	2013414	2015374	1961	66.1	0.92
chr1	2158211	2158804	594	59.3	0.89
chr1	2190375	2193335	2961	52.4	1.24
chr1	2354644	2355926	1283	70.3	0.92
chr1	2375548	2376879	1332	66.9	0.9
chr1	2441920	2442211	292	68.2	0.78
chr1	2443288	2443566	279	69.5	0.72
chr1	2489404	2490421	1018	63	1
chr1	2492923	2494172	1250	57	1.1
chr1	2549560	2551054	1495	62.1	0.92
chr1	2592055	2593217	1163	71.6	0.65
chr1	3002433	3003915	1483	65.2	0.82
chr1	3007083	3011119	4037	63.8	0.99
chr1	3470607	3471107	501	76	0.79
chr1	3563925	3565398	1474	55.2	1.07
chr1	3589603	3592793	3191	62.3	0.92
chr1	3630254	3630710	457	64.6	0.85
chr1	3735556	3736391	836	73.6	0.81
chr1	3796345	3797622	1278	66	0.79
chr1	3839514	3841241	1728	67.7	0.68
chr1	6045876	6046102	227	69.2	0.74
chr1	6173504	6175080	1577	69.6	0.95
chr1	6193445	6194149	705	68.2	0.81
chr1	6200092	6201044	953	72.1	0.78
chr1	6203097	6203854	758	69.4	0.96
chr1	6229795	6230527	733	58.4	1.19
chr1	6387081	6388451	1371	65.4	0.99
chr1	6413324	6415204	1881	66.5	0.87
chr1	6460263	6460494	232	72	0.82
chr1	6548403	6549101	699	61.2	1.05
chr1	6596043	6598110	2068	66.3	0.98
chr1	6607053	6610007	2955	61.3	1
chr1	6619338	6619957	620	73.1	0.81
chr1	6695562	6696397	836	72	0.89
chr1	6778580	6780632	2053	60.3	1.02
chr1	7765645	7766112	468	73.7	0.96
chr1	7778182	7779370	1189	60.7	1
chr1	9122770	9124009	1240	61.5	0.96
chr1	9350393	9350670	278	64	0.85
chr1	9533617	9534710	1094	73.9	0.96
chr1	9582853	9583783	931	53.9	1.44
chr1	9817278	9818933	1656	62	1
chr1	9991388	9992374	987	55.7	1.2
chr1	10392815	10394263	1449	67.8	0.88
chr1	10424467	10425338	872	59.5	1.09
chr1	10466444	10467066	623	61	1.04
chr1	10469185	10469438	254	69.3	0.75
chr1	10659454	10659883	430	69.3	0.71
chr1	10688040	10688442	403	58.1	1.28
chr1	11053297	11054900	1604	60	0.86
chr1	11093654	11094402	749	67.6	0.92
chr1	11495633	11496422	790	65.6	0.95
chr1	11648484	11649570	1087	61.5	0.99
chr1	11799729	11800832	1104	69.9	0.7
chr1	11919910	11920900	991	59	0.97
chr1	11928961	11929235	275	77.8	0.87
chr1	12057755	12058414	660	69.8	0.79
chr1	12161143	12161978	836	71.4	0.84
chr1	12611250	12612908	1659	59.1	0.92
chr1	13655444	13656174	731	66.3	0.73
chr1	14669917	14671299	1383	63	0.87
chr1	15481174	15482534	1361	66.8	0.88
chr1	15595800	15596005	206	72.8	0.84
chr1	15656395	15656914	520	67.7	0.91
chr1	15689128	15689662	535	62.1	1.11
chr1	15919196	15920702	1507	66.3	1.12
chr1	16144955	16145378	424	61.8	1.04
chr1	16226791	16228088	1298	68.7	0.77
chr1	16438928	16439576	649	68.1	0.76
chr1	16512305	16513109	805	64.2	0.85
chr1	17083136	17083888	753	65.7	0.94
chr1	17125763	17126028	266	69.2	0.97
chr1	17190958	17191394	437	66.6	0.98
chr1	17509379	17511117	1739	57	0.99
chr1	18179412	18180119	708	57.1	1.45
chr1	18702202	18705135	2934	56.9	0.86
chr1	18974135	18974940	806	60.5	0.91
chr1	19281458	19282352	895	60.8	1.01
chr1	19323191	19323877	687	68.6	0.92
chr1	19360305	19360966	662	70.1	0.9
chr1	19383514	19384615	1102	74.1	0.86
chr1	19410317	19410582	266	67.3	0.84
chr1	19668648	19669308	661	63.1	0.85
chr1	19736453	19738094	1642	69.1	0.84
chr1	19954114	19954768	655	73.6	1.01
chr1	20579723	20580189	467	67.9	0.8
chr1	20705352	20705857	506	70.6	0.94
chr1	20732823	20733544	722	66.2	0.77
chr1	20789139	20790077	939	68.5	0.99
chr1	21361687	21362407	721	60.1	1.05
chr1	21854436	21855567	1132	64.7	0.96
chr1	22214219	22215558	1340	57.4	1.12
chr1	22782130	22783668	1539	51.3	1.12
chr1	23091121	23091983	863	68.3	1.01
chr1	23495815	23496969	1155	68.7	0.74
chr1	23508461	23509277	817	67.7	0.6
chr1	23555284	23555999	716	69.6	0.83
chr1	23602340	23603395	1056	68.3	0.87
chr1	23630989	23631518	530	64	0.91
chr1	23815002	23815921	920	76.5	0.98
chr1	23849809	23850569	761	62.7	1.1
chr1	23939561	23940296	736	70.8	0.91
chr1	24051670	24052323	654	70.9	1
chr1	24258847	24259783	937	59.7	0.89
chr1	24714334	24715502	1169	67.5	0.98
chr1	24816659	24817892	1234	67.6	0.94
chr1	25000834	25004311	3478	61.4	0.95
chr1	25303870	25304484	615	61.8	0.79
chr1	25318273	25319859	1587	65.8	0.98
chr1	25628246	25628918	673	68.4	0.77
chr1	25869616	25870499	884	60.1	1.01
chr1	26056424	26057455	1032	71	0.86
chr1	26180322	26180966	645	72.1	0.89
chr1	26290505	26291055	551	72.4	0.93
chr1	26421389	26422290	902	66	0.74
chr1	26482509	26483984	1476	68.4	0.94
chr1	26540334	26540826	493	60.6	1.1
chr1	26705976	26708243	2268	61.4	1
chr1	26900304	26901187	884	65.2	0.99
chr1	26910635	26911151	517	61.7	0.92
chr1	26932191	26932761	571	70.8	1
chr1	27332596	27333148	553	70.9	0.92
chr1	27376555	27377385	831	64.3	0.94
chr1	27393743	27393973	231	74	0.76
chr1	27736288	27737144	857	63.2	0.95
chr1	27783771	27784173	403	70.2	0.79
chr1	27841364	27841930	567	64.9	0.87
chr1	27883174	27883399	226	72.6	0.81
chr1	27924727	27925677	951	61.1	0.95
chr1	27970162	27970980	819	70.9	0.79
chr1	28243288	28243739	452	64.2	0.83
chr1	28246653	28247118	466	64.6	0.95
chr1	28269974	28271391	1418	66.4	0.89
chr1	28700019	28700320	302	71.2	0.97
chr1	28883683	28884931	1249	66.5	0.93
chr1	28959118	28959964	847	70.8	0.99
chr1	29328593	29329302	710	69.2	1.05
chr1	29377837	29378243	407	70.5	0.81
chr1	29383362	29385923	2562	55.9	1.09
chr1	31438340	31439071	732	59.6	0.85
chr1	31554888	31556103	1216	54.9	0.99
chr1	31779304	31780054	751	62.5	0.91
chr1	31890981	31891200	220	70	0.67
chr1	32148196	32149676	1481	65.8	0.93
chr1	32207299	32208145	847	68.8	0.83
chr1	32339663	32340978	1316	64.7	0.76
chr1	32356615	32357133	519	65.3	0.73
chr1	32426508	32427127	620	62.1	0.88
chr1	32528864	32529441	578	61.9	0.87
chr1	32785637	32786456	820	69.5	0.97
chr1	32951769	32952999	1231	68.6	0.72
chr1	33035886	33036095	210	82.4	1.04
chr1	33098625	33099606	982	51.2	1.34
chr1	33171295	33171812	518	66.2	0.84
chr1	33315707	33316971	1265	70.9	0.78
chr1	34297877	34300069	2193	58.4	0.9
chr1	35119743	35120130	388	73.5	0.91
chr1	35326561	35327904	1344	56.5	1.03
chr1	35403317	35403948	632	66.5	0.88
chr1	35691774	35692927	1154	66.7	0.76
chr1	35708021	35709144	1124	70.4	0.86
chr1	35776063	35776354	292	64	1.04
chr1	35904018	35904893	876	70.2	0.76
chr1	35942593	35943554	962	52.6	1.24
chr1	36017595	36018824	1230	66.2	0.66
chr1	36065343	36066355	1013	70.7	0.98
chr1	36223419	36224048	630	72.9	0.96
chr1	36283949	36284555	607	66.9	0.95
chr1	36313049	36313420	372	69.1	0.68
chr1	36455594	36458495	2902	64.2	0.74
chr1	36584890	36585417	528	68	0.79
chr1	36598508	36599224	717	57.9	0.94
chr1	37167471	37169717	2247	65.2	0.93
chr1	37649165	37649658	494	70	1.02
chr1	37688700	37688916	217	73.7	1.02
chr1	37691546	37691812	267	64.8	0.75
chr1	37826389	37827679	1291	67	0.73
chr1	37898932	37899981	1050	62.9	0.79
chr1	37928189	37929520	1332	66.7	0.88
chr1	37942502	37943495	994	74.3	0.91
chr1	38066330	38066814	485	63.7	1.07
chr1	38124326	38124862	537	60.1	0.76
chr1	38147176	38147820	645	57.7	0.88
chr1	38993909	38994814	906	57.7	1.02
chr1	39007573	39008442	870	68.9	0.8
chr1	39125749	39126364	616	71.8	0.86
chr1	39625518	39627230	1713	68.4	1.01
chr1	39710411	39711760	1350	58.9	1.18
chr1	39774104	39774800	697	69.6	0.93
chr1	39806082	39807180	1099	65.5	0.71
chr1	39873406	39873832	427	65.3	0.92
chr1	39922777	39924265	1489	62.5	1.09
chr1	40018035	40018381	347	68	0.82
chr1	40035689	40037306	1618	68.8	0.89
chr1	40089581	40090459	879	70.1	0.76
chr1	40231760	40232221	462	67.1	0.93
chr1	40296007	40296705	699	62.4	0.85
chr1	40392890	40393103	214	67.3	1.11
chr1	40451314	40452238	925	68.5	0.8
chr1	40508309	40509115	807	71.1	0.69
chr1	40918184	40919254	1071	53.5	1.3
chr1	42515072	42516081	1010	70.1	1.01
chr1	42590810	42591668	859	63.9	0.92
chr1	42793071	42793515	445	64	0.84
chr1	42816594	42818109	1516	56	1.15
chr1	42901308	42902452	1145	71.1	0.85
chr1	43092561	43093861	1301	65.4	0.93
chr1	43306597	43307145	549	62.1	0.88
chr1	43407578	43407922	345	70.4	0.7
chr1	43493228	43494152	925	63.2	0.81
chr1	43524469	43525014	546	65.9	0.85
chr1	43588177	43588907	731	66.8	0.96
chr1	44104503	44105207	705	62.7	0.7
chr1	44109236	44110349	1114	69.7	0.9
chr1	44126244	44126865	622	71.9	0.78
chr1	44348097	44348558	462	64.7	0.74
chr1	44489751	44490206	456	65.6	0.95
chr1	44789331	44789816	486	63.2	0.73
chr1	44808864	44809677	814	64.7	0.68
chr1	44874417	44874838	422	60.4	1.14
chr1	44910107	44910993	887	66.4	0.85
chr1	44934628	44935876	1249	65.1	0.85
chr1	44977637	44978252	616	74.4	0.81
chr1	45340796	45341481	686	71.1	1.08
chr1	45474658	45475076	419	69.7	1.1
chr1	45634680	45635142	463	55.7	0.92
chr1	45718684	45719675	992	65.6	0.8
chr1	45981120	45981840	721	63.7	1.14
chr1	46479446	46481056	1611	69.5	0.81
chr1	46518360	46518856	497	60.2	1.05
chr1	46571745	46572311	567	73.7	0.93
chr1	46790601	46790987	387	63.8	0.99
chr1	46845695	46846415	721	67.1	0.97
chr1	47201247	47201653	407	68.8	0.83
chr1	47403001	47403747	747	57.7	1.06
chr1	47511432	47512446	1015	56.5	1.09
chr1	48649325	48649703	379	62	0.81
chr1	48954392	48954830	439	58.5	1.04
chr1	50201438	50201866	429	65.5	0.87
chr1	51137469	51138091	623	52.2	1.44
chr1	51413789	51414563	775	61.5	0.97
chr1	51508119	51508610	492	65.2	1.06
chr1	51696569	51697237	669	59.2	1.01
chr1	51907050	51907842	793	69.6	0.72
chr1	52056200	52056960	761	59	0.96
chr1	52232768	52233145	378	60.3	1
chr1	52779902	52780629	728	71.2	0.99
chr1	52810651	52811324	674	59.2	1.19
chr1	52875710	52876201	492	69.3	0.94
chr1	52904045	52904449	405	70.6	0.89
chr1	53098639	53099544	906	67	0.8
chr1	53104902	53105727	826	66.8	0.76
chr1	53239594	53240995	1402	65.5	0.79
chr1	53374331	53374836	506	73.9	0.77
chr1	53397967	53398412	446	65	0.89
chr1	53415981	53416663	683	63.3	0.89
chr1	53503709	53505517	1809	64.8	0.84
chr1	53637213	53638249	1037	63.6	0.86
chr1	54015780	54016283	504	70.2	0.88
chr1	54230623	54231320	698	64.5	0.76
chr1	54377843	54378280	438	66.4	0.87
chr1	54582875	54584497	1623	63.8	1
chr1	54893367	54893874	508	66.7	0.8
chr1	54978299	54979079	781	71.3	0.81
chr1	54983687	54983993	307	73.3	0.8
chr1	55064485	55065349	865	71.8	0.96
chr1	55158109	55158867	759	75	0.76
chr1	55217082	55218036	955	61.2	0.96
chr1	56756124	56757138	1015	64.6	0.9
chr1	56822685	56823358	674	58.9	1.25
chr1	59992646	59993069	424	72.2	0.92
chr1	60104294	60104604	311	56.3	0.98
chr1	61902669	61902963	295	65.1	0.87
chr1	62865402	62866370	969	68.5	0.99
chr1	63770959	63771934	976	70.5	0.87
chr1	63951487	63952800	1314	67	0.9
chr1	64922304	64923259	956	62.6	0.99
chr1	65325063	65326919	1857	64.7	0.88
chr1	65487040	65487767	728	64.7	0.88
chr1	65597878	65598725	848	71.7	0.81
chr1	67102490	67103130	641	62.9	0.84
chr1	67107705	67108504	800	65	0.85
chr1	67231246	67232160	915	64.4	0.89
chr1	67607157	67608847	1691	62.8	0.83
chr1	67862935	67864291	1357	70.2	0.83
chr1	68674305	68675027	723	62.5	0.99
chr1	70383205	70383463	259	67.2	0.96
chr1	70399322	70399581	260	53.5	1.15
chr1	70531755	70532740	986	64.4	0.82
chr1	71224246	71225825	1580	66.8	0.81
chr1	71258508	71258804	297	55.6	0.9
chr1	74375848	74376056	209	69.4	0.99
chr1	75901938	75902751	814	61.1	0.87
chr1	75974558	75974924	367	64.6	0.79
chr1	76252169	76252674	506	56.5	0.97
chr1	77045133	77046555	1423	63.8	0.77
chr1	77397018	77397273	256	60.9	0.97
chr1	77459336	77460245	910	71.6	0.88
chr1	78156325	78156626	302	54.6	1.02
chr1	78223599	78224182	584	69.7	0.95
chr1	84255168	84256282	1115	66.2	0.91
chr1	84476130	84476927	798	69.3	0.81
chr1	84656954	84657371	418	60.8	1.07
chr1	84683366	84684512	1147	60.1	0.96
chr1	84751847	84752365	519	55.3	1.15
chr1	85436723	85437545	823	68.5	0.77
chr1	85453887	85454556	670	69.7	0.96
chr1	85641962	85643189	1228	64.3	1.01
chr1	85758384	85759261	878	69.8	0.97
chr1	86333300	86334892	1593	62.2	0.69
chr1	86881897	86883036	1140	65.9	0.96
chr1	87092184	87093235	1052	64.5	0.97
chr1	87509390	87509905	516	58.3	0.82
chr1	88861616	88862679	1064	67.1	0.88
chr1	89068985	89069412	428	62.4	1.07
chr1	90172421	90173258	838	65.6	1
chr1	90894119	90894385	267	61	0.82
chr1	90894531	90894878	348	56.9	0.93
chr1	92207389	92207985	597	69.3	0.95
chr1	92257841	92258501	661	63.5	0.78
chr1	92476195	92476947	753	67.7	0.85
chr1	92657929	92664630	6702	63.2	0.73
chr1	93009520	93010143	624	63.6	0.89
chr1	93138534	93139775	1242	70.2	0.92
chr1	93357454	93358492	1039	66.6	0.89
chr1	94056529	94056843	315	63.2	1.13
chr1	94086391	94087488	1098	68.9	1.02
chr1	94595547	94596423	877	63.1	1.03
chr1	94718859	94720072	1214	64.7	0.8
chr1	95103859	95105137	1279	69.1	0.9
chr1	95250273	95250572	300	59	1.12
chr1	95411747	95412163	417	72.4	0.8
chr1	96899124	96899627	504	72	1
chr1	98098211	98098745	535	61.7	0.96
chr1	99181954	99182989	1036	62.4	0.96
chr1	99442004	99442356	353	67.1	0.8
chr1	100215504	100216425	922	67.8	1
chr1	100310152	100310775	624	60.7	0.79
chr1	100443654	100444020	367	65.9	0.9
chr1	100529731	100530920	1190	61.6	0.82
chr1	103780509	103780934	426	57.3	0.94
chr1	108219294	108219883	590	72.2	1.01
chr1	108447270	108447555	286	64.7	0.84
chr1	108454443	108455243	801	74.5	0.85
chr1	108814581	108815254	674	61.3	1.16
chr1	109001061	109001864	804	67.3	0.87
chr1	109345231	109345674	444	65.3	0.94
chr1	109468485	109469140	656	65.5	0.82
chr1	109503988	109504765	778	61.3	1.09
chr1	109652117	109652936	820	72.4	1.01
chr1	109680691	109681612	922	62.7	0.75
chr1	109721005	109722166	1162	69.9	0.83
chr1	109748588	109748985	398	71.9	0.74
chr1	109803082	109803632	551	64.8	0.93
chr1	109910584	109911169	586	66	0.8
chr1	109922624	109922998	375	69.9	0.61
chr1	109942281	109942656	376	69.1	0.72
chr1	109994394	109995348	955	67.3	0.86
chr1	110165186	110165931	746	56.4	1.08
chr1	110239291	110240068	778	57.7	0.99
chr1	110289242	110289984	743	63.3	0.8
chr1	110322308	110325345	3038	64.5	0.83
chr1	110464299	110466836	2538	66.7	0.93
chr1	110592859	110594842	1984	58.8	0.97
chr1	110661935	110662582	648	63.6	1.04
chr1	111217924	111219049	1126	57.8	0.93
chr1	111458380	111459345	966	73.4	0.73
chr1	111601181	111601581	401	63.8	0.73
chr1	111703347	111704244	898	62.6	0.77
chr1	112010084	112011034	951	66.4	0.86
chr1	112236511	112237427	917	64.3	0.92
chr1	112762856	112764343	1488	69.9	0.8
chr1	112873634	112874613	980	61.3	0.83
chr1	112929518	112930139	622	74.1	0.9
chr1	113104185	113104838	654	69	0.9
chr1	113327634	113328302	669	64.6	0.82
chr1	113644623	113646112	1490	62.3	0.96
chr1	114066416	114067342	927	67.2	0.93
chr1	114765103	114766306	1204	56.5	1.17
chr1	115035118	115035504	387	63.8	0.9
chr1	115343893	115344626	734	61	0.94
chr1	116092402	116094406	2005	67.7	0.91
chr1	116230800	116231579	780	68.8	0.88
chr1	116627334	116628855	1522	64.5	0.86
chr1	116825003	116825925	923	62.8	0.95
chr1	117164246	117165494	1249	63.3	1.01
chr1	117314431	117315396	966	60.9	0.77
chr1	119394917	119395453	537	60.7	0.96
chr1	120323391	120324482	1092	69.2	0.84
chr1	142420384	142421670	1287	64.6	0.87
chr1	142564528	142564889	362	72.4	0.87
chr1	142697989	142699119	1131	69.1	0.84
chr1	142904456	142904752	297	63	0.92
chr1	142966067	142966523	457	59.7	0.81
chr1	142996633	142996975	343	57.7	1.01
chr1	143005083	143005681	599	62.1	0.86
chr1	143064175	143065263	1089	63.6	0.75
chr1	143100315	143100563	249	60.6	0.85
chr1	143868287	143869317	1031	66.4	0.81
chr1	143938906	143940094	1189	61.8	0.89
chr1	144366659	144367734	1076	64.8	0.71
chr1	144625171	144625903	733	67.7	0.81
chr1	145045831	145047390	1560	63.7	0.88
chr1	146712699	146712966	268	66	1.04
chr1	146934769	146936151	1383	52.9	1.32
chr1	147054121	147054727	607	65.7	0.82
chr1	147149905	147150362	458	54.4	0.98
chr1	147364402	147365426	1025	62	1.05
chr1	147414784	147415274	491	61.7	0.75
chr1	147662068	147662338	271	71.2	0.8
chr1	147983921	147984605	685	60.1	0.86
chr1	148185088	148185655	568	60.2	0.98
chr1	148325735	148326272	538	66.2	0.95
chr1	148397448	148398278	831	67.1	0.95
chr1	148548519	148549166	648	67.3	0.83
chr1	148694837	148695480	644	69.9	0.84
chr1	150444139	150444442	304	70.4	0.96
chr1	150456392	150456602	211	55.9	1.24
chr1	150463904	150465448	1545	66.1	0.9
chr1	150560729	150561771	1043	68.3	0.87
chr1	150743620	150744203	584	67.5	1.09
chr1	150762786	150763598	813	63.6	0.91
chr1	150776301	150776583	283	62.2	0.95
chr1	150968342	150968999	658	65.2	0.73
chr1	151005917	151006925	1009	59.1	0.98
chr1	151057784	151058362	579	58.5	0.88
chr1	151190744	151191518	775	63.7	0.86
chr1	151287181	151288772	1592	73.2	0.9
chr1	151343755	151343976	222	56.8	1.02
chr1	151353307	151353646	340	62.4	0.89
chr1	151393454	151393870	417	66.7	1.05
chr1	151722036	151723004	969	59.8	0.92
chr1	151747002	151747808	807	75.8	0.89
chr1	151759816	151760559	744	56.6	1.04
chr1	151836062	151837405	1344	66.1	0.89
chr1	151847999	151849651	1653	63.8	0.74
chr1	151864229	151868364	4136	61.5	0.74
chr1	151921081	151921684	604	68	0.92
chr1	151958416	151959011	596	66.3	0.8
chr1	151960259	151960517	259	67.2	0.85
chr1	151991621	151992053	433	65.6	0.82
chr1	152037698	152038728	1031	69.9	0.66
chr1	152044886	152045385	500	62	0.86
chr1	152060065	152060821	757	64.7	0.8
chr1	152103680	152104074	395	67.8	0.79
chr1	152105543	152108506	2964	68.8	0.63
chr1	152392806	152393401	596	68.8	0.89
chr1	152470906	152472198	1293	68	0.86
chr1	152717146	152717380	235	64.7	1.2
chr1	152760752	152761563	812	58.5	1.02
chr1	152803463	152803853	391	65	0.85
chr1	152836036	152838247	2212	57.3	0.8
chr1	152897560	152898170	611	69.4	0.9
chr1	152995658	152996170	513	64.3	0.98
chr1	153028442	153028972	531	73.6	0.82
chr1	153151832	153152324	493	67.7	0.75
chr1	153355173	153355575	403	69.2	0.75
chr1	153374559	153374953	395	66.8	0.99
chr1	153459366	153460333	968	67.3	0.9
chr1	153487932	153489727	1796	65	0.68
chr1	153511185	153511989	805	60.5	1.03
chr1	153533821	153535142	1322	55.6	1.22
chr1	153550109	153551086	978	64.4	0.69
chr1	153641878	153644175	2298	64.8	0.69
chr1	153703317	153703879	563	71	0.86
chr1	154963694	154964576	883	64.2	0.8
chr1	155954276	155954791	516	74	0.65
chr1	156563490	156564426	937	69.6	0.77
chr1	156637080	156638084	1005	67.9	0.76
chr1	156866795	156867811	1017	66.9	1.03
chr1	156881114	156881503	390	65.9	0.71
chr1	157126002	157126411	410	63.7	0.92
chr1	157803792	157804298	507	63.7	0.82
chr1	157821451	157821903	453	70.6	0.84
chr1	157881136	157881874	739	69.1	0.77
chr1	157900796	157901185	390	68.7	0.96
chr1	157949075	157949759	685	62.6	0.77
chr1	157984883	157985329	447	62	0.97
chr1	158097192	158097524	333	66.7	0.73
chr1	158427296	158428956	1661	61.7	0.88
chr1	158451073	158451734	662	67.8	0.82
chr1	158724681	158725789	1109	65.4	0.87
chr1	158771109	158771710	602	70.6	0.99
chr1	159199258	159199685	428	71.5	0.9
chr1	159491909	159492380	472	64.4	0.92
chr1	162055850	162057986	2137	65.7	0.79
chr1	162399203	162399475	273	70.7	1.06
chr1	162469491	162470007	517	58.4	0.93
chr1	162528312	162529341	1030	67.4	1.03
chr1	163576655	163577431	777	67.2	0.93
chr1	163689879	163690341	463	62	0.98
chr1	164254128	164254728	601	74.9	0.97
chr1	164331123	164331497	375	72.8	0.93
chr1	164422637	164423510	874	63.4	0.87
chr1	164636686	164638459	1774	64.4	0.75
chr1	164879622	164880295	674	62.3	0.84
chr1	164926604	164927497	894	68.9	0.78
chr1	165806425	165808069	1645	69.1	0.82
chr1	166186217	166187235	1019	62.6	0.93
chr1	167364933	167365836	904	66.9	0.74
chr1	168485074	168485286	213	66.2	0.7
chr1	168542125	168542982	858	69.2	0.83
chr1	169233568	169234202	635	63.1	0.96
chr1	170177636	170178762	1127	59.9	1.02
chr1	171700148	171701281	1134	59.4	1.12
chr1	171724023	171724453	431	61	0.83
chr1	172907369	172908468	1100	65	1.02
chr1	173865050	173865503	454	69.4	0.81
chr1	174794370	174795503	1134	66.8	0.84
chr1	175782733	175783605	873	71.4	0.79
chr1	175929821	175930857	1037	64.2	0.85
chr1	176276378	176276964	587	71.9	0.87
chr1	176583140	176584028	889	63.1	0.89
chr1	176855213	176856241	1029	58.8	1.1
chr1	176929777	176936632	6856	58	0.8
chr1	177202983	177203934	952	62.5	0.89
chr1	177332685	177333473	789	65.4	0.84
chr1	177723377	177723806	430	72.8	0.89
chr1	178184364	178184730	367	64.3	0.85
chr1	179305033	179305417	385	68.6	0.79
chr1	179653477	179654301	825	69.1	0.8
chr1	179723462	179725027	1566	64.1	0.93
chr1	180117658	180119321	1664	59.7	0.81
chr1	180172009	180173912	1904	63.4	0.76
chr1	180335941	180336990	1050	68	0.83
chr1	180737017	180738423	1407	67.6	0.82
chr1	180752439	180752711	273	75.1	1
chr1	181454910	181456095	1186	68	0.85
chr1	181674520	181675434	915	69.1	0.87
chr1	183075782	183076505	724	65.9	0.89
chr1	183380968	183381738	771	61	0.81
chr1	189759879	189760928	1050	67	0.81
chr1	189805832	189806435	604	63.4	1.03
chr1	194475589	194476445	857	71.5	0.87
chr1	194618746	194619448	703	61.7	0.87
chr1	196740050	196740704	655	69.5	0.91
chr1	197984110	197985305	1196	67.9	0.71
chr1	198100218	198100689	472	72	0.88
chr1	198348699	198351445	2747	58	0.77
chr1	198529871	198530355	485	67.6	0.96
chr1	198655994	198656710	717	61.5	0.76
chr1	198683412	198684236	825	69	0.81
chr1	198844809	198845800	992	57.8	1.13
chr1	198894616	198895047	432	66	1.01
chr1	198914851	198915183	333	70	0.77
chr1	199049315	199049853	539	66.2	0.95
chr1	199507661	199509384	1724	63.1	0.9
chr1	199707986	199708685	700	67.1	1
chr1	200562165	200562558	394	60.7	0.77
chr1	200852056	200852766	711	66.4	0.78
chr1	201529268	201529587	320	70.9	1.03
chr1	201911621	201912567	947	67.1	0.86
chr1	201929290	201929616	327	66.7	0.78
chr1	202021890	202022692	803	67.5	0.87
chr1	202044151	202045233	1083	70.5	0.83
chr1	202269409	202270100	692	59.7	0.98
chr1	202449896	202451002	1107	65.1	0.77
chr1	202475558	202476325	768	61.5	0.79
chr1	202550556	202550848	293	62.8	0.81
chr1	203068632	203069839	1208	71.9	0.86
chr1	203118793	203119303	511	74.4	0.87
chr1	203196919	203197582	664	71.5	0.88
chr1	203246487	203248046	1560	53.3	1.06
chr1	203614677	203615237	561	64.7	0.8
chr1	203882939	203883759	821	67	0.79
chr1	204015927	204016675	749	69.2	0.8
chr1	204058033	204058410	378	72.8	0.93
chr1	204313567	204314359	793	65.7	0.84
chr1	204472494	204472908	415	65.8	0.82
chr1	206389525	206389823	299	57.5	1.09
chr1	206499575	206500449	875	64	1.11
chr1	207695063	207696070	1008	68.8	0.77
chr1	207820501	207822529	2029	54.8	0.97
chr1	208237037	208237571	535	63.9	0.79
chr1	208597233	208597759	527	61.5	0.94
chr1	208846363	208848089	1727	66.8	0.89
chr1	208975987	208976679	693	71.4	0.88
chr1	208994501	208995239	739	65.1	0.89
chr1	209260856	209262443	1588	70.6	0.83
chr1	209353262	209353742	481	64.2	0.91
chr1	209419755	209420514	760	73.6	0.87
chr1	209512043	209513487	1445	63.5	0.8
chr1	209576915	209577656	742	63.6	0.79
chr1	209613007	209613262	256	71.9	1
chr1	210842492	210843442	951	54.8	1.08
chr1	212128903	212129661	759	66.1	0.97
chr1	214192663	214192872	210	62.4	1.03
chr1	214908683	214908901	219	59.4	1.11
chr1	215735505	215735967	463	66.7	0.89
chr1	216489528	216490542	1015	68.6	0.93
chr1	216607812	216608219	408	64	0.75
chr1	216655710	216656329	620	70.6	0.8
chr1	216833876	216834328	453	67.1	0.73
chr1	217089903	217090743	841	69.7	1.06
chr1	217309807	217310571	765	68.8	0.85
chr1	217348412	217348998	587	74.3	0.83
chr1	217440362	217442068	1707	63.3	0.87
chr1	219179795	219180478	684	68.4	0.79
chr1	219273722	219274625	904	65.5	0.8
chr1	220206726	220207558	833	67.5	0.95
chr1	220608571	220609207	637	68.4	0.74
chr1	220677321	220678542	1222	65	0.98
chr1	220824465	220824928	464	60.1	0.88
chr1	220851259	220851959	701	71.5	0.81
chr1	221110373	221112049	1677	65.3	0.89
chr1	222147006	222148530	1525	62.7	0.96
chr1	222271982	222272469	488	63.5	0.83
chr1	222418378	222419287	910	63.7	0.9
chr1	222493539	222494071	533	67	0.86
chr1	222680771	222681495	725	68.3	0.83
chr1	222803097	222804236	1140	61.7	0.99
chr1	222902069	222902674	606	62.2	1.09
chr1	223231296	223233288	1993	67.9	0.81
chr1	224229379	224230166	788	74.2	0.92
chr1	224441158	224443017	1860	57.8	1.1
chr1	224500832	224503247	2416	60.4	0.89
chr1	224596405	224597919	1515	66	0.97
chr1	224659844	224660721	878	70.5	0.86
chr1	224706207	224708772	2566	57.7	1.11
chr1	224900547	224901448	902	67.8	1.04
chr1	224981082	224982487	1406	69.2	0.95
chr1	225177546	225179032	1487	59	1.09
chr1	225713382	225713864	483	76.6	1.01
chr1	225784750	225785670	921	64.1	1.09
chr1	225873942	225877419	3478	61.2	0.75
chr1	225950449	225951028	580	66.9	0.89
chr1	226000508	226001809	1302	74.4	0.91
chr1	226509230	226510944	1715	53.8	1.03
chr1	227084813	227085328	516	69.4	0.93
chr1	227310367	227311390	1024	60.8	1.01
chr1	227420607	227421608	1002	61.6	0.91
chr1	227481798	227483052	1255	58.6	1.14
chr1	227604548	227606512	1965	71.7	0.83
chr1	227683532	227683978	447	66.2	0.84
chr1	227779748	227781117	1370	60.7	0.92
chr1	227863417	227865182	1766	62.3	1.05
chr1	227970735	227971343	609	61.6	0.97
chr1	228069150	228069850	701	67	0.8
chr1	229392927	229393330	404	70.5	0.8
chr1	229770262	229771149	888	69.1	1.06
chr1	230056109	230057049	941	56.3	0.95
chr1	230347034	230348192	1159	68.3	0.93
chr1	230656620	230657206	587	73.8	0.81
chr1	230815730	230816236	507	61.1	0.99
chr1	230920672	230921707	1036	73.7	1.06
chr1	231617782	231618428	647	66.2	0.98
chr1	231993131	231994660	1530	69.8	0.87
chr1	232553724	232554858	1135	68.6	0.92
chr1	232631576	232632715	1140	58.6	1
chr1	232770645	232771741	1097	69.2	0.88
chr1	232884501	232885377	877	68.9	0.96
chr1	233093403	233094039	637	54.9	0.93
chr1	233175514	233176364	851	59.1	1.13
chr1	233284356	233285243	888	64.3	0.92
chr1	233531168	233532685	1518	69.9	0.94
chr1	236581001	236583104	2104	66.3	0.84
chr1	238008515	238009153	639	73.9	0.87
chr1	238129002	238129690	689	53.6	0.95
chr1	240940564	240941642	1079	67.3	0.86
chr1	240950543	240950961	419	72.8	0.85
chr1	241142241	241143121	881	67.3	0.91
chr1	241324065	241325183	1119	59.6	1.02
chr1	241352476	241354061	1586	66.6	1.09
chr1	241459070	241460752	1683	60.5	0.97
chr1	241642589	241646288	3700	63.9	0.86
chr1	242177219	242178555	1337	69.7	0.73
chr1	242996190	242996809	620	72.3	0.91
chr1	243055249	243056317	1069	64.6	0.86
chr1	243213306	243214069	764	61.1	0.95
chr1	244346372	244347293	922	67	0.98
chr1	245351315	245352547	1233	69.3	0.99
chr1	245362163	245363170	1008	63.1	0.85
