# Supplementary material for: Intergenic, gene terminal, and intragenic CpG islands in the human genome
Source: BMC Genomics. 2010 Jan 19;11:48. doi: 10.1186/1471-2164-11-48 (PMC2817693; doi:10.1186/1471-2164-11-48)
Supplement: Additional file 2 — Gene elements. The archive contains row data used for statistical significance of gene elements and CGIs overlap. See Table 1 and Figure 1 in the manuscript. [file 1471-2164-11-48-S2.ZIP › 1coding_exon/isl_1coding_exon_chr12.txt]

chr12	438964	440623	1660	59.8	0.98
chr12	731704	733674	1971	70.4	0.85
chr12	1983605	1984142	538	66.5	0.85
chr12	2094671	2094906	236	69.1	0.68
chr12	2773651	2775450	1800	64.6	0.96
chr12	2792111	2792388	278	63.7	0.98
chr12	2869927	2870899	973	68.4	0.89
chr12	4253455	4254666	1212	64.4	0.73
chr12	4300305	4301008	704	68.9	0.87
chr12	4424667	4424885	219	66.7	0.7
chr12	4628439	4628692	254	59.1	1.09
chr12	6179414	6180653	1240	63.5	0.79
chr12	6449817	6450690	874	64.4	0.84
chr12	6513523	6514868	1346	67.8	0.8
chr12	6527989	6528234	246	71.1	0.68
chr12	6534687	6535597	911	63.7	0.82
chr12	6547261	6548016	756	64.3	0.91
chr12	6585762	6586090	329	72	0.65
chr12	6626263	6626940	678	65.5	0.78
chr12	6642520	6642840	321	56.4	1.09
chr12	6745743	6747184	1442	60.8	1.04
chr12	6803538	6803866	329	60.8	0.77
chr12	6831267	6832134	868	64.2	0.86
chr12	6846654	6847654	1001	59.6	1
chr12	6923411	6924188	778	63.1	0.86
chr12	6995796	6996617	822	66.1	0.9
chr12	8125957	8126287	331	61	1.25
chr12	9108596	9108982	387	72.9	0.71
chr12	10657223	10657598	376	62.2	1.1
chr12	10766405	10767447	1043	62.2	1.06
chr12	12401179	12401695	517	66.5	0.92
chr12	12656019	12656472	454	67.4	0.78
chr12	12761066	12762515	1450	65.7	0.88
chr12	12857391	12857616	226	65	1.08
chr12	13044087	13044351	265	64.2	0.78
chr12	13088506	13089095	590	72.7	0.85
chr12	14611516	14612360	845	58.8	0.96
chr12	15366586	15367168	583	71.7	0.82
chr12	15926199	15927103	905	59.7	0.86
chr12	15955348	15955801	454	72.5	0.91
chr12	19173909	19175168	1260	61.9	0.82
chr12	19483451	19484952	1502	52	1.19
chr12	20412884	20414389	1506	62.7	0.81
chr12	21481737	21482052	316	64.6	1.04
chr12	21545664	21546223	560	60.5	0.91
chr12	22090330	22090856	527	66	0.83
chr12	22378103	22379933	1831	63.4	0.9
chr12	22588048	22588995	948	63	0.87
chr12	22669256	22669568	313	72.2	0.98
chr12	24992875	24993340	466	57.9	1.08
chr12	26166317	26167145	829	64.3	1.13
chr12	26239528	26240397	870	64.1	0.81
chr12	26876721	26877571	851	71.6	0.84
chr12	27058264	27058731	468	70.9	0.98
chr12	27066610	27067110	501	61.1	0.88
chr12	27376951	27377943	993	71.8	0.98
chr12	27754901	27755348	448	67.6	0.76
chr12	27824057	27825005	949	68.3	0.93
chr12	30739532	30740283	752	66.6	0.82
chr12	31634028	31635591	1564	66.8	1.06
chr12	32723398	32724245	848	64.9	0.83
chr12	32799642	32800248	607	61.4	0.93
chr12	32940569	32941365	797	67.6	0.95
chr12	33483031	33484317	1287	66.5	0.91
chr12	37585516	37585896	381	69.8	0.73
chr12	38122479	38123766	1288	65.1	0.89
chr12	38785230	38786284	1055	58	1.08
chr12	40824393	40825155	763	69.6	1.14
chr12	40917492	40918886	1395	53.6	1.14
chr12	42485898	42486672	775	62.5	0.99
chr12	43730470	43731653	1184	68.8	0.84
chr12	43895981	43897019	1039	69	0.86
chr12	44408739	44410371	1633	61.1	0.99
chr12	46499377	46500455	1079	58.6	1.02
chr12	46684157	46684998	842	72.6	0.75
chr12	47396323	47397148	826	58.7	0.93
chr12	47462695	47463421	727	68.5	0.7
chr12	47604754	47605743	990	60.9	0.78
chr12	47649932	47650710	779	69.6	0.82
chr12	47657958	47661817	3860	64.7	0.78
chr12	47698567	47699023	457	68.9	0.85
chr12	47749709	47750256	548	65.5	0.89
chr12	47774231	47774469	239	66.5	0.83
chr12	47790303	47790909	607	64.9	0.84
chr12	47810340	47811759	1420	65.6	0.91
chr12	47868364	47869148	785	63.2	0.87
chr12	47944514	47945442	929	64.3	0.87
chr12	47975141	47977627	2487	66.5	0.75
chr12	48217891	48219904	2014	67.3	0.82
chr12	48303241	48303733	493	68.8	0.91
chr12	48386710	48387854	1145	66.3	0.91
chr12	48641107	48642430	1324	57.6	1.06
chr12	48765154	48765596	443	61.2	1.04
chr12	48846994	48847653	660	63.5	0.93
chr12	49080817	49081187	371	63.1	0.88
chr12	49184889	49185431	543	69.1	0.96
chr12	49522901	49523191	291	70.8	0.74
chr12	49727866	49728454	589	62	0.73
chr12	49918757	49919429	673	66.1	0.92
chr12	50104728	50105433	706	72	0.78
chr12	50631799	50632170	372	75.3	0.78
chr12	50686735	50687963	1229	75	0.82
chr12	50913061	50913844	784	71	0.81
chr12	50971213	50971489	277	72.6	0.95
chr12	50981995	50982271	277	72.6	0.93
chr12	51001068	51001318	251	72.5	0.9
chr12	51047102	51047366	265	69.8	0.82
chr12	51281040	51281579	540	70	0.79
chr12	51629073	51629429	357	70.9	0.85
chr12	51686140	51687163	1024	63.6	0.89
chr12	51734276	51734673	398	70.1	0.76
chr12	51759082	51759758	677	72.2	0.71
chr12	51777840	51778222	383	74.2	0.71
chr12	51931987	51932338	352	67.9	0.85
chr12	51975495	51975837	343	63	0.87
chr12	51979709	51980295	587	65.2	0.85
chr12	52001401	52001783	383	63.4	0.99
chr12	52180718	52181580	863	64.5	0.87
chr12	52355893	52356444	552	62.9	0.95
chr12	52734012	52734358	347	65.7	0.86
chr12	52960082	52961255	1174	52.8	0.95
chr12	53071168	53071505	338	75.7	0.73
chr12	53098970	53099458	489	66.7	0.69
chr12	53268201	53268858	658	55	1.07
chr12	54387480	54387867	388	66	0.78
chr12	54396066	54396565	500	64.4	0.74
chr12	54408285	54409453	1169	65.5	0.77
chr12	54423051	54424051	1001	60.8	0.92
chr12	54497593	54497820	228	59.6	0.86
chr12	54607007	54607895	889	62.7	0.74
chr12	54646735	54647176	442	63.6	0.77
chr12	54721841	54722673	833	55.7	0.91
chr12	54759060	54760660	1601	64.7	0.69
chr12	54784136	54785314	1179	60.4	0.8
chr12	54808508	54808721	214	66.4	0.96
chr12	54946710	54947398	689	68.7	0.84
chr12	54979948	54980612	665	69.8	0.78
chr12	55167669	55168969	1301	66.6	0.67
chr12	55325315	55326090	776	58.9	0.83
chr12	55367558	55368712	1155	66.1	0.89
chr12	55432111	55432600	490	63.7	0.99
chr12	55758542	55758886	345	65.8	0.84
chr12	55767065	55769383	2319	64.3	0.74
chr12	55909688	55910170	483	59.2	0.83
chr12	56168018	56168302	285	66.7	0.93
chr12	56226831	56227248	418	72.5	0.95
chr12	56271044	56271569	526	63.3	0.93
chr12	56300976	56301964	989	66.4	0.76
chr12	56311929	56313323	1395	63.9	0.87
chr12	56373799	56374296	498	54	0.92
chr12	56417138	56418314	1177	66.6	0.75
chr12	56435156	56436048	893	60.1	1
chr12	56451831	56452229	399	63.2	0.78
chr12	56452520	56453008	489	68.1	0.87
chr12	56525108	56527313	2206	64.6	0.8
chr12	57599827	57600719	893	69.4	1.03
chr12	60940133	60940944	812	64.8	0.88
chr12	62348104	62349041	938	66.5	0.72
chr12	62459716	62460505	790	64.3	0.87
chr12	62902092	62902653	562	64.9	0.91
chr12	63290061	63291166	1106	58.4	1
chr12	63439137	63439756	620	67.9	0.9
chr12	63801146	63802130	985	62.9	0.85
chr12	63849463	63850663	1201	58	1.02
chr12	63958659	63959517	859	67.5	0.9
chr12	64503895	64506448	2554	59.5	0.9
chr12	64849470	64850212	743	62.9	0.86
chr12	64868963	64869612	650	65.8	0.96
chr12	65949309	65950314	1006	66.1	0.85
chr12	66328434	66330143	1710	54.5	1.08
chr12	67012115	67012742	628	67.5	0.76
chr12	67366848	67367419	572	57.7	0.81
chr12	67426083	67426473	391	70.8	0.99
chr12	67919540	67920362	823	64	1.2
chr12	68039713	68040355	643	65.3	1.01
chr12	68265333	68265991	659	68.3	0.76
chr12	69045705	69047319	1615	61	0.93
chr12	70119460	70120656	1197	66.8	0.78
chr12	70343036	70344054	1019	62.7	0.92
chr12	70434745	70435607	863	64.9	0.81
chr12	70519591	70519902	312	60.9	0.94
chr12	70951951	70953818	1868	65.4	0.88
chr12	73887349	73888019	671	63.6	1.02
chr12	74071067	74071508	442	62.4	0.8
chr12	74191487	74191785	299	52.8	1.27
chr12	75659987	75660873	887	71	0.84
chr12	78586000	78587622	1623	64.1	1
chr12	78830795	78831770	976	63.9	0.85
chr12	79613194	79613594	401	64.6	0.77
chr12	79833077	79833982	906	70.5	0.82
chr12	79974038	79974587	550	65.3	0.73
chr12	81254473	81255214	742	63.9	0.79
chr12	81583131	81584114	984	62.9	0.82
chr12	84176347	84177168	822	59.4	0.79
chr12	86931574	86932074	501	65.7	0.98
chr12	87475929	87477134	1206	64.1	0.84
chr12	88247637	88250612	2976	62	0.91
chr12	88421481	88422372	892	66.8	0.85
chr12	91824811	91825966	1156	63.1	1
chr12	92273934	92274757	824	64.8	1.06
chr12	92337404	92338557	1154	72.3	0.95
chr12	92466432	92469863	3432	64.5	0.89
chr12	93044196	93046468	2273	61.6	1
chr12	93546020	93546780	761	70.3	1.1
chr12	93899851	93900079	229	66.4	0.96
chr12	94113303	94114465	1163	65.6	0.94
chr12	94370053	94370487	435	65.7	0.83
chr12	94686342	94687667	1326	69	0.81
chr12	94755024	94755497	474	62.2	0.88
chr12	94839472	94839879	408	73	0.83
chr12	94891874	94892143	270	65.6	0.83
chr12	94931483	94931977	495	64.6	0.84
chr12	97411521	97412729	1209	66.7	1.02
chr12	97489662	97490671	1010	65.9	0.85
chr12	97540741	97541951	1211	70.4	0.81
chr12	99038385	99039088	704	71.2	0.94
chr12	99096955	99097267	313	52.4	1.12
chr12	99163217	99164114	898	63.6	0.9
chr12	100105856	100106401	546	70.1	0.92
chr12	100176259	100176624	366	64.8	0.8
chr12	100303516	100304621	1106	59.9	0.85
chr12	100593513	100594834	1322	72.6	0.83
chr12	100726731	100727082	352	65.1	1.02
chr12	100773223	100774269	1047	71.5	0.89
chr12	102825485	102827278	1794	60.4	0.78
chr12	102861874	102862490	617	67.3	0.84
chr12	102960234	102961554	1321	68.1	0.78
chr12	103111865	103112639	775	67	0.92
chr12	103185069	103185460	392	58.9	1.04
chr12	103352721	103354862	2142	65.7	0.8
chr12	104003801	104004375	575	73.4	0.92
chr12	104132158	104132566	409	59.7	1.14
chr12	105034574	105036163	1590	66.5	0.85
chr12	105253884	105254432	549	66.5	0.95
chr12	105670230	105671214	985	61.8	0.89
chr12	105989080	105990278	1199	68.1	0.94
chr12	106581910	106582360	451	65.2	0.8
chr12	107456963	107457490	528	63.4	0.86
chr12	107753672	107754052	381	54.9	1.44
chr12	107952959	107953393	435	63	0.93
chr12	107997985	107999151	1167	69.7	0.74
chr12	108473715	108474319	605	64.5	0.85
chr12	108780732	108781498	767	54.8	1.13
chr12	108896518	108896925	408	75	0.82
chr12	108899858	108900371	514	68.7	1.02
chr12	109181113	109182782	1670	67.8	0.95
chr12	109303742	109304268	527	66.2	0.95
chr12	109350582	109350965	384	68.8	0.88
chr12	109368600	109369903	1304	64.6	0.85
chr12	109402177	109402893	717	64.7	0.79
chr12	109482832	109483912	1081	58.8	1.15
chr12	109514414	109514870	457	70.7	0.85
chr12	109642727	109643748	1022	57.9	0.95
chr12	109934681	109936266	1586	56.2	1.07
chr12	110263555	110263964	410	67.3	0.87
chr12	110318617	110319470	854	70.4	0.86
chr12	110498333	110500278	1946	62.5	0.97
chr12	110586141	110586779	639	64.9	0.99
chr12	110667219	110667699	481	70.7	0.97
chr12	110742413	110743434	1022	60.1	0.94
chr12	110913626	110914576	951	67.5	0.87
chr12	111008868	111009426	559	62.8	1.02
chr12	111319178	111319963	786	67.8	1
chr12	111838906	111839213	308	72.4	0.92
chr12	112035698	112036478	781	70	0.67
chr12	112085482	112086651	1170	69.6	0.81
chr12	112258938	112259567	630	69.4	0.81
chr12	112371608	112373401	1794	64.3	0.74
chr12	112866723	112867097	375	62.4	0.93
chr12	113303574	113304449	876	55.6	0.9
chr12	113574735	113575347	613	73.1	0.86
chr12	113583495	113585665	2171	55	0.97
chr12	115638344	115639156	813	59.9	0.93
chr12	115650524	115650745	222	76.1	0.69
chr12	115811366	115811927	562	71.4	1
chr12	115999011	116000141	1131	61	1.07
chr12	116090371	116091208	838	56.1	1.09
chr12	116917112	116917716	605	66.9	0.83
chr12	117003775	117004855	1081	67.6	0.78
chr12	117036451	117037451	1001	69	0.75
chr12	117881826	117882530	705	66.1	0.74
chr12	118568223	118568952	730	68.6	0.9
chr12	119016900	119017944	1045	62	1.1
chr12	119094943	119095504	562	75.1	0.84
chr12	119165697	119166261	565	74.2	0.79
chr12	119268972	119269746	775	61.7	1.05
chr12	119338375	119339086	712	62.4	0.85
chr12	119346768	119347423	656	66	0.98
chr12	119369399	119370614	1216	57.4	1.14
chr12	119396370	119397433	1064	60.9	0.86
chr12	119429509	119429758	250	64.4	1.05
chr12	119481449	119482089	641	62.4	0.83
chr12	119586832	119588199	1368	65.6	0.84
chr12	119626193	119626633	441	75.7	0.87
chr12	119804135	119805156	1022	62.9	1.07
chr12	119879206	119879537	332	69.6	0.67
chr12	119916874	119917077	204	62.3	1.09
chr12	120110426	120110936	511	63.4	1.11
chr12	120174567	120174882	316	70.6	0.69
chr12	120252691	120252994	304	63.2	1.01
chr12	120300101	120301116	1016	67.7	0.89
chr12	120526897	120527862	966	64.7	0.97
chr12	120693624	120695079	1456	71.6	0.72
chr12	120789203	120789764	562	67.1	0.95
chr12	121234935	121236251	1317	65.8	0.89
chr12	121275650	121276108	459	63.6	1.05
chr12	121509876	121510524	649	57.2	1.11
chr12	121536142	121536645	504	56.5	1.1
chr12	121844631	121845923	1293	52.4	1.17
chr12	121905214	121905774	561	67	1.1
chr12	121969092	121969445	354	69.2	0.64
chr12	121984032	121984912	881	64.2	0.87
chr12	121989701	121990852	1152	72.7	0.89
chr12	122280127	122281288	1162	52.2	1.31
chr12	122393148	122394261	1114	65.8	0.74
chr12	122398675	122399477	803	57.5	0.98
chr12	122445463	122446342	880	63.6	0.75
chr12	122542474	122543874	1401	59.9	1.08
chr12	122593816	122594579	764	59.4	0.89
chr12	122611098	122611895	798	70.9	0.8
chr12	122642978	122643359	382	69.9	0.93
chr12	122680459	122681051	593	64.8	0.77
chr12	122721527	122722387	861	61.3	1.1
chr12	123872665	123873568	904	66.2	0.85
chr12	123998295	123998704	410	67.8	0.75
chr12	124003043	124003729	687	54	1.34
chr12	124074553	124075191	639	65.6	0.96
chr12	127832828	127833604	777	67.8	0.99
chr12	127862751	127863533	783	67.9	1.03
chr12	128912490	128914019	1530	57.3	0.99
chr12	129848031	129848839	809	71.8	0.78
chr12	129880975	129882108	1134	53.9	1.54
chr12	130861265	130862684	1420	64.8	0.81
chr12	130978670	130981969	3300	68.9	0.72
chr12	131045773	131046282	510	71.2	0.79
chr12	131079569	131081031	1463	67.9	0.93
chr12	131294097	131295699	1603	62.7	1.07
chr12	131354339	131354621	283	71.4	0.72
chr12	131756868	131758611	1744	68.2	0.67
chr12	131805219	131805894	676	62.9	0.96
chr12	131873813	131875061	1249	68.4	1.06
chr12	131897111	131898342	1232	63.6	1.08
chr12	132074158	132075208	1051	54.9	1.16
chr12	132173061	132173803	743	67.2	0.86
