# Supplementary material for: Intergenic, gene terminal, and intragenic CpG islands in the human genome
Source: BMC Genomics. 2010 Jan 19;11:48. doi: 10.1186/1471-2164-11-48 (PMC2817693; doi:10.1186/1471-2164-11-48)
Supplement: Additional file 2 — Gene elements. The archive contains row data used for statistical significance of gene elements and CGIs overlap. See Table 1 and Figure 1 in the manuscript. [file 1471-2164-11-48-S2.ZIP › 1coding_exon/isl_1coding_exon_chr14.txt]

chr14	19992581	19993863	1283	57.4	0.83
chr14	19998998	19999548	551	65	0.97
chr14	20607847	20608505	659	65.3	0.98
chr14	20921339	20922390	1052	55.2	1
chr14	21014755	21015652	898	60.8	0.72
chr14	21048786	21049539	754	59	0.76
chr14	22127762	22128199	438	57.8	1.08
chr14	22305615	22306418	804	61.9	0.74
chr14	22368825	22369153	329	64.1	0.77
chr14	22375734	22376853	1120	66.8	0.82
chr14	22468251	22468592	342	63.5	0.86
chr14	22519727	22522014	2288	67.6	0.76
chr14	22587064	22587581	518	62.9	1.07
chr14	22633819	22634564	746	62.6	1.09
chr14	22890928	22891946	1019	71.3	0.71
chr14	23106240	23106916	677	64.4	0.73
chr14	23114727	23116600	1874	69.5	0.84
chr14	23492611	23492981	371	69.5	0.72
chr14	23633097	23633726	630	73.3	0.68
chr14	23674923	23675600	678	75.7	0.75
chr14	23680247	23680998	752	65	0.88
chr14	23686163	23686955	793	62.4	0.7
chr14	23710894	23712060	1167	61.8	0.71
chr14	23727396	23728061	666	66.5	0.84
chr14	23752243	23752677	435	68	0.83
chr14	23781212	23781874	663	66.5	0.85
chr14	23838461	23839204	744	66.9	0.88
chr14	23873519	23874193	675	70.7	0.7
chr14	23981252	23981959	708	62.3	0.79
chr14	26136154	26136418	265	61.9	1.03
chr14	29465962	29467171	1210	59.9	1.13
chr14	30413107	30414508	1402	70.5	0.76
chr14	30564546	30565807	1262	69.4	0.74
chr14	30996012	30996561	550	68.2	0.95
chr14	31615028	31616892	1865	54	1.11
chr14	33489260	33490189	930	68.8	0.89
chr14	34078278	34078800	523	66.3	0.87
chr14	34168446	34169229	784	63	0.94
chr14	34253137	34253947	811	70.5	0.85
chr14	34412597	34414277	1681	66.7	0.99
chr14	34585014	34585688	675	68.3	0.91
chr14	34660878	34661754	877	56.1	0.93
chr14	34831152	34831605	454	61.2	0.73
chr14	34942799	34943741	943	69.1	0.95
chr14	35347530	35348371	842	64.8	0.82
chr14	35365179	35365781	603	68.2	0.85
chr14	36056114	36060327	4214	61	0.78
chr14	36200933	36202536	1604	59.7	0.85
chr14	36710984	36711630	647	64.1	0.92
chr14	37747997	37750688	2692	61.6	0.73
chr14	38653210	38653452	243	60.9	0.99
chr14	38714096	38714773	678	65	0.83
chr14	38805554	38806653	1100	67.9	0.86
chr14	38970428	38971957	1530	58.7	1.01
chr14	44501379	44501865	487	61.6	0.71
chr14	44673124	44673656	533	65.3	0.81
chr14	44674720	44675225	506	57.7	0.96
chr14	47213184	47215339	2156	57.1	1.11
chr14	49122401	49122783	383	55.1	1.06
chr14	49134935	49135777	843	65.6	0.89
chr14	49170066	49171759	1694	66.2	0.9
chr14	49224505	49224989	485	69.9	0.9
chr14	49229418	49230174	757	66.2	1.03
chr14	49303994	49305288	1295	59.6	1.05
chr14	49389177	49389382	206	61.2	1.3
chr14	49652721	49653254	534	66.9	1.04
chr14	49848431	49849294	864	63.9	0.95
chr14	50068328	50069461	1134	66.6	0.94
chr14	50096623	50097320	698	64.6	0.71
chr14	50204231	50205054	824	64.8	1.12
chr14	50408463	50408896	434	78.6	0.91
chr14	50480365	50481214	850	68.2	0.83
chr14	50629867	50632237	2371	66.9	0.75
chr14	50776542	50777249	708	61.7	0.88
chr14	51525879	51526343	465	72.3	1.02
chr14	51604332	51606472	2141	65.4	0.7
chr14	52231589	52232527	939	60.7	1.03
chr14	52243503	52243862	360	60.3	0.8
chr14	52266359	52267200	842	70.9	0.74
chr14	52486859	52488089	1231	68.8	0.94
chr14	52688616	52689789	1174	70.9	0.99
chr14	53488428	53488631	204	61.8	1.03
chr14	53933174	53934004	831	67.7	0.86
chr14	53977347	53977987	641	69	1.07
chr14	54025139	54025581	443	71.6	0.85
chr14	54046062	54046745	684	58.6	0.93
chr14	54101577	54104780	3204	66.5	0.85
chr14	54296714	54296950	237	76.8	0.64
chr14	54438298	54439663	1366	70.2	0.85
chr14	54948056	54948434	379	70.7	0.87
chr14	54976951	54977186	236	71.6	0.86
chr14	55654796	55655987	1192	72.7	0.99
chr14	56116226	56116557	332	72.9	0.93
chr14	56804860	56805457	598	70.9	0.88
chr14	57736321	57736951	631	58.3	1.01
chr14	57781105	57781650	546	59.5	0.89
chr14	57932295	57932962	668	60.5	1.02
chr14	58174053	58175330	1278	65.2	1.03
chr14	58182825	58183393	569	65.7	0.82
chr14	59000388	59002004	1617	65.1	0.97
chr14	59020214	59021280	1067	69.1	0.92
chr14	59166962	59167306	345	75.7	1.06
chr14	59263585	59264055	471	71.3	0.83
chr14	59406705	59407214	510	75.9	0.86
chr14	59701494	59702007	514	65.2	0.96
chr14	60257870	60260525	2656	64.7	0.8
chr14	60517417	60517894	478	63.8	0.93
chr14	60857634	60859220	1587	65.2	0.8
chr14	61231601	61232984	1384	62.7	0.86
chr14	61298728	61299021	294	66.7	1.12
chr14	63263995	63264802	808	67	1.04
chr14	64086270	64086662	393	71	0.93
chr14	64450829	64451135	307	64.5	1.04
chr14	64508166	64509116	951	55	1.03
chr14	64523141	64523751	611	60.2	1.05
chr14	64638208	64639762	1555	62.8	0.87
chr14	66044123	66045988	1866	66.9	0.82
chr14	66895893	66897279	1387	57.3	0.85
chr14	66948288	66948920	633	70	0.88
chr14	67009928	67010423	496	65.1	0.78
chr14	67136338	67136887	550	68.2	0.96
chr14	67156031	67156710	680	67.6	0.81
chr14	67210726	67211635	910	66.8	1.02
chr14	68514393	68516579	2187	65.4	0.81
chr14	68796004	68798146	2143	67.6	0.87
chr14	68934467	68934826	360	67.8	1.07
chr14	69415697	69416280	584	73.5	0.82
chr14	69896009	69896333	325	51.1	1.18
chr14	70345266	70346324	1059	68.6	0.97
chr14	70443718	70445155	1438	59.7	1.02
chr14	72428543	72430687	2145	56.5	0.97
chr14	72776053	72776430	378	73.8	0.78
chr14	73073876	73074436	561	72.5	1.02
chr14	73105881	73106415	535	71.6	1.08
chr14	73128154	73128869	716	70.7	0.97
chr14	73486611	73487111	501	65.1	0.89
chr14	73775942	73777945	2004	68.1	0.84
chr14	73839120	73839568	449	69.5	0.87
chr14	74029434	74030660	1227	62.9	0.76
chr14	74147071	74149349	2279	67.1	0.8
chr14	74418239	74418814	576	64.2	1.01
chr14	74539069	74539635	567	65.6	0.87
chr14	74663047	74663764	718	65.7	0.97
chr14	74712618	74713129	512	67.2	0.82
chr14	74813437	74816551	3115	61.6	0.77
chr14	75521833	75522295	463	65.4	0.83
chr14	75975457	75975810	354	67.5	0.73
chr14	76348327	76349162	836	63.3	0.85
chr14	76806487	76807525	1039	73.6	0.83
chr14	76856444	76857547	1104	62.3	0.9
chr14	76912855	76913499	645	70.9	0.84
chr14	76993624	76994349	726	59.8	0.81
chr14	77034325	77035423	1099	71.7	0.98
chr14	77152338	77153003	666	70	0.91
chr14	77243808	77244303	496	60.5	1.04
chr14	77296808	77297328	521	63.3	1
chr14	80756139	80757638	1500	56.1	1.12
chr14	81069505	81070187	683	65.6	0.73
chr14	87528872	87529442	571	70.6	1.04
chr14	87921637	87922038	402	69.4	0.77
chr14	88098932	88099691	760	74.6	0.94
chr14	88328150	88329340	1191	65.2	1.02
chr14	88360672	88361108	437	69.1	0.79
chr14	89490654	89490928	275	64.4	0.97
chr14	89792609	89793055	447	67.1	0.81
chr14	89867918	89868147	230	65.7	0.93
chr14	89932797	89934656	1860	62.5	0.95
chr14	90351981	90352510	530	50.8	1.27
chr14	90595987	90597305	1319	62.2	0.97
chr14	91045424	91047079	1656	63.4	1
chr14	91575752	91576423	672	62.2	0.97
chr14	91642308	91642856	549	57.4	1.17
chr14	91657303	91658775	1473	61	0.85
chr14	91859248	91860465	1218	69.5	0.89
chr14	92049480	92050981	1502	66.8	0.83
chr14	92459065	92459652	588	74.7	0.87
chr14	92650837	92652550	1714	56.1	1.05
chr14	92742882	92743670	789	67.7	0.89
chr14	93323706	93325486	1781	68.5	0.81
chr14	93562393	93563050	658	72.6	0.89
chr14	93710120	93711401	1282	66.3	0.82
chr14	94304366	94306322	1957	63.8	0.96
chr14	94855506	94856186	681	54	1.15
chr14	95250010	95250601	592	69.6	0.74
chr14	96037908	96039124	1217	67.4	0.89
chr14	98805794	98807337	1544	60.2	0.95
chr14	99180874	99181659	786	68.3	0.92
chr14	99219481	99220826	1346	60.8	0.92
chr14	99507135	99508616	1482	56.5	1.09
chr14	99695073	99696214	1142	70.2	0.94
chr14	99774116	99776820	2705	51.8	1.41
chr14	99841574	99843426	1853	70.1	0.9
chr14	100103630	100104982	1353	66.1	0.95
chr14	100262605	100263252	648	57.7	1.2
chr14	101297195	101298607	1413	58	1.09
chr14	101500403	101501651	1249	65.9	0.9
chr14	101675351	101676730	1380	67.7	0.72
chr14	101840870	101841471	602	64.3	0.75
chr14	101898910	101899626	717	70.7	0.99
chr14	102043071	102046419	3349	59.4	0.98
chr14	102127680	102129797	2118	58.4	0.96
chr14	102458770	102460001	1232	63.6	0.8
chr14	102592742	102594184	1443	61.2	1.13
chr14	102920971	102922461	1491	66.5	0.87
chr14	103056817	103059549	2733	64.3	0.99
chr14	103098062	103099424	1363	70.4	0.91
chr14	103251132	103252705	1574	56.4	1.15
chr14	103382915	103384743	1829	65.7	1
chr14	103712927	103713956	1030	72.9	0.61
chr14	104141564	104142508	945	70.7	0.89
chr14	104238709	104239174	466	69.3	0.79
chr14	104260973	104261909	937	65.3	0.87
chr14	104289992	104291010	1019	71.7	0.93
chr14	104310309	104310636	328	63.4	0.73
chr14	104430881	104431198	318	67.3	0.69
chr14	104718515	104718872	358	69.3	1.17
chr14	104756498	104756778	281	64.4	0.83
chr14	104785537	104787370	1834	57.8	1.03
chr14	104837604	104839041	1438	67.7	0.99
chr14	104851385	104853072	1688	58.2	1.15
chr14	105001288	105002557	1270	65.7	0.65
chr14	105011371	105012945	1575	58.2	1.01
chr14	105023649	105025341	1693	67.8	0.69
chr14	105027221	105029242	2022	69.3	0.87
