# Supplementary material for: Intergenic, gene terminal, and intragenic CpG islands in the human genome
Source: BMC Genomics. 2010 Jan 19;11:48. doi: 10.1186/1471-2164-11-48 (PMC2817693; doi:10.1186/1471-2164-11-48)
Supplement: Additional file 2 — Gene elements. The archive contains row data used for statistical significance of gene elements and CGIs overlap. See Table 1 and Figure 1 in the manuscript. [file 1471-2164-11-48-S2.ZIP › 1coding_exon/isl_1coding_exon_chr17.txt]

chr17	260071	260622	552	67.8	1.09
chr17	564506	565309	804	68.8	0.86
chr17	581954	583249	1296	68.4	1.03
chr17	631901	632738	838	64.6	0.97
chr17	828484	830131	1648	55.5	1.15
chr17	846593	847513	921	64.7	0.9
chr17	958595	959718	1124	71.5	0.85
chr17	1029127	1030583	1457	56.8	1.03
chr17	1249357	1250639	1283	66.5	0.84
chr17	1305639	1306564	926	71	0.84
chr17	1366193	1367184	992	70.2	0.88
chr17	1477861	1479979	2119	70.6	0.85
chr17	1498481	1499999	1519	64.2	0.83
chr17	1534538	1535150	613	65.6	0.85
chr17	1679585	1680317	733	73.4	0.91
chr17	1879889	1880602	714	65	0.8
chr17	2153268	2153998	731	65.8	1.02
chr17	2186381	2188297	1917	64.5	0.94
chr17	2249643	2252152	2510	63.2	0.86
chr17	2554486	2554755	270	66.7	0.77
chr17	3486068	3487233	1166	70.2	0.79
chr17	3517974	3519367	1394	69.7	0.88
chr17	3545802	3546300	499	65.1	0.97
chr17	3813809	3814844	1036	64.1	0.98
chr17	3854743	3855126	384	68	0.83
chr17	3992542	3994116	1575	54.3	1.21
chr17	4113455	4114102	648	66.7	1.04
chr17	4215375	4216904	1530	72.2	0.88
chr17	4404933	4405733	801	64.9	0.88
chr17	4489465	4491683	2219	59	0.76
chr17	4553734	4554471	738	66.8	0.85
chr17	4560150	4561172	1023	70.8	0.82
chr17	4581317	4581979	663	62	0.81
chr17	4588788	4590159	1372	69.2	0.82
chr17	4635369	4636303	935	64.1	0.79
chr17	4646342	4646596	255	60.8	0.87
chr17	4743045	4746181	3137	64.3	0.7
chr17	4783604	4784381	778	64.5	0.99
chr17	4791688	4794652	2965	61.5	0.85
chr17	4810914	4812434	1521	61.7	0.74
chr17	4831007	4831715	709	74	0.81
chr17	4955430	4956080	651	69	0.85
chr17	5126232	5126597	366	77	0.98
chr17	5263232	5264440	1209	57.9	0.94
chr17	5282853	5283355	503	73.2	1
chr17	5312573	5313042	470	71.5	0.77
chr17	5330115	5331007	893	62.6	0.92
chr17	6399854	6400553	700	73	0.91
chr17	6484079	6485287	1209	66.3	0.76
chr17	6495557	6496309	753	68.7	0.86
chr17	6557147	6558195	1049	66.1	0.81
chr17	6839545	6841151	1607	68.3	0.7
chr17	6856549	6856925	377	70.8	0.68
chr17	6858294	6859263	970	61.5	1
chr17	6866125	6868251	2127	63.4	0.66
chr17	6886114	6888245	2132	68.8	0.67
chr17	7063763	7064442	680	66.3	0.84
chr17	7078083	7078857	775	63.4	0.94
chr17	7081846	7083795	1950	57	1.01
chr17	7086204	7087433	1230	59.8	0.94
chr17	7095149	7096850	1702	60	0.84
chr17	7105010	7106969	1960	64	0.79
chr17	7124749	7126411	1663	65.4	0.71
chr17	7138156	7139141	986	59.9	1.04
chr17	7150949	7152464	1516	65.6	1.01
chr17	7158900	7159684	785	63.8	0.99
chr17	7173055	7173875	821	55.4	1.15
chr17	7237229	7239190	1962	65.7	0.68
chr17	7247931	7249350	1420	61.8	0.79
chr17	7252397	7252787	391	72.1	0.97
chr17	7283554	7284752	1199	64.7	0.67
chr17	7288999	7289554	556	70.3	0.68
chr17	7309726	7309968	243	63.4	0.87
chr17	7328005	7329050	1046	61.1	0.83
chr17	7392875	7393369	495	62.4	1
chr17	7416641	7418054	1414	68.2	0.89
chr17	7427010	7428155	1146	62.7	0.84
chr17	7471431	7471976	546	65.2	0.74
chr17	7494865	7496063	1199	68.7	0.8
chr17	7549102	7549681	580	75	0.63
chr17	7701007	7702405	1399	58.9	0.87
chr17	7773258	7773889	632	67.9	0.81
chr17	7846653	7848170	1518	68.1	0.77
chr17	8006635	8007219	585	66.3	1.1
chr17	8020216	8020850	635	65.7	0.81
chr17	8091852	8092245	394	58.9	0.94
chr17	8132590	8133220	631	66.6	0.8
chr17	8732196	8732729	534	65.5	0.61
chr17	8864893	8867645	2753	67.8	1.04
chr17	9419733	9419950	218	70.6	1
chr17	9748793	9749064	272	62.1	0.82
chr17	10041760	10043165	1406	68.1	0.96
chr17	10541151	10541924	774	69.3	0.84
chr17	10573515	10574215	701	69.9	0.89
chr17	11084213	11086141	1929	57.6	1.18
chr17	11442357	11443053	697	72.5	0.87
chr17	11864677	11865596	920	70.5	0.94
chr17	12633463	12634415	953	72.6	0.84
chr17	12861682	12862291	610	66.4	1.1
chr17	13913356	13913810	455	66.2	0.83
chr17	15104656	15105535	880	66	0.8
chr17	15407085	15407568	484	68	0.78
chr17	15843226	15844413	1188	64.4	1.01
chr17	16196344	16197873	1530	56.3	1.01
chr17	16283230	16283622	393	61.1	0.92
chr17	16335559	16336568	1010	59.4	1.15
chr17	16886110	16887042	933	52.2	1.25
chr17	17124612	17125424	813	67.2	0.88
chr17	17147253	17148031	779	62.9	1.21
chr17	17435324	17436230	907	67.9	0.9
chr17	17638436	17638788	353	65.7	0.8
chr17	17641596	17641805	210	64.8	0.82
chr17	17680188	17681250	1063	72.1	0.91
chr17	17815893	17816658	766	71.8	0.75
chr17	17882924	17884220	1297	68	0.97
chr17	17931806	17932306	501	61.9	0.92
chr17	17962921	17965593	2673	63.4	0.92
chr17	18026984	18029085	2102	65.1	0.97
chr17	18102437	18103041	605	61.8	0.9
chr17	18158547	18159781	1235	64.3	0.92
chr17	18469102	18469439	338	63.6	0.78
chr17	18625251	18625734	484	67.8	0.78
chr17	19205997	19207037	1041	62.8	0.91
chr17	19221594	19223134	1541	67	0.76
chr17	19377381	19378284	904	66	0.89
chr17	19491937	19493075	1139	68.7	0.75
chr17	19588732	19589084	353	71.4	0.68
chr17	19710899	19712100	1202	72.2	0.97
chr17	19821269	19822225	957	69.7	0.73
chr17	19999621	20000652	1032	71.5	0.89
chr17	20739550	20740704	1155	65.9	0.65
chr17	20970649	20971337	689	64.3	0.85
chr17	21128170	21129036	867	66.2	0.82
chr17	22645127	22645857	731	66.6	0.83
chr17	23669988	23670732	745	67	0.87
chr17	23708293	23709002	710	71.8	0.84
chr17	23722487	23723684	1198	70.1	0.76
chr17	23903367	23903914	548	70.1	0.86
chr17	23922233	23922908	676	69.4	0.79
chr17	23949870	23950639	770	62.3	0.82
chr17	23995910	23996608	699	69.7	0.94
chr17	24012849	24013518	670	59.3	0.99
chr17	24062212	24063046	835	64	0.96
chr17	24068296	24069176	881	68.8	0.92
chr17	24070984	24071400	417	59	0.95
chr17	24077069	24078211	1143	66.6	0.86
chr17	24079315	24080183	869	62.8	0.87
chr17	24094666	24095697	1032	70.3	0.78
chr17	24206106	24206445	340	63.5	0.85
chr17	24248132	24248999	868	70.4	0.75
chr17	24253602	24254304	703	77.2	0.96
chr17	24300346	24303003	2658	66	0.71
chr17	24356395	24357314	920	64.8	0.91
chr17	24517330	24518006	677	63.7	0.62
chr17	24917213	24920204	2992	62	0.87
chr17	24939845	24941083	1239	55.8	0.92
chr17	24944001	24945231	1231	50.5	1.07
chr17	24966659	24969514	2856	61.9	0.73
chr17	25112154	25112733	580	61.6	1.1
chr17	25280953	25281534	582	61.5	1.13
chr17	25467873	25468137	265	58.9	1.25
chr17	25642497	25643399	903	68	0.88
chr17	25729490	25730944	1455	62.8	0.99
chr17	25828463	25828819	357	66.1	0.74
chr17	26082535	26083083	549	64.5	1.08
chr17	26175608	26176027	420	77.4	1
chr17	26183005	26183549	545	66.2	0.89
chr17	26272981	26274052	1072	74.6	0.78
chr17	26322173	26322732	560	67.7	0.87
chr17	26742357	26743417	1061	52.8	1.28
chr17	26838741	26839782	1042	64.7	0.97
chr17	27209878	27210693	816	52.7	1.21
chr17	27252718	27253075	358	63.1	0.9
chr17	27287875	27288628	754	63.1	1.12
chr17	27493446	27494055	610	55.4	1.05
chr17	27617312	27618146	835	74.7	0.85
chr17	27693114	27693400	287	65.5	0.9
chr17	27701115	27701573	459	58	0.84
chr17	27795074	27796250	1177	58.1	0.85
chr17	28227565	28228298	734	76.6	0.95
chr17	28642459	28644578	2120	65.8	0.88
chr17	29930079	29933064	2986	66.3	0.84
chr17	30312288	30313026	739	58.6	1.01
chr17	30470540	30471263	724	69.8	0.81
chr17	30493010	30493531	522	65.7	0.89
chr17	31086282	31086526	245	65.3	0.88
chr17	31146138	31146914	777	72.7	0.85
chr17	31159992	31161013	1022	60.9	0.88
chr17	31281760	31281961	202	64.4	1.01
chr17	31916422	31917043	622	57.4	1.05
chr17	32022167	32023015	849	70.1	0.86
chr17	32031947	32032903	957	67.8	0.77
chr17	32366013	32374988	8976	60.4	0.73
chr17	32379872	32380870	999	66.6	0.98
chr17	32946836	32947139	304	57.9	0.82
chr17	33043094	33043870	777	70.7	0.8
chr17	33077364	33077641	278	65.5	0.98
chr17	33176147	33178879	2733	65	0.83
chr17	33761184	33762465	1282	68.3	0.82
chr17	33967935	33968351	417	71	0.8
chr17	33973071	33973464	394	67.5	0.91
chr17	34162189	34163103	915	59.7	0.73
chr17	34208783	34209906	1124	60.2	0.91
chr17	34234900	34235276	377	61.3	1.05
chr17	34262998	34263644	647	53.6	1.04
chr17	34279264	34280630	1367	70.2	0.76
chr17	34561025	34561301	277	76.5	0.61
chr17	34606732	34607403	672	71.3	0.68
chr17	34610013	34610471	459	65.6	0.89
chr17	34634480	34635889	1410	69.1	0.89
chr17	34810893	34812508	1616	66.7	0.84
chr17	35036841	35037445	605	74.2	0.86
chr17	35077220	35078515	1296	65.4	0.87
chr17	35097639	35098007	369	61.8	0.91
chr17	35109975	35110417	443	69.5	0.78
chr17	35139982	35140536	555	73.3	0.79
chr17	35277672	35278163	492	68.1	1.05
chr17	35390177	35391016	840	63.9	0.96
chr17	35531287	35533030	1744	54.8	1.08
chr17	35751054	35752489	1436	67.1	0.75
chr17	35827243	35827769	527	63.4	0.92
chr17	35853196	35853832	637	68.9	0.89
chr17	36937435	36938125	691	70.6	0.96
chr17	37098360	37099476	1117	67.6	0.82
chr17	37143483	37145015	1533	68	0.73
chr17	37220934	37222130	1197	68.9	0.89
chr17	37245548	37246153	606	69	0.92
chr17	37372132	37372827	696	68.4	0.97
chr17	37373760	37373997	238	61.3	0.98
chr17	37422526	37423220	695	68.1	0.83
chr17	37586124	37586997	874	65.2	0.8
chr17	37941560	37942297	738	56.6	1.08
chr17	37967614	37968808	1195	62	0.71
chr17	37972213	37973159	947	70.2	0.83
chr17	37982971	37983491	521	65.6	0.86
chr17	38014586	38015287	702	68.4	0.89
chr17	38064759	38065123	365	70.7	0.9
chr17	38081502	38082185	684	70.6	0.81
chr17	38088318	38088624	307	71	0.78
chr17	38166343	38167079	737	73	0.91
chr17	38185856	38186825	970	64.6	0.85
chr17	38189491	38189706	216	61.1	0.85
chr17	38238534	38239448	915	57.4	0.96
chr17	38385989	38386893	905	70.7	0.94
chr17	38427348	38427962	615	61.1	0.98
chr17	38430863	38431119	257	69.3	0.86
chr17	38978131	38979691	1561	61.8	0.85
chr17	39211161	39211872	712	71.9	0.87
chr17	39385700	39386467	768	68.2	0.9
chr17	39437554	39440498	2945	66	0.67
chr17	39447670	39447958	289	62.3	0.83
chr17	39499181	39499622	442	66.7	1.04
chr17	39503452	39504027	576	67.9	0.76
chr17	39574680	39575142	463	67	0.79
chr17	39741337	39741919	583	72.4	0.62
chr17	39935904	39936572	669	68.5	0.92
chr17	40122533	40122835	303	68	0.98
chr17	40141427	40141804	378	56.3	1.21
chr17	40191303	40192458	1156	55.1	0.95
chr17	40493756	40494383	628	59.1	0.83
chr17	40654509	40655423	915	58.8	1.17
chr17	40694908	40695615	708	70.1	0.75
chr17	40862612	40866163	3552	61.5	0.84
chr17	41216448	41218691	2244	63.1	0.92
chr17	41805629	41806355	727	64.1	0.91
chr17	42023123	42023849	727	64.1	0.91
chr17	42250800	42252024	1225	67.6	0.8
chr17	42283287	42284689	1403	69.5	0.82
chr17	42355214	42355697	484	64.3	0.82
chr17	42621251	42621973	723	62.8	0.9
chr17	42685928	42686765	838	64.3	1.1
chr17	42963280	42963980	701	55.9	1.17
chr17	43081673	43083221	1549	64.3	0.93
chr17	43128451	43128694	244	66	0.68
chr17	43165589	43166387	799	74	0.98
chr17	43263784	43264066	283	67.5	0.9
chr17	43273094	43273773	680	68.5	0.7
chr17	43403069	43403822	754	67.2	0.74
chr17	43862344	43862777	434	62.4	1.01
chr17	43984553	43984815	263	68.8	0.7
chr17	44030044	44030588	545	67.3	1.06
chr17	44377062	44377343	282	60.6	1.31
chr17	44427820	44431041	3222	63.8	0.79
chr17	44564811	44565739	929	67.4	0.88
chr17	44927345	44930315	2971	62.7	0.89
chr17	45195834	45196376	543	60.2	0.87
chr17	45220974	45221723	750	63.6	0.88
chr17	45400788	45402206	1419	67.7	0.72
chr17	45425698	45427653	1956	59.9	0.88
chr17	45487994	45489083	1090	65.7	0.93
chr17	45527460	45527993	534	69.9	0.91
chr17	45631877	45634007	2131	60.8	0.74
chr17	45777989	45778563	575	65.9	0.96
chr17	45805456	45805664	209	61.2	0.98
chr17	45829516	45830094	579	70.3	0.96
chr17	45858056	45858886	831	62.7	0.72
chr17	45900570	45901899	1330	67.1	0.78
chr17	45911004	45911508	505	65.3	1.08
chr17	45940385	45941166	782	62.5	0.89
chr17	45968878	45969465	588	64.1	0.76
chr17	45979415	45979722	308	76.9	0.87
chr17	45991103	45994278	3176	64.9	0.74
chr17	46067050	46067704	655	76.3	0.81
chr17	46139561	46140330	770	63.6	0.85
chr17	46151750	46152316	567	71.8	0.99
chr17	46552522	46553473	952	54.9	1.15
chr17	46598620	46599646	1027	74.4	0.9
chr17	46692102	46693582	1481	63.7	0.88
chr17	50332866	50333306	441	73.2	0.91
chr17	50400551	50401367	817	63	0.87
chr17	50697198	50698060	863	56.2	1.13
chr17	50853243	50854545	1303	58.9	0.86
chr17	51183422	51183737	316	72.2	0.79
chr17	52265496	52267469	1974	64.4	1.03
chr17	52345832	52346770	939	69.3	0.84
chr17	52393057	52393529	473	66.6	0.93
chr17	52410296	52410554	259	59.1	0.93
chr17	52688068	52689244	1177	64.2	0.93
chr17	53282212	53283097	886	61.4	0.72
chr17	53317573	53318228	656	61.7	0.85
chr17	53419830	53421050	1221	54.7	0.92
chr17	53438750	53440372	1623	59.8	1.01
chr17	53784455	53784905	451	64.5	0.92
chr17	53964025	53964582	558	70.6	0.93
chr17	54124865	54125294	430	63.3	0.93
chr17	54187961	54188985	1025	53.2	1.17
chr17	54538411	54539223	813	68.8	0.92
chr17	54586638	54587437	800	57.9	0.83
chr17	54642138	54642574	437	61.3	0.83
chr17	54997503	54998076	574	65	0.97
chr17	55324794	55325803	1010	58.8	0.85
chr17	55510793	55511209	417	66.2	0.84
chr17	55582024	55582502	479	75.6	0.89
chr17	55823763	55824685	923	61.2	1
chr17	55957805	55958492	688	62.6	0.95
chr17	56032006	56032999	994	64.2	1.1
chr17	56827843	56838048	10206	59.7	0.82
chr17	56886506	56890036	3531	65.4	0.64
chr17	57359672	57360198	527	61.5	0.96
chr17	57497030	57498298	1269	55.4	0.93
chr17	58058275	58059675	1401	56.7	0.97
chr17	58868485	58869118	634	69.4	0.7
chr17	58907567	58908795	1229	62.2	0.94
chr17	59031887	59032410	524	68.7	0.84
chr17	59052740	59054460	1721	57.9	0.89
chr17	59258459	59259025	567	65.6	0.93
chr17	59560704	59561782	1079	61.8	1.1
chr17	59923345	59923785	441	65.3	0.95
chr17	59931942	59934028	2087	62.4	0.94
chr17	60087872	60089320	1449	57.1	0.97
chr17	60204829	60208259	3431	63.9	0.82
chr17	60401978	60402755	778	58.9	1.16
chr17	60482356	60483817	1462	59.8	1
chr17	61728510	61730079	1570	54.7	1.19
chr17	62391470	62392783	1314	54	1.04
chr17	62471192	62471491	300	66.3	0.69
chr17	62792806	62793299	494	71.9	0.75
chr17	63144231	63144730	500	62.2	0.89
chr17	63964945	63965732	788	60.4	0.93
chr17	64107668	64109173	1506	67.5	0.86
chr17	67627870	67631593	3724	61.1	0.77
chr17	68700003	68701053	1051	58.1	1.15
chr17	68739656	68740669	1014	65.5	0.8
chr17	69711528	69712023	496	64.7	0.84
chr17	69721265	69721885	621	68.3	0.8
chr17	69938379	69940572	2194	67	0.78
chr17	70244444	70245140	697	71.4	0.81
chr17	70256024	70257547	1524	69	0.84
chr17	70380518	70381298	781	64.7	0.84
chr17	70400945	70401655	711	75.4	0.79
chr17	70430591	70432614	2024	63.3	0.74
chr17	70443325	70444196	872	69.3	0.78
chr17	70479763	70480759	997	65.8	0.86
chr17	70495217	70496186	970	72.3	0.89
chr17	70520158	70520765	608	68.8	0.8
chr17	70616825	70618262	1438	64.3	0.77
chr17	70638792	70639590	799	72.6	0.87
chr17	70661426	70662480	1055	67.5	0.85
chr17	70689658	70690788	1131	64.8	0.99
chr17	70712922	70713717	796	64.1	0.86
chr17	70768776	70769696	921	68.1	0.84
chr17	71022612	71024771	2160	66.3	0.88
chr17	71095434	71097932	2499	64.8	0.85
chr17	71174595	71175223	629	59.6	0.91
chr17	71272274	71272864	591	72.1	0.76
chr17	71286385	71287639	1255	65.9	1
chr17	71292442	71292903	462	66.5	0.98
chr17	71362856	71363817	962	63	0.82
chr17	71385124	71386518	1395	67.9	0.9
chr17	71398792	71398992	201	66.7	0.72
chr17	71404092	71405043	952	66.8	0.95
chr17	71412122	71412948	827	71	0.81
chr17	71486567	71487326	760	64.1	0.89
chr17	71579770	71580351	582	56.2	0.94
chr17	71611334	71611650	317	66.2	0.95
chr17	71747354	71748806	1453	60.7	1.16
chr17	71772723	71773877	1155	56.5	1.18
chr17	71815074	71816023	950	68.9	0.83
chr17	71860747	71862251	1505	65	0.85
chr17	71890444	71894108	3665	68.7	0.87
chr17	71959984	71961019	1036	57	1.11
chr17	72044877	72046161	1285	66.1	0.93
chr17	72092570	72093991	1422	71.2	0.81
chr17	72218061	72218662	602	61.8	1.01
chr17	72233627	72235015	1389	67.5	0.93
chr17	72243941	72245817	1877	65.9	1.08
chr17	72375766	72378252	2487	65.3	0.83
chr17	72788913	72789767	855	67.4	0.83
chr17	72880284	72882101	1818	63.4	0.76
chr17	73639117	73640001	885	74.1	0.7
chr17	73675991	73676867	877	69.4	0.89
chr17	73721725	73722222	498	71.1	0.81
chr17	74289106	74289985	880	72.3	1.05
chr17	74432280	74433556	1277	64	0.93
chr17	74504969	74505214	246	65.9	0.71
chr17	75366647	75367367	721	58.4	0.98
chr17	75385268	75393063	7796	58.6	0.79
chr17	75427587	75433676	6090	64.2	0.76
chr17	75623672	75625679	2008	53.9	1.11
chr17	75734918	75736138	1221	52.1	1.21
chr17	75769848	75770050	203	68.5	0.63
chr17	75808576	75809549	974	66.7	0.89
chr17	75936057	75936582	526	58	0.86
chr17	76003033	76004317	1285	67.9	0.93
chr17	76064103	76067378	3276	68.7	0.91
chr17	76580012	76581079	1068	65.4	1.13
chr17	76623525	76624357	833	64.6	1.01
chr17	76707630	76711272	3643	70.4	0.66
chr17	76754097	76754623	527	65.5	0.99
chr17	76827012	76828366	1355	69.4	0.87
chr17	76882963	76884062	1100	70.1	0.78
chr17	77092831	77097021	4191	63	0.85
chr17	77109601	77110886	1286	67.7	0.72
chr17	77243662	77244635	974	70.9	0.88
chr17	77260600	77261852	1253	71.1	0.96
chr17	77279977	77281216	1240	69.4	0.88
chr17	77289342	77290210	869	72.3	0.89
chr17	77411520	77412588	1069	63.8	1.04
chr17	77419990	77420964	975	66.5	0.6
chr17	77441809	77443277	1469	61.9	1.13
chr17	77461980	77463103	1124	66.3	1
chr17	77468718	77469416	699	65.7	1.12
chr17	77486042	77486352	311	67.2	0.72
chr17	77487960	77488824	865	73.5	0.83
chr17	77510577	77513312	2736	67.7	0.98
chr17	77528427	77529340	914	68.2	1.06
chr17	77573489	77574837	1349	67.7	0.79
chr17	77574972	77575252	281	63.7	0.67
chr17	77581273	77583604	2332	67.7	0.87
chr17	77588070	77588953	884	72.5	0.82
chr17	77601804	77603856	2053	65.2	0.85
chr17	77615945	77617467	1523	65.4	0.91
chr17	77647461	77647681	221	66.1	0.79
chr17	77824309	77825109	801	64	1.03
chr17	78009294	78010548	1255	71	0.96
chr17	78070388	78071842	1455	55.3	1.3
chr17	78248625	78250472	1848	64.8	0.91
chr17	78267837	78268525	689	70.1	0.94
chr17	78286357	78287018	662	73.7	0.97
chr17	78302342	78304132	1791	60.3	1.2
chr17	78602535	78603288	754	69	0.95
chr17	78629620	78632696	3077	59.8	1.13
