# Supplementary material for: Intergenic, gene terminal, and intragenic CpG islands in the human genome
Source: BMC Genomics. 2010 Jan 19;11:48. doi: 10.1186/1471-2164-11-48 (PMC2817693; doi:10.1186/1471-2164-11-48)
Supplement: Additional file 2 — Gene elements. The archive contains row data used for statistical significance of gene elements and CGIs overlap. See Table 1 and Figure 1 in the manuscript. [file 1471-2164-11-48-S2.ZIP › 1coding_exon/isl_1coding_exon_chr18.txt]

chr18	148279	149311	1033	53.6	1
chr18	257711	258382	672	64.9	0.87
chr18	489316	490722	1407	59.5	1.01
chr18	647402	648745	1344	68.5	0.9
chr18	702233	703086	854	72.4	1
chr18	894579	899574	4996	59.7	0.74
chr18	2836566	2838175	1610	65.3	0.85
chr18	3438007	3442360	4354	58.9	0.83
chr18	3869203	3870087	885	67.9	0.73
chr18	7106853	7108241	1389	66.7	0.89
chr18	7556558	7558830	2273	63.6	1.01
chr18	9092417	9092973	557	72.9	0.79
chr18	9603736	9605303	1568	56.5	1.11
chr18	9697753	9699311	1559	66.4	0.88
chr18	9903465	9905164	1700	67.6	0.93
chr18	10444454	10445268	815	65.9	1.03
chr18	10515842	10516433	592	70.4	0.82
chr18	11679062	11680108	1047	63.9	1.08
chr18	11740922	11742756	1835	66.4	0.83
chr18	11970484	11972142	1659	61.1	1.01
chr18	12244148	12245089	942	68	0.78
chr18	12297555	12299043	1489	62.1	1.03
chr18	12366573	12367306	734	72.5	1
chr18	12397716	12398242	527	69.1	1.05
chr18	12692185	12693242	1058	66.4	0.92
chr18	12873286	12874578	1293	60.1	1.1
chr18	12937925	12938654	730	73	0.93
chr18	17446142	17446592	451	68.7	0.92
chr18	17538164	17539050	887	70.8	0.89
chr18	17574588	17575937	1350	70.7	0.89
chr18	17998935	18006361	7427	58.6	0.89
chr18	19271670	19272009	340	60.6	1.04
chr18	19287070	19287655	586	67.4	0.81
chr18	19337160	19338151	992	63.7	1.09
chr18	19420157	19421064	908	68.4	0.89
chr18	19496365	19496803	439	62.9	0.98
chr18	19523268	19524347	1080	73.6	0.84
chr18	20260309	20261005	697	71.7	0.84
chr18	21184017	21184902	886	54.6	1.02
chr18	21923970	21925273	1304	64.3	0.9
chr18	21967727	21967951	225	67.6	1
chr18	24009413	24012173	2761	58.9	0.93
chr18	26875488	26877115	1628	62.9	0.83
chr18	26935319	26936453	1135	62.7	0.84
chr18	27331551	27332524	974	58.8	0.95
chr18	27776400	27777575	1176	59.8	0.89
chr18	27852565	27853458	894	66.8	0.79
chr18	27925756	27927312	1557	66.6	0.94
chr18	28304114	28305343	1230	58.7	1.06
chr18	28603689	28606300	2612	60.3	0.72
chr18	30875214	30875687	474	66.5	0.89
chr18	31331544	31332061	518	64.1	1
chr18	31901064	31901663	600	69.2	0.91
chr18	31962918	31964234	1317	67.8	0.83
chr18	32020390	32022143	1754	65.9	0.74
chr18	32130726	32132485	1760	62.3	0.88
chr18	32662557	32663287	731	68.3	0.95
chr18	33398906	33401626	2721	53	1.03
chr18	41905795	41906453	659	73.3	0.91
chr18	41931955	41932350	396	69.2	0.85
chr18	41938112	41938845	734	61.7	0.82
chr18	42167344	42168475	1132	58.7	1.06
chr18	42590182	42591108	927	66.8	0.91
chr18	42750909	42751830	922	56	1.3
chr18	42956570	42956838	269	66.2	0.92
chr18	44728930	44733362	4433	58.4	0.88
chr18	45341878	45342526	649	62.9	0.74
chr18	45593410	45594954	1545	61.2	0.78
chr18	46067433	46068544	1112	61	0.99
chr18	50004711	50005189	479	71	1.04
chr18	50049710	50050330	621	68.3	0.84
chr18	52456418	52457085	668	59	0.98
chr18	53170706	53172603	1898	62.5	0.77
chr18	53404543	53405091	549	76.7	0.94
chr18	53439639	53440480	842	64.3	0.85
chr18	53861827	53863530	1704	59.9	0.98
chr18	54489192	54490257	1066	73.2	0.84
chr18	54957589	54958405	817	66.7	0.76
chr18	55038072	55038645	574	67.8	0.87
chr18	55090605	55092520	1916	65.6	0.79
chr18	55177046	55177749	704	71	0.8
chr18	55514695	55515981	1287	67.1	0.82
chr18	55717847	55718703	857	62.5	0.98
chr18	58143050	58144536	1487	61.3	0.86
chr18	59184959	59186036	1078	64.1	0.98
chr18	59240243	59241337	1095	63.3	0.81
chr18	64532915	64533555	641	69.1	0.88
chr18	65218490	65220148	1659	63.2	1.03
chr18	66023502	66024338	837	59	1.02
chr18	68359955	68362770	2816	59.9	0.87
chr18	68684946	68687851	2906	60.4	0.93
chr18	70109122	70110750	1629	65.3	0.87
chr18	73090545	73092810	2266	69.5	0.81
chr18	74837994	74842232	4239	52.4	1.16
chr18	74929627	74930784	1158	74	1.02
chr18	75254281	75261747	7467	54.8	0.92
chr18	75540083	75541386	1304	73.9	1.06
chr18	75811758	75813442	1685	69.3	0.95
chr18	75849034	75849893	860	66.3	1.11
chr18	75895349	75895749	401	70.6	1.05
chr18	76105020	76106662	1643	54.5	1.11
