# Supplementary material for: Intergenic, gene terminal, and intragenic CpG islands in the human genome
Source: BMC Genomics. 2010 Jan 19;11:48. doi: 10.1186/1471-2164-11-48 (PMC2817693; doi:10.1186/1471-2164-11-48)
Supplement: Additional file 2 — Gene elements. The archive contains row data used for statistical significance of gene elements and CGIs overlap. See Table 1 and Figure 1 in the manuscript. [file 1471-2164-11-48-S2.ZIP › 1coding_exon/isl_1coding_exon_chr20.txt]

chr20	219056	219437	382	56.8	1.09
chr20	390531	391317	787	52.2	1.29
chr20	930653	931252	600	63.7	1.06
chr20	1047079	1047561	483	67.5	0.97
chr20	1224888	1225121	234	70.1	0.61
chr20	1241682	1242328	647	71.3	0.62
chr20	1321260	1321917	658	74.8	0.93
chr20	1394937	1395729	793	74	0.96
chr20	2030285	2032070	1786	66.7	0.92
chr20	2399076	2399572	497	65.8	0.91
chr20	2580679	2581690	1012	68.7	1.02
chr20	2592562	2592901	340	64.4	0.87
chr20	2620905	2622698	1794	57.3	1.21
chr20	2728979	2729497	519	76.5	0.8
chr20	2768510	2769911	1402	70.4	0.79
chr20	2974278	2975468	1191	69.4	0.9
chr20	3000098	3001103	1006	72	0.82
chr20	3132875	3133385	511	66.9	0.82
chr20	3138012	3138562	551	65	0.8
chr20	3399292	3400231	940	56.1	1.07
chr20	3610311	3611187	877	65.9	0.79
chr20	3724619	3725374	756	59	0.85
chr20	3817454	3818570	1117	72.3	0.88
chr20	5041361	5042145	785	64.6	0.89
chr20	5047994	5048866	873	66.1	0.92
chr20	5055203	5056086	884	64.5	1.03
chr20	5839879	5840417	539	72.2	0.83
chr20	5878963	5879623	661	63.5	0.9
chr20	5934400	5935297	898	72.6	0.88
chr20	5980676	5981517	842	72.3	0.82
chr20	6698696	6698957	262	71.8	0.96
chr20	7947790	7948499	710	73.9	0.99
chr20	8060885	8061592	708	67.7	0.94
chr20	9443254	9443597	344	64.2	0.86
chr20	10600574	10603611	3038	63.7	0.83
chr20	13713167	13713909	743	59.9	0.85
chr20	16501837	16502260	424	67.7	0.95
chr20	17459479	17460209	731	71.4	1.04
chr20	17498331	17499317	987	73.4	0.76
chr20	17896756	17898008	1253	62.9	0.94
chr20	17984865	17986633	1769	64.3	0.81
chr20	18395430	18396341	912	62.6	0.73
chr20	18425660	18425892	233	67	0.7
chr20	18516437	18517092	656	74.4	0.91
chr20	19140460	19141902	1443	60.3	0.97
chr20	19945705	19946559	855	70.6	0.84
chr20	19980741	19981471	731	64.8	0.82
chr20	21054649	21054967	319	73.7	0.85
chr20	21231637	21232446	810	70.9	0.89
chr20	23294035	23294650	616	66.4	0.9
chr20	23349109	23350294	1186	70.5	0.7
chr20	23565907	23566639	733	72.7	0.88
chr20	24920666	24921700	1035	66.5	0.87
chr20	24985708	24987211	1504	69.5	0.75
chr20	25009762	25010928	1167	70.4	0.8
chr20	25124028	25124620	593	63.1	0.97
chr20	25176301	25177402	1102	68.2	0.99
chr20	25318336	25319823	1488	71.8	0.83
chr20	25336233	25336642	410	65.4	0.98
chr20	28225061	28226018	958	65.7	0.74
chr20	29565719	29566517	799	63.8	0.88
chr20	29921569	29922373	805	66	0.86
chr20	29931206	29931626	421	62.2	1.01
chr20	30003185	30003620	436	68.6	1.05
chr20	30019563	30020163	601	62.4	1.01
chr20	30103570	30104447	878	67.7	0.74
chr20	30258944	30259502	559	75	1.01
chr20	30409309	30410694	1386	60.7	0.94
chr20	30794619	30794877	259	62.9	0.98
chr20	31494704	31495625	922	69.4	0.88
chr20	31725606	31726071	466	57.1	1.29
chr20	31737219	31738166	948	59.6	1.12
chr20	31771479	31771781	303	69.6	0.98
chr20	31783167	31784215	1049	57	1.1
chr20	31862924	31863211	288	64.9	0.73
chr20	32162919	32163942	1024	64.5	0.91
chr20	32354221	32355004	784	66.6	0.84
chr20	32567774	32568204	431	69.1	0.84
chr20	32609797	32610979	1183	70.5	0.86
chr20	32728328	32728854	527	64.1	0.94
chr20	32755477	32756229	753	65.9	1.07
chr20	32760176	32761903	1728	64.5	0.71
chr20	32910841	32911165	325	67.7	0.71
chr20	32914810	32915035	226	69.5	1.11
chr20	32924092	32924527	436	73.6	0.82
chr20	32927818	32928306	489	70.6	0.89
chr20	33144100	33144690	591	67.5	0.86
chr20	33198229	33198941	713	62.4	0.78
chr20	33335371	33336153	783	68.1	0.83
chr20	33343319	33343629	311	74.6	0.69
chr20	33592952	33593452	501	67.5	0.8
chr20	33667093	33667715	623	72.9	0.82
chr20	33750236	33751115	880	69	0.88
chr20	34493472	34493676	205	73.2	0.76
chr20	34667244	34668196	953	65.2	0.96
chr20	34901056	34901263	208	65.9	0.9
chr20	35012752	35013865	1114	66.4	0.74
chr20	35157454	35158058	605	66.8	0.78
chr20	35240824	35241457	634	72.4	0.86
chr20	35446010	35446853	844	73	0.85
chr20	35582018	35583550	1533	60.6	0.86
chr20	35755597	35756000	404	65.8	0.89
chr20	35964558	35965547	990	67.6	0.94
chr20	36095249	36095909	661	67.2	0.91
chr20	36226964	36227281	318	67.3	0.84
chr20	36322306	36322856	551	58.3	1.01
chr20	36508642	36509268	627	69.5	0.73
chr20	36810036	36810844	809	71.7	1.06
chr20	36897917	36898261	345	69.9	0.72
chr20	37024032	37024598	567	69.8	0.86
chr20	39090476	39091826	1351	61.8	1.02
chr20	39198644	39200246	1603	72.4	0.88
chr20	39427960	39429224	1265	67.2	0.92
chr20	41250890	41252626	1737	65.8	0.94
chr20	41519363	41520736	1374	67	1.14
chr20	41576625	41577005	381	71.4	0.75
chr20	41728814	41729734	921	60.8	0.88
chr20	42309179	42309598	420	69.5	0.65
chr20	42372865	42373457	593	70.7	0.88
chr20	42583714	42584193	480	66.5	0.77
chr20	42713476	42714141	666	63.8	1.11
chr20	42872152	42872960	809	58.8	1.18
chr20	43022135	43022597	463	72.8	0.93
chr20	43028309	43028658	350	70.9	0.98
chr20	43366327	43366814	488	67.8	1.18
chr20	43368614	43369047	434	71.4	0.71
chr20	43409948	43410656	709	66.1	0.89
chr20	43425030	43425790	761	65.7	0.77
chr20	43467873	43469368	1496	66.2	0.79
chr20	43478067	43478561	495	64.8	0.89
chr20	43531695	43532950	1256	68.4	0.64
chr20	43853905	43854275	371	74.1	0.94
chr20	43874354	43875062	709	62.6	0.89
chr20	43895791	43896576	786	70.6	0.8
chr20	43902696	43902974	279	64.9	0.82
chr20	43952305	43953768	1464	67	0.86
chr20	43973137	43973506	370	66.2	0.68
chr20	44033213	44034614	1402	66.8	0.79
chr20	44090871	44092650	1780	64.4	0.74
chr20	44180230	44180467	238	67.2	0.67
chr20	44313107	44313695	589	64.5	1.04
chr20	44713189	44713576	388	71.6	0.82
chr20	44771479	44772070	592	76.2	0.73
chr20	46877142	46878588	1447	60	1.2
chr20	46971595	46972079	485	56.7	1.06
chr20	47269191	47269474	284	62	1.08
chr20	47327605	47328606	1002	71.4	0.89
chr20	47531920	47532967	1048	66.7	0.86
chr20	47617601	47618240	640	66.6	0.75
chr20	47763053	47764089	1037	58.8	1.05
chr20	47862580	47863052	473	53.3	0.93
chr20	47986113	47986941	829	65.7	0.88
chr20	48032367	48033064	698	71.5	0.98
chr20	48162676	48163205	530	70.9	0.82
chr20	48203353	48204116	764	68.6	0.95
chr20	48560025	48560842	818	68.8	0.87
chr20	48780773	48782066	1294	69.7	1.01
chr20	48844809	48845549	741	76.9	0.84
chr20	49008224	49009694	1471	59.4	0.89
chr20	49059471	49060250	780	68.6	0.96
chr20	49592312	49592916	605	62.8	1.09
chr20	49817083	49818311	1229	58.3	0.84
chr20	49850720	49852452	1733	61.3	0.79
chr20	50154718	50155319	602	68.8	0.86
chr20	50241206	50242232	1027	72.1	0.86
chr20	51023115	51023427	313	68.4	0.74
chr20	51631466	51631807	342	60.2	0.84
chr20	52222660	52224393	1734	66.4	0.72
chr20	52257738	52258455	718	69.8	0.86
chr20	52525141	52526400	1260	59.6	0.86
chr20	54012011	54014085	2075	65.7	0.77
chr20	54367400	54367777	378	66.9	0.97
chr20	54476783	54477173	391	56.8	1.17
chr20	54633687	54640196	6510	62.6	0.75
chr20	55273624	55275583	1960	65.4	0.85
chr20	55338076	55338383	308	69.8	0.8
chr20	55397680	55400370	2691	52.7	0.98
chr20	55717298	55718801	1504	57.7	1.1
chr20	56159264	56159519	256	67.2	0.87
chr20	56236689	56237518	830	64.9	0.96
chr20	56318145	56318628	484	72.1	0.81
chr20	56397405	56398210	806	66	1
chr20	56522867	56523643	777	70	0.75
chr20	56848531	56850548	2018	64.2	0.85
chr20	56897048	56901134	4087	51.5	1.19
chr20	56989737	56990121	385	60	1.27
chr20	57015298	57015990	693	55.3	1.01
chr20	57040441	57041177	737	69.2	1
chr20	57050826	57051617	792	72.5	0.87
chr20	57199792	57201291	1500	66.2	0.69
chr20	57308713	57309521	809	70.3	0.9
chr20	57585676	57586242	567	69.8	1.06
chr20	57613204	57614182	979	67.1	0.89
chr20	59260373	59262373	2001	66.5	1.05
chr20	60072668	60073230	563	68	0.74
chr20	60074117	60075200	1084	51.5	1.37
chr20	60129957	60131737	1781	64.1	0.96
chr20	60150994	60153062	2069	58.3	1.24
chr20	60224705	60225113	409	72.1	0.66
chr20	60227575	60229516	1942	64.6	0.78
chr20	60310895	60312403	1509	63	1.03
chr20	60375015	60376079	1065	63.1	1.01
chr20	60394966	60396148	1183	63.5	0.96
chr20	60482757	60485292	2536	66.5	0.89
chr20	60758443	60758925	483	67.3	0.77
chr20	60810304	60811665	1362	71.8	0.9
chr20	60898114	60898543	430	71.6	1.12
chr20	60906274	60907595	1322	63.2	0.99
chr20	60918131	60919336	1206	68.9	0.89
chr20	60962565	60964071	1507	50.6	1.33
chr20	61012800	61013322	523	65.4	0.7
chr20	61054337	61054667	331	73.1	0.66
chr20	61110926	61111613	688	62.8	0.71
chr20	61317289	61318548	1260	58.6	1.07
chr20	61355090	61356832	1743	61.3	0.96
chr20	61462631	61464043	1413	63.1	0.79
chr20	61572986	61574439	1454	67.4	0.81
chr20	61621490	61623291	1802	70.8	0.84
chr20	61638877	61639128	252	70.2	0.72
chr20	61648887	61649627	741	71.8	0.64
chr20	61664411	61669429	5019	68.1	0.66
chr20	61753961	61755279	1319	72	0.89
chr20	61798458	61799002	545	70.1	0.75
chr20	61809104	61810718	1615	66.6	0.91
chr20	61839400	61842406	3007	59	0.79
chr20	61848624	61849056	433	72.7	0.77
chr20	61891535	61892828	1294	62.3	0.78
chr20	61966688	61967640	953	67.8	0.88
chr20	62057364	62058662	1299	70.7	0.88
chr20	62080571	62081607	1037	66.2	0.94
chr20	62082745	62083231	487	67.4	1.05
chr20	62164387	62165726	1340	67.7	0.77
