# Supplementary material for: Intergenic, gene terminal, and intragenic CpG islands in the human genome
Source: BMC Genomics. 2010 Jan 19;11:48. doi: 10.1186/1471-2164-11-48 (PMC2817693; doi:10.1186/1471-2164-11-48)
Supplement: Additional file 2 — Gene elements. The archive contains row data used for statistical significance of gene elements and CGIs overlap. See Table 1 and Figure 1 in the manuscript. [file 1471-2164-11-48-S2.ZIP › 1coding_exon/isl_1coding_exon_chr21.txt]

chr21	14273780	14274529	750	66.3	0.76
chr21	14510311	14510779	469	63.8	0.8
chr21	14677243	14677957	715	58.5	0.82
chr21	16023725	16024871	1147	62.7	1.09
chr21	17806678	17807982	1305	70.3	0.87
chr21	18538970	18539745	776	66.9	0.89
chr21	25901449	25902123	675	66.1	0.82
chr21	25933496	25934269	774	71.3	0.67
chr21	26028686	26030082	1397	60.7	0.87
chr21	26463765	26465395	1631	69.3	0.86
chr21	26866882	26867517	636	69.7	0.79
chr21	27138430	27139988	1559	67.3	0.89
chr21	27259728	27262108	2381	62.7	0.82
chr21	29179297	29179642	346	68.2	1.02
chr21	29286837	29287213	377	65.8	0.87
chr21	29313136	29313629	494	64.6	0.85
chr21	29367290	29368126	837	60.3	0.92
chr21	30233258	30233977	720	66.9	0.76
chr21	31953606	31954528	923	61.9	1.03
chr21	32025328	32026846	1519	66.3	0.98
chr21	32166782	32168480	1699	66.2	0.91
chr21	32572780	32573384	605	69.1	0.89
chr21	32705786	32707588	1803	63.4	0.96
chr21	32906239	32907321	1083	63.9	0.84
chr21	33065325	33066012	688	74	1.07
chr21	33560386	33560945	560	65.7	0.83
chr21	33618403	33619620	1218	64.8	0.88
chr21	33697308	33698363	1056	66	0.87
chr21	33836174	33837776	1603	60.7	0.85
chr21	33882259	33883122	864	65.4	1.01
chr21	34209674	34210078	405	65.4	0.83
chr21	34366958	34367883	926	60.9	1.12
chr21	34908494	34909668	1175	67.7	1
chr21	34963176	34965094	1919	72.9	0.84
chr21	35180823	35181342	520	70.2	0.83
chr21	36364011	36364648	638	69.7	0.9
chr21	36429069	36430129	1061	67.3	0.88
chr21	36614079	36614929	851	62.2	1.02
chr21	36990064	36995761	5698	61.7	0.81
chr21	37299808	37301307	1500	68.6	0.85
chr21	37366731	37368367	1637	68.7	0.9
chr21	37514858	37515544	687	66.7	0.82
chr21	37561106	37562361	1256	66.5	0.87
chr21	39476635	39477987	1353	58.7	1.07
chr21	39606241	39608194	1954	66.6	1
chr21	39642056	39643495	1440	56.4	1.09
chr21	39673958	39674695	738	63	0.88
chr21	41140360	41141092	733	60	1.01
chr21	41461238	41462742	1505	64.6	0.95
chr21	41610617	41610955	339	71.1	0.68
chr21	42059350	42060505	1156	63.4	1.04
chr21	42246205	42247131	927	71.4	0.83
chr21	42512018	42513201	1184	69.8	0.79
chr21	42789348	42789969	622	69.1	0.78
chr21	42946271	42947719	1449	58.2	0.95
chr21	43172181	43172877	697	69.4	0.93
chr21	43185983	43186929	947	71.3	0.79
chr21	43400233	43401135	903	63.9	1.04
chr21	43902100	43904249	2150	53.7	1.08
chr21	43962722	43964259	1538	63.3	1.02
chr21	44020316	44021183	868	69.7	0.91
chr21	44033650	44034308	659	75.4	0.89
chr21	44203945	44204244	300	68.3	0.69
chr21	44256075	44257406	1332	66.7	1.02
chr21	44351385	44352241	857	73.2	0.99
chr21	44377450	44378465	1016	69.1	0.82
chr21	44484986	44487600	2615	70.9	0.74
chr21	44529857	44530472	616	72.9	0.81
chr21	44543944	44544992	1049	68.2	0.98
chr21	44583404	44583953	550	65.8	1.01
chr21	44613519	44613801	283	68.6	0.68
chr21	45045817	45046884	1068	70.8	0.85
chr21	45061155	45063386	2232	64	0.98
chr21	45117138	45119172	2035	61.7	1.05
chr21	45184076	45184851	776	65.3	1.09
chr21	45532058	45533179	1122	63.5	0.89
chr21	45648960	45650662	1703	66	1.06
chr21	45781744	45782344	601	71	0.64
chr21	46369616	46370640	1025	65.1	0.81
chr21	46472620	46474050	1431	64.2	0.97
chr21	46567897	46569779	1883	64.3	0.99
chr21	46702499	46704004	1506	71.8	0.88
