# Supplementary material for: Intergenic, gene terminal, and intragenic CpG islands in the human genome
Source: BMC Genomics. 2010 Jan 19;11:48. doi: 10.1186/1471-2164-11-48 (PMC2817693; doi:10.1186/1471-2164-11-48)
Supplement: Additional file 2 — Gene elements. The archive contains row data used for statistical significance of gene elements and CGIs overlap. See Table 1 and Figure 1 in the manuscript. [file 1471-2164-11-48-S2.ZIP › 1coding_exon/isl_1coding_exon_chr22.txt]

chr22	15940072	15941544	1473	72.5	0.82
chr22	16014036	16015268	1233	67	0.97
chr22	16485687	16486226	540	61.9	0.78
chr22	16935113	16935964	852	62.6	0.87
chr22	16967668	16968751	1084	69.9	0.77
chr22	17267806	17268845	1040	67.8	0.9
chr22	17298025	17298394	370	77.8	0.98
chr22	17483623	17484883	1261	65.3	0.89
chr22	17506547	17506851	305	66.6	1.01
chr22	17510848	17513066	2219	62.5	0.94
chr22	17539616	17541370	1755	70.7	0.85
chr22	17653226	17654127	902	61.3	1.04
chr22	17793300	17794791	1492	61.1	1.1
chr22	17809352	17810110	759	67.7	1.06
chr22	17840863	17842365	1503	58.9	0.84
chr22	18080065	18081111	1047	71.5	0.97
chr22	18303651	18304022	372	69.4	1.06
chr22	18447918	18448485	568	58.8	0.77
chr22	18478929	18480283	1355	66.3	0.99
chr22	18493064	18494179	1116	62.1	0.98
chr22	18681664	18682580	917	67.6	0.99
chr22	19108021	19110755	2735	68	0.78
chr22	19116251	19116483	233	73	0.75
chr22	19186234	19186806	573	67.9	0.82
chr22	19380813	19383347	2535	67.4	0.74
chr22	19537265	19538248	984	66.6	0.97
chr22	19595918	19597170	1253	66.8	0.95
chr22	19660736	19661493	758	70.8	0.97
chr22	19680528	19681378	851	64	1.09
chr22	20124967	20125606	640	64.2	0.73
chr22	20246491	20247269	779	71.2	0.86
chr22	20320796	20321886	1091	69.8	0.89
chr22	20344687	20345206	520	66.7	0.96
chr22	20545610	20546921	1312	55	1.23
chr22	21762476	21762985	510	63.9	0.84
chr22	21811923	21812524	602	68.8	0.82
chr22	21847105	21849019	1915	63.2	0.99
chr22	22434584	22435549	966	66.6	0.74
chr22	22439430	22440021	592	65	0.99
chr22	22453652	22454330	679	62.4	1.18
chr22	22505046	22506220	1175	66.1	0.84
chr22	22523613	22524760	1148	65.2	0.8
chr22	22560897	22562093	1197	67.1	0.91
chr22	22640560	22641497	938	67	0.84
chr22	22708689	22708959	271	64.6	0.81
chr22	23214967	23216007	1041	69.2	0.79
chr22	23275353	23276628	1276	65	0.77
chr22	23313148	23313833	686	63.8	1.12
chr22	24285514	24285922	409	64.1	0.98
chr22	24889754	24890540	787	58.1	1.03
chr22	25154273	25154682	410	64.9	0.72
chr22	25204013	25204484	472	71.4	0.91
chr22	25261551	25262226	676	68.3	0.74
chr22	26639143	26640512	1370	64.4	0.8
chr22	27462421	27463114	694	63.4	0.79
chr22	27493183	27493602	420	75.5	0.95
chr22	27520637	27521516	880	62.4	1.06
chr22	27793194	27794787	1594	67.2	0.79
chr22	27926102	27926845	744	67.6	0.92
chr22	27988177	27989457	1281	62.1	0.94
chr22	28026800	28029277	2478	59.5	0.76
chr22	28033836	28036567	2732	61.2	0.92
chr22	28200474	28201796	1323	73.8	1
chr22	28301475	28301770	296	73.6	0.87
chr22	28323951	28324707	757	71.6	0.87
chr22	28440636	28441714	1079	59.1	1.12
chr22	28966992	28967225	234	78.2	1.06
chr22	29009750	29010458	709	72.9	0.88
chr22	29047127	29047772	646	64.6	1.07
chr22	29077138	29077768	631	71.6	1
chr22	29107565	29108174	610	51.8	1.3
chr22	29117442	29117866	425	72.9	0.76
chr22	29143954	29144851	898	63.8	0.71
chr22	29146180	29146580	401	69.6	0.97
chr22	29225797	29226298	502	70.5	0.61
chr22	29312160	29312938	779	56.4	0.88
chr22	29414755	29415888	1134	65.6	0.91
chr22	29827791	29828425	635	66.9	0.86
chr22	29932576	29933082	507	71.2	0.82
chr22	30065600	30068272	2673	61.7	0.88
chr22	30119805	30120512	708	66.2	0.89
chr22	30382477	30382877	401	63.8	0.95
chr22	30763601	30763996	396	65.2	0.69
chr22	31132380	31132839	460	62.8	0.8
chr22	31195105	31195918	814	73.3	0.88
chr22	31521935	31522821	887	70.6	0.82
chr22	34020198	34020664	467	70.9	0.82
chr22	34101543	34101775	233	73	1.1
chr22	34120411	34121204	794	66	0.85
chr22	35226525	35227798	1274	69.9	0.82
chr22	35537270	35537967	698	69.5	0.83
chr22	35738820	35740611	1792	63.4	0.85
chr22	35744726	35745400	675	71.6	1.03
chr22	35772190	35772738	549	69.8	0.89
chr22	36239269	36240383	1115	55.9	1.22
chr22	36286982	36287319	338	68.3	0.61
chr22	36328944	36329771	828	68	0.91
chr22	36359851	36360428	578	69.2	0.78
chr22	36406803	36407296	494	66.6	0.88
chr22	36466262	36467499	1238	59.5	0.97
chr22	36528089	36528718	630	69	0.85
chr22	36564293	36564909	617	61.4	1.2
chr22	36569842	36570181	340	67.9	0.89
chr22	36626455	36627371	917	63.4	1.14
chr22	36674003	36674469	467	65.7	0.92
chr22	36703594	36704464	871	65.3	0.88
chr22	36801337	36803339	2003	69.3	0.74
chr22	37188382	37188763	382	75.7	0.95
chr22	37226054	37227405	1352	65.3	1.04
chr22	37402317	37402900	584	69.3	0.88
chr22	37426326	37427168	843	64.2	1
chr22	37563669	37564925	1257	54.3	1.32
chr22	37592040	37593660	1621	56.9	1.02
chr22	37872603	37872932	330	63.3	0.76
chr22	37962703	37965466	2764	60.8	0.92
chr22	38039974	38040445	472	61.2	1.24
chr22	38070514	38071134	621	65.2	0.95
chr22	38120129	38120671	543	68	0.8
chr22	38252804	38253571	768	66.4	0.72
chr22	38714985	38715990	1006	58.5	1.08
chr22	39066904	39067444	541	68.4	0.76
chr22	39539636	39540076	441	68.3	0.84
chr22	39576647	39577740	1094	64	0.79
chr22	39671137	39672259	1123	65.1	0.89
chr22	39811762	39813659	1898	59.6	0.96
chr22	39925570	39925976	407	61.2	0.89
chr22	40101931	40102781	851	72.3	0.87
chr22	40188921	40189943	1023	60.7	0.74
chr22	40264418	40265188	771	65.4	0.89
chr22	40310026	40310545	520	69.4	0.75
chr22	40340802	40342284	1483	65.1	0.8
chr22	40402561	40403049	489	62.4	0.89
chr22	40409142	40409514	373	65.4	1
chr22	40553008	40554484	1477	66.8	0.97
chr22	40646544	40647409	866	65.8	0.94
chr22	40666908	40667778	871	66.1	0.75
chr22	40696984	40697799	816	53.7	1.16
chr22	40719090	40719755	666	65.9	0.94
chr22	40799975	40800594	620	67.9	0.89
chr22	40810850	40811746	897	66	0.89
chr22	41221135	41221539	405	70.1	0.88
chr22	41240011	41240497	487	73.7	0.9
chr22	41274091	41274802	712	72.8	0.77
chr22	41334993	41335561	569	72.2	0.97
chr22	41369508	41370358	851	58.8	0.97
chr22	41413417	41414166	750	65.6	0.76
chr22	41577152	41578165	1014	70.7	1.01
chr22	41863412	41864024	613	73.4	0.99
chr22	41907178	41907565	388	63.9	1.11
chr22	42063381	42064783	1403	65.9	0.95
chr22	42582844	42583513	670	53.9	1.4
chr22	42612399	42612962	564	71.1	0.86
chr22	42644480	42645414	935	69.9	0.87
chr22	42675804	42676563	760	69.1	0.78
chr22	42744726	42745691	966	64.2	1.02
chr22	43418293	43419445	1153	55.2	1.1
chr22	43723574	43726909	3336	55.4	1.07
chr22	43956608	43957143	536	69.6	0.83
chr22	44001182	44001553	372	76.1	0.75
chr22	44218832	44219894	1063	75.4	0.82
chr22	44387989	44389027	1039	55.1	1.06
chr22	44770152	44770634	483	76.4	0.64
chr22	44984125	44984645	521	67.2	0.95
chr22	45051899	45052856	958	70	0.9
chr22	45249837	45255380	5544	63	0.87
chr22	45343272	45343729	458	64.4	0.7
chr22	45478587	45479499	913	65.2	0.79
chr22	45510004	45510226	223	70.9	0.68
chr22	48538019	48538524	506	64.8	0.83
chr22	48632630	48633814	1185	68.8	0.83
chr22	48830659	48831542	884	63.2	0.96
chr22	48911639	48912084	446	64.6	0.99
chr22	48917736	48920357	2622	67.2	0.81
chr22	48941105	48942846	1742	69.6	1
chr22	48985318	48986097	780	64.2	0.94
chr22	48991618	48992624	1007	74.2	0.73
chr22	49001927	49002815	889	68.8	0.99
chr22	49010648	49012947	2300	57	0.89
chr22	49029899	49031111	1213	65.9	0.69
chr22	49202695	49204001	1307	56.6	1.01
chr22	49236004	49236265	262	69.1	0.77
chr22	49236498	49237154	657	62.7	1
chr22	49253753	49260912	7160	63	0.76
chr22	49306398	49307164	767	69.9	0.75
chr22	49310801	49311961	1161	66.7	0.95
chr22	49328639	49329896	1258	53.4	1.19
chr22	49356252	49357195	944	64.9	0.86
