# Supplementary material for: Intergenic, gene terminal, and intragenic CpG islands in the human genome
Source: BMC Genomics. 2010 Jan 19;11:48. doi: 10.1186/1471-2164-11-48 (PMC2817693; doi:10.1186/1471-2164-11-48)
Supplement: Additional file 2 — Gene elements. The archive contains row data used for statistical significance of gene elements and CGIs overlap. See Table 1 and Figure 1 in the manuscript. [file 1471-2164-11-48-S2.ZIP › 1coding_exon/isl_1coding_exon_chr3.txt]

chr3	3196084	3196617	534	70.8	0.84
chr3	4320006	4320342	337	50.1	1.28
chr3	4483609	4483964	356	70.5	0.86
chr3	4994877	4997223	2347	64.6	0.72
chr3	5138839	5139540	702	69.9	0.97
chr3	5203959	5205190	1232	68	0.93
chr3	6877824	6878516	693	69.1	0.94
chr3	8783962	8786280	2319	64.4	0.79
chr3	8979865	8980270	406	67.2	0.85
chr3	9569069	9569328	260	65.8	0.83
chr3	9665967	9666418	452	70.4	0.8
chr3	9720500	9721782	1283	63.8	0.71
chr3	9766124	9767011	888	63.6	0.77
chr3	9808993	9809985	993	66.8	0.8
chr3	9860513	9860780	268	68.7	0.83
chr3	10132130	10132612	483	63.6	0.9
chr3	10158306	10158941	636	71.5	1.13
chr3	10181450	10182024	575	73.4	0.85
chr3	10265889	10266111	223	68.2	0.7
chr3	10337507	10337941	435	69.9	0.85
chr3	10832688	10833447	760	70.8	0.92
chr3	11033819	11034051	233	63.9	0.8
chr3	11862800	11863538	739	63.6	0.87
chr3	12175184	12175532	349	70.5	0.62
chr3	12573392	12574051	660	66.8	0.94
chr3	12951967	12953182	1216	64.3	0.69
chr3	12983649	12984210	562	75.1	0.9
chr3	13435971	13437146	1176	60.6	0.98
chr3	13496507	13497262	756	58.7	0.93
chr3	13894941	13897336	2396	65.4	0.75
chr3	14140719	14142000	1282	60.4	0.96
chr3	14194720	14195412	693	65.8	1.02
chr3	15081464	15081975	512	67.4	0.98
chr3	15091008	15091223	216	62.5	0.75
chr3	15222451	15223324	874	68.8	1
chr3	15348319	15349213	895	68.4	1.03
chr3	15443937	15444436	500	64	0.9
chr3	15617775	15618585	811	60.9	0.93
chr3	16281141	16281990	850	61.1	0.88
chr3	16620953	16621263	311	67.5	0.69
chr3	16621409	16622135	727	69.2	0.76
chr3	20056463	20057430	968	53.3	1.3
chr3	23961698	23963025	1328	63.9	1.11
chr3	25680561	25681574	1014	68.7	1.01
chr3	25799341	25800460	1120	66.3	0.82
chr3	27737356	27738999	1644	62.8	0.8
chr3	28257831	28258461	631	68.5	0.81
chr3	30622992	30623885	894	70.1	0.89
chr3	31548307	31550286	1980	66.7	1.01
chr3	32122831	32123878	1048	67.3	0.88
chr3	32254428	32255746	1319	60.7	0.97
chr3	32408109	32409166	1058	66.7	0.92
chr3	32519023	32519329	307	73.3	0.88
chr3	32586705	32587767	1063	64.9	1
chr3	32701522	32702153	632	69.3	0.88
chr3	33113088	33113773	686	67.9	0.89
chr3	33130232	33131058	827	63	1.1
chr3	33293823	33294313	491	76.6	0.84
chr3	33456003	33457143	1141	61.2	0.98
chr3	33734211	33734915	705	72.5	0.93
chr3	33815001	33815675	675	67.6	0.88
chr3	36396707	36397214	508	71.5	0.85
chr3	37009233	37010360	1128	60.3	0.91
chr3	37259563	37260285	723	66.3	1.01
chr3	37468423	37469542	1120	64.6	1.09
chr3	37876943	37879043	2101	60.8	0.85
chr3	38040748	38041826	1079	67.6	0.63
chr3	38045399	38046602	1204	68	0.8
chr3	38055633	38056191	559	66	0.97
chr3	38153007	38153754	748	68.3	0.8
chr3	38154862	38155693	832	65.9	0.75
chr3	38181503	38182646	1144	62.9	0.97
chr3	38363127	38363773	647	63.7	1.04
chr3	38470093	38472155	2063	62.1	0.91
chr3	38512687	38513302	616	65.9	0.79
chr3	39068474	39069029	556	63.5	0.87
chr3	39123382	39124404	1023	71.3	0.94
chr3	39399701	39401062	1362	65.2	0.87
chr3	40325862	40326836	975	63.2	0.97
chr3	40473644	40474264	621	64.9	1.01
chr3	42279949	42280315	367	71.1	0.86
chr3	42517825	42519528	1704	64.1	0.71
chr3	42607169	42607671	503	61.4	0.9
chr3	42616849	42617609	761	64	0.99
chr3	42675097	42675359	263	67.7	0.67
chr3	42702089	42702920	832	67.4	0.99
chr3	43707003	43708112	1110	68.1	0.99
chr3	44777857	44778622	766	60.7	0.98
chr3	44877964	44878627	664	70.6	0.93
chr3	44992334	44993155	822	68.4	0.93
chr3	45162031	45162950	920	66	0.93
chr3	45705620	45706298	679	66	0.92
chr3	45812485	45813260	776	69.2	0.95
chr3	45858226	45858864	639	62.6	0.81
chr3	46481166	46481420	255	70.2	0.83
chr3	46717769	46718090	322	69.3	1
chr3	46734069	46734554	486	73.7	0.77
chr3	46828732	46829142	411	74.7	0.72
chr3	46849897	46850773	877	67.2	0.65
chr3	46898270	46900186	1917	54.9	1.06
chr3	46992884	46993316	433	65.1	1.1
chr3	47298752	47299611	860	65	1.03
chr3	47397087	47398183	1097	66.5	0.78
chr3	47529810	47530408	599	66.3	0.92
chr3	47594117	47596135	2019	61.1	0.91
chr3	47797926	47798198	273	64.8	0.98
chr3	47841479	47841886	408	73.3	0.93
chr3	48204082	48205289	1208	63.8	0.89
chr3	48257430	48257821	392	67.6	1.07
chr3	48317589	48318262	674	73	0.75
chr3	48456419	48456809	391	67	0.89
chr3	48462798	48463585	788	65.2	1.01
chr3	48516303	48516915	613	56.3	1.16
chr3	48569027	48569857	831	68.2	0.66
chr3	48606887	48607905	1019	67	0.67
chr3	48621625	48622408	784	68.8	0.9
chr3	48647411	48648164	754	71.1	0.81
chr3	48673340	48676671	3332	62.4	0.86
chr3	48697974	48698761	788	68.3	0.97
chr3	48859508	48860410	903	66.2	1.02
chr3	48911046	48911461	416	70.9	0.82
chr3	49002121	49003360	1240	70.6	0.88
chr3	49019137	49020580	1444	65.4	0.84
chr3	49030219	49031321	1103	69.7	0.89
chr3	49033330	49034990	1661	68.5	0.87
chr3	49041578	49041987	410	67.6	0.99
chr3	49116939	49117377	439	64.5	0.82
chr3	49352345	49352858	514	70	0.97
chr3	49423866	49424969	1104	68.2	0.98
chr3	49441483	49441847	365	67.4	0.85
chr3	49566583	49567538	956	55.8	1.2
chr3	49685973	49687283	1311	67.7	0.74
chr3	49735868	49736899	1032	65.9	0.98
chr3	49868815	49869220	406	61.8	0.97
chr3	49915104	49915435	332	60.8	0.75
chr3	49915893	49916430	538	71.2	0.78
chr3	50248273	50248905	633	64.3	0.92
chr3	50304404	50305120	717	66.9	0.86
chr3	50311336	50311883	548	67	0.83
chr3	50332458	50332687	230	59.1	0.87
chr3	50340311	50340889	579	69.4	0.82
chr3	50349269	50350633	1365	67.9	0.88
chr3	50352808	50353544	737	71.5	0.89
chr3	50357894	50358314	421	68.2	0.86
chr3	50362964	50363685	722	64.8	0.85
chr3	50515225	50516127	903	60	1.06
chr3	50623944	50624833	890	66.1	0.88
chr3	50629281	50630124	844	66.1	0.81
chr3	51397027	51398071	1045	61.6	0.89
chr3	51950653	51951545	893	68.4	0.77
chr3	51982751	51983288	538	65.8	0.83
chr3	51983984	51984379	396	75.3	0.82
chr3	52064693	52066692	2000	55.7	1.03
chr3	52163312	52164077	766	62.4	1
chr3	52247880	52248671	792	72.1	0.86
chr3	52287110	52288097	988	54.8	1.12
chr3	52418718	52420144	1427	56	1.15
chr3	52464458	52465048	591	59.6	1.17
chr3	52542050	52543847	1798	59	0.97
chr3	52694975	52695375	401	62.1	1.07
chr3	52714578	52715466	889	71.5	0.97
chr3	52779600	52780168	569	71.4	0.84
chr3	52906320	52906880	561	68.4	1.01
chr3	53139247	53139738	492	63.4	0.77
chr3	53264470	53265253	784	61.1	1.04
chr3	53356386	53356976	591	66.8	0.82
chr3	53502968	53505146	2179	55.6	0.95
chr3	53832433	53832994	562	72.2	0.83
chr3	53854679	53855871	1193	63.6	0.99
chr3	53890772	53891360	589	67.2	0.83
chr3	53900479	53901214	736	61.5	1.05
chr3	54130280	54132065	1786	64.4	1.02
chr3	55495267	55497384	2118	61.5	0.88
chr3	56810691	56811250	560	71.6	0.8
chr3	57173284	57174418	1135	65	0.83
chr3	57236496	57237638	1143	64.3	1.02
chr3	57516972	57518284	1313	62.3	0.89
chr3	57653380	57653978	599	74.6	0.9
chr3	57968879	57969744	866	63.7	0.96
chr3	58293439	58294232	794	63.7	1.02
chr3	58394217	58394858	642	70.2	0.85
chr3	61521366	61524706	3341	62.6	0.81
chr3	62332677	62334811	2135	62.2	0.79
chr3	62834655	62836227	1573	64.4	0.84
chr3	63824084	63825394	1311	62.2	1
chr3	63872430	63873336	907	72.7	0.88
chr3	63873523	63873811	289	57.8	0.91
chr3	63983921	63984330	410	72	1.04
chr3	64646125	64648994	2870	55.4	0.86
chr3	65998411	66000632	2222	62.6	0.79
chr3	66633006	66634535	1530	64.1	1.01
chr3	67787316	67787738	423	74.5	0.85
chr3	69183909	69184351	443	60	0.98
chr3	69211746	69212202	457	65.2	0.8
chr3	69216774	69217166	393	61.1	0.96
chr3	69871171	69871895	725	71.3	0.86
chr3	71916756	71917399	644	56.5	1.31
chr3	72979628	72980480	853	59.8	1.09
chr3	73128522	73129204	683	73.1	0.81
chr3	73755918	73757062	1145	67.2	1.11
chr3	81893003	81893640	638	72.1	0.91
chr3	85090972	85091524	553	67.1	0.79
chr3	87358560	87359529	970	59.3	0.91
chr3	88281202	88282200	999	59.3	0.8
chr3	95175242	95175470	229	79.5	1.08
chr3	95181451	95182120	670	64.3	0.9
chr3	95264336	95264795	460	55.9	1
chr3	99794597	99795383	787	72	0.8
chr3	100102819	100103597	779	69.6	0.99
chr3	101019301	101019710	410	67.3	0.93
chr3	101462366	101462725	360	60.6	1
chr3	101536136	101536640	505	74.5	0.99
chr3	101602192	101603544	1353	59.7	0.85
chr3	102714298	102714860	563	56.8	0.95
chr3	102775573	102776299	727	65.3	0.82
chr3	102877664	102878783	1120	68.1	0.9
chr3	102887997	102888375	379	55.7	0.96
chr3	102926166	102926546	381	61.9	1
chr3	103050795	103051733	939	70.8	1
chr3	109292063	109293230	1168	61.7	1.01
chr3	109423618	109424190	573	65.6	0.82
chr3	110319483	110319776	294	69	1.06
chr3	112272837	112274088	1252	55	1.12
chr3	113180427	113180830	404	64.4	0.96
chr3	113287553	113288257	705	67.5	0.85
chr3	113534581	113535093	513	65.1	0.76
chr3	113762710	113763637	928	62.5	0.89
chr3	114192354	114192957	604	63.7	0.96
chr3	114220932	114221340	409	73.3	0.87
chr3	114734387	114734977	591	67.9	0.85
chr3	114947125	114947846	722	65.8	0.95
chr3	115040256	115040487	232	59.9	1.38
chr3	115257835	115258269	435	60.9	0.88
chr3	115552413	115553345	933	63.2	0.88
chr3	120235780	120236648	869	73	0.86
chr3	120670435	120670995	561	69.3	0.79
chr3	120699996	120700443	448	61.8	0.91
chr3	120878677	120879074	398	62.6	0.98
chr3	120904543	120905021	479	66.4	0.85
chr3	121651890	121653206	1317	66.8	0.86
chr3	121797646	121798177	532	61.3	0.98
chr3	122747157	122747630	474	65.2	0.82
chr3	123036508	123036923	416	63.2	1.04
chr3	123585539	123585885	347	66.3	0.94
chr3	123765690	123766281	592	70.4	0.71
chr3	123995173	123995485	313	63.6	0.89
chr3	123996414	123997164	751	62.2	0.87
chr3	124268422	124269287	866	72.3	0.72
chr3	124648906	124651254	2349	67	0.95
chr3	124786027	124786616	590	65.4	1.05
chr3	125786217	125786779	563	67.9	0.84
chr3	125931866	125932148	283	65	1.07
chr3	126087747	126089416	1670	61.3	0.97
chr3	126721184	126721888	705	63.7	0.78
chr3	127676379	127678190	1812	53.4	1.19
chr3	127725479	127726053	575	74.6	0.8
chr3	127905584	127906304	721	55.6	1.01
chr3	128190314	128191176	863	62.5	0.71
chr3	128799680	128800226	547	70.7	0.89
chr3	128830378	128831554	1177	51.8	1.25
chr3	128873707	128875129	1423	64.9	0.93
chr3	129253437	129254319	883	66.9	0.95
chr3	129325014	129325602	589	66	0.77
chr3	129354872	129355537	666	73	1.04
chr3	129688191	129694969	6779	64.1	0.74
chr3	129851625	129852500	876	73.2	0.82
chr3	130080872	130081398	527	66.8	0.94
chr3	130322630	130323328	699	68.8	0.86
chr3	130629925	130630312	388	62.1	0.97
chr3	130641298	130642172	875	66.3	0.85
chr3	130806611	130808027	1417	63.3	1.05
chr3	131175823	131177536	1714	65.2	0.85
chr3	132583037	132583846	810	69.6	0.78
chr3	132704300	132704583	284	66.9	1.12
chr3	133861254	133861467	214	65.4	0.79
chr3	133861779	133862338	560	69.5	0.88
chr3	133923409	133923908	500	59.6	1.21
chr3	134774899	134775603	705	64.1	1.11
chr3	134947645	134948115	471	66.7	0.86
chr3	135007264	135007894	631	65.6	0.78
chr3	135096262	135097869	1608	54.8	0.99
chr3	135231097	135231661	565	67.6	1.08
chr3	135852160	135852937	778	69.9	0.83
chr3	135996781	135998675	1895	65.3	0.85
chr3	137451736	137452260	525	67	1.02
chr3	139211690	139211901	212	66.5	0.73
chr3	139376106	139376503	398	63.6	0.91
chr3	139635965	139637316	1352	67	0.82
chr3	140146414	140149041	2628	58.9	1.01
chr3	140545616	140545841	226	63.7	1.05
chr3	140590945	140591680	736	62.5	0.81
chr3	140740848	140741426	579	68.2	0.96
chr3	141136126	141137810	1685	69.1	0.73
chr3	142143030	142144297	1268	64.1	0.92
chr3	142267505	142268176	672	72	0.83
chr3	142688679	142689455	777	71.3	0.95
chr3	142939577	142940286	710	71.8	0.84
chr3	142979854	142980187	334	68.9	0.68
chr3	143077182	143078983	1802	57.3	1.04
chr3	143426642	143427268	627	69.7	0.89
chr3	143648898	143649721	824	63	0.87
chr3	143779915	143780544	630	66.5	0.8
chr3	143925398	143926673	1276	61.5	0.8
chr3	144089891	144090924	1034	69.1	0.83
chr3	145172429	145174974	2546	64.7	0.9
chr3	147361126	147361982	857	72.1	0.88
chr3	148596304	148597174	871	64.6	0.79
chr3	148609684	148611694	2011	58.5	1.05
chr3	150191772	150192764	993	73	0.87
chr3	150286600	150287252	653	63.9	0.89
chr3	150329894	150330663	770	67.9	0.92
chr3	150857405	150858995	1591	63	0.79
chr3	150952605	150953083	479	62.4	1
chr3	151170573	151172232	1660	65.2	1
chr3	151608668	151611384	2717	65.7	0.86
chr3	151746305	151747302	998	68.8	1.05
chr3	151803698	151804486	789	64	0.88
chr3	152285692	152287863	2172	70.8	0.83
chr3	155321483	155323075	1593	60.9	0.89
chr3	155524704	155525075	372	66.1	0.84
chr3	157070709	157072301	1593	70.9	0.83
chr3	157755336	157755798	463	68	0.91
chr3	158026591	158027104	514	69.8	0.91
chr3	158359875	158361063	1189	59.4	1.04
chr3	159305673	159306535	863	61	0.94
chr3	159771500	159771970	471	60.1	1.04
chr3	159844880	159845177	298	62.8	1.04
chr3	159932495	159933296	802	74.2	0.89
chr3	160002209	160003028	820	64.1	0.83
chr3	161189190	161189710	521	68.5	0.85
chr3	161599712	161601577	1866	59.2	0.98
chr3	161765205	161766573	1369	63.7	0.98
chr3	161955010	161957186	2177	59.8	0.92
chr3	162572326	162573348	1023	63.8	0.74
chr3	169295529	169296801	1273	65.5	0.85
chr3	171012575	171013134	560	72.3	0.81
chr3	171167094	171167705	612	65.8	0.88
chr3	171381646	171382325	680	66.3	0.78
chr3	171422857	171423477	621	73.4	0.81
chr3	171618942	171620585	1644	61.4	0.85
chr3	172070636	172070969	334	62.3	1.15
chr3	172660529	172661663	1135	62.6	0.8
chr3	173911116	173911649	534	59.4	0.83
chr3	180763062	180764162	1101	61.2	0.82
chr3	180805046	180805487	442	59.3	0.88
chr3	180853142	180854248	1107	58	1.05
chr3	181802523	181803092	570	65.4	0.9
chr3	182112852	182113695	844	60.3	0.82
chr3	182189966	182190326	361	63.7	0.82
chr3	183993566	183994981	1416	55.3	1.08
chr3	184180449	184181430	982	64.3	0.98
chr3	184299471	184300154	684	65.8	0.82
chr3	184362977	184363421	445	72.4	0.91
chr3	184628127	184629489	1363	67.8	0.81
chr3	185025196	185026503	1308	58.9	1
chr3	185085132	185085573	442	70.8	0.82
chr3	185335478	185336085	608	63.8	0.89
chr3	185355625	185356411	787	51.1	1.27
chr3	185386086	185387194	1109	64.9	0.79
chr3	185449272	185449495	224	70.5	0.91
chr3	185450004	185450500	497	64.8	0.86
chr3	185476605	185477046	442	71	0.65
chr3	185499277	185500115	839	68.8	0.94
chr3	185561915	185563985	2071	66.8	0.7
chr3	185761894	185763420	1527	66.2	0.84
chr3	186454341	186454701	361	69.3	1
chr3	186699010	186699830	821	68.1	0.88
chr3	186786522	186787196	675	60	0.91
chr3	187023748	187026845	3098	59.7	1
chr3	187137756	187138728	973	63.8	0.98
chr3	187983438	187984747	1310	58.9	1.03
chr3	191320780	191321578	799	64	1.08
chr3	191522517	191523164	648	69.1	0.86
chr3	192529648	192530409	762	70.7	0.85
chr3	193608521	193610693	2173	61.7	0.85
chr3	194793524	194793887	364	68.1	0.93
chr3	195835056	195835784	729	63.2	1.13
chr3	195874103	195874672	570	55.1	1.16
chr3	196472282	196473772	1491	64.5	0.85
chr3	196644186	196645413	1228	71.5	0.91
chr3	196750848	196751657	810	64.7	1.06
chr3	197110495	197111340	846	68.1	0.82
chr3	197532744	197533591	848	64.4	1
chr3	197646911	197647910	1000	64.6	0.83
chr3	197718118	197719098	981	61.5	1.03
chr3	198157003	198158361	1359	65.9	0.88
chr3	198243985	198245681	1697	67.5	0.72
chr3	198964570	198965863	1294	69.9	1.03
chr3	199006291	199007089	799	67.2	0.91
chr3	199175227	199175641	415	64.8	1.06
chr3	199295337	199297041	1705	73	0.7
