# Supplementary material for: Intergenic, gene terminal, and intragenic CpG islands in the human genome
Source: BMC Genomics. 2010 Jan 19;11:48. doi: 10.1186/1471-2164-11-48 (PMC2817693; doi:10.1186/1471-2164-11-48)
Supplement: Additional file 2 — Gene elements. The archive contains row data used for statistical significance of gene elements and CGIs overlap. See Table 1 and Figure 1 in the manuscript. [file 1471-2164-11-48-S2.ZIP › 1coding_exon/isl_1coding_exon_chr5.txt]

chr5	222579	222798	220	65	0.69
chr5	271037	272128	1092	68.9	0.9
chr5	324528	324956	429	71.6	0.77
chr5	396450	397535	1086	73	0.83
chr5	576677	577887	1211	62.2	1.04
chr5	664945	665881	937	63.5	0.95
chr5	730814	731135	322	67.1	0.73
chr5	945523	946479	957	71.5	0.92
chr5	1061716	1063039	1324	60.3	1.06
chr5	1164397	1165388	992	72.8	0.87
chr5	1254444	1255138	695	69.4	0.61
chr5	1342276	1348970	6695	61.4	0.75
chr5	1397546	1398469	924	60.5	1.14
chr5	1576026	1577588	1563	63	0.94
chr5	1852462	1854905	2444	59	0.89
chr5	1934925	1940743	5819	62.8	0.82
chr5	2801369	2810024	8656	57.4	0.91
chr5	3647468	3656054	8587	57.2	0.83
chr5	5192442	5193941	1500	61.3	1
chr5	6431292	6431846	555	69.5	0.79
chr5	6685741	6687162	1422	71.4	0.88
chr5	6790705	6791004	300	55.3	0.92
chr5	7447987	7450022	2036	60.6	0.82
chr5	7921864	7922840	977	71.4	0.94
chr5	10302761	10304000	1240	60.2	0.92
chr5	10406401	10407512	1112	63.8	1.07
chr5	10494606	10495512	907	68.8	0.91
chr5	10813837	10814925	1089	62.6	1.13
chr5	11956551	11957703	1153	61.6	1.11
chr5	14196018	14198350	2333	63	1.01
chr5	14634498	14635569	1072	69.3	0.88
chr5	14924392	14924611	220	69.1	0.81
chr5	15553077	15553923	847	69.1	0.97
chr5	16518239	16519460	1222	64.2	0.84
chr5	16754072	16754775	704	63.5	0.76
chr5	16988556	16989408	853	66.1	0.97
chr5	17269490	17270036	547	62.9	0.94
chr5	31567868	31568294	427	63	0.99
chr5	32209356	32210594	1239	64.9	0.99
chr5	32348096	32349226	1131	66.8	0.88
chr5	32479511	32480680	1170	61.2	0.87
chr5	32745668	32750207	4540	56.9	0.81
chr5	33476393	33477122	730	60.8	0.82
chr5	34043554	34043862	309	73.8	0.96
chr5	34951051	34951997	947	62.7	0.89
chr5	34965159	34966198	1040	58.7	0.99
chr5	35653613	35654096	484	65.9	0.72
chr5	36187255	36188136	882	64.4	0.93
chr5	37406704	37407009	306	58.2	1.12
chr5	37415024	37415413	390	67.2	0.87
chr5	37870429	37870885	457	67.4	0.89
chr5	38293583	38294893	1311	67.8	0.74
chr5	39109639	39110993	1355	59.1	0.95
chr5	40715260	40717838	2579	59.1	0.83
chr5	40833409	40834699	1291	61.7	0.89
chr5	40870999	40871630	632	56	1.07
chr5	41546082	41546408	327	64.2	0.83
chr5	41905421	41906633	1213	66.3	0.78
chr5	41961047	41961473	427	74.5	0.9
chr5	43592177	43593360	1184	72.8	0.89
chr5	44844805	44845449	645	62.5	1.11
chr5	45731152	45732267	1116	60.3	0.97
chr5	49772365	49773057	693	72	0.89
chr5	49998025	49999534	1510	65.4	0.86
chr5	52119704	52120044	341	68.3	0.85
chr5	52320473	52321246	774	63	0.81
chr5	52441027	52441524	498	65.5	0.86
chr5	52811291	52812402	1112	55.9	1.07
chr5	53641690	53642555	866	63.2	0.78
chr5	54504541	54505081	541	56	1.02
chr5	54564572	54565920	1349	67.4	0.89
chr5	54638967	54639661	695	60.6	0.94
chr5	54865906	54866877	972	73.5	0.88
chr5	56240720	56242101	1382	64.4	0.84
chr5	56282293	56284108	1816	58.9	0.93
chr5	57791092	57792560	1469	70.1	0.91
chr5	57914483	57914934	452	61.1	0.89
chr5	58370594	58371638	1045	70.5	0.93
chr5	60031132	60032088	957	64.6	0.87
chr5	60276537	60277247	711	61.7	0.83
chr5	61735108	61735634	527	70.6	0.88
chr5	64100000	64100294	295	62	0.89
chr5	64894532	64895039	508	58.7	0.99
chr5	64955671	64956044	374	64.4	0.78
chr5	65053360	65054268	909	67.5	0.88
chr5	65475593	65476520	928	63.4	1.08
chr5	65927634	65929295	1662	66.4	0.8
chr5	68425434	68426090	657	68.5	0.96
chr5	68498432	68498970	539	66.4	0.74
chr5	68520972	68521333	362	63.3	0.94
chr5	68549271	68549956	686	66.8	0.9
chr5	68566354	68566757	404	63.6	0.88
chr5	68700844	68701622	779	67.8	0.86
chr5	69381123	69381577	455	62.9	0.96
chr5	70256541	70256995	455	62.9	0.96
chr5	70787158	70787643	486	67.1	0.78
chr5	70918693	70919169	477	71.1	0.81
chr5	71050674	71051471	798	65.9	0.74
chr5	71438634	71440624	1991	65	0.79
chr5	71651764	71652101	338	62.7	0.93
chr5	71791963	71792513	551	65.2	0.67
chr5	72179666	72180578	913	66	0.93
chr5	72286939	72288269	1331	62.5	0.92
chr5	72829797	72830397	601	66.4	0.83
chr5	74016670	74017277	608	72.9	0.81
chr5	74098323	74098981	659	59.9	0.95
chr5	74842338	74843730	1393	60.4	0.9
chr5	75734516	75735916	1401	65.4	0.84
chr5	76361877	76362627	751	63.1	0.92
chr5	76408639	76409476	838	72.2	0.95
chr5	76541786	76542945	1160	58.7	1.18
chr5	76823497	76824198	702	71.7	0.95
chr5	77107402	77108059	658	72.8	0.99
chr5	77625894	77626477	584	65.9	0.75
chr5	77691674	77692753	1080	69	0.9
chr5	78316074	78317056	983	59	1.09
chr5	78401055	78401467	413	71.9	0.9
chr5	79322341	79322890	550	66.9	0.78
chr5	79366685	79367244	560	66.8	0.94
chr5	79587126	79588050	925	67.4	1
chr5	79819392	79819901	510	70	1.04
chr5	79985760	79986629	870	65.4	0.85
chr5	80291661	80292762	1102	68.2	1.02
chr5	80725575	80725984	410	69	0.84
chr5	81081661	81083605	1945	57.1	1.04
chr5	81609590	81610051	462	68.6	0.94
chr5	82408859	82409103	245	64.5	0.91
chr5	83715341	83716476	1136	66.2	0.9
chr5	86599873	86600144	272	71	0.77
chr5	86744053	86744634	582	59.8	1.06
chr5	89741100	89741336	237	59.5	0.96
chr5	89890047	89890712	666	63.7	0.85
chr5	92945315	92947186	1872	52.7	1.09
chr5	94645216	94646877	1662	65.2	0.89
chr5	94916164	94916925	762	60.8	0.87
chr5	95092633	95093568	936	65.3	0.97
chr5	95322125	95323194	1070	68.2	0.83
chr5	96297280	96297881	602	73.3	0.77
chr5	98136579	98138207	1629	61.6	0.97
chr5	99898825	99899619	795	67	0.69
chr5	101862254	101862639	386	66.3	0.76
chr5	102229483	102229811	329	74.8	1.02
chr5	107033030	107036090	3061	61.9	0.88
chr5	109052865	109054600	1736	67.2	0.91
chr5	110102505	110103122	618	67.2	0.86
chr5	110455677	110456169	493	60.4	0.91
chr5	110587469	110588345	877	62.7	1.11
chr5	111524307	111524939	633	59.2	0.92
chr5	111782377	111784121	1745	70.5	0.89
chr5	112224749	112225146	398	57.5	1.04
chr5	112340287	112340905	619	65.8	0.98
chr5	112877165	112877881	717	68.8	0.82
chr5	113724416	113727094	2679	63.6	0.86
chr5	114542616	114544119	1504	62.2	0.89
chr5	114626201	114626556	356	66.9	0.94
chr5	114659886	114660201	316	75	0.93
chr5	114989229	114989868	640	68.4	0.97
chr5	115179248	115180612	1365	65.2	0.84
chr5	115205134	115206155	1022	69.3	0.96
chr5	115326250	115327036	787	68.2	0.79
chr5	115448481	115449064	584	64.7	1.02
chr5	118351747	118352303	557	73.4	0.93
chr5	118434644	118435341	698	71.5	0.88
chr5	118816025	118816327	303	67.7	0.95
chr5	121325404	121325794	391	58.8	0.96
chr5	121440400	121441976	1577	64.2	0.84
chr5	122138439	122139068	630	60.3	0.94
chr5	122208863	122209580	718	66.7	0.94
chr5	122399469	122400721	1253	71.8	0.84
chr5	122786558	122787229	672	61.9	0.82
chr5	125958501	125958948	448	67.4	0.74
chr5	125964422	125964999	578	74.2	0.88
chr5	126140129	126142128	2000	64.7	1.02
chr5	127446494	127448411	1918	70	0.94
chr5	127900463	127902844	2382	59	0.9
chr5	128457903	128458961	1059	67.1	1.02
chr5	128823403	128825316	1914	63.1	0.88
chr5	129267453	129269511	2059	67	0.9
chr5	130528126	130528994	869	67.3	0.93
chr5	130534230	130534685	456	58.8	0.93
chr5	130998315	130999404	1090	58.8	0.9
chr5	131159829	131161202	1374	65.6	0.81
chr5	131374792	131375675	884	65.7	0.91
chr5	131620939	131621712	774	62.9	0.84
chr5	131657130	131658696	1567	68.8	0.76
chr5	131733069	131733870	802	67.5	0.96
chr5	132100595	132101328	734	66.3	0.87
chr5	132110773	132111810	1038	73.3	0.84
chr5	132140348	132141520	1173	66.2	0.93
chr5	132188804	132189708	905	66.9	0.92
chr5	132229801	132230652	852	64.4	0.77
chr5	132389723	132390216	494	62.6	1.01
chr5	132415000	132416268	1269	62.9	0.89
chr5	133331886	133332298	413	67.3	0.79
chr5	133477220	133479159	1940	56.5	1.02
chr5	133589040	133590443	1404	69	0.89
chr5	133734920	133735791	872	59.4	0.84
chr5	133775266	133775698	433	71.8	0.89
chr5	134012103	134012893	791	68.4	0.81
chr5	134101983	134102393	411	70.1	0.96
chr5	134122069	134122670	602	66.9	0.99
chr5	134237787	134238403	617	68.7	0.92
chr5	134268154	134269213	1060	72.4	0.93
chr5	134396478	134398365	1888	60.2	1.02
chr5	134942078	134942880	803	68	0.9
chr5	135198171	135199055	885	64.5	0.76
chr5	135392407	135392935	529	73.7	0.78
chr5	136861916	136863045	1130	72.8	0.89
chr5	137252886	137253376	491	67.4	0.92
chr5	137637805	137638210	406	66	1
chr5	137716046	137716953	908	62.1	0.95
chr5	137906164	137907324	1161	64.8	0.8
chr5	137938748	137939536	789	66.4	0.88
chr5	138767392	138767811	420	65.2	0.78
chr5	138802953	138803222	270	67	0.83
chr5	138920769	138921976	1208	60.6	0.97
chr5	139040740	139041118	379	66.2	0.67
chr5	139402261	139403334	1074	58.9	0.93
chr5	139705715	139706418	704	66.3	0.83
chr5	139760508	139762292	1785	62	0.88
chr5	139907342	139907675	334	68	0.93
chr5	139916940	139917377	438	68	0.85
chr5	140007011	140007688	678	60.5	0.96
chr5	140024379	140024917	539	66	0.82
chr5	140032244	140033565	1322	66.4	0.76
chr5	140050989	140051512	524	65.5	0.82
chr5	140146143	140146398	256	60.9	0.85
chr5	140147276	140148323	1048	67	1.04
chr5	140154758	140155072	315	65.4	0.85
chr5	140155851	140156997	1147	65.7	1.02
chr5	140161029	140161266	238	64.3	0.88
chr5	140162073	140163198	1126	66.3	0.99
chr5	140166977	140167452	476	62	0.88
chr5	140168199	140169170	972	66.7	1.04
chr5	140181625	140181841	217	64.5	0.95
chr5	140182758	140183794	1037	67.9	1
chr5	140187910	140188262	353	63.2	0.83
chr5	140188938	140190141	1204	65.9	1.05
chr5	140194253	140194648	396	60.1	1.01
chr5	140195385	140196343	959	66.3	1.06
chr5	140201192	140201565	374	60.4	0.93
chr5	140202307	140203292	986	66.9	1.05
chr5	140208314	140208760	447	60.6	0.94
chr5	140209507	140210517	1011	67.3	1.11
chr5	140215922	140216217	296	61.5	0.85
chr5	140217047	140218075	1029	67.3	1.03
chr5	140228974	140229324	351	59.5	0.96
chr5	140229919	140231133	1215	65.9	1.05
chr5	140235343	140235634	292	61.3	0.98
chr5	140236458	140237474	1017	67.9	1.09
chr5	140242069	140242337	269	62.8	0.88
chr5	140243270	140244338	1069	68.1	1.12
chr5	140285897	140287377	1481	64.7	0.86
chr5	140326290	140327115	826	65.6	0.91
chr5	140691982	140692726	745	66.6	0.86
chr5	140699314	140699527	214	59.8	0.99
chr5	140700323	140701013	691	66.1	0.78
chr5	140703733	140704084	352	58.8	1
chr5	140705236	140706075	840	65.8	0.87
chr5	140711424	140712163	740	66.8	0.86
chr5	140714905	140715212	308	64.9	0.83
chr5	140717006	140717242	237	62.9	0.77
chr5	140721359	140721922	564	67.7	1.01
chr5	140724146	140724826	681	55.7	0.93
chr5	140725716	140726077	362	65.2	0.78
chr5	140730235	140730448	214	55.1	1.02
chr5	140731483	140732067	585	66	0.91
chr5	140733839	140734136	298	64.4	0.88
chr5	140735439	140736125	687	66.7	0.76
chr5	140742586	140742952	367	63.2	0.77
chr5	140744486	140744864	379	64.9	0.7
chr5	140747381	140747879	499	59.3	0.8
chr5	140749124	140749667	544	67.6	1.03
chr5	140752570	140752866	297	63.6	0.9
chr5	140754040	140754625	586	64.8	0.8
chr5	140757627	140758122	496	59.9	0.81
chr5	140759198	140759843	646	65.6	0.95
chr5	140767632	140768228	597	59.1	0.86
chr5	140769279	140769946	668	65.6	0.98
chr5	140774543	140775229	687	66.5	0.82
chr5	140777347	140777885	539	59.2	0.87
chr5	140778942	140779543	602	66.9	0.99
chr5	140780945	140781256	312	62.8	0.96
chr5	140782584	140783016	433	67.9	0.8
chr5	140790679	140792801	2123	57.7	0.88
chr5	140835571	140836804	1234	58.9	0.89
chr5	140838049	140838249	201	66.7	0.86
chr5	140844712	140844932	221	64.3	0.98
chr5	140851249	140852519	1271	67.9	0.84
chr5	140978262	140979059	798	73.3	0.86
chr5	140996505	140997869	1365	66.7	0.78
chr5	141011103	141011361	259	73.4	0.89
chr5	141235749	141238152	2404	62.5	0.78
chr5	141283304	141283818	515	68	0.84
chr5	141468501	141469103	603	75	0.92
chr5	142129784	142131016	1233	66.6	1.01
chr5	142762265	142765264	3000	59.3	0.97
chr5	145194843	145195332	490	65.3	0.9
chr5	145806770	145807623	854	63.3	0.88
chr5	146237540	146238768	1229	65.3	0.74
chr5	146812754	146814131	1378	61.8	0.84
chr5	146868944	146870033	1090	65.5	0.88
chr5	148631114	148631965	852	61.9	1.06
chr5	148705038	148705518	481	64.2	0.9
chr5	148717540	148717957	418	73.7	0.93
chr5	148910443	148911437	995	64.5	0.9
chr5	149089715	149091943	2229	65.3	0.93
chr5	149526221	149527181	961	60.8	0.99
chr5	149549720	149550138	419	73.3	0.88
chr5	149717271	149718023	753	59.4	1.06
chr5	150009139	150009650	512	65.2	0.61
chr5	150060325	150060896	572	66.6	0.82
chr5	150118565	150118907	343	61.8	1.12
chr5	150380194	150380683	490	69.8	0.72
chr5	151118186	151118611	426	65	0.91
chr5	153549739	153550731	993	59.5	0.98
chr5	153805611	153806719	1109	69.3	0.93
chr5	154114333	154117202	2870	62.1	0.88
chr5	154297653	154298123	471	70.1	0.94
chr5	156934753	156935760	1008	71.1	0.75
chr5	157010906	157012142	1237	65.5	0.79
chr5	157090957	157091434	478	60.3	0.93
chr5	157103084	157103899	816	65	1.06
chr5	157218348	157218832	485	71.8	0.88
chr5	158458712	158459009	298	62.1	1.27
chr5	162819358	162819820	463	66.5	0.96
chr5	162865033	162865524	492	71.3	0.97
chr5	167651102	167652266	1165	68.8	0.82
chr5	167845876	167846219	344	66.6	0.85
chr5	167938677	167939496	820	64.6	0.86
chr5	168660008	168660853	846	72.6	0.88
chr5	168996849	168997280	432	73.6	0.79
chr5	170221458	170222315	858	71.2	0.92
chr5	170667775	170672468	4694	62.9	0.89
chr5	170747053	170748260	1208	66.2	0.88
chr5	170778366	170780729	2364	64.7	0.89
chr5	171365610	171366687	1078	61.5	0.88
chr5	171547036	171548544	1509	66.5	0.95
chr5	171813788	171814152	365	71	1.07
chr5	172130089	172132212	2124	63	0.92
chr5	172319500	172319708	209	59.8	1.16
chr5	172343298	172343767	470	68.1	0.84
chr5	172686663	172689704	3042	59.6	0.83
chr5	172975730	172976501	772	61.5	0.92
chr5	175327533	175327989	457	70.5	0.93
chr5	175597743	175598633	891	57.7	1.19
chr5	175724962	175726111	1150	73.7	0.87
chr5	175747895	175748453	559	60.5	0.95
chr5	175775725	175776450	726	76.9	0.93
chr5	175807236	175808034	799	63	1.02
chr5	175989127	175990100	974	55.4	1.09
chr5	176006745	176007229	485	71.1	0.8
chr5	176169368	176170687	1320	67.6	0.92
chr5	176382106	176382721	616	69.5	0.89
chr5	176662638	176663736	1099	67.6	0.96
chr5	176671055	176672168	1114	63.1	0.74
chr5	176711179	176711696	518	62.7	0.81
chr5	176726566	176727447	882	66.9	0.69
chr5	176762882	176764245	1364	72	0.84
chr5	176785560	176786731	1172	53.4	1.04
chr5	176813828	176815723	1896	63.1	1
chr5	176876132	176877114	983	65.8	0.96
chr5	176890908	176891123	216	67.1	0.74
chr5	176951671	176952240	570	68.9	0.93
chr5	176959322	176960125	804	54.9	1.14
chr5	177513141	177513732	592	65.5	0.91
chr5	177563826	177565114	1289	58.4	1.29
chr5	177591804	177592533	730	63.7	1.03
chr5	177949165	177950276	1112	66.3	0.92
chr5	178353832	178354943	1112	71	0.93
chr5	178703331	178705400	2070	66.1	0.91
chr5	178909905	178910897	993	58.6	1.17
chr5	178982422	178984217	1796	60.4	1.04
chr5	179092074	179093140	1067	64.8	1.01
chr5	179160890	179161609	720	67.8	0.79
chr5	179165139	179167201	2063	64	0.92
chr5	179180391	179181317	927	74.9	0.95
chr5	179217857	179219022	1166	66.1	0.92
chr5	179266951	179267721	771	53.2	1.48
chr5	179430898	179431944	1047	60	1.14
chr5	179711721	179713885	2165	64.8	0.95
chr5	179949706	179951668	1963	73.2	0.67
chr5	180008295	180009512	1218	74.7	0.97
chr5	180563588	180565175	1588	71.9	0.81
chr5	180583524	180583727	204	66.2	0.73
chr5	180602980	180603602	623	60.2	0.87
