# Supplementary material for: Intergenic, gene terminal, and intragenic CpG islands in the human genome
Source: BMC Genomics. 2010 Jan 19;11:48. doi: 10.1186/1471-2164-11-48 (PMC2817693; doi:10.1186/1471-2164-11-48)
Supplement: Additional file 2 — Gene elements. The archive contains row data used for statistical significance of gene elements and CGIs overlap. See Table 1 and Figure 1 in the manuscript. [file 1471-2164-11-48-S2.ZIP › 1coding_exon/isl_1coding_exon_chrX.txt]

chrX	167532	168511	980	67.9	0.72
chrX	271586	278900	7315	66	0.74
chrX	316967	318202	1236	68.2	1.05
chrX	560430	562197	1768	65.1	0.91
chrX	1554329	1555665	1337	74.4	0.94
chrX	1615401	1615776	376	74.2	0.91
chrX	1756494	1756990	497	63.4	0.8
chrX	2602332	2603481	1150	65	0.83
chrX	2739915	2741596	1682	58.5	0.88
chrX	2839505	2840872	1368	57.5	0.88
chrX	3624094	3625323	1230	73.6	0.86
chrX	6925430	6926224	795	74.8	1.06
chrX	8508594	8510236	1643	68.2	0.83
chrX	9542891	9543800	910	67.1	0.79
chrX	9563303	9564837	1535	66.4	1.02
chrX	11441991	11444201	2211	66.3	0.7
chrX	11535442	11536593	1152	54.8	1.21
chrX	11916262	11916931	670	63.9	0.91
chrX	12569255	12569989	735	66.5	0.97
chrX	12752765	12754256	1492	58.9	0.89
chrX	13347306	13347878	573	71.2	0.67
chrX	13512099	13512993	895	63.8	0.85
chrX	13715808	13716718	911	70.6	0.92
chrX	14650649	14651391	743	69	0.86
chrX	15567848	15568481	634	60.9	0.91
chrX	16497276	16497756	481	68.6	0.83
chrX	16563537	16565086	1550	66.1	0.88
chrX	16647400	16648907	1508	59	1.09
chrX	16724261	16725129	869	56.8	0.97
chrX	17152817	17155474	2658	59.1	0.84
chrX	17997890	17998727	838	63.4	0.77
chrX	18761661	18762901	1241	64.2	0.88
chrX	19121384	19122136	753	63.6	0.91
chrX	19664685	19666214	1530	59.6	1.09
chrX	19893861	19895007	1147	58.2	1.1
chrX	19919079	19919940	862	66.1	0.88
chrX	20043785	20046468	2684	61.1	0.82
chrX	21151493	21153065	1573	65.5	0.95
chrX	21617249	21617861	613	67.4	0.81
chrX	21718269	21719358	1090	64.2	1.06
chrX	23110800	23113296	2497	58	0.94
chrX	23445064	23445703	640	66.4	0.96
chrX	23520728	23521267	540	68.3	0.97
chrX	23560713	23561381	669	64.9	0.84
chrX	23685248	23685972	725	70.5	0.92
chrX	23832216	23832792	577	60	0.84
chrX	24242674	24243604	931	70.5	0.93
chrX	24471288	24471941	654	63.1	0.95
chrX	24793322	24794369	1048	61.8	0.74
chrX	30430397	30431526	1130	66.5	0.8
chrX	31044162	31044676	515	67.6	0.87
chrX	34434165	34435384	1220	65.1	0.88
chrX	37186899	37187976	1078	71.9	0.92
chrX	37300997	37301611	615	71.2	1.1
chrX	37462513	37463189	677	71.3	0.77
chrX	37835909	37836367	459	64.7	1
chrX	37942640	37943227	588	67.3	0.87
chrX	38176775	38177695	921	57.3	0.98
chrX	40195971	40196936	966	64.6	0.95
chrX	40262431	40263236	806	70	0.83
chrX	40350770	40351711	942	69.2	0.92
chrX	40948229	40950652	2424	59.7	0.92
chrX	41538361	41539512	1152	69.3	1.11
chrX	43271580	43271935	356	63.8	0.78
chrX	43497554	43498081	528	67.2	0.87
chrX	43958967	43959268	302	70.9	0.78
chrX	44487857	44489520	1664	65	0.98
chrX	46374268	46375223	956	62.3	0.98
chrX	46452396	46453329	934	63.2	0.87
chrX	46760005	46761241	1237	63.8	0.82
chrX	46848814	46849560	747	64.3	0.98
chrX	47234925	47235769	845	73.1	0.95
chrX	47253437	47253647	211	73	0.71
chrX	47274270	47275104	835	63.5	0.79
chrX	48154014	48154783	770	67.7	0.81
chrX	48212197	48212848	652	66.1	0.8
chrX	48311220	48311813	594	75.6	1.13
chrX	48449578	48450339	762	68.4	0.95
chrX	48510749	48511577	829	61.8	0.95
chrX	48525012	48525722	711	62	0.88
chrX	48532012	48533061	1050	63.5	0.77
chrX	48570516	48572142	1627	57.3	1.05
chrX	48582025	48582841	817	60.7	0.81
chrX	48656760	48657718	959	64.1	0.91
chrX	48687673	48688203	531	65.3	0.9
chrX	48736094	48736515	422	61.4	0.96
chrX	48784463	48785482	1020	68.3	0.72
chrX	48799048	48799430	383	66.8	1.02
chrX	48812720	48813258	539	65.9	0.85
chrX	48848306	48848604	299	64.9	0.89
chrX	48882017	48883571	1555	62.6	0.94
chrX	50389261	50390215	955	65.4	0.66
chrX	50908309	50909367	1059	67.7	0.88
chrX	51071743	51073140	1398	64.4	1.01
chrX	52994303	52995037	735	66.7	0.94
chrX	53136805	53137847	1043	62.1	0.92
chrX	53232688	53233634	947	68.3	0.89
chrX	53331990	53332793	804	62.3	1.01
chrX	53344200	53344484	285	66.7	1.05
chrX	53953334	53954332	999	65.1	0.97
chrX	54091961	54092744	784	71.6	0.84
chrX	54404467	54405770	1304	66	0.86
chrX	54909381	54910006	626	60.7	0.91
chrX	55070343	55071028	686	66.2	0.83
chrX	63397979	63398444	466	61.4	0.78
chrX	64537338	64537826	489	62	0.97
chrX	64670571	64670858	288	65.6	0.75
chrX	66549059	66549300	242	71.5	0.88
chrX	67501449	67502092	644	66.3	0.88
chrX	67831681	67833273	1593	68.9	0.83
chrX	68506753	68509072	2320	57.2	0.98
chrX	68618670	68620084	1415	65.8	0.71
chrX	69136126	69136925	800	59.4	0.88
chrX	69448124	69448376	253	73.1	0.72
chrX	70070912	70071380	469	60.8	1.02
chrX	70099371	70099692	322	67.1	0.72
chrX	70368737	70370084	1348	57.3	0.8
chrX	71279722	71280248	527	66.6	0.83
chrX	71716703	71717286	584	70.4	0.96
chrX	72450179	72450611	433	65.4	0.74
chrX	73424669	73425032	364	65.9	0.87
chrX	74525787	74526138	352	66.5	0.8
chrX	76847149	76847870	722	57.3	0.94
chrX	76956983	76957392	410	54.4	1.07
chrX	77165449	77166124	676	65.1	1.06
chrX	77200977	77201437	461	68.1	0.8
chrX	79871069	79871281	213	66.2	0.9
chrX	83248542	83249480	939	65.7	0.84
chrX	85209089	85210022	934	62.1	0.78
chrX	95745776	95746511	736	67.9	0.82
chrX	99467799	99471503	3705	61.2	0.9
chrX	99697445	99697939	495	63.8	0.95
chrX	99881378	99881704	327	61.8	1.06
chrX	100451926	100452252	327	60.2	1.02
chrX	100468973	100469737	765	54.8	0.89
chrX	100613939	100614193	255	61.2	0.9
chrX	103073901	103074594	694	62.7	0.69
chrX	103217205	103217927	723	67.6	0.8
chrX	103304852	103305988	1137	62.4	0.92
chrX	104872495	104873255	761	65.6	0.8
chrX	105775832	105776743	912	64.1	0.85
chrX	106824752	106825756	1005	63.5	0.78
chrX	107140566	107141284	719	61.8	0.85
chrX	109366849	109367679	831	65.5	0.91
chrX	110730530	110731420	891	63.6	0.94
chrX	114291076	114291433	358	68.4	0.76
chrX	117261448	117262370	923	60.8	0.99
chrX	117411507	117412658	1152	64.4	0.98
chrX	117643097	117644059	963	69.3	0.95
chrX	117890385	117892441	2057	60	0.91
chrX	118151745	118152855	1111	67.7	0.91
chrX	118315046	118315669	624	77.7	0.78
chrX	118384041	118385200	1160	66.2	0.89
chrX	118490176	118491122	947	69.9	0.85
chrX	118608335	118609613	1279	65.7	0.71
chrX	118707040	118708011	972	62.2	0.84
chrX	118768567	118769134	568	62.9	0.84
chrX	118787134	118788099	966	57.7	0.9
chrX	118858972	118859546	575	65	0.91
chrX	119031322	119031691	370	64.9	0.85
chrX	119160529	119160921	393	61.8	0.75
chrX	119226742	119227154	413	67.6	0.76
chrX	128382387	128382941	555	64.9	0.87
chrX	128399669	128400262	594	63.8	0.93
chrX	128513539	128514730	1192	70.7	0.8
chrX	129024968	129025640	673	63.4	0.84
chrX	129261373	129261708	336	69.6	0.99
chrX	129917667	129918270	604	67.4	0.81
chrX	130882354	130883310	957	68.8	0.71
chrX	131815935	131818143	2209	67.2	0.9
chrX	132273088	132275804	2717	63.2	0.86
chrX	132844481	132845510	1030	59.4	0.87
chrX	133319724	133320348	625	72.2	0.85
chrX	134781192	134781678	487	62	0.95
chrX	134793028	134793829	802	67.7	0.82
chrX	135304481	135305619	1139	63.3	1.09
chrX	135716933	135717448	516	62.2	0.9
chrX	136373047	136375698	2652	62.1	0.88
chrX	137518616	137519530	915	58.9	1.12
chrX	146698638	146699746	1109	59.4	0.93
chrX	147287823	147288829	1007	66.6	0.85
chrX	148292311	148292743	433	64.7	1.02
chrX	148418495	148419340	846	65.5	0.91
chrX	149737361	149738740	1380	64.7	0.85
chrX	150813249	150814123	875	64.6	0.91
chrX	151476802	151477515	714	69.5	0.73
chrX	151669718	151670319	602	68.6	0.85
chrX	151780623	151781063	441	70.1	1.17
chrX	152256632	152257040	409	74.3	0.94
chrX	152384891	152386107	1217	64.9	1
chrX	152433339	152434566	1228	65.4	0.88
chrX	152509722	152512566	2845	65.6	0.76
chrX	152567189	152567615	427	65.1	0.82
chrX	152580123	152581404	1282	68	0.88
chrX	152615794	152616887	1094	71.3	0.82
chrX	152712317	152712587	271	74.5	0.93
chrX	152720800	152721771	972	64.7	1.05
chrX	152756919	152759327	2409	63.6	0.98
chrX	152805533	152806502	970	59.5	1.11
chrX	152883416	152884320	905	64.8	1.12
chrX	153119722	153121451	1730	68.5	0.81
chrX	153127182	153129084	1903	70.7	0.93
chrX	153146943	153148171	1229	60.8	0.93
chrX	153160582	153161522	941	68.2	0.85
chrX	153235979	153236724	746	59.5	1.03
chrX	153252297	153252564	268	66.8	0.74
chrX	153270633	153271520	888	70.6	0.88
chrX	153277993	153279079	1087	62.9	0.95
chrX	153542543	153543354	812	55	1.12
chrX	153554558	153555535	978	69.1	0.89
chrX	153597071	153597639	569	71.2	0.85
chrX	153678096	153679227	1132	68	1
chrX	153818620	153819400	781	60.3	1.13
