# Supplementary material for: Intergenic, gene terminal, and intragenic CpG islands in the human genome
Source: BMC Genomics. 2010 Jan 19;11:48. doi: 10.1186/1471-2164-11-48 (PMC2817693; doi:10.1186/1471-2164-11-48)
Supplement: Additional file 2 — Gene elements. The archive contains row data used for statistical significance of gene elements and CGIs overlap. See Table 1 and Figure 1 in the manuscript. [file 1471-2164-11-48-S2.ZIP › 1coding_exon/isl_1coding_exon_chrY.txt]

chrY	167532	168511	980	67.9	0.72
chrY	271586	278900	7315	66	0.74
chrY	316967	318202	1236	68.2	1.05
chrY	560430	562197	1768	65.1	0.91
chrY	1554329	1555665	1337	74.4	0.94
chrY	1615401	1615776	376	74.2	0.91
chrY	1756494	1756990	497	63.4	0.8
chrY	2602332	2603481	1150	65	0.83
chrY	7184883	7186585	1703	66.4	0.84
chrY	9897836	9898433	598	69.9	0.63
chrY	13454676	13455429	754	53.1	1.03
chrY	14029391	14029851	461	55.5	0.94
