# Supplementary material for: Intergenic, gene terminal, and intragenic CpG islands in the human genome
Source: BMC Genomics. 2010 Jan 19;11:48. doi: 10.1186/1471-2164-11-48 (PMC2817693; doi:10.1186/1471-2164-11-48)
Supplement: Additional file 2 — Gene elements. The archive contains row data used for statistical significance of gene elements and CGIs overlap. See Table 1 and Figure 1 in the manuscript. [file 1471-2164-11-48-S2.ZIP › 1intron_coding_exon/1intron_coding_exon_chr1.txt]

chr1	-	6919	7095
chr1	+	25345	25583
chr1	-	914984	916665
chr1	-	921810	921924
chr1	-	929416	929526
chr1	+	934605	934737
chr1	+	936324	936814
chr1	-	942062	942149
chr1	-	956105	956583
chr1	+	975235	975312
chr1	+	995821	997646
chr1	-	997910	1010722
chr1	-	1061316	1062441
chr1	+	1066287	1066774
chr1	-	1155644	1155784
chr1	-	1180796	1181687
chr1	-	1189089	1189285
chr1	-	1199272	1203770
chr1	-	1219801	1221816
chr1	-	1232614	1238648
chr1	+	1240134	1241400
chr1	+	1257619	1259279
chr1	-	1259394	1261227
chr1	+	1278279	1278464
chr1	-	1284024	1284216
chr1	-	1287805	1287895
chr1	+	1296397	1299883
chr1	-	1302336	1302542
chr1	-	1314743	1314884
chr1	-	1315116	1315340
chr1	-	1318062	1324198
chr1	-	1332008	1333758
chr1	-	1349749	1350007
chr1	-	1419319	1419665
chr1	+	1427667	1427777
chr1	+	1456469	1457572
chr1	+	1492737	1497919
chr1	+	1499393	1499694
chr1	+	1499756	1501512
chr1	+	1501584	1502783
chr1	-	1533121	1536657
chr1	-	1585564	1595124
chr1	-	1671186	1671780
chr1	-	1676002	1679946
chr1	-	1683057	1685196
chr1	-	1685313	1686188
chr1	-	1702659	1702836
chr1	-	1725637	1728828
chr1	+	1781477	1788997
chr1	-	1878909	1879284
chr1	-	1882690	1882782
chr1	-	1888122	1889383
chr1	+	1952575	1954490
chr1	+	1983093	1988541
chr1	-	2014303	2019040
chr1	-	2149115	2149604
chr1	-	2157735	2158288
chr1	+	2161744	2162354
chr1	-	2193337	2266577
chr1	+	2353598	2355058
chr1	-	2359473	2360715
chr1	+	2374053	2375991
chr1	+	2442224	2443333
chr1	+	2443579	2443782
chr1	-	2443914	2448047
chr1	-	2485402	2490064
chr1	-	2493613	2493711
chr1	-	2524658	2525302
chr1	+	2527556	2528547
chr1	-	2550550	2550690
chr1	+	2575806	2592931
chr1	+	3009018	3125844
chr1	+	3403394	3405867
chr1	-	3409315	3412797
chr1	+	3463968	3470800
chr1	-	3564995	3565143
chr1	+	3587282	3589651
chr1	+	3622152	3622779
chr1	+	3630666	3647268
chr1	-	3692521	3693837
chr1	-	3727032	3735582
chr1	+	3788503	3792015
chr1	-	3797439	3798437
chr1	-	3832718	3839892
chr1	-	5860785	5861355
chr1	-	5861442	5862065
chr1	-	5899131	5899617
chr1	+	5972740	5980480
chr1	+	6034972	6036155
chr1	-	6046081	6067079
chr1	-	6162604	6174270
chr1	+	6192083	6193887
chr1	+	6200428	6200520
chr1	+	6201053	6201703
chr1	+	6203352	6203439
chr1	+	6203866	6204248
chr1	-	6206380	6206555
chr1	-	6229301	6230042
chr1	-	6248474	6248875
chr1	-	6344193	6353151
chr1	-	6414029	6414101
chr1	-	6459887	6460394
chr1	-	6470363	6471854
chr1	-	6490896	6491645
chr1	-	6527087	6527605
chr1	+	6544942	6548432
chr1	+	6549891	6565233
chr1	+	6565542	6568955
chr1	+	6575626	6576382
chr1	-	6576626	6580243
chr1	+	6593779	6596122
chr1	+	6608432	6611081
chr1	-	6619619	6622823
chr1	-	6672794	6675233
chr1	+	6675364	6696054
chr1	+	6779902	6814505
chr1	+	7739349	7740169
chr1	+	7765712	7767766
chr1	-	7779332	7779765
chr1	-	7845249	7847226
chr1	+	7933155	7934220
chr1	-	7957202	7959648
chr1	-	8009711	8009820
chr1	-	8357171	8358381
chr1	-	8618706	8650297
chr1	-	8861576	8862312
chr1	+	8866312	8869148
chr1	-	8940291	8943586
chr1	-	9019400	9020619
chr1	-	9052576	9063828
chr1	+	9105815	9122969
chr1	+	9234344	9239248
chr1	+	9239887	9241289
chr1	+	9350911	9361771
chr1	+	9534073	9547948
chr1	+	9583368	9590212
chr1	-	9704921	9709863
chr1	-	9767719	9817966
chr1	-	9865602	9866292
chr1	+	9929952	9930842
chr1	+	9966513	9969914
chr1	+	9991656	10001892
chr1	+	10028019	10066350
chr1	+	10095520	10097270
chr1	+	10226759	10250569
chr1	+	10393449	10393950
chr1	-	10424892	10428163
chr1	+	10463662	10466645
chr1	-	10469326	10489595
chr1	-	10654860	10659405
chr1	-	10659895	10688196
chr1	+	10953076	10958450
chr1	-	11008289	11011165
chr1	-	11041443	11041525
chr1	-	11053669	11054099
chr1	-	11092480	11094043
chr1	+	11124162	11124851
chr1	-	11184279	11186591
chr1	+	11252917	11253570
chr1	+	11496412	11496999
chr1	-	11528151	11528702
chr1	+	11645158	11648641
chr1	+	11650424	11652588
chr1	-	11663268	11665587
chr1	+	11674795	11674884
chr1	+	11701033	11703596
chr1	+	11730559	11740124
chr1	+	11761409	11761542
chr1	-	11769934	11770785
chr1	+	11795723	11797203
chr1	-	11800673	11801452
chr1	-	11841763	11841884
chr1	-	11852793	11853024
chr1	+	11917813	11919527
chr1	+	11929179	11942297
chr1	+	11983667	11986876
chr1	+	12016164	12016416
chr1	+	12057985	12078785
chr1	+	12132760	12136608
chr1	+	12161493	12183117
chr1	+	12228687	12236834
chr1	+	12299052	12302752
chr1	-	12305949	12306134
chr1	+	12574961	12611424
chr1	+	12639000	12645406
chr1	+	12710614	12715149
chr1	+	12740756	12749914
chr1	+	12787930	12788328
chr1	-	12853418	12853812
chr1	-	12876523	12877188
chr1	+	13076299	13076684
chr1	+	13110484	13111148
chr1	+	13655902	13678972
chr1	+	13787416	13802799
chr1	+	13844990	13850217
chr1	+	14671026	15032484
chr1	-	15173577	15175159
chr1	+	15196176	15224092
chr1	+	15287234	15291126
chr1	+	15424787	15429910
chr1	+	15434529	15437627
chr1	+	15482082	15497671
chr1	+	15510307	15512100
chr1	+	15528595	15528885
chr1	-	15547967	15548256
chr1	+	15590197	15595869
chr1	+	15601074	15606036
chr1	-	15620230	15631325
chr1	+	15655197	15656496
chr1	+	15689610	15698468
chr1	+	15756420	15788036
chr1	+	15799634	15799878
chr1	+	15808665	15809728
chr1	+	15814449	15814634
chr1	+	15837035	15839175
chr1	-	15919952	15944615
chr1	-	16018925	16020091
chr1	-	16089024	16089565
chr1	+	16089654	16090934
chr1	+	16094521	16095599
chr1	+	16116394	16117357
chr1	-	16121047	16121417
chr1	-	16135438	16145221
chr1	-	16222765	16227648
chr1	-	16280027	16280443
chr1	-	16305566	16308431
chr1	+	16377721	16386969
chr1	-	16439110	16463174
chr1	+	16499817	16503043
chr1	-	16512655	16515431
chr1	-	16550239	16555087
chr1	-	16698301	16698945
chr1	+	16705148	16714828
chr1	-	16993880	16994462
chr1	-	17049000	17050037
chr1	-	17071944	17072046
chr1	-	17077580	17083529
chr1	-	17116690	17125748
chr1	-	17143293	17146656
chr1	+	17176863	17191080
chr1	+	17277111	17294089
chr1	+	17321031	17331377
chr1	-	17380116	17402768
chr1	+	17501002	17510031
chr1	+	17652434	17659259
chr1	+	17699305	17704120
chr1	+	17895158	17897566
chr1	+	18179999	18299696
chr1	-	18703489	18706101
chr1	-	18929432	18931278
chr1	-	18961906	18974261
chr1	-	19156499	19157944
chr1	-	19187438	19189020
chr1	-	19273616	19281872
chr1	-	19310658	19311030
chr1	+	19316831	19323214
chr1	-	19323664	19326580
chr1	-	19342356	19342547
chr1	-	19358173	19360295
chr1	+	19380443	19383626
chr1	+	19389642	19396431
chr1	+	19396563	19397293
chr1	-	19397383	19398043
chr1	-	19457427	19491460
chr1	+	19491551	19520633
chr1	+	19668910	19693898
chr1	+	19727000	19727121
chr1	-	19738267	19750364
chr1	-	19772685	19809170
chr1	+	19843282	19852378
chr1	-	19954534	19962182
chr1	-	19994555	19995318
chr1	+	20050324	20050532
chr1	-	20156670	20157880
chr1	+	20188277	20191257
chr1	+	20211343	20211963
chr1	+	20212018	20215243
chr1	+	20391306	20395153
chr1	-	20408286	20409443
chr1	+	20575109	20579703
chr1	+	20661083	20676725
chr1	+	20705735	20709639
chr1	-	20717523	20720302
chr1	-	20732791	20732995
chr1	-	20785355	20787291
chr1	-	20787439	20789274
chr1	-	20796435	20797718
chr1	-	20851711	20852143
chr1	-	21069433	21074511
chr1	-	21344711	21350989
chr1	-	21351132	21361868
chr1	+	21361956	21362162
chr1	+	21517019	21540485
chr1	+	21540697	21542429
chr1	+	21550107	21551146
chr1	+	21625942	21632423
chr1	-	21647724	21648319
chr1	-	21690872	21691813
chr1	-	21767021	21773296
chr1	-	21776192	21777525
chr1	-	21787257	21792834
chr1	-	21808425	21818865
chr1	+	21829583	21854622
chr1	-	21884336	21886195
chr1	+	21968110	22008953
chr1	+	22048882	22050166
chr1	+	22073517	22074800
chr1	-	22150383	22153519
chr1	+	22201651	22214644
chr1	+	22562445	22563197
chr1	+	22635529	22641086
chr1	+	22716004	22719024
chr1	+	22731443	22732609
chr1	+	22847044	22853218
chr1	-	23091747	23102266
chr1	-	23162698	23162988
chr1	-	23382866	23382999
chr1	-	23410408	23412650
chr1	-	23438968	23439771
chr1	-	23490939	23496363
chr1	-	23507828	23508358
chr1	-	23508454	23508709
chr1	-	23527994	23555803
chr1	-	23596287	23602339
chr1	+	23630817	23630923
chr1	+	23701354	23710903
chr1	+	23763626	23764403
chr1	+	23815375	23820815
chr1	+	23823827	23824201
chr1	+	23850510	23851232
chr1	+	23857576	23858109
chr1	+	23864557	23864802
chr1	-	23865549	23865654
chr1	-	23870527	23870682
chr1	-	23889380	23892305
chr1	-	23892390	23897151
chr1	-	23937422	23939693
chr1	-	23939745	23939810
chr1	-	24050614	24051986
chr1	-	24137798	24137902
chr1	-	24164112	24164742
chr1	-	24179870	24180271
chr1	-	24210511	24214835
chr1	+	24252651	24258986
chr1	+	24394914	24403220
chr1	+	24403409	24406439
chr1	-	24408624	24408872
chr1	-	24451620	24455697
chr1	+	24463476	24473114
chr1	+	24491437	24511966
chr1	+	24514023	24516979
chr1	+	24586364	24603012
chr1	+	24667310	24672735
chr1	+	24715145	24717779
chr1	-	24817423	24869537
chr1	-	24999528	25001383
chr1	-	25001650	25036310
chr1	-	25304009	25304240
chr1	+	25317099	25318240
chr1	+	25344503	25356378
chr1	-	25412387	25414766
chr1	+	25480677	25483146
chr1	+	25628975	25697075
chr1	+	25697174	25757303
chr1	+	25833766	25834279
chr1	-	25837464	25840144
chr1	-	25848192	25869913
chr1	-	25914447	25915296
chr1	+	26000235	26001359
chr1	-	26034059	26039824
chr1	-	26055851	26056479
chr1	+	26077074	26077968
chr1	+	26125227	26132468
chr1	+	26180817	26181049
chr1	+	26188233	26191084
chr1	+	26250472	26254797
chr1	+	26281741	26282652
chr1	-	26290837	26291396
chr1	-	26293203	26293281
chr1	-	26312356	26313445
chr1	+	26378431	26379090
chr1	+	26421556	26422017
chr1	+	26443642	26448799
chr1	+	26453507	26456947
chr1	+	26483261	26484114
chr1	+	26540617	26547556
chr1	+	26556669	26557498
chr1	+	26564131	26564845
chr1	+	26708174	26740282
chr1	+	26740497	26741783
chr1	+	26785854	26786208
chr1	+	26801527	26804744
chr1	-	26837773	26843078
chr1	-	26899759	26900318
chr1	+	26908359	26910624
chr1	-	26932563	26934720
chr1	-	26961390	26961974
chr1	-	27113377	27113855
chr1	+	27124920	27164615
chr1	+	27271736	27273783
chr1	+	27307790	27308569
chr1	+	27333025	27341351
chr1	+	27342735	27344589
chr1	+	27356159	27358052
chr1	-	27358203	27358439
chr1	-	27374182	27374549
chr1	-	27375028	27375405
chr1	-	27375546	27376890
chr1	-	27381606	27383768
chr1	-	27384154	27384597
chr1	-	27385085	27385360
chr1	-	27393300	27393783
chr1	-	27418983	27420327
chr1	-	27429732	27439412
chr1	-	27633798	27634343
chr1	+	27679189	27679873
chr1	+	27736815	27738123
chr1	+	27784079	27800213
chr1	+	27841545	27843407
chr1	+	27851888	27853837
chr1	+	27857746	27860744
chr1	+	27883319	27887239
chr1	-	27890708	27895946
chr1	+	27924823	27925086
chr1	+	27945898	27955883
chr1	-	27971016	27974148
chr1	-	28027893	28038441
chr1	-	28059080	28068646
chr1	+	28239677	28243573
chr1	+	28246924	28247012
chr1	+	28270591	28279834
chr1	+	28341389	28345068
chr1	+	28677068	28677649
chr1	+	28700266	28700766
chr1	-	28711963	28714420
chr1	-	28727110	28727687
chr1	+	28765159	28769041
chr1	+	28830869	28837200
chr1	+	28884276	28884784
chr1	+	28959739	29006080
chr1	+	29135034	29140456
chr1	-	29140671	29144341
chr1	-	29307646	29328773
chr1	-	29363265	29363715
chr1	+	29363814	29377858
chr1	+	29383846	29402401
chr1	-	30861506	30863226
chr1	-	30863692	30865397
chr1	-	30884490	30899598
chr1	-	31016529	31018491
chr1	-	31018989	31019030
chr1	-	31020681	31050388
chr1	-	31170805	31201143
chr1	-	31327268	31329989
chr1	-	31409873	31411097
chr1	+	31435289	31438550
chr1	+	31452105	31461047
chr1	-	31461107	31479113
chr1	+	31511498	31514881
chr1	+	31555245	31565631
chr1	+	31575126	31576002
chr1	+	31712153	31713896
chr1	+	31719496	31719578
chr1	-	31754086	31754224
chr1	-	31770217	31779534
chr1	-	31789553	31790007
chr1	-	31834810	31836814
chr1	-	31879426	31890692
chr1	-	31891510	31891894
chr1	-	31936400	31948644
chr1	+	32050682	32053663
chr1	+	32148797	32148870
chr1	+	32149072	32164990
chr1	+	32207746	32209643
chr1	+	32211541	32211856
chr1	+	32226706	32229476
chr1	+	32242829	32289280
chr1	+	32315209	32315934
chr1	+	32328855	32329594
chr1	+	32336794	32338571
chr1	-	32340418	32340846
chr1	-	32352046	32355824
chr1	-	32355892	32356560
chr1	+	32356713	32357000
chr1	+	32357139	32357230
chr1	+	32363903	32365619
chr1	+	32409129	32409429
chr1	-	32426913	32437313
chr1	-	32515963	32518523
chr1	+	32528835	32529097
chr1	+	32606310	32615583
chr1	-	32728449	32729746
chr1	+	32769487	32785126
chr1	-	32786017	32786606
chr1	-	32819077	32829558
chr1	+	32945752	32951881
chr1	-	32961625	32962685
chr1	+	33002537	33002883
chr1	-	33023971	33028216
chr1	-	33033014	33035916
chr1	-	33084469	33098744
chr1	-	33098981	33099283
chr1	+	33159262	33171429
chr1	-	33217049	33218646
chr1	+	33300261	33315718
chr1	-	33405307	33410792
chr1	-	33467099	33468783
chr1	-	33489261	33489531
chr1	+	33507142	33510059
chr1	+	33614058	33614254
chr1	-	33614400	33623156
chr1	-	33756965	33758062
chr1	-	33835367	33843781
chr1	-	33939591	33945434
chr1	+	34223888	34299604
chr1	-	34332608	34335464
chr1	-	35118642	35119891
chr1	-	35155162	35165240
chr1	+	35326224	35326915
chr1	+	35403780	35460052
chr1	-	35505322	35515951
chr1	-	35588384	35589055
chr1	+	35641830	35689043
chr1	+	35692918	35693799
chr1	+	35693942	35695018
chr1	-	35708299	35708619
chr1	-	35771127	35776035
chr1	+	35900021	35904540
chr1	+	35943130	35951574
chr1	+	35968869	35970526
chr1	+	36018141	36023119
chr1	+	36027372	36027789
chr1	+	36066140	36080384
chr1	+	36139170	36143382
chr1	+	36219772	36219855
chr1	-	36223810	36225936
chr1	+	36274861	36284030
chr1	+	36312269	36312565
chr1	+	36313291	36313377
chr1	+	36417395	36421060
chr1	-	36455493	36455607
chr1	-	36457420	36457664
chr1	-	36478143	36478553
chr1	-	36489111	36489899
chr1	-	36493517	36495914
chr1	-	36567284	36573449
chr1	-	36578728	36584951
chr1	-	36598545	36598839
chr1	-	36610368	36614126
chr1	+	37025791	37168687
chr1	-	37610634	37614982
chr1	-	37644237	37648116
chr1	-	37648233	37649350
chr1	+	37687442	37688699
chr1	-	37691770	37692295
chr1	-	37728541	37730452
chr1	-	37751441	37764653
chr1	+	37821218	37824370
chr1	-	37827550	37827668
chr1	-	37861976	37866175
chr1	+	37897615	37899725
chr1	-	37929498	37930500
chr1	+	37941981	37942556
chr1	-	37943205	37943294
chr1	-	37974924	37992015
chr1	-	38026220	38066437
chr1	-	38080616	38081016
chr1	-	38124361	38124634
chr1	-	38132898	38133738
chr1	+	38133914	38134021
chr1	+	38147631	38151122
chr1	-	38152536	38153227
chr1	-	38980853	38986379
chr1	-	38991848	38994174
chr1	-	39007856	39008055
chr1	+	39050476	39053731
chr1	+	39126366	39132934
chr1	+	39163706	39169155
chr1	+	39404486	39416971
chr1	+	39603498	39614561
chr1	-	39627091	39645937
chr1	-	39707352	39710523
chr1	-	39767481	39774310
chr1	-	39801002	39806668
chr1	-	39806774	39806782
chr1	+	39818918	39819206
chr1	-	39873697	39874928
chr1	-	39909804	39922916
chr1	-	39985027	39987495
chr1	-	39992183	40018082
chr1	+	40032736	40035703
chr1	+	40090151	40091850
chr1	+	40102682	40103097
chr1	-	40194224	40194830
chr1	+	40227273	40231879
chr1	+	40296402	40323818
chr1	-	40393160	40395602
chr1	+	40450430	40451887
chr1	+	40509474	40541499
chr1	+	40591837	40592107
chr1	+	40614254	40616526
chr1	-	40667947	40675349
chr1	+	40770823	40776473
chr1	+	40873714	40882297
chr1	+	40919173	40952028
chr1	-	41118222	41119584
chr1	-	41152922	41154990
chr1	-	41251776	41277642
chr1	-	41277878	41294489
chr1	-	41296198	41320885
chr1	-	41618968	41619301
chr1	+	41710454	41714500
chr1	-	42288305	42289442
chr1	-	42298375	42299401
chr1	+	42413437	42445813
chr1	-	42515862	42534166
chr1	+	42584824	42590651
chr1	+	42591838	42592009
chr1	+	42617581	42624920
chr1	+	42793277	42793606
chr1	-	42817496	42818165
chr1	-	42873350	42874604
chr1	+	42897240	42901270
chr1	-	42902155	42902271
chr1	+	42942265	42951194
chr1	+	42965298	42965530
chr1	+	42965880	42969800
chr1	-	42984507	42985712
chr1	-	43078086	43093397
chr1	+	43306734	43306816
chr1	-	43307675	43316296
chr1	+	43417872	43418015
chr1	+	43435894	43439613
chr1	+	43448190	43448540
chr1	+	43472692	43472861
chr1	-	43494161	43494252
chr1	-	43500141	43500327
chr1	-	43521763	43522266
chr1	+	43523193	43524522
chr1	+	43524760	43537939
chr1	+	43565154	43565258
chr1	-	43580749	43580941
chr1	-	43586778	43586968
chr1	-	43587084	43588149
chr1	+	43588262	43588358
chr1	+	43679931	43688254
chr1	+	43788078	43790353
chr1	+	43871190	43926864
chr1	+	44070482	44070832
chr1	+	44082450	44084180
chr1	+	44101407	44101487
chr1	+	44105088	44105359
chr1	+	44109873	44110563
chr1	+	44116239	44116452
chr1	+	44126770	44126975
chr1	+	44253754	44264116
chr1	-	44348624	44349113
chr1	-	44443167	44447933
chr1	+	44487691	44489656
chr1	+	44547488	44748928
chr1	-	44770354	44770793
chr1	+	44795061	44809095
chr1	+	44824669	44831865
chr1	+	44874768	44875676
chr1	+	44881525	44882147
chr1	-	44910366	44910797
chr1	+	44922232	44922318
chr1	-	44935439	44935603
chr1	-	44976805	44977625
chr1	-	45032210	45061392
chr1	-	45113226	45115785
chr1	-	45139143	45139364
chr1	-	45142361	45143004
chr1	+	45144248	45144332
chr1	-	45147051	45147670
chr1	-	45223003	45340520
chr1	-	45468360	45469155
chr1	+	45469277	45474983
chr1	-	45475070	45475836
chr1	+	45556612	45592328
chr1	+	45635179	45642119
chr1	-	45642316	45642975
chr1	+	45650573	45653702
chr1	+	45696644	45701332
chr1	+	45718971	45725986
chr1	+	45726036	45735148
chr1	-	45743103	45747932
chr1	-	45758205	45758500
chr1	+	45790085	45793792
chr1	-	45981765	46002123
chr1	+	46258443	46309538
chr1	-	46358857	46361881
chr1	-	46372654	46373502
chr1	+	46374777	46375393
chr1	-	46426101	46426202
chr1	+	46476063	46480815
chr1	+	46481513	46486791
chr1	+	46487737	46487845
chr1	+	46518612	46522491
chr1	+	46524713	46530622
chr1	+	46572236	46579781
chr1	-	46684857	46688151
chr1	-	46754347	46758221
chr1	-	46761022	46763565
chr1	-	46787897	46790595
chr1	-	46791064	46792662
chr1	-	46843057	46845748
chr1	+	46894136	46895594
chr1	-	46976954	46988498
chr1	-	47076677	47077949
chr1	+	47115830	47118930
chr1	+	47201687	47207680
chr1	+	47207824	47209126
chr1	+	47245360	47246312
chr1	-	47315373	47318470
chr1	-	47365120	47367557
chr1	-	47401791	47403134
chr1	+	47482689	47487967
chr1	+	47511809	47546159
chr1	-	48400591	48402414
chr1	-	48630824	48649649
chr1	-	48920464	48936591
chr1	-	48939163	48954297
chr1	-	49044923	49223275
chr1	+	50029211	50201454
chr1	-	50286891	50322647
chr1	-	50833222	50883478
chr1	+	51035691	51137459
chr1	+	51148191	51151584
chr1	+	51279943	51290155
chr1	-	51414573	51447647
chr1	-	51472205	51473771
chr1	-	51490637	51499413
chr1	-	51499519	51508129
chr1	+	51659008	51696891
chr1	+	51794915	51829682
chr1	+	51907695	51923227
chr1	-	51927889	51934011
chr1	-	52015314	52017918
chr1	-	52018208	52055967
chr1	-	52115106	52154582
chr1	+	52219291	52232692
chr1	+	52237595	52242516
chr1	+	52410970	52415179
chr1	-	52417289	52441464
chr1	-	52537228	52537397
chr1	-	52539310	52540294
chr1	-	52540440	52542244
chr1	+	52579183	52579821
chr1	+	52582573	52583371
chr1	+	52583533	52586260
chr1	-	52590318	52591570
chr1	+	52693748	52703255
chr1	+	52780241	52784375
chr1	-	52811369	52817666
chr1	+	52870561	52875913
chr1	+	52904377	52934149
chr1	+	52957687	52962568
chr1	+	52991427	52991551
chr1	-	53038565	53041672
chr1	+	53089484	53099245
chr1	+	53105159	53119487
chr1	-	53244561	53247492
chr1	+	53312123	53320007
chr1	-	53374789	53378410
chr1	-	53398038	53398262
chr1	-	53413329	53416053
chr1	+	53504686	53505481
chr1	-	53637725	53639165
chr1	-	53707647	53771801
chr1	-	53985486	53987388
chr1	-	54013315	54015898
chr1	-	54044077	54044451
chr1	+	54060971	54066600
chr1	-	54072242	54082358
chr1	+	54107840	54117678
chr1	-	54130167	54135841
chr1	-	54195122	54195785
chr1	+	54225067	54230693
chr1	+	54232219	54246448
chr1	-	54266485	54273977
chr1	-	54322508	54330537
chr1	+	54368591	54373112
chr1	-	54378284	54382710
chr1	+	54582625	54583646
chr1	-	54726037	54762347
chr1	+	54797702	54800971
chr1	+	54831852	54841451
chr1	+	54878156	54878835
chr1	-	54893714	54894292
chr1	+	54965792	54978290
chr1	-	54983915	54984688
chr1	+	55061468	55064582
chr1	+	55158775	55163789
chr1	+	55177058	55182714
chr1	+	55217739	55221535
chr1	-	55230106	55230342
chr1	-	55259119	55260965
chr1	+	56714806	56756571
chr1	-	56823176	56852073
chr1	+	56970498	56996975
chr1	-	57032673	57045301
chr1	-	57323124	57468656
chr1	-	58711754	58711850
chr1	-	58714435	58716487
chr1	+	58844920	58845539
chr1	+	59499444	59517649
chr1	+	59524092	59556440
chr1	-	59992874	59999549
chr1	-	60093794	60104229
chr1	-	60175510	60178769
chr1	-	60178850	60186340
chr1	+	60233132	60250229
chr1	-	61260512	61265840
chr1	+	61901478	61902647
chr1	+	61940608	61940704
chr1	+	61983218	61986165
chr1	-	62385330	62387474
chr1	+	62452781	62459241
chr1	-	62617730	62619178
chr1	+	62760947	62764198
chr1	-	62775754	62776386
chr1	+	62840823	62865918
chr1	+	62981555	62982862
chr1	-	63548752	63574203
chr1	+	63686263	63700820
chr1	+	63703452	63709510
chr1	+	63771427	63807115
chr1	+	63952201	64186996
chr1	+	64381821	64383341
chr1	+	64811965	64819522
chr1	+	64923126	64946358
chr1	-	64959276	64967090
chr1	-	65056853	65060980
chr1	+	65061180	65063962
chr1	+	65326257	65368412
chr1	+	65487643	65542337
chr1	+	65598445	65603005
chr1	+	65743310	65748175
chr1	+	66091061	66096299
chr1	+	66170847	66425162
chr1	+	66510325	66533229
chr1	+	66712073	66803549
chr1	+	66873198	66896996
chr1	-	66932482	66948089
chr1	+	67083080	67102365
chr1	+	67103947	67106592
chr1	-	67108105	67117727
chr1	-	67230694	67231514
chr1	+	67303614	67304869
chr1	+	67345895	67347044
chr1	+	67433632	67436180
chr1	-	67498149	67499304
chr1	+	67603990	67607691
chr1	-	67863243	67863727
chr1	-	67883281	67885297
chr1	-	68371932	68409897
chr1	-	68626411	68627598
chr1	-	68659317	68659749
chr1	+	68672400	68674655
chr1	-	69938098	69969745
chr1	-	70356698	70358789
chr1	+	70366978	70383093
chr1	+	70399544	70406124
chr1	-	70410082	70412398
chr1	+	70513804	70531682
chr1	+	70532816	70544146
chr1	-	70589288	70593658
chr1	-	71190189	71224384
chr1	-	71256413	71258643
chr1	-	71954002	72112782
chr1	-	72113016	72460022
chr1	+	74360567	74361140
chr1	+	74376066	74377367
chr1	-	74413197	74413805
chr1	-	74809634	74812369
chr1	-	74892336	74900822
chr1	+	74900976	74902415
chr1	+	74911124	74914245
chr1	-	75308439	75314307
chr1	-	75400167	75405431
chr1	+	75574328	75719140
chr1	+	75902524	75906093
chr1	+	75963981	75965201
chr1	-	75974936	75981435
chr1	+	76100066	76109596
chr1	+	76252591	76491509
chr1	-	77045397	77046201
chr1	+	77388196	77397015
chr1	+	77460080	77464645
chr1	+	77464834	77471497
chr1	-	77661066	77664012
chr1	-	77762362	77809555
chr1	-	77919136	77919322
chr1	+	77919455	77923126
chr1	-	77957443	77960942
chr1	+	78066975	78067173
chr1	+	78093840	78095270
chr1	+	78095980	78102892
chr1	-	78104318	78104420
chr1	+	78147721	78156589
chr1	+	78183027	78190754
chr1	+	78224040	78258378
chr1	+	78258566	78272655
chr1	+	78671248	78675578
chr1	+	78806100	78806655
chr1	+	78828359	78831947
chr1	-	82014764	82084721
chr1	-	84106935	84111311
chr1	-	84115721	84120166
chr1	+	84129681	84129890
chr1	+	84342718	84351031
chr1	+	84476272	84480905
chr1	+	84480992	84503339
chr1	+	84576394	84579603
chr1	+	84590251	84592230
chr1	-	84657214	84658658
chr1	+	84679675	84683714
chr1	-	84694100	84698287
chr1	-	84747844	84748285
chr1	-	84748425	84751942
chr1	-	84752021	84752029
chr1	-	84808592	84809313
chr1	-	84848520	84848880
chr1	-	85136407	85143252
chr1	-	85143413	85174499
chr1	+	85218882	85222836
chr1	-	85249710	85250756
chr1	-	85436766	85437061
chr1	-	85448611	85453999
chr1	-	85529284	85536451
chr1	+	85536552	85642446
chr1	-	85758752	85759067
chr1	-	85884212	85885332
chr1	-	86334099	86334108
chr1	-	86560707	86560837
chr1	+	86563295	86564618
chr1	+	86602138	86603041
chr1	+	86646838	86651119
chr1	+	86724983	86737634
chr1	+	86812157	86813302
chr1	-	86882676	86893426
chr1	+	87081153	87091731
chr1	+	87170832	87250636
chr1	+	87509956	87517238
chr1	-	88862333	88918690
chr1	-	89065072	89069186
chr1	-	89139211	89139762
chr1	-	89146519	89147112
chr1	-	89147172	89165955
chr1	-	89193119	89198235
chr1	-	89238029	89240748
chr1	-	89298975	89299480
chr1	-	89342563	89349449
chr1	-	89375009	89376498
chr1	+	89446561	89447069
chr1	+	89546322	89547124
chr1	+	89559555	89560242
chr1	+	89762370	89770349
chr1	+	89864192	89890287
chr1	+	90172854	90175688
chr1	-	90187867	90190704
chr1	-	90892335	90894148
chr1	-	91118888	91159887
chr1	+	91502345	91521007
chr1	-	91679410	91685430
chr1	+	91975050	92039048
chr1	+	92140525	92142203
chr1	+	92207889	92210081
chr1	+	92258299	92266274
chr1	-	92409065	92419788
chr1	+	92475108	92475538
chr1	-	92476725	92477770
chr1	-	92660625	92660950
chr1	+	92914206	92969921
chr1	-	93009696	93010965
chr1	+	93054009	93138953
chr1	+	93257110	93287806
chr1	+	93292362	93292564
chr1	-	93307027	93311279
chr1	+	93337805	93357631
chr1	+	93358461	93360936
chr1	+	93384977	93388378
chr1	+	93524444	93531484
chr1	-	93710647	93712281
chr1	-	93760532	93761595
chr1	-	93769972	93791424
chr1	-	93819921	93852190
chr1	-	94055440	94056653
chr1	-	94082166	94086614
chr1	-	94214366	94214721
chr1	-	94290644	94298556
chr1	+	94397970	94408983
chr1	-	94596166	94636182
chr1	+	94717946	94719113
chr1	+	95002213	95005082
chr1	-	95015449	95017523
chr1	-	95081102	95104414
chr1	+	95242595	95250339
chr1	+	95321634	95326277
chr1	+	95411893	95421786
chr1	-	96899450	96901139
chr1	+	98060952	98098460
chr1	-	98862645	98868650
chr1	+	99134319	99182011
chr1	+	99442249	99465540
chr1	+	99476808	99478484
chr1	+	99823940	99839894
chr1	+	99845302	99864303
chr1	-	99867450	99871594
chr1	+	99925008	99926149
chr1	+	100030281	100039078
chr1	+	100039291	100039832
chr1	+	100148222	100171112
chr1	+	100171319	100176836
chr1	-	100215894	100227484
chr1	+	100303520	100310326
chr1	-	100310893	100314457
chr1	-	100338149	100345980
chr1	+	100418462	100427346
chr1	+	100443998	100444099
chr1	+	100530581	100531337
chr1	-	100897502	100898051
chr1	+	101055481	101066329
chr1	-	101073920	101074145
chr1	-	101199343	101202885
chr1	-	102002823	102008248
chr1	-	102014603	102024421
chr1	+	103260550	103285649
chr1	+	103780906	103782336
chr1	+	103826414	103826751
chr1	+	103872252	103872595
chr1	-	107403504	107578944
chr1	-	108034157	108040121
chr1	-	108129682	108219329
chr1	-	108440619	108447159
chr1	+	108496838	108498247
chr1	+	108630961	108632369
chr1	-	108815230	108855228
chr1	+	108912244	108914527
chr1	+	108947532	108950364
chr1	+	108977257	108980412
chr1	-	109001451	109006919
chr1	+	109104241	109106335
chr1	+	109112166	109112820
chr1	-	109140243	109151526
chr1	-	109204586	109204972
chr1	-	109272266	109278018
chr1	+	109329730	109330584
chr1	+	109345547	109347552
chr1	+	109369001	109416556
chr1	+	109468793	109478640
chr1	+	109508054	109513094
chr1	+	109525284	109525296
chr1	-	109526387	109526940
chr1	-	109535916	109536282
chr1	-	109537240	109537343
chr1	-	109552922	109561510
chr1	-	109624254	109652250
chr1	+	109676591	109680965
chr1	+	109721562	109721721
chr1	+	109748952	109749182
chr1	-	109803503	109828399
chr1	+	109865172	109867416
chr1	+	109875931	109879965
chr1	+	109880457	109880822
chr1	+	109911090	109911374
chr1	+	109922816	109923087
chr1	+	109942574	109942832
chr1	+	109967013	109967280
chr1	-	109968230	109968323
chr1	-	109994573	109994903
chr1	+	110016224	110016382
chr1	+	110165727	110168921
chr1	+	110239837	110263696
chr1	+	110267664	110269425
chr1	+	110289482	110292553
chr1	-	110293422	110293834
chr1	+	110319568	110324999
chr1	+	110421880	110426722
chr1	+	110466842	110477626
chr1	-	110596933	110600201
chr1	-	110637631	110643900
chr1	+	110661044	110662249
chr1	-	110705953	110708623
chr1	+	110856835	110858552
chr1	-	111146136	111147007
chr1	-	111203064	111204514
chr1	-	111204788	111205951
chr1	-	111207480	111218284
chr1	+	111374624	111375179
chr1	-	111402718	111414042
chr1	+	111454463	111455056
chr1	+	111482434	111484514
chr1	+	111537140	111537233
chr1	+	111565157	111566351
chr1	+	111570100	111572343
chr1	+	111572470	111572648
chr1	-	111601336	111601572
chr1	-	111681756	111682360
chr1	+	111703469	111703718
chr1	+	111704246	111704499
chr1	-	111730730	111731460
chr1	-	111743689	111745319
chr1	+	111745427	111757668
chr1	+	111946082	111950003
chr1	-	112010890	112011308
chr1	+	112041771	112236282
chr1	+	112670929	112703604
chr1	+	112722256	112745673
chr1	+	112764109	112769536
chr1	-	112769759	112770802
chr1	-	112805358	112810531
chr1	-	112846268	112852634
chr1	+	112871560	112873572
chr1	+	112874548	112901872
chr1	+	112929714	112943597
chr1	-	112943803	112944077
chr1	-	112957784	112958307
chr1	+	112967468	112967584
chr1	-	112977013	112977678
chr1	+	113176798	113183755
chr1	+	113328310	113345980
chr1	-	113646014	113804177
chr1	-	114012420	114013322
chr1	-	114032473	114052026
chr1	-	114052701	114066373
chr1	-	114066705	114066911
chr1	-	114114125	114126200
chr1	-	114141323	114141912
chr1	+	114157527	114159268
chr1	+	114160440	114161658
chr1	+	114161826	114162671
chr1	+	114196124	114207428
chr1	+	114207554	114209313
chr1	+	114209435	114210225
chr1	-	114234791	114234994
chr1	-	114392718	114394278
chr1	-	114719053	114765213
chr1	-	114836055	114836161
chr1	-	114878307	114879841
chr1	-	114948111	114950112
chr1	-	114968642	114970712
chr1	-	114992736	114994354
chr1	-	114994554	114996189
chr1	-	115033948	115034772
chr1	+	115034879	115035099
chr1	+	115110236	115111234
chr1	-	115288188	115288634
chr1	+	115327671	115344026
chr1	-	115906148	115914302
chr1	+	115999576	116022970
chr1	+	116231378	116246692
chr1	+	116367327	116375593
chr1	-	116628188	116638676
chr1	-	116799269	116825566
chr1	+	116871122	116920947
chr1	+	116948862	116949421
chr1	+	117009218	117009293
chr1	+	117164917	117196377
chr1	+	117256525	117264512
chr1	-	117315039	117315117
chr1	-	117373432	117375377
chr1	-	117408034	117411237
chr1	+	117424836	117427850
chr1	-	117623150	117656848
chr1	+	118173401	118174846
chr1	-	118188156	118188293
chr1	-	118406035	118439735
chr1	-	119140182	119153692
chr1	-	119181277	119186283
chr1	+	119331273	119395219
chr1	+	119635389	119635741
chr1	+	119635882	119637578
chr1	+	119670227	119674081
chr1	+	119762287	119766166
chr1	+	119966826	119975833
chr1	-	119975987	119978039
chr1	-	120019292	120023405
chr1	-	120057831	120063367
chr1	-	120176475	120176900
chr1	+	120284653	120323989
chr1	-	120552028	120554015
chr1	-	120647511	120647905
chr1	-	142371926	142375140
chr1	-	142412866	142419627
chr1	-	142444337	142483634
chr1	+	142510212	142528633
chr1	+	142698481	142737863
chr1	+	142737939	142762227
chr1	+	142903923	142904321
chr1	+	142904883	142905355
chr1	-	142928097	142928635
chr1	+	142948826	142949140
chr1	+	142966495	142976346
chr1	-	142996778	142997058
chr1	-	142999983	143004232
chr1	+	143004454	143004713
chr1	+	143005501	143006315
chr1	+	143014162	143016655
chr1	+	143038400	143044734
chr1	+	143052144	143055728
chr1	+	143065147	143067104
chr1	+	143067524	143067679
chr1	-	143073062	143073171
chr1	+	143097704	143098233
chr1	-	143100386	143135157
chr1	+	143193388	143195729
chr1	-	143236298	143237380
chr1	-	143293410	143300385
chr1	-	143524997	143526823
chr1	-	143864329	143868383
chr1	+	143912329	143921302
chr1	+	143939297	143949092
chr1	-	144308505	144309496
chr1	+	144356707	144366767
chr1	+	144625508	144633554
chr1	-	144641029	144650391
chr1	-	144966611	145046635
chr1	+	145139838	145140672
chr1	+	145357417	145359196
chr1	+	146182448	146182841
chr1	-	146567404	146567797
chr1	-	146696606	146697843
chr1	-	146712260	146712690
chr1	-	146720587	146721119
chr1	-	146721196	146721547
chr1	+	146756253	146762433
chr1	+	146853081	146853758
chr1	-	146935551	146936173
chr1	-	147016102	147017187
chr1	+	147017338	147021153
chr1	-	147043652	147045617
chr1	+	147053601	147054170
chr1	+	147058340	147059561
chr1	+	147069117	147069286
chr1	+	147110619	147111280
chr1	+	147150469	147203143
chr1	+	147273066	147273405
chr1	+	147273604	147274511
chr1	+	147293829	147295078
chr1	+	147335826	147336162
chr1	+	147337858	147338090
chr1	-	147340017	147340976
chr1	-	147364041	147364391
chr1	-	147413142	147414609
chr1	-	147447478	147449180
chr1	-	147449313	147480204
chr1	-	147502832	147505021
chr1	-	147543530	147550186
chr1	-	147591774	147592234
chr1	+	147644010	147662091
chr1	-	147713524	147715514
chr1	+	147754062	147754466
chr1	+	147768730	147768885
chr1	+	147794226	147803359
chr1	+	147811223	147812780
chr1	+	147812877	147819353
chr1	+	147822316	147823114
chr1	-	147824576	147828503
chr1	+	147840676	147841225
chr1	-	147873847	147875953
chr1	-	147925640	147928052
chr1	+	147947650	147950627
chr1	+	147951753	147952018
chr1	-	147952091	147952481
chr1	-	147957907	147959047
chr1	-	147960097	147960301
chr1	+	147971500	147975553
chr1	+	147984631	148009792
chr1	+	148040358	148047708
chr1	-	148073956	148074075
chr1	-	148095805	148101121
chr1	-	148102059	148111720
chr1	-	148131511	148131753
chr1	-	148153869	148154552
chr1	+	148155319	148158186
chr1	-	148185277	148185528
chr1	+	148226636	148227629
chr1	+	148304942	148305713
chr1	+	148325976	148347638
chr1	+	148398062	148424435
chr1	-	148424669	148443782
chr1	-	148492844	148493055
chr1	-	148494627	148494767
chr1	-	148500226	148501424
chr1	+	148548696	148548875
chr1	-	148552438	148552710
chr1	-	148567137	148568447
chr1	-	148602830	148611478
chr1	-	148615008	148617273
chr1	-	148638009	148638991
chr1	-	148680744	148694908
chr1	-	148768874	148771647
chr1	-	148819350	148822461
chr1	-	148873093	148873554
chr1	-	149007040	149008664
chr1	-	149100297	149100867
chr1	-	149143197	149144295
chr1	-	149196493	149197644
chr1	-	150092817	150096159
chr1	+	150131741	150133432
chr1	-	150143983	150146191
chr1	-	150159517	150160003
chr1	+	150175793	150175943
chr1	-	150203773	150204692
chr1	-	150243520	150244421
chr1	-	150320380	150320750
chr1	-	150322986	150325602
chr1	-	150325755	150326933
chr1	-	150329473	150330202
chr1	-	150333396	150333893
chr1	-	150347141	150349282
chr1	-	150393242	150393547
chr1	-	150400931	150401377
chr1	+	150404588	150411868
chr1	+	150416212	150417059
chr1	+	150422203	150423842
chr1	+	150423998	150427793
chr1	-	150444436	150444685
chr1	+	150455780	150456466
chr1	+	150465379	150466048
chr1	+	150514334	150526198
chr1	+	150537958	150540189
chr1	+	150553377	150554440
chr1	+	150561714	150562065
chr1	-	150565023	150565373
chr1	-	150605285	150613561
chr1	-	150728680	150729606
chr1	-	150740716	150743893
chr1	+	150747900	150748077
chr1	-	150754249	150754477
chr1	-	150761455	150762241
chr1	-	150762563	150762718
chr1	+	150770331	150771661
chr1	-	150776352	150776662
chr1	-	150840382	150842363
chr1	-	150921522	150923654
chr1	-	150956261	150957577
chr1	-	150961798	150968536
chr1	-	150976861	150977450
chr1	-	150991188	150991823
chr1	+	151005487	151005890
chr1	+	151010763	151012829
chr1	+	151058326	151058883
chr1	+	151106810	151107480
chr1	+	151113411	151113652
chr1	+	151113722	151115943
chr1	-	151191264	151214743
chr1	+	151284788	151286984
chr1	+	151307029	151327571
chr1	-	151328371	151329510
chr1	-	151337042	151337319
chr1	-	151338370	151338580
chr1	+	151341514	151343775
chr1	-	151353658	151355009
chr1	-	151384135	151386589
chr1	-	151388176	151393540
chr1	-	151557943	151607637
chr1	-	151607734	151645243
chr1	-	151717965	151722139
chr1	-	151737085	151737343
chr1	-	151737471	151739219
chr1	-	151746576	151747022
chr1	+	151754998	151755580
chr1	+	151760462	151763534
chr1	+	151769616	151773652
chr1	+	151774399	151775706
chr1	+	151776078	151778260
chr1	-	151796565	151800202
chr1	-	151815791	151815980
chr1	-	151817321	151818215
chr1	+	151818814	151818982
chr1	+	151819647	151819982
chr1	+	151837015	151838218
chr1	+	151849486	151852277
chr1	+	151864619	151870638
chr1	+	151913619	151916886
chr1	-	151921541	151921846
chr1	-	151958178	151958286
chr1	+	151958442	151958769
chr1	-	151960518	151960733
chr1	-	151975175	151975649
chr1	+	151989271	151990661
chr1	-	151992197	151993208
chr1	-	151999894	152000103
chr1	-	152000914	152007740
chr1	-	152022942	152023493
chr1	-	152023582	152023949
chr1	-	152037321	152037516
chr1	-	152044599	152044949
chr1	+	152052581	152053671
chr1	-	152060733	152065273
chr1	+	152083145	152083744
chr1	+	152092830	152092905
chr1	-	152093070	152095117
chr1	+	152102818	152103998
chr1	+	152105995	152107707
chr1	-	152107808	152107964
chr1	+	152265314	152303963
chr1	+	152393197	152393287
chr1	-	152394692	152394845
chr1	-	152444288	152451490
chr1	-	152457961	152459411
chr1	-	152459611	152462272
chr1	-	152462377	152463279
chr1	-	152463321	152470934
chr1	+	152471066	152471793
chr1	+	152492689	152499868
chr1	-	152531653	152532189
chr1	-	152554082	152555929
chr1	-	152603521	152604337
chr1	+	152609893	152636139
chr1	-	152642660	152650827
chr1	-	152693371	152693519
chr1	-	152716714	152717199
chr1	-	152749752	152752019
chr1	-	152752165	152761228
chr1	-	152801233	152802876
chr1	-	152803032	152803751
chr1	+	152834722	152836457
chr1	+	152837822	152838125
chr1	+	152844308	152848773
chr1	+	152909780	152913479
chr1	+	152937582	152939276
chr1	+	152939439	152940932
chr1	+	152983337	152990724
chr1	+	152996041	153015182
chr1	-	153025160	153025415
chr1	-	153028103	153028398
chr1	-	153028526	153028645
chr1	-	153029115	153029544
chr1	-	153042028	153043314
chr1	+	153061899	153065470
chr1	-	153068848	153069122
chr1	-	153077881	153078389
chr1	+	153118753	153121017
chr1	+	153122656	153127442
chr1	+	153152301	153160163
chr1	-	153160352	153160852
chr1	-	153197619	153199633
chr1	-	153265506	153266103
chr1	-	153348970	153349254
chr1	+	153352329	153355357
chr1	-	153374852	153374964
chr1	-	153381360	153381832
chr1	+	153381896	153384273
chr1	+	153406441	153406670
chr1	-	153429011	153429664
chr1	-	153458206	153459346
chr1	-	153483918	153488241
chr1	+	153507214	153509770
chr1	-	153512081	153514854
chr1	-	153521304	153521386
chr1	+	153528239	153534207
chr1	-	153551105	153565145
chr1	-	153598087	153598870
chr1	-	153598960	153599539
chr1	+	153637169	153641401
chr1	+	153644012	153647217
chr1	+	153703829	153706812
chr1	-	153710136	153710359
chr1	-	153769039	153827163
chr1	-	153882244	153882330
chr1	-	153918574	153919171
chr1	-	154332444	154335194
chr1	-	154379212	154380776
chr1	-	154482576	154483321
chr1	-	154549835	154550093
chr1	-	154558659	154559905
chr1	-	154585528	154586707
chr1	-	154589986	154602869
chr1	+	154622274	154624536
chr1	+	154859126	154860852
chr1	+	154869610	154870616
chr1	+	154964026	154964316
chr1	+	155037591	155037945
chr1	-	155072989	155073995
chr1	+	155113926	155114225
chr1	-	155136910	155137238
chr1	+	155468211	155469356
chr1	+	155625282	155626140
chr1	+	155720039	155721258
chr1	-	155797809	155798733
chr1	+	155851565	155856100
chr1	-	155954717	155972632
chr1	+	155981085	155982648
chr1	-	156085283	156085715
chr1	+	156497002	156497287
chr1	+	156564231	156565014
chr1	+	156585319	156589457
chr1	-	156609802	156612727
chr1	-	156637890	156638038
chr1	-	156641776	156645335
chr1	-	156676169	156682958
chr1	-	156702699	156703192
chr1	-	156703401	156706298
chr1	-	156710751	156711020
chr1	-	156726015	156726259
chr1	+	156736517	156736954
chr1	-	156867744	156870347
chr1	-	156876150	156876721
chr1	+	156878110	156881271
chr1	+	156898737	156903767
chr1	+	156935051	156936026
chr1	+	156954621	156956442
chr1	+	156960528	156964545
chr1	+	156973894	156975663
chr1	+	156991529	156994404
chr1	-	156994580	156995971
chr1	-	157023234	157026822
chr1	-	157065366	157065806
chr1	-	157066503	157067917
chr1	+	157123158	157125993
chr1	+	157127478	157127583
chr1	-	157198772	157198923
chr1	-	157279257	157306006
chr1	-	157348609	157362254
chr1	-	157420393	157429732
chr1	+	157468053	157494544
chr1	+	157522220	157531055
chr1	+	157579175	157582614
chr1	+	157582946	157596497
chr1	-	157597625	157599455
chr1	-	157624765	157645479
chr1	-	157666390	157667682
chr1	-	157737314	157737589
chr1	-	157784217	157803872
chr1	-	157821537	157821742
chr1	-	157824710	157824978
chr1	-	157825746	157826130
chr1	-	157842580	157852390
chr1	+	157862813	157872080
chr1	-	157881926	157882207
chr1	+	157885239	157900814
chr1	+	157901042	157901647
chr1	-	157902252	157902370
chr1	+	157906810	157907000
chr1	+	157936984	157939811
chr1	+	157944104	157944899
chr1	-	157949798	157949961
chr1	-	157958092	157958670
chr1	+	157979744	157980857
chr1	+	157985344	157986298
chr1	-	157998234	158000847
chr1	+	158005914	158006212
chr1	-	158009468	158009749
chr1	-	158018841	158019321
chr1	+	158090288	158092701
chr1	-	158097289	158106475
chr1	+	158149365	158150704
chr1	-	158288398	158288830
chr1	+	158331877	158332541
chr1	+	158364815	158371707
chr1	+	158408792	158411921
chr1	+	158424152	158424435
chr1	+	158427536	158428149
chr1	+	158451594	158453114
chr1	-	158467891	158479690
chr1	+	158721631	158724704
chr1	-	158771731	158855851
chr1	-	159076852	159078135
chr1	+	159104251	159113330
chr1	+	159199717	159201401
chr1	+	159267797	159278223
chr1	+	159420594	159454541
chr1	-	159492284	159494105
chr1	+	159557207	159560907
chr1	+	159770977	159773841
chr1	-	159773948	159774251
chr1	+	159869817	159904239
chr1	+	160027623	160028934
chr1	-	161260909	161264131
chr1	-	161904936	161906758
chr1	-	161906930	161908957
chr1	-	162054158	162056378
chr1	+	162129862	162145739
chr1	+	162333170	162350734
chr1	-	162350860	162351907
chr1	+	162396293	162399272
chr1	-	162402887	162409468
chr1	+	162469165	162469576
chr1	+	162528828	162591097
chr1	+	162597228	162604075
chr1	+	163321883	163322763
chr1	-	163541984	163547505
chr1	-	163570750	163577054
chr1	+	163658997	163676117
chr1	-	163690380	163690630
chr1	+	163774435	163791139
chr1	+	164030202	164033363
chr1	-	164039154	164066360
chr1	-	164141663	164219302
chr1	+	164249017	164254282
chr1	+	164331325	164384793
chr1	+	164423138	164466476
chr1	-	164473384	164474129
chr1	-	164534974	164535342
chr1	-	164600525	164602557
chr1	-	164604888	164605888
chr1	+	164625434	164636628
chr1	+	164637905	164652694
chr1	-	164704886	164705427
chr1	-	164791565	164797403
chr1	+	164798129	164805372
chr1	+	164880078	164884796
chr1	+	164927039	164932408
chr1	+	164936079	164937483
chr1	-	164982190	164992054
chr1	+	165243004	165244799
chr1	-	165277595	165280957
chr1	+	165415243	165429765
chr1	-	165807823	165812264
chr1	+	166025397	166068603
chr1	-	166070447	166077434
chr1	-	166123210	166125706
chr1	-	166178654	166186458
chr1	-	166283419	166287124
chr1	-	166320116	166330967
chr1	-	166411317	166412294
chr1	+	166433798	166434374
chr1	-	166501771	166503418
chr1	-	166579619	166589474
chr1	-	166747666	166756103
chr1	+	166756236	166775234
chr1	+	167233084	167240007
chr1	+	167365259	167420523
chr1	+	167646381	167648324
chr1	+	167793590	167804582
chr1	+	167839442	167847273
chr1	+	167886643	167894130
chr1	+	167959017	167968338
chr1	+	168020755	168023799
chr1	-	168212998	168213796
chr1	-	168339520	168352804
chr1	-	168352977	168353117
chr1	+	168429368	168439145
chr1	+	168482918	168484535
chr1	+	168485297	168486674
chr1	+	168542615	168622543
chr1	+	169121704	169145868
chr1	+	169163043	169166094
chr1	+	169233596	169233972
chr1	+	169234295	169252307
chr1	-	169360347	169360890
chr1	-	169744767	169751537
chr1	+	169889366	169906106
chr1	-	170178289	170182120
chr1	-	170301014	170302445
chr1	+	170347810	170359886
chr1	-	170416863	170434507
chr1	+	170508314	170511926
chr1	+	170526152	170527480
chr1	+	170551275	170554142
chr1	-	170571944	170574260
chr1	+	170615715	170618013
chr1	+	170920091	170921765
chr1	+	170976731	170979406
chr1	+	171401918	171402906
chr1	+	171501296	171512625
chr1	+	171578401	171658249
chr1	+	171658968	171670069
chr1	+	171700989	171705405
chr1	-	171705627	171707536
chr1	+	171719370	171724156
chr1	-	171778621	171780124
chr1	+	172104410	172107008
chr1	-	172578388	172579606
chr1	-	172837341	172849798
chr1	-	172849868	172876702
chr1	-	172876801	172885425
chr1	+	172885486	172907364
chr1	-	173258035	173295315
chr1	+	173762059	173865186
chr1	+	173930939	173956710
chr1	-	173958178	173974279
chr1	-	174648735	174649181
chr1	+	174666798	174668474
chr1	+	174795487	174984354
chr1	+	175042401	175090890
chr1	+	175214044	175214817
chr1	+	175217467	175221162
chr1	-	175477614	175485208
chr1	+	175554580	175565745
chr1	+	175586913	175590432
chr1	+	175745017	175751069
chr1	+	175783180	175783730
chr1	-	175788882	175794883
chr1	+	175834167	175843724
chr1	+	176003595	176024227
chr1	+	176067399	176069590
chr1	+	176083549	176084232
chr1	-	176193744	176210086
chr1	+	176265586	176276382
chr1	+	176293640	176294250
chr1	-	176513983	176514569
chr1	+	176552156	176553423
chr1	+	176583770	176585482
chr1	+	176687047	176688030
chr1	+	176855965	176867281
chr1	-	176948953	176949075
chr1	+	177196318	177202836
chr1	-	177333064	177383151
chr1	+	177706257	177723431
chr1	+	177734868	177749843
chr1	+	177937299	177938423
chr1	-	178184804	178211268
chr1	+	179088085	179089363
chr1	+	179108825	179109318
chr1	+	179150971	179154748
chr1	-	179193922	179222794
chr1	-	179284959	179286118
chr1	-	179304132	179305007
chr1	-	179367766	179370415
chr1	+	179372523	179373610
chr1	+	179495232	179504488
chr1	+	179507324	179512946
chr1	-	179584161	179584310
chr1	+	179652260	179652728
chr1	+	179724927	179804118
chr1	-	179887224	179908671
chr1	+	179994586	180005461
chr1	+	180173442	180213627
chr1	-	180216784	180218478
chr1	-	180287770	180290947
chr1	+	180333956	180336308
chr1	-	180506116	180507164
chr1	-	180645115	180646222
chr1	-	180655630	180664691
chr1	+	180679312	180737885
chr1	+	180752682	180755143
chr1	-	181178395	181208377
chr1	-	181450384	181455279
chr1	-	181524534	181532637
chr1	+	181600100	181675090
chr1	-	181788430	181792366
chr1	-	181846358	181847970
chr1	+	181852725	181857266
chr1	+	181861715	181867359
chr1	-	181907553	181915294
chr1	+	182009962	182010171
chr1	+	182435837	182546813
chr1	+	182664685	182666589
chr1	+	182846363	182846540
chr1	-	182997741	183000878
chr1	+	183074253	183075666
chr1	+	183080674	183083809
chr1	-	183086873	183089229
chr1	-	183145296	183147214
chr1	-	183147367	183150187
chr1	+	183380228	183381027
chr1	+	183555177	183571222
chr1	-	184342271	184342405
chr1	+	186982538	187155441
chr1	+	188859544	188860005
chr1	+	189276717	189277070
chr1	+	189345187	189348711
chr1	-	189509969	189510951
chr1	+	189752605	189759971
chr1	-	189770422	189776605
chr1	-	189798548	189801927
chr1	+	189801992	189806050
chr1	+	189823119	189825897
chr1	-	189842854	189848652
chr1	-	193166175	193168489
chr1	+	193193129	193309001
chr1	+	193352963	193373763
chr1	+	193475732	193479947
chr1	+	193520690	193526262
chr1	+	193588996	193603203
chr1	+	193644726	193650240
chr1	-	193678510	193683670
chr1	-	193763845	193767946
chr1	-	193833140	193834136
chr1	-	193844888	193846927
chr1	-	193881905	193889078
chr1	+	193892687	193900140
chr1	+	193969270	194029207
chr1	-	194122744	194128239
chr1	-	194241803	194246708
chr1	-	194415862	194436372
chr1	+	194473720	194475925
chr1	+	194613347	194618664
chr1	+	194618785	194620757
chr1	-	194933425	194953825
chr1	+	195229969	195241355
chr1	+	195340129	195393131
chr1	+	196728697	196740441
chr1	-	196740581	196744557
chr1	-	197316395	197318396
chr1	+	197364872	197366721
chr1	+	197440752	197461622
chr1	+	197551020	197553324
chr1	-	197592487	197599090
chr1	-	197705719	197706092
chr1	+	197852638	197854633
chr1	+	197914407	197914960
chr1	-	197984690	197994725
chr1	-	198066456	198067622
chr1	-	198072941	198073998
chr1	-	198090089	198100053
chr1	-	198189770	198190960
chr1	+	198191130	198196976
chr1	+	198350211	198413600
chr1	+	198530158	198548062
chr1	+	198567745	198569431
chr1	-	198589853	198590228
chr1	+	198601537	198646864
chr1	+	198656338	198658064
chr1	+	198683899	198689687
chr1	-	198712085	198712740
chr1	-	198839234	198845234
chr1	-	198858609	198858902
chr1	-	198859087	198860065
chr1	+	198860240	198861329
chr1	-	198915023	198926206
chr1	+	199035844	199036430
chr1	+	199049928	199117570
chr1	-	199196268	199196353
chr1	-	199305407	199306379
chr1	-	199477880	199508886
chr1	-	199597746	199609794
chr1	-	199620694	199625752
chr1	-	199649206	199651714
chr1	+	199667684	199667975
chr1	+	199708360	199708557
chr1	-	199752663	199754536
chr1	+	199785514	199786275
chr1	-	199829968	199866044
chr1	-	199876247	199876335
chr1	-	199887131	199887383
chr1	+	199929348	199930396
chr1	+	200184943	200187489
chr1	+	200197022	200197760
chr1	+	200384184	200398940
chr1	+	200466440	200471611
chr1	+	200472263	200472851
chr1	+	200517910	200519353
chr1	-	200562499	200562979
chr1	+	200741180	200741876
chr1	-	200813920	200815104
chr1	-	200850748	200852379
chr1	-	200862949	200866980
chr1	-	200903773	200914666
chr1	-	200969098	200974410
chr1	+	201166105	201169654
chr1	+	201226382	201227143
chr1	+	201529568	201621415
chr1	+	201645192	201651340
chr1	+	201688326	201689416
chr1	-	201754041	201758704
chr1	-	201816669	201822639
chr1	-	201862998	201863707
chr1	+	201888592	201912055
chr1	-	201929557	201942288
chr1	-	202012611	202022182
chr1	-	202040594	202044013
chr1	+	202120138	202121239
chr1	+	202224083	202224266
chr1	+	202228703	202228831
chr1	+	202270085	202280534
chr1	-	202281707	202284738
chr1	-	202321624	202324460
chr1	-	202360457	202362645
chr1	-	202364404	202365269
chr1	-	202430407	202450741
chr1	-	202473353	202475617
chr1	-	202501846	202510854
chr1	-	202548757	202550688
chr1	-	202633870	202636480
chr1	+	202786318	202786558
chr1	+	202860712	202861376
chr1	+	203035053	203036067
chr1	+	203069788	203099894
chr1	-	203119417	203144994
chr1	+	203173123	203174034
chr1	+	203198709	203199388
chr1	-	203247249	203290448
chr1	+	203333156	203334010
chr1	+	203360747	203398399
chr1	+	203398547	203398696
chr1	+	203427752	203428037
chr1	-	203459617	203461055
chr1	-	203475835	203483557
chr1	-	203501204	203502228
chr1	-	203527599	203528791
chr1	-	203586805	203589233
chr1	+	203612588	203613924
chr1	+	203616543	203623691
chr1	+	203651330	203652046
chr1	+	203674908	203675838
chr1	+	203883606	203884120
chr1	+	204016217	204028264
chr1	+	204058129	204067642
chr1	-	204314050	204318752
chr1	-	204451362	204451454
chr1	-	204461744	204472741
chr1	-	204589900	204590569
chr1	+	204772203	204778474
chr1	-	206156816	206161721
chr1	+	206211859	206212656
chr1	+	206266771	206267549
chr1	-	206322125	206324253
chr1	+	206358293	206362979
chr1	+	206389911	206391846
chr1	+	206500018	206514447
chr1	+	206575538	206582777
chr1	+	206799876	206801231
chr1	+	206910806	206924589
chr1	-	207026395	207074890
chr1	+	207669115	207695603
chr1	+	207821464	207821843
chr1	+	207821902	207832967
chr1	+	207915195	207916145
chr1	-	207953435	207953562
chr1	-	208041065	208042856
chr1	-	208236251	208237120
chr1	-	208354928	208390795
chr1	+	208582950	208597080
chr1	+	208597680	208604728
chr1	-	208848029	208890870
chr1	+	208972259	208976458
chr1	+	208994858	209004300
chr1	+	209176798	209176883
chr1	-	209176999	209179862
chr1	-	209258803	209261409
chr1	+	209349375	209353266
chr1	+	209420928	209425460
chr1	+	209513556	209522901
chr1	-	209528083	209534315
chr1	-	209568936	209569946
chr1	+	209575156	209577349
chr1	+	209613247	209639431
chr1	+	210559999	210566901
chr1	-	210843166	210866923
chr1	+	211013713	211026367
chr1	+	211175655	211176568
chr1	+	211645170	211648104
chr1	+	211648417	211686369
chr1	-	212129507	212135522
chr1	-	212980417	212983588
chr1	-	213212827	213238812
chr1	-	213239229	213284980
chr1	+	214182237	214192652
chr1	+	214193184	214210617
chr1	+	214847193	214864029
chr1	+	214908785	214925069
chr1	-	215735719	215740882
chr1	-	216477686	216479991
chr1	-	216488843	216489537
chr1	-	216595396	216596650
chr1	-	216602007	216608079
chr1	+	216635809	216641463
chr1	-	216656221	216657839
chr1	+	216794601	216833959
chr1	+	217090611	217141089
chr1	+	217161601	217165802
chr1	+	217310541	217316682
chr1	+	217324788	217341753
chr1	+	217348957	217353226
chr1	+	217358543	217359609
chr1	-	217442187	217442929
chr1	-	218264415	218267831
chr1	-	218268204	218300670
chr1	-	219103893	219105273
chr1	-	219105927	219109460
chr1	-	219139381	219141495
chr1	+	219146035	219150179
chr1	+	219179981	219182897
chr1	+	219192127	219193900
chr1	+	219206324	219207289
chr1	-	219216036	219216124
chr1	+	219264955	219273944
chr1	+	219277538	219280660
chr1	+	219308457	219308750
chr1	-	219505070	219544815
chr1	+	219837773	219908398
chr1	+	220207315	220212197
chr1	-	220253919	220256016
chr1	+	220298786	220301282
chr1	+	220608834	220624907
chr1	-	220677856	220684012
chr1	-	220802701	220806236
chr1	+	220820902	220824507
chr1	-	220851431	220854930
chr1	+	220926019	220926118
chr1	+	221111693	221175393
chr1	-	221447217	221449394
chr1	-	221916715	221918347
chr1	-	222007454	222009032
chr1	-	222009186	222011717
chr1	+	222061852	222147122
chr1	+	222272450	222277735
chr1	-	222323349	222326213
chr1	-	222368803	222371829
chr1	-	222382468	222383251
chr1	-	222416515	222416638
chr1	-	222418207	222418478
chr1	-	222434438	222435325
chr1	-	222487439	222489701
[truncated: 144 more rows]
