# Supplementary material for: Intergenic, gene terminal, and intragenic CpG islands in the human genome
Source: BMC Genomics. 2010 Jan 19;11:48. doi: 10.1186/1471-2164-11-48 (PMC2817693; doi:10.1186/1471-2164-11-48)
Supplement: Additional file 2 — Gene elements. The archive contains row data used for statistical significance of gene elements and CGIs overlap. See Table 1 and Figure 1 in the manuscript. [file 1471-2164-11-48-S2.ZIP › 1intron_coding_exon/1intron_coding_exon_chr10.txt]

chr10	+	84853	85121
chr10	-	245989	257133
chr10	+	686119	686229
chr10	-	686383	697964
chr10	+	920447	921580
chr10	-	1024468	1028427
chr10	+	1058716	1060521
chr10	-	1072834	1079467
chr10	+	1080112	1084803
chr10	+	1108234	1113845
chr10	-	1195931	1196491
chr10	-	1220980	1222442
chr10	+	1411356	1769244
chr10	+	3101582	3114578
chr10	-	3162176	3164570
chr10	-	3183556	3187782
chr10	-	3202399	3204908
chr10	+	3814407	3817104
chr10	-	4858556	4862865
chr10	+	4922197	4924074
chr10	-	4995721	4998104
chr10	+	5033874	5035943
chr10	-	5126721	5128600
chr10	+	5194984	5216974
chr10	-	5228915	5232142
chr10	+	5433051	5436752
chr10	+	5444784	5458616
chr10	-	5478822	5483791
chr10	+	5735020	5748477
chr10	-	5831997	5838580
chr10	-	5882675	5895182
chr10	+	5970037	5971009
chr10	+	5976481	5977023
chr10	-	5991025	5991126
chr10	-	6041756	6042335
chr10	-	6045811	6048113
chr10	-	6048309	6059373
chr10	+	6107995	6144056
chr10	+	6179158	6183238
chr10	+	6285306	6295590
chr10	-	6359777	6408513
chr10	-	6593163	6596985
chr10	-	7452344	7463766
chr10	-	7658982	7660264
chr10	-	7668039	7697950
chr10	-	7699252	7701549
chr10	+	7737645	7748771
chr10	-	7785488	7787075
chr10	+	7865145	7869788
chr10	+	7870233	7878088
chr10	+	8137866	8140272
chr10	+	11100133	11247453
chr10	-	11247652	11299392
chr10	+	11609573	11679635
chr10	+	11824752	11829352
chr10	+	11837614	11845227
chr10	-	11934221	11948534
chr10	-	12111530	12117063
chr10	+	12117180	12117269
chr10	+	12151193	12163475
chr10	+	12211800	12215244
chr10	-	12239073	12239911
chr10	+	12266962	12268233
chr10	+	12278325	12280708
chr10	-	12431916	12635228
chr10	-	12980686	13080343
chr10	+	13080519	13083202
chr10	+	13191295	13192278
chr10	+	13192483	13194457
chr10	+	13246216	13252926
chr10	-	13274372	13274455
chr10	-	13315807	13316206
chr10	-	13380252	13381973
chr10	-	13420815	13426763
chr10	+	13578895	13581783
chr10	-	13669159	13679462
chr10	-	13892915	13940852
chr10	-	13940919	14090064
chr10	-	14604025	14612336
chr10	+	14749697	14856257
chr10	+	14920465	14921908
chr10	+	14960925	14963503
chr10	-	14979523	14981542
chr10	-	15001838	15004985
chr10	-	15017570	15018542
chr10	+	15031093	15035906
chr10	-	15129326	15131638
chr10	-	15161046	15170721
chr10	-	15223563	15250507
chr10	-	15366111	15452960
chr10	-	15800905	15801567
chr10	+	15929949	15942210
chr10	-	16566822	16568355
chr10	-	16864090	16898977
chr10	-	17211256	17211648
chr10	+	17256666	17283575
chr10	+	17311991	17312653
chr10	+	17312716	17315590
chr10	-	17490250	17491324
chr10	-	17535663	17536159
chr10	+	17686053	17699087
chr10	+	17726385	17742467
chr10	+	18282473	18290514
chr10	+	18470151	18479816
chr10	-	18730036	18730857
chr10	+	18977581	18980063
chr10	+	18988619	18995508
chr10	+	20146127	20330708
chr10	-	20546512	20547997
chr10	-	21225965	21226059
chr10	-	21349137	21501317
chr10	+	21501413	21502699
chr10	-	21863740	21867766
chr10	+	22258077	22332147
chr10	+	22645492	22646817
chr10	+	22655497	22655823
chr10	-	22674572	22674656
chr10	+	22938653	23043117
chr10	+	23260980	23275077
chr10	-	23330991	23332179
chr10	+	23662118	23673503
chr10	+	24538199	24548559
chr10	+	24548845	24709802
chr10	-	24802996	24824080
chr10	-	24999333	25050771
chr10	-	25271372	25281462
chr10	+	25328482	25344794
chr10	+	25505258	25549985
chr10	+	26281214	26283807
chr10	+	26545821	26546543
chr10	+	26821334	26825237
chr10	+	26978529	26979487
chr10	-	27026776	27031095
chr10	-	27152241	27189681
chr10	-	27422735	27429019
chr10	+	27477976	27483112
chr10	-	27484548	27487482
chr10	+	27564148	27569253
chr10	-	27833373	27838808
chr10	-	28070440	28072162
chr10	-	28313226	28313953
chr10	-	28316479	28323853
chr10	+	28531207	28567502
chr10	+	28862556	28862931
chr10	+	28864693	28912332
chr10	+	28940858	28943500
chr10	+	29006909	29010191
chr10	+	29618166	29620776
chr10	-	29620942	29621452
chr10	-	29883870	29883985
chr10	-	30670576	30678053
chr10	-	30694003	30694083
chr10	+	30698555	30699999
chr10	-	30768210	30776715
chr10	-	30955199	30955711
chr10	-	30955876	30958527
chr10	+	31179303	31186614
chr10	-	31648228	31789970
chr10	-	32137686	32137927
chr10	-	32190593	32237105
chr10	-	32377486	32384781
chr10	-	32622672	32634705
chr10	+	32634866	32675696
chr10	+	32780856	32782276
chr10	+	32785269	32791615
chr10	+	32913239	33014902
chr10	-	33057932	33058264
chr10	-	33261535	33264425
chr10	-	33585406	33592579
chr10	-	33659817	33663243
chr10	-	34713189	34728263
chr10	-	35025354	35143809
chr10	+	35391997	35400132
chr10	+	35466814	35477300
chr10	+	35504640	35507821
chr10	+	35525034	35530383
chr10	+	35530421	35535827
chr10	+	35535986	35540186
chr10	+	35666142	35812336
chr10	+	35812413	35830433
chr10	-	37454943	37458825
chr10	-	38167046	38185229
chr10	-	38286050	38286353
chr10	+	38286481	38300641
chr10	+	38341285	38345803
chr10	+	38425567	38443687
chr10	+	38685424	38687244
chr10	+	42291335	42292713
chr10	-	42292897	42302431
chr10	+	42447894	42452373
chr10	+	42600025	42600934
chr10	+	42892786	42915911
chr10	+	42920648	42921828
chr10	+	42971265	42974167
chr10	-	42979499	42982456
chr10	-	43018875	43021372
chr10	+	43021577	43045090
chr10	+	43189238	43189922
chr10	+	43422529	43424066
chr10	-	43424195	43424707
chr10	-	43460256	43461517
chr10	+	44196335	44200398
chr10	+	44785719	44787225
chr10	+	44798118	44799474
chr10	-	45189884	45197935
chr10	-	45304872	45348563
chr10	+	45468514	45478995
chr10	+	45542775	45542869
chr10	-	45604946	45605808
chr10	-	45662210	45662578
chr10	-	46385892	46387431
chr10	+	46389460	46390447
chr10	-	47217139	47221149
chr10	-	48006044	48007829
chr10	-	48046768	48048646
chr10	-	48049573	48058397
chr10	-	49049258	49050994
chr10	-	49127228	49129614
chr10	+	49129741	49152591
chr10	-	49279832	49282899
chr10	-	49357814	49371487
chr10	+	49461204	49482813
chr10	+	49588018	49598060
chr10	+	49681411	49683309
chr10	-	49847300	49848180
chr10	-	49986047	49993481
chr10	-	50046014	50056238
chr10	+	50408893	50410594
chr10	+	50494145	50494552
chr10	+	50494655	50497775
chr10	-	50557847	50571824
chr10	+	50634999	50636440
chr10	+	51219594	51225735
chr10	+	51249289	51250560
chr10	-	51256418	51259229
chr10	+	51290389	51293114
chr10	-	51497775	51497869
chr10	-	51675221	51678249
chr10	-	51757089	51773257
chr10	-	52258062	52265839
chr10	+	52273889	52280430
chr10	+	52504668	52582928
chr10	+	53701256	53702156
chr10	-	53744444	53744687
chr10	-	54200553	54201214
chr10	-	55333137	55334958
chr10	-	55957644	56093937
chr10	-	57790151	57790962
chr10	+	59667582	59697187
chr10	+	59699071	59706881
chr10	+	59764992	59791102
chr10	+	59815415	59815984
chr10	+	60223382	60226104
chr10	+	60606726	60636518
chr10	-	60664267	60666247
chr10	-	60785710	60792164
chr10	-	61082715	61083438
chr10	-	61102678	61113859
chr10	-	61282467	61335885
chr10	-	61568852	61570115
chr10	+	61709404	61819188
chr10	-	62209967	62214467
chr10	-	62340755	62341114
chr10	-	62840511	62843222
chr10	+	62866013	62882654
chr10	-	63111077	63115803
chr10	+	63653098	63665830
chr10	+	63692587	63698315
chr10	+	63806702	63818159
chr10	+	64073730	64084607
chr10	+	64563267	64575973
chr10	+	64951344	64996102
chr10	+	64996177	65024542
chr10	-	68356352	68356683
chr10	-	69036814	69077178
chr10	+	69253157	69267697
chr10	-	69314916	69317179
chr10	+	69500363	69502645
chr10	-	69552104	69572701
chr10	+	69726749	69736523
chr10	+	69767097	69767619
chr10	+	69767760	69768264
chr10	+	69768451	69768901
chr10	-	69768990	69769201
chr10	-	69834608	69836668
chr10	+	69946607	69957008
chr10	+	70004016	70030742
chr10	+	70152341	70166637
chr10	+	70183841	70184475
chr10	+	70257697	70311718
chr10	+	70331234	70336471
chr10	+	70386075	70389566
chr10	+	70419021	70430184
chr10	+	70517999	70526844
chr10	+	70554043	70562658
chr10	+	70610325	70615747
chr10	+	70650261	70656967
chr10	+	70677356	70678184
chr10	+	70678491	70680050
chr10	+	70718533	70722018
chr10	-	70748773	70773587
chr10	+	70844902	70845693
chr10	+	70881453	70913451
chr10	+	71061602	71062550
chr10	+	71232480	71252129
chr10	-	71505593	71519820
chr10	-	71553283	71553668
chr10	-	71573735	71575182
chr10	-	71591501	71591619
chr10	-	71639053	71639319
chr10	-	71660162	71663025
chr10	+	71770465	71806213
chr10	-	71834309	71849674
chr10	+	71865746	71871236
chr10	-	71955899	71958989
chr10	+	72028944	72030125
chr10	+	72102647	72104316
chr10	+	72104758	72132072
chr10	-	72165064	72166440
chr10	+	72211799	72213100
chr10	-	72246643	72274234
chr10	+	72315693	72318293
chr10	+	72642828	72709582
chr10	+	72752818	72773970
chr10	+	72869662	72876079
chr10	-	73153869	73160230
chr10	+	73191790	73203120
chr10	+	73226984	73228115
chr10	-	73242126	73242241
chr10	+	73264269	73280944
chr10	-	73435747	73436934
chr10	-	73502675	73517903
chr10	+	73640596	73642950
chr10	+	73653821	73660128
chr10	-	73704186	73704457
chr10	-	73770633	73770748
chr10	-	73774892	73784528
chr10	-	73905062	73906937
chr10	+	73992828	73996396
chr10	+	74122066	74264121
chr10	-	74323624	74328426
chr10	-	74372505	74384238
chr10	+	74503592	74504571
chr10	-	74544213	74549780
chr10	+	74590316	74593496
chr10	-	74622463	74623239
chr10	-	74676593	74676773
chr10	-	74681788	74682233
chr10	-	74723153	74726805
chr10	-	74783507	74784497
chr10	-	74828150	74830566
chr10	-	74856496	74857376
chr10	-	74909282	74925568
chr10	-	74935191	74946138
chr10	-	75001278	75005275
chr10	-	75067687	75069708
chr10	+	75084045	75085581
chr10	+	75176769	75180870
chr10	+	75202806	75202952
chr10	-	75211964	75212085
chr10	-	75236960	75237147
chr10	+	75302848	75304160
chr10	-	75341377	75341803
chr10	+	75341860	75341963
chr10	+	75428140	75472845
chr10	-	75472918	75500432
chr10	+	75566568	75567870
chr10	+	75606651	75630526
chr10	-	76273243	76389732
chr10	-	76473782	76488078
chr10	-	76525560	76527475
chr10	-	76531726	76533657
chr10	+	76537974	76538772
chr10	+	76580871	76594407
chr10	+	76641424	76641992
chr10	-	76642063	76643783
chr10	-	76665508	76665598
chr10	+	76830139	76830868
chr10	-	77212787	77465770
chr10	-	78833788	79067028
chr10	-	79259295	79259980
chr10	-	79284135	79286493
chr10	-	79412083	79412416
chr10	+	79455994	79459127
chr10	+	79463669	79465114
chr10	+	80631456	80638097
chr10	-	80777506	80778836
chr10	-	80862521	80874956
chr10	+	81692616	81696196
chr10	+	81828523	81831575
chr10	+	81882563	81891816
chr10	-	81891916	81893957
chr10	-	81920652	81922542
chr10	-	82035326	82039068
chr10	+	82101739	82102190
chr10	+	82112327	82112685
chr10	+	82170382	82172151
chr10	+	82239051	82254462
chr10	+	82290670	82319888
chr10	+	85891366	85892389
chr10	+	85923658	85926214
chr10	-	85944552	85945228
chr10	+	85987423	85991053
chr10	+	85994906	85997325
chr10	-	86122206	86123353
chr10	-	88113834	88116050
chr10	-	88211025	88217015
chr10	-	88250481	88267307
chr10	+	88271279	88271411
chr10	+	88404665	88405890
chr10	+	88418522	88429102
chr10	-	88625823	88639797
chr10	+	88695427	88707114
chr10	+	88708556	88709368
chr10	-	88718343	88719935
chr10	+	88826394	88844061
chr10	+	88902617	88907783
chr10	+	89108169	89110216
chr10	+	89255290	89258071
chr10	+	89409746	89458931
chr10	-	89491108	89493108
chr10	-	89520779	89526057
chr10	+	89542493	89564174
chr10	-	89614286	89643760
chr10	+	90332045	90332809
chr10	+	90340434	90341113
chr10	-	90417140	90417304
chr10	+	90581764	90601323
chr10	+	90651476	90655178
chr10	+	90663196	90664269
chr10	-	90682697	90683376
chr10	+	90697124	90698538
chr10	-	90740644	90752764
chr10	-	90995531	90997274
chr10	-	91186057	91188340
chr10	-	91193597	91212115
chr10	+	91388980	91393433
chr10	+	91455179	91458902
chr10	-	91493665	91495634
chr10	+	92499332	92606869
chr10	-	92621806	92624604
chr10	+	92670086	92670737
chr10	+	92972721	92977072
chr10	+	93160314	93175016
chr10	+	93235041	93237417
chr10	+	93548627	93562718
chr10	-	93673828	93685392
chr10	+	93942374	93989082
chr10	-	94041267	94060870
chr10	+	94287288	94323658
chr10	+	94343190	94356000
chr10	+	94440085	94442103
chr10	+	94598372	94643084
chr10	+	94643258	94644529
chr10	+	94678160	94683879
chr10	+	94811215	94811755
chr10	+	94814284	94818065
chr10	+	94823871	94824053
chr10	-	94824280	94824524
chr10	+	95206685	95231853
chr10	+	95249982	95252858
chr10	-	95317035	95325836
chr10	+	95350551	95350664
chr10	-	95362953	95370377
chr10	-	95441841	95442392
chr10	+	95448144	95449776
chr10	+	95508107	95508505
chr10	+	95643959	95648319
chr10	-	95782000	95881919
chr10	+	96111620	96112576
chr10	+	96152508	96152524
chr10	+	96295700	96296122
chr10	+	96296246	96303871
chr10	+	96338138	96340158
chr10	+	96340524	96341974
chr10	+	96433735	96437515
chr10	+	96512621	96524803
chr10	-	96688598	96691603
chr10	+	96817439	96818981
chr10	-	96957163	96960395
chr10	-	97021532	97040566
chr10	-	97133862	97133984
chr10	-	97187303	97190872
chr10	-	97392954	97403036
chr10	-	97437467	97442666
chr10	+	97443224	97443390
chr10	+	97506003	97572982
chr10	+	97594383	97595102
chr10	+	97734442	97737994
chr10	+	97762477	97763533
chr10	+	97794210	97800001
chr10	-	97806748	97806866
chr10	+	97996796	98021098
chr10	-	98054448	98068097
chr10	-	98105038	98108640
chr10	-	98230207	98263257
chr10	-	98301159	98302674
chr10	-	98309484	98311724
chr10	-	98311886	98315050
chr10	-	98326577	98336480
chr10	-	98378241	98382634
chr10	-	98402590	98406544
chr10	+	98459731	98470128
chr10	-	98699043	98701848
chr10	-	98914638	98935224
chr10	-	99009376	99013166
chr10	-	99015873	99020352
chr10	+	99150282	99150839
chr10	-	99176194	99180124
chr10	+	99195595	99195701
chr10	-	99201666	99201835
chr10	-	99217331	99217998
chr10	-	99226711	99227093
chr10	+	99233899	99248019
chr10	+	99249021	99317659
chr10	+	99322623	99327545
chr10	-	99334662	99348520
chr10	+	99367070	99369333
chr10	-	99390925	99400686
chr10	+	99427773	99429365
chr10	+	99488422	99492839
chr10	-	99492912	99494474
chr10	+	99519493	99521051
chr10	-	99600063	99609203
chr10	-	99657895	99667246
chr10	-	99686114	99760884
chr10	+	99761085	99780195
chr10	-	99959647	99961052
chr10	-	100011961	100012489
chr10	-	100160706	100164755
chr10	-	100185520	100192870
chr10	+	100982253	100985259
chr10	-	101080708	101107257
chr10	+	101170553	101180194
chr10	+	101283237	101284730
chr10	-	101409712	101411191
chr10	+	101479482	101481706
chr10	+	101482157	101485991
chr10	-	101532625	101534353
chr10	-	101657842	101658699
chr10	-	101718985	101721726
chr10	-	101825855	101831149
chr10	-	101933585	101935260
chr10	-	101975765	101979174
chr10	-	101993520	101995545
chr10	-	102011811	102017317
chr10	-	102029976	102030680
chr10	-	102030801	102035843
chr10	-	102035961	102036351
chr10	+	102079072	102079615
chr10	+	102097279	102097809
chr10	+	102098094	102102111
chr10	-	102212984	102228797
chr10	-	102265967	102266620
chr10	-	102276822	102279126
chr10	+	102279254	102279513
chr10	+	102285883	102286156
chr10	+	102496051	102499491
chr10	+	102662998	102665744
chr10	+	102675767	102679062
chr10	-	102722784	102722874
chr10	+	102736944	102737059
chr10	+	102739201	102739389
chr10	-	102752694	102753252
chr10	+	102773816	102779740
chr10	+	102782230	102784437
chr10	+	102784603	102785242
chr10	+	102812851	102814006
chr10	+	102881857	102883920
chr10	-	103103976	103180090
chr10	-	103330164	103332509
chr10	-	103335226	103335608
chr10	+	103335904	103336992
chr10	-	103338148	103344403
chr10	-	103426184	103444127
chr10	-	103525524	103525615
chr10	-	103532672	103533019
chr10	-	103563354	103567570
chr10	-	103578947	103580170
chr10	-	103580915	103593242
chr10	-	103783087	103789759
chr10	+	103861048	103861180
chr10	+	103882969	103887595
chr10	+	103891752	103892790
chr10	+	103902278	103906764
chr10	+	103909316	103909641
chr10	-	103976397	103977371
chr10	+	103981538	103981709
chr10	+	104008782	104009795
chr10	-	104145728	104145998
chr10	-	104162323	104163515
chr10	+	104165867	104166131
chr10	-	104170930	104171099
chr10	+	104174540	104174861
chr10	+	104218945	104219738
chr10	-	104221144	104222599
chr10	+	104240361	104252346
chr10	+	104254082	104258914
chr10	-	104394935	104404398
chr10	+	104455237	104464019
chr10	+	104476545	104476732
chr10	-	104526165	104547738
chr10	+	104585140	104586811
chr10	+	104604175	104610077
chr10	-	104669849	104799452
chr10	+	104889227	104924604
chr10	-	105028024	105036780
chr10	+	105098747	105100453
chr10	-	105118296	105123103
chr10	+	105142031	105142117
chr10	-	105148276	105150142
chr10	-	105197316	105199133
chr10	+	105226297	105228492
chr10	-	105244220	105320617
chr10	-	105376950	105410730
chr10	-	105485557	105516841
chr10	-	105551111	105604942
chr10	+	105660371	105667209
chr10	-	105717644	105740421
chr10	+	105828335	105830369
chr10	+	105871945	105872711
chr10	-	105872835	105873460
chr10	-	105897747	105902354
chr10	-	105975306	105980337
chr10	+	105980592	105981929
chr10	+	106004711	106004909
chr10	+	106005020	106009322
chr10	+	106024698	106024972
chr10	+	106025083	106027640
chr10	+	106103655	106108087
chr10	-	106391703	106592538
chr10	-	108706329	108913716
chr10	-	111642824	111657438
chr10	+	111701714	111703503
chr10	+	111850597	111862523
chr10	+	111976032	111977935
chr10	-	111978070	111994574
chr10	+	112048539	112053215
chr10	+	112248249	112252467
chr10	+	112317580	112318684
chr10	+	112626502	112630979
chr10	-	112714810	112735374
chr10	-	113910617	113911414
chr10	+	113930344	113931430
chr10	+	114033559	114034281
chr10	+	114126197	114144664
chr10	-	114144851	114148647
chr10	+	114193355	114194917
chr10	+	114197216	114210271
chr10	+	114700695	114700954
chr10	-	115302940	115317236
chr10	-	115347823	115354357
chr10	-	115396777	115399785
chr10	+	115413196	115413559
chr10	+	115441820	115447241
chr10	+	115447353	115470779
chr10	+	115515140	115516158
chr10	+	115521839	115523974
chr10	-	115524083	115524573
chr10	+	115600394	115602471
chr10	+	115604800	115608275
chr10	+	115629445	115633998
chr10	-	115647959	115651413
chr10	-	115881086	115881677
chr10	+	115907430	115912385
chr10	+	115937906	115940708
chr10	+	115954643	115955991
chr10	-	115998515	116003398
chr10	-	116090481	116154188
chr10	-	116237766	116241539
chr10	+	116351711	116407705
chr10	+	116571873	116580599
chr10	-	116688289	116692392
chr10	+	118020618	118021491
chr10	+	118295641	118296794
chr10	-	118340681	118341271
chr10	-	118415328	118417758
chr10	-	118456787	118491930
chr10	-	118636068	118651265
chr10	-	118728810	118754522
chr10	+	118886161	118887316
chr10	+	118947213	118950658
chr10	-	118991316	118993470
chr10	+	119090604	119123856
chr10	-	119293175	119295131
chr10	+	119790067	119795311
chr10	+	119796605	119799011
chr10	-	119956124	119956936
chr10	-	120085144	120085683
chr10	-	120479913	120503897
chr10	+	120823440	120830129
chr10	-	120853700	120857468
chr10	-	120913699	120915038
chr10	+	120926656	120928256
chr10	-	120957472	121076016
chr10	-	121275621	121276807
chr10	-	121276927	121285965
chr10	-	121332060	121337653
chr10	+	121337751	121345935
chr10	+	121401358	121419351
chr10	+	121475862	121500576
chr10	+	121531274	121541017
chr10	+	121569042	121570346
chr10	-	121570420	121571933
chr10	+	121609387	121622028
chr10	+	121642448	121647927
chr10	+	122601009	122602024
chr10	-	122653645	122654150
chr10	-	123315209	123343212
chr10	-	123673835	123677348
chr10	+	123723587	123724378
chr10	+	123771520	123799941
chr10	+	123913498	123944543
chr10	+	123961214	123964894
chr10	+	124024605	124026294
chr10	+	124142848	124147422
chr10	+	124211631	124238406
chr10	-	124310338	124315471
chr10	+	124448919	124449120
chr10	-	124529882	124530361
chr10	-	124590835	124595267
chr10	-	124598946	124599929
chr10	+	124702539	124703520
chr10	-	124730202	124732237
chr10	+	124745683	124747998
chr10	+	124758578	124783860
chr10	+	124904619	124905162
chr10	-	125416582	125424322
chr10	-	125629816	125640861
chr10	-	125794426	125795172
chr10	-	126087197	126087299
chr10	+	126087525	126090531
chr10	-	126140547	126162696
chr10	-	126374772	126385194
chr10	+	126468898	126470282
chr10	+	126505345	126507313
chr10	-	126621867	126645151
chr10	-	126682052	126684105
chr10	-	127340537	127361497
chr10	+	127385760	127385959
chr10	+	127398475	127399761
chr10	+	127417005	127419020
chr10	-	127431474	127432251
chr10	-	127452925	127454218
chr10	+	127494820	127494995
chr10	-	127502282	127505148
chr10	-	127531011	127531101
chr10	+	127545743	127559101
chr10	+	127575216	127658718
chr10	-	127658898	127667108
chr10	-	128009069	128066616
chr10	-	128108410	128137598
chr10	-	128181394	128182515
chr10	-	128192499	128199857
chr10	-	128842178	128863465
chr10	+	129572130	129580809
chr10	+	129729245	129735642
chr10	-	129735938	129736016
chr10	+	129811424	129813829
chr10	-	131224632	131396147
chr10	+	131651778	131651888
chr10	-	131824767	131833463
chr10	-	132822702	132834758
chr10	+	132997553	132999546
chr10	+	133607640	133608787
chr10	-	133608954	133611022
chr10	+	133637438	133645254
chr10	+	133805543	133808599
chr10	+	133809075	133811444
chr10	+	133850597	133854239
chr10	-	133856337	133858337
chr10	-	133890463	133891470
chr10	+	133909450	133912523
chr10	+	134000323	134001057
chr10	+	134108773	134109188
chr10	+	134201666	134271407
chr10	-	134309463	134313910
chr10	-	134448947	134449036
chr10	-	134514800	134521083
chr10	-	134604555	134605084
chr10	+	134605599	134605929
chr10	+	134638350	134638724
chr10	+	134862955	134869764
chr10	+	134869965	134870637
chr10	+	134899521	134900058
chr10	-	134940541	134942059
chr10	-	134977973	134979156
chr10	-	134991406	134992208
chr10	+	135002499	135005176
chr10	-	135011482	135011773
chr10	+	135030401	135031239
chr10	-	135049811	135052478
chr10	-	135059641	135060307
chr10	+	135073143	135075630
chr10	+	135081739	135081832
chr10	+	135081885	135082381
chr10	+	135082871	135083843
chr10	+	135096718	135098096
chr10	+	135168767	135169581
chr10	-	135229958	135230864
chr10	-	135259208	135259451
chr10	-	135261746	135262475
chr10	-	135328689	135328949
