# Supplementary material for: Intergenic, gene terminal, and intragenic CpG islands in the human genome
Source: BMC Genomics. 2010 Jan 19;11:48. doi: 10.1186/1471-2164-11-48 (PMC2817693; doi:10.1186/1471-2164-11-48)
Supplement: Additional file 2 — Gene elements. The archive contains row data used for statistical significance of gene elements and CGIs overlap. See Table 1 and Figure 1 in the manuscript. [file 1471-2164-11-48-S2.ZIP › 1intron_coding_exon/1intron_coding_exon_chr11.txt]

chr11	+	183155	183710
chr11	-	187414	187559
chr11	+	196044	197302
chr11	+	198939	199269
chr11	-	200001	200569
chr11	+	223535	226047
chr11	+	227145	228996
chr11	+	229077	234039
chr11	+	268599	269325
chr11	+	281114	281974
chr11	+	359955	362107
chr11	+	367328	369416
chr11	-	384525	386606
chr11	+	398894	399867
chr11	-	440638	450185
chr11	-	490655	492061
chr11	+	523945	524211
chr11	-	530862	531535
chr11	+	548980	550682
chr11	+	551893	552077
chr11	-	571607	571960
chr11	-	603866	604173
chr11	-	605008	605096
chr11	-	605260	605344
chr11	-	614733	614817
chr11	+	616990	617072
chr11	+	627539	627550
chr11	-	627590	629431
chr11	-	681599	684758
chr11	+	684962	685003
chr11	+	690236	690613
chr11	+	699452	699551
chr11	+	712550	712671
chr11	-	737579	745877
chr11	-	765143	767398
chr11	-	784902	784986
chr11	-	792397	792542
chr11	-	792892	793173
chr11	+	793588	794093
chr11	+	800358	801595
chr11	+	809906	811626
chr11	+	818773	818850
chr11	+	819541	819966
chr11	+	826154	826249
chr11	-	840368	852548
chr11	+	893779	894705
chr11	+	916089	949435
chr11	-	962256	967093
chr11	+	1004002	1005761
chr11	-	1064978	1065649
chr11	+	1273601	1287271
chr11	+	1389440	1413844
chr11	-	1432415	1434152
chr11	+	1541796	1543401
chr11	-	1644350	1644506
chr11	+	1739275	1741597
chr11	+	1812408	1812898
chr11	+	1831004	1857891
chr11	+	1858031	1859236
chr11	+	1900698	1900852
chr11	-	1925186	1928703
chr11	-	1974228	1974323
chr11	+	2111481	2113172
chr11	-	2118754	2124049
chr11	-	2137804	2138590
chr11	-	2148577	2149490
chr11	+	2278420	2279561
chr11	+	2280022	2280648
chr11	+	2280765	2281911
chr11	+	2355422	2368216
chr11	-	2380459	2380649
chr11	+	2400128	2400725
chr11	-	2439521	2499283
chr11	-	2861941	2862475
chr11	+	2866442	2877201
chr11	-	2881296	2886037
chr11	-	2956149	2957012
chr11	-	3018838	3019970
chr11	-	3025808	3035148
chr11	-	3104362	3106818
chr11	-	3349510	3351382
chr11	+	3618178	3619611
chr11	-	3637083	3637387
chr11	-	3647748	3649057
chr11	+	3757064	3759847
chr11	+	3789231	3795157
chr11	+	3834216	3945356
chr11	-	4072838	4079797
chr11	-	4367556	4367807
chr11	-	4551279	4555485
chr11	-	4579493	4579957
chr11	+	4581147	4582884
chr11	-	4966117	4967452
chr11	-	5204606	5204735
chr11	-	5212020	5212147
chr11	-	5227397	5227518
chr11	-	5232321	5232442
chr11	+	5247483	5247604
chr11	+	5574721	5581050
chr11	+	5581368	5581444
chr11	+	5581542	5582338
chr11	-	5610561	5611608
chr11	+	5656976	5657566
chr11	+	5674462	5675052
chr11	-	6183494	6187654
chr11	-	6201045	6201415
chr11	+	6202055	6202184
chr11	+	6237886	6247473
chr11	+	6368507	6368517
chr11	-	6368723	6369188
chr11	-	6381629	6388432
chr11	-	6418537	6418686
chr11	-	6436103	6443370
chr11	+	6457875	6458128
chr11	+	6459362	6459561
chr11	+	6476768	6480557
chr11	+	6486890	6486966
chr11	+	6544200	6544391
chr11	-	6546673	6547813
chr11	+	6580022	6581209
chr11	-	6582167	6585850
chr11	-	6589626	6589764
chr11	-	6594311	6594467
chr11	-	6597075	6597190
chr11	-	6612114	6617623
chr11	+	6660623	6660929
chr11	-	6910480	6919376
chr11	+	6979363	6980515
chr11	+	7016683	7017519
chr11	+	7230139	7280844
chr11	+	7463812	7465932
chr11	+	7527347	7543358
chr11	-	7575481	7588096
chr11	-	7650331	7650554
chr11	+	7682798	7684429
chr11	+	7965840	7969902
chr11	+	8017152	8017766
chr11	-	8059672	8067731
chr11	-	8104928	8106341
chr11	-	8118317	8146988
chr11	-	8208628	8241460
chr11	+	8451400	8452803
chr11	-	8660940	8661323
chr11	-	8693942	8695863
chr11	+	8709333	8728743
chr11	-	8889795	8890574
chr11	-	8907657	8910264
chr11	-	8931461	8934312
chr11	-	8940307	8942331
chr11	-	8966406	8981884
chr11	-	9067953	9069518
chr11	-	9185756	9243083
chr11	+	9277825	9292443
chr11	+	9362971	9381411
chr11	+	9449544	9450798
chr11	+	9552633	9554009
chr11	-	9642402	9672267
chr11	+	10172111	10272137
chr11	+	10283922	10284070
chr11	+	10429167	10439636
chr11	-	10439864	10456647
chr11	-	10508875	10512138
chr11	-	10542498	10546570
chr11	+	10610185	10612090
chr11	-	10729581	10730793
chr11	-	10785009	10785377
chr11	+	11454576	11599481
chr11	+	11820348	11851921
chr11	+	11921236	11926066
chr11	-	11930995	11933018
chr11	+	11980561	11986492
chr11	+	12140543	12182371
chr11	+	12186263	12187618
chr11	+	12272981	12297817
chr11	+	12355907	12451866
chr11	+	12742558	12840371
chr11	+	13333420	13334860
chr11	+	13335220	13336555
chr11	-	13353886	13354761
chr11	-	13399962	13423146
chr11	+	13470790	13470892
chr11	-	13673078	13678438
chr11	-	14273978	14336884
chr11	-	14472562	14476959
chr11	+	14497164	14498418
chr11	-	14623176	14750057
chr11	-	14864040	14870102
chr11	+	14948198	14949228
chr11	-	15052927	15053181
chr11	+	16296776	16319133
chr11	-	16716965	16722722
chr11	-	16795446	16804242
chr11	-	16992325	16992438
chr11	-	17055603	17055741
chr11	+	17133753	17146799
chr11	+	17273591	17274225
chr11	-	17330163	17334772
chr11	-	17453151	17454751
chr11	+	17511446	17522394
chr11	+	17564705	17571314
chr11	-	17698536	17699023
chr11	-	17986200	17991073
chr11	-	18014266	18018768
chr11	-	18081470	18084029
chr11	-	18091411	18094108
chr11	+	18210657	18213958
chr11	-	18245102	18247316
chr11	-	18287203	18288863
chr11	+	18290148	18295873
chr11	+	18311352	18313875
chr11	+	18375092	18377552
chr11	+	18390967	18393305
chr11	-	18434930	18442082
chr11	-	18497727	18504897
chr11	-	18553536	18556846
chr11	-	18556932	18566735
chr11	-	18590612	18592685
chr11	+	18595113	18612320
chr11	-	18677031	18679054
chr11	-	18700165	18702250
chr11	+	18744007	18750061
chr11	-	19095400	19121099
chr11	-	19166428	19170459
chr11	-	19208112	19208363
chr11	+	19216256	19218229
chr11	+	19692085	19810604
chr11	+	20342555	20345294
chr11	+	20365897	20366139
chr11	+	20577798	20579249
chr11	+	20647901	20652609
chr11	+	22171655	22181924
chr11	+	22316742	22319648
chr11	-	22653137	22663788
chr11	+	22805997	22807816
chr11	+	24475428	24707289
chr11	-	26310445	26420039
chr11	-	26541389	26543287
chr11	+	26690830	26699498
chr11	-	27033773	27035322
chr11	-	27335665	27340958
chr11	-	27390984	27450240
chr11	-	27480044	27484838
chr11	+	28072924	28075745
chr11	+	28091728	28189183
chr11	-	30309498	30310987
chr11	-	30514299	30558368
chr11	-	30903532	30909893
chr11	-	31115908	31193292
chr11	+	31286032	31306239
chr11	-	31348983	31392932
chr11	+	31438838	31441294
chr11	-	31488131	31498177
chr11	-	31780959	31784525
chr11	+	32406742	32412821
chr11	-	32562052	32565132
chr11	+	32632160	32632965
chr11	+	32808755	32814778
chr11	+	32913558	32931977
chr11	+	32994151	33003779
chr11	+	33022059	33032713
chr11	-	33037218	33039650
chr11	+	33120109	33139420
chr11	+	33265634	33306630
chr11	-	33522477	33522887
chr11	-	33695594	33700500
chr11	-	33748953	33752515
chr11	-	33837698	33842723
chr11	+	33842940	33847467
chr11	+	34030760	34049847
chr11	-	34086457	34086863
chr11	+	34182814	34334823
chr11	-	34417203	34427313
chr11	-	34471836	34483751
chr11	+	34483877	34489666
chr11	-	34620851	34624560
chr11	+	34873234	34894350
chr11	+	34894939	34909525
chr11	-	35117494	35154696
chr11	-	35293299	35295499
chr11	-	35295640	35397072
chr11	+	35472397	35503636
chr11	+	35641905	35663381
chr11	-	35922271	36014227
chr11	+	36258964	36267487
chr11	-	36379412	36381422
chr11	+	36476767	36479345
chr11	+	36554220	36568508
chr11	+	36588366	36611408
chr11	+	43290323	43296764
chr11	+	43337240	43357357
chr11	+	43421711	43422180
chr11	+	43659114	43729035
chr11	+	43793628	43794471
chr11	+	43860858	43861209
chr11	+	43870256	43879640
chr11	+	44046042	44049380
chr11	-	44086375	44087318
chr11	+	44253785	44287722
chr11	+	44572852	44578282
chr11	-	44884607	44887830
chr11	+	44915741	44916333
chr11	+	45074029	45159886
chr11	-	45160013	45160371
chr11	+	45234019	45264151
chr11	+	45784464	45788901
chr11	+	45825833	45834107
chr11	-	45864049	45876210
chr11	+	45895621	45895826
chr11	+	45901295	45901598
chr11	+	45904475	45904567
chr11	-	45905721	45906045
chr11	+	46057294	46062292
chr11	+	46256341	46278060
chr11	+	46294513	46295486
chr11	+	46345111	46345415
chr11	+	46357238	46357327
chr11	-	46360260	46360418
chr11	-	46490940	46520070
chr11	-	46526002	46526371
chr11	+	46582036	46593693
chr11	-	46622487	46623463
chr11	+	46673882	46674100
chr11	+	46679226	46679523
chr11	-	46697441	46697826
chr11	-	46745790	46748088
chr11	-	46796631	46799301
chr11	+	46881057	46896454
chr11	-	46914979	46965333
chr11	-	47154762	47154908
chr11	+	47160687	47160800
chr11	-	47193391	47194461
chr11	+	47226261	47226802
chr11	+	47237387	47237916
chr11	+	47238107	47238534
chr11	-	47252104	47252688
chr11	+	47353860	47356435
chr11	-	47388523	47390051
chr11	-	47404078	47404331
chr11	-	47426279	47426900
chr11	-	47465370	47466964
chr11	+	47553828	47555538
chr11	-	47557287	47557395
chr11	-	47617180	47620506
chr11	-	47658202	47660096
chr11	-	47692476	47692745
chr11	-	47743491	47745190
chr11	-	47745241	47745246
chr11	+	47826088	47826346
chr11	-	47959137	48088184
chr11	-	49178570	49184194
chr11	-	49184301	49186419
chr11	+	50203526	50209246
chr11	+	54789367	54789650
chr11	-	55410271	55412082
chr11	-	56834607	56836583
chr11	-	56844763	56845841
chr11	+	56858699	56859117
chr11	-	56862720	56870592
chr11	-	56903857	56904696
chr11	-	56913367	56913935
chr11	+	56949720	56950037
chr11	-	56984946	56991656
chr11	-	57025379	57038006
chr11	-	57052968	57054167
chr11	+	57084482	57091633
chr11	-	57122371	57123926
chr11	+	57170844	57171015
chr11	+	57184131	57184811
chr11	-	57197243	57206468
chr11	+	57229278	57236010
chr11	+	57236856	57261654
chr11	+	57265766	57265855
chr11	-	57315722	57318056
chr11	+	58094763	58099808
chr11	-	58103672	58108903
chr11	-	58239473	58248464
chr11	+	58362418	58363583
chr11	+	58467372	58467590
chr11	+	58471215	58471905
chr11	+	58633756	58648226
chr11	-	58673003	58675797
chr11	-	59134639	59139351
chr11	-	59163433	59166928
chr11	+	59180650	59181578
chr11	+	59279685	59297258
chr11	-	59297344	59311084
chr11	-	59333970	59334652
chr11	-	59368105	59369423
chr11	+	59388136	59390440
chr11	+	59564573	59567516
chr11	+	59585366	59586515
chr11	-	59612871	59613739
chr11	+	59704015	59705629
chr11	+	59804766	59816272
chr11	+	59816434	59821244
chr11	+	59859092	59861788
chr11	+	59907338	59909135
chr11	+	59920766	59921899
chr11	+	59927111	59939484
chr11	+	59953877	59954843
chr11	+	59986583	59987049
chr11	+	60021644	60025092
chr11	+	60042262	60047944
chr11	+	60145168	60152336
chr11	+	60225129	60227425
chr11	+	60291705	60295338
chr11	+	60314568	60315021
chr11	-	60366932	60371971
chr11	+	60427910	60430411
chr11	+	60443979	60444932
chr11	+	60448782	60451250
chr11	-	60455933	60456030
chr11	+	60470870	60475041
chr11	+	60495963	60530620
chr11	+	60542062	60542335
chr11	-	60626664	60639102
chr11	+	60658256	60662784
chr11	+	60746505	60746989
chr11	-	60765331	60765815
chr11	-	60804766	60804840
chr11	-	60815625	60818975
chr11	+	60855740	60856955
chr11	-	60858780	60861987
chr11	+	60878041	60880577
chr11	+	60888567	60890091
chr11	-	60918025	60921820
chr11	-	60939833	60940152
chr11	+	60945657	60953229
chr11	+	60954231	60961671
chr11	-	61005967	61006357
chr11	+	61080256	61104837
chr11	+	61244299	61244725
chr11	-	61281412	61281536
chr11	-	61314651	61316603
chr11	+	61340475	61340602
chr11	+	61352646	61361824
chr11	-	61381579	61387018
chr11	-	61404200	61415216
chr11	-	61431709	61432101
chr11	+	61432355	61441404
chr11	+	61476007	61479153
chr11	-	61479250	61479764
chr11	+	61489564	61491359
chr11	+	61652350	61652816
chr11	+	61714388	61716102
chr11	+	61732835	61734459
chr11	+	61766411	61767335
chr11	-	61794320	61794927
chr11	+	61821707	61823003
chr11	+	61862216	61880371
chr11	+	61880516	61881033
chr11	-	61943199	61946267
chr11	-	62059239	62059992
chr11	-	62095157	62095587
chr11	-	62096791	62097878
chr11	-	62101340	62102608
chr11	-	62113270	62115451
chr11	-	62121464	62121657
chr11	-	62124738	62125470
chr11	-	62135003	62135134
chr11	+	62135396	62135472
chr11	-	62137920	62138304
chr11	-	62144720	62145913
chr11	-	62159049	62163030
chr11	-	62163780	62170609
chr11	-	62189022	62191570
chr11	-	62193852	62193929
chr11	-	62202792	62202912
chr11	+	62226598	62229348
chr11	+	62232443	62232724
chr11	+	62252785	62252869
chr11	+	62253135	62259428
chr11	+	62285709	62285841
chr11	+	62299979	62300430
chr11	-	62311576	62313069
chr11	-	62327621	62327839
chr11	-	62328027	62329376
chr11	-	62351680	62355066
chr11	+	62363477	62363554
chr11	+	62380430	62394791
chr11	-	62405496	62405939
chr11	-	62508096	62508369
chr11	-	62524872	62538673
chr11	-	62658817	62667425
chr11	-	62741784	62742128
chr11	+	62752613	62753298
chr11	+	62815692	62821349
chr11	-	62894507	62895181
chr11	+	63014412	63014934
chr11	+	63030576	63032599
chr11	+	63032690	63032824
chr11	-	63060926	63063562
chr11	-	63084242	63087363
chr11	-	63122212	63138047
chr11	+	63183301	63195337
chr11	+	63205827	63228897
chr11	+	63337862	63341851
chr11	+	63363609	63419205
chr11	-	63419387	63419626
chr11	+	63439660	63440377
chr11	+	63463151	63469886
chr11	+	63510563	63512383
chr11	-	63512447	63512700
chr11	+	63676442	63689744
chr11	+	63710319	63717124
chr11	-	63731573	63734657
chr11	-	63749019	63749546
chr11	+	63749629	63749833
chr11	+	63751181	63751614
chr11	+	63754989	63755917
chr11	+	63758942	63759504
chr11	-	63766607	63767245
chr11	+	63769336	63770463
chr11	-	63775797	63778461
chr11	+	63795852	63808229
chr11	+	63810930	63811011
chr11	+	63817256	63820924
chr11	+	63824480	63824703
chr11	-	63831553	63837997
chr11	+	63841414	63841496
chr11	+	63842435	63843780
chr11	+	63864375	63864653
chr11	+	63866856	63867225
chr11	+	63877289	63877397
chr11	+	63883339	63883424
chr11	+	64080441	64083181
chr11	+	64083287	64086050
chr11	+	64086207	64086313
chr11	-	64116007	64116825
chr11	-	64159501	64166586
chr11	-	64221841	64237017
chr11	-	64266161	64266841
chr11	-	64268157	64269322
chr11	-	64282753	64283703
chr11	-	64300675	64302034
chr11	-	64326991	64327101
chr11	-	64332148	64333697
chr11	-	64365953	64368457
chr11	-	64398567	64402108
chr11	+	64438549	64440984
chr11	-	64449982	64450758
chr11	-	64459224	64459405
chr11	+	64518598	64520923
chr11	+	64538321	64542410
chr11	-	64551685	64556214
chr11	-	64582299	64582384
chr11	+	64607772	64607980
chr11	+	64608849	64609161
chr11	+	64620527	64621044
chr11	-	64636116	64636561
chr11	+	64645693	64645786
chr11	-	64646473	64648548
chr11	+	64657300	64657516
chr11	+	64694309	64695372
chr11	+	64707016	64707173
chr11	+	64738301	64738371
chr11	+	64786419	64790627
chr11	-	64857966	64864430
chr11	+	64903609	64903913
chr11	+	64911169	64913406
chr11	-	65049312	65049619
chr11	+	65078428	65081675
chr11	+	65094558	65094649
chr11	-	65096865	65096954
chr11	-	65117922	65119500
chr11	+	65132496	65137064
chr11	+	65151096	65151450
chr11	-	65165648	65166295
chr11	+	65186253	65186872
chr11	+	65236327	65236424
chr11	-	65236493	65236811
chr11	+	65244465	65244633
chr11	+	65311521	65318076
chr11	-	65358149	65373523
chr11	+	65380290	65382143
chr11	-	65384936	65385018
chr11	+	65396066	65396290
chr11	-	65403989	65404247
chr11	-	65412180	65412380
chr11	+	65421054	65424287
chr11	+	65443591	65443825
chr11	-	65486141	65488119
chr11	+	65524209	65524349
chr11	+	65527421	65527671
chr11	-	65536332	65536871
chr11	-	65547109	65549210
chr11	+	65567725	65569337
chr11	+	65576565	65576718
chr11	+	65582198	65582359
chr11	+	65594890	65717531
chr11	+	65782870	65785787
chr11	+	65792741	65795842
chr11	-	65802585	65806304
chr11	-	65812340	65813001
chr11	-	65860206	65860363
chr11	-	65865671	65866142
chr11	-	65892719	65893106
chr11	+	65895373	65895609
chr11	-	65945402	65946165
chr11	+	65962307	65962678
chr11	+	65992328	65992878
chr11	+	66006518	66009218
chr11	-	66034754	66035058
chr11	-	66068029	66069769
chr11	-	66091369	66091490
chr11	+	66092130	66092320
chr11	+	66117348	66117687
chr11	+	66141105	66148259
chr11	-	66164171	66167495
chr11	-	66193339	66200714
chr11	+	66240029	66245130
chr11	+	66280553	66283088
chr11	-	66367688	66367804
chr11	+	66395919	66396070
chr11	+	66554226	66558690
chr11	+	66581082	66589941
chr11	+	66645406	66704124
chr11	+	66774846	66776739
chr11	+	66790860	66801317
chr11	+	66805232	66805504
chr11	+	66814494	66815521
chr11	+	66825195	66825327
chr11	+	66827739	66828163
chr11	+	66831161	66831416
chr11	-	66832350	66832457
chr11	-	66877125	66877349
chr11	+	66891674	66897570
chr11	-	66916126	66916206
chr11	+	66925280	66925774
chr11	+	66928402	66929130
chr11	-	66952671	66953027
chr11	+	66966136	66966474
chr11	+	66979837	66980233
chr11	-	66980266	66980344
chr11	+	66992140	66993065
chr11	-	67007305	67011051
chr11	-	67026766	67028149
chr11	-	67031737	67032047
chr11	+	67046764	67047331
chr11	-	67131124	67132441
chr11	-	67153099	67153764
chr11	-	67159311	67163512
chr11	-	67169935	67170854
chr11	+	67190742	67190952
chr11	+	67556253	67556327
chr11	+	67565432	67565794
chr11	-	67567697	67567855
chr11	-	67621174	67644870
chr11	-	67709972	67713959
chr11	+	67786963	67787735
chr11	+	67836850	67871889
chr11	+	68061936	68068880
chr11	-	68209049	68209636
chr11	-	68271411	68274233
chr11	-	68336621	68339377
chr11	+	68424650	68427766
chr11	-	68428083	68430111
chr11	+	68530306	68533897
chr11	+	68573151	68578075
chr11	+	68819539	68819633
chr11	-	69165461	69166978
chr11	-	69197271	69199138
chr11	-	69227314	69227593
chr11	-	69298077	69298693
chr11	+	69340129	69342418
chr11	+	69609297	69611504
chr11	+	69611839	69626818
chr11	+	69655834	69673462
chr11	+	69796191	69848154
chr11	-	69931139	69931270
chr11	+	70183706	70185348
chr11	-	70387315	70387539
chr11	+	70832910	70833548
chr11	+	70842076	70843802
chr11	+	70916015	70916034
chr11	-	71176327	71178475
chr11	+	71307721	71312002
chr11	+	71317819	71345919
chr11	+	71379412	71383411
chr11	-	71388707	71389043
chr11	+	71399549	71401588
chr11	-	71406989	71407587
chr11	+	71417985	71424595
chr11	-	71477860	71482188
chr11	-	71487951	71491876
chr11	+	71499298	71499850
chr11	+	71524815	71527653
chr11	+	71581034	71583961
chr11	+	71607427	71609560
chr11	-	71613859	71616880
chr11	-	71629982	71632479
chr11	-	71691066	71695890
chr11	-	71819056	71822763
chr11	-	71997444	72030945
chr11	-	72031019	72056989
chr11	-	72100193	72100888
chr11	-	72101033	72101130
chr11	-	72101262	72101868
chr11	+	72148075	72169667
chr11	+	72203257	72205419
chr11	-	72210435	72210735
chr11	+	72389828	72404501
chr11	+	72700524	72735574
chr11	-	72777875	72779242
chr11	+	72819464	72857097
chr11	+	73035320	73037703
chr11	-	73037781	73039244
chr11	+	73119517	73149258
chr11	+	73176686	73193718
chr11	+	73265762	73267470
chr11	+	73275793	73276045
chr11	+	73339831	73347008
chr11	-	73357152	73357937
chr11	-	73366790	73366945
chr11	-	73395073	73395609
chr11	+	73489370	73491823
chr11	+	73560216	73592419
chr11	+	73619696	73624592
chr11	-	73627950	73634767
chr11	-	73693106	73700104
chr11	+	73763276	73786743
chr11	-	73981412	73982752
chr11	-	74102173	74107412
chr11	-	74107526	74119499
chr11	-	74240776	74294931
chr11	-	74295150	74295837
chr11	+	74325762	74329477
chr11	+	74338093	74353725
chr11	+	74354617	74358256
chr11	+	74383414	74394104
chr11	+	74540091	74551346
chr11	+	74551479	74552654
chr11	-	74554643	74557864
chr11	+	74678732	74740279
chr11	+	74788270	74789384
chr11	-	74792900	74793362
chr11	-	74817344	74818441
chr11	+	74851583	74866311
chr11	-	74955665	74957422
chr11	-	74994698	74996801
chr11	+	74997016	75056157
chr11	+	75106673	75108683
chr11	+	75108864	75116126
chr11	+	75157806	75173309
chr11	+	75178989	75179352
chr11	-	75204218	75240574
chr11	-	75585411	75595016
chr11	+	75754665	75769439
chr11	-	75835701	75840548
chr11	+	76050201	76054562
chr11	+	76249772	76315247
chr11	+	76382919	76387453
chr11	+	76461832	76473544
chr11	+	76473746	76476634
chr11	-	76519347	76531401
chr11	-	76668093	76673777
chr11	+	76768688	76781023
chr11	-	76979305	76992247
chr11	-	77011367	77013655
chr11	-	77018593	77026282
chr11	-	77087387	77089413
chr11	+	77153383	77209221
chr11	-	77231323	77258414
chr11	-	77296505	77299663
chr11	-	77349833	77370152
chr11	-	77379994	77383283
chr11	-	77461836	77468272
chr11	-	77509869	77512714
chr11	-	77516131	77528187
chr11	-	77669596	77806339
chr11	-	77881890	77917535
chr11	-	77960138	77963040
chr11	-	78050285	78057629
chr11	-	82241967	82248666
chr11	+	82248808	82288924
chr11	-	82303542	82317465
chr11	+	82382813	82385913
chr11	+	82546322	82550015
chr11	-	82583419	82587167
chr11	-	82668952	82674563
chr11	-	83639983	83661841
chr11	-	83923423	84311768
chr11	+	84674058	84987348
chr11	+	85020501	85022776
chr11	-	85039034	85042753
chr11	-	85099924	85103103
chr11	-	85109651	85112722
chr11	+	85137115	85146315
chr11	+	85253910	85261900
chr11	-	85261987	85271202
chr11	+	85420302	85457340
chr11	+	85634034	85638984
chr11	+	85691169	85694933
chr11	+	85763933	85774739
chr11	-	85786433	85789366
chr11	-	85945393	85948379
chr11	+	85948514	86060451
chr11	+	86426877	86456382
chr11	-	86706926	86707998
chr11	-	87522772	87547998
chr11	-	87707899	87710316
chr11	+	88222972	88420027
chr11	-	88551589	88564016
chr11	-	88822341	88824600
chr11	+	88863370	88864005
chr11	-	89042320	89043204
chr11	+	89176610	89176874
chr11	+	89408439	89408702
chr11	-	89507657	89508373
chr11	-	89576244	89578275
chr11	+	89591001	89595706
chr11	-	91728219	91897446
chr11	-	92553696	92554504
chr11	+	92558629	92570591
chr11	+	92758358	92761832
chr11	+	93075452	93075588
chr11	-	93100452	93101493
chr11	+	93111314	93112050
chr11	+	93120263	93123158
chr11	+	93128201	93130128
chr11	+	93157578	93160813
chr11	-	93502308	93526303
chr11	-	93769339	93773674
chr11	+	93863780	93865595
chr11	+	93869766	93870883
chr11	+	93940420	93941542
chr11	+	93956384	93958257
chr11	-	94141375	94167823
chr11	-	94566335	94603594
chr11	+	95161376	95162203
chr11	-	95163556	95172042
chr11	-	95235179	95238412
chr11	-	95261074	95296686
chr11	-	95466330	95714194
chr11	+	95756286	95756773
chr11	+	98932211	99195483
chr11	-	100336931	100337623
chr11	-	100502100	100503374
chr11	-	100880740	100959274
chr11	+	101283189	101283754
chr11	+	101291354	101298580
chr11	+	101423838	101434819
chr11	+	101487111	101490083
chr11	+	101701304	101701405
chr11	-	101726691	101726783
chr11	-	101824810	101828464
chr11	-	101903925	101906533
chr11	-	101993001	102001134
chr11	-	102080717	102081553
chr11	-	102098615	102100694
chr11	-	102155687	102156427
chr11	-	102173442	102173928
chr11	-	102218858	102219382
chr11	-	102331433	102331524
chr11	+	102465258	102467725
chr11	-	102596723	102597967
chr11	-	103376194	103539741
chr11	-	104273406	104274344
chr11	-	104327036	104327832
chr11	-	104327943	104330683
chr11	-	104330939	104344455
chr11	-	104383272	104384743
chr11	-	104409064	104410144
chr11	-	104410412	104411043
chr11	-	104420596	104421227
chr11	+	104476717	104477344
chr11	-	104987023	104988211
chr11	-	105386048	105386392
chr11	+	105430393	105434801
chr11	-	105453831	105455402
chr11	-	106362068	106393688
chr11	-	106815120	106817438
chr11	+	106932940	106936700
chr11	+	106967938	106968255
chr11	-	107006499	107006634
chr11	+	107191902	107234593
chr11	+	107385309	107409736
chr11	-	107497616	107507842
chr11	+	107573358	107598436
chr11	+	107603634	107603711
chr11	-	107663653	107664912
chr11	-	107807776	107837415
chr11	-	107855433	107857116
chr11	-	107862378	107866906
chr11	-	107867105	107874101
chr11	-	107917750	107969354
chr11	+	107969442	107969659
chr11	-	108041277	108049402
chr11	-	109607969	109609171
chr11	+	109648555	109655615
chr11	-	109806240	109811766
chr11	-	109959672	109962149
chr11	+	110066563	110066904
chr11	-	110657376	110660009
chr11	-	110734854	110755096
chr11	+	110874071	110874538
chr11	+	110890946	110891444
chr11	+	110916864	110917495
chr11	-	110978633	110992175
chr11	-	111141319	111142181
chr11	+	111233671	111236479
chr11	-	111255540	111258300
chr11	+	111286384	111287457
chr11	+	111294939	111300258
chr11	+	111313494	111340481
chr11	-	111401686	111402130
chr11	+	111447693	111448931
chr11	+	111454250	111456341
chr11	-	111462894	111463789
chr11	+	111529537	111530907
chr11	+	111545265	111546350
chr11	+	111551623	111555209
chr11	+	111555416	111569405
chr11	+	111569928	111570584
chr11	+	111602460	111604525
chr11	+	112692248	112699218
chr11	+	112699384	112699924
chr11	-	112764002	112769411
chr11	-	112794069	112800294
chr11	-	113076101	113082153
chr11	-	113144900	113149493
chr11	-	113179810	113180604
chr11	+	113230268	113251376
chr11	+	113280918	113285225
chr11	+	113351325	113353701
chr11	+	113440501	113532267
chr11	+	113672643	113673881
chr11	+	113776700	113777628
chr11	-	113815608	113816586
chr11	-	113903834	113906106
chr11	-	113956271	113957656
chr11	+	113958954	113970595
chr11	-	114054534	114055587
chr11	-	114616351	114880198
chr11	-	116146149	116148747
chr11	-	116163570	116163745
chr11	-	116167624	116167737
chr11	+	116198712	116199068
chr11	-	116206564	116206697
chr11	-	116213084	116213270
chr11	-	116234626	116235190
chr11	-	116238254	116239593
chr11	+	116332991	116474068
chr11	+	116528455	116535858
chr11	+	116567941	116568178
chr11	-	116579120	116579231
chr11	+	116604277	116605302
chr11	-	116658197	116658328
chr11	+	116672888	116691460
chr11	+	116714595	116720090
chr11	-	116773240	116783849
chr11	-	117156736	117172958
chr11	-	117198643	117200578
chr11	-	117217954	117218643
chr11	+	117294764	117305211
chr11	+	117362460	117364305
chr11	-	117453232	117470739
chr11	-	117521155	117528537
chr11	-	117544677	117552286
chr11	-	117588487	117588829
chr11	-	117616303	117628146
chr11	+	117639023	117640020
chr11	-	117680927	117683211
chr11	+	117716519	117718477
chr11	+	117720404	117724950
chr11	+	117741127	117744554
chr11	+	117777643	117782860
chr11	+	117812870	117844698
chr11	-	117907797	117908073
chr11	+	117933816	117935709
chr11	+	117949709	117957169
chr11	+	117989822	117990482
chr11	+	118019869	118019998
chr11	-	118026463	118031523
chr11	-	118157104	118161970
chr11	-	118276118	118276537
chr11	+	118284575	118285832
chr11	+	118332347	118332801
chr11	+	118347913	118354700
chr11	-	118374238	118374348
chr11	+	118393974	118394201
chr11	-	118394891	118395061
chr11	+	118431766	118431991
chr11	+	118460987	118464173
chr11	-	118464229	118464553
chr11	-	118476329	118476549
chr11	+	118477059	118477414
chr11	+	118484016	118486022
chr11	+	118503046	118506643
chr11	+	118526124	118529944
chr11	+	118547393	118548273
chr11	+	118550018	118550370
chr11	+	118551194	118555610
chr11	+	118561430	118561842
chr11	+	118562610	118563187
chr11	-	118582533	118608366
chr11	-	118688569	118688689
chr11	-	118691184	118692954
chr11	-	118715769	118716103
chr11	-	118722295	118722379
chr11	-	118736155	118739768
chr11	+	118796307	118796788
chr11	-	119007358	119012843
chr11	-	119054686	119104394
chr11	+	119504414	119513145
chr11	+	119587429	119601578
chr11	+	119616291	119622366
chr11	+	119703560	119705894
chr11	+	119713195	119782035
chr11	+	120036320	120178610
chr11	+	120421743	120423445
chr11	+	120478649	120481748
chr11	+	120679505	120680278
chr11	+	120828536	120845924
chr11	+	122032129	122152135
chr11	+	122153129	122155413
chr11	+	122214511	122225984
chr11	-	122262112	122279841
chr11	-	122433838	122434169
chr11	-	122436717	122437037
chr11	+	122473871	122570830
chr11	-	122984721	122985711
chr11	-	123021669	123029664
chr11	-	123104181	123105043
chr11	-	123105744	123106404
chr11	+	123260554	123261161
chr11	+	123493472	123493588
chr11	+	123499722	123500152
chr11	+	123986844	123988084
chr11	+	124001010	124002008
chr11	-	124002157	124005492
chr11	-	124035910	124044465
chr11	+	124044628	124048747
chr11	+	124050525	124056493
chr11	-	124115206	124120607
chr11	-	124126687	124127182
chr11	-	124133634	124137190
chr11	+	124149925	124174976
chr11	+	124240844	124243906
chr11	+	124253543	124253688
chr11	-	124254682	124254891
chr11	-	124272368	124272831
chr11	+	124300176	124311027
chr11	+	124438533	124451861
chr11	+	124459980	124460170
chr11	-	124726499	124742950
chr11	+	124856740	124864572
chr11	+	124870722	124871612
chr11	+	124971109	124972162
chr11	-	125001939	125002710
chr11	+	125053403	125055833
chr11	-	125121462	125121764
chr11	-	125153681	125153826
chr11	+	125270895	125271011
chr11	-	125279686	125280315
chr11	-	125396626	125398505
chr11	+	125586161	125586554
chr11	-	125610193	125615895
chr11	+	125643192	125643792
chr11	+	125644397	125646540
chr11	+	125650534	125650897
chr11	+	125666067	125667580
chr11	+	125679387	125681673
chr11	+	125781277	125781576
chr11	-	125781663	125782046
chr11	-	125804394	125806523
chr11	-	125938018	126375560
chr11	-	127865682	127897017
chr11	+	127931541	127948166
chr11	+	128069382	128133218
chr11	-	128139927	128143221
chr11	-	128215370	128241627
chr11	+	128278617	128279535
chr11	-	128287316	128291512
chr11	-	128311755	128312782
chr11	+	128363231	128373423
chr11	+	128751328	128811854
chr11	-	129227766	129229713
chr11	-	129263901	129267819
chr11	-	129320118	129322249
chr11	+	129333016	129336000
chr11	+	129445188	129484532
chr11	-	129535166	129563217
chr11	-	129615002	129635960
chr11	+	129794398	129802671
chr11	+	129825036	129836592
chr11	-	130048294	130088297
chr11	+	130286877	130289370
chr11	+	130745994	131286666
chr11	-	131286753	131521384
chr11	-	132032425	132318030
chr11	-	132318116	132907368
chr11	+	133220296	133220473
chr11	-	133444265	133514954
chr11	-	133536997	133543100
chr11	+	133595831	133598966
chr11	-	133600450	133609999
chr11	+	133626413	133627943
chr11	+	133628814	133631650
chr11	+	133633729	133634110
chr11	+	133651868	133652428
chr11	+	133663995	133667234
chr11	+	133684868	133685673
chr11	-	133707252	133717856
chr11	-	133759293	133762651
