# Supplementary material for: Intergenic, gene terminal, and intragenic CpG islands in the human genome
Source: BMC Genomics. 2010 Jan 19;11:48. doi: 10.1186/1471-2164-11-48 (PMC2817693; doi:10.1186/1471-2164-11-48)
Supplement: Additional file 2 — Gene elements. The archive contains row data used for statistical significance of gene elements and CGIs overlap. See Table 1 and Figure 1 in the manuscript. [file 1471-2164-11-48-S2.ZIP › 1intron_coding_exon/1intron_coding_exon_chr12.txt]

chr12	-	19078	19312
chr12	-	184126	189199
chr12	+	223241	239277
chr12	+	388849	391172
chr12	-	439973	514591
chr12	+	545606	642754
chr12	-	733752	793067
chr12	+	910749	912401
chr12	+	1008000	1062589
chr12	+	1610862	1612083
chr12	-	1733942	1752267
chr12	+	1779866	1780469
chr12	+	1807643	1810360
chr12	-	1813877	1813892
chr12	-	1894363	1897673
chr12	+	1977403	1983708
chr12	+	2033039	2094649
chr12	+	2094973	2099750
chr12	+	2774672	2776563
chr12	-	2792284	2796648
chr12	-	2810288	2814068
chr12	+	2851675	2853403
chr12	+	2864962	2867336
chr12	+	2870416	2888954
chr12	+	2974420	2990429
chr12	+	2996954	2997970
chr12	+	3180684	3257846
chr12	+	3518135	3520031
chr12	-	3520219	3529361
chr12	-	3659777	3676198
chr12	+	3808458	3809316
chr12	+	4253663	4255430
chr12	-	4300731	4310705
chr12	-	4352125	4358798
chr12	-	4423664	4424651
chr12	+	4513730	4515443
chr12	+	4518384	4521309
chr12	-	4570726	4572427
chr12	+	4608233	4617527
chr12	+	4628603	4633717
chr12	-	4700316	4705957
chr12	-	5902232	5925577
chr12	+	6100766	6102151
chr12	+	6179993	6204851
chr12	+	6292614	6293054
chr12	-	6299101	6305853
chr12	-	6313684	6321202
chr12	+	6343138	6353794
chr12	+	6363882	6364013
chr12	+	6424659	6424849
chr12	-	6431740	6432492
chr12	-	6445779	6449956
chr12	+	6472400	6472484
chr12	+	6474653	6489142
chr12	-	6514289	6515919
chr12	-	6527973	6528094
chr12	-	6529324	6530121
chr12	-	6530931	6534683
chr12	-	6546250	6547242
chr12	-	6581925	6585700
chr12	-	6626440	6626750
chr12	-	6636226	6642491
chr12	-	6658611	6658881
chr12	+	6677220	6677471
chr12	-	6704246	6707351
chr12	+	6731482	6731711
chr12	+	6746178	6749028
chr12	+	6752338	6752617
chr12	+	6779615	6779732
chr12	+	6804193	6804908
chr12	+	6809437	6809776
chr12	-	6820770	6821009
chr12	+	6830022	6830257
chr12	+	6831716	6834824
chr12	-	6847107	6848287
chr12	+	6850745	6851662
chr12	+	6885185	6885268
chr12	+	6895343	6895840
chr12	+	6913453	6913598
chr12	+	6923598	6923898
chr12	-	6930945	6931031
chr12	-	6961327	6962097
chr12	+	6962962	6995838
chr12	-	7039483	7040038
chr12	+	7152352	7152981
chr12	-	7163426	7164376
chr12	+	7172282	7172565
chr12	+	7174576	7176885
chr12	+	7200793	7201350
chr12	-	7234388	7234749
chr12	-	7485110	7487959
chr12	-	7546428	7547507
chr12	+	7698496	7709719
chr12	-	7755516	7759044
chr12	+	7790287	7791180
chr12	+	7809251	7813844
chr12	-	7833629	7836811
chr12	+	7876678	7907231
chr12	-	7939603	7942126
chr12	+	7977766	7979882
chr12	+	8084029	8086519
chr12	+	8126247	8133797
chr12	+	8167824	8169422
chr12	-	8216501	8218187
chr12	+	8268079	8268572
chr12	+	8500006	8501759
chr12	-	8557624	8559097
chr12	-	8583811	8584623
chr12	-	8650876	8656622
chr12	+	8704762	8705909
chr12	+	8757905	8793723
chr12	+	8866577	8867043
chr12	+	8911921	8912091
chr12	+	8961655	8963617
chr12	-	8974791	8976424
chr12	+	8989448	8990091
chr12	-	9033581	9036067
chr12	-	9116735	9118422
chr12	-	9157407	9159626
chr12	-	9247815	9252121
chr12	+	9645463	9651617
chr12	-	9713659	9724784
chr12	+	9800283	9804619
chr12	-	9871493	9876177
chr12	-	9901504	9906364
chr12	+	9970210	9976140
chr12	+	9995223	10015441
chr12	-	10015554	10022830
chr12	+	10042247	10042902
chr12	+	10054717	10056649
chr12	-	10096645	10098135
chr12	-	10133089	10142673
chr12	-	10171712	10173845
chr12	+	10213042	10215867
chr12	+	10223495	10229194
chr12	+	10257086	10261927
chr12	-	10351951	10353252
chr12	-	10430877	10432636
chr12	-	10452877	10453254
chr12	-	10463831	10464229
chr12	-	10479277	10479665
chr12	-	10494446	10494835
chr12	-	10640848	10641908
chr12	-	10654547	10657304
chr12	-	10677991	10678432
chr12	-	10763010	10766715
chr12	-	10892274	10893239
chr12	+	10926963	10928019
chr12	-	10973204	10974133
chr12	-	11078752	11090885
chr12	-	11353607	11354535
chr12	+	11398756	11399690
chr12	+	11694362	11796649
chr12	-	12123940	12131412
chr12	-	12288857	12310881
chr12	-	12382762	12387292
chr12	+	12387375	12387476
chr12	-	12401711	12405405
chr12	+	12564202	12565071
chr12	+	12656389	12679976
chr12	+	12762516	12763024
chr12	+	12857656	12858330
chr12	+	12865928	12866164
chr12	-	12953373	12956283
chr12	-	12986530	12993690
chr12	+	13033617	13044237
chr12	-	13088642	13099750
chr12	-	13133111	13134703
chr12	+	13135020	13139799
chr12	-	13255790	13257678
chr12	-	13417640	13420424
chr12	+	13798117	13909998
chr12	+	14469675	14478536
chr12	-	14480453	14482329
chr12	-	14597614	14611782
chr12	-	14732265	14740432
chr12	-	14844985	14845520
chr12	-	14885355	14887170
chr12	-	14928447	14929931
chr12	-	14982254	14982615
chr12	+	14994087	14994732
chr12	-	15022348	15023378
chr12	+	15165321	15261629
chr12	+	15367003	15528173
chr12	-	15593428	15595750
chr12	+	15725504	15727093
chr12	+	15927021	15927740
chr12	+	15955616	16001135
chr12	-	16398580	16401804
chr12	-	16604740	16644855
chr12	-	16645070	16649065
chr12	-	18133158	18133429
chr12	-	18745978	18749366
chr12	-	18757188	18763631
chr12	-	18763834	18767511
chr12	+	18780544	18781559
chr12	+	19174090	19174250
chr12	+	19484929	19506709
chr12	+	20414446	20600859
chr12	+	20743907	20745517
chr12	+	20860024	20899227
chr12	+	21059982	21063447
chr12	-	21185860	21216849
chr12	+	21363125	21363572
chr12	+	21417633	21422436
chr12	-	21482016	21484567
chr12	+	21535918	21543755
chr12	+	21546150	21551084
chr12	-	21570680	21571085
chr12	-	21624725	21648672
chr12	-	21691218	21698743
chr12	-	21810825	21817443
chr12	-	21851681	21854052
chr12	+	21978125	21980733
chr12	-	22090765	22099348
chr12	-	22331495	22378197
chr12	+	22579546	22588261
chr12	-	22669788	22687962
chr12	-	23607605	23619861
chr12	-	23620040	23628747
chr12	-	23890395	23939993
chr12	-	23940226	23993764
chr12	+	24946087	24946163
chr12	-	25113633	25123443
chr12	-	25199614	25202672
chr12	+	25205399	25239276
chr12	-	25248209	25248290
chr12	-	25271614	25289474
chr12	-	25571157	25590574
chr12	+	25593748	25597269
chr12	-	26099647	26108696
chr12	+	26168783	26168917
chr12	-	26240152	26268491
chr12	-	26834428	26876889
chr12	+	26978831	26980778
chr12	-	26998494	27000741
chr12	+	27047591	27058277
chr12	+	27066822	27070618
chr12	+	27342055	27346335
chr12	+	27377337	27412460
chr12	+	27412613	27414327
chr12	+	27677661	27679108
chr12	+	27755156	27758978
chr12	+	27760659	27764006
chr12	-	27825403	27835906
chr12	+	28007971	28013593
chr12	+	28301446	28303562
chr12	+	28348912	28349847
chr12	-	29314839	29337498
chr12	-	29414423	29415727
chr12	-	29561772	29562671
chr12	-	29705086	29789125
chr12	-	29802978	29812097
chr12	-	30734779	30739764
chr12	-	30768653	30770166
chr12	-	30774484	30775543
chr12	+	30795335	30797544
chr12	+	31122739	31128012
chr12	-	31129328	31132137
chr12	-	31158666	31159037
chr12	-	31327073	31331834
chr12	-	31339535	31342277
chr12	-	31496678	31504394
chr12	-	31524457	31540010
chr12	+	31543873	31544593
chr12	-	31706469	31710286
chr12	+	31746209	31753493
chr12	+	32030159	32031438
chr12	+	32151746	32260446
chr12	+	32620651	32626159
chr12	+	32645625	32646360
chr12	-	32723667	32745614
chr12	-	32798287	32799296
chr12	-	32923234	32940709
chr12	+	33470698	33483573
chr12	+	34066973	34068162
chr12	-	36997134	36998328
chr12	-	37365687	37373725
chr12	-	37554581	37585505
chr12	-	38050331	38122995
chr12	+	38297238	38298745
chr12	-	38326531	38326907
chr12	+	38728280	38785321
chr12	+	38905352	38905622
chr12	+	38933086	38937315
chr12	+	39225167	39225403
chr12	+	39588563	39590140
chr12	-	40140140	40157932
chr12	-	40809921	40824494
chr12	-	40917794	40918223
chr12	+	41002516	41004087
chr12	+	41016044	41031952
chr12	-	41067605	41073637
chr12	-	41150429	41152453
chr12	-	42114442	42119691
chr12	+	42428680	42434405
chr12	+	42448343	42451288
chr12	-	42452433	42452980
chr12	-	42479573	42480504
chr12	+	42484643	42486290
chr12	-	42524999	42624278
chr12	-	43555404	43555556
chr12	+	43716165	43730574
chr12	+	44101324	44103005
chr12	+	44409979	44410092
chr12	+	44491602	44497718
chr12	+	44517468	44517546
chr12	-	44532947	44540849
chr12	-	44605125	44606191
chr12	-	45047391	45050825
chr12	-	45050908	45051227
chr12	-	45468669	45473002
chr12	-	46381655	46382737
chr12	-	46400926	46405408
chr12	-	46432020	46437915
chr12	-	46471757	46471920
chr12	-	46478703	46478834
chr12	-	46482325	46499816
chr12	+	46545228	46559017
chr12	-	46644474	46645330
chr12	-	46654913	46655366
chr12	-	46664650	46665044
chr12	-	46680176	46684286
chr12	-	46776478	46778043
chr12	-	46778175	46781518
chr12	+	46781567	46785451
chr12	+	46787506	46788120
chr12	+	46802910	46810411
chr12	-	46817897	46819333
chr12	-	46831356	46833417
chr12	+	47028166	47030095
chr12	-	47163412	47166226
chr12	-	47249291	47249937
chr12	-	47349323	47351848
chr12	-	47359201	47359704
chr12	-	47394575	47396564
chr12	+	47458308	47462620
chr12	-	47499025	47503392
chr12	-	47524101	47525623
chr12	+	47544921	47545697
chr12	+	47584519	47584994
chr12	-	47597159	47598323
chr12	-	47605162	47605349
chr12	-	47620158	47620997
chr12	+	47650402	47650505
chr12	-	47658805	47659516
chr12	-	47693161	47698781
chr12	-	47730841	47730935
chr12	-	47735077	47735325
chr12	-	47747086	47749084
chr12	-	47749157	47749783
chr12	-	47771440	47774259
chr12	-	47786008	47786594
chr12	-	47787096	47790533
chr12	-	47809773	47811347
chr12	+	47866884	47869026
chr12	+	47945235	47949513
chr12	+	47975796	47976226
chr12	+	48003803	48003893
chr12	+	48029763	48031365
chr12	+	48141088	48164638
chr12	-	48219543	48220947
chr12	-	48243190	48243487
chr12	-	48246266	48246440
chr12	+	48284589	48285431
chr12	+	48303644	48311449
chr12	-	48311595	48311908
chr12	-	48329589	48329740
chr12	+	48348605	48387104
chr12	-	48432600	48433021
chr12	-	48472639	48472727
chr12	+	48581376	48583827
chr12	+	48631241	48634203
chr12	+	48642431	48643540
chr12	-	48653626	48653966
chr12	+	48686687	48696680
chr12	+	48739179	48739807
chr12	+	48765597	48766209
chr12	+	48766399	48766669
chr12	-	48784142	48784622
chr12	-	48824108	48847150
chr12	+	48911761	48928682
chr12	+	49081079	49107810
chr12	+	49109141	49110543
chr12	+	49185291	49306024
chr12	+	49386716	49388496
chr12	+	49460289	49475957
chr12	-	49523202	49523890
chr12	+	49688675	49690744
chr12	-	49728529	49729082
chr12	-	49754133	49756460
chr12	-	49798823	49852350
chr12	+	49876224	49876848
chr12	-	49918972	49920392
chr12	-	49975930	49977139
chr12	-	49993955	50004072
chr12	-	50025929	50026673
chr12	+	50057419	50059341
chr12	+	50105087	50120757
chr12	+	50131074	50132173
chr12	+	50343145	50364223
chr12	+	50568383	50568617
chr12	+	50569248	50569421
chr12	+	50592587	50593148
chr12	+	50631886	50655314
chr12	+	50687317	50689239
chr12	+	50691259	50693736
chr12	+	50718801	50721859
chr12	+	50735256	50736079
chr12	-	50753954	50756835
chr12	-	50861015	50865429
chr12	+	50865639	50871653
chr12	-	50913672	50915204
chr12	-	50967374	50967646
chr12	+	50970338	50971147
chr12	-	50982337	50983149
chr12	-	50999416	51001002
chr12	-	51045222	51047036
chr12	-	51063850	51065090
chr12	-	51083961	51085917
chr12	-	51113304	51113857
chr12	-	51152332	51153248
chr12	-	51171788	51172699
chr12	-	51199212	51199792
chr12	-	51230295	51232687
chr12	-	51252719	51253357
chr12	-	51279164	51281077
chr12	-	51296432	51298128
chr12	-	51330605	51331608
chr12	-	51358808	51359808
chr12	-	51377948	51382942
chr12	-	51455654	51456742
chr12	-	51474383	51475448
chr12	-	51492029	51493647
chr12	-	51511678	51513834
chr12	-	51528173	51528268
chr12	-	51580117	51580638
chr12	+	51582124	51584708
chr12	+	51629642	51630377
chr12	+	51686548	51696522
chr12	+	51730312	51731904
chr12	-	51734493	51735235
chr12	-	51748356	51753336
chr12	+	51757313	51759361
chr12	+	51778103	51780761
chr12	-	51783711	51784200
chr12	-	51841441	51844432
chr12	+	51852700	51853395
chr12	-	51862044	51864940
chr12	-	51878003	51880293
chr12	+	51895846	51907412
chr12	+	51932087	51932867
chr12	+	51948899	51949073
chr12	+	51950137	51950427
chr12	+	51975691	51975888
chr12	+	51980005	51980199
chr12	-	51983245	51985957
chr12	+	52000744	52001393
chr12	+	52060350	52061708
chr12	+	52104035	52104337
chr12	+	52122785	52123440
chr12	+	52123825	52126064
chr12	-	52134921	52135396
chr12	-	52166674	52166997
chr12	+	52167207	52167305
chr12	+	52181513	52182064
chr12	-	52182236	52183076
chr12	-	52187194	52187423
chr12	-	52232689	52281003
chr12	-	52350000	52352626
chr12	-	52352697	52356226
chr12	+	52404799	52405137
chr12	+	52708973	52709704
chr12	-	52734413	52734899
chr12	-	52862675	52863706
chr12	+	52932279	52937564
chr12	-	52960874	52961435
chr12	+	52973433	52975185
chr12	-	53005233	53020596
chr12	-	53056006	53064478
chr12	-	53064616	53071285
chr12	-	53092016	53099031
chr12	+	53145219	53151283
chr12	+	53177943	53179404
chr12	+	53199384	53200743
chr12	+	53241689	53247023
chr12	-	53249664	53250290
chr12	-	53264372	53268455
chr12	-	53313285	53314834
chr12	+	53327211	53328296
chr12	-	53534692	53535165
chr12	+	54383230	54387527
chr12	+	54396248	54396982
chr12	+	54399275	54399548
chr12	-	54401546	54401738
chr12	+	54407391	54408326
chr12	-	54423813	54428635
chr12	+	54483780	54497716
chr12	-	54499225	54499391
chr12	-	54503560	54507302
chr12	-	54518059	54518550
chr12	-	54520934	54521156
chr12	-	54522490	54522794
chr12	+	54583532	54607126
chr12	+	54616619	54617066
chr12	-	54619041	54619235
chr12	+	54641784	54645986
chr12	+	54647176	54647906
chr12	+	54667175	54669996
chr12	+	54682772	54683667
chr12	+	54705210	54706830
chr12	+	54707093	54707829
chr12	+	54722221	54722474
chr12	+	54760434	54763800
chr12	+	54784877	54786637
chr12	+	54786768	54787039
chr12	+	54808761	54810631
chr12	+	54834144	54834862
chr12	+	54838456	54838733
chr12	-	54839782	54840024
chr12	-	54867358	54869401
chr12	-	54886850	54887696
chr12	-	54888350	54890347
chr12	+	54890620	54894008
chr12	+	54904987	54905422
chr12	-	54911613	54912738
chr12	+	54928276	54928545
chr12	+	54947304	54947843
chr12	-	54947992	54949108
chr12	-	54963909	54965966
chr12	-	54966697	54980210
chr12	-	54995018	54995180
chr12	+	55008693	55012863
chr12	-	55019258	55019475
chr12	-	55036337	55036491
chr12	-	55113978	55114124
chr12	-	55133807	55134304
chr12	+	55160439	55167987
chr12	-	55202141	55242466
chr12	-	55297584	55316232
chr12	-	55325405	55325887
chr12	-	55353117	55368048
chr12	-	55401511	55404502
chr12	+	55431247	55432246
chr12	-	55454217	55462023
chr12	-	55610536	55614011
chr12	-	55635216	55637200
chr12	-	55693723	55695734
chr12	-	55728156	55728260
chr12	+	55752963	55758668
chr12	-	55769405	55771173
chr12	+	55787794	55788212
chr12	+	55809082	55818507
chr12	+	55909862	55910851
chr12	-	55911051	55911529
chr12	-	55916732	55917078
chr12	-	55928854	55929090
chr12	-	55929359	55929620
chr12	+	55978219	55979401
chr12	-	56143842	56144047
chr12	-	56157320	56157508
chr12	+	56158808	56159140
chr12	-	56168250	56169067
chr12	+	56197231	56197318
chr12	+	56204467	56204768
chr12	-	56206439	56206614
chr12	+	56226147	56227077
chr12	+	56230451	56243487
chr12	+	56271514	56274073
chr12	+	56279262	56279448
chr12	+	56286569	56286932
chr12	+	56292042	56292978
chr12	+	56293410	56293488
chr12	+	56300503	56300983
chr12	-	56301143	56301311
chr12	+	56311415	56311964
chr12	-	56374374	56374798
chr12	+	56415478	56417128
chr12	-	56425268	56425793
chr12	-	56431141	56431256
chr12	+	56431393	56431549
chr12	+	56435936	56436977
chr12	-	56438351	56438611
chr12	-	56446248	56446896
chr12	+	56451308	56452023
chr12	+	56452952	56453065
chr12	-	56462909	56463158
chr12	-	56494277	56496024
chr12	+	56509647	56526421
chr12	-	56621939	56625676
chr12	-	57563082	57563568
chr12	+	57594385	57599474
chr12	-	58385067	58451265
chr12	+	60435073	60547367
chr12	+	60940552	60974225
chr12	+	61147366	61164215
chr12	+	61180928	61181618
chr12	-	61241161	61245282
chr12	+	62345907	62348103
chr12	+	62460177	62461064
chr12	-	62524931	62663992
chr12	+	62896011	62902049
chr12	+	63090143	63094952
chr12	+	63136005	63140234
chr12	+	63165561	63165971
chr12	-	63290791	63364832
chr12	-	63427966	63432744
chr12	-	63432805	63439131
chr12	+	63800604	63801090
chr12	+	63851166	63890971
chr12	+	63988703	64006871
chr12	-	64505429	64508046
chr12	-	64547002	64561764
chr12	-	64804066	64808942
chr12	+	64833496	64849901
chr12	+	64869480	64883756
chr12	+	64982838	64984776
chr12	+	65949833	65961955
chr12	+	65975204	65977452
chr12	+	65979143	65982368
chr12	-	66329230	66329842
chr12	-	66838307	66839548
chr12	-	66905548	66905632
chr12	-	66932877	66933309
chr12	+	67011269	67012274
chr12	+	67328829	67330445
chr12	+	67367121	67369007
chr12	+	67376970	67380771
chr12	+	67426827	67427975
chr12	-	67489341	67493599
chr12	+	67565937	67612724
chr12	+	67919754	67931174
chr12	+	68028592	68030153
chr12	+	68040071	68042833
chr12	+	68249144	68250376
chr12	+	68265572	68266315
chr12	-	68277323	68277683
chr12	-	68357305	68358785
chr12	-	68364656	68373720
chr12	+	68374512	68377693
chr12	+	68419917	68435429
chr12	+	68435707	68436450
chr12	+	68474562	68475186
chr12	+	68612646	68616158
chr12	+	69018870	69022152
chr12	-	69047118	69080254
chr12	-	69289387	69289807
chr12	-	69316114	69317387
chr12	-	69336865	69340986
chr12	-	69426134	69434237
chr12	-	69434349	69434631
chr12	-	69573025	69600379
chr12	+	69824261	69837665
chr12	-	70120340	70184659
chr12	-	70314873	70315489
chr12	+	70337349	70343059
chr12	+	70344628	70354248
chr12	+	70366858	70369636
chr12	+	70435336	70449845
chr12	+	70519859	70552115
chr12	+	70619139	70621629
chr12	-	70953605	70966726
chr12	-	73731365	73887343
chr12	+	73984924	73992894
chr12	+	74014950	74023738
chr12	+	74071398	74090479
chr12	-	74161102	74161879
chr12	-	74188494	74191559
chr12	-	74749042	74754249
chr12	-	75255060	75265461
chr12	-	75306883	75347098
chr12	+	75356144	75382282
chr12	-	75660578	75693680
chr12	-	75759593	75762396
chr12	+	75952379	75960790
chr12	+	76727953	76836565
chr12	-	78113934	78182033
chr12	-	78517456	78585976
chr12	+	78769187	78830942
chr12	+	79253163	79254494
chr12	+	79264558	79266816
chr12	+	79604486	79604769
chr12	-	79613812	79614603
chr12	+	79785617	79833887
chr12	+	79974679	80005805
chr12	-	80048172	80048246
chr12	-	80573092	80650219
chr12	+	81253517	81254469
chr12	+	81255072	81283048
chr12	+	81657184	81753255
chr12	-	81792894	81826676
chr12	-	83769042	83769333
chr12	+	83782316	83788078
chr12	+	83934555	83936734
chr12	+	84176734	84179816
chr12	-	84770723	84772884
chr12	-	84879917	84885645
chr12	+	86922854	86923195
chr12	-	86931984	86936391
chr12	-	86993245	86999082
chr12	-	87011816	87013277
chr12	+	87037279	87037450
chr12	-	87044750	87049534
chr12	-	87428749	87430935
chr12	-	87442111	87476508
chr12	-	88247271	88247884
chr12	-	88368521	88388180
chr12	-	88421450	88422125
chr12	-	88538601	88551923
chr12	-	89874508	89898645
chr12	-	89947764	89951640
chr12	-	90000565	90004362
chr12	-	90060963	90074586
chr12	+	91318881	91324338
chr12	-	91633766	91637095
chr12	+	91787966	91825286
chr12	+	92274666	92290851
chr12	-	92290964	92291731
chr12	+	92307544	92338098
chr12	+	92365600	92366728
chr12	+	92469281	92470964
chr12	+	92575317	92746212
chr12	-	93046278	93065395
chr12	-	93478783	93546596
chr12	-	93899066	93899838
chr12	-	93958983	93963574
chr12	-	94009946	94030982
chr12	-	94068989	94105086
chr12	+	94107512	94113468
chr12	+	94114131	94148182
chr12	+	94152867	94153392
chr12	-	94370575	94372313
chr12	-	94425247	94429072
chr12	+	94683715	94686500
chr12	-	94755323	94757412
chr12	+	94815223	94832718
chr12	-	94839782	94848961
chr12	-	94891240	94891909
chr12	+	94925432	94931606
chr12	-	95120020	95143184
chr12	+	95220359	95230964
chr12	+	95546319	95547832
chr12	+	95806142	95808967
chr12	+	97412393	97424130
chr12	-	97490382	97491677
chr12	+	97530660	97540768
chr12	-	97544744	97544870
chr12	-	97981270	98050534
chr12	-	98340056	98400721
chr12	-	98721636	98880349
chr12	-	98980905	98982520
chr12	-	99004795	99038837
chr12	+	99053986	99054242
chr12	+	99097166	99101184
chr12	+	99104033	99106317
chr12	-	99108601	99108694
chr12	+	99160140	99163165
chr12	+	99179394	99187747
chr12	+	99253739	99276945
chr12	+	99399743	99407022
chr12	+	99491169	99496626
chr12	+	99798087	99835559
chr12	-	99944648	99975437
chr12	+	100100812	100105743
chr12	-	100176574	100177360
chr12	+	100302228	100303887
chr12	+	100373154	100373802
chr12	+	100491342	100510740
chr12	+	100527966	100528265
chr12	+	100594381	100610334
chr12	-	100610892	100612972
chr12	-	100633545	100634048
chr12	-	100649786	100653457
chr12	+	100693009	100726804
chr12	+	100774167	100794107
chr12	-	100797680	100804430
chr12	+	101008478	101014607
chr12	-	101044709	101050112
chr12	-	101093417	101093766
chr12	-	101315936	101371887
chr12	-	101372045	101374731
chr12	-	101809144	101813315
chr12	+	102297921	102374593
chr12	+	102483803	102487140
chr12	+	102826810	102827764
chr12	-	102862306	102873161
chr12	+	102911351	102915874
chr12	-	102960969	102962410
chr12	-	103022490	103024668
chr12	+	103024763	103031692
chr12	+	103112139	103147770
chr12	+	103183592	103185174
chr12	+	103185286	103207533
chr12	+	103207658	103209488
chr12	-	103353775	103498149
chr12	+	103806008	103824217
chr12	-	104004107	104007368
chr12	+	104125469	104132203
chr12	-	104263755	104266877
chr12	+	105002771	105034658
chr12	+	105207478	105210601
chr12	+	105254197	105260113
chr12	+	105497592	105505040
chr12	+	105581154	105583127
chr12	+	105583343	105585530
chr12	+	105671075	105680240
chr12	+	105719693	105721969
chr12	-	105863426	105867348
chr12	+	105918438	105989048
chr12	+	106416881	106440177
chr12	+	106477252	106477394
chr12	+	106536658	106538332
chr12	-	106582216	106584690
chr12	+	106653210	106656748
chr12	+	107092459	107102531
chr12	-	107129140	107136586
chr12	+	107189204	107189832
chr12	-	107413518	107414642
chr12	+	107445458	107457085
chr12	-	107460398	107460519
chr12	-	107520130	107520159
chr12	-	107520436	107520486
chr12	-	107574637	107597365
chr12	-	107706001	107713279
chr12	-	107719604	107723504
chr12	+	107748921	107753669
chr12	+	107781443	107783690
chr12	-	107953287	107957205
chr12	+	107990733	107993031
chr12	+	107998337	107998955
chr12	+	107999164	107999712
chr12	-	108040584	108067384
chr12	+	108186037	108187172
chr12	-	108341353	108342138
chr12	-	108361331	108370039
chr12	+	108370254	108377784
chr12	-	108384238	108384384
chr12	+	108472236	108473871
chr12	-	108475426	108476521
chr12	-	108708994	108714935
chr12	+	108759267	108780796
chr12	-	108803740	108804460
chr12	+	108892286	108896697
chr12	-	108900310	108912528
chr12	+	108959689	108966384
chr12	+	109028050	109028569
chr12	-	109182433	109183127
chr12	-	109282474	109283367
chr12	-	109296978	109304051
chr12	-	109346077	109350779
chr12	+	109365740	109368650
chr12	-	109369544	109373601
chr12	+	109400072	109402573
chr12	+	109402909	109404329
chr12	+	109406298	109407102
chr12	-	109413404	109415573
chr12	+	109452494	109483333
chr12	-	109516878	109520359
chr12	-	109561974	109583749
chr12	+	109632427	109643177
chr12	-	109753488	109753927
chr12	+	109819718	109821050
chr12	-	109934765	110114722
chr12	+	110263552	110263560
chr12	-	110319402	110347275
chr12	-	110370765	110371081
chr12	-	110456444	110499307
chr12	+	110583832	110586234
chr12	+	110593421	110602684
chr12	+	110622264	110630328
chr12	+	110667621	110682440
chr12	-	110743294	110765772
chr12	-	110837355	110837683
chr12	+	110838735	110843788
chr12	-	110914134	110920278
chr12	-	110981659	110988206
chr12	+	110993661	111009239
chr12	-	111031094	111035260
chr12	-	111063048	111063565
chr12	-	111127283	111128612
chr12	-	111170374	111170750
chr12	-	111305901	111306376
chr12	+	111308863	111308943
chr12	+	111319650	111346798
chr12	+	111728915	111737014
chr12	+	111807745	111809059
chr12	+	111839233	111842093
chr12	+	111879311	111887561
chr12	-	111958977	111977947
chr12	-	112031467	112035922
chr12	-	112080531	112081453
chr12	+	112081584	112085802
chr12	-	112087574	112091833
chr12	+	112096415	112107962
chr12	+	112127490	112160891
chr12	-	112177890	112178712
chr12	-	112219597	112220855
chr12	+	112221874	112233247
chr12	-	112259416	112269639
chr12	+	112299677	112300080
chr12	-	112328682	112328943
chr12	-	112369871	112371850
chr12	-	112862940	112866716
chr12	-	113300158	113302350
chr12	-	113302446	113304276
chr12	-	113572828	113574689
chr12	-	113581672	113583336
chr12	-	114887814	114891544
chr12	-	115138231	115177584
chr12	+	115623749	115638314
chr12	+	115650833	115654507
chr12	-	115811881	115828546
chr12	-	115975866	115999749
chr12	-	116087097	116089751
chr12	-	116089888	116090742
chr12	-	116186792	116188598
chr12	-	116212118	116230869
chr12	+	116574882	116577718
chr12	-	116917418	116919595
chr12	-	116953004	116961560
chr12	+	116996340	117004117
chr12	-	117036870	117038562
chr12	-	117099783	117101820
chr12	+	117145491	117155972
chr12	+	117291808	117301182
chr12	+	117882539	118002759
chr12	+	118080205	118087548
chr12	+	118235792	118329206
chr12	-	118568929	118572824
chr12	-	118769726	118776596
chr12	-	119008992	119017122
chr12	-	119090924	119095202
chr12	-	119097986	119099076
chr12	-	119100009	119101252
chr12	-	119116185	119116452
chr12	-	119123274	119123385
chr12	+	119124901	119166139
chr12	-	119204582	119212977
chr12	-	119226544	119228242
chr12	+	119269397	119269555
chr12	+	119338753	119338900
chr12	-	119347085	119347178
chr12	+	119366311	119369944
chr12	-	119397077	119398594
chr12	+	119422887	119429462
chr12	-	119435492	119446926
chr12	+	119481781	119481865
chr12	+	119551206	119556614
chr12	+	119556796	119560399
chr12	+	119588055	119594612
chr12	-	119626455	119627547
chr12	-	119668117	119668847
chr12	-	119685117	119691991
chr12	+	119711410	119804367
chr12	-	119879618	119889354
chr12	-	119911670	119916852
chr12	+	119934267	119939296
chr12	+	120033619	120055306
chr12	+	120061498	120065878
chr12	-	120110822	120117476
chr12	-	120171469	120174578
chr12	-	120242593	120246361
chr12	+	120248405	120252656
chr12	-	120303331	120316680
chr12	+	120479572	120481410
chr12	-	120527495	120527499
chr12	-	120559975	120569964
chr12	-	120693866	120694121
chr12	+	120759340	120759446
chr12	+	120789621	120795363
chr12	+	120822310	120824246
chr12	+	120922810	120931324
chr12	-	121143415	121144649
chr12	+	121183420	121183583
chr12	+	121197268	121198836
chr12	-	121214112	121215743
chr12	-	121227825	121234071
chr12	-	121234072	121235391
chr12	-	121249373	121251808
chr12	-	121260527	121270687
chr12	-	121273627	121275733
chr12	-	121387388	121389794
chr12	-	121491515	121492061
chr12	-	121508295	121510066
chr12	-	121520616	121524531
chr12	-	121528479	121529930
chr12	+	121531727	121536274
chr12	+	121539620	121544089
chr12	+	121763235	121771612
chr12	+	121784134	121786916
chr12	+	121798357	121801445
chr12	-	121845071	121857456
chr12	-	121880489	121905378
chr12	-	121955650	121958050
chr12	+	121959993	121969061
chr12	+	121984811	121985236
chr12	+	121985829	121986079
chr12	+	121987997	121988178
chr12	+	121990173	121990554
chr12	-	121990727	121990996
chr12	-	122023470	122043939
chr12	-	122219590	122224170
chr12	+	122227927	122230798
chr12	-	122263384	122266238
chr12	-	122276710	122280990
chr12	-	122319011	122319136
chr12	+	122357561	122359736
chr12	+	122393636	122398858
chr12	-	122398982	122400055
chr12	-	122440087	122445508
chr12	-	122508964	122527808
chr12	+	122533073	122542600
chr12	+	122594244	122596172
chr12	+	122611684	122615356
chr12	+	122618257	122619364
chr12	-	122628265	122628857
chr12	+	122641874	122642971
chr12	+	122643300	122648689
chr12	+	122680750	122680932
chr12	+	122705923	122706512
chr12	+	122722110	122728048
chr12	+	122790727	122792532
chr12	-	122848117	122850747
chr12	+	122952921	122953698
chr12	-	123321354	123323616
chr12	-	123341894	123342555
chr12	-	123495995	123504572
chr12	-	123827134	123873020
chr12	-	123921379	123922974
chr12	-	123959670	123959838
chr12	+	123995692	123998342
chr12	+	124003430	124021958
chr12	+	124022063	124034415
chr12	+	124075144	124083300
chr12	+	124095870	124100850
chr12	+	124137701	124138759
chr12	-	124653708	124660107
chr12	+	127824496	127832822
chr12	-	127863075	127885337
chr12	+	128710124	128912685
chr12	-	129352095	129352413
chr12	-	129422213	129423549
chr12	-	129460766	129465920
chr12	-	129466126	129488336
chr12	+	129836693	129848494
chr12	+	129882055	129882259
chr12	+	129884159	129885035
chr12	+	129963957	129964047
chr12	+	130012263	130012608
chr12	+	130174656	130212194
chr12	+	130862223	130864844
chr12	+	130979429	130988968
chr12	+	130989103	130989385
chr12	+	131045888	131046374
chr12	+	131080572	131080680
chr12	+	131080911	131082948
chr12	+	131112730	131130467
chr12	+	131254946	131255148
chr12	-	131256080	131259345
chr12	+	131294685	131294767
chr12	-	131295381	131295627
chr12	+	131352037	131354279
chr12	+	131463467	131464191
chr12	+	131757477	131758241
chr12	-	131805926	131806373
chr12	-	131821315	131822827
chr12	-	131867624	131868073
chr12	+	131868216	131874189
chr12	+	131874729	131877197
chr12	-	131898004	131901792
chr12	-	132003749	132008931
chr12	-	132064591	132074131
chr12	+	132120092	132132556
chr12	+	132173810	132193976
chr12	+	132228419	132234889
chr12	+	132268266	132270037
chr12	+	132331462	132337962
