# Supplementary material for: Intergenic, gene terminal, and intragenic CpG islands in the human genome
Source: BMC Genomics. 2010 Jan 19;11:48. doi: 10.1186/1471-2164-11-48 (PMC2817693; doi:10.1186/1471-2164-11-48)
Supplement: Additional file 2 — Gene elements. The archive contains row data used for statistical significance of gene elements and CGIs overlap. See Table 1 and Figure 1 in the manuscript. [file 1471-2164-11-48-S2.ZIP › 1intron_coding_exon/1intron_coding_exon_chr13.txt]

chr13	-	18651704	18653884
chr13	+	18965642	18975363
chr13	+	19106102	19114253
chr13	+	19133979	19135178
chr13	-	19135267	19138563
chr13	-	19244684	19254525
chr13	+	19323589	19323828
chr13	+	19465705	19465964
chr13	+	19466060	19474988
chr13	-	19503576	19506392
chr13	-	19961636	19984581
chr13	+	19984690	19997892
chr13	+	20040137	20046517
chr13	+	20046615	20055094
chr13	-	20176431	20193773
chr13	-	20209945	20229593
chr13	-	20281365	20281929
chr13	-	20334998	20340734
chr13	-	20340841	20374808
chr13	+	20463544	20517823
chr13	-	20612821	20613023
chr13	-	20640539	20644477
chr13	-	20644821	20648513
chr13	-	20897818	20931192
chr13	-	21011828	21038935
chr13	+	21039084	21076077
chr13	+	21144329	21153179
chr13	-	22676029	22706748
chr13	-	22826016	22826657
chr13	+	22830621	22837304
chr13	-	23062392	23065482
chr13	-	23358646	23361270
chr13	+	23413880	23417888
chr13	+	23721981	23723854
chr13	+	23763023	23766875
chr13	-	23788308	23790954
chr13	+	23973973	23975782
chr13	+	24152891	24153698
chr13	+	24236472	24239408
chr13	+	24314300	24315880
chr13	-	24316941	24317097
chr13	-	24365006	24371556
chr13	-	24384208	24384719
chr13	+	24746326	24759361
chr13	+	24774019	24779942
chr13	-	24941225	25014135
chr13	+	25690744	25691593
chr13	+	25726907	25809702
chr13	-	26114541	26137163
chr13	+	26588734	26643728
chr13	+	26725981	26726355
chr13	-	26743206	26743619
chr13	-	26909411	26912125
chr13	+	27041414	27053433
chr13	-	27094147	27120514
chr13	-	27437153	27440602
chr13	+	27542750	27572604
chr13	+	27646531	27648628
chr13	-	27752679	27753450
chr13	+	27939755	27966916
chr13	-	28131325	28134545
chr13	+	28185688	28189946
chr13	-	28901034	28912118
chr13	-	28957444	28959636
chr13	-	29005120	29007955
chr13	+	29249401	29321648
chr13	-	29410147	29419738
chr13	-	29752361	29755752
chr13	+	29935490	29935667
chr13	+	30093377	30093899
chr13	+	30114895	30119067
chr13	+	30207813	30216195
chr13	+	30378931	30389538
chr13	+	30389650	30393149
chr13	-	30404914	30411829
chr13	+	30631001	30633612
chr13	+	30672292	30687186
chr13	+	31211844	31230393
chr13	-	31788665	31791212
chr13	-	31876535	31879386
chr13	-	31879910	31900040
chr13	-	31916264	31918495
chr13	+	31999670	32007905
chr13	+	32121018	32123939
chr13	-	32489398	32525902
chr13	-	32602427	32614446
chr13	-	32639760	32658014
chr13	+	32911862	32996374
chr13	+	33290403	33293267
chr13	-	35078716	35100216
chr13	-	35584353	35597898
chr13	-	35674231	35686615
chr13	+	35803734	35807157
chr13	+	35904867	35905168
chr13	-	36292095	36297563
chr13	-	36345053	36351414
chr13	+	36467734	36471371
chr13	-	36472960	36474408
chr13	-	36491535	36493584
chr13	-	36520737	36523624
chr13	-	37069420	37070744
chr13	-	37127421	37135552
chr13	+	37218593	37255092
chr13	+	37822059	37822134
chr13	-	38255333	38256692
chr13	-	38448935	38462806
chr13	-	38484371	38484827
chr13	-	38496694	38498413
chr13	+	38506334	38509334
chr13	-	38510861	38511271
chr13	+	38850664	39072968
chr13	+	39128017	39131499
chr13	-	39131645	39132945
chr13	-	39923341	39932418
chr13	-	39932544	39938643
chr13	-	40032998	40137719
chr13	+	40239170	40243120
chr13	-	40265418	40271191
chr13	-	40413507	40415087
chr13	+	40431153	40454118
chr13	-	40533812	40534778
chr13	+	40729933	40732628
chr13	+	40783719	40788980
chr13	+	40839789	40841224
chr13	+	40841420	40844337
chr13	-	40929893	40930419
chr13	-	41302779	41305506
chr13	+	41422150	41432988
chr13	+	41521102	41599597
chr13	+	41627532	41627801
chr13	+	41758536	41764519
chr13	+	42046659	42053260
chr13	+	42053430	42072886
chr13	-	42256303	42258897
chr13	+	42442807	42464113
chr13	-	42495871	42537820
chr13	-	42884190	42884980
chr13	+	43340940	43341466
chr13	-	43353684	43354319
chr13	+	43616059	43632738
chr13	-	43846246	43851775
chr13	-	43908232	43908639
chr13	-	44438072	44451324
chr13	+	44454290	44461159
chr13	+	44461878	44476438
chr13	-	44592857	44608866
chr13	-	44811738	44812128
chr13	+	44812921	44813176
chr13	-	44861956	44863165
chr13	+	44881210	44883496
chr13	-	44937347	44948335
chr13	+	45068722	45068739
chr13	-	45174602	45174909
chr13	-	45457898	45460922
chr13	-	45517201	45517526
chr13	-	45559957	45577071
chr13	-	45631126	45631734
chr13	-	45840952	45844076
chr13	+	45844347	45850025
chr13	-	46025840	46122335
chr13	-	46256487	46259156
chr13	-	46259246	46263481
chr13	-	46364727	46367630
chr13	-	47461118	47468978
chr13	+	47469160	47473316
chr13	-	47510042	47513055
chr13	-	47558590	47562488
chr13	+	47562556	47567090
chr13	+	47705615	47725943
chr13	-	47776187	47779415
chr13	+	47987879	47994034
chr13	+	48478427	48547424
chr13	-	48720257	48721006
chr13	-	48831970	48849103
chr13	+	48849269	48854936
chr13	-	48924047	48932242
chr13	-	49017001	49021594
chr13	-	49038906	49039290
chr13	-	49158733	49163390
chr13	-	49219131	49264574
chr13	+	49403272	49408266
chr13	+	49473246	49484070
chr13	-	49488209	49490958
chr13	+	49516906	49521720
chr13	-	50382278	50399542
chr13	+	50501831	50506139
chr13	-	50694707	50703483
chr13	+	50924193	50924551
chr13	+	51056962	51132731
chr13	-	51175788	51191333
chr13	-	51263395	51271670
chr13	+	51447306	51483423
chr13	+	51484600	51491048
chr13	-	51497075	51500454
chr13	-	51591553	51599502
chr13	-	51626310	51628210
chr13	-	51755494	51761957
chr13	-	51870331	51874678
chr13	+	51914582	51922634
chr13	+	51927763	51928657
chr13	+	51934063	51934497
chr13	-	52125095	52125180
chr13	-	52211308	52211765
chr13	+	52317769	52317941
chr13	+	52501177	52506482
chr13	-	57107247	57138601
chr13	+	59480785	59482667
chr13	-	59932676	59939371
chr13	-	60886101	60887160
chr13	-	63313758	63315447
chr13	-	66375739	66697537
chr13	-	69447936	69579335
chr13	-	71154044	71338054
chr13	+	72191237	72199662
chr13	+	72201233	72203418
chr13	-	72217347	72218081
chr13	+	72253496	72253743
chr13	+	72255861	72264584
chr13	+	72380821	72389213
chr13	-	72531728	72533998
chr13	-	73416209	73467127
chr13	-	74834745	74953406
chr13	+	75009813	75009900
chr13	+	75022000	75022111
chr13	+	75094006	75095406
chr13	+	75343381	75345792
chr13	-	76464408	76467197
chr13	-	76490859	76493648
chr13	+	76768811	76798609
chr13	+	77028055	77028730
chr13	+	77191808	77216417
chr13	-	77216569	77218648
chr13	-	77375744	77390226
chr13	-	77390761	77391532
chr13	+	78851044	78877839
chr13	+	78953661	78992944
chr13	+	90800482	90804186
chr13	+	90849465	90899014
chr13	-	92677871	92995515
chr13	-	93919301	93929215
chr13	+	94044163	94046305
chr13	-	94052328	94055644
chr13	+	94716520	94751495
chr13	-	95003229	95010385
chr13	-	95083577	95091549
chr13	+	95092111	95092248
chr13	-	95127593	95159480
chr13	-	95344913	95345434
chr13	+	95482227	95503409
chr13	+	96726665	96784529
chr13	+	96797323	96807735
chr13	+	97420086	97426946
chr13	+	97427042	97432756
chr13	-	97663669	97694744
chr13	-	97969729	97972029
chr13	-	98176520	98176622
chr13	-	98177115	98202849
chr13	+	98405807	98465701
chr13	+	98651823	98688680
chr13	+	98790821	98818040
chr13	+	98952033	98967867
chr13	+	99057013	99223077
chr13	+	99433395	99435199
chr13	-	99539481	99553136
chr13	-	100086990	100087792
chr13	-	100088278	100092465
chr13	-	100518387	100519047
chr13	+	100845718	100849370
chr13	-	100903284	100904233
chr13	+	101325648	101366803
chr13	-	102047555	102055142
chr13	-	102141316	102144719
chr13	-	102218663	102219661
chr13	-	102219893	102220362
chr13	+	102247361	102248839
chr13	+	102258097	102266777
chr13	+	102271484	102272092
chr13	+	102296706	102302467
chr13	-	102316733	102316981
chr13	+	102508734	102516223
chr13	+	104916771	104917401
chr13	-	104918073	104922886
chr13	-	105963162	105985191
chr13	-	106010007	106017921
chr13	+	106661105	107316030
chr13	+	107720584	107720687
chr13	+	108116499	108163008
chr13	-	108257154	108270684
chr13	+	109693083	109757291
chr13	+	109758296	109758415
chr13	+	110066123	110072562
chr13	-	110085937	110087475
chr13	-	110138367	110151785
chr13	-	110155920	110156217
chr13	-	110330461	110334045
chr13	+	110361119	110365072
chr13	+	110566040	110604251
chr13	+	110668229	110683551
chr13	+	110771297	110778529
chr13	-	112078795	112095334
chr13	+	112271575	112290219
chr13	+	112381954	112385587
chr13	+	112392771	112487448
chr13	+	112704299	112717076
chr13	+	112763028	112766617
chr13	+	112796951	112798684
chr13	+	112808221	112809158
chr13	+	112825241	112831765
chr13	-	112861046	112861512
chr13	+	112902832	112910338
chr13	+	112912091	112912286
chr13	+	112921364	112930289
chr13	-	112999812	113008799
chr13	-	113053290	113057638
chr13	-	113136184	113146740
chr13	-	113146906	113155539
chr13	-	113163453	113176439
chr13	-	113183060	113186155
chr13	+	113186373	113192982
chr13	+	113198342	113200656
chr13	+	113202466	113204066
chr13	-	113288166	113313310
chr13	+	113357259	113360348
chr13	+	113547138	113547227
chr13	-	113564005	113564379
chr13	-	113644856	113651800
chr13	+	113857415	113916011
chr13	+	114018710	114020220
chr13	+	114023068	114025696
chr13	+	114065424	114065596
chr13	+	114082578	114085306
