# Supplementary material for: Intergenic, gene terminal, and intragenic CpG islands in the human genome
Source: BMC Genomics. 2010 Jan 19;11:48. doi: 10.1186/1471-2164-11-48 (PMC2817693; doi:10.1186/1471-2164-11-48)
Supplement: Additional file 2 — Gene elements. The archive contains row data used for statistical significance of gene elements and CGIs overlap. See Table 1 and Figure 1 in the manuscript. [file 1471-2164-11-48-S2.ZIP › 1intron_coding_exon/1intron_coding_exon_chr14.txt]

chr14	-	18623938	18628715
chr14	-	19084947	19089699
chr14	-	19839965	19843885
chr14	-	19851801	19854225
chr14	+	19854558	19863537
chr14	+	19881687	19882929
chr14	-	19883126	19883391
chr14	-	19944400	19945871
chr14	+	19990448	19992567
chr14	-	19993703	19993911
chr14	+	19998845	19999161
chr14	+	20007535	20010305
chr14	+	20528077	20528227
chr14	-	20537561	20537739
chr14	+	20560905	20561239
chr14	+	20568754	20569009
chr14	+	20608399	20611042
chr14	-	20622050	20622750
chr14	-	20631290	20631584
chr14	+	20769072	20771951
chr14	+	20826061	20832674
chr14	+	20855850	20858014
chr14	+	20859402	20859854
chr14	+	20860004	20862722
chr14	+	20862725	20862872
chr14	-	20863070	20863229
chr14	-	20911430	20921860
chr14	-	20930809	20931104
chr14	-	20967335	20969809
chr14	-	21006708	21012865
chr14	+	21014599	21014825
chr14	-	21015284	21015493
chr14	-	21039112	21039709
chr14	-	21041865	21049105
chr14	+	21063629	21064034
chr14	+	21181076	21181362
chr14	+	21262022	21262110
chr14	+	21379314	21379507
chr14	+	21390621	21390727
chr14	+	21503628	21503838
chr14	+	21535817	21535961
chr14	+	21685932	21686144
chr14	+	21818923	21819170
chr14	+	21961423	21961573
chr14	-	22048235	22086285
chr14	+	22113974	22127692
chr14	+	22137079	22140410
chr14	-	22306101	22306295
chr14	+	22319101	22351948
chr14	+	22368990	22369097
chr14	+	22375975	22380538
chr14	+	22411387	22411785
chr14	+	22415868	22415987
chr14	-	22422440	22423721
chr14	-	22448645	22450376
chr14	-	22463587	22463680
chr14	-	22467665	22468300
chr14	-	22489460	22490603
chr14	-	22491733	22494148
chr14	-	22517495	22520309
chr14	-	22535318	22537475
chr14	-	22572724	22573732
chr14	-	22588788	22588870
chr14	-	22594403	22594581
chr14	-	22600234	22600346
chr14	-	22608667	22610173
chr14	-	22632594	22634023
chr14	-	22679674	22682127
chr14	-	22705590	22721812
chr14	+	22837967	22838449
chr14	+	22847249	22847863
chr14	-	22860870	22861228
chr14	-	22890905	22890996
chr14	+	22899883	22904056
chr14	+	22912025	22912223
chr14	-	22916428	22917396
chr14	-	22944820	22946071
chr14	+	22972277	22972580
chr14	-	23008777	23009089
chr14	-	23072134	23072333
chr14	-	23103438	23103610
chr14	-	23105736	23106159
chr14	+	23115506	23116123
chr14	-	23178054	23178226
chr14	+	23473001	23473225
chr14	+	23492966	23494082
chr14	+	23528125	23529229
chr14	+	23529409	23534079
chr14	+	23602233	23602372
chr14	-	23612154	23612546
chr14	+	23620618	23621516
chr14	+	23633484	23635939
chr14	+	23654799	23655964
chr14	+	23656094	23656313
chr14	-	23675351	23676032
chr14	-	23680015	23680155
chr14	+	23685290	23685582
chr14	+	23686940	23687023
chr14	+	23701374	23702013
chr14	-	23711658	23711760
chr14	-	23725229	23725332
chr14	-	23727685	23727764
chr14	+	23732316	23733720
chr14	+	23745195	23745553
chr14	-	23746556	23747008
chr14	-	23750876	23752454
chr14	-	23754844	23754964
chr14	+	23757478	23771295
chr14	+	23772387	23772523
chr14	-	23776199	23776289
chr14	-	23781041	23781186
chr14	-	23800930	23801079
chr14	-	23809994	23810158
chr14	+	23835928	23838002
chr14	-	23839248	23839452
chr14	-	23846562	23846863
chr14	-	23862135	23862389
chr14	-	23864521	23864863
chr14	-	23870176	23870253
chr14	-	23872035	23873539
chr14	+	23878644	23878852
chr14	-	23907487	23908543
chr14	+	23967452	23967800
chr14	-	23969978	23970507
chr14	-	23979973	23980054
chr14	-	23981499	23981799
chr14	-	24046553	24047223
chr14	-	24114459	24115214
chr14	-	24147459	24148604
chr14	-	24172122	24173151
chr14	-	24395148	24396072
chr14	-	24396204	24513710
chr14	-	26134600	26136346
chr14	+	29264632	29466205
chr14	+	30120074	30125673
chr14	+	30144770	30146843
chr14	+	30161357	30167164
chr14	+	30413930	30414011
chr14	-	30419692	30423508
chr14	+	30495200	30564860
chr14	-	30605292	30608798
chr14	-	30860638	30862521
chr14	-	30939470	30941806
chr14	+	30992302	30996239
chr14	+	31100505	31101023
chr14	+	31616393	31685218
chr14	+	31972775	32074509
chr14	+	32478324	32594860
chr14	-	32754384	32906141
chr14	-	33470173	33489352
chr14	-	34075233	34078511
chr14	-	34142429	34144552
chr14	-	34168912	34169067
chr14	-	34252519	34252630
chr14	+	34401280	34413448
chr14	+	34535745	34538513
chr14	-	34585586	34592233
chr14	-	34647194	34648775
chr14	-	34649587	34655566
chr14	+	34655695	34660858
chr14	+	34663189	34665690
chr14	+	34666569	34719625
chr14	-	34831510	34846949
chr14	-	34942756	34943374
chr14	+	35314703	35347686
chr14	-	35365616	35370365
chr14	-	35855770	35859416
chr14	+	36058327	36059008
chr14	-	36201050	36201851
chr14	+	36413961	36711236
chr14	+	36786864	36805892
chr14	+	36824404	36847010
chr14	-	37335327	37335741
chr14	+	38632200	38634852
chr14	-	38653431	38653782
chr14	-	38693250	38697239
chr14	+	38698506	38708969
chr14	+	38714348	38715031
chr14	+	38716643	38716794
chr14	+	38773185	38775875
chr14	+	38787097	38791701
chr14	+	38806478	38815887
chr14	+	38816021	38818290
chr14	-	38818493	38829972
chr14	+	38941467	38970518
chr14	+	41426964	41430201
chr14	-	44439913	44442158
chr14	+	44473512	44483982
chr14	+	44503421	44534697
chr14	+	44635712	44635838
chr14	-	44649174	44649500
chr14	+	44669754	44673301
chr14	-	44675493	44676020
chr14	-	44781828	44785695
chr14	-	46840504	47213469
chr14	+	49122518	49122752
chr14	-	49135672	49138008
chr14	-	49164624	49169754
chr14	+	49220162	49224603
chr14	+	49229759	49245625
chr14	-	49305090	49308060
chr14	-	49332413	49332700
chr14	-	49388344	49389162
chr14	-	49628244	49629037
chr14	-	49652695	49652713
chr14	+	49839486	49848478
chr14	-	49855770	49857949
chr14	-	49895618	49932168
chr14	-	49947117	49952893
chr14	+	50041326	50068409
chr14	-	50096768	50124297
chr14	-	50202088	50204341
chr14	-	50343287	50358341
chr14	+	50358418	50359647
chr14	-	50415316	50416918
chr14	-	50474306	50480628
chr14	+	50561829	50630585
chr14	+	50776913	50780322
chr14	+	51226404	51234608
chr14	+	51256859	51258415
chr14	+	51487234	51503025
chr14	-	51526169	51527783
chr14	-	51604632	51605234
chr14	-	52006642	52006979
chr14	-	52078922	52079865
chr14	+	52220376	52231835
chr14	+	52243773	52244775
chr14	-	52267000	52281318
chr14	-	52319954	52320964
chr14	-	52455825	52486879
chr14	-	52610316	52628252
chr14	-	52640325	52688728
chr14	+	53487357	53488320
chr14	-	53933546	53936360
chr14	-	53972906	53977714
chr14	+	54020236	54025392
chr14	+	54046532	54058920
chr14	+	54104581	54238528
chr14	+	54239049	54273490
chr14	-	54296963	54300921
chr14	-	54401905	54438788
chr14	+	54550065	54563178
chr14	+	54598173	54599087
chr14	-	54673863	54674514
chr14	-	54718904	54720030
chr14	-	54720225	54725412
chr14	-	54933906	54948072
chr14	+	54973490	54976866
chr14	+	55149043	55152986
chr14	+	55655209	55714804
chr14	-	56116546	56121470
chr14	-	56340835	56341830
chr14	+	56784184	56805092
chr14	-	56805860	56810713
chr14	-	57027543	57029963
chr14	-	57633453	57667982
chr14	+	57669813	57674460
chr14	+	57736766	57739324
chr14	+	57751756	57756163
chr14	+	57781413	57784219
chr14	+	57836332	57838049
chr14	-	57932565	57932767
chr14	+	57947410	57948377
chr14	+	57964935	57965832
chr14	+	57965905	57967117
chr14	+	58175019	58177205
chr14	-	58800132	58827686
chr14	+	59015823	59020279
chr14	+	59021588	59023182
chr14	-	59024300	59031487
chr14	-	59143964	59166916
chr14	+	59282953	59406860
chr14	+	59464463	59464737
chr14	-	59655164	59657665
chr14	-	59690537	59692470
chr14	+	59692624	59701647
chr14	-	59820009	59822093
chr14	-	60021409	60021500
chr14	+	60256917	60259682
chr14	-	60271423	60332686
chr14	+	60516358	60517433
chr14	+	60517854	60518977
chr14	+	60858936	60927694
chr14	+	60979733	60982161
chr14	+	61232311	61256851
chr14	+	61299060	61303345
chr14	+	61533014	61606072
chr14	-	61617746	61620665
chr14	-	62542944	62553301
chr14	+	62553426	62581584
chr14	-	62741519	62805579
chr14	-	62990357	63075999
chr14	+	63235130	63263731
chr14	+	63445699	63477083
chr14	+	63610608	63612414
chr14	+	63612572	63614935
chr14	+	63711610	63713827
chr14	+	63739435	63745227
chr14	+	63745417	63745897
chr14	+	63750942	63751755
chr14	-	63752859	63754867
chr14	+	63816625	63819094
chr14	-	63924940	63937262
chr14	+	64024529	64026831
chr14	+	64059874	64068330
chr14	+	64086538	64087390
chr14	+	64264454	64267111
chr14	-	64275327	64277505
chr14	+	64341562	64359417
chr14	-	64451006	64460460
chr14	-	64488135	64488981
chr14	+	64489043	64508423
chr14	-	64523569	64540718
chr14	-	64638044	64638774
chr14	+	64755167	64758689
chr14	+	65098238	65152447
chr14	+	65153663	65165961
chr14	+	65205952	65269700
chr14	+	66023024	66023126
chr14	+	66045063	66217576
chr14	+	66734791	66739562
chr14	-	66816008	66828979
chr14	+	66889511	66896127
chr14	-	66901479	66910936
chr14	+	66934297	66948487
chr14	+	67078464	67092293
chr14	-	67108373	67108603
chr14	+	67130423	67136493
chr14	-	67156559	67157362
chr14	-	67193060	67196200
chr14	-	67199006	67210844
chr14	+	67229523	67232099
chr14	-	67259181	67260941
chr14	-	67292616	67297835
chr14	-	67305019	67306063
chr14	+	67350535	67352239
chr14	+	67360098	67361932
chr14	-	67401610	67422337
chr14	-	68462143	68515421
chr14	-	68655701	68658686
chr14	+	68658831	68689234
chr14	+	68746274	68746580
chr14	+	68765543	68766940
chr14	-	68796938	68857179
chr14	+	68931383	68934700
chr14	+	68935936	68960562
chr14	+	69195184	69239863
chr14	+	69304753	69305072
chr14	-	69307011	69307463
chr14	+	69322778	69333269
chr14	-	69416248	69488606
chr14	-	69587578	69588459
chr14	-	69592284	69597305
chr14	-	69600400	69703108
chr14	-	69879200	69895988
chr14	-	69925077	69953369
chr14	-	70134248	70137085
chr14	+	70337551	70345235
chr14	+	70444474	70483383
chr14	+	71125841	71155225
chr14	-	71501346	71888554
chr14	+	72308355	72428607
chr14	+	72474532	72476261
chr14	-	72476839	72478204
chr14	-	72515431	72518249
chr14	+	72534777	72560486
chr14	+	72608209	72612778
chr14	+	72612830	72613828
chr14	+	72613998	72619953
chr14	+	72684568	72707256
chr14	+	72776294	72781103
chr14	-	72799289	72800082
chr14	-	72859666	72892086
chr14	+	73057497	73058728
chr14	+	73074336	73077948
chr14	+	73106341	73109843
chr14	+	73128874	73130157
chr14	+	73195413	73198441
chr14	-	73223842	73225829
chr14	+	73273754	73275015
chr14	+	73395356	73396993
chr14	-	73428665	73430251
chr14	+	73483062	73486428
chr14	+	73486952	73489889
chr14	-	73490026	73492259
chr14	+	73523350	73524341
chr14	-	73586652	73592038
chr14	+	73611474	73620802
chr14	-	73776388	73777636
chr14	-	73836725	73839330
chr14	+	74022893	74029648
chr14	-	74030302	74030504
chr14	-	74140162	74147906
chr14	+	74221137	74222055
chr14	+	74249657	74249939
chr14	+	74252556	74259726
chr14	-	74365800	74371719
chr14	+	74393452	74399558
chr14	-	74418473	74419045
chr14	-	74456426	74457732
chr14	+	74490403	74491623
chr14	-	74539610	74539729
chr14	-	74578934	74582831
chr14	+	74590116	74599925
chr14	-	74607853	74613986
chr14	-	74660680	74663158
chr14	+	74688600	74712810
chr14	+	74815580	74816331
chr14	+	74974578	74997880
chr14	+	75058842	75061178
chr14	-	75115738	75158173
chr14	+	75191073	75193465
chr14	+	75199320	75205510
chr14	+	75205619	75217639
chr14	-	75281305	75281584
chr14	+	75507815	75516637
chr14	+	75521937	75524979
chr14	+	75691122	75702757
chr14	+	75975847	75998639
chr14	-	76299227	76306057
chr14	+	76345740	76348859
chr14	+	76364853	76365185
chr14	+	76367472	76372301
chr14	+	76641941	76645906
chr14	-	76755060	76755592
chr14	-	76805423	76806944
chr14	-	76840897	76842432
chr14	+	76848130	76856529
chr14	-	76857280	76860964
chr14	+	76887848	76913031
chr14	-	76915204	76916477
chr14	-	76950224	76958830
chr14	+	76989498	76990105
chr14	-	76994366	76995710
chr14	-	77020662	77020772
chr14	-	77021016	77034748
chr14	-	77133477	77152543
chr14	+	77240574	77243917
chr14	-	77244305	77246932
chr14	+	77291217	77297209
chr14	+	77297213	77304546
chr14	+	77355210	77358529
chr14	+	77779899	77833925
chr14	-	78816635	79003315
chr14	-	79739385	79747346
chr14	-	80314144	80320991
chr14	-	80329208	80367239
chr14	+	80442179	80450418
chr14	-	80491948	80598243
chr14	-	80752612	80756585
chr14	-	80806970	80812997
chr14	-	80932276	80934391
chr14	-	81063836	81069771
chr14	-	87524621	87529066
chr14	+	87799649	87806834
chr14	-	87921935	87927476
chr14	+	88053359	88086334
chr14	+	88099267	88099746
chr14	+	88104251	88107179
chr14	+	88131209	88132829
chr14	-	88138181	88138923
chr14	-	88194486	88197750
chr14	-	88224457	88230403
chr14	+	88290769	88328403
chr14	+	88360919	88369788
chr14	-	88377655	88389066
chr14	-	88886906	88948030
chr14	-	89468725	89486193
chr14	+	89490099	89490451
chr14	+	89499771	89502242
chr14	+	89507369	89516635
chr14	-	89792698	89795255
chr14	-	89837470	89838816
chr14	-	89839223	89840031
chr14	+	89854211	89867937
chr14	+	89933331	89936160
chr14	-	89937500	89939957
chr14	-	90281020	90316834
chr14	-	90322426	90352271
chr14	+	90537257	90596428
chr14	+	90696495	90703320
chr14	-	90706245	90706282
chr14	-	90809751	90814018
chr14	-	90819615	90821491
chr14	-	91013084	91017672
chr14	-	91026900	91045602
chr14	-	91172677	91175192
chr14	-	91261266	91265497
chr14	-	91348643	91349799
chr14	-	91479059	91483309
chr14	-	91569351	91575643
chr14	-	91632936	91642625
chr14	-	91652327	91653594
chr14	+	91653740	91657738
chr14	+	91667231	91670106
chr14	+	91860058	91861963
chr14	+	91862076	91970007
chr14	+	91975507	91978184
chr14	+	92050074	92091847
chr14	+	92112480	92113456
chr14	-	92189174	92195257
chr14	-	92245971	92247756
chr14	+	92254943	92268746
chr14	+	92334080	92342832
chr14	-	92459504	92460295
chr14	+	92612718	92651166
chr14	+	92743540	92745921
chr14	-	92751082	92751273
chr14	-	92800093	92829956
chr14	+	92831037	92832068
chr14	-	93013828	93023760
chr14	+	93315411	93323724
chr14	-	93461470	93464296
chr14	+	93490583	93492864
chr14	+	93534335	93535680
chr14	-	93562640	93573477
chr14	+	93598721	93615123
chr14	+	93633065	93636836
chr14	-	93647873	93650948
chr14	+	93665382	93665647
chr14	-	93710673	93712142
chr14	-	93824650	93825965
chr14	-	93846097	93850125
chr14	-	93917232	93918681
chr14	-	94003473	94005302
chr14	-	94005948	94012225
chr14	+	94032734	94033853
chr14	+	94100222	94103058
chr14	+	94124072	94126129
chr14	+	94151175	94155283
chr14	-	94177991	94179557
chr14	-	94305308	94305750
chr14	-	94668768	94669404
chr14	-	94766224	94855800
chr14	-	94980719	94981998
chr14	-	95002331	95003884
chr14	+	95004058	95011767
chr14	+	95201167	95204214
chr14	-	95222720	95226824
chr14	+	95248487	95250036
chr14	-	95773272	95776491
chr14	+	95851325	95851473
chr14	+	95918596	95921611
chr14	+	95928350	95934163
chr14	+	96038691	96056143
chr14	-	96369722	96373850
chr14	+	97169782	97182251
chr14	-	98252481	98253184
chr14	-	98793930	98807250
chr14	-	98995276	98997281
chr14	+	98999669	99001792
chr14	+	99028965	99029602
chr14	+	99181553	99188312
chr14	+	99220627	99227169
chr14	+	99242876	99243656
chr14	+	99329634	99386941
chr14	-	99601602	99620775
chr14	+	99685801	99695595
chr14	-	99776014	99798392
chr14	+	99834976	99842288
chr14	-	99859535	99861876
chr14	+	99898012	99905176
chr14	-	99918242	99990547
chr14	+	100082753	100104000
chr14	+	100263226	100264484
chr14	+	100370842	100372255
chr14	+	100372391	100381546
chr14	+	101298011	101298993
chr14	+	101346127	101392774
chr14	+	101501038	101511800
chr14	-	101584119	101584604
chr14	-	101621089	101621387
chr14	-	101621522	101621847
chr14	-	101622215	101622306
chr14	+	101638176	101675339
chr14	-	101676263	101729551
chr14	-	101768762	101769777
chr14	+	101819683	101841051
chr14	+	101870737	101871777
chr14	-	101871929	101874904
chr14	+	101895678	101898934
chr14	+	101913031	101943426
chr14	+	102129278	102129354
chr14	+	102406537	102408005
chr14	-	102458822	102459799
chr14	+	102548279	102593088
chr14	+	102662783	102663093
chr14	+	102872023	102872124
chr14	-	102922171	102941164
chr14	+	103058268	103058390
chr14	+	103066400	103068670
chr14	+	103099215	103107711
chr14	-	103190916	103193634
chr14	+	103244750	103247122
chr14	-	103252070	103262880
chr14	-	103333609	103383388
chr14	-	103450075	103451155
chr14	+	103451280	103457029
chr14	+	103511644	103522305
chr14	+	103713989	103714638
chr14	-	104123924	104125129
chr14	+	104134510	104141818
chr14	+	104239139	104240485
chr14	+	104250375	104250587
chr14	+	104267596	104272400
chr14	-	104290702	104293010
chr14	-	104309835	104310259
chr14	+	104317599	104329979
chr14	+	104415346	104415823
chr14	+	104431232	104431665
chr14	+	104464613	104465053
chr14	-	104530447	104531978
chr14	-	104589485	104592768
chr14	-	104705490	104705736
chr14	-	104715118	104718510
chr14	-	104756436	104756532
chr14	+	104766296	104778646
chr14	-	104786630	104786740
chr14	+	104823759	104837827
chr14	+	104852420	104885873
chr14	+	104957446	104976052
chr14	+	105002246	105002474
chr14	+	105012288	105015646
chr14	+	105024682	105025546
chr14	+	105028515	105029002
chr14	-	105029692	105029959
chr14	-	105392966	105393055
chr14	-	105589750	105589852
chr14	-	105610429	105610514
chr14	-	105712913	105712996
chr14	-	105763023	105763123
chr14	-	105796551	106202480
