# Supplementary material for: Intergenic, gene terminal, and intragenic CpG islands in the human genome
Source: BMC Genomics. 2010 Jan 19;11:48. doi: 10.1186/1471-2164-11-48 (PMC2817693; doi:10.1186/1471-2164-11-48)
Supplement: Additional file 2 — Gene elements. The archive contains row data used for statistical significance of gene elements and CGIs overlap. See Table 1 and Figure 1 in the manuscript. [file 1471-2164-11-48-S2.ZIP › 1intron_coding_exon/1intron_coding_exon_chr15.txt]

chr15	-	19331398	19335779
chr15	+	19336023	19336133
chr15	+	20287725	20287741
chr15	+	20385112	20387355
chr15	+	20477341	20477415
chr15	+	20508033	20509625
chr15	-	20520804	20531530
chr15	-	20571298	20572638
chr15	+	20613761	20637674
chr15	-	20810985	20811071
chr15	+	21241679	21243337
chr15	+	22751303	22758352
chr15	+	22770697	22771596
chr15	-	22877465	22878827
chr15	-	23156768	23166805
chr15	-	23172004	23201700
chr15	-	23203378	23204859
chr15	+	23577464	23658887
chr15	-	23698807	23811572
chr15	-	24569013	24569122
chr15	-	25950905	26000388
chr15	-	26035601	26035753
chr15	+	26218258	26240102
chr15	+	26700214	26701372
chr15	-	27150595	27154414
chr15	-	27813879	27816759
chr15	-	27852853	27880140
chr15	-	27880198	27900021
chr15	-	28451837	28452472
chr15	+	28459895	28462813
chr15	-	28985393	28987611
chr15	-	29054499	29056313
chr15	-	29147588	29149525
chr15	-	29149722	29156399
chr15	+	29649693	29734590
chr15	+	30110145	30110391
chr15	+	30237269	30237903
chr15	+	30695834	30699599
chr15	+	30723312	30759257
chr15	-	30810298	30810419
chr15	-	31144568	31146003
chr15	+	31230873	31232540
chr15	-	31390590	31552910
chr15	-	32082703	32118272
chr15	-	32175508	32181096
chr15	+	32234178	32243052
chr15	+	32304694	32305027
chr15	-	32307340	32307920
chr15	-	32337282	32338305
chr15	+	32354883	32398053
chr15	-	32425529	32427460
chr15	-	32445195	32446479
chr15	-	32464651	32464746
chr15	-	32466405	32466450
chr15	-	32467446	32469136
chr15	-	32610872	32610967
chr15	-	32873063	32874172
chr15	-	33043784	33049031
chr15	+	33622001	33625611
chr15	-	34737399	34771176
chr15	-	34974755	34976120
chr15	-	35175924	35177459
chr15	+	35177693	35178947
chr15	+	36015957	36016338
chr15	+	36332711	36378864
chr15	-	36533726	36543523
chr15	+	36639499	36644086
chr15	-	37661418	37661684
chr15	-	37850104	37855891
chr15	-	37887119	37999347
chr15	-	38118442	38118585
chr15	+	38183834	38185287
chr15	+	38240749	38244544
chr15	-	38344483	38345333
chr15	-	38376402	38377013
chr15	-	38383572	38387081
chr15	-	38417387	38417575
chr15	-	38418154	38418240
chr15	+	38419509	38420300
chr15	+	38437934	38443116
chr15	+	38462538	38462719
chr15	+	38485465	38487127
chr15	-	38539388	38541401
chr15	-	38636864	38642262
chr15	+	38642519	38644256
chr15	+	38649435	38651093
chr15	+	38682457	38684598
chr15	-	38778336	38780552
chr15	-	38823640	38824466
chr15	+	38831669	38834086
chr15	-	38843707	38845315
chr15	+	38859488	38886858
chr15	-	38887359	38888607
chr15	+	38895744	38907876
chr15	-	38924520	38932612
chr15	+	38953233	38953421
chr15	+	38974350	38975426
chr15	+	39009225	39009335
chr15	-	39033305	39033716
chr15	-	39066684	39067305
chr15	-	39175419	39175657
chr15	+	39296645	39309968
chr15	-	39310940	39323155
chr15	+	39411472	39411729
chr15	+	39412541	39421874
chr15	-	39437749	39444890
chr15	+	39474535	39475976
chr15	+	39532539	39537160
chr15	-	39573907	39580951
chr15	-	39592611	39593156
chr15	-	39604639	39606387
chr15	+	39616140	39616434
chr15	+	39638832	39638854
chr15	+	39638872	39640615
chr15	+	39854880	39879311
chr15	-	39907679	39914228
chr15	-	39972552	39972771
chr15	-	40033431	40051748
chr15	-	40072450	40074849
chr15	-	40151042	40151263
chr15	-	40167191	40173904
chr15	-	40235080	40235928
chr15	-	40279452	40287570
chr15	+	40351614	40352744
chr15	+	40354001	40355836
chr15	+	40439605	40463971
chr15	+	40482493	40483229
chr15	-	40489335	40489419
chr15	-	40526149	40527561
chr15	+	40531445	40536447
chr15	-	40591394	40592443
chr15	+	40627735	40627840
chr15	+	40628456	40637686
chr15	+	40640893	40643237
chr15	+	40655253	40662834
chr15	-	40714463	40717395
chr15	-	40816271	40816502
chr15	-	40952249	40958038
chr15	+	41165731	41185431
chr15	+	41213473	41213745
chr15	+	41228370	41228517
chr15	+	41265098	41265308
chr15	+	41265370	41265642
chr15	-	41269642	41269813
chr15	-	41295944	41300215
chr15	-	41340070	41346329
chr15	+	41373122	41381730
chr15	-	41414661	41415184
chr15	-	41443873	41445599
chr15	-	41446299	41448412
chr15	+	41448618	41449085
chr15	+	41450923	41455586
chr15	+	41457394	41459572
chr15	-	41475179	41476702
chr15	-	41571586	41571773
chr15	-	41571959	41572526
chr15	+	41663090	41663847
chr15	-	41673858	41674460
chr15	-	41697847	41698148
chr15	+	41726958	41727406
chr15	-	41773690	41774292
chr15	+	41824059	41824511
chr15	-	41826197	41833312
chr15	+	41856035	41856259
chr15	+	41871874	41872463
chr15	+	41872574	41873198
chr15	-	41880275	41880620
chr15	+	41896939	41903980
chr15	-	41906583	41907453
chr15	+	42003800	42274442
chr15	+	42368847	42402453
chr15	+	42538691	42563712
chr15	-	42616728	42616812
chr15	-	42652311	42653036
chr15	-	42677864	42678120
chr15	+	42740107	42742880
chr15	+	42791104	42794911
chr15	+	42834865	42835856
chr15	+	42838294	42839128
chr15	+	43036273	43036384
chr15	-	43102840	43119896
chr15	-	43189471	43189917
chr15	-	43192567	43192831
chr15	+	43201733	43202357
chr15	+	43211515	43213352
chr15	-	43232007	43232868
chr15	+	43254916	43257654
chr15	-	43332787	43332920
chr15	+	43456310	43457874
chr15	+	43483009	43484808
chr15	-	43510323	43510489
chr15	+	43600516	43601453
chr15	+	43626658	43634961
chr15	+	43667016	43671623
chr15	+	43738648	43741443
chr15	+	45839397	45839791
chr15	+	45840710	45840817
chr15	+	45845672	45846064
chr15	-	46200655	46201344
chr15	+	46248329	46257565
chr15	+	46287629	46300121
chr15	+	46411285	46411755
chr15	-	46411896	46413904
chr15	-	46692582	46724094
chr15	-	46877541	46885051
chr15	-	46951632	46956036
chr15	-	47004439	47041919
chr15	-	47117259	47125764
chr15	+	47224568	47235013
chr15	+	47249865	47280649
chr15	-	47504073	47562638
chr15	+	47690758	47694609
chr15	+	47704921	47706231
chr15	-	47710548	47711646
chr15	-	47980729	47981275
chr15	+	48153675	48186427
chr15	-	48262395	48276987
chr15	-	48342897	48345081
chr15	+	48383623	48389179
chr15	-	48518667	48520836
chr15	-	48742536	48766019
chr15	+	48829236	48844956
chr15	+	48988418	48991565
chr15	-	48995061	49003418
chr15	-	49137933	49174032
chr15	-	49174177	49184493
chr15	-	49307423	49316347
chr15	+	49316499	49322256
chr15	+	49421537	49456936
chr15	-	49456990	49462923
chr15	+	49655671	49701947
chr15	-	49761327	49762004
chr15	-	49803139	49804278
chr15	+	49804611	49816838
chr15	+	49846057	49847749
chr15	-	49942500	49948704
chr15	+	50045994	50051176
chr15	-	50126505	50129480
chr15	-	50233566	50259256
chr15	-	50259369	50264039
chr15	-	50319369	50321536
chr15	-	50362382	50375098
chr15	-	50512775	50608268
chr15	-	50636712	50648336
chr15	-	50684736	50688056
chr15	-	50693347	50757494
chr15	-	51693247	51694914
chr15	-	51802398	51812485
chr15	-	53272324	53276299
chr15	+	53309977	53314271
chr15	-	53398904	53399763
chr15	-	53444800	53451282
chr15	-	53465205	53468854
chr15	-	53577350	53577696
chr15	-	53628486	53668293
chr15	-	53718167	53719131
chr15	-	54046037	54073000
chr15	+	54183161	54222267
chr15	-	54444968	54445067
chr15	-	54543738	54544459
chr15	-	54711613	54714684
chr15	-	54758312	54761743
chr15	-	54780729	54783610
chr15	+	54783758	54786571
chr15	+	54999479	55000514
chr15	+	55299081	55310640
chr15	+	55519092	55519865
chr15	+	55533309	55541168
chr15	+	55671600	55683757
chr15	-	55786446	55788202
chr15	+	56093772	56145023
chr15	+	56218168	56246162
chr15	-	56511612	56617822
chr15	+	56797219	56828970
chr15	-	56851727	56867395
chr15	-	56972552	56972769
chr15	+	57011935	57012894
chr15	+	57111194	57131794
chr15	-	57184784	57186811
chr15	+	57351941	57451988
chr15	-	57538138	57539422
chr15	-	57730265	57731696
chr15	-	57759800	57761898
chr15	-	58461933	58465518
chr15	-	58465578	58477361
chr15	-	58527637	58528338
chr15	-	58536286	58546084
chr15	-	58555659	58557427
chr15	-	58637798	58671877
chr15	-	58694519	58706728
chr15	-	58758178	59308543
chr15	-	59995514	59996831
chr15	-	60123747	60139765
chr15	+	60328030	60328258
chr15	+	60726938	60729573
chr15	+	61122196	61122956
chr15	+	61127960	61136235
chr15	-	61201481	61201886
chr15	+	61235774	61236651
chr15	+	61269001	61324006
chr15	-	61356989	61358411
chr15	+	61454931	61460887
chr15	-	61608419	61611897
chr15	-	61843444	61853945
chr15	-	62063007	62119421
chr15	+	62168104	62172896
chr15	+	62175425	62191823
chr15	-	62231103	62231493
chr15	-	62241407	62242103
chr15	-	62293377	62295813
chr15	-	62338494	62379570
chr15	+	62460291	62460577
chr15	-	62467217	62473196
chr15	-	62770844	62782280
chr15	-	62830891	62854484
chr15	+	62901863	62903029
chr15	+	62921281	62927843
chr15	-	63001272	63005316
chr15	+	63060417	63062897
chr15	-	63129493	63130904
chr15	-	63144665	63147123
chr15	-	63208562	63212302
chr15	-	63259596	63264465
chr15	-	63287156	63289085
chr15	-	63350464	63365643
chr15	-	63454794	63457076
chr15	-	63490762	63502183
chr15	-	63569691	63577254
chr15	-	63586747	63591685
chr15	+	63591956	63595046
chr15	-	63610110	63631065
chr15	-	63684628	63686549
chr15	+	63832021	63835531
chr15	-	63949018	63956722
chr15	-	63989379	63993128
chr15	+	64173887	64203290
chr15	+	64373128	64374378
chr15	-	64374534	64386214
chr15	+	64431600	64432206
chr15	-	64466820	64514417
chr15	-	64574812	64577033
chr15	+	64582922	64584179
chr15	-	64584784	64588231
chr15	+	64644232	64644639
chr15	+	64788131	64791058
chr15	-	65145753	65244285
chr15	-	65282990	65283435
chr15	+	65316213	65333950
chr15	+	65334340	65340662
chr15	+	65450926	65451501
chr15	+	65452055	65452757
chr15	+	65622863	65629424
chr15	-	66133743	66165696
chr15	-	66290711	66291066
chr15	-	66293781	66297927
chr15	-	66298043	66308893
chr15	-	66419037	66428221
chr15	+	66482423	66511407
chr15	-	66724754	66774531
chr15	+	66867313	66900090
chr15	+	67094179	67105920
chr15	+	67106046	67107607
chr15	+	67111207	67112435
chr15	+	67335786	67340478
chr15	+	67439525	67459274
chr15	+	67493870	67495385
chr15	+	67532414	67533038
chr15	-	67921079	67921452
chr15	-	68175035	68175553
chr15	-	68175655	68176167
chr15	-	68779054	68781269
chr15	-	68915899	68933281
chr15	+	68962302	68971236
chr15	+	68972336	68972975
chr15	+	69626875	69739921
chr15	+	69740128	69807940
chr15	-	69808118	69810512
chr15	-	69939192	69941894
chr15	-	70111984	70125118
chr15	-	70249335	70277125
chr15	-	70296896	70298338
chr15	-	70321616	70322014
chr15	-	70340084	70340952
chr15	-	70346218	70346869
chr15	-	70369651	70371592
chr15	-	70395323	70399007
chr15	+	70436013	70455114
chr15	+	70554410	70597460
chr15	-	70765646	70774569
chr15	-	70835049	70835375
chr15	+	70854492	70862852
chr15	-	71132200	71195932
chr15	-	71423203	71446879
chr15	-	71667013	71671359
chr15	+	71676764	71712518
chr15	+	71779113	71781647
chr15	+	71782481	71783051
chr15	+	71953164	71960791
chr15	-	72007280	72022246
chr15	+	72069852	72071484
chr15	+	72074336	72077396
chr15	-	72077871	72102220
chr15	-	72275070	72275401
chr15	+	72277213	72281548
chr15	-	72398053	72409581
chr15	-	72427450	72446710
chr15	-	72498347	72513134
chr15	+	72536066	72538077
chr15	+	72623883	72652254
chr15	-	72698743	72699401
chr15	-	72751169	72754354
chr15	-	72801112	72801666
chr15	+	72801745	72801828
chr15	+	72829964	72830581
chr15	+	72877707	72878007
chr15	+	72892424	72895549
chr15	-	72906262	72907426
chr15	-	72921815	72922397
chr15	+	72934044	72952592
chr15	+	72969484	72969919
chr15	-	72970049	72970771
chr15	-	72985760	72985980
chr15	+	73008627	73017308
chr15	+	73091241	73092069
chr15	+	73107848	73122833
chr15	-	73288219	73290141
chr15	+	73381130	73381866
chr15	+	73415487	73417454
chr15	+	73428519	73428561
chr15	-	73428734	73431503
chr15	-	73447593	73447876
chr15	-	73472210	73474073
chr15	-	73502218	73509580
chr15	-	73606658	73658109
chr15	+	73696949	73700289
chr15	-	73729705	73729925
chr15	+	73772630	73792063
chr15	+	73803714	73804502
chr15	+	73923243	73933780
chr15	+	73969880	73970313
chr15	+	73983500	73983885
chr15	-	73992687	73993504
chr15	+	74088690	74090616
chr15	+	74250528	74254953
chr15	-	74281661	74283135
chr15	+	74375134	74390745
chr15	-	74416338	74417172
chr15	-	74461012	74483919
chr15	-	74854514	74874675
chr15	+	74941930	74963207
chr15	+	75011382	75011755
chr15	-	75075006	75097542
chr15	-	75135653	75150288
chr15	+	75238094	75258186
chr15	-	75537894	75543635
chr15	-	76092715	76095942
chr15	-	76124466	76133430
chr15	+	76203137	76210561
chr15	+	76228828	76234608
chr15	-	76239604	76240976
chr15	+	76287500	76313767
chr15	+	76344293	76349892
chr15	-	76350075	76352490
chr15	+	76374371	76375071
chr15	+	76419896	76420438
chr15	+	76517754	76519190
chr15	+	76592823	76594363
chr15	+	76621328	76621572
chr15	+	76622043	76623585
chr15	-	76645223	76660206
chr15	-	76698313	76700109
chr15	-	76714985	76720475
chr15	+	76879945	76890517
chr15	+	76952455	76957608
chr15	-	76966747	76970384
chr15	-	77018569	77024287
chr15	-	77024312	77024347
chr15	-	77081185	77083198
chr15	+	77143924	77169619
chr15	+	77390815	77393152
chr15	-	77537843	77542462
chr15	-	77968752	77976268
chr15	-	77978523	77987025
chr15	+	78047090	78050096
chr15	+	78199896	78201107
chr15	+	78232533	78237455
chr15	+	78483944	78530274
chr15	+	78530391	78537323
chr15	-	78953370	78958115
chr15	+	79061579	79068974
chr15	+	79213795	79214664
chr15	+	79214756	79215910
chr15	+	79305108	79339166
chr15	-	79379872	79380738
chr15	-	79397899	79398734
chr15	-	79402345	79403396
chr15	-	79452134	79453384
chr15	+	80320800	80341083
chr15	+	80342329	80350997
chr15	-	80591206	80592869
chr15	-	81023792	81037148
chr15	+	81093174	81093943
chr15	-	81296886	81299033
chr15	+	81352598	81412286
chr15	-	81448945	81449635
chr15	-	81470120	81471252
chr15	+	81516302	81526506
chr15	-	81567529	81572551
chr15	-	81623832	81667086
chr15	+	81727989	81744285
chr15	+	81950659	82019007
chr15	+	82028429	82032319
chr15	-	82115587	82164143
chr15	-	82664732	82664986
chr15	+	82899306	82913739
chr15	+	82948304	82948359
chr15	+	82948569	82950762
chr15	-	82976534	82978057
chr15	-	82997935	82998468
chr15	-	83001584	83002230
chr15	+	83035880	83060259
chr15	+	83129131	83134938
chr15	+	83161831	83167563
chr15	+	83232092	83233005
chr15	+	83326584	83408603
chr15	+	83435417	83442181
chr15	+	83457683	83458106
chr15	-	83467429	83470440
chr15	+	83553810	83554064
chr15	+	83829989	83865661
chr15	+	84029109	84037510
chr15	+	84061638	84062240
chr15	-	84606903	84607011
chr15	-	86528535	86600140
chr15	+	86810009	86811384
chr15	-	86812018	86812141
chr15	-	86872022	86874857
chr15	+	86875951	86880546
chr15	+	86970985	86973459
chr15	+	86983830	86994468
chr15	-	87180512	87182896
chr15	-	87225961	87231409
chr15	+	87254159	87257481
chr15	-	87460757	87495910
chr15	+	87562929	87563198
chr15	+	87607696	87608136
chr15	-	87618540	87620944
chr15	-	87674512	87677330
chr15	+	87831221	87840595
chr15	-	87970022	87970169
chr15	-	87991293	87991830
chr15	-	88017650	88021679
chr15	+	88030782	88034811
chr15	-	88046285	88047183
chr15	-	88149699	88150204
chr15	-	88233377	88238116
chr15	+	88255056	88256979
chr15	-	88412832	88417305
chr15	+	88435881	88446511
chr15	+	88545972	88561673
chr15	-	88564128	88565216
chr15	+	88577940	88578070
chr15	+	88699001	88703085
chr15	+	88732633	88735008
chr15	+	88874440	88884273
chr15	+	88970230	88973468
chr15	+	89091725	89093599
chr15	+	89220152	89220487
chr15	+	89229493	89229644
chr15	-	89248574	89249483
chr15	+	89276345	89276662
chr15	+	89279610	89279776
chr15	+	89279940	89280178
chr15	-	89294502	89294732
chr15	-	89329060	89338640
chr15	+	89362120	89366387
chr15	+	89570949	89596051
chr15	+	90198323	90260225
chr15	+	90738397	90774281
chr15	-	90816757	90817185
chr15	-	90974580	90999549
chr15	+	90999688	90999693
chr15	-	91245534	91268553
chr15	-	91396742	91417148
chr15	+	91417265	91433151
chr15	+	92642964	92658513
chr15	+	92702846	92711836
chr15	+	94676781	94678307
chr15	+	95127979	95128385
chr15	-	96305403	96309832
chr15	+	96841530	96846643
chr15	-	97010428	97068312
chr15	+	97579593	97586260
chr15	+	97613854	97634302
chr15	+	97691858	97710095
chr15	-	97990902	98003287
chr15	-	98089151	98089445
chr15	-	98158908	98162527
chr15	-	98620164	98638956
chr15	-	98699138	98699548
chr15	-	98848660	98859404
chr15	+	98938081	98938171
chr15	+	98970156	98987163
chr15	+	99237735	99242993
chr15	+	99282458	99331530
chr15	-	99382696	99383691
chr15	-	99593306	99608864
chr15	-	99634404	99635069
chr15	-	99650901	99652824
chr15	-	99789192	99789717
chr15	-	100009500	100009996
chr15	-	100058911	100059964
chr15	+	100080891	100081816
chr15	+	100312972	100313209
chr15	+	100331454	100331629
