# Supplementary material for: Intergenic, gene terminal, and intragenic CpG islands in the human genome
Source: BMC Genomics. 2010 Jan 19;11:48. doi: 10.1186/1471-2164-11-48 (PMC2817693; doi:10.1186/1471-2164-11-48)
Supplement: Additional file 2 — Gene elements. The archive contains row data used for statistical significance of gene elements and CGIs overlap. See Table 1 and Figure 1 in the manuscript. [file 1471-2164-11-48-S2.ZIP › 1intron_coding_exon/1intron_coding_exon_chr16.txt]

chr16	-	6739	6915
chr16	+	41646	43475
chr16	+	44059	45457
chr16	-	45550	45775
chr16	+	54828	54896
chr16	+	69331	69422
chr16	+	143004	143889
chr16	+	156089	156265
chr16	+	163007	163122
chr16	+	166811	166926
chr16	-	170581	170663
chr16	+	217337	217986
chr16	-	244682	249481
chr16	-	265335	265402
chr16	+	265500	265849
chr16	-	270755	271745
chr16	-	304685	336148
chr16	-	359222	359931
chr16	+	367850	371701
chr16	+	387315	388989
chr16	+	392045	394955
chr16	+	395026	396345
chr16	+	416722	451403
chr16	+	538289	538992
chr16	+	554378	554673
chr16	+	564765	565838
chr16	-	580435	607207
chr16	+	624799	626094
chr16	+	632045	632119
chr16	+	639428	639762
chr16	+	639856	639990
chr16	+	645470	645572
chr16	+	646539	646814
chr16	+	647894	648182
chr16	+	655803	655949
chr16	+	658238	658352
chr16	+	660177	660265
chr16	+	665831	666335
chr16	+	666499	666671
chr16	+	670686	671151
chr16	-	671352	671437
chr16	-	674157	674234
chr16	-	677741	679160
chr16	-	684699	684992
chr16	+	685925	686773
chr16	+	705395	705583
chr16	-	711438	711597
chr16	-	712791	712922
chr16	-	715882	715966
chr16	+	716087	716308
chr16	-	717616	717964
chr16	-	724873	726266
chr16	+	729740	730920
chr16	-	752767	753232
chr16	+	777479	777556
chr16	-	778777	778930
chr16	+	788826	788980
chr16	-	972346	973727
chr16	+	1084053	1084715
chr16	-	1144038	1184971
chr16	+	1214630	1215207
chr16	+	1231002	1231153
chr16	+	1246365	1246516
chr16	+	1304099	1304293
chr16	+	1324759	1328540
chr16	-	1328683	1328902
chr16	-	1340237	1340808
chr16	+	1341601	1341694
chr16	+	1342020	1342102
chr16	-	1342162	1342239
chr16	-	1357861	1359935
chr16	-	1404058	1404616
chr16	+	1455341	1464835
chr16	-	1484619	1485346
chr16	+	1516080	1516620
chr16	-	1524558	1531921
chr16	+	1592594	1597121
chr16	+	1622368	1627824
chr16	+	1645939	1646649
chr16	+	1668359	1675439
chr16	+	1675590	1681843
chr16	-	1696660	1714557
chr16	-	1761413	1761490
chr16	-	1762649	1762800
chr16	-	1767875	1767947
chr16	-	1768051	1768135
chr16	+	1768615	1771359
chr16	-	1773039	1776537
chr16	-	1812367	1812866
chr16	-	1834966	1843040
chr16	-	1931408	1933103
chr16	+	1944151	1944630
chr16	-	1949757	1951153
chr16	-	1953259	1954277
chr16	+	1954368	1954450
chr16	-	1962208	1964056
chr16	+	1971022	1971115
chr16	+	1974479	1974747
chr16	+	1980204	1981974
chr16	-	2017221	2019582
chr16	+	2036369	2037710
chr16	-	2038756	2040400
chr16	+	2109381	2125476
chr16	+	2138981	2139941
chr16	+	2140054	2141569
chr16	+	2154004	2155879
chr16	-	2158171	2160614
chr16	+	2180361	2186340
chr16	+	2195878	2196061
chr16	-	2196217	2196358
chr16	+	2200653	2200784
chr16	+	2213773	2218372
chr16	-	2226963	2227038
chr16	-	2234555	2236860
chr16	-	2241432	2241516
chr16	-	2254334	2254574
chr16	+	2316277	2316414
chr16	+	2419500	2421130
chr16	+	2451227	2451747
chr16	+	2452242	2452415
chr16	+	2462632	2462701
chr16	+	2504185	2509218
chr16	+	2510544	2510769
chr16	+	2528139	2547703
chr16	+	2547966	2551480
chr16	+	2593730	2600462
chr16	-	2672803	2685935
chr16	+	2706529	2710116
chr16	+	2746609	2747472
chr16	-	2747582	2747781
chr16	-	2767130	2767238
chr16	+	2776124	2776503
chr16	+	2788617	2788959
chr16	+	2807335	2807430
chr16	-	2820496	2820694
chr16	-	2829934	2831164
chr16	+	2846851	2848024
chr16	+	2886774	2889049
chr16	+	2920013	2920413
chr16	+	2923585	2923716
chr16	+	2926880	2927121
chr16	+	2927387	2928184
chr16	+	2954617	2954859
chr16	-	2959843	2961157
chr16	+	2967034	2969649
chr16	-	3010494	3011215
chr16	+	3013533	3013848
chr16	+	3014368	3015708
chr16	-	3015826	3015924
chr16	+	3019742	3020450
chr16	+	3037019	3037415
chr16	+	3037550	3040009
chr16	+	3055829	3057377
chr16	-	3057418	3057554
chr16	+	3082319	3082543
chr16	+	3103490	3105355
chr16	+	3105571	3105829
chr16	-	3127682	3128418
chr16	-	3222923	3223506
chr16	+	3244792	3246311
chr16	+	3274207	3275058
chr16	-	3303177	3306911
chr16	-	3374943	3380010
chr16	+	3383816	3387192
chr16	-	3392408	3394425
chr16	+	3430935	3433121
chr16	+	3466339	3469470
chr16	+	3491091	3494719
chr16	+	3505593	3509902
chr16	-	3513301	3516411
chr16	+	3582868	3584454
chr16	-	3645523	3645849
chr16	-	3666148	3667499
chr16	-	3680988	3707422
chr16	-	3841012	3869833
chr16	-	3997561	4103751
chr16	+	4252704	4262659
chr16	-	4322455	4323347
chr16	-	4331507	4333208
chr16	-	4333294	4333484
chr16	-	4348106	4348368
chr16	+	4403407	4406460
chr16	+	4416095	4424384
chr16	-	4432423	4433017
chr16	+	4459468	4464094
chr16	-	4495613	4496895
chr16	-	4503854	4504047
chr16	+	4600558	4604679
chr16	+	4615051	4640365
chr16	-	4683882	4683978
chr16	-	4695256	4704052
chr16	-	4714834	4716660
chr16	+	4717180	4719981
chr16	-	4726646	4727800
chr16	-	4752759	4755566
chr16	-	4776108	4777481
chr16	-	4792456	4792528
chr16	-	4822224	4822775
chr16	+	4836213	4837229
chr16	-	4843169	4847990
chr16	-	4900952	4926985
chr16	-	5023731	5023830
chr16	+	5052577	5055702
chr16	-	5062060	5062951
chr16	+	5085517	5087645
chr16	+	7323091	7508148
chr16	+	7508393	7569778
chr16	+	8627157	8630086
chr16	+	8636671	8640447
chr16	+	8737168	8747357
chr16	-	8799307	8803155
chr16	-	8859831	8860528
chr16	-	8931756	8964564
chr16	+	9939910	10181355
chr16	+	10432814	10434881
chr16	-	10441821	10458728
chr16	-	10545019	10548897
chr16	+	10691384	10695667
chr16	+	10745241	10745317
chr16	+	10878741	10896638
chr16	+	10896787	10897025
chr16	+	10946156	10959138
chr16	-	11175636	11179691
chr16	-	11463661	11468508
chr16	-	11555047	11557867
chr16	-	11737591	11743833
chr16	-	11757728	11759787
chr16	-	11782822	11783643
chr16	-	11851777	11852765
chr16	-	11898144	11899197
chr16	+	11917033	11917041
chr16	+	11966813	11967551
chr16	-	11978172	12000653
chr16	+	12089544	12091126
chr16	-	12516951	12526058
chr16	+	12782762	12805064
chr16	+	13921731	13923387
chr16	-	14142119	14211599
chr16	+	14631033	14631464
chr16	-	14645968	14649744
chr16	+	14692004	14695490
chr16	+	14835375	14839763
chr16	+	14938864	14943168
chr16	+	14976579	14999109
chr16	-	15018781	15020196
chr16	-	15039569	15039931
chr16	-	15049458	15057248
chr16	+	15093973	15095502
chr16	+	15397566	15409180
chr16	-	15503735	15516661
chr16	+	15637701	15640447
chr16	-	15666220	15668642
chr16	-	15824770	15839265
chr16	+	15885564	15889915
chr16	+	15951158	16009172
chr16	-	16046039	16047192
chr16	+	16223190	16224756
chr16	+	16234190	16238257
chr16	+	16280148	16281545
chr16	+	16328368	16329092
chr16	-	16329557	16330007
chr16	-	17359409	17471791
chr16	-	18369745	18374080
chr16	-	18476615	18480698
chr16	-	18706966	18707803
chr16	-	18717658	18720253
chr16	-	18815780	18844772
chr16	+	18844813	18844824
chr16	+	18902954	18927993
chr16	+	18986561	18990749
chr16	+	18990930	18992742
chr16	+	19087485	19091581
chr16	+	19204763	19217494
chr16	+	19359650	19362902
chr16	-	19375840	19379056
chr16	+	19436013	19440526
chr16	+	19446846	19451237
chr16	-	19474570	19483672
chr16	+	19630264	19632940
chr16	-	19637311	19649251
chr16	-	19780797	19790638
chr16	-	20243080	20245160
chr16	-	20268693	20269472
chr16	+	20303675	20317921
chr16	+	20330512	20336880
chr16	+	20379115	20384338
chr16	-	20396273	20397397
chr16	-	20478271	20483491
chr16	-	20604227	20609819
chr16	-	20656780	20657719
chr16	+	20657895	20660331
chr16	-	20689077	20694660
chr16	+	20722494	20725230
chr16	-	20725915	20732011
chr16	+	20779193	20780930
chr16	-	20834538	20838943
chr16	-	20873881	20878001
chr16	+	21064911	21078146
chr16	-	21080101	21089257
chr16	-	21130218	21130307
chr16	+	21196407	21196903
chr16	-	21299038	21300950
chr16	+	21406439	21438649
chr16	+	21518657	21518703
chr16	-	21518721	21531465
chr16	+	21566315	21571353
chr16	+	21597428	21597735
chr16	-	21623860	21623989
chr16	-	21719660	21721457
chr16	-	21736341	21737477
chr16	+	21766364	21776080
chr16	-	21872279	21876055
chr16	+	21907614	21914059
chr16	+	21983261	21994307
chr16	+	22011476	22039816
chr16	+	22065167	22066391
chr16	+	22144798	22163450
chr16	-	22221827	22223976
chr16	-	22283837	22293052
chr16	-	22991020	22992543
chr16	+	23027006	23067459
chr16	+	23105411	23108191
chr16	-	23267733	23271621
chr16	-	23312170	23316872
chr16	-	23364784	23371647
chr16	-	23414601	23429142
chr16	+	23471127	23476026
chr16	-	23476590	23476770
chr16	-	23506142	23514944
chr16	-	23548098	23548461
chr16	+	23556952	23559931
chr16	+	23560413	23561775
chr16	-	23598163	23598904
chr16	+	23629841	23631916
chr16	+	23673939	23674481
chr16	+	23755171	23756195
chr16	+	24175788	24265554
chr16	+	24459615	24464983
chr16	+	24474526	24474641
chr16	+	24710640	24712293
chr16	+	24777601	24781421
chr16	-	24781495	24788721
chr16	-	24846555	24849605
chr16	-	24854462	24858185
chr16	-	24871865	24873424
chr16	-	24887595	24889328
chr16	+	24897828	24934030
chr16	+	25030819	25044784
chr16	-	25135880	25136018
chr16	+	25174215	25175550
chr16	-	27129444	27132405
chr16	+	27154122	27176256
chr16	+	27259096	27260941
chr16	-	27348943	27353167
chr16	-	27383659	27384081
chr16	+	27464346	27468491
chr16	+	27469000	27492721
chr16	-	27551426	27567424
chr16	-	27763884	27803307
chr16	-	27882026	27981897
chr16	-	28099854	28130187
chr16	-	28407485	28408111
chr16	+	28410383	28410535
chr16	+	28413561	28413919
chr16	-	28416819	28416901
chr16	-	28422873	28425600
chr16	+	28456978	28457617
chr16	-	28499967	28503733
chr16	-	28514498	28514604
chr16	-	28527426	28527529
chr16	+	28538956	28541952
chr16	-	28742381	28744186
chr16	+	28764929	28765039
chr16	+	28785856	28786151
chr16	-	28797612	28797919
chr16	+	28843438	28843924
chr16	+	28850911	28851166
chr16	+	28870221	28870952
chr16	+	28894215	28894312
chr16	+	28896867	28897975
chr16	+	28904340	28904533
chr16	+	29231412	29239748
chr16	-	29278158	29280070
chr16	+	29488151	29531924
chr16	+	29598033	29613484
chr16	+	29698144	29698325
chr16	+	29709652	29715713
chr16	+	29722431	29722818
chr16	+	29725716	29725798
chr16	+	29726651	29727050
chr16	+	29732756	29733153
chr16	+	29735830	29736030
chr16	-	29749497	29749698
chr16	-	29781543	29781636
chr16	-	29781700	29781804
chr16	+	29816807	29817762
chr16	-	29820743	29823672
chr16	+	29842182	29844611
chr16	+	29882131	29882220
chr16	-	29896727	29896909
chr16	+	29914286	29914362
chr16	-	29915214	29915367
chr16	+	29928380	29928782
chr16	-	29942227	29942467
chr16	-	29945666	29948253
chr16	+	29948338	29949224
chr16	+	29986189	29986270
chr16	-	29995298	30000079
chr16	-	30009815	30009897
chr16	-	30013969	30014073
chr16	-	30031391	30031479
chr16	-	30031616	30031843
chr16	+	30040829	30041861
chr16	+	30104230	30105418
chr16	-	30106046	30106202
chr16	-	30272110	30272189
chr16	-	30273145	30273425
chr16	+	30284417	30288049
chr16	-	30293683	30294640
chr16	+	30301188	30301346
chr16	-	30327017	30336375
chr16	+	30347990	30348701
chr16	-	30391721	30393016
chr16	-	30417974	30418185
chr16	-	30476669	30476808
chr16	-	30489946	30490255
chr16	-	30504073	30504228
chr16	+	30528461	30528658
chr16	+	30570491	30570616
chr16	+	30585813	30586140
chr16	+	30626535	30628333
chr16	+	30643905	30647786
chr16	+	30667738	30669926
chr16	+	30681500	30681938
chr16	-	30684150	30684245
chr16	+	30812113	30812674
chr16	+	30815491	30818235
chr16	+	30846482	30846565
chr16	+	30877704	30877911
chr16	-	30904647	30904869
chr16	+	30920426	30929188
chr16	-	30952658	30952833
chr16	+	30981103	30982634
chr16	-	31000524	31001791
chr16	+	31012244	31013378
chr16	+	31028241	31028331
chr16	+	31036715	31039006
chr16	-	31045911	31046009
chr16	-	31053994	31054235
chr16	-	31067498	31067894
chr16	+	31068554	31068820
chr16	-	31099050	31101218
chr16	-	31121026	31121238
chr16	+	31121261	31121440
chr16	+	31133951	31137915
chr16	+	31138013	31138109
chr16	+	31178915	31180512
chr16	+	31274114	31274713
chr16	+	31312214	31313056
chr16	-	31316269	31316461
chr16	+	31346974	31347074
chr16	+	31378822	31380742
chr16	+	31380852	31380951
chr16	+	31392379	31392502
chr16	-	31402085	31403493
chr16	-	31411163	31411799
chr16	+	31426701	31426895
chr16	+	31447037	31447278
chr16	+	31622190	31623040
chr16	+	31632271	31641446
chr16	+	31792792	31803318
chr16	-	32172538	32172641
chr16	+	32798354	32798439
chr16	-	33691887	33691971
chr16	-	45067408	45069741
chr16	-	45155713	45160077
chr16	-	45195557	45195640
chr16	-	45209786	45212669
chr16	-	45270570	45272083
chr16	+	45275020	45280543
chr16	-	45281184	45282402
chr16	-	45331561	45339129
chr16	+	45415896	45422496
chr16	+	45476372	45489059
chr16	-	45489151	45492093
chr16	-	45563369	45564906
chr16	-	45723438	45734990
chr16	+	46050588	46052249
chr16	-	46055406	46088809
chr16	-	46735478	46737717
chr16	+	46821986	46823234
chr16	-	46836034	46843541
chr16	-	47153857	47201186
chr16	+	47872455	47872613
chr16	-	47965502	47969141
chr16	-	48230287	48322182
chr16	+	48380959	48414081
chr16	+	48616753	48617061
chr16	+	48657682	48657777
chr16	+	48879763	48881867
chr16	-	49139991	49140127
chr16	+	49267334	49268808
chr16	+	49288729	49290898
chr16	-	49341615	49343014
chr16	+	49733558	49742577
chr16	+	51748955	51800893
chr16	+	51830000	51834251
chr16	+	52026210	52030427
chr16	-	52045761	52046067
chr16	-	52090010	52091630
chr16	+	52287709	52292051
chr16	-	52525523	52576349
chr16	+	52877027	52877196
chr16	+	53522861	53523909
chr16	+	53916550	53917747
chr16	+	54071046	54074320
chr16	+	54100766	54116919
chr16	+	54120008	54121246
chr16	-	54248382	54260976
chr16	-	54420388	54424416
chr16	+	54465451	54466561
chr16	+	54783767	54783985
chr16	-	54784030	54867342
chr16	-	55005758	55016485
chr16	+	55039403	55042499
chr16	+	55043180	55044674
chr16	-	55054048	55057563
chr16	+	55106094	55111158
chr16	+	55156573	55159162
chr16	+	55181035	55181281
chr16	+	55200097	55200403
chr16	+	55217293	55217877
chr16	+	55224173	55224751
chr16	+	55227259	55227850
chr16	+	55230180	55230675
chr16	+	55235166	55235522
chr16	+	55243395	55243982
chr16	-	55249500	55250086
chr16	+	55258794	55259378
chr16	+	55261326	55261917
chr16	+	55273982	55274576
chr16	+	55339840	55349949
chr16	+	55456931	55458481
chr16	+	55523805	55526646
chr16	+	55530773	55531306
chr16	+	55553511	55554421
chr16	+	55638055	55638956
chr16	+	55702336	55704699
chr16	+	55704881	55706887
chr16	-	55715883	55717271
chr16	+	55764288	55765140
chr16	+	55796422	55799469
chr16	-	55836819	55837491
chr16	+	55853484	55875818
chr16	+	55950303	55951848
chr16	+	55964052	55971045
chr16	-	56005416	56006492
chr16	+	56030709	56032184
chr16	+	56038992	56042451
chr16	-	56054224	56054440
chr16	-	56067371	56070854
chr16	+	56117541	56120005
chr16	+	56153571	56153795
chr16	+	56241765	56242611
chr16	+	56259819	56264732
chr16	+	56289566	56290261
chr16	-	56328697	56333098
chr16	-	56351830	56352138
chr16	+	56362851	56362955
chr16	-	56407051	56407623
chr16	-	56540845	56541785
chr16	+	56555950	56558532
chr16	+	56568040	56569218
chr16	+	56592987	56593882
chr16	+	56608845	56610375
chr16	+	56617918	56628875
chr16	-	56629800	56631278
chr16	-	56708357	56720436
chr16	+	56788250	56789037
chr16	-	56841521	56844130
chr16	+	56882542	56885136
chr16	+	56984193	56994501
chr16	+	57055873	57079159
chr16	+	57079256	57086367
chr16	+	57091675	57095201
chr16	+	57097879	57097961
chr16	-	57106970	57107194
chr16	-	57174588	57176742
chr16	-	57180312	57190640
chr16	-	57270300	57271261
chr16	-	57315308	57325544
chr16	-	60492879	60612556
chr16	+	63590261	63596045
chr16	-	64970952	64978211
chr16	+	65140410	65141337
chr16	+	65144198	65149592
chr16	+	65158350	65161338
chr16	+	65171297	65171428
chr16	-	65196357	65199711
chr16	-	65227986	65287743
chr16	-	65342751	65342888
chr16	-	65382424	65388171
chr16	+	65418185	65422250
chr16	+	65435932	65438432
chr16	-	65438632	65441943
chr16	-	65509130	65509424
chr16	-	65515324	65516213
chr16	+	65525469	65525624
chr16	+	65527116	65529439
chr16	+	65552794	65554581
chr16	+	65555340	65555759
chr16	+	65561164	65562574
chr16	+	65592866	65594472
chr16	+	65620890	65621129
chr16	+	65701644	65711514
chr16	-	65711599	65717361
chr16	+	65747059	65747913
chr16	+	65753342	65754250
chr16	-	65765869	65766023
chr16	-	65769512	65769602
chr16	-	65771363	65771444
chr16	+	65780585	65781034
chr16	+	65783767	65784163
chr16	-	65791766	65791853
chr16	+	65799860	65801451
chr16	-	65818629	65819238
chr16	+	65830859	65838613
chr16	+	65840606	65843944
chr16	+	65871948	65872113
chr16	+	65918337	65933359
chr16	+	65938996	65941604
chr16	-	65958862	65962346
chr16	-	65982037	65982327
chr16	+	65997847	65999170
chr16	-	66022918	66027030
chr16	-	66045120	66072360
chr16	+	66074515	66074672
chr16	+	66129955	66130074
chr16	+	66134669	66134753
chr16	-	66203018	66203353
chr16	+	66251450	66251525
chr16	-	66252506	66252857
chr16	-	66255225	66255340
chr16	-	66257670	66257761
chr16	-	66267458	66276860
chr16	+	66396944	66397705
chr16	+	66417481	66417554
chr16	-	66417687	66417839
chr16	+	66423950	66425153
chr16	+	66456634	66459742
chr16	+	66464748	66467347
chr16	+	66476387	66477124
chr16	-	66501111	66518727
chr16	-	66522606	66523204
chr16	-	66527890	66528097
chr16	-	66534617	66535351
chr16	-	66554964	66559842
chr16	-	66571170	66571497
chr16	+	66584041	66584353
chr16	+	66629554	66640907
chr16	-	66677189	66713389
chr16	+	66827167	66827251
chr16	+	66836958	66840692
chr16	+	66846785	66847168
chr16	-	66866654	66879148
chr16	+	66902018	66902138
chr16	-	66907479	66912828
chr16	+	66956497	66962262
chr16	+	67236829	67237038
chr16	+	67328868	67329699
chr16	+	67491951	67493730
chr16	+	67701436	67704843
chr16	+	67725023	67728098
chr16	+	67779151	67837004
chr16	+	67902937	67907410
chr16	-	67910948	67911543
chr16	+	67928117	67930579
chr16	-	67931290	67931408
chr16	-	67941056	67942944
chr16	+	67976891	67976996
chr16	+	68016262	68038552
chr16	+	68157779	68159897
chr16	+	68217933	68238430
chr16	-	68238991	68244638
chr16	-	68309939	68317836
chr16	-	68340523	68340616
chr16	+	68346131	68346251
chr16	+	68378485	68390084
chr16	+	68521663	68522554
chr16	-	68542895	68543437
chr16	+	68627983	68630308
chr16	+	68712124	68718662
chr16	-	68765807	68766349
chr16	+	68868559	68874023
chr16	+	68890759	68904011
chr16	+	68908993	68915987
chr16	+	68938453	68941959
chr16	-	68956050	68956419
chr16	+	68986580	68989595
chr16	+	69054677	69055025
chr16	+	69056581	69057534
chr16	-	69060728	69061716
chr16	+	69111136	69114776
chr16	+	69118131	69120275
chr16	+	69155455	69156467
chr16	-	69238380	69245940
chr16	+	69272430	69277126
chr16	-	69346654	69347415
chr16	-	69377770	69392200
chr16	-	69401412	69409745
chr16	-	69564897	69565232
chr16	+	69776395	69778164
chr16	-	69950291	69963555
chr16	-	70044755	70045445
chr16	-	70069746	70070282
chr16	-	70070410	70073485
chr16	+	70167431	70167584
chr16	-	70218101	70220769
chr16	-	70246839	70247974
chr16	-	70294136	70305915
chr16	-	70365997	70380682
chr16	+	70456453	70471310
chr16	+	70507133	70507864
chr16	+	70600186	70603448
chr16	+	70646058	70647559
chr16	+	70647644	70647928
chr16	+	70654661	70665290
chr16	-	70665378	70665682
chr16	+	70680539	70682017
chr16	-	70687881	70688220
chr16	-	70715050	70716166
chr16	-	70756317	70762596
chr16	-	71481363	71541868
chr16	-	71542366	71548826
chr16	+	71722495	71735151
chr16	-	72888388	72891512
chr16	-	73011992	73012545
chr16	-	73054879	73057074
chr16	-	73057213	73059154
chr16	-	73123553	73198055
chr16	-	73217954	73219850
chr16	-	73229370	73235760
chr16	-	73243522	73252330
chr16	-	73283816	73286696
chr16	-	73318786	73331421
chr16	-	73331515	73365884
chr16	-	73485212	73495345
chr16	-	73501317	73503596
chr16	+	73557222	73576362
chr16	-	73591495	73684969
chr16	-	73707060	73708047
chr16	+	73797593	73798488
chr16	-	73810459	73814165
chr16	-	73828744	73833868
chr16	-	73834490	73842869
chr16	-	74006095	74024687
chr16	-	74043239	74055866
chr16	-	74136895	74137224
chr16	+	74147373	74147469
chr16	-	74157920	74158249
chr16	-	74200388	74203641
chr16	-	74211734	74212029
chr16	+	74233123	74235681
chr16	+	74239952	74245670
chr16	+	74901305	74907809
chr16	+	74907922	74946714
chr16	+	75782657	75782872
chr16	+	75783032	75784847
chr16	-	75786553	75786931
chr16	-	75888814	75891660
chr16	+	76025904	76026003
chr16	+	76380314	76408317
chr16	+	76614140	76619503
chr16	-	76691284	76699819
chr16	+	78185952	78190182
chr16	-	79132478	79134672
chr16	-	79276528	79395547
chr16	+	79572984	79588419
chr16	+	79603217	79605240
chr16	+	79627313	79632460
chr16	-	79633587	79634265
chr16	-	79653245	79654851
chr16	-	79681787	79687236
chr16	-	79708638	79712691
chr16	-	79770893	79772256
chr16	+	79781821	79786053
chr16	+	79830079	79836579
chr16	+	79906387	79942687
chr16	+	80086601	80198671
chr16	+	80236705	80243307
chr16	+	80377289	80445548
chr16	-	80626796	80659274
chr16	+	80755301	80761230
chr16	+	81218244	81449466
chr16	+	82399228	82399784
chr16	+	82490779	82498091
chr16	+	82540613	82542232
chr16	+	82548845	82550364
chr16	+	82559956	82563255
chr16	-	82572234	82581598
chr16	-	82690417	82692726
chr16	+	82721538	82722207
chr16	+	82736671	82740111
chr16	+	82741449	82745681
chr16	-	82746856	82750779
chr16	-	82774615	82774803
chr16	+	82774886	82775957
chr16	-	82782756	82785111
chr16	-	82785414	82785495
chr16	-	82785833	82786151
chr16	+	82814128	82827836
chr16	+	82886223	82904066
chr16	+	82959822	82989604
chr16	-	82996352	82999510
chr16	-	83087021	83089040
chr16	+	83208691	83208944
chr16	+	83242038	83247976
chr16	+	83291219	83324540
chr16	-	83429843	83436891
chr16	+	83579981	83581410
chr16	-	83658508	83662888
chr16	+	83701568	83703439
chr16	+	84204506	84225019
chr16	-	84239859	84245383
chr16	-	84278682	84279915
chr16	-	84301415	84326296
chr16	+	84380158	84390171
chr16	+	84392386	84396042
chr16	-	84494297	84500095
chr16	-	85145856	85146275
chr16	-	85906931	85908197
chr16	-	85934059	85934704
chr16	+	85951474	85974511
chr16	-	85983575	85989920
chr16	+	86051239	86082775
chr16	-	86194636	86235363
chr16	-	86318032	86321658
chr16	-	86353148	86356898
chr16	-	86442957	86459991
chr16	+	86518053	86527415
chr16	+	86566293	86572141
chr16	+	86663037	86663174
chr16	-	87047588	87079846
chr16	+	87147972	87160467
chr16	+	87171636	87180507
chr16	+	87192236	87192527
chr16	-	87232557	87232888
chr16	-	87242024	87244864
chr16	-	87252630	87256919
chr16	-	87292995	87293528
chr16	+	87295328	87300079
chr16	-	87300508	87301043
chr16	-	87311121	87311445
chr16	+	87329156	87330056
chr16	-	87397969	87398452
chr16	-	87405566	87405728
chr16	+	87436739	87450666
chr16	-	87451093	87452526
chr16	-	87492062	87495412
chr16	+	87495566	87570565
chr16	+	87695257	87696511
chr16	+	87753791	87754123
chr16	-	87765783	87773323
chr16	+	87899254	87910841
chr16	+	88102510	88104397
chr16	+	88154973	88155134
chr16	+	88169981	88171446
chr16	-	88224424	88229815
chr16	+	88247833	88251490
chr16	+	88251745	88252155
chr16	+	88280707	88283159
chr16	+	88283234	88284460
chr16	-	88284534	88285350
chr16	+	88292215	88294838
chr16	-	88316744	88317044
chr16	+	88409896	88410445
chr16	+	88422704	88439229
chr16	+	88467769	88477258
chr16	+	88487768	88488945
chr16	+	88517368	88526478
chr16	+	88543548	88548150
chr16	+	88548286	88549076
chr16	+	88574246	88575680
chr16	+	88582861	88584773
chr16	-	88593934	88594010
chr16	+	88603340	88603865
chr16	+	88616634	88621543
chr16	-	88625406	88626625
chr16	-	88655429	88655829
