# Supplementary material for: Intergenic, gene terminal, and intragenic CpG islands in the human genome
Source: BMC Genomics. 2010 Jan 19;11:48. doi: 10.1186/1471-2164-11-48 (PMC2817693; doi:10.1186/1471-2164-11-48)
Supplement: Additional file 2 — Gene elements. The archive contains row data used for statistical significance of gene elements and CGIs overlap. See Table 1 and Figure 1 in the manuscript. [file 1471-2164-11-48-S2.ZIP › 1intron_coding_exon/1intron_coding_exon_chr17.txt]

chr17	+	171207	177257
chr17	-	260754	263253
chr17	-	371729	372914
chr17	-	451887	473522
chr17	+	560604	564612
chr17	-	582760	583086
chr17	+	630729	632155
chr17	-	632683	633071
chr17	+	676069	829308
chr17	-	847371	848767
chr17	-	950726	958923
chr17	+	975453	1029710
chr17	-	1130433	1145533
chr17	-	1215103	1250090
chr17	-	1287200	1305920
chr17	-	1333770	1334191
chr17	-	1359844	1363496
chr17	-	1364024	1366499
chr17	-	1466814	1477758
chr17	-	1495284	1495640
chr17	-	1499550	1499620
chr17	+	1533746	1534515
chr17	+	1578671	1580422
chr17	+	1595103	1595217
chr17	-	1617039	1619894
chr17	-	1637649	1649900
chr17	+	1662160	1677904
chr17	+	1680171	1692845
chr17	+	1880275	1883547
chr17	-	1883887	1886012
chr17	-	1935946	1937118
chr17	+	2150709	2153676
chr17	-	2165773	2167912
chr17	-	2184941	2185303
chr17	+	2186185	2186374
chr17	+	2187790	2193587
chr17	-	2217450	2221304
chr17	-	2245499	2250683
chr17	+	2327930	2352247
chr17	-	2488365	2515414
chr17	+	2553534	2554405
chr17	+	2646616	2650557
chr17	-	2650595	2755326
chr17	-	3128968	3129119
chr17	+	3317599	3319326
chr17	-	3326440	3331645
chr17	-	3395316	3404775
chr17	+	3480390	3486094
chr17	-	3490311	3497485
chr17	-	3514842	3518530
chr17	-	3541838	3545911
chr17	-	3627704	3651153
chr17	-	3671396	3671995
chr17	-	3734471	3735370
chr17	-	3755411	3766131
chr17	-	3803754	3814216
chr17	-	3864559	3866365
chr17	-	3906389	3908036
chr17	+	3974095	3992584
chr17	-	3994049	3999932
chr17	-	4092493	4113975
chr17	+	4157168	4216314
chr17	+	4284211	4289700
chr17	-	4289768	4296090
chr17	-	4405001	4405170
chr17	+	4409805	4410425
chr17	-	4442493	4442971
chr17	-	4489676	4491560
chr17	+	4541487	4553906
chr17	+	4560789	4565055
chr17	+	4568068	4568303
chr17	-	4581619	4581818
chr17	+	4588965	4589304
chr17	+	4591185	4591624
chr17	-	4622144	4630831
chr17	+	4636088	4636192
chr17	+	4646550	4646979
chr17	+	4658141	4658241
chr17	+	4739565	4739767
chr17	-	4743903	4744008
chr17	-	4746838	4747091
chr17	+	4783253	4783855
chr17	+	4785034	4785115
chr17	-	4786705	4786889
chr17	+	4790861	4792302
chr17	-	4795955	4796834
chr17	-	4804872	4811738
chr17	-	4830003	4830210
chr17	-	4830306	4830972
chr17	+	4834285	4838412
chr17	-	4844372	4844789
chr17	-	4878378	4878495
chr17	-	4953072	4953412
chr17	+	4953888	4955818
chr17	+	4974459	4974619
chr17	-	5058229	5059164
chr17	+	5067476	5078753
chr17	-	5126540	5152711
chr17	+	5260727	5263397
chr17	-	5264336	5265338
chr17	-	5282318	5282885
chr17	-	5300227	5304982
chr17	-	5307734	5312614
chr17	-	5329261	5330112
chr17	+	5426891	5427730
chr17	-	5925130	5932032
chr17	+	6278143	6279052
chr17	-	6289449	6291505
chr17	-	6382127	6400428
chr17	+	6472786	6479054
chr17	-	6485272	6485795
chr17	-	6494478	6495544
chr17	-	6531710	6534821
chr17	-	6547182	6547920
chr17	+	6551200	6557274
chr17	+	6600154	6602130
chr17	-	6624935	6630821
chr17	+	6663402	6674229
chr17	+	6840296	6840867
chr17	+	6856805	6857707
chr17	+	6858922	6859103
chr17	+	6859200	6859815
chr17	-	6867894	6868124
chr17	-	6887117	6887354
chr17	-	6922157	6922788
chr17	-	6952932	6958159
chr17	-	7021370	7022536
chr17	-	7052283	7061160
chr17	+	7062683	7062873
chr17	-	7064090	7064163
chr17	-	7074841	7078111
chr17	-	7081704	7083288
chr17	-	7085723	7086283
chr17	+	7091387	7095237
chr17	+	7096640	7096811
chr17	-	7098847	7100898
chr17	+	7105029	7105863
chr17	-	7126011	7127286
chr17	+	7137582	7138272
chr17	+	7152619	7153656
chr17	-	7153844	7155059
chr17	-	7158641	7159001
chr17	+	7171928	7173073
chr17	+	7180831	7181353
chr17	+	7199417	7199627
chr17	-	7227133	7227291
chr17	-	7237880	7238146
chr17	+	7247733	7248042
chr17	+	7252756	7256198
chr17	+	7264572	7264668
chr17	+	7280129	7280235
chr17	+	7283857	7285512
chr17	-	7289229	7289311
chr17	+	7307934	7309753
chr17	+	7328901	7339982
chr17	+	7393354	7393513
chr17	+	7403339	7403663
chr17	+	7416907	7418300
chr17	+	7423769	7423850
chr17	+	7428008	7429772
chr17	-	7431314	7431466
chr17	+	7471458	7471612
chr17	+	7474327	7474457
chr17	-	7495674	7497415
chr17	+	7520447	7520563
chr17	+	7533123	7533265
chr17	+	7549764	7551999
chr17	-	7563944	7567669
chr17	+	7701242	7701425
chr17	+	7702338	7702444
chr17	-	7733144	7733705
chr17	-	7771870	7773236
chr17	+	7775620	7775773
chr17	+	7780526	7780742
chr17	+	7784286	7787432
chr17	+	7847812	7847893
chr17	-	7883346	7883427
chr17	-	7930264	7931338
chr17	-	7961024	7961886
chr17	-	7967170	7968085
chr17	-	7994361	7994474
chr17	-	8006413	8006920
chr17	-	8020070	8020242
chr17	-	8051884	8054219
chr17	-	8076271	8076403
chr17	+	8087192	8092046
chr17	+	8098123	8098207
chr17	-	8132909	8132997
chr17	+	8136632	8138475
chr17	+	8156684	8156963
chr17	-	8184549	8189384
chr17	+	8223980	8226185
chr17	-	8288401	8289752
chr17	-	8449026	8466944
chr17	-	8588228	8588569
chr17	-	8731726	8732212
chr17	+	8753217	8755433
chr17	-	8867434	9006853
chr17	+	9412513	9419833
chr17	+	9428414	9429813
chr17	+	9442376	9444107
chr17	+	9545743	9553996
chr17	-	9670295	9677847
chr17	-	9745143	9748841
chr17	-	9791026	9803243
chr17	-	9825927	9863818
chr17	-	9863940	9880475
chr17	-	10206546	10208368
chr17	-	10263073	10264059
chr17	-	10310459	10310583
chr17	-	10360385	10360480
chr17	-	10391661	10391758
chr17	-	10496606	10498902
chr17	-	10539874	10541276
chr17	+	10573103	10573821
chr17	+	11086103	11107406
chr17	+	11442958	11452169
chr17	-	11731008	11735817
chr17	+	11835206	11836484
chr17	+	11865044	11876306
chr17	+	12428764	12434481
chr17	+	12510286	12549168
chr17	+	12567051	12580201
chr17	+	12633934	12738980
chr17	-	12828951	12831141
chr17	-	12846402	12846487
chr17	-	12860975	12861112
chr17	+	12861164	12861744
chr17	-	13913691	13918363
chr17	-	14080473	14080613
chr17	-	15103236	15104691
chr17	-	15172118	15175048
chr17	-	15399404	15407475
chr17	-	15476714	15480074
chr17	+	15486856	15495129
chr17	+	15544406	15545189
chr17	+	15579463	15579634
chr17	+	15844072	15844155
chr17	-	15850608	15869054
chr17	-	15901777	15901945
chr17	-	15909731	15911932
chr17	+	16030727	16038500
chr17	-	16061501	16078008
chr17	+	16194069	16197065
chr17	+	16261908	16264152
chr17	-	16283454	16283697
chr17	-	16306426	16335783
chr17	+	16410662	16411367
chr17	-	16642570	16643988
chr17	+	16796623	16816053
chr17	-	16887011	16919747
chr17	-	17070362	17071927
chr17	-	17115048	17120073
chr17	+	17120204	17125170
chr17	-	17147857	17150580
chr17	-	17366435	17420958
chr17	+	17421067	17435569
chr17	-	17642553	17647793
chr17	-	17667647	17680765
chr17	+	17751571	17816300
chr17	-	17821798	17827865
chr17	-	17870456	17872270
chr17	+	17872699	17882919
chr17	+	17883942	17889184
chr17	+	17932127	17937850
chr17	+	17966449	17968520
chr17	+	18004057	18005354
chr17	+	18005487	18006622
chr17	+	18029053	18038992
chr17	-	18069803	18073978
chr17	+	18101059	18102666
chr17	-	18106907	18107123
chr17	-	18152981	18158637
chr17	+	18197857	18199924
chr17	-	18320933	18327912
chr17	+	18466608	18469141
chr17	+	18588788	18591977
chr17	+	18625344	18633389
chr17	+	18709991	18711318
chr17	-	18802792	18803171
chr17	+	18885943	18890886
chr17	-	19127621	19129524
chr17	+	19204295	19206412
chr17	+	19223039	19223686
chr17	-	19225593	19225685
chr17	+	19230745	19231055
chr17	+	19377980	19386296
chr17	-	19493030	19495450
chr17	-	19558695	19559020
chr17	-	19559123	19560337
chr17	-	19586118	19586449
chr17	-	19587369	19588872
chr17	-	19709734	19711232
chr17	+	19812367	19821496
chr17	+	19940704	19954330
chr17	-	20000142	20048236
chr17	+	20737368	20739581
chr17	+	20970897	21015921
chr17	-	21016102	21022136
chr17	+	21088131	21097064
chr17	+	21128875	21142316
chr17	+	21142385	21142781
chr17	+	22645589	22652939
chr17	+	22660426	22661212
chr17	-	22982458	22989414
chr17	+	23140842	23149852
chr17	-	23394485	23473754
chr17	+	23628565	23657246
chr17	-	23670519	23676654
chr17	-	23681682	23683011
chr17	+	23683141	23683298
chr17	+	23690880	23691460
chr17	-	23709032	23710064
chr17	+	23721195	23721287
chr17	+	23723649	23732347
chr17	+	23824960	23840357
chr17	-	23875238	23875646
chr17	-	23899851	23903482
chr17	-	23907366	23915023
chr17	-	23922109	23922193
chr17	-	23922334	23922607
chr17	-	23926480	23926565
chr17	-	23949781	23950040
chr17	-	23964834	23965231
chr17	-	23995333	23996133
chr17	+	24006629	24012870
chr17	-	24024656	24025426
chr17	-	24055989	24062714
chr17	+	24068140	24068357
chr17	-	24071176	24071850
chr17	+	24076709	24077048
chr17	+	24080006	24085126
chr17	+	24095401	24098356
chr17	-	24206462	24207406
chr17	-	24234376	24235368
chr17	-	24240171	24248669
chr17	-	24252761	24253726
chr17	-	24253846	24253961
chr17	-	24264422	24265022
chr17	-	24301391	24302038
chr17	+	24333184	24356958
chr17	-	24394484	24396001
chr17	-	24471903	24472141
chr17	+	24473398	24517085
chr17	-	24598039	24600284
chr17	+	24638861	24644926
chr17	+	24802825	24818287
chr17	+	24831626	24833339
chr17	+	24919975	24920160
chr17	-	24920231	24920460
chr17	-	24929516	24929874
chr17	+	24934761	24940470
chr17	+	24944880	24958884
chr17	+	24959385	24959993
chr17	-	24963151	24963258
chr17	-	24967992	24968081
chr17	-	25054207	25112293
chr17	+	25145082	25281081
chr17	+	25320512	25344307
chr17	-	25468008	25469222
chr17	-	25570076	25572759
chr17	-	25642653	25642950
chr17	+	25680674	25683195
chr17	+	25730744	25730760
chr17	+	25730871	25736131
chr17	+	25828609	25832285
chr17	+	25835446	25835805
chr17	+	25910871	25911259
chr17	-	26083268	26083628
chr17	+	26155253	26175666
chr17	+	26183558	26185290
chr17	-	26187193	26188348
chr17	-	26250751	26251556
chr17	+	26255674	26257311
chr17	+	26273253	26274082
chr17	+	26322590	26335759
chr17	-	26446514	26507125
chr17	+	26670168	26671516
chr17	+	26743159	26782955
chr17	-	26839411	26868787
chr17	-	27207998	27210232
chr17	-	27224886	27226365
chr17	+	27250863	27252667
chr17	+	27288653	27291416
chr17	+	27373958	27375841
chr17	+	27493862	27522173
chr17	+	27533998	27534301
chr17	-	27617433	27619032
chr17	-	27684653	27685600
chr17	+	27692417	27693131
chr17	+	27701459	27702916
chr17	-	27795746	27798074
chr17	+	28131916	28227908
chr17	+	28282791	28284303
chr17	+	28343104	28346538
chr17	-	28346849	28347972
chr17	+	28463199	28642538
chr17	+	29606558	29607352
chr17	+	29621499	29622276
chr17	+	29637017	29638226
chr17	+	29670710	29671399
chr17	-	29707735	29708605
chr17	+	29713029	29714217
chr17	-	29932276	29977257
chr17	+	30310783	30312388
chr17	+	30334685	30337118
chr17	-	30350582	30350912
chr17	-	30372914	30377505
chr17	-	30457614	30458119
chr17	+	30470305	30470663
chr17	-	30473035	30478172
chr17	+	30493255	30493389
chr17	+	30499564	30500103
chr17	-	30610835	30612101
chr17	-	30711504	30713870
chr17	-	30771514	30773121
chr17	-	30795053	30795746
chr17	-	30795834	30796787
chr17	+	30928724	30929027
chr17	+	30945200	30949360
chr17	+	30956973	30959272
chr17	-	31086533	31091539
chr17	+	31101451	31103597
chr17	-	31112087	31115137
chr17	+	31130441	31146383
chr17	+	31160694	31168831
chr17	-	31171555	31173755
chr17	-	31217891	31219771
chr17	-	31229757	31231346
chr17	-	31281373	31281748
chr17	-	31289034	31290334
chr17	-	31329413	31332493
chr17	-	31335602	31337719
chr17	+	31365547	31368971
chr17	-	31415883	31421918
chr17	+	31440757	31441444
chr17	-	31455488	31456032
chr17	-	31526289	31526451
chr17	+	31614334	31614495
chr17	-	31916743	31916890
chr17	+	31958147	31962469
chr17	+	31975780	31984772
chr17	+	32016509	32016591
chr17	+	32022700	32025512
chr17	+	32025724	32028703
chr17	+	32032895	32033093
chr17	+	32033189	32038217
chr17	+	32369778	32371698
chr17	-	32380630	32381625
chr17	-	32714420	32715851
chr17	-	32720544	32730317
chr17	+	32807206	32808928
chr17	-	32845591	32857720
chr17	-	33030505	33034522
chr17	-	33034564	33043439
chr17	-	33066442	33067430
chr17	-	33076451	33077475
chr17	-	33173744	33178644
chr17	+	33600655	33600816
chr17	-	33706735	33707932
chr17	+	33748935	33752404
chr17	-	33762442	33771118
chr17	-	33962618	33967988
chr17	-	33972683	33973084
chr17	+	33988571	34015462
chr17	+	34115521	34116727
chr17	-	34127733	34129294
chr17	+	34149462	34150069
chr17	-	34162609	34162927
chr17	-	34196700	34209044
chr17	-	34211986	34212478
chr17	-	34230853	34234944
chr17	+	34262885	34263476
chr17	-	34280038	34287863
chr17	-	34371827	34372623
chr17	-	34519171	34541534
chr17	-	34549612	34561140
chr17	+	34604750	34607190
chr17	-	34610129	34610990
chr17	-	34627953	34635191
chr17	-	34753021	34811139
chr17	-	34853408	34857576
chr17	+	34857684	34860816
chr17	+	34872897	34880656
chr17	+	35037253	35038947
chr17	+	35039010	35039317
chr17	+	35063530	35066785
chr17	-	35078457	35079406
chr17	+	35095799	35097612
chr17	+	35110091	35116767
chr17	+	35116921	35118098
chr17	-	35126385	35127097
chr17	+	35140071	35140185
chr17	-	35152236	35152343
chr17	+	35241931	35273898
chr17	-	35278186	35278326
chr17	-	35315765	35315889
chr17	-	35322277	35326860
chr17	+	35333043	35333808
chr17	+	35375681	35376037
chr17	+	35390807	35390844
chr17	+	35390870	35390919
chr17	+	35390970	35394071
chr17	+	35425294	35425468
chr17	-	35425625	35426010
chr17	+	35463160	35463247
chr17	-	35484321	35486648
chr17	+	35507183	35509842
chr17	+	35533160	35535960
chr17	+	35550559	35550984
chr17	+	35594128	35594357
chr17	+	35666301	35670311
chr17	+	35674925	35683566
chr17	+	35699377	35700834
chr17	-	35752646	35758092
chr17	+	35826674	35827548
chr17	-	35853863	35862761
chr17	-	35897239	35898323
chr17	-	35898748	35905764
chr17	-	35968721	35975177
chr17	-	36055398	36055573
chr17	-	36069986	36071693
chr17	-	36071823	36074781
chr17	-	36111712	36112856
chr17	-	36164247	36164620
chr17	-	36181015	36181450
chr17	-	36191049	36191827
chr17	-	36208778	36209221
chr17	-	36230896	36231736
chr17	-	36276016	36276397
chr17	-	36292433	36294573
chr17	-	36338386	36341150
chr17	-	36341234	36345985
chr17	-	36374307	36376166
chr17	-	36392907	36393604
chr17	-	36759207	36760197
chr17	-	36777769	36779180
chr17	-	36791574	36791676
chr17	-	36806774	36806969
chr17	-	36833623	36833809
chr17	-	36850022	36850207
chr17	-	36875955	36876635
chr17	-	36889560	36890404
chr17	-	36898503	36899183
chr17	-	36899485	36902103
chr17	-	36913504	36914833
chr17	-	36915106	36915141
chr17	-	36926944	36928107
chr17	-	36935052	36937605
chr17	-	36979999	36981128
chr17	-	36994836	36996087
chr17	-	37021500	37021935
chr17	-	37032811	37033855
chr17	-	37033964	37034007
chr17	-	37034121	37034138
chr17	+	37048493	37049096
chr17	+	37098848	37099554
chr17	-	37125426	37125554
chr17	-	37142577	37143943
chr17	-	37179456	37181424
chr17	+	37221063	37221231
chr17	+	37223058	37226834
chr17	-	37229178	37229306
chr17	+	37245051	37245636
chr17	-	37247905	37251599
chr17	-	37308565	37311474
chr17	+	37322322	37323493
chr17	+	37372432	37373610
chr17	-	37374285	37377434
chr17	-	37401969	37402658
chr17	+	37406115	37422883
chr17	-	37427216	37427941
chr17	-	37433273	37433593
chr17	-	37517042	37517268
chr17	-	37523359	37523450
chr17	-	37526374	37526509
chr17	-	37534345	37535880
chr17	-	37584571	37586413
chr17	-	37598572	37598860
chr17	+	37633230	37637543
chr17	-	37695084	37695408
chr17	+	37752258	37753932
chr17	+	37866556	37871971
chr17	+	37896182	37899876
chr17	+	37942200	37942940
chr17	+	37958575	37958666
chr17	+	37968867	37969503
chr17	-	37972873	37973161
chr17	-	37983106	37983196
chr17	+	37997707	38014629
chr17	+	38015331	38015650
chr17	-	38065097	38065376
chr17	+	38079954	38081945
chr17	-	38088441	38089363
chr17	+	38133308	38134368
chr17	+	38166903	38167376
chr17	+	38179073	38179275
chr17	+	38186861	38188300
chr17	+	38189702	38189964
chr17	+	38204781	38209162
chr17	-	38212363	38213310
chr17	+	38226386	38229291
chr17	+	38239217	38239885
chr17	+	38251758	38254627
chr17	-	38258487	38259989
chr17	+	38300178	38303229
chr17	-	38306650	38309472
chr17	+	38384988	38385092
chr17	+	38386618	38392797
chr17	+	38395083	38395858
chr17	+	38404375	38405474
chr17	-	38412512	38417720
chr17	+	38424343	38427478
chr17	-	38430993	38431501
chr17	-	38496576	38496977
chr17	-	38510500	38512020
chr17	+	38521323	38529559
chr17	+	38544466	38545357
chr17	-	38720798	38721371
chr17	+	38812157	38814166
chr17	-	38917080	38922341
chr17	-	38962847	38963000
chr17	-	38978262	38978451
chr17	-	39076555	39093959
chr17	-	39207833	39210422
chr17	+	39264572	39264775
chr17	-	39280154	39281450
chr17	-	39331275	39333364
chr17	-	39374109	39374357
chr17	+	39386084	39386189
chr17	-	39437984	39438529
chr17	-	39447432	39447709
chr17	+	39496829	39499357
chr17	-	39504078	39507052
chr17	-	39517570	39517915
chr17	+	39543698	39550387
chr17	+	39575040	39578095
chr17	+	39603985	39604938
chr17	-	39622483	39623393
chr17	-	39629313	39629822
chr17	-	39649599	39651065
chr17	+	39695621	39695745
chr17	-	39741834	39745472
chr17	+	39756238	39756371
chr17	+	39782197	39782318
chr17	-	39782646	39783120
chr17	-	39792566	39792798
chr17	-	39819026	39822179
chr17	-	39907798	39936219
chr17	+	40116854	40122443
chr17	+	40141734	40142196
chr17	+	40167058	40169722
chr17	+	40192155	40192614
chr17	-	40281147	40282146
chr17	-	40316053	40316542
chr17	+	40319645	40327310
chr17	-	40334036	40334412
chr17	-	40346983	40347919
chr17	+	40467285	40467667
chr17	+	40494355	40514536
chr17	+	40519547	40526577
chr17	+	40569126	40569391
chr17	+	40596010	40602163
chr17	+	40655404	40663752
chr17	-	40675616	40676266
chr17	-	40690358	40695153
chr17	-	40704372	40706652
chr17	-	40838256	40838824
chr17	-	40901743	40908248
chr17	+	40911297	40915585
chr17	+	41217707	41240154
chr17	-	41395673	41405059
chr17	+	41527885	41603997
chr17	-	41730886	41732935
chr17	+	41744418	41772632
chr17	-	41948004	41950042
chr17	+	41961542	41990046
chr17	-	42023470	42056924
chr17	+	42206439	42250882
chr17	+	42284081	42304880
chr17	-	42355587	42361883
chr17	+	42614003	42621510
chr17	+	42641923	42646162
chr17	+	42686306	42706782
chr17	+	42760749	42767559
chr17	+	42963921	42978272
chr17	+	43082650	43082749
chr17	+	43128703	43129074
chr17	-	43166311	43174973
chr17	-	43252462	43252568
chr17	+	43261036	43261503
chr17	-	43264365	43264463
chr17	+	43272738	43273034
chr17	+	43347754	43348519
chr17	+	43349496	43355325
chr17	+	43374179	43375669
chr17	+	43403518	43403725
chr17	+	43407703	43407877
chr17	+	43408379	43409075
chr17	-	43483990	43488745
chr17	+	43508540	43509225
chr17	-	43544447	43544933
chr17	-	43829147	43862435
chr17	-	43983543	43984387
chr17	+	44029034	44030096
chr17	-	44036408	44038491
chr17	-	44220361	44222291
chr17	+	44223965	44226564
chr17	+	44274249	44280423
chr17	+	44325818	44326731
chr17	-	44343242	44345193
chr17	-	44376337	44377041
chr17	+	44396842	44399507
chr17	+	44430282	44431468
chr17	-	44565581	44573606
chr17	+	44639244	44639699
chr17	-	44643203	44648890
chr17	-	44657366	44659007
chr17	-	44745207	44749186
chr17	+	44844201	44845537
chr17	-	44927845	44934422
chr17	-	45054429	45055093
chr17	-	45139430	45140090
chr17	+	45165082	45196252
chr17	-	45221211	45224245
chr17	+	45278603	45279291
chr17	-	45402115	45405434
chr17	+	45425954	45427036
chr17	+	45489009	45496438
chr17	-	45527917	45529784
chr17	+	45550691	45557279
chr17	-	45598438	45599726
chr17	-	45604392	45604537
chr17	+	45632308	45633770
chr17	+	45706931	45710073
chr17	-	45778636	45785988
chr17	+	45802947	45805490
chr17	-	45808344	45808424
chr17	-	45817652	45820419
chr17	+	45827349	45829572
chr17	-	45858750	45893035
chr17	+	45898231	45900399
chr17	+	45911380	45911987
chr17	+	45941111	45948928
chr17	+	45969479	45970437
chr17	+	45979646	45980078
chr17	+	45994064	46001228
chr17	+	46067342	46088190
chr17	-	46112260	46115968
chr17	+	46133077	46139880
chr17	-	46152192	46169318
chr17	-	46474012	46478859
chr17	+	46512065	46552713
chr17	+	46586805	46588009
chr17	+	46588141	46592338
chr17	-	46599317	46600600
chr17	-	46636286	46639247
chr17	+	46652824	46657367
chr17	-	46693287	46695632
chr17	+	47504753	47567237
chr17	-	50333284	50336066
chr17	+	50397213	50400640
chr17	+	50418627	50423183
chr17	+	50431812	50431984
chr17	-	50697960	50700109
chr17	+	50846593	50854029
chr17	+	51183605	51199693
chr17	+	51585891	51660275
chr17	-	52267620	52276377
chr17	-	52340924	52345751
chr17	+	52383357	52393134
chr17	+	52410596	52413440
chr17	+	52413591	52417736
chr17	+	52427996	52429320
chr17	+	52539539	52540304
chr17	+	52689165	52689456
chr17	+	52689499	52689824
chr17	-	52833832	52962034
chr17	-	53281771	53282326
chr17	-	53312099	53317588
chr17	-	53415754	53420438
chr17	+	53438888	53439303
chr17	+	53519583	53521500
chr17	-	53625283	53625396
chr17	+	53646748	53647100
chr17	+	53675416	53676352
chr17	-	53679999	53681418
chr17	-	53712820	53712964
chr17	-	53759151	53759947
chr17	-	53783869	53784426
chr17	-	53803394	53847685
chr17	-	53895664	53899244
chr17	-	53945302	53948939
chr17	-	53959339	53961474
chr17	-	54034317	54034759
chr17	+	54062915	54084225
chr17	+	54125149	54127289
chr17	+	54188822	54387790
chr17	-	54387911	54401680
chr17	-	54513363	54516144
chr17	-	54536538	54538583
chr17	+	54563511	54587273
chr17	+	54643954	54644482
chr17	+	54652895	54666633
chr17	+	54785670	54820468
chr17	+	54997927	54998768
chr17	-	55052317	55076417
chr17	+	55130122	55131013
chr17	-	55163666	55167479
chr17	+	55318374	55322973
chr17	-	55325469	55342703
chr17	-	55394760	55394969
chr17	-	55498530	55499576
chr17	-	55504473	55505306
chr17	+	55508381	55510838
chr17	-	55582236	55587455
chr17	-	55684586	55687317
chr17	+	55777752	55824024
chr17	-	55858961	55861503
chr17	+	55932631	55957936
chr17	+	56033030	56055662
chr17	+	56111684	56116123
chr17	+	56321915	56334761
chr17	+	56832715	56833825
chr17	-	56888820	56889678
chr17	-	57292051	57293589
chr17	-	57358806	57360077
chr17	-	57495445	57497282
chr17	+	57706025	57706186
chr17	+	57814147	57818431
chr17	+	57857748	57858879
chr17	+	57912300	57951864
chr17	-	58059014	58095639
chr17	+	58219693	58232738
chr17	+	58786484	58810809
chr17	+	58819851	58820399
chr17	-	58820638	58826834
chr17	+	58867246	58868438
chr17	+	58908437	58909022
chr17	+	58916160	58916327
chr17	+	58954583	58955230
chr17	+	59032455	59035624
chr17	+	59053856	59063771
chr17	-	59063895	59065799
chr17	-	59130162	59130348
chr17	-	59144620	59145097
chr17	-	59157788	59159425
chr17	+	59195940	59197003
chr17	+	59218363	59223502
chr17	-	59223655	59229128
chr17	-	59255504	59255728
chr17	+	59257765	59257927
chr17	-	59258607	59259228
chr17	-	59304436	59304696
chr17	-	59312612	59312883
chr17	-	59327328	59327593
chr17	-	59342017	59342278
chr17	-	59349599	59349858
chr17	-	59362481	59363286
chr17	-	59403563	59403660
chr17	-	59436466	59437722
chr17	-	59529334	59561067
chr17	-	59586060	59591892
chr17	-	59626188	59643665
chr17	-	59817381	59817466
chr17	-	59919601	59922986
chr17	+	59931423	59932655
chr17	-	59933697	59935170
chr17	-	60033221	60088408
chr17	-	60206786	60206922
chr17	-	60227498	60231409
chr17	-	60287554	60289479
chr17	-	60399508	60399821
chr17	+	60480309	60482890
chr17	-	60564178	60580000
chr17	-	60976241	60984385
chr17	-	61177305	61252717
chr17	-	61456604	61480315
chr17	+	61654777	61655895
chr17	+	61729605	61732674
chr17	+	62304109	62305550
chr17	+	62391710	62444765
chr17	-	62471468	62480572
chr17	-	62642514	62645172
chr17	-	62776915	62783880
chr17	+	62784157	62792989
chr17	+	63144667	63146250
chr17	+	63163724	63164084
chr17	+	63252916	63280516
chr17	+	63463786	63463934
chr17	+	63758207	63758528
chr17	-	63758915	63762138
chr17	+	63781807	63785824
chr17	-	63815448	63851338
chr17	+	63960729	63965077
chr17	-	64023313	64030490
chr17	-	64047703	64048282
chr17	-	64063480	64107998
chr17	-	64448699	64449674
chr17	-	64552337	64552907
chr17	-	64557227	64558766
chr17	-	64613365	64613763
chr17	-	64645237	64648343
chr17	-	64730434	64733060
chr17	-	64763587	64763892
chr17	-	64785579	64791688
chr17	+	64821033	64822049
chr17	+	64922737	65013514
chr17	+	65013583	65024589
chr17	+	65025350	65027047
chr17	-	67629559	67630453
chr17	+	68592581	68596390
chr17	-	68701119	68704239
chr17	+	68734999	68739819
chr17	-	68744730	68749976
chr17	-	68887027	68887181
chr17	-	68943379	68945472
chr17	+	69331560	69336181
chr17	+	69711693	69711862
chr17	+	69721451	69730217
chr17	+	69738734	69745026
chr17	+	69757763	69757997
chr17	+	69789735	69792772
chr17	+	69834123	69836157
chr17	+	69836240	69849608
chr17	+	69875483	69877200
chr17	+	69941492	69947477
chr17	+	69947781	69948434
chr17	+	69948562	69951550
chr17	-	69974478	69981268
chr17	-	70033812	70039044
chr17	-	70052682	70053455
chr17	-	70096584	70099896
chr17	+	70125200	70131315
chr17	+	70212551	70212937
chr17	+	70245100	70248500
chr17	-	70257022	70269744
chr17	+	70281423	70283355
chr17	-	70285110	70293214
chr17	-	70360346	70362427
chr17	-	70379854	70380585
chr17	-	70400412	70401098
chr17	+	70428362	70430599
chr17	+	70432636	70433244
chr17	-	70443598	70449114
chr17	-	70465910	70466016
chr17	+	70472323	70480280
chr17	+	70495813	70507192
chr17	-	70520563	70524766
chr17	+	70549968	70550218
chr17	+	70555280	70556908
chr17	+	70601526	70605726
chr17	-	70618070	70618151
chr17	-	70638972	70639223
chr17	-	70655344	70656218
chr17	-	70656362	70662031
chr17	+	70688879	70690503
chr17	-	70713485	70716215
chr17	+	70754473	70769223
chr17	-	70769660	70770171
chr17	-	70777146	70777789
chr17	-	70794136	70794308
chr17	+	70840474	70901226
chr17	+	70979606	70993102
chr17	-	71004148	71004404
chr17	+	71015962	71021386
chr17	+	71024293	71024420
chr17	+	71051178	71063720
chr17	-	71128852	71129018
chr17	-	71136118	71136346
chr17	-	71139344	71141133
chr17	+	71172848	71174102
chr17	+	71175154	71176189
chr17	-	71232458	71234868
chr17	-	71271763	71272647
chr17	+	71286640	71286722
chr17	-	71292661	71317434
chr17	-	71351196	71351896
chr17	-	71359353	71362914
chr17	-	71384169	71384393
chr17	-	71384490	71385549
chr17	-	71400527	71404199
chr17	-	71409831	71412215
chr17	-	71425946	71427343
chr17	-	71445270	71445822
chr17	+	71486370	71486640
chr17	+	71493961	71499140
chr17	-	71509218	71509548
chr17	-	71531797	71534776
chr17	-	71558203	71565078
chr17	-	71565220	71567983
chr17	+	71578121	71579983
chr17	-	71587038	71587113
chr17	-	71595799	71596139
chr17	-	71611103	71611308
chr17	-	71681467	71720039
chr17	+	71720159	71747828
chr17	-	71773302	71773581
chr17	-	71797754	71798690
chr17	-	71812618	71815140
chr17	+	71856258	71861209
chr17	+	71892846	71893125
chr17	-	71893331	71893617
chr17	-	71899790	71903400
chr17	-	71906261	71906512
chr17	+	71913250	71960401
chr17	-	71976587	71976848
chr17	-	71985463	71986482
chr17	-	71987619	71989051
chr17	-	72039369	72045076
chr17	-	72086494	72093360
chr17	-	72134916	72135091
chr17	-	72137389	72151184
chr17	-	72192843	72195789
chr17	-	72195854	72218281
chr17	-	72233533	72234023
chr17	+	72244504	72244563
chr17	+	72246126	72246613
chr17	+	72376775	72380526
chr17	+	72380641	72389826
chr17	+	72454128	72455505
chr17	+	72651337	72698478
chr17	+	72719879	72720989
chr17	+	72789232	72814816
chr17	+	72881230	72909734
chr17	+	72990013	72995099
chr17	+	73559134	73572396
chr17	-	73590843	73594177
chr17	-	73629388	73630280
chr17	-	73631856	73632199
chr17	+	73634325	73634452
chr17	+	73639414	73639556
chr17	+	73654121	73654553
chr17	-	73676392	73678491
chr17	+	73694495	73694604
chr17	+	73695110	73698644
chr17	+	73722104	73722354
chr17	-	73900342	73903982
chr17	-	73958524	73959145
chr17	-	73966886	73967460
chr17	-	73969386	73970520
chr17	-	74078050	74078624
chr17	-	74217410	74289878
chr17	-	74343179	74343787
chr17	-	74400137	74409461
chr17	-	74483834	74484816
chr17	+	74502899	74504668
chr17	+	74533613	74551630
chr17	+	74551801	74554230
chr17	+	74582768	74585105
chr17	+	75319750	75321899
chr17	-	75366702	75366776
chr17	-	75384935	75385323
chr17	-	75427449	75427576
chr17	-	75538970	75539149
chr17	+	75599152	75601760
chr17	+	75625086	75626515
chr17	-	75693527	75694141
chr17	+	75732639	75735186
chr17	-	75770044	75771045
chr17	+	75805587	75808619
chr17	+	75810189	75811047
chr17	+	75852173	75861633
chr17	+	75895597	75897411
chr17	+	75936682	75938163
chr17	-	76003646	76004043
chr17	+	76064114	76064397
chr17	+	76134187	76214084
chr17	+	76580377	76582974
chr17	+	76623704	76642061
chr17	-	76694542	76695138
chr17	-	76710822	76710929
chr17	-	76754143	76754332
chr17	-	76797418	76808274
chr17	-	76820914	76821826
chr17	-	76825855	76827380
chr17	-	76864547	76865425
chr17	-	76878204	76883217
chr17	-	76893758	76894060
chr17	-	76902381	76902802
chr17	+	77093764	77093852
chr17	-	77110980	77113646
chr17	-	77123362	77124387
chr17	-	77126831	77127715
chr17	+	77207237	77214346
chr17	-	77219880	77222421
chr17	-	77229121	77230594
chr17	+	77230800	77233927
chr17	+	77244336	77245162
chr17	+	77261539	77263038
chr17	+	77281011	77281677
chr17	+	77282152	77284339
chr17	-	77289955	77292386
chr17	-	77385819	77385928
chr17	-	77410553	77411491
chr17	-	77420791	77420905
chr17	+	77441993	77442494
chr17	-	77445759	77450408
chr17	-	77460771	77462434
chr17	-	77465049	77465254
chr17	-	77465871	77466607
chr17	-	77469136	77469206
chr17	-	77474226	77474317
chr17	-	77485913	77486092
chr17	-	77487361	77487914
chr17	-	77510162	77510636
chr17	+	77510859	77511752
chr17	+	77528914	77530347
chr17	-	77534834	77536670
chr17	+	77571075	77573990
chr17	+	77575029	77575441
chr17	-	77582962	77583550
chr17	-	77588713	77588795
chr17	+	77601721	77601826
chr17	+	77603625	77604437
chr17	-	77604532	77605031
chr17	-	77609582	77609945
chr17	-	77615400	77615987
chr17	-	77632518	77632765
chr17	-	77646638	77647483
chr17	-	77685360	77702724
chr17	+	77749588	77752702
chr17	-	77787397	77787892
chr17	-	77816962	77824470
chr17	-	77868147	77868578
chr17	-	77876056	77878311
chr17	+	77966793	77969576
chr17	+	77979811	77984821
chr17	+	78009996	78011155
chr17	-	78071473	78114517
chr17	-	78178457	78182085
chr17	+	78215722	78249619
chr17	+	78268062	78270069
chr17	+	78286943	78289652
chr17	-	78303543	78307328
chr17	+	78382043	78382183
chr17	-	78447156	78451814
chr17	+	78599951	78602901
chr17	+	78631151	78636101
