# Supplementary material for: Intergenic, gene terminal, and intragenic CpG islands in the human genome
Source: BMC Genomics. 2010 Jan 19;11:48. doi: 10.1186/1471-2164-11-48 (PMC2817693; doi:10.1186/1471-2164-11-48)
Supplement: Additional file 2 — Gene elements. The archive contains row data used for statistical significance of gene elements and CGIs overlap. See Table 1 and Figure 1 in the manuscript. [file 1471-2164-11-48-S2.ZIP › 1intron_coding_exon/1intron_coding_exon_chr18.txt]

chr18	-	148715	153306
chr18	-	255531	257965
chr18	+	470758	490507
chr18	+	608107	609211
chr18	-	647948	649639
chr18	-	696579	702503
chr18	+	741805	746556
chr18	-	895498	897658
chr18	-	1266079	1268568
chr18	-	1268635	1348726
chr18	-	1348762	1349387
chr18	+	2553859	2556819
chr18	+	2563086	2564986
chr18	+	2693885	2695690
chr18	+	2722491	2728393
chr18	+	2765923	2767802
chr18	-	2837321	2837805
chr18	-	2944598	2950646
chr18	+	3183957	3204931
chr18	+	3243427	3243885
chr18	+	3263081	3267249
chr18	-	3442381	3446350
chr18	-	3804274	3835231
chr18	-	5435244	5468239
chr18	-	5468438	5478999
chr18	+	6291957	6301552
chr18	+	6827414	6841031
chr18	-	6863574	6863681
chr18	-	6948662	6949339
chr18	+	7070457	7107658
chr18	+	7557890	7764145
chr18	+	7764270	7878102
chr18	+	8708647	8710334
chr18	+	8786461	8788093
chr18	+	9092796	9107834
chr18	+	9172518	9185547
chr18	+	9327351	9349968
chr18	+	9386545	9389342
chr18	+	9503288	9506841
chr18	-	9507302	9512156
chr18	+	9604269	9604475
chr18	+	9698442	9765273
chr18	+	9904333	9921805
chr18	+	10445037	10458464
chr18	+	10462059	10475457
chr18	-	10516156	10520765
chr18	-	10686538	10687745
chr18	+	10847210	10861250
chr18	-	11742578	11742850
chr18	-	11876778	11876915
chr18	+	11883576	11886982
chr18	+	11971765	11989051
chr18	+	12244956	12252822
chr18	-	12298349	12298684
chr18	+	12361691	12366967
chr18	-	12398007	12410322
chr18	-	12439896	12442253
chr18	-	12525601	12536672
chr18	+	12691113	12692484
chr18	+	12693164	12696547
chr18	-	12696721	12702699
chr18	+	12849254	12874071
chr18	+	12938232	12941852
chr18	+	13020608	13030827
chr18	+	13058237	13058356
chr18	+	13079565	13082374
chr18	+	13377762	13428241
chr18	+	13602774	13611114
chr18	-	13611271	13633356
chr18	+	13661973	13671603
chr18	-	13721934	13724461
chr18	-	14114476	14122273
chr18	+	16904573	16944776
chr18	-	17217635	17218163
chr18	+	17402054	17407272
chr18	-	17446403	17456682
chr18	+	17537707	17538462
chr18	+	17575772	17599729
chr18	+	18006239	18010912
chr18	+	18770922	18780403
chr18	+	18989915	19022798
chr18	-	19087029	19087689
chr18	-	19132030	19143641
chr18	+	19264640	19271742
chr18	+	19287465	19296924
chr18	-	19337683	19338331
chr18	-	19407537	19420248
chr18	+	19483156	19496671
chr18	+	19523940	19547880
chr18	+	19707178	19710254
chr18	+	19898151	19899972
chr18	+	19977222	19977320
chr18	-	19990005	19993432
chr18	-	20030163	20059003
chr18	+	20202335	20211374
chr18	+	20260755	20261879
chr18	-	20294884	20302748
chr18	-	21029207	21058306
chr18	-	21156150	21184868
chr18	+	21921540	21924462
chr18	-	21968030	21978519
chr18	-	22310622	22335033
chr18	-	22695258	22696143
chr18	+	22696559	22699619
chr18	-	22764786	22766953
chr18	-	22882466	22976650
chr18	-	23981747	24010924
chr18	-	26866241	26876555
chr18	-	26920704	26921628
chr18	-	26923556	26924988
chr18	-	26927605	26935863
chr18	+	26993491	26996492
chr18	+	27152310	27160540
chr18	+	27210921	27219095
chr18	+	27281887	27290399
chr18	+	27308366	27309605
chr18	+	27332258	27352198
chr18	-	27425933	27426855
chr18	-	27500334	27518272
chr18	+	27765485	27776568
chr18	+	27852989	27871075
chr18	+	27926848	27945713
chr18	-	28024095	28025781
chr18	-	28226997	28304268
chr18	-	28576011	28603605
chr18	-	29060818	29079206
chr18	-	29231171	29245992
chr18	+	29939123	29963832
chr18	+	30590006	30599921
chr18	+	30654878	30659227
chr18	+	30875624	30904155
chr18	-	31076847	31077112
chr18	-	31097620	31097906
chr18	-	31173939	31174192
chr18	-	31207563	31207837
chr18	-	31313374	31314414
chr18	+	31314526	31331680
chr18	+	31488764	31497588
chr18	-	31809057	31811369
chr18	-	31867799	31874767
chr18	-	31957626	31958480
chr18	+	31960573	31960590
chr18	+	31964033	31967197
chr18	+	32021643	32029216
chr18	+	32131962	32189498
chr18	+	32574800	32576696
chr18	-	32589273	32594567
chr18	-	32639464	32641807
chr18	+	32652935	32662643
chr18	-	32663158	32668279
chr18	-	33109202	33155793
chr18	+	33319569	33399316
chr18	-	37789323	37791531
chr18	-	38867831	38949379
chr18	+	39108358	39111210
chr18	+	40535796	40703191
chr18	+	41458778	41459644
chr18	+	41501058	41501794
chr18	+	41564435	41564976
chr18	-	41659744	41670990
chr18	-	41700971	41701525
chr18	-	41749585	41749971
chr18	-	41874012	41906119
chr18	-	41923961	41925645
chr18	+	41929096	41932135
chr18	+	41938406	41939156
chr18	+	41952281	41953888
chr18	+	42050560	42073967
chr18	-	42168297	42267149
chr18	-	42343777	42352089
chr18	-	42381020	42391316
chr18	-	42428428	42435177
chr18	-	42538626	42590338
chr18	+	42725016	42751282
chr18	-	42833416	42834763
chr18	-	42910698	42914864
chr18	-	42915074	42916707
chr18	-	42937907	42956555
chr18	+	43650934	43676889
chr18	-	44400115	44416981
chr18	-	44728806	44730179
chr18	-	45112375	45114095
chr18	-	45172014	45210622
chr18	-	45262779	45263951
chr18	+	45271814	45271899
chr18	-	45342774	45345683
chr18	-	45583222	45593836
chr18	-	45675543	45682961
chr18	-	46032153	46041431
chr18	-	46057573	46060250
chr18	+	46067227	46067954
chr18	-	46156287	46160492
chr18	+	46587219	46589669
chr18	+	46676297	46688429
chr18	+	46754930	46764462
chr18	+	46827664	46829052
chr18	-	48121247	48532420
chr18	+	49985526	50004385
chr18	-	50050030	50051726
chr18	+	50134472	50134851
chr18	+	50141224	50142009
chr18	+	50142800	50143137
chr18	+	50409569	50413166
chr18	-	50695968	50697596
chr18	-	50759313	50760903
chr18	-	51403582	51405273
chr18	-	51874889	51878332
chr18	+	52444687	52456571
chr18	+	52490906	52497559
chr18	-	53171255	53172629
chr18	-	53398430	53404783
chr18	+	53438882	53439937
chr18	+	53524818	53549642
chr18	+	53967790	53984016
chr18	-	54140699	54141442
chr18	+	54356437	54397025
chr18	+	54490065	54499380
chr18	+	54738846	54752643
chr18	+	54958248	54967723
chr18	-	55038617	55043702
chr18	-	55090827	55091129
chr18	-	55130985	55136507
chr18	-	55173871	55177242
chr18	-	55257791	55266194
chr18	-	55266316	55273062
chr18	+	55514922	55515423
chr18	+	55718448	55718638
chr18	+	57309013	57317397
chr18	-	57354843	57357235
chr18	+	57976022	57979345
chr18	+	58045903	58046516
chr18	+	58143641	58166379
chr18	+	58358006	58360709
chr18	+	58393764	58394723
chr18	-	58535473	58648246
chr18	-	59181082	59185223
chr18	+	59229792	59240445
chr18	+	59302810	59305157
chr18	+	59374541	59376563
chr18	-	59407047	59407868
chr18	-	59461432	59461626
chr18	-	59474276	59475044
chr18	+	59479071	59479265
chr18	+	59528576	59529547
chr18	+	59600755	59610605
chr18	+	59709827	59713476
chr18	+	59733893	59735668
chr18	-	59796691	59798013
chr18	+	59916252	59916790
chr18	-	61581269	61627918
chr18	-	62386928	62390226
chr18	-	64515521	64516148
chr18	+	64532118	64533152
chr18	+	64655587	64656921
chr18	+	64657144	64664528
chr18	+	65219527	65382701
chr18	-	65496070	65516618
chr18	-	65765286	65765576
chr18	-	65927934	65932660
chr18	-	65952758	65953399
chr18	-	66014865	66015839
chr18	-	66023532	66023843
chr18	-	68356988	68360018
chr18	-	68683457	68683787
chr18	+	69948874	69953976
chr18	-	69967325	69973358
chr18	+	70081693	70109961
chr18	+	70136215	70138726
chr18	+	70318249	70319542
chr18	+	70329229	70330661
chr18	+	70334608	70336712
chr18	+	70352907	70374551
chr18	+	70396543	70398344
chr18	+	70476651	70481950
chr18	-	72665351	72690468
chr18	-	72850871	72857775
chr18	+	72907330	72946154
chr18	+	73092159	73097100
chr18	+	74841345	74853060
chr18	+	74930518	74957462
chr18	+	74957638	74971341
chr18	+	75197700	75198265
chr18	-	75261468	75271389
chr18	+	75521793	75540381
chr18	+	75541250	75556211
chr18	-	75556297	75556963
chr18	-	75795011	75804316
chr18	-	75804451	75811711
chr18	+	75838690	75849227
chr18	+	75895642	75897654
chr18	-	75976525	75991975
chr18	-	76061807	76106150
