# Supplementary material for: Intergenic, gene terminal, and intragenic CpG islands in the human genome
Source: BMC Genomics. 2010 Jan 19;11:48. doi: 10.1186/1471-2164-11-48 (PMC2817693; doi:10.1186/1471-2164-11-48)
Supplement: Additional file 2 — Gene elements. The archive contains row data used for statistical significance of gene elements and CGIs overlap. See Table 1 and Figure 1 in the manuscript. [file 1471-2164-11-48-S2.ZIP › 1intron_coding_exon/1intron_coding_exon_chr19.txt]

chr19	-	28091	28329
chr19	-	239172	242284
chr19	-	287174	295773
chr19	-	325422	326662
chr19	+	423502	425620
chr19	+	447552	448831
chr19	+	458845	469887
chr19	+	483109	486835
chr19	+	495127	498278
chr19	+	523702	528772
chr19	-	541578	554542
chr19	+	583939	584424
chr19	-	591140	594233
chr19	+	603885	614046
chr19	-	627527	628790
chr19	+	645971	646351
chr19	+	660152	677136
chr19	+	709727	710907
chr19	-	748506	750411
chr19	+	766852	772484
chr19	+	778905	779228
chr19	+	792070	794459
chr19	+	794627	794891
chr19	+	803396	803874
chr19	-	810745	811615
chr19	-	841245	841962
chr19	+	853131	864086
chr19	+	868747	869542
chr19	+	880897	883416
chr19	+	935564	936863
chr19	-	951863	954127
chr19	+	965473	971770
chr19	+	977724	982068
chr19	+	992427	992507
chr19	+	993826	994038
chr19	-	1018495	1019411
chr19	+	1045078	1046257
chr19	+	1055127	1056183
chr19	-	1056809	1057239
chr19	-	1078765	1083088
chr19	+	1100442	1105182
chr19	-	1158203	1169414
chr19	+	1186918	1186994
chr19	+	1192991	1193453
chr19	+	1201529	1202559
chr19	+	1222036	1222137
chr19	+	1237308	1246542
chr19	+	1307449	1308006
chr19	+	1317381	1318157
chr19	+	1322078	1324069
chr19	+	1334942	1338808
chr19	-	1339938	1341868
chr19	+	1350938	1352294
chr19	+	1358802	1368497
chr19	+	1389428	1389804
chr19	-	1404142	1404244
chr19	-	1426258	1429772
chr19	-	1434020	1434282
chr19	+	1440897	1441156
chr19	-	1442384	1446291
chr19	-	1461730	1461843
chr19	-	1507923	1518462
chr19	-	1536214	1543520
chr19	-	1550560	1556358
chr19	-	1597427	1601175
chr19	-	1738186	1739895
chr19	-	1756456	1756886
chr19	-	1761683	1762487
chr19	-	1779631	1799200
chr19	-	1805760	1814039
chr19	+	1832048	1832233
chr19	+	1866026	1868691
chr19	+	1920959	1929302
chr19	-	1930093	1930160
chr19	-	1938692	1941002
chr19	-	1941822	1944018
chr19	-	1948463	1966295
chr19	-	1997283	1997365
chr19	-	1997691	2001799
chr19	+	2028013	2029138
chr19	-	2048162	2048249
chr19	-	2061224	2061705
chr19	+	2089714	2102237
chr19	-	2115265	2131710
chr19	+	2186990	2187153
chr19	+	2194544	2195541
chr19	-	2200744	2201334
chr19	+	2205482	2206204
chr19	-	2220744	2222382
chr19	-	2230113	2231848
chr19	+	2279477	2279559
chr19	-	2340926	2347535
chr19	-	2378323	2378411
chr19	+	2395539	2407667
chr19	-	2427401	2427525
chr19	-	2466146	2471605
chr19	-	2684484	2688045
chr19	+	2718685	2719966
chr19	+	2736677	2741417
chr19	+	2771123	2774036
chr19	+	2778742	2783299
chr19	+	2792574	2801583
chr19	+	2818423	2824492
chr19	-	2852047	2866518
chr19	+	2890406	2895835
chr19	-	2938237	2938352
chr19	-	2979802	2979878
chr19	+	3012256	3013171
chr19	+	3045786	3061145
chr19	+	3087594	3099587
chr19	+	3137213	3143466
chr19	+	3155750	3156935
chr19	+	3175997	3201981
chr19	-	3317665	3332708
chr19	+	3445103	3447538
chr19	-	3474057	3476864
chr19	+	3502193	3508103
chr19	+	3524346	3524688
chr19	-	3536821	3537491
chr19	+	3546932	3550846
chr19	-	3563302	3563781
chr19	+	3618352	3651294
chr19	+	3679479	3679600
chr19	-	3686934	3687161
chr19	+	3710599	3710686
chr19	-	3713817	3716162
chr19	-	3721958	3722524
chr19	-	3735450	3735822
chr19	+	3735883	3736061
chr19	+	3836843	3853483
chr19	-	3884696	3887571
chr19	-	3915990	3920671
chr19	+	3935349	3936375
chr19	-	3958786	3963919
chr19	-	3999243	4004968
chr19	-	4061654	4068416
chr19	+	4068628	4074780
chr19	-	4104772	4105894
chr19	-	4128136	4130100
chr19	+	4131907	4133470
chr19	+	4180615	4182186
chr19	+	4198168	4200223
chr19	-	4231358	4233865
chr19	+	4249343	4253336
chr19	+	4255759	4256941
chr19	-	4263049	4268177
chr19	+	4285042	4289648
chr19	-	4294598	4294703
chr19	+	4317992	4351320
chr19	+	4353812	4356907
chr19	-	4356960	4359898
chr19	-	4404520	4404926
chr19	+	4405091	4408611
chr19	-	4423420	4426270
chr19	-	4482835	4485026
chr19	-	4509162	4509348
chr19	-	4619658	4621172
chr19	-	4656983	4665092
chr19	+	4665350	4670862
chr19	-	4720364	4720640
chr19	-	4798903	4803027
chr19	+	4811037	4812340
chr19	-	4984043	4990845
chr19	-	5225356	5237060
chr19	+	5572408	5573540
chr19	-	5574406	5577414
chr19	+	5630775	5631468
chr19	+	5635917	5635998
chr19	+	5637539	5637909
chr19	+	5638003	5638291
chr19	-	5641612	5642328
chr19	-	5665283	5670714
chr19	+	5670849	5670956
chr19	+	5680956	5684865
chr19	-	5705257	5708852
chr19	-	5741347	5742054
chr19	+	5848009	5854622
chr19	-	5865501	5865572
chr19	-	5908985	5929071
chr19	+	5995294	5998417
chr19	-	6092622	6098455
chr19	-	6221771	6230783
chr19	+	6263511	6284469
chr19	+	6312784	6312878
chr19	-	6324036	6325212
chr19	-	6343915	6343994
chr19	-	6373448	6375463
chr19	+	6409336	6410483
chr19	-	6415795	6416554
chr19	-	6431063	6432689
chr19	+	6452635	6453166
chr19	-	6482315	6483795
chr19	-	6541148	6541851
chr19	-	6618461	6620861
chr19	-	6670415	6671526
chr19	-	6682294	6682483
chr19	+	6687723	6688467
chr19	-	6690797	6692019
chr19	+	6711999	6714690
chr19	+	6735253	6771711
chr19	+	6838651	6841490
chr19	-	7027519	7032369
chr19	+	7218908	7244802
chr19	-	7411369	7412537
chr19	-	7453098	7456723
chr19	+	7456913	7459836
chr19	+	7472286	7475005
chr19	+	7493668	7495845
chr19	+	7497493	7497645
chr19	-	7506464	7506817
chr19	-	7599185	7600362
chr19	+	7603404	7603601
chr19	+	7608073	7609610
chr19	+	7640331	7640705
chr19	-	7648062	7648521
chr19	-	7669741	7670624
chr19	-	7702658	7702933
chr19	-	7717418	7718191
chr19	+	7718252	7718351
chr19	+	7734199	7734277
chr19	-	7817566	7818616
chr19	+	7841849	7841917
chr19	+	7866627	7869544
chr19	+	7874954	7880638
chr19	-	7891435	7892306
chr19	-	7909083	7911986
chr19	-	7912083	7914491
chr19	+	7952071	7962527
chr19	-	8024007	8027034
chr19	-	8066388	8066847
chr19	+	8118071	8118197
chr19	-	8222134	8225381
chr19	-	8276041	8279032
chr19	+	8291791	8292191
chr19	-	8292454	8292538
chr19	+	8306677	8308678
chr19	+	8335524	8336836
chr19	+	8361341	8370745
chr19	+	8392901	8397491
chr19	-	8415996	8426287
chr19	-	8470665	8473448
chr19	-	8484226	8484927
chr19	-	8526681	8548190
chr19	-	8576244	8576507
chr19	-	8793768	8794304
chr19	+	8863674	8864292
chr19	+	9127718	9128286
chr19	-	9129071	9129654
chr19	+	9269667	9274053
chr19	+	9310259	9310867
chr19	-	9350021	9350636
chr19	-	9389585	9390180
chr19	-	9446002	9446959
chr19	-	9506956	9507883
chr19	-	9538786	9539770
chr19	-	9585780	9588720
chr19	-	9631144	9632395
chr19	+	9790294	9790403
chr19	+	9800070	9800266
chr19	-	9807079	9810110
chr19	-	9832471	9907979
chr19	+	9977908	9981973
chr19	+	9985277	9988731
chr19	+	9990587	9992383
chr19	+	10018518	10018799
chr19	+	10058125	10058603
chr19	-	10061055	10061331
chr19	+	10066615	10067657
chr19	-	10078089	10078175
chr19	-	10091377	10091515
chr19	-	10131599	10131693
chr19	+	10153754	10166495
chr19	+	10223987	10224071
chr19	+	10226317	10228382
chr19	+	10242903	10246439
chr19	+	10259083	10259210
chr19	-	10261802	10262746
chr19	-	10287436	10287527
chr19	-	10302203	10304964
chr19	-	10310625	10311214
chr19	-	10340095	10349889
chr19	+	10367880	10375053
chr19	+	10388667	10389334
chr19	+	10404248	10417892
chr19	+	10425006	10426503
chr19	-	10431175	10431269
chr19	+	10463939	10471070
chr19	+	10516002	10516457
chr19	+	10516807	10518513
chr19	-	10523652	10523719
chr19	-	10529916	10531034
chr19	-	10533522	10534404
chr19	-	10536711	10537392
chr19	-	10537467	10537581
chr19	+	10555747	10558865
chr19	+	10597347	10597927
chr19	+	10642285	10642648
chr19	+	10659385	10660224
chr19	+	10673380	10673624
chr19	+	10684305	10684432
chr19	+	10690080	10731412
chr19	+	10769195	10770160
chr19	-	10784054	10791654
chr19	+	10807030	10807684
chr19	-	10843599	10876625
chr19	+	10899636	10900055
chr19	+	10956050	10956947
chr19	-	11061292	11071897
chr19	-	11120915	11127292
chr19	-	11150397	11164506
chr19	-	11165719	11166150
chr19	+	11188773	11188906
chr19	+	11209958	11211292
chr19	-	11211611	11211809
chr19	+	11225403	11234072
chr19	-	11268043	11269816
chr19	-	11307460	11308847
chr19	+	11317092	11317195
chr19	-	11329416	11331206
chr19	-	11354909	11355768
chr19	+	11398860	11402518
chr19	-	11408018	11408208
chr19	-	11438091	11438422
chr19	-	11438643	11452414
chr19	-	11470155	11477302
chr19	+	11486037	11490889
chr19	-	11510806	11512889
chr19	-	11525897	11526046
chr19	+	11548659	11548871
chr19	+	11569446	11586340
chr19	+	11786266	11802096
chr19	+	11838147	11838350
chr19	+	11859802	11875428
chr19	-	11897089	11918994
chr19	-	11989752	11989980
chr19	+	11990117	12007351
chr19	+	12036692	12045844
chr19	-	12064286	12065649
chr19	-	12107376	12107583
chr19	+	12107720	12111994
chr19	-	12135022	12157598
chr19	-	12265191	12266506
chr19	-	12294526	12305293
chr19	-	12324929	12335367
chr19	-	12355502	12372881
chr19	-	12405012	12412725
chr19	-	12438665	12456468
chr19	-	12500511	12523143
chr19	+	12581017	12582377
chr19	-	12582897	12595512
chr19	-	12637620	12638356
chr19	+	12641048	12641167
chr19	-	12641708	12641789
chr19	-	12652140	12653373
chr19	-	12661689	12661775
chr19	-	12666751	12668014
chr19	-	12691151	12692692
chr19	+	12703236	12706126
chr19	+	12709481	12710323
chr19	-	12724559	12725072
chr19	-	12746712	12747218
chr19	+	12772884	12772972
chr19	-	12778615	12778820
chr19	-	12800768	12801624
chr19	+	12806661	12806896
chr19	-	12810470	12812258
chr19	-	12852967	12853103
chr19	+	12857957	12858867
chr19	-	12863210	12863299
chr19	+	12902564	12905363
chr19	+	12910585	12910946
chr19	+	12917835	12919660
chr19	-	12996814	12996830
chr19	-	13072563	13072650
chr19	+	13087867	13087959
chr19	-	13107968	13108044
chr19	-	13121712	13121952
chr19	+	13427027	13477745
chr19	+	13723626	13726101
chr19	+	13736535	13736683
chr19	-	13746389	13746464
chr19	-	13857869	13861000
chr19	+	13867360	13876674
chr19	+	13878315	13881634
chr19	+	13885116	13885215
chr19	+	13890856	13890941
chr19	-	13898404	13898478
chr19	+	13909820	13909991
chr19	-	13924457	13926150
chr19	+	13955408	13965336
chr19	+	14000207	14002520
chr19	-	14003785	14004196
chr19	-	14061175	14061596
chr19	-	14079222	14085945
chr19	-	14098050	14108159
chr19	+	14149557	14155344
chr19	-	14353358	14360260
chr19	+	14384491	14384824
chr19	+	14412142	14412953
chr19	-	14430188	14435477
chr19	-	14444639	14445190
chr19	-	14452591	14454500
chr19	+	14488859	14489950
chr19	-	14501524	14534335
chr19	+	14538746	14543700
chr19	-	14555016	14555167
chr19	+	14640665	14646557
chr19	-	14665307	14666820
chr19	-	14746119	14748537
chr19	+	14943687	14944517
chr19	+	14983208	14985482
chr19	+	15024090	15025291
chr19	-	15079333	15080865
chr19	-	15095388	15096735
chr19	-	15169390	15172598
chr19	-	15203673	15203779
chr19	-	15240854	15244625
chr19	-	15348826	15351523
chr19	-	15382406	15390721
chr19	-	15425309	15425959
chr19	+	15448420	15451121
chr19	+	15497370	15501518
chr19	+	15613424	15617527
chr19	-	15645538	15650069
chr19	-	15867461	15869223
chr19	+	15901412	15906020
chr19	+	16006823	16007279
chr19	+	16039549	16047855
chr19	+	16048508	16053721
chr19	-	16083836	16090034
chr19	+	16145008	16145235
chr19	+	16157328	16157433
chr19	+	16169880	16175268
chr19	-	16296810	16297025
chr19	-	16414031	16443723
chr19	+	16467664	16467849
chr19	-	16473363	16474874
chr19	-	16507448	16513680
chr19	-	16513855	16514164
chr19	-	16525721	16526962
chr19	-	16527209	16538342
chr19	-	16539981	16543322
chr19	+	16550221	16599682
chr19	+	16633153	16651793
chr19	+	16703090	16708443
chr19	+	16716959	16720948
chr19	-	16801352	16801600
chr19	-	16874674	16875370
chr19	-	16993992	16998360
chr19	-	17027813	17030358
chr19	+	17045146	17047203
chr19	+	17074368	17117205
chr19	+	17187317	17187609
chr19	-	17198126	17198500
chr19	-	17212575	17216751
chr19	-	17231239	17231404
chr19	+	17235960	17236054
chr19	+	17240901	17243404
chr19	+	17253792	17253869
chr19	-	17255772	17255896
chr19	+	17266655	17272664
chr19	-	17281467	17285830
chr19	+	17305610	17306373
chr19	+	17309474	17309815
chr19	-	17310836	17310930
chr19	-	17338005	17348728
chr19	+	17376247	17377099
chr19	+	17392035	17392120
chr19	+	17442517	17458370
chr19	+	17483770	17487980
chr19	+	17495269	17499076
chr19	+	17527783	17531118
chr19	+	17549899	17551289
chr19	+	17691430	17692743
chr19	+	17699982	17705000
chr19	+	17727001	17734569
chr19	-	17780184	17783378
chr19	-	17792300	17793125
chr19	+	17815710	17816042
chr19	+	17831784	17833100
chr19	+	17844486	17845945
chr19	+	17908389	17914463
chr19	+	17946100	17946899
chr19	-	17980394	17980518
chr19	+	18055302	18058569
chr19	+	18128012	18132279
chr19	+	18145784	18146848
chr19	+	18147033	18147119
chr19	-	18165279	18165672
chr19	-	18172256	18174322
chr19	-	18190849	18191043
chr19	-	18192130	18192914
chr19	-	18193108	18193941
chr19	-	18194134	18198079
chr19	-	18239337	18241275
chr19	+	18287876	18294827
chr19	+	18312526	18314667
chr19	+	18329426	18335199
chr19	-	18391518	18399159
chr19	-	18408688	18408782
chr19	-	18409571	18409669
chr19	-	18444693	18493730
chr19	+	18511531	18513488
chr19	+	18533968	18536677
chr19	+	18545214	18545470
chr19	+	18560711	18560803
chr19	-	18561494	18562662
chr19	+	18571657	18578351
chr19	+	18584940	18585680
chr19	+	18608948	18636069
chr19	+	18655639	18714718
chr19	-	18721686	18725308
chr19	+	18762745	18762999
chr19	+	18804250	18817787
chr19	-	18835422	18835977
chr19	-	18841200	18841791
chr19	-	18856077	18865224
chr19	-	18865385	18867632
chr19	+	18884856	18891031
chr19	+	18891666	18892387
chr19	-	18893558	18893650
chr19	-	18910694	18910777
chr19	+	18998036	19002759
chr19	+	19014687	19015799
chr19	-	19068015	19073588
chr19	-	19106697	19110234
chr19	-	19121239	19122490
chr19	+	19158815	19163889
chr19	-	19165943	19168770
chr19	+	19174691	19174831
chr19	-	19188836	19190722
chr19	-	19233373	19234538
chr19	-	19242935	19244929
chr19	+	19288403	19292271
chr19	+	19317179	19319087
chr19	+	19320748	19320962
chr19	+	19327201	19327515
chr19	+	19437424	19464113
chr19	+	19488142	19497989
chr19	+	19506954	19507144
chr19	-	19510223	19511486
chr19	-	19571175	19590319
chr19	-	19596379	19598351
chr19	-	19614429	19615319
chr19	-	19619569	19621375
chr19	-	19625704	19625777
chr19	-	19628959	19629144
chr19	+	19631797	19633883
chr19	-	19640776	19649671
chr19	-	19686297	19704764
chr19	+	19778878	19793409
chr19	+	19837809	19850288
chr19	+	19872901	19887087
chr19	-	20139170	20156163
chr19	+	20621052	20636089
chr19	+	20768525	20780471
chr19	+	20898050	20908668
chr19	+	20995450	20997433
chr19	+	21072958	21073456
chr19	-	21116830	21118192
chr19	+	21285270	21303851
chr19	+	21333786	21336406
chr19	-	21371910	21379769
chr19	-	21740429	21742068
chr19	-	21792629	21793736
chr19	+	21793864	21810677
chr19	+	22027278	22047449
chr19	+	22047578	22048109
chr19	-	23091819	23108720
chr19	-	23349407	23369966
chr19	-	23637801	23661672
chr19	+	23719966	23729464
chr19	-	24061980	24080580
chr19	+	32821427	32823125
chr19	-	33789852	33793005
chr19	+	33905528	33906950
chr19	-	34789073	34791402
chr19	+	34885725	34891000
chr19	+	34995326	34995434
chr19	+	35125412	35153938
chr19	+	35168049	35169027
chr19	+	35628480	35717592
chr19	+	37537704	37539360
chr19	+	37591103	37593983
chr19	+	37622657	37635889
chr19	-	37764074	37764939
chr19	-	37832539	37841659
chr19	-	38047523	38051193
chr19	-	38114318	38116196
chr19	+	38149213	38154581
chr19	-	38156049	38156170
chr19	+	38227111	38247529
chr19	+	38264013	38270878
chr19	+	38292763	38294468
chr19	+	38315192	38320421
chr19	+	38377605	38379474
chr19	-	38389109	38389345
chr19	-	38393363	38393547
chr19	-	38398720	38408298
chr19	+	38695523	38704489
chr19	+	38872138	38954156
chr19	+	38983266	38983910
chr19	+	39355509	39377221
chr19	+	39379509	39391672
chr19	+	39483714	39502650
chr19	+	39548134	39549088
chr19	+	39587284	39587392
chr19	+	39611316	39613319
chr19	-	39861559	39865520
chr19	-	39950157	39952173
chr19	+	39952301	39955568
chr19	+	40125418	40125965
chr19	+	40183231	40191861
chr19	+	40192188	40192630
chr19	+	40213605	40215270
chr19	+	40225267	40232032
chr19	-	40302161	40303820
chr19	+	40316849	40317254
chr19	+	40326109	40331435
chr19	+	40338355	40340162
chr19	+	40346989	40348883
chr19	+	40431875	40433056
chr19	+	40451907	40452187
chr19	+	40465411	40467530
chr19	+	40478198	40478354
chr19	+	40514818	40515288
chr19	-	40515668	40518777
chr19	-	40671583	40673097
chr19	-	40683323	40684564
chr19	-	40688508	40688680
chr19	-	40695533	40695791
chr19	+	40707667	40709385
chr19	+	40716337	40719553
chr19	-	40728559	40728628
chr19	+	40746270	40746359
chr19	+	40795635	40796470
chr19	+	40812024	40812260
chr19	+	40814148	40815676
chr19	+	40825441	40825705
chr19	+	40834092	40837311
chr19	+	40849639	40851194
chr19	+	40898250	40898497
chr19	-	40901124	40902209
chr19	-	40923306	40923764
chr19	+	40927954	40928088
chr19	+	40928733	40929158
chr19	+	40931500	40934915
chr19	-	40935995	40936756
chr19	+	40938636	40939551
chr19	+	40940968	40942113
chr19	+	40958407	40960385
chr19	+	40960485	40960564
chr19	-	40963241	40963322
chr19	-	40995637	40995884
chr19	+	41034415	41034521
chr19	+	41039923	41040085
chr19	-	41051526	41052407
chr19	-	41073233	41073319
chr19	-	41079801	41080392
chr19	+	41081565	41084934
chr19	-	41085379	41086091
chr19	+	41090505	41090909
chr19	-	41123583	41127288
chr19	-	41191110	41191295
chr19	-	41209490	41209693
chr19	-	41210014	41214933
chr19	+	41222879	41236876
chr19	+	41237891	41241520
chr19	-	41282360	41283488
chr19	+	41297456	41297539
chr19	+	41298417	41298781
chr19	+	41298927	41303450
chr19	-	41323963	41325040
chr19	-	41334498	41335134
chr19	-	41377899	41384718
chr19	-	41544981	41550625
chr19	-	41590756	41592522
chr19	-	41656201	41659290
chr19	+	41737539	41738845
chr19	-	41792796	41793390
chr19	+	41841168	41847439
chr19	+	41877619	41895126
chr19	-	41895255	41895521
chr19	+	42006533	42008352
chr19	-	42271870	42273735
chr19	-	42338700	42338970
chr19	-	42339098	42352580
chr19	+	42372893	42389781
chr19	+	42413205	42418289
chr19	+	42527517	42529930
chr19	+	42530059	42530517
chr19	-	42556974	42561860
chr19	+	42609121	42627648
chr19	+	42653130	42658621
chr19	-	42706197	42715096
chr19	+	42766839	42769408
chr19	-	42781198	42782365
chr19	-	42827478	42830554
chr19	-	42892564	42894350
chr19	-	42922936	42940955
chr19	-	43405189	43406593
chr19	+	43435455	43438618
chr19	+	43447479	43466105
chr19	-	43486764	43486853
chr19	-	43491809	43491884
chr19	+	43492124	43498348
chr19	+	43502753	43509071
chr19	+	43509469	43509658
chr19	+	43537328	43538962
chr19	-	43557442	43558638
chr19	-	43567010	43567900
chr19	+	43567981	43568126
chr19	-	43585699	43585816
chr19	-	43597604	43599531
chr19	+	43604634	43608548
chr19	-	43616355	43623223
chr19	+	43800106	43800276
chr19	+	43801808	43802812
chr19	-	43830388	43883078
chr19	-	43925583	43926408
chr19	+	43955584	43955966
chr19	-	43971713	43972094
chr19	-	43995000	43995321
chr19	-	43999004	43999544
chr19	-	44013997	44014200
chr19	-	44029915	44032179
chr19	-	44054192	44054277
chr19	-	44066237	44071566
chr19	-	44072625	44075893
chr19	+	44080906	44081985
chr19	-	44082692	44087493
chr19	+	44108781	44112949
chr19	-	44113824	44114811
chr19	-	44127969	44128032
chr19	-	44131159	44132450
chr19	-	44132817	44135052
chr19	+	44213801	44214343
chr19	+	44267871	44280936
chr19	+	44352238	44355396
chr19	+	44356491	44357409
chr19	-	44379800	44380531
chr19	-	44426975	44427267
chr19	+	44427450	44427547
chr19	+	44451059	44451155
chr19	-	44479073	44479283
chr19	+	44518012	44518453
chr19	+	44539570	44552133
chr19	-	44559027	44559183
chr19	+	44572770	44573297
chr19	+	44574119	44574942
chr19	+	44597741	44597817
chr19	+	44599078	44599328
chr19	-	44603594	44603761
chr19	+	44618189	44618327
chr19	+	44628446	44635834
chr19	+	44663442	44664361
chr19	+	44681524	44681670
chr19	+	44698502	44701086
chr19	+	44785064	44787080
chr19	+	44861915	44863911
chr19	-	44887024	44889075
chr19	-	44917554	44920417
chr19	-	45013264	45014284
chr19	-	45023268	45028770
chr19	+	45126054	45132310
chr19	+	45168986	45169891
chr19	-	45196158	45203841
chr19	-	45279662	45280857
chr19	+	45282546	45287006
chr19	-	45390461	45396120
chr19	-	45415117	45415701
chr19	-	45422391	45424121
chr19	-	45454802	45462968
chr19	-	45524234	45526159
chr19	-	45533972	45534066
chr19	+	45539638	45546183
chr19	+	45564258	45564355
chr19	-	45564663	45565441
chr19	-	45581887	45587184
chr19	-	45601610	45605652
chr19	+	45656293	45663356
chr19	+	45670538	45685442
chr19	+	45730519	45731825
chr19	+	45774732	45774975
chr19	-	45811785	45812059
chr19	-	45884741	45888204
chr19	+	45912143	45912275
chr19	-	45916036	45923083
chr19	+	45941942	45942303
chr19	+	45949227	45955075
chr19	+	45973415	45973495
chr19	+	45976137	45977762
chr19	+	45977845	45978128
chr19	+	45999161	46004298
chr19	-	46004420	46004881
chr19	-	46047726	46047991
chr19	+	46079497	46079775
chr19	+	46096071	46096180
chr19	+	46122189	46133840
chr19	+	46189222	46201744
chr19	+	46286397	46286672
chr19	+	46314105	46314198
chr19	+	46391187	46392287
chr19	+	46462351	46462478
chr19	+	46462544	46465966
chr19	+	46466091	46469825
chr19	+	46500695	46501715
chr19	-	46508102	46514127
chr19	-	46546201	46550434
chr19	+	46555768	46561176
chr19	-	46576265	46580515
chr19	+	46590726	46594925
chr19	-	46595681	46608380
chr19	+	46636160	46637626
chr19	-	46774531	46775390
chr19	-	46824175	46825107
chr19	+	46882993	46883870
chr19	+	46904555	46905437
chr19	+	46951451	46952346
chr19	-	46992514	46993359
chr19	+	47034939	47035093
chr19	+	47043561	47043642
chr19	+	47056756	47057019
chr19	+	47073294	47074898
chr19	+	47080401	47083973
chr19	-	47084018	47084101
chr19	-	47154941	47155228
chr19	-	47184555	47190062
chr19	-	47218347	47238543
chr19	+	47261380	47261683
chr19	-	47264954	47274577
chr19	-	47318569	47328375
chr19	-	47411245	47412671
chr19	-	47436135	47438174
chr19	+	47446558	47450969
chr19	+	47480764	47482761
chr19	-	47483442	47483535
chr19	+	47498032	47498223
chr19	+	47506178	47506261
chr19	+	47509489	47510262
chr19	-	47532945	47533074
chr19	-	47583469	47584917
chr19	-	47604315	47606298
chr19	-	47606835	47622258
chr19	-	47629849	47638745
chr19	-	47723393	47724302
chr19	-	47789893	47790756
chr19	-	47935082	47936312
chr19	-	47960274	47961509
chr19	-	48074271	48075509
chr19	-	48112480	48113720
chr19	-	48221049	48222300
chr19	-	48277239	48278497
chr19	-	48381140	48382333
chr19	-	48391266	48393988
chr19	-	48400244	48401464
chr19	+	48464142	48465359
chr19	+	48549759	48549843
chr19	+	48602512	48611871
chr19	-	48611976	48612089
chr19	-	48660449	48661484
chr19	-	48698276	48699897
chr19	-	48722342	48722506
chr19	+	48722652	48723088
chr19	-	48730494	48731019
chr19	+	48770995	48771399
chr19	-	48793186	48794821
chr19	-	48804100	48810220
chr19	-	48823783	48835718
chr19	-	48863684	48866057
chr19	-	48944788	48946189
chr19	-	48972629	48976694
chr19	-	48995827	48998308
chr19	+	49115692	49118162
chr19	+	49158800	49160940
chr19	+	49184551	49187538
chr19	+	49203086	49204780
chr19	+	49222079	49223013
chr19	+	49251185	49256446
chr19	+	49293882	49296792
chr19	+	49311836	49314179
chr19	+	49340641	49344762
chr19	+	49366089	49368079
chr19	+	49413846	49424437
chr19	-	49460369	49462189
chr19	-	49495726	49499382
chr19	-	49532712	49536407
chr19	-	49588471	49593203
chr19	+	49693270	49696089
chr19	+	49839316	49842333
chr19	+	49867099	49867706
chr19	+	49874049	49875398
chr19	+	49944144	49946322
chr19	+	49973382	49976000
chr19	+	50004304	50006320
chr19	+	50041711	50060366
chr19	+	50086787	50087488
chr19	+	50101765	50102855
chr19	+	50110047	50111285
chr19	+	50137451	50139844
chr19	+	50143631	50143796
chr19	+	50150565	50157058
chr19	-	50235410	50247167
chr19	-	50270961	50271173
chr19	-	50360293	50373190
chr19	-	50412782	50413294
chr19	+	50423365	50426860
chr19	+	50446738	50454085
chr19	-	50459848	50459936
chr19	+	50513078	50514618
chr19	-	50540898	50541640
chr19	-	50552798	50556621
chr19	-	50564246	50565230
chr19	-	50565331	50565633
chr19	-	50581279	50586977
chr19	+	50593246	50593361
chr19	-	50601823	50602190
chr19	+	50616492	50618367
chr19	-	50663811	50665725
chr19	+	50690238	50691889
chr19	+	50695165	50695552
chr19	-	50702875	50712756
chr19	+	50833972	50834454
chr19	-	50864691	50865731
chr19	+	50883665	50884330
chr19	-	50888009	50888509
chr19	-	50962254	50963139
chr19	-	50974458	50974536
chr19	-	50974621	50974875
chr19	-	50974968	50977290
chr19	-	50986186	50987413
chr19	-	51005939	51009624
chr19	-	51043100	51043847
chr19	-	51049339	51049488
chr19	-	51086422	51096372
chr19	-	51156252	51168364
chr19	-	51214746	51217832
chr19	-	51235667	51236041
chr19	+	51319419	51319721
chr19	+	51344135	51355510
chr19	+	51424897	51425203
chr19	+	51498785	51498993
chr19	+	51499186	51500340
chr19	-	51542315	51548843
chr19	+	51663675	51664829
chr19	+	51796535	51800922
chr19	-	51803438	51803577
chr19	-	51816770	51818554
chr19	-	51848173	51855912
chr19	-	51899747	51906003
chr19	-	51909099	51911227
chr19	-	51933986	51941245
chr19	-	51979657	51982496
chr19	+	52041240	52045860
chr19	+	52117454	52132359
chr19	-	52216267	52216707
chr19	+	52241784	52243504
chr19	-	52326126	52338589
chr19	-	52421852	52423254
chr19	+	52423544	52427611
chr19	+	52453501	52453654
chr19	+	52548833	52550134
chr19	-	52567995	52568654
chr19	-	52612420	52614138
chr19	-	52652664	52660797
chr19	-	52678654	52679003
chr19	-	52685926	52687083
chr19	-	52698572	52709911
chr19	+	52736021	52739194
chr19	+	52912086	52913576
chr19	+	52940853	52942034
chr19	+	52973884	52975792
chr19	-	53029613	53031310
chr19	+	53078855	53081190
chr19	-	53203807	53209238
chr19	-	53236673	53238928
chr19	-	53300514	53301590
chr19	+	53357421	53360618
chr19	-	53367147	53377522
chr19	-	53387052	53388085
chr19	-	53426076	53426728
chr19	-	53426880	53429471
chr19	+	53433602	53436030
chr19	-	53474878	53477438
chr19	-	53498854	53499021
chr19	+	53513882	53515367
chr19	-	53521992	53522588
chr19	+	53558601	53558966
chr19	-	53561005	53568584
chr19	-	53584781	53585492
chr19	+	53585594	53586336
chr19	+	53593927	53599801
chr19	+	53641262	53641452
chr19	+	53664596	53665420
chr19	+	53747393	53771008
chr19	-	53771153	53782296
chr19	-	53805917	53807976
chr19	+	53812947	53814209
chr19	-	53815623	53820958
chr19	-	53831060	53831924
chr19	-	53840547	53840634
chr19	-	53859837	53865424
chr19	-	53909978	53910330
chr19	-	53911813	53914042
chr19	-	53921958	53922075
chr19	-	53934715	53935214
chr19	+	53940358	53940693
chr19	-	53951541	53951993
chr19	-	54002144	54006052
chr19	-	54030913	54031392
chr19	+	54060680	54062605
chr19	-	54069968	54070681
chr19	+	54092466	54092905
chr19	+	54096001	54099414
chr19	+	54114192	54114261
chr19	+	54128881	54130067
chr19	+	54150032	54150615
chr19	-	54160679	54160837
chr19	+	54186553	54188063
chr19	-	54188993	54194386
chr19	-	54211784	54212135
chr19	+	54218673	54219025
chr19	-	54227174	54227571
chr19	+	54231373	54231770
chr19	-	54239294	54239644
chr19	+	54243442	54243793
chr19	+	54281631	54285358
chr19	+	54299805	54302692
chr19	+	54309511	54309916
chr19	-	54323183	54323434
chr19	+	54348401	54348475
chr19	+	54352960	54353259
chr19	-	54363493	54363620
chr19	-	54505580	54506001
chr19	-	54530679	54530781
chr19	+	54554569	54554912
chr19	+	54559078	54559649
chr19	-	54585996	54589543
chr19	-	54631871	54636386
chr19	+	54645918	54646553
chr19	+	54648491	54653553
chr19	+	54669742	54670758
chr19	+	54682714	54684917
chr19	+	54685646	54685846
chr19	+	54691541	54692261
chr19	+	54708543	54708949
chr19	-	54723784	54729260
chr19	+	54755109	54755690
chr19	+	54778374	54778609
chr19	-	54778787	54778980
chr19	+	54832200	54835014
chr19	-	54840204	54840421
chr19	-	54857398	54857493
chr19	+	54858584	54859742
chr19	+	54861137	54861752
chr19	+	54872386	54874939
chr19	+	54875323	54875554
chr19	+	54886410	54887306
chr19	-	54887463	54892393
chr19	-	54941868	54942215
chr19	+	54957302	54958146
chr19	+	54962270	54976824
chr19	-	54996128	54996457
chr19	+	55007806	55008064
chr19	+	55013545	55013638
chr19	+	55046569	55049473
chr19	-	55052200	55052760
chr19	-	55060496	55061467
chr19	-	55061515	55062122
chr19	-	55066786	55066880
chr19	+	55066959	55067985
chr19	-	55072814	55073210
chr19	+	55091123	55091216
chr19	-	55126098	55127489
chr19	-	55156005	55156074
chr19	+	55204455	55211092
chr19	-	55226161	55234228
chr19	+	55357883	55358031
chr19	-	55476912	55481549
chr19	-	55511161	55515661
chr19	-	55519152	55523281
chr19	+	55557383	55560607
chr19	+	55572718	55572800
chr19	+	55594123	55594438
chr19	+	55614055	55615013
chr19	-	55628042	55630228
chr19	+	55671003	55671198
chr19	-	55671728	55672996
chr19	-	55702769	55705354
chr19	-	55708081	55709546
chr19	-	55827881	55832332
chr19	-	55884038	55884265
chr19	+	55911548	55911733
chr19	+	55918742	55918972
chr19	-	55985595	55985661
chr19	-	56016940	56018770
chr19	+	56022884	56026517
chr19	+	56050070	56051306
chr19	-	56068588	56069787
chr19	-	56103898	56104319
chr19	-	56104483	56105745
chr19	-	56145185	56147652
chr19	-	56162394	56163132
chr19	-	56175556	56176834
chr19	-	56176983	56177394
chr19	-	56195787	56196165
chr19	-	56204408	56204572
chr19	-	56212359	56214110
chr19	-	56219863	56220659
chr19	-	56220735	56222524
chr19	-	56229208	56229652
chr19	-	56258931	56259666
chr19	+	56276773	56277643
chr19	+	56320465	56320664
chr19	+	56337872	56339473
chr19	+	56420224	56420284
chr19	-	56459161	56460432
chr19	-	56548357	56549215
chr19	-	56549375	56561335
chr19	-	56563093	56563474
chr19	-	56567374	56567444
chr19	-	56577634	56582208
chr19	-	56612532	56612610
chr19	-	56652806	56652999
chr19	-	56694783	56694985
chr19	-	56695367	56696372
chr19	+	56726586	56726647
chr19	-	56768467	56776454
chr19	-	56825282	56825363
chr19	-	56914964	56918989
chr19	-	57073581	57075387
chr19	+	57092044	57095157
chr19	+	57131301	57135272
chr19	-	57135401	57135680
chr19	-	57164197	57169410
chr19	-	57197347	57198761
chr19	-	57213560	57220795
chr19	-	57236672	57241918
chr19	-	57260631	57261554
chr19	+	57319115	57325565
chr19	+	57385240	57397007
chr19	+	57464697	57477174
chr19	+	57495550	57509216
chr19	+	57544301	57548745
chr19	+	57565043	57568174
chr19	+	57597094	57600970
chr19	+	57626555	57629018
chr19	-	57769228	57770958
chr19	-	57909207	57910896
chr19	-	58003199	58013008
chr19	-	58044279	58049322
chr19	-	58083319	58085305
chr19	-	58147943	58151091
chr19	-	58270249	58281326
chr19	-	58304974	58310768
chr19	-	58311499	58317726
chr19	-	58344433	58348797
chr19	-	58370637	58377948
chr19	+	58438963	58446600
chr19	+	58593096	58597128
chr19	-	58764452	58766668
chr19	-	59000517	59000659
chr19	+	59010055	59018951
chr19	+	59077731	59078227
chr19	+	59108094	59109564
chr19	+	59158492	59173210
chr19	-	59188275	59193303
chr19	-	59253799	59258809
chr19	+	59294884	59295858
chr19	+	59298009	59298232
chr19	+	59313648	59313763
chr19	+	59317135	59317686
chr19	+	59338552	59338665
chr19	-	59341366	59341456
chr19	-	59354012	59355113
chr19	-	59358705	59359196
chr19	-	59367683	59368545
chr19	-	59376663	59379215
chr19	+	59384013	59384098
chr19	+	59387271	59387382
chr19	-	59396962	59397165
chr19	-	59438219	59438378
chr19	-	59452672	59452834
chr19	-	59475967	59476129
chr19	-	59476212	59476627
chr19	-	59495791	59495951
chr19	-	59541985	59542142
chr19	+	59567750	59568189
chr19	+	59618665	59622112
chr19	+	59622529	59624261
chr19	+	59629556	59629660
chr19	+	59654372	59655080
chr19	+	59705981	59706726
chr19	+	59746450	59746556
chr19	+	59777192	59777353
chr19	+	59797556	59797716
chr19	+	59834371	59834532
chr19	+	59866332	59866800
chr19	+	59927848	59928523
chr19	+	59941857	59942763
chr19	+	59973149	59974111
chr19	+	60006959	60007156
chr19	+	60019802	60020799
chr19	+	60036066	60038344
chr19	+	60053777	60054485
chr19	+	60077592	60078596
chr19	-	60109392	60109467
chr19	+	60144186	60144614
chr19	+	60173476	60177678
chr19	-	60197620	60200495
chr19	-	60235719	60241382
chr19	+	60262456	60266147
chr19	+	60279642	60281266
chr19	-	60283722	60283950
chr19	-	60296414	60297524
chr19	-	60306749	60315646
chr19	-	60315976	60320402
chr19	-	60350202	60350305
chr19	-	60360489	60360758
chr19	-	60369181	60369508
chr19	-	60369598	60369691
chr19	-	60381549	60382142
chr19	-	60410380	60412562
chr19	-	60431618	60431870
chr19	+	60481027	60482578
chr19	+	60485389	60487144
chr19	+	60487759	60490185
chr19	+	60545227	60545393
chr19	-	60546032	60546858
chr19	-	60561696	60561719
chr19	+	60572122	60573483
chr19	+	60580092	60580169
chr19	-	60589619	60589748
chr19	-	60610143	60610766
chr19	+	60659025	60659527
chr19	+	60688960	60689585
chr19	-	60692842	60693059
chr19	+	60796825	60800749
chr19	+	60852256	60852381
chr19	+	60858332	60862386
chr19	-	60882034	60888572
chr19	-	60936729	60941272
chr19	+	61013517	61021081
chr19	+	61055539	61060850
chr19	+	61062428	61064562
chr19	+	61151448	61155714
chr19	-	61202966	61206892
chr19	+	61292274	61306319
chr19	+	61350390	61361673
chr19	-	61380377	61383765
chr19	-	61427016	61427843
chr19	+	61593683	61594924
chr19	-	61610305	61617138
chr19	+	61663997	61665518
chr19	+	61714786	61719454
chr19	+	61742408	61742804
chr19	-	61773553	61777573
chr19	-	62026860	62027441
chr19	+	62341779	62345808
chr19	+	62395127	62397053
chr19	+	62434487	62434920
chr19	+	62434968	62435211
chr19	+	62484017	62487729
chr19	+	62524052	62526860
chr19	+	62554878	62556903
chr19	+	62571760	62574960
chr19	+	62593295	62600226
chr19	+	62691164	62693325
chr19	+	62703294	62707835
chr19	-	62730787	62734248
chr19	-	62755903	62759410
chr19	-	62759538	62762835
chr19	-	62776882	62778983
chr19	+	62781279	62781851
chr19	+	62787570	62788130
chr19	+	62791846	62793189
chr19	+	62803315	62807455
chr19	+	62807587	62808864
chr19	+	62822689	62823338
chr19	+	62836617	62837201
chr19	+	62879722	62881092
chr19	-	62885425	62888440
chr19	-	62908160	62912118
chr19	+	62926521	62930570
chr19	+	62950272	62953963
chr19	-	62973059	62993452
chr19	+	63016601	63017890
chr19	-	63053252	63059282
chr19	-	63115370	63119558
chr19	-	63133735	63136996
chr19	-	63147241	63150621
chr19	+	63177384	63177491
chr19	+	63206227	63206389
chr19	+	63241387	63243628
chr19	+	63263216	63264758
chr19	-	63264887	63266624
chr19	+	63292017	63293043
chr19	+	63447235	63449477
chr19	+	63482326	63488893
chr19	+	63515641	63517924
chr19	-	63538384	63541430
chr19	-	63554866	63555460
chr19	+	63556506	63556581
chr19	+	63591425	63596153
chr19	-	63612345	63613118
chr19	+	63640395	63642937
chr19	+	63657002	63657405
chr19	+	63672486	63672905
chr19	+	63680740	63680814
chr19	-	63681006	63681264
chr19	-	63714110	63714446
chr19	+	63717490	63719573
chr19	-	63748277	63748602
chr19	-	63755618	63757223
chr19	-	63760337	63761451
chr19	-	63773707	63774172
