# Supplementary material for: Intergenic, gene terminal, and intragenic CpG islands in the human genome
Source: BMC Genomics. 2010 Jan 19;11:48. doi: 10.1186/1471-2164-11-48 (PMC2817693; doi:10.1186/1471-2164-11-48)
Supplement: Additional file 2 — Gene elements. The archive contains row data used for statistical significance of gene elements and CGIs overlap. See Table 1 and Figure 1 in the manuscript. [file 1471-2164-11-48-S2.ZIP › 1intron_coding_exon/1intron_coding_exon_chr2.txt]

chr2	+	224273	232797
chr2	-	255008	261864
chr2	-	277605	277784
chr2	+	665631	665757
chr2	-	1397282	1405822
chr2	-	1783237	1813217
chr2	-	1953624	1953791
chr2	+	3097864	3099091
chr2	+	3116644	3116774
chr2	+	3145430	3154268
chr2	-	3237308	3238305
chr2	+	4896688	4919701
chr2	+	4929702	4929751
chr2	+	4930725	4943829
chr2	-	5020988	5021271
chr2	-	5043048	5055911
chr2	-	5056032	5056862
chr2	-	6827445	6860807
chr2	+	6954308	6955750
chr2	+	6968876	6974098
chr2	-	7087791	7105181
chr2	+	8403578	8415269
chr2	-	8773242	8773569
chr2	-	8909522	8917713
chr2	-	8951493	8953317
chr2	-	8964029	8967757
chr2	+	9049370	9094266
chr2	+	9297958	9370042
chr2	-	9479274	9481787
chr2	+	9504984	9509352
chr2	-	9514551	9519490
chr2	-	9634013	9646235
chr2	+	9682243	9720885
chr2	+	9934287	9935945
chr2	+	10042581	10045640
chr2	+	10052164	10054611
chr2	-	10134484	10136873
chr2	+	10156682	10170630
chr2	+	10213623	10213706
chr2	+	10232680	10232978
chr2	-	10510860	10513705
chr2	-	10535372	10535654
chr2	-	10759448	10764243
chr2	+	10775337	10780519
chr2	-	10813703	10817224
chr2	-	10893365	10903401
chr2	-	10910079	10911494
chr2	+	11215510	11219444
chr2	+	11224316	11231232
chr2	-	11246414	11251188
chr2	-	11378461	11434719
chr2	-	11540851	11542374
chr2	-	11542531	11544305
chr2	+	11547958	11549004
chr2	+	11647496	11653185
chr2	-	11703335	11705813
chr2	-	11752965	11760229
chr2	+	11760456	11760533
chr2	+	11856458	11858485
chr2	+	11870370	11872923
chr2	-	12809302	12813982
chr2	-	15493024	15515036
chr2	+	15649357	15651909
chr2	+	15682672	15685865
chr2	+	15686276	15687454
chr2	-	16033575	16036211
chr2	+	16668664	16690945
chr2	-	17695132	17752303
chr2	-	17799322	17803102
chr2	+	17844625	17848721
chr2	-	17863000	17864289
chr2	-	18687150	18687407
chr2	-	18690487	18692332
chr2	-	19473800	19474529
chr2	-	20019425	20023094
chr2	-	20110672	20111380
chr2	-	20127700	20133797
chr2	-	20162401	20172798
chr2	-	20326814	20346190
chr2	-	20440035	20448698
chr2	-	20766894	20772419
chr2	-	20911787	20922697
chr2	-	21178076	21178387
chr2	+	21178428	21178436
chr2	+	23773803	23776858
chr2	-	24092877	24105795
chr2	+	24167468	24172197
chr2	-	24184408	24188421
chr2	-	24208716	24210720
chr2	-	24217674	24218709
chr2	+	24255822	24256939
chr2	-	24310094	24312320
chr2	+	24449745	24462571
chr2	+	24793287	24800267
chr2	-	24928486	24934193
chr2	-	24962129	24962421
chr2	-	25007240	25052832
chr2	+	25101814	25106337
chr2	-	25256315	25262701
chr2	-	25296273	25299160
chr2	-	25382270	25382556
chr2	-	25434764	25448432
chr2	-	25773615	25787113
chr2	-	25890635	25894001
chr2	-	25980084	26012685
chr2	+	26090965	26114892
chr2	-	26169256	26233180
chr2	+	26373663	26379048
chr2	-	26388838	26388947
chr2	+	26452082	26480639
chr2	+	26480809	26498819
chr2	+	26536664	26548861
chr2	-	26558974	26564145
chr2	-	26612026	26612167
chr2	+	26672294	26693011
chr2	+	26898946	26908768
chr2	+	26920816	26926648
chr2	+	27033280	27059404
chr2	+	27156859	27157849
chr2	+	27167686	27168584
chr2	+	27187693	27187919
chr2	+	27188093	27188413
chr2	+	27213755	27214668
chr2	+	27216887	27218114
chr2	-	27221871	27226849
chr2	+	27237111	27238805
chr2	-	27258582	27262958
chr2	-	27268241	27268805
chr2	-	27337400	27337751
chr2	+	27341462	27341776
chr2	+	27346987	27347694
chr2	+	27347818	27349838
chr2	-	27352153	27352394
chr2	-	27391413	27391672
chr2	+	27393454	27397330
chr2	+	27411361	27412271
chr2	-	27417419	27433084
chr2	-	27447628	27456965
chr2	-	27477666	27477825
chr2	-	27504068	27504393
chr2	+	27504438	27504801
chr2	-	27505325	27505785
chr2	-	27514767	27514989
chr2	-	27516324	27516643
chr2	+	27521677	27543820
chr2	+	27568002	27568189
chr2	+	27576959	27577095
chr2	-	27577282	27577358
chr2	-	27620022	27624132
chr2	+	27628985	27629064
chr2	+	27631483	27631760
chr2	+	27717661	27718174
chr2	+	27732773	27734099
chr2	-	27763688	27764375
chr2	-	27792188	27795501
chr2	+	27795907	27796696
chr2	+	27799096	27799616
chr2	+	27799814	27801784
chr2	-	27906318	27907190
chr2	+	27993090	28024774
chr2	+	28026967	28029049
chr2	+	28029203	28064348
chr2	+	28528341	28538623
chr2	+	28683450	28684526
chr2	+	28712677	28714143
chr2	+	28741086	28748547
chr2	+	28886694	28911366
chr2	-	28950767	28953563
chr2	+	28999637	29004095
chr2	+	29156826	29157601
chr2	+	29168081	29169979
chr2	+	29256039	29265773
chr2	-	29268334	29270063
chr2	+	29852215	30054509
chr2	+	30291310	30293134
chr2	+	30366282	30368920
chr2	-	30594240	30660102
chr2	+	31259771	31272474
chr2	-	31369366	31378789
chr2	-	31540482	31549141
chr2	-	32080104	32099891
chr2	+	32176047	32176140
chr2	+	32200967	32224210
chr2	+	32302624	32308005
chr2	+	32341413	32343604
chr2	+	32414955	32427201
chr2	+	32494206	32514305
chr2	+	32636828	32638429
chr2	+	32666543	32668071
chr2	+	32765099	32767239
chr2	+	33084537	33085591
chr2	+	33271679	33323572
chr2	-	33651925	33653258
chr2	+	33732356	33735886
chr2	-	36495418	36535406
chr2	+	36717660	36720083
chr2	-	36855217	36868218
chr2	-	37064003	37105023
chr2	-	37147643	37152634
chr2	+	37218126	37222082
chr2	-	37227235	37230708
chr2	-	37285768	37286481
chr2	+	37367831	37370205
chr2	+	37370555	37370898
chr2	-	37386424	37386927
chr2	+	37432066	37455030
chr2	-	38089390	38090025
chr2	-	38210105	38213139
chr2	-	38454128	38457327
chr2	-	38482306	38515935
chr2	-	38730442	38741230
chr2	+	38741394	38741649
chr2	-	38805145	38814703
chr2	+	38888988	38890021
chr2	-	38917912	38920308
chr2	-	38995255	38997453
chr2	-	39001127	39002153
chr2	+	39002313	39006974
chr2	-	39020371	39021203
chr2	-	39206546	39259127
chr2	-	39364753	39368156
chr2	+	39516916	39575683
chr2	+	39804958	39805093
chr2	-	39805166	39842870
chr2	-	39894752	39896038
chr2	-	39910432	39917904
chr2	-	40317285	40567263
chr2	+	42086363	42091778
chr2	+	42187630	42192028
chr2	-	42308428	42384294
chr2	+	42492135	42499880
chr2	-	42707565	42709226
chr2	-	42927399	42931247
chr2	-	43699176	43705487
chr2	-	43713818	43715811
chr2	+	43730837	43731106
chr2	+	43783587	43817651
chr2	+	43842847	43845110
chr2	-	43912937	43915570
chr2	+	43976746	43977326
chr2	-	43977907	43983295
chr2	+	44121225	44134588
chr2	+	44340836	44347998
chr2	+	44348118	44356755
chr2	-	44414756	44419504
chr2	-	44465719	44467724
chr2	+	44485181	44498286
chr2	-	44500936	44511504
chr2	-	45328040	45329672
chr2	-	45712133	45713416
chr2	+	45740874	45744151
chr2	+	45791239	45981788
chr2	+	46436728	46485661
chr2	-	46681979	46682542
chr2	+	46752576	46753726
chr2	-	46756089	46757561
chr2	-	47044385	47046599
chr2	+	47046760	47047812
chr2	+	47080516	47089151
chr2	-	47095798	47097283
chr2	-	47291807	47293960
chr2	-	47301183	47301308
chr2	+	47309555	47315230
chr2	+	47508372	47512251
chr2	+	47542193	47547189
chr2	+	47922284	47929715
chr2	-	47939946	47942208
chr2	+	47978291	47978431
chr2	+	48485542	48497835
chr2	+	48579801	48589796
chr2	+	48598707	48598881
chr2	+	48721354	48730441
chr2	-	48756686	48759639
chr2	-	48870089	48894300
chr2	-	49207081	49293055
chr2	-	50082581	50112756
chr2	-	50375760	50485479
chr2	+	53889730	53904164
chr2	+	53906810	53910693
chr2	-	53926161	53933131
chr2	-	54013283	54014414
chr2	+	54087326	54087930
chr2	+	54254545	54274239
chr2	+	54482662	54497745
chr2	+	54697676	54737878
chr2	-	55092945	55096576
chr2	-	55126486	55148873
chr2	-	55167008	55188531
chr2	-	55188992	55189081
chr2	+	55356786	55361021
chr2	-	55371660	55372148
chr2	-	55401215	55402426
chr2	-	55467223	55471352
chr2	+	55557704	55557803
chr2	-	55658704	55659190
chr2	-	55707151	55712405
chr2	-	55754294	55755930
chr2	-	55826492	55832448
chr2	+	56316522	56323409
chr2	-	58187754	58222873
chr2	-	58370899	58380003
chr2	+	60685087	60692001
chr2	+	60895282	60898918
chr2	+	60926407	60930545
chr2	-	61020637	61030467
chr2	+	61147802	61150550
chr2	+	61156638	61170203
chr2	+	61209287	61210390
chr2	+	61320192	61323494
chr2	-	61323587	61324286
chr2	-	61342050	61343041
chr2	-	61665308	61672557
chr2	+	62023859	62027166
chr2	-	62044645	62139485
chr2	+	62641581	62644815
chr2	+	62846082	62886179
chr2	-	63191874	63192831
chr2	-	63576340	63576646
chr2	+	63631726	63726981
chr2	+	63727832	63733271
chr2	+	63980990	63995089
chr2	-	63995219	63996612
chr2	-	64111030	64113770
chr2	-	64120673	64122648
chr2	+	64243616	64247024
chr2	+	64593367	64594127
chr2	+	64692195	64706345
chr2	+	65128956	65140231
chr2	-	65208587	65210237
chr2	+	65243592	65268677
chr2	+	65366743	65378635
chr2	-	65385525	65389810
chr2	+	65483682	65570746
chr2	+	65575668	65608297
chr2	+	66574652	66576518
chr2	-	67536455	67537950
chr2	-	68185194	68185955
chr2	-	68280579	68283367
chr2	+	68286351	68296043
chr2	-	68296925	68297161
chr2	-	68355915	68390907
chr2	+	68456091	68458004
chr2	-	68504177	68519109
chr2	+	68603154	68603622
chr2	+	68606611	68628971
chr2	-	68914204	68921014
chr2	+	69089539	69091632
chr2	+	69113473	69116276
chr2	-	69152435	69178825
chr2	-	69512897	69525847
chr2	-	69558388	69562364
chr2	-	69562501	69570684
chr2	-	69570789	69576143
chr2	+	69695762	69781660
chr2	+	69920358	69926835
chr2	+	69968936	69976328
chr2	+	70032802	70033875
chr2	-	70054187	70054902
chr2	-	70318426	70319945
chr2	+	70374959	70387187
chr2	+	70397060	70398141
chr2	-	70398350	70399993
chr2	-	70428156	70432400
chr2	-	70439764	70440707
chr2	-	70653700	70692514
chr2	-	70843247	70845012
chr2	-	70926589	70929194
chr2	-	70958679	70959249
chr2	+	70974394	70974488
chr2	+	71039654	71059881
chr2	+	71074858	71082441
chr2	-	71117601	71117880
chr2	-	71130769	71132480
chr2	+	71132561	71133472
chr2	-	71207498	71209285
chr2	+	71263329	71268964
chr2	+	71269540	71271681
chr2	+	71489057	71494502
chr2	+	71540873	71542653
chr2	-	71592872	71619666
chr2	-	72273701	72273927
chr2	-	72282998	72286414
chr2	+	72634324	72635237
chr2	+	73026521	73027096
chr2	-	73057157	73063091
chr2	-	73197381	73210387
chr2	+	73228099	73251129
chr2	-	73359566	73359946
chr2	+	73368997	73371876
chr2	+	73373168	73378424
chr2	-	73524976	73547403
chr2	-	73871483	73873210
chr2	+	73917159	73918655
chr2	+	73969842	73983593
chr2	+	74040220	74041140
chr2	+	74065835	74077690
chr2	+	74085689	74089365
chr2	-	74212422	74219278
chr2	+	74311535	74317442
chr2	+	74337525	74344485
chr2	-	74346609	74347349
chr2	-	74443463	74453726
chr2	-	74511731	74513104
chr2	-	74516509	74516781
chr2	+	74517028	74518786
chr2	-	74561158	74561650
chr2	-	74569460	74571248
chr2	+	74571449	74578332
chr2	+	74593957	74594186
chr2	-	74597454	74598423
chr2	-	74603505	74603677
chr2	-	74611253	74611350
chr2	-	74614185	74614393
chr2	+	74620321	74620598
chr2	-	74621918	74622102
chr2	+	74645930	74646357
chr2	-	74653989	74654413
chr2	-	74663090	74663790
chr2	+	74668282	74668361
chr2	-	74669295	74669397
chr2	+	74689131	74691103
chr2	-	74693597	74693934
chr2	-	74714362	74715237
chr2	+	74753932	74778817
chr2	+	74793304	74795314
chr2	+	74973426	74993073
chr2	+	74993238	75006416
chr2	-	75097675	75098121
chr2	-	75259550	75337326
chr2	+	75632391	75656836
chr2	-	75785692	75785881
chr2	-	75845433	75849371
chr2	+	77658646	77660448
chr2	-	79164951	79165492
chr2	+	79225712	79226329
chr2	-	79259707	79260341
chr2	+	79297551	79298110
chr2	+	79790440	79883166
chr2	-	80452438	80531992
chr2	+	84588535	84597954
chr2	+	84687200	84688669
chr2	+	84797257	84797806
chr2	+	84857167	84861405
chr2	+	84936441	84944445
chr2	+	85044900	85045169
chr2	+	85110249	85166668
chr2	-	85272715	85272795
chr2	-	85466467	85466697
chr2	-	85484876	85488164
chr2	+	85490644	85493116
chr2	-	85496034	85500965
chr2	+	85540739	85540903
chr2	+	85572893	85573119
chr2	+	85573905	85574192
chr2	-	85678160	85679862
chr2	+	85699767	85700166
chr2	+	85716431	85717788
chr2	+	85723275	85730504
chr2	-	85734631	85735298
chr2	-	85739889	85740215
chr2	+	85740264	85740664
chr2	+	85755245	85757999
chr2	-	85769728	85774832
chr2	+	85806588	85806897
chr2	+	85833252	85834099
chr2	-	85893739	85902770
chr2	-	86000074	86002142
chr2	-	86002267	86006385
chr2	+	86178244	86179172
chr2	+	86245133	86247129
chr2	+	86266087	86266720
chr2	-	86269523	86269857
chr2	+	86320154	86334118
chr2	-	86338315	86344885
chr2	+	86421024	86476259
chr2	-	86581015	86588586
chr2	-	86681094	86702084
chr2	+	86759251	86761441
chr2	+	86859591	86879706
chr2	-	86903975	86904638
chr2	-	86929463	86929557
chr2	+	86997198	87000603
chr2	-	88206783	88223095
chr2	+	88265130	88266731
chr2	+	88312155	88313418
chr2	+	88314183	88317562
chr2	-	88664452	88665183
chr2	-	88732186	88734248
chr2	+	88752634	88765746
chr2	-	88830764	88837262
chr2	-	89105339	89105464
chr2	-	89131486	89131610
chr2	-	89149037	89149161
chr2	-	89166226	89166394
chr2	-	89179279	89179402
chr2	-	89224231	89224399
chr2	-	89238910	89239034
chr2	-	89256391	89256515
chr2	-	89281618	89281804
chr2	-	89315385	89315827
chr2	-	89352466	89352589
chr2	-	89360752	89361125
chr2	-	89383837	89384262
chr2	+	89458941	89459064
chr2	+	94959697	94961137
chr2	-	95113505	95135576
chr2	-	95205565	95209352
chr2	+	95240389	95240751
chr2	+	95263879	95265100
chr2	+	95265229	95267776
chr2	+	95362452	95363081
chr2	+	95367620	95368862
chr2	+	95385076	95397975
chr2	-	95493426	95494561
chr2	+	95569313	95569925
chr2	-	95682057	95682670
chr2	-	96016890	96023075
chr2	-	96114729	96115040
chr2	-	96115175	96115612
chr2	-	96119769	96119918
chr2	-	96225314	96225994
chr2	-	96232496	96232579
chr2	-	96283162	96295756
chr2	+	96342610	96352749
chr2	-	96354102	96354931
chr2	-	96386033	96386214
chr2	+	96392481	96393004
chr2	+	96413462	96414252
chr2	+	96423461	96429252
chr2	+	96624442	96635011
chr2	-	96638345	96638708
chr2	-	96715554	96715638
chr2	+	96719094	96724531
chr2	-	96734065	96735387
chr2	+	96825679	96827464
chr2	+	96850013	96884621
chr2	-	96905114	96912667
chr2	-	96930123	96931576
chr2	-	96942053	96945498
chr2	-	96954043	96955388
chr2	-	96966105	96981536
chr2	+	97177937	97179072
chr2	-	97201548	97205673
chr2	-	97584715	97586118
chr2	+	97660380	97664505
chr2	-	97721171	97722046
chr2	+	97736928	97738823
chr2	+	97799875	97800071
chr2	+	97809694	97810229
chr2	+	98291957	98292825
chr2	+	98303314	98305029
chr2	+	98305189	98309627
chr2	+	98320581	98325297
chr2	+	98445058	98452666
chr2	+	98452782	98453037
chr2	-	98595136	98595666
chr2	+	98679173	98683287
chr2	-	98685021	98685754
chr2	-	98753453	98801219
chr2	+	99183973	99184369
chr2	-	99222475	99225462
chr2	+	99248998	99255811
chr2	-	99261236	99263156
chr2	-	99321802	99329198
chr2	-	99367622	99370608
chr2	+	99402635	99408002
chr2	-	99412571	99435215
chr2	-	99537603	99539901
chr2	-	100083913	100179381
chr2	-	100378024	100384086
chr2	+	100477636	100481555
chr2	+	100545545	100547773
chr2	+	100638054	100641481
chr2	+	100979767	101000124
chr2	-	101077789	101079136
chr2	+	101115366	101125380
chr2	-	101328459	101332769
chr2	-	101370162	101383108
chr2	-	101458683	101461996
chr2	-	101480949	101491002
chr2	+	101527427	101541756
chr2	+	101773118	101773451
chr2	+	102083623	102084540
chr2	+	102232764	102239750
chr2	+	102262904	102264052
chr2	+	102413304	102413813
chr2	+	102437697	102442801
chr2	+	102498326	102498787
chr2	+	102548993	102553814
chr2	-	102695115	102732539
chr2	+	102807387	102811622
chr2	+	102837327	102837562
chr2	+	102839405	102872838
chr2	-	105113204	105124145
chr2	+	105373681	105382588
chr2	-	105412662	105414556
chr2	-	105448709	105461335
chr2	+	105471673	105473816
chr2	+	105930264	105956300
chr2	-	106140818	106146816
chr2	-	106200654	106204647
chr2	-	106241058	106269121
chr2	+	106909121	106918008
chr2	+	107913343	107913784
chr2	+	108063308	108067078
chr2	+	108322341	108327337
chr2	+	108368793	108369201
chr2	+	108453481	108456734
chr2	+	108524255	108524605
chr2	+	108544059	108544623
chr2	+	108730231	108734577
chr2	+	108734739	108745753
chr2	+	108794653	108804104
chr2	+	108850911	108852102
chr2	-	108861890	108863004
chr2	-	109005217	109005937
chr2	-	109682929	109689532
chr2	-	109708072	109728749
chr2	-	110206723	110230639
chr2	-	110316447	110319851
chr2	+	111148174	111151777
chr2	+	111272909	111275458
chr2	+	111597678	111597856
chr2	+	111597948	111618294
chr2	-	111623956	111627586
chr2	+	112352780	112354420
chr2	+	112372605	112402926
chr2	+	112529565	112533783
chr2	-	112612539	112633482
chr2	+	112724081	112728715
chr2	+	112956310	112959723
chr2	+	113016480	113020818
chr2	+	113031890	113033099
chr2	+	113058458	113059780
chr2	-	113120971	113121130
chr2	-	113229943	113230700
chr2	-	113236378	113238369
chr2	-	113256573	113257531
chr2	+	113309426	113309990
chr2	+	113386903	113387598
chr2	+	113389068	113390935
chr2	+	113452502	113453027
chr2	-	113479690	113479780
chr2	+	113504964	113505504
chr2	+	113533276	113534658
chr2	+	113546579	113548135
chr2	+	113591837	113593872
chr2	+	113601549	113603382
chr2	-	113657321	113658763
chr2	+	113733392	113737083
chr2	+	113912925	113915156
chr2	+	113944897	113955982
chr2	+	113967633	113967734
chr2	+	114051550	114051787
chr2	+	114070011	114070186
chr2	-	114102521	114106720
chr2	-	114217602	114220083
chr2	+	114229352	114230176
chr2	+	114364131	114386977
chr2	+	115636080	115783043
chr2	+	118288669	118291248
chr2	+	118291535	118293453
chr2	-	118295557	118295666
chr2	-	118420689	118421910
chr2	-	118474739	118480527
chr2	+	118482465	118487759
chr2	+	118570607	118577001
chr2	+	119416204	119442964
chr2	+	119704841	119719293
chr2	+	119719795	119721483
chr2	+	119728655	119736861
chr2	-	119841451	119841992
chr2	+	119968355	119997960
chr2	+	120283798	120336340
chr2	+	120493071	120515810
chr2	+	120752585	120754639
chr2	-	121444413	121445745
chr2	-	121755078	121758853
chr2	-	121822525	121836977
chr2	-	122004132	122079506
chr2	+	122209557	122210551
chr2	+	122229652	122231044
chr2	+	124499540	124695510
chr2	+	127130119	127164059
chr2	-	127164118	127167668
chr2	-	127550513	127580665
chr2	-	127675138	127677177
chr2	-	127767525	127767859
chr2	+	127812857	127816931
chr2	-	127893819	127895087
chr2	+	127997598	127999980
chr2	+	128101116	128102175
chr2	-	128123881	128124518
chr2	-	128131367	128138109
chr2	-	128242806	128244581
chr2	-	128326910	128331831
chr2	-	128345164	128347631
chr2	-	128467113	128470153
chr2	+	128500103	128500895
chr2	-	128565220	128571231
chr2	-	130508181	130508514
chr2	-	130589132	130593797
chr2	-	130617117	130618549
chr2	-	130627739	130628079
chr2	-	130628286	130628898
chr2	-	130635076	130638176
chr2	+	130648804	130650356
chr2	-	130656256	130656428
chr2	-	130670175	130672160
chr2	-	130815553	130815643
chr2	+	130815748	130815817
chr2	+	130816739	130816887
chr2	+	130830004	130832668
chr2	+	131522563	131537812
chr2	-	131603214	131619248
chr2	+	131663244	131673881
chr2	+	131712284	131717056
chr2	+	131810229	131814899
chr2	-	132067508	132069467
chr2	+	132083330	132083511
chr2	+	132119526	132120950
chr2	+	132122133	132122967
chr2	-	132342891	132357922
chr2	-	132387052	132392196
chr2	-	132748729	132752792
chr2	-	133259843	133261185
chr2	-	133261258	133261351
chr2	-	133372535	133373244
chr2	+	133805084	133894340
chr2	-	134845948	134861687
chr2	+	135304622	135310035
chr2	+	135430042	135436533
chr2	+	135450660	135454695
chr2	-	135510315	135511110
chr2	+	135613133	135614758
chr2	+	135643628	135643730
chr2	-	135760052	135761034
chr2	-	135819318	135821814
chr2	-	135936938	135941285
chr2	-	135941518	135944751
chr2	+	135982123	136095630
chr2	+	136196319	136207452
chr2	-	136333314	136339567
chr2	-	136424493	136427831
chr2	-	136464146	136467560
chr2	-	136534783	136552697
chr2	+	136574757	136576704
chr2	+	138555931	138561465
chr2	-	139141597	139141783
chr2	+	142401703	142721948
chr2	+	143476838	143509908
chr2	-	143746957	143793433
chr2	-	144562062	144598480
chr2	-	144737039	144799901
chr2	+	145021326	145108576
chr2	-	148436509	148487600
chr2	+	148564826	148567202
chr2	+	149050173	149053881
chr2	+	149236472	149281513
chr2	+	149812976	149842784
chr2	-	150119849	150131069
chr2	-	150264294	150269110
chr2	-	150540626	150541064
chr2	-	151168804	151169289
chr2	-	151937766	151943746
chr2	+	151964066	151964889
chr2	+	152039783	152045963
chr2	+	152092550	152093280
chr2	-	152150779	152151731
chr2	-	152180375	152184814
chr2	-	152411679	152415142
chr2	-	152497222	152510152
chr2	-	152565393	152655690
chr2	-	152780436	152780970
chr2	+	152832252	152857624
chr2	+	153017743	153203963
chr2	+	153301181	153301529
chr2	+	153318613	153319593
chr2	+	153401047	153402553
chr2	+	154626661	154822356
chr2	-	155381498	155391621
chr2	+	157010554	157011342
chr2	+	157158228	157178062
chr2	+	157192941	157194238
chr2	-	157941557	157966300
chr2	-	158006783	158007421
chr2	-	158007695	158009492
chr2	-	158116768	158125866
chr2	-	158269438	158310591
chr2	+	158462621	158481446
chr2	-	158784146	158788117
chr2	+	159040591	159138434
chr2	+	159303442	159306896
chr2	-	159747991	159779654
chr2	-	159961964	159964689
chr2	-	160121231	160128799
chr2	+	160135820	160160592
chr2	-	160411194	160425077
chr2	-	160462197	160462899
chr2	-	160465488	160480149
chr2	-	160581078	160586606
chr2	-	160727176	160744312
chr2	-	160881277	160882020
chr2	-	161000246	161049233
chr2	+	161049410	161175306
chr2	+	161861780	161885503
chr2	+	162000892	162049494
chr2	+	162077222	162090853
chr2	+	162099121	162099692
chr2	-	162306584	162452988
chr2	-	162755504	162755992
chr2	-	162829532	162831103
chr2	-	162870381	162871119
chr2	-	162925010	162925338
chr2	+	162992951	162999871
chr2	-	163026293	163029593
chr2	-	163518785	163520459
chr2	-	164293824	164416919
chr2	-	165301837	165303135
chr2	-	165425893	165523172
chr2	-	165627745	165634723
chr2	+	165852566	165858147
chr2	+	165978108	165979032
chr2	-	166277231	166339776
chr2	-	166447074	166452202
chr2	-	166570492	166572495
chr2	-	166631742	166635701
chr2	-	166740706	166755374
chr2	-	166989092	166993515
chr2	+	167156362	167159479
chr2	+	167818080	167892750
chr2	-	167933965	167936047
chr2	+	168864108	168929244
chr2	+	169138636	169229611
chr2	+	169484691	169493582
chr2	-	169510238	169510435
chr2	+	169571309	169571403
chr2	-	169583567	169584460
chr2	+	169698817	169700066
chr2	+	169763912	169765344
chr2	-	169765605	169773805
chr2	+	170002902	170044337
chr2	+	170161630	170164266
chr2	-	170192906	170196589
chr2	-	170242803	170245241
chr2	+	170251270	170253669
chr2	+	170286120	170286202
chr2	+	170418245	170423400
chr2	-	170483044	170487489
chr2	+	170504075	170506505
chr2	+	170632083	170640453
chr2	+	170646984	170668660
chr2	-	170860307	170881223
chr2	+	171365077	171377003
chr2	+	171500691	171504102
chr2	+	171611421	171630365
chr2	-	171631760	171632219
chr2	-	171732192	171735777
chr2	-	171764870	171799755
chr2	-	171799875	171842306
chr2	+	172021572	172042438
chr2	+	172116721	172117098
chr2	+	172151048	172155881
chr2	+	172204756	172223600
chr2	+	172372281	172374792
chr2	-	172408934	172409836
chr2	+	172575276	172576219
chr2	+	172604525	172607552
chr2	+	172690424	172751731
chr2	-	172776226	172776887
chr2	+	172791882	172792373
chr2	+	173118206	173155772
chr2	+	173246582	173248941
chr2	+	173426284	173485258
chr2	+	173512212	173608035
chr2	+	173657680	173673729
chr2	+	173781426	173860038
chr2	-	174045220	174048945
chr2	-	174646468	174654639
chr2	-	174654789	174655399
chr2	-	174813911	174832059
chr2	-	174919687	174936949
chr2	+	175078015	175085785
chr2	+	175088678	175090155
chr2	+	175091425	175094336
chr2	-	175094551	175113118
chr2	-	175126652	175130132
chr2	-	175160791	175163199
chr2	-	175163600	175171731
chr2	-	175271675	175275757
chr2	-	175449869	175454586
chr2	-	175514754	175537114
chr2	-	175642438	175695128
chr2	-	175805104	175808224
chr2	-	175811776	175820372
chr2	-	175820443	175826646
chr2	-	175870414	175871589
chr2	+	176683459	176685787
chr2	+	176859891	176861750
chr2	+	176960655	176987093
chr2	-	177903107	177905772
chr2	+	177924507	177954766
chr2	-	178083285	178110502
chr2	+	178704695	178761759
chr2	+	178803081	178806494
chr2	+	179010637	179014409
chr2	-	179023276	179026533
chr2	-	179137821	179140475
chr2	-	179140646	179141199
chr2	+	179167448	179168512
chr2	-	179171144	179175873
chr2	-	179492575	179494784
chr2	-	179527978	179535858
chr2	-	179562546	179568196
chr2	-	179807847	179812002
chr2	-	179873422	179882019
chr2	-	180208872	180235059
chr2	+	180235203	180435945
chr2	+	181672470	181674274
chr2	+	182148085	182148427
chr2	-	182215525	182217528
chr2	-	182239942	182248798
chr2	+	182294313	182347001
chr2	+	182582511	182582846
chr2	-	182676425	182678049
chr2	+	182954648	183116810
chr2	+	183408524	183410238
chr2	-	183453035	183465547
chr2	-	183549068	183556308
chr2	+	183715230	183728225
chr2	+	183769394	183773740
chr2	+	183814732	183818519
chr2	+	185289304	185556600
chr2	+	186435802	186436900
chr2	+	186499367	186503776
chr2	+	187280757	187292252
chr2	-	187384645	187430459
chr2	-	187538029	187539198
chr2	-	188073539	188075777
chr2	+	188187312	188193880
chr2	+	189167964	189173662
chr2	-	189664801	189674990
chr2	+	189739687	189740800
chr2	-	190131811	190138609
chr2	+	190270113	190270649
chr2	+	190357829	190357994
chr2	-	190367324	190379757
chr2	-	190445793	190451651
chr2	+	190465949	190472653
chr2	-	190482174	190485999
chr2	-	190750668	190752455
chr2	+	191001029	191009947
chr2	+	191050539	191052857
chr2	+	191127794	191159988
chr2	+	191350228	191360556
chr2	-	191571703	191585382
chr2	+	191699340	191700107
chr2	+	191967263	191986341
chr2	+	192071799	192073510
chr2	-	192368938	192369220
chr2	+	192882222	192884584
chr2	+	196371281	196373927
chr2	-	196407236	196408480
chr2	-	196748347	196758926
chr2	-	196846882	196853491
chr2	-	197007600	197008781
chr2	+	197033995	197123361
chr2	+	197403914	197408731
chr2	-	197409897	197410803
chr2	-	197488139	197489739
chr2	-	197497853	197499443
chr2	-	197610381	197616699
chr2	-	197837336	197877252
chr2	-	197877337	198000807
chr2	+	198114205	198125201
chr2	-	198143895	198150160
chr2	-	198179478	198180426
chr2	+	198187623	198188904
chr2	+	198190670	198191302
chr2	+	198206377	198213852
chr2	-	198213917	198225758
chr2	-	198336897	198365549
chr2	-	198469297	198471951
chr2	+	198472096	198474858
chr2	-	198776463	198779086
chr2	-	200123744	200146097
chr2	+	200626277	200626633
chr2	+	200646478	200649495
chr2	-	201079513	201102538
chr2	+	201195189	201197085
chr2	+	201223338	201225223
chr2	+	201264207	201265538
chr2	+	201276383	201283373
chr2	-	201503511	201505568
chr2	-	201551696	201551930
chr2	+	201576002	201577841
chr2	-	201582609	201583473
chr2	-	201647774	201648258
chr2	+	201713162	201714187
chr2	+	201769252	201775686
chr2	+	201820376	201823256
chr2	+	201823364	201826199
chr2	+	201840065	201850659
chr2	+	201876354	201877933
chr2	+	201948612	201956688
chr2	-	201957021	201959737
chr2	-	202041012	202041520
chr2	+	202097827	202110645
chr2	+	202145082	202149011
chr2	-	202164985	202165846
chr2	-	202294927	202309128
chr2	-	202331154	202332837
chr2	-	202383259	202384104
chr2	+	202457613	202459094
chr2	+	202497017	202497721
chr2	-	202497873	202498085
chr2	+	202910336	202928668
chr2	+	202956216	202965340
chr2	+	203067780	203155036
chr2	-	203386262	203415144
chr2	-	203515997	203519076
chr2	+	203598189	203601664
chr2	+	203632210	203632967
chr2	+	203642909	203644232
chr2	+	203826482	203826826
chr2	+	203929364	203936073
chr2	+	203970343	203975839
chr2	+	204018861	204057104
chr2	+	204057274	204066284
chr2	-	204081373	204085883
chr2	+	204181549	204185462
chr2	+	204396978	204416860
chr2	+	204558281	204560813
chr2	+	204627102	204645863
chr2	+	205236401	205376408
chr2	-	206373594	206387772
chr2	-	206747174	206753028
chr2	-	206820473	206823174
chr2	+	206842741	206843847
chr2	+	206850290	206850816
chr2	-	207134311	207135535
chr2	+	207451244	207455479
chr2	+	207457701	207460319
chr2	+	207464628	207476961
chr2	-	207629898	207639845
chr2	+	207814635	207855696
chr2	-	208245980	208250454
chr2	+	208312148	208314458
chr2	-	208402347	208415028
chr2	-	208636743	208666880
chr2	-	208814585	208814694
chr2	-	208819914	208820013
chr2	-	208836247	208836341
chr2	-	208853677	208853777
chr2	+	208938891	208941659
chr2	+	208961922	208963812
chr2	+	208989010	208991165
chr2	+	209097350	209118430
chr2	+	210343663	210368800
chr2	+	210462395	210463322
chr2	+	210649938	210657665
chr2	+	210693014	210699885
chr2	-	210706343	210706432
chr2	-	210819403	210843724
chr2	-	210911033	210915416
chr2	-	210993023	210993771
chr2	+	211162307	211166545
chr2	+	211247090	211263526
chr2	-	211285813	211289600
chr2	-	212815135	213228678
chr2	-	213838043	213838825
chr2	+	213968762	213974262
chr2	+	213974982	213986292
chr2	-	213987588	214030391
chr2	-	215487348	215499641
chr2	-	215717169	215722050
chr2	-	215727296	215736066
chr2	+	215801920	215828368
chr2	-	216002391	216002725
chr2	-	216055860	216058091
chr2	-	216078531	216081860
chr2	-	216125054	216125883
chr2	-	216686695	216703461
chr2	-	216741775	216749123
chr2	+	216756748	216771846
chr2	+	216786464	216790147
chr2	-	216799687	216803243
chr2	+	216973959	217059973
chr2	+	217105745	217106484
chr2	+	217189107	217189497
chr2	-	217324195	217350784
chr2	-	217369309	217384667
chr2	-	218503537	218503913
chr2	+	218585286	218588026
chr2	+	218760881	218760980
chr2	+	218763616	218764043
chr2	+	218907774	218916147
chr2	-	218919080	218924579
chr2	-	218957842	218959609
chr2	+	218959763	218960193
chr2	-	218960831	218961607
chr2	-	218967682	218967860
chr2	+	218970355	218972167
chr2	+	219013660	219030009
chr2	+	219047138	219047321
chr2	+	219072604	219073186
chr2	+	219090386	219091790
chr2	+	219091941	219092336
chr2	-	219114082	219114503
chr2	+	219243953	219248725
chr2	+	219259207	219270787
chr2	-	219305990	219306130
chr2	-	219336577	219338862
chr2	+	219340755	219346377
chr2	-	219351536	219351632
chr2	+	219358908	219362157
chr2	+	219363142	219363851
chr2	+	219387839	219388129
chr2	+	219429392	219430284
chr2	-	219472666	219499803
chr2	-	219520610	219520973
chr2	+	219521604	219521965
chr2	+	219550346	219561252
chr2	-	219571336	219572386
chr2	-	219674533	219675250
chr2	-	219682471	219683242
chr2	-	219716387	219717876
chr2	-	219718237	219718427
chr2	-	219725892	219728601
chr2	-	219728806	219729122
chr2	-	219747922	219750379
chr2	-	219847912	219848412
chr2	-	219859634	219859747
chr2	-	219859906	219860049
chr2	+	219866559	219866986
chr2	+	219868861	219869147
chr2	-	219897270	219897552
chr2	-	219906693	219906878
chr2	-	219908035	219908351
chr2	-	219908583	219908672
chr2	-	219915800	219917095
chr2	+	219918041	219918148
chr2	-	219920633	219922153
chr2	-	219932802	219932994
chr2	+	219933542	219933728
chr2	-	219936313	219936747
chr2	+	219943647	219944082
chr2	-	219970126	219970803
chr2	-	219990014	219990211
chr2	-	219998070	219999444
chr2	+	220077391	220077985
chr2	+	220109268	220110320
chr2	+	220142035	220152107
chr2	+	220152285	220152523
chr2	+	220190243	220190346
chr2	+	220205534	220221983
chr2	-	220222130	220222226
chr2	+	220232417	220233451
chr2	-	220235121	220237731
chr2	-	220248687	220249451
chr2	+	220252902	220253581
chr2	+	220293004	220295833
chr2	-	220318271	220318630
chr2	-	222259011	222262382
chr2	+	222987438	222988754
chr2	-	223115046	223164790
chr2	+	223339020	223346239
chr2	+	223362087	223378552
chr2	-	223599374	223606540
chr2	-	224468092	224527669
chr2	+	224608233	224635369
chr2	-	224647874	224649754
chr2	-	224688565	224691863
chr2	-	225090728	225091258
chr2	-	225225864	225247880
chr2	-	225248079	225275165
chr2	-	225513870	225520762
chr2	+	225621891	225732473
chr2	+	226273257	226317136
chr2	+	227555348	227557405
chr2	+	227597243	227599041
chr2	+	227855035	227928187
chr2	+	228020005	228020845
chr2	-	228021068	228022638
chr2	+	228061202	228069306
chr2	-	228162810	228181766
chr2	-	228318733	228323189
chr2	+	228389786	228392389
chr2	+	228504209	228505673
chr2	-	228561951	228575570
chr2	-	228685916	228706626
chr2	-	228822307	228871787
chr2	-	229846186	229922146
chr2	-	230282110	230404368
chr2	+	230549796	230570202
chr2	-	230612831	230666460
chr2	-	230727753	230735965
chr2	-	230740126	230749314
chr2	-	230901774	230902566
chr2	+	230905339	230907000
chr2	+	230916124	230927301
chr2	+	231048188	231049182
chr2	+	231061188	231061816
chr2	+	231106549	231107809
chr2	+	231450336	231481090
chr2	+	231555366	231563635
chr2	+	231686541	231686566
chr2	+	231686755	231690584
chr2	-	231747261	231751484
chr2	+	231804149	231813631
chr2	+	231896508	231898343
chr2	-	231907012	231912944
chr2	-	232153533	232154551
chr2	-	232199560	232203742
chr2	-	232215642	232218338
chr2	+	232219234	232220574
chr2	-	232400517	232401561
chr2	+	232429404	232471279
chr2	+	232478948	232481946
chr2	+	232484567	232486319
chr2	+	232705195	232705727
chr2	+	233069094	233069184
chr2	+	233097177	233097270
chr2	-	233146482	233146562
chr2	+	233175483	233176082
chr2	+	233216483	233216742
chr2	+	233230018	233230205
chr2	+	233240960	233246629
chr2	+	233324222	233353015
chr2	+	233353165	233362522
chr2	-	233425454	233437828
chr2	+	233459029	233461117
chr2	-	233560630	233566153
chr2	+	233660544	233664837
chr2	+	233942589	233946746
chr2	+	233953882	233954636
chr2	+	233968320	233971749
chr2	+	233981000	233982772
chr2	+	233999926	234006719
chr2	+	234019260	234020137
chr2	+	234045321	234078901
chr2	-	234079014	234081047
chr2	+	234200782	234202354
chr2	+	234363436	234373414
chr2	-	234451798	234457678
chr2	-	234528299	234531254
chr2	+	234544557	234545029
chr2	+	234617300	234621311
chr2	+	234741516	234741613
chr2	+	235725765	235731530
chr2	-	236185494	236399821
chr2	-	236928600	236931922
chr2	+	237188131	237194273
chr2	-	237776686	237777768
chr2	-	238029761	238031094
chr2	+	238085848	238087369
chr2	+	238184180	238201215
chr2	-	238209292	238210551
chr2	-	238266124	238267899
chr2	+	238268799	238276640
chr2	+	238383165	238399185
chr2	+	238462842	238463507
chr2	+	238517973	238518074
chr2	+	238550371	238567864
chr2	+	238663868	238678603
chr2	+	238751785	238754996
chr2	+	238772478	238772684
chr2	+	238791355	238792580
chr2	-	238798615	238807542
chr2	-	238885512	238894139
chr2	-	238930389	238930465
chr2	+	238967835	238968347
chr2	+	239011427	239015945
chr2	+	239016016	239016448
chr2	-	239117761	239124193
chr2	-	239582341	239582807
chr2	-	239821874	239834362
chr2	-	239894615	240010626
chr2	-	240681748	240684633
chr2	-	240793413	240795598
chr2	+	240799496	240799675
chr2	-	241095492	241118435
chr2	-	241212465	241214272
chr2	+	241214463	241216596
chr2	+	241232669	241233180
chr2	-	241246460	241248748
chr2	+	241342086	241342121
chr2	-	241351444	241351479
chr2	+	241448720	241457053
chr2	+	241528438	241528575
chr2	-	241537040	241537427
chr2	-	241551171	241551336
chr2	-	241759300	241761657
chr2	-	241786857	241792278
chr2	+	241800159	241802241
chr2	+	241809953	241812879
chr2	-	241848172	241849460
chr2	-	241907754	241909245
chr2	-	241914986	241915588
chr2	+	241924011	241926198
chr2	+	241983647	241985396
chr2	-	242032696	242063231
chr2	+	242161114	242167410
chr2	-	242219109	242221751
chr2	-	242265879	242292321
chr2	+	242293485	242296345
chr2	+	242297130	242310413
chr2	-	242313016	242313949
chr2	+	242345283	242346058
chr2	+	242361508	242364056
chr2	+	242436390	242458468
chr2	+	242472547	242475664
chr2	+	242475873	242476077
