# Supplementary material for: Intergenic, gene terminal, and intragenic CpG islands in the human genome
Source: BMC Genomics. 2010 Jan 19;11:48. doi: 10.1186/1471-2164-11-48 (PMC2817693; doi:10.1186/1471-2164-11-48)
Supplement: Additional file 2 — Gene elements. The archive contains row data used for statistical significance of gene elements and CGIs overlap. See Table 1 and Figure 1 in the manuscript. [file 1471-2164-11-48-S2.ZIP › 1intron_coding_exon/1intron_coding_exon_chr20.txt]

chr20	-	207972	212603
chr20	-	212723	218199
chr20	+	218949	219231
chr20	+	278477	281852
chr20	+	316946	319929
chr20	-	338670	346168
chr20	-	369034	370231
chr20	-	376719	390979
chr20	-	391047	391066
chr20	-	433874	437094
chr20	-	692648	693851
chr20	-	819012	844548
chr20	+	896782	930728
chr20	+	1047546	1054139
chr20	+	1054294	1056067
chr20	+	1063950	1091772
chr20	-	1225066	1225787
chr20	-	1241407	1241983
chr20	-	1248304	1249006
chr20	-	1321526	1321605
chr20	-	1374476	1381137
chr20	-	1383683	1386844
chr20	-	1393072	1395364
chr20	-	1408711	1419920
chr20	-	1480685	1486226
chr20	-	1540360	1548514
chr20	-	1565152	1577697
chr20	+	1578055	1586287
chr20	-	1824173	1843743
chr20	+	1909605	1911601
chr20	+	2032012	2045310
chr20	+	2224717	2238301
chr20	-	2309622	2323096
chr20	-	2396405	2399333
chr20	-	2413303	2421344
chr20	+	2422224	2422423
chr20	+	2465302	2465913
chr20	+	2530948	2539063
chr20	+	2544851	2545716
chr20	+	2581310	2581486
chr20	-	2585542	2585725
chr20	-	2589012	2589102
chr20	+	2592652	2592798
chr20	+	2621795	2622305
chr20	-	2684471	2687553
chr20	-	2725297	2725651
chr20	+	2727540	2729046
chr20	-	2744091	2745188
chr20	+	2767918	2768434
chr20	+	2769474	2788363
chr20	+	2892997	2893505
chr20	+	2973215	2973323
chr20	+	2974927	2975017
chr20	-	3000422	3000721
chr20	-	3011825	3013200
chr20	-	3051231	3051957
chr20	-	3095007	3095350
chr20	+	3132063	3133182
chr20	+	3138264	3141813
chr20	-	3147279	3150485
chr20	+	3163541	3166189
chr20	+	3399847	3400067
chr20	-	3400165	3463898
chr20	-	3589937	3592000
chr20	-	3600427	3600523
chr20	-	3600633	3600780
chr20	-	3608219	3610554
chr20	+	3635354	3635726
chr20	-	3667365	3669460
chr20	-	3687326	3688653
chr20	+	3708423	3709825
chr20	+	3725379	3726267
chr20	+	3727111	3728933
chr20	+	3750941	3752516
chr20	+	3783389	3786280
chr20	+	3818376	3836571
chr20	+	3836926	3839222
chr20	-	3841282	3845572
chr20	+	3876927	3892521
chr20	+	4103911	4105996
chr20	-	4110624	4110734
chr20	-	4721274	4721639
chr20	-	4726732	4729617
chr20	-	4841625	4861100
chr20	-	5034957	5037977
chr20	-	5040252	5041606
chr20	+	5047513	5048223
chr20	+	5055796	5102167
chr20	-	5105392	5107461
chr20	-	5504625	5507025
chr20	+	5527468	5533009
chr20	+	5701690	5791668
chr20	-	5840329	5844970
chr20	+	5875180	5878923
chr20	+	5880810	5881068
chr20	-	5935199	5938419
chr20	-	5979630	5980790
chr20	-	6013935	6016423
chr20	-	6041271	6044457
chr20	+	6044692	6048050
chr20	-	6699120	6706890
chr20	-	7863283	7868932
chr20	+	7938963	7948084
chr20	+	8076767	8078939
chr20	+	9236546	9265771
chr20	+	9299943	9300948
chr20	-	9443564	9444098
chr20	-	9471368	9473015
chr20	+	9509578	9572772
chr20	+	9967296	9971768
chr20	-	10204212	10206331
chr20	-	10337452	10341177
chr20	+	10601655	10602097
chr20	+	11847250	11847732
chr20	-	13055365	13082648
chr20	-	13553900	13558580
chr20	+	13704917	13711149
chr20	+	13713937	13715956
chr20	+	13924456	13930932
chr20	-	15915447	15915709
chr20	+	16457086	16501873
chr20	+	16660412	16660807
chr20	+	16677162	16677510
chr20	-	17156128	17188883
chr20	+	17453554	17459597
chr20	+	17498857	17529381
chr20	-	17529691	17533198
chr20	-	17571773	17587240
chr20	+	17587335	17588624
chr20	-	17653797	17664308
chr20	+	17885682	17897017
chr20	-	17899014	17904325
chr20	+	17985522	17986178
chr20	+	18071564	18073875
chr20	+	18079587	18087726
chr20	-	18234452	18234940
chr20	-	18355804	18362295
chr20	-	18381327	18382374
chr20	+	18388951	18393893
chr20	-	18396213	18397586
chr20	+	18424525	18425712
chr20	+	18439701	18440867
chr20	-	18516760	18522373
chr20	+	18753993	18758662
chr20	+	19141629	19209601
chr20	+	19211860	19212788
chr20	+	19818303	19863741
chr20	-	19946094	19951098
chr20	-	19979267	19980935
chr20	+	19981403	19984591
chr20	+	19985441	19999496
chr20	+	19999649	20002944
chr20	-	20157021	20174759
chr20	+	20439970	20441156
chr20	+	20785967	20793174
chr20	+	21054846	21060736
chr20	+	21232112	21254915
chr20	-	23294385	23295638
chr20	+	23331710	23349941
chr20	-	23369124	23372569
chr20	+	23380558	23381220
chr20	-	23420536	23421593
chr20	-	23494725	23496847
chr20	-	23564005	23566256
chr20	-	23615839	23617378
chr20	-	23677767	23679275
chr20	-	23753961	23755069
chr20	-	23806256	23808082
chr20	+	23914841	23915072
chr20	+	24472214	24513490
chr20	-	24878212	24885921
chr20	-	24912656	24921229
chr20	-	24942299	24942596
chr20	-	24952278	24959394
chr20	-	24976818	24986404
chr20	+	25008151	25010308
chr20	+	25135227	25135710
chr20	-	25177058	25187871
chr20	+	25267988	25319148
chr20	-	25336532	25342424
chr20	-	25384423	25387018
chr20	-	25446486	25455043
chr20	-	25614759	25615026
chr20	+	25703949	25777340
chr20	+	25997841	26002404
chr20	-	28225890	28225965
chr20	+	29429856	29441886
chr20	+	29528250	29529290
chr20	+	29566199	29578946
chr20	-	29690564	29691395
chr20	+	29717551	29773118
chr20	+	29809047	29811519
chr20	+	29871097	29871588
chr20	-	29878403	29882281
chr20	+	29921062	29921780
chr20	-	29931362	29935483
chr20	+	30001852	30003338
chr20	+	30020224	30046530
chr20	+	30061949	30066366
chr20	+	30103951	30123124
chr20	+	30123247	30124781
chr20	+	30161220	30184475
chr20	-	30184591	30187536
chr20	+	30249147	30253382
chr20	+	30259530	30261533
chr20	+	30362646	30367680
chr20	-	30411256	30417846
chr20	-	30516582	30526064
chr20	+	30572387	30579221
chr20	-	30653160	30659771
chr20	-	30702345	30702480
chr20	+	30779611	30794774
chr20	+	30831613	30831783
chr20	+	30831933	30832818
chr20	-	30877516	30885182
chr20	+	31054387	31055730
chr20	+	31060151	31062489
chr20	+	31083212	31084449
chr20	+	31107015	31108007
chr20	+	31134468	31134832
chr20	+	31220770	31224397
chr20	+	31249779	31250780
chr20	+	31269131	31275276
chr20	+	31289339	31289520
chr20	+	31337656	31340206
chr20	-	31350695	31351364
chr20	-	31446584	31448227
chr20	+	31490494	31494777
chr20	+	31625729	31658421
chr20	-	31658567	31662559
chr20	-	31723890	31725690
chr20	-	31731884	31737470
chr20	+	31766204	31771561
chr20	+	31783520	31792367
chr20	+	31792480	31796568
chr20	+	31863126	31899932
chr20	-	32123798	32125028
chr20	-	32148984	32149964
chr20	+	32157013	32163562
chr20	-	32312002	32314297
chr20	+	32347053	32354709
chr20	+	32445349	32460116
chr20	+	32567928	32577732
chr20	-	32610374	32610671
chr20	+	32708710	32728420
chr20	-	32760329	32760699
chr20	-	32827913	32833584
chr20	-	32908358	32910906
chr20	-	32914430	32914776
chr20	+	32915013	32924110
chr20	+	32928288	32934256
chr20	-	32934454	32964558
chr20	+	32997563	33003187
chr20	+	33026964	33029094
chr20	-	33029561	33030852
chr20	-	33129639	33144077
chr20	+	33198400	33198615
chr20	-	33223689	33226164
chr20	-	33331336	33335392
chr20	-	33335479	33335597
chr20	-	33339803	33340007
chr20	-	33340176	33343008
chr20	-	33417832	33433134
chr20	-	33433243	33435254
chr20	+	33445414	33463156
chr20	-	33513793	33514812
chr20	+	33579788	33579943
chr20	+	33593349	33593484
chr20	-	33593557	33593674
chr20	-	33611820	33613032
chr20	-	33628033	33628121
chr20	+	33654656	33655132
chr20	-	33667644	33668470
chr20	-	33684033	33684130
chr20	-	33749137	33749816
chr20	-	33749927	33750527
chr20	-	33776059	33776373
chr20	+	33790354	33792159
chr20	+	33852942	33893907
chr20	+	34020150	34023963
chr20	+	34225291	34226885
chr20	+	34227052	34229286
chr20	+	34291962	34296031
chr20	+	34494534	34497924
chr20	+	34524417	34558520
chr20	+	34561139	34562014
chr20	+	34562429	34586065
chr20	+	34606886	34609847
chr20	+	34640784	34652725
chr20	-	34667883	34669530
chr20	-	34696407	34703061
chr20	-	34768825	34783495
chr20	-	34829860	34832689
chr20	-	34832792	34832931
chr20	-	34833011	34833241
chr20	+	34891030	34901033
chr20	-	34938025	34939714
chr20	-	35008622	35013252
chr20	-	35150940	35157589
chr20	+	35235934	35241039
chr20	-	35241187	35245995
chr20	+	35318316	35318623
chr20	+	35363231	35378123
chr20	+	35446221	35447890
chr20	+	35583220	35584172
chr20	+	35738903	35739772
chr20	+	35740435	35740730
chr20	+	35755969	35794693
chr20	+	35808464	35827011
chr20	-	35965288	35993449
chr20	+	36068214	36073330
chr20	-	36095915	36102249
chr20	-	36193046	36194155
chr20	-	36223416	36227004
chr20	-	36281585	36284264
chr20	+	36307943	36322313
chr20	+	36366170	36369381
chr20	+	36408458	36411363
chr20	+	36509070	36509521
chr20	+	36550676	36554985
chr20	+	36561691	36571132
chr20	+	36629290	36631943
chr20	+	36648315	36650156
chr20	+	36810911	36812065
chr20	+	36898233	36951650
chr20	+	37024465	37031136
chr20	+	37053573	37054411
chr20	+	37072462	37076935
chr20	+	39091155	39091483
chr20	-	39199913	39221658
chr20	-	39247256	39264110
chr20	-	39427212	39428521
chr20	-	39555999	39559437
chr20	-	39595624	39613357
chr20	+	40947987	41251699
chr20	+	41520195	41520413
chr20	+	41576831	41577061
chr20	+	41594979	41595394
chr20	+	41602363	41602805
chr20	+	41628586	41629120
chr20	+	41656872	41658487
chr20	+	41729358	41735858
chr20	+	42008093	42035419
chr20	-	42035487	42068599
chr20	-	42222462	42248380
chr20	+	42265129	42268934
chr20	-	42309569	42319205
chr20	+	42369295	42373029
chr20	+	42399473	42403248
chr20	+	42463542	42468110
chr20	-	42542499	42546389
chr20	+	42576096	42583967
chr20	-	42676763	42680338
chr20	-	42698344	42713629
chr20	+	42721834	42725408
chr20	-	42777506	42781950
chr20	+	42833469	42872229
chr20	-	42963889	42966046
chr20	+	43018541	43022261
chr20	-	43028659	43034131
chr20	-	43160751	43161215
chr20	-	43172831	43177053
chr20	+	43186321	43186423
chr20	+	43237057	43237914
chr20	+	43269185	43269427
chr20	-	43283521	43283762
chr20	-	43315789	43316513
chr20	-	43363498	43366281
chr20	+	43366852	43367563
chr20	-	43368999	43370195
chr20	+	43397975	43410378
chr20	-	43425748	43427671
chr20	+	43439668	43440242
chr20	+	43468665	43470385
chr20	+	43470661	43470853
chr20	+	43478398	43478569
chr20	+	43481450	43481556
chr20	-	43531915	43532441
chr20	-	43600148	43601369
chr20	-	43604921	43607691
chr20	-	43607824	43609319
chr20	-	43624273	43641274
chr20	-	43670864	43672143
chr20	-	43711453	43712553
chr20	+	43747014	43747954
chr20	-	43764265	43766495
chr20	+	43766615	43766970
chr20	-	43784536	43785931
chr20	-	43836491	43837462
chr20	+	43851106	43851939
chr20	+	43854156	43854721
chr20	+	43874843	43875481
chr20	-	43875511	43876428
chr20	-	43886685	43886828
chr20	+	43886881	43889291
chr20	+	43895987	43896245
chr20	-	43896515	43897003
chr20	+	43917339	43919233
chr20	+	43953426	43953613
chr20	-	43953809	43953960
chr20	+	43973298	43973398
chr20	-	44001170	44001259
chr20	+	44031738	44033255
chr20	-	44071111	44071910
chr20	+	44081895	44083569
chr20	-	44091443	44096992
chr20	-	44132285	44132427
chr20	+	44132583	44141432
chr20	-	44180441	44183864
chr20	-	44303304	44313085
chr20	-	44419820	44420432
chr20	-	44436487	44436581
chr20	-	44436687	44437281
chr20	-	44437417	44437713
chr20	-	44449484	44451084
chr20	-	44456136	44456450
chr20	-	44566353	44566659
chr20	-	44566787	44568352
chr20	-	44672656	44675505
chr20	+	44675772	44713356
chr20	+	44771787	44787085
chr20	+	45040683	45052045
chr20	-	45052166	45063472
chr20	-	45308669	45311437
chr20	-	45372356	45381101
chr20	+	45410078	45418807
chr20	-	45684482	45686060
chr20	-	45725364	45725603
chr20	-	45799094	45819339
chr20	-	46705321	46706422
chr20	+	46797825	46877585
chr20	+	46971955	46991141
chr20	-	47108493	47113144
chr20	-	47201692	47203876
chr20	+	47204016	47215940
chr20	+	47269486	47271394
chr20	+	47276480	47278657
chr20	-	47283350	47283510
chr20	+	47321695	47325722
chr20	-	47328342	47329046
chr20	-	47424937	47531857
chr20	-	47600134	47617986
chr20	+	47706647	47763519
chr20	-	47862893	47864950
chr20	+	47956790	47958098
chr20	+	47986497	47991503
chr20	-	48033086	48033766
chr20	-	48146765	48163050
chr20	-	48178132	48179489
chr20	+	48193566	48203460
chr20	-	48560535	48611305
chr20	+	48670077	48680681
chr20	+	48781797	48787799
chr20	-	48845118	48868153
chr20	-	48952054	48953832
chr20	-	49005230	49008306
chr20	-	49574057	49592315
chr20	-	49763021	49775764
chr20	-	49779925	49818247
chr20	-	49842299	49852224
chr20	-	50148534	50155077
chr20	+	50237018	50241536
chr20	+	51023280	51303443
chr20	-	51603034	51606582
chr20	-	51628397	51631406
chr20	-	52108101	52108592
chr20	-	52219635	52221522
chr20	+	52223046	52223267
chr20	+	52258071	52264295
chr20	+	52265387	52268963
chr20	+	52525959	52604877
chr20	-	52638753	52641560
chr20	+	54009311	54012343
chr20	-	54367655	54373548
chr20	+	54394997	54396618
chr20	+	54404185	54405668
chr20	+	54420958	54445625
chr20	+	54477230	54481762
chr20	-	54638056	54639666
chr20	+	55236885	55274167
chr20	+	55338462	55340294
chr20	+	55362592	55363173
chr20	-	55400281	55401114
chr20	+	55531741	55532124
chr20	-	55570098	55570531
chr20	-	55624931	55628723
chr20	-	55661549	55668004
chr20	+	55668160	55717935
chr20	-	56159495	56162004
chr20	-	56231645	56236685
chr20	+	56260327	56281230
chr20	+	56318475	56319503
chr20	+	56397980	56426671
chr20	-	56426826	56447405
chr20	+	56479210	56523120
chr20	+	56660601	56668083
chr20	+	56703056	56707145
chr20	+	56900316	56904060
chr20	+	56904135	56907389
chr20	-	56989820	56994541
chr20	+	57014936	57015435
chr20	-	57028030	57031293
chr20	-	57038880	57040669
chr20	+	57047085	57051148
chr20	+	57203208	57204317
chr20	+	57309315	57309858
chr20	+	57613583	57751555
chr20	+	57751719	57756206
chr20	-	57845011	57848817
chr20	+	57929904	57930839
chr20	+	57967246	57977415
chr20	+	58005039	58008034
chr20	+	58078494	58079045
chr20	+	59261022	59263275
chr20	-	59579195	59752012
chr20	-	60023159	60072901
chr20	+	60073703	60073708
chr20	+	60131245	60133066
chr20	-	60134891	60136034
chr20	-	60148357	60149268
chr20	+	60149396	60151658
chr20	+	60162917	60167121
chr20	+	60167394	60168326
chr20	+	60170032	60171201
chr20	-	60202076	60204251
chr20	-	60224734	60224973
chr20	+	60227109	60228171
chr20	+	60264673	60268430
chr20	+	60287801	60289507
chr20	-	60312233	60312910
chr20	-	60322254	60322754
chr20	+	60371004	60375399
chr20	-	60395840	60396060
chr20	-	60405044	60415365
chr20	-	60421997	60422271
chr20	-	60426917	60428037
chr20	+	60482030	60483449
chr20	+	60561318	60572639
chr20	-	60759048	60760472
chr20	+	60767808	60768181
chr20	+	60811719	60856480
chr20	+	60898469	60898905
chr20	+	60906828	60909332
chr20	-	60918940	60919362
chr20	-	60962106	60962820
chr20	+	61011818	61012570
chr20	+	61043418	61044782
chr20	+	61055070	61058560
chr20	-	61111271	61181787
chr20	+	61317399	61317662
chr20	-	61338243	61339698
chr20	+	61351870	61356193
chr20	+	61377438	61377886
chr20	-	61396987	61399705
chr20	-	61461496	61462885
chr20	-	61548635	61573964
chr20	+	61597833	61599416
chr20	-	61623161	61623307
chr20	-	61636857	61638881
chr20	-	61646146	61648904
chr20	-	61668251	61668640
chr20	-	61704890	61706539
chr20	-	61706638	61721063
chr20	+	61746107	61755123
chr20	+	61761302	61763093
chr20	+	61790184	61790323
chr20	-	61798989	61799123
chr20	+	61808535	61808794
chr20	+	61810961	61835013
chr20	+	61839445	61839616
chr20	+	61840297	61840393
chr20	+	61841836	61842172
chr20	-	61844028	61844131
chr20	+	61877760	61891617
chr20	+	61967182	61971091
chr20	-	62030250	62031107
chr20	-	62048441	62058056
chr20	-	62068802	62069177
chr20	-	62069321	62069626
chr20	+	62079204	62081173
chr20	+	62083114	62084842
chr20	+	62165182	62168271
chr20	-	62168336	62168710
chr20	+	62178444	62178653
chr20	+	62194779	62199597
chr20	+	62300714	62301687
chr20	+	62362070	62366224
