# Supplementary material for: Intergenic, gene terminal, and intragenic CpG islands in the human genome
Source: BMC Genomics. 2010 Jan 19;11:48. doi: 10.1186/1471-2164-11-48 (PMC2817693; doi:10.1186/1471-2164-11-48)
Supplement: Additional file 2 — Gene elements. The archive contains row data used for statistical significance of gene elements and CGIs overlap. See Table 1 and Figure 1 in the manuscript. [file 1471-2164-11-48-S2.ZIP › 1intron_coding_exon/1intron_coding_exon_chr21.txt]

chr21	-	9966659	9973136
chr21	-	9993217	9995593
chr21	+	10119518	10120573
chr21	+	13339463	13343155
chr21	-	13904942	13909313
chr21	-	14248343	14273893
chr21	+	14483612	14501006
chr21	+	14510475	14513753
chr21	+	14518730	14521070
chr21	+	14568308	14568331
chr21	-	14568350	14573786
chr21	-	14675736	14677286
chr21	+	14815414	14840396
chr21	+	16024629	16057079
chr21	+	16113037	16118227
chr21	+	16121394	16124719
chr21	-	17807362	17841214
chr21	-	17899187	17903160
chr21	+	18091307	18112379
chr21	+	18539491	18550695
chr21	-	18551007	18551156
chr21	+	18692518	18697665
chr21	-	21292808	21574767
chr21	-	25724193	25725360
chr21	+	25900839	25901585
chr21	-	25934072	25978064
chr21	-	26019533	26023812
chr21	+	26023984	26029120
chr21	-	26035858	26039390
chr21	-	26406335	26464752
chr21	-	26860559	26867057
chr21	-	27136876	27137931
chr21	-	27249062	27259477
chr21	-	29177265	29179404
chr21	-	29281127	29286955
chr21	+	29302814	29313402
chr21	+	29322167	29324785
chr21	-	29331656	29332525
chr21	-	29361898	29363614
chr21	+	29364530	29367722
chr21	+	29380110	29385691
chr21	+	29427607	29443379
chr21	+	29488453	29523151
chr21	-	29615707	29620249
chr21	-	29988254	30233571
chr21	+	31546377	31560196
chr21	-	31954026	31957972
chr21	+	32000542	32025846
chr21	-	32168120	32218649
chr21	+	32569079	32572862
chr21	+	32593260	32600820
chr21	-	32707193	32747489
chr21	-	32876597	32878341
chr21	-	32904187	32906285
chr21	-	32996229	33020953
chr21	+	33064125	33065507
chr21	+	33536153	33537846
chr21	+	33560690	33562567
chr21	+	33562693	33570769
chr21	+	33619307	33629698
chr21	-	33697793	33705010
chr21	-	33761300	33762963
chr21	+	33829497	33833346
chr21	-	33837346	33840387
chr21	-	33881779	33882496
chr21	+	33918937	33925661
chr21	-	34013032	34015351
chr21	+	34208675	34209901
chr21	+	34367916	34419509
chr21	-	34673686	34679644
chr21	-	34815827	34817704
chr21	+	34817879	34819255
chr21	-	34964932	35000193
chr21	-	35153746	35174723
chr21	-	35174881	35181009
chr21	-	35181264	35187091
chr21	-	35187131	35343008
chr21	+	36351373	36352983
chr21	+	36364573	36365116
chr21	+	36429650	36431991
chr21	+	36459040	36493236
chr21	+	36614472	36627812
chr21	+	36680431	36681764
chr21	-	36994092	37003336
chr21	+	37231563	37233001
chr21	-	37301047	37302325
chr21	+	37363795	37366314
chr21	-	37381572	37382001
chr21	-	37532781	37534666
chr21	+	37534811	37561408
chr21	-	37714557	37766854
chr21	-	38009305	38134829
chr21	+	38414373	38415091
chr21	+	38416633	38448377
chr21	-	38448494	38450266
chr21	-	38697502	38717201
chr21	+	38739415	38792156
chr21	-	39103901	39106795
chr21	-	39475675	39477047
chr21	-	39607096	39607238
chr21	-	39639071	39639625
chr21	+	39642374	39642693
chr21	-	39674283	39684492
chr21	+	39717287	39721967
chr21	-	39745938	39756169
chr21	+	39903463	39906093
chr21	-	40161307	40192269
chr21	+	41002568	41140414
chr21	+	41462373	41520061
chr21	+	41610696	41616383
chr21	+	41670953	41671584
chr21	-	41725973	41729632
chr21	-	41788376	41791915
chr21	-	42007362	42007462
chr21	-	42050046	42060088
chr21	-	42152864	42153504
chr21	-	42172319	42172447
chr21	-	42212139	42215149
chr21	-	42235424	42246547
chr21	+	42285068	42285670
chr21	+	42364571	42369181
chr21	+	42369426	42377261
chr21	+	42513226	42518848
chr21	-	42549796	42552492
chr21	-	42606811	42608471
chr21	-	42643209	42644056
chr21	-	42656586	42659588
chr21	-	42673391	42675242
chr21	-	42678713	42681580
chr21	-	42683216	42688501
chr21	+	42688647	42689119
chr21	-	42697237	42699484
chr21	+	42786259	42789311
chr21	+	42811690	42818953
chr21	+	42947063	42979369
chr21	+	42990670	42992145
chr21	-	43037040	43044293
chr21	-	43155574	43156618
chr21	+	43169947	43172585
chr21	+	43186561	43190104
chr21	+	43190227	43196359
chr21	-	43297612	43300668
chr21	-	43361795	43365163
chr21	-	43388716	43388872
chr21	+	43397582	43400629
chr21	-	43462468	43463694
chr21	-	43669832	43670330
chr21	-	43720348	43722371
chr21	+	43901047	43902369
chr21	+	43904104	43914191
chr21	+	43963691	43978376
chr21	-	43986081	43988031
chr21	+	44019069	44020512
chr21	+	44034072	44035657
chr21	+	44041861	44041938
chr21	+	44204169	44212253
chr21	+	44212425	44213425
chr21	+	44256870	44276398
chr21	+	44351744	44353291
chr21	-	44378149	44378410
chr21	-	44482800	44485114
chr21	+	44505151	44505464
chr21	+	44530450	44530866
chr21	+	44535522	44536611
chr21	+	44549729	44550109
chr21	-	44566187	44566442
chr21	-	44577574	44580068
chr21	+	44581979	44583428
chr21	+	44598177	44598957
chr21	+	44613655	44620142
chr21	-	44762147	44762568
chr21	-	44812318	44955775
chr21	-	45032439	45046048
chr21	-	45058448	45062290
chr21	-	45109791	45117844
chr21	-	45154716	45155067
chr21	+	45180234	45181881
chr21	+	45184530	45188025
chr21	+	45379176	45388972
chr21	-	45416028	45420071
chr21	-	45530272	45532083
chr21	+	45547859	45548830
chr21	-	45649585	45649720
chr21	+	45665963	45666754
chr21	-	45700519	45712582
chr21	+	45776491	45782112
chr21	+	46140705	46143939
chr21	+	46226290	46226974
chr21	+	46355934	46356319
chr21	-	46369654	46369805
chr21	-	46398675	46399811
chr21	-	46406410	46412649
chr21	-	46472942	46473073
chr21	-	46499187	46501130
chr21	+	46528181	46528409
chr21	-	46531466	46535674
chr21	-	46555910	46559057
chr21	-	46561611	46562353
chr21	+	46562563	46566980
chr21	+	46568625	46570717
chr21	+	46703564	46729096
chr21	+	46748831	46753596
chr21	-	46811025	46811709
chr21	+	46843845	46846618
chr21	+	46881331	46887873
chr21	+	46894080	46903083
