# Supplementary material for: Intergenic, gene terminal, and intragenic CpG islands in the human genome
Source: BMC Genomics. 2010 Jan 19;11:48. doi: 10.1186/1471-2164-11-48 (PMC2817693; doi:10.1186/1471-2164-11-48)
Supplement: Additional file 2 — Gene elements. The archive contains row data used for statistical significance of gene elements and CGIs overlap. See Table 1 and Figure 1 in the manuscript. [file 1471-2164-11-48-S2.ZIP › 1intron_coding_exon/1intron_coding_exon_chr22.txt]

chr22	+	15655469	15663182
chr22	-	15940674	15952504
chr22	-	16005190	16014569
chr22	-	16047255	16054992
chr22	+	16062735	16064799
chr22	+	16353136	16354215
chr22	+	16403809	16404480
chr22	-	16437285	16438355
chr22	+	16476847	16485922
chr22	+	16513153	16540532
chr22	+	16546463	16553459
chr22	-	16559707	16583995
chr22	-	16601334	16607424
chr22	-	16607495	16630929
chr22	+	16762160	16763868
chr22	+	16935927	16937192
chr22	+	16968189	16978798
chr22	+	17015142	17017491
chr22	+	17268552	17268630
chr22	-	17273096	17273605
chr22	-	17293266	17298081
chr22	-	17451558	17484194
chr22	-	17504962	17506572
chr22	-	17511984	17512091
chr22	-	17540308	17540646
chr22	-	17637908	17653676
chr22	-	17769352	17770559
chr22	+	17772856	17793516
chr22	-	17794685	17795340
chr22	-	17809623	17809741
chr22	+	17837680	17841159
chr22	+	17842097	17842233
chr22	+	18076709	18076856
chr22	+	18080896	18081677
chr22	-	18121755	18122980
chr22	-	18182801	18183304
chr22	-	18280295	18280936
chr22	+	18293176	18294433
chr22	-	18324893	18325641
chr22	-	18340153	18340973
chr22	+	18344169	18352661
chr22	+	18399172	18405430
chr22	-	18448761	18449237
chr22	+	18478690	18478959
chr22	+	18479742	18481088
chr22	+	18494129	18501269
chr22	-	18501393	18501553
chr22	-	18681877	18681955
chr22	+	18772891	18773090
chr22	+	19073507	19074175
chr22	-	19079603	19080119
chr22	-	19109750	19109858
chr22	-	19110830	19116422
chr22	+	19150357	19167825
chr22	+	19186588	19215956
chr22	-	19254074	19261450
chr22	+	19413037	19413236
chr22	-	19459044	19462812
chr22	+	19513498	19517456
chr22	+	19538190	19549177
chr22	+	19597088	19612619
chr22	+	19646818	19652130
chr22	+	19656620	19656729
chr22	+	19661415	19661868
chr22	-	19670673	19671055
chr22	-	19680255	19680674
chr22	+	19688293	19690226
chr22	-	19694182	19694783
chr22	+	19709195	19709673
chr22	+	19724969	19726197
chr22	-	19797153	19797628
chr22	-	19887970	19888201
chr22	+	19900790	19900922
chr22	-	20121701	20123763
chr22	+	20166867	20167066
chr22	+	20246615	20271702
chr22	+	20312097	20312863
chr22	+	20321367	20321703
chr22	-	20344975	20348754
chr22	-	20382726	20389470
chr22	-	20486690	20546165
chr22	-	20618607	20624768
chr22	-	20653415	20654565
chr22	+	20670706	20673094
chr22	+	20777771	20777868
chr22	+	20997687	20997806
chr22	+	21048616	21048703
chr22	+	21054983	21055104
chr22	-	21088749	21088857
chr22	+	21218066	21223785
chr22	+	21313546	21313776
chr22	+	21353833	21353997
chr22	+	21365036	21365151
chr22	+	21379504	21379936
chr22	+	21387748	21387892
chr22	+	21459622	21459737
chr22	+	21478879	21479030
chr22	+	21489915	21490028
chr22	+	21538318	21538442
chr22	+	21547538	21547829
chr22	-	21763160	21789826
chr22	+	21805684	21806962
chr22	+	21812293	21813344
chr22	+	21848981	21920538
chr22	-	21950840	21951772
chr22	-	22149868	22153619
chr22	-	22241824	22246725
chr22	+	22292790	22298556
chr22	+	22358951	22359074
chr22	-	22430073	22430826
chr22	+	22434335	22434574
chr22	+	22439720	22445926
chr22	-	22454004	22458495
chr22	-	22505187	22505304
chr22	+	22505518	22505635
chr22	+	22524771	22528843
chr22	-	22561324	22561511
chr22	-	22640687	22641049
chr22	-	22670295	22671695
chr22	-	22701172	22701375
chr22	+	22706342	22708673
chr22	-	22756523	22757089
chr22	+	22855147	22859681
chr22	+	22902118	22903577
chr22	-	22905463	22905614
chr22	+	22954527	22965074
chr22	+	23022907	23033833
chr22	-	23216030	23220627
chr22	-	23268596	23269438
chr22	+	23269524	23275470
chr22	+	23278323	23288504
chr22	+	23331767	23335295
chr22	-	23348141	23348371
chr22	-	23480511	23482918
chr22	+	23656117	23658669
chr22	+	23921993	23923193
chr22	+	23942005	23945437
chr22	+	24285675	24324896
chr22	+	24481653	24483750
chr22	+	24890284	25012924
chr22	-	25155022	25162977
chr22	+	25199876	25202241
chr22	-	25204504	25204523
chr22	-	25227449	25230583
chr22	-	25257007	25261308
chr22	+	25332709	25336657
chr22	+	25342505	25343101
chr22	-	25343154	25343750
chr22	+	26634890	26639713
chr22	-	26714078	26715013
chr22	-	26826345	26827603
chr22	-	27432560	27439936
chr22	+	27451091	27454944
chr22	+	27462874	27464422
chr22	-	27493577	27494265
chr22	-	27519696	27520839
chr22	+	27781386	27782331
chr22	+	27793770	27814798
chr22	-	27926683	27935467
chr22	+	27984762	27986021
chr22	+	27988893	27992757
chr22	-	28029283	28030981
chr22	-	28034531	28035570
chr22	-	28052077	28052329
chr22	-	28083650	28087749
chr22	+	28139804	28143667
chr22	-	28201689	28203916
chr22	-	28265147	28269594
chr22	+	28291076	28301527
chr22	+	28324656	28349199
chr22	-	28441077	28448203
chr22	-	28463024	28468960
chr22	-	28543008	28545629
chr22	+	28546324	28552787
chr22	+	28691606	28698983
chr22	-	28814547	28819393
chr22	-	28965477	28967219
chr22	-	28985688	28987308
chr22	-	29009320	29009927
chr22	-	29025195	29047215
chr22	-	29073616	29077272
chr22	+	29107303	29107571
chr22	+	29117714	29120184
chr22	-	29146489	29147257
chr22	-	29191124	29192445
chr22	-	29216184	29216468
chr22	-	29224294	29226098
chr22	-	29276635	29277802
chr22	+	29309812	29312350
chr22	-	29327937	29331410
chr22	+	29384270	29384379
chr22	+	29416095	29461700
chr22	-	29591224	29607965
chr22	+	29670383	29670916
chr22	+	29692320	29693393
chr22	+	29803850	29808503
chr22	-	29812023	29812213
chr22	+	29826506	29827916
chr22	+	29843660	29845383
chr22	-	29846551	29846914
chr22	+	29859340	29860380
chr22	+	29907811	29913222
chr22	+	29932965	29946258
chr22	-	29969310	29978829
chr22	-	30011837	30012814
chr22	+	30063501	30064871
chr22	-	30120266	30121158
chr22	+	30192458	30209162
chr22	-	30228917	30249228
chr22	-	30344390	30346302
chr22	-	30371319	30382683
chr22	-	30408768	30422195
chr22	+	30425267	30432622
chr22	-	30475520	30479084
chr22	+	30654990	30658455
chr22	-	30763958	30770482
chr22	-	30874860	30879524
chr22	-	30974755	30975735
chr22	-	31089109	31091439
chr22	-	31129375	31132604
chr22	+	31174045	31177803
chr22	+	31195666	31199520
chr22	-	31522663	31569991
chr22	-	31701242	31726890
chr22	+	32371209	32481911
chr22	+	33787864	33803063
chr22	+	33982969	33983623
chr22	+	33986151	34004507
chr22	+	34020528	34038422
chr22	+	34101744	34103651
chr22	+	34121153	34123752
chr22	-	34267628	34272048
chr22	-	34327991	34331430
chr22	+	34331654	34337709
chr22	-	34438474	34441113
chr22	-	34530552	34560738
chr22	-	34866148	34869593
chr22	-	34920155	34922245
chr22	+	34952013	34953698
chr22	+	34974538	34975481
chr22	+	34975546	34977627
chr22	-	34977683	34977863
chr22	-	35062072	35069448
chr22	-	35197404	35201121
chr22	-	35221955	35224644
chr22	-	35225314	35226442
chr22	-	35246257	35246545
chr22	-	35308096	35422910
chr22	-	35488407	35496217
chr22	+	35535780	35537488
chr22	+	35581746	35584585
chr22	+	35642826	35643784
chr22	-	35686055	35686929
chr22	-	35720526	35722377
chr22	-	35722845	35724506
chr22	+	35731867	35738678
chr22	+	35745352	35749755
chr22	-	35772490	35773638
chr22	-	35819090	35823755
chr22	-	35823959	35824053
chr22	-	35864176	35864624
chr22	-	35903123	35903275
chr22	-	35903276	35905757
chr22	-	35905996	35908702
chr22	+	35962199	35964653
chr22	+	36003130	36013160
chr22	-	36023944	36029751
chr22	-	36201308	36206460
chr22	-	36229190	36229514
chr22	+	36238616	36239472
chr22	-	36287320	36288613
chr22	+	36292439	36300406
chr22	+	36329411	36334695
chr22	+	36360354	36361631
chr22	+	36361986	36363044
chr22	+	36363123	36363400
chr22	+	36367856	36367946
chr22	+	36396219	36397491
chr22	+	36406983	36408415
chr22	+	36466928	36472277
chr22	-	36528671	36530454
chr22	-	36553714	36554190
chr22	+	36560742	36564417
chr22	+	36569990	36570520
chr22	+	36595032	36596346
chr22	+	36598679	36607270
chr22	+	36627076	36632457
chr22	-	36648334	36652304
chr22	+	36672030	36673553
chr22	-	36674315	36677278
chr22	+	36698643	36703863
chr22	-	36778358	36779739
chr22	-	36802540	36803166
chr22	-	36829716	36830981
chr22	+	36866161	36889724
chr22	-	36934397	36934925
chr22	-	36966607	36968275
chr22	+	37023754	37034586
chr22	-	37188830	37195026
chr22	-	37221786	37226455
chr22	+	37288133	37288710
chr22	+	37388638	37391387
chr22	-	37402601	37402826
chr22	+	37409930	37420307
chr22	+	37426653	37429348
chr22	-	37429462	37436410
chr22	-	37471879	37473011
chr22	-	37501515	37503167
chr22	-	37549018	37563739
chr22	+	37592451	37592626
chr22	+	37678226	37680045
chr22	+	37702976	37704578
chr22	+	37734885	37736098
chr22	+	37742042	37743325
chr22	+	37761483	37763440
chr22	+	37797884	37799435
chr22	-	37820934	37821740
chr22	-	37870338	37872880
chr22	-	37956380	37961359
chr22	-	38033490	38033695
chr22	+	38039098	38040099
chr22	+	38084802	38094819
chr22	+	38120341	38135509
chr22	+	38231944	38232352
chr22	-	38233000	38234020
chr22	+	38253029	38253191
chr22	-	38291494	38318654
chr22	+	38582513	38607903
chr22	+	38667689	38676321
chr22	+	38716036	38739670
chr22	+	38739840	38740389
chr22	+	38846367	38876617
chr22	+	38898645	38966517
chr22	+	39067216	39070334
chr22	-	39121318	39122095
chr22	+	39156059	39183724
chr22	-	39400239	39401451
chr22	-	39519588	39539698
chr22	+	39571385	39576934
chr22	+	39577750	39589501
chr22	+	39602682	39606815
chr22	+	39671981	39674057
chr22	+	39813603	39837689
chr22	+	39925891	39930198
chr22	-	39934531	39936641
chr22	-	39960125	39961377
chr22	+	39995232	40001436
chr22	+	40041218	40046066
chr22	-	40102706	40107853
chr22	+	40188652	40189105
chr22	-	40189687	40220228
chr22	+	40261300	40264494
chr22	-	40292646	40294157
chr22	-	40306698	40310222
chr22	+	40328366	40341255
chr22	-	40342591	40348620
chr22	+	40400869	40402859
chr22	+	40496772	40499191
chr22	+	40502350	40504841
chr22	+	40529498	40530381
chr22	+	40553863	40587333
chr22	-	40621003	40623472
chr22	-	40646839	40647141
chr22	+	40667001	40667523
chr22	+	40697579	40702147
chr22	+	40702341	40706486
chr22	-	40719385	40739813
chr22	+	40789079	40790785
chr22	-	40800459	40802427
chr22	-	40807680	40811109
chr22	-	40850410	40851111
chr22	-	40900207	40930154
chr22	-	41130052	41131910
chr22	+	41132241	41152740
chr22	-	41221197	41222127
chr22	+	41238652	41240217
chr22	-	41274547	41275440
chr22	-	41296631	41297015
chr22	-	41323665	41335302
chr22	-	41348786	41351385
chr22	-	41351955	41357218
chr22	-	41357351	41369798
chr22	-	41568137	41577617
chr22	-	41614118	41632524
chr22	-	41789095	41790139
chr22	+	41790747	41795977
chr22	-	41844688	41848199
chr22	+	41861754	41863429
chr22	+	41879925	41881554
chr22	-	41881695	41883305
chr22	-	41903654	41907396
chr22	-	41959459	41978722
chr22	-	42059740	42063677
chr22	-	42275878	42290867
chr22	-	42311011	42320849
chr22	-	42456775	42476546
chr22	-	42493885	42502960
chr22	-	42562714	42582994
chr22	+	42612076	42612468
chr22	+	42644880	42647714
chr22	+	42676380	42684065
chr22	+	42720193	42720313
chr22	+	42745233	42814707
chr22	+	42904190	42906587
chr22	+	43285859	43286915
chr22	+	43419026	43431006
chr22	+	43443052	43448145
chr22	+	43448239	43448666
chr22	-	43503024	43518492
chr22	+	43725029	43725913
chr22	+	43884665	43888016
chr22	-	43888102	43892310
chr22	-	43922331	43928373
chr22	+	43928526	43928682
chr22	+	44001484	44002357
chr22	-	44038845	44039591
chr22	+	44086478	44087887
chr22	+	44134364	44138705
chr22	+	44219482	44235097
chr22	+	44235205	44241958
chr22	-	44388597	44406127
chr22	+	44768299	44770148
chr22	+	44814410	44814891
chr22	-	44915008	44931587
chr22	+	44963638	44964587
chr22	+	44984489	44984928
chr22	+	45013896	45024564
chr22	+	45052263	45054193
chr22	-	45062961	45066764
chr22	+	45180762	45250042
chr22	+	45343378	45354254
chr22	-	45391167	45391882
chr22	-	45418127	45424258
chr22	+	45437432	45454422
chr22	+	45479265	45508934
chr22	-	45510258	45513858
chr22	+	46343846	46345595
chr22	-	46858146	46858340
chr22	-	48338120	48338686
chr22	-	48339446	48341351
chr22	-	48518870	48537459
chr22	+	48628027	48628112
chr22	-	48633408	48633737
chr22	-	48741750	48741967
chr22	+	48824060	48825611
chr22	+	48831072	48832885
chr22	+	48890601	48893929
chr22	+	48911843	48917823
chr22	+	48919289	48919818
chr22	+	48933980	48934460
chr22	-	48942477	48947201
chr22	-	48981254	48984604
chr22	-	48991792	48991859
chr22	-	49002183	49002270
chr22	-	49008836	49011062
chr22	+	49030029	49030402
chr22	-	49122709	49135260
chr22	+	49197035	49203358
chr22	+	49211293	49211309
chr22	-	49215486	49215956
chr22	-	49235240	49235354
chr22	+	49235609	49236154
chr22	+	49237019	49245018
chr22	-	49245122	49245998
chr22	-	49257912	49258068
chr22	-	49306037	49306347
chr22	+	49310931	49311130
chr22	-	49329457	49330360
chr22	+	49355979	49356127
chr22	-	49466885	49467841
chr22	+	49506554	49510759
chr22	+	49513866	49517320
