# Supplementary material for: Intergenic, gene terminal, and intragenic CpG islands in the human genome
Source: BMC Genomics. 2010 Jan 19;11:48. doi: 10.1186/1471-2164-11-48 (PMC2817693; doi:10.1186/1471-2164-11-48)
Supplement: Additional file 2 — Gene elements. The archive contains row data used for statistical significance of gene elements and CGIs overlap. See Table 1 and Figure 1 in the manuscript. [file 1471-2164-11-48-S2.ZIP › 1intron_coding_exon/1intron_coding_exon_chr3.txt]

chr3	+	336551	342640
chr3	+	1164748	1237369
chr3	+	2588243	2752897
chr3	+	2917506	2919558
chr3	-	3056956	3058992
chr3	+	3119505	3121586
chr3	-	3145873	3146601
chr3	+	3191954	3196304
chr3	-	4320211	4329580
chr3	-	4466025	4469559
chr3	+	4469734	4483659
chr3	+	4533268	4537706
chr3	+	4996484	4996645
chr3	+	5139274	5187186
chr3	+	5205000	5211892
chr3	+	6878595	7163137
chr3	-	8518667	8549421
chr3	-	8648796	8650351
chr3	-	8769911	8783951
chr3	-	8975686	8980018
chr3	-	9096772	9121363
chr3	+	9141602	9265568
chr3	+	9382005	9383590
chr3	-	9451567	9452410
chr3	+	9522888	9568957
chr3	+	9666427	9670303
chr3	+	9679060	9685401
chr3	+	9720749	9721269
chr3	+	9751424	9755681
chr3	-	9767108	9767627
chr3	-	9782575	9784350
chr3	+	9806648	9807943
chr3	+	9809809	9814341
chr3	+	9837426	9842482
chr3	-	9846080	9849786
chr3	-	9860286	9860573
chr3	-	9886754	9886847
chr3	+	9893904	9895117
chr3	+	9919749	9920079
chr3	+	9923146	9923388
chr3	+	9934318	9934395
chr3	-	9951297	9951517
chr3	-	9965598	9965784
chr3	-	9994131	10003190
chr3	+	10032211	10040243
chr3	+	10045406	10049514
chr3	+	10132504	10142308
chr3	+	10158872	10163196
chr3	+	10181733	10194520
chr3	-	10266299	10276819
chr3	-	10306563	10306756
chr3	-	10334779	10335822
chr3	+	10427500	10466028
chr3	+	10833207	10836148
chr3	+	11034136	11034527
chr3	-	11315330	11315834
chr3	-	11618497	11719444
chr3	-	11860686	11862975
chr3	+	12173983	12175201
chr3	+	12368174	12396201
chr3	+	12396431	12397819
chr3	+	12506489	12508633
chr3	-	12573676	12585372
chr3	-	12628562	12635013
chr3	-	12765292	12766258
chr3	-	12856030	12856640
chr3	-	12941243	12951947
chr3	-	12958366	12983886
chr3	-	13342432	13343716
chr3	-	13388533	13390217
chr3	+	13416362	13436559
chr3	+	13496850	13497744
chr3	+	13497895	13499962
chr3	-	13513353	13515011
chr3	-	13891672	13896243
chr3	+	14133026	14138417
chr3	+	14141707	14145911
chr3	+	14150311	14151269
chr3	+	14195386	14198062
chr3	+	14460376	14462227
chr3	+	14675441	14678039
chr3	+	14699709	14700751
chr3	+	14739079	14743410
chr3	+	14838108	14880637
chr3	+	14914181	14914448
chr3	-	15020498	15021066
chr3	-	15075987	15081571
chr3	+	15107051	15112483
chr3	-	15223109	15228613
chr3	-	15347078	15348781
chr3	+	15441601	15442797
chr3	-	15444394	15446422
chr3	-	15504806	15506035
chr3	-	15506149	15515022
chr3	+	15617706	15617893
chr3	+	15618406	15651933
chr3	-	15652200	15658417
chr3	+	15706732	15711249
chr3	-	16192202	16212269
chr3	+	16280741	16281279
chr3	-	16287583	16288168
chr3	-	16374559	16386586
chr3	-	16450549	16510235
chr3	+	16615110	16620950
chr3	-	17028657	17031202
chr3	-	17445016	17524969
chr3	+	18433575	18437252
chr3	-	19165292	19270148
chr3	-	19901112	19904939
chr3	-	19937064	19949725
chr3	+	19949962	19952636
chr3	+	19967558	19992095
chr3	-	20057277	20088827
chr3	-	20200301	20200381
chr3	+	21681525	21767390
chr3	-	23823917	23827953
chr3	+	23917545	23927305
chr3	+	23934527	23934933
chr3	-	23962090	23971030
chr3	+	24206830	24245432
chr3	+	25445384	25477686
chr3	-	25517819	25586251
chr3	-	25661951	25680723
chr3	-	25780807	25795068
chr3	+	25795184	25799754
chr3	-	25808493	25810585
chr3	-	27219053	27232226
chr3	-	27301200	27301334
chr3	-	27369021	27369306
chr3	-	27437283	27440531
chr3	-	27468994	27473145
chr3	+	27736821	27737908
chr3	-	28258308	28279784
chr3	+	28355111	28356896
chr3	+	29298252	29451236
chr3	-	30623474	30661241
chr3	+	30860963	30866491
chr3	+	31549809	31592890
chr3	+	31640358	31641408
chr3	+	31641582	31642448
chr3	+	32123255	32144570
chr3	+	32255616	32373867
chr3	-	32408562	32458334
chr3	-	32508383	32519103
chr3	+	32586916	32587120
chr3	+	32701979	32720362
chr3	-	32725317	32729721
chr3	+	33089210	33113506
chr3	+	33130766	33130803
chr3	+	33131045	33136838
chr3	-	33294012	33314158
chr3	-	33442238	33456231
chr3	-	33527261	33532518
chr3	-	33661400	33661777
chr3	+	33713430	33734303
chr3	+	33815434	33828566
chr3	+	35698377	35699342
chr3	+	36397251	36459858
chr3	-	37010159	37013112
chr3	-	37071661	37075284
chr3	+	37145645	37165388
chr3	+	37260118	37267888
chr3	+	37298768	37302507
chr3	+	37427805	37433047
chr3	+	37433988	37434160
chr3	+	37469055	37487500
chr3	+	37878774	37963550
chr3	-	38010228	38010391
chr3	+	38036848	38040831
chr3	+	38056132	38062036
chr3	-	38134107	38134299
chr3	+	38153181	38153359
chr3	+	38155524	38156357
chr3	+	38182442	38199496
chr3	+	38240409	38241064
chr3	+	38282734	38290765
chr3	+	38323038	38323747
chr3	+	38363421	38365043
chr3	+	38470870	38493780
chr3	+	38513026	38514122
chr3	-	38517990	38520108
chr3	-	38646925	38649529
chr3	-	38808664	38810235
chr3	+	38963403	38966590
chr3	+	39068569	39079543
chr3	+	39082385	39083041
chr3	-	39085355	39086136
chr3	-	39117598	39119172
chr3	+	39120049	39123973
chr3	-	39124360	39125578
chr3	-	39161752	39162972
chr3	+	39202157	39202583
chr3	+	39400289	39405988
chr3	+	39424282	39425099
chr3	+	39518771	39519028
chr3	+	39917422	40060543
chr3	+	40326468	40327386
chr3	+	40404593	40408516
chr3	+	40473970	40474383
chr3	+	40498512	40499081
chr3	+	40522872	40527963
chr3	+	40542360	40545812
chr3	-	41240577	41241019
chr3	+	41954694	41971117
chr3	+	42108057	42141914
chr3	-	42176970	42193308
chr3	-	42274728	42279912
chr3	+	42423495	42423608
chr3	-	42519310	42530243
chr3	+	42580183	42585360
chr3	+	42607463	42608019
chr3	+	42617561	42634064
chr3	+	42650232	42651107
chr3	+	42675842	42676143
chr3	+	42676325	42677979
chr3	-	42703267	42704636
chr3	-	42716322	42717216
chr3	-	42773711	42774620
chr3	+	42802659	42810652
chr3	+	42924645	42925287
chr3	-	43320289	43348663
chr3	+	43615163	43616879
chr3	+	43707536	43715770
chr3	-	44371308	44374235
chr3	+	44467979	44471616
chr3	+	44573967	44581981
chr3	+	44646041	44647556
chr3	+	44667756	44669051
chr3	-	44736813	44737367
chr3	+	44770865	44777990
chr3	+	44778381	44790889
chr3	+	44844797	44846465
chr3	+	44878613	44880691
chr3	-	44891194	44901819
chr3	+	44961789	44975626
chr3	+	44992831	45005634
chr3	-	45042968	45047321
chr3	-	45127338	45128578
chr3	+	45135118	45162701
chr3	+	45411184	45416739
chr3	+	45612784	45652644
chr3	-	45705994	45719932
chr3	-	45798720	45812794
chr3	+	45854548	45858484
chr3	-	45911451	45917304
chr3	-	45989728	45991734
chr3	+	45998173	46001351
chr3	-	46374964	46376170
chr3	-	46476314	46481318
chr3	+	46561748	46567960
chr3	-	46594499	46595587
chr3	-	46689876	46691059
chr3	-	46692897	46693135
chr3	-	46695782	46696923
chr3	+	46704791	46705831
chr3	-	46718075	46722282
chr3	-	46734132	46734212
chr3	-	46760635	46761136
chr3	-	46828368	46828715
chr3	-	46850171	46850375
chr3	+	46877482	46879755
chr3	-	46900129	46910399
chr3	+	46957560	46993130
chr3	+	47004572	47005161
chr3	+	47019015	47019137
chr3	-	47020471	47020569
chr3	-	47133249	47136675
chr3	+	47291985	47293775
chr3	+	47299589	47336145
chr3	+	47336278	47339060
chr3	+	47346644	47349649
chr3	+	47397675	47412635
chr3	-	47428181	47428275
chr3	-	47437524	47438935
chr3	-	47440540	47441978
chr3	-	47451632	47459365
chr3	-	47527721	47530030
chr3	-	47589369	47593326
chr3	-	47594423	47595090
chr3	+	47789431	47798096
chr3	+	47827206	47834514
chr3	+	47841742	47843839
chr3	-	47864031	47864273
chr3	-	47894018	47925531
chr3	-	47994428	48015131
chr3	+	48203274	48204271
chr3	+	48240207	48240846
chr3	+	48257709	48264117
chr3	-	48273517	48274421
chr3	-	48313324	48314920
chr3	+	48315018	48317789
chr3	-	48389352	48389800
chr3	-	48439361	48439917
chr3	-	48449581	48450120
chr3	+	48450286	48451230
chr3	+	48456727	48456815
chr3	+	48463501	48466445
chr3	-	48466581	48468137
chr3	-	48486247	48489422
chr3	-	48495671	48513573
chr3	-	48513731	48516455
chr3	-	48562672	48569117
chr3	-	48606986	48607511
chr3	-	48621740	48621988
chr3	-	48645828	48645913
chr3	-	48646073	48647807
chr3	-	48669786	48671323
chr3	-	48675711	48684860
chr3	-	48695450	48698073
chr3	-	48707262	48707526
chr3	-	48820122	48859771
chr3	+	48904510	48911126
chr3	+	48940251	48974047
chr3	+	49003048	49003268
chr3	-	49019969	49024070
chr3	-	49029951	49030049
chr3	+	49030756	49030836
chr3	+	49034659	49034781
chr3	-	49034976	49035137
chr3	-	49041244	49041689
chr3	-	49070328	49089145
chr3	-	49114910	49115781
chr3	-	49116909	49117053
chr3	-	49130558	49131458
chr3	+	49145101	49145228
chr3	+	49185583	49186674
chr3	-	49224274	49248983
chr3	-	49286578	49288863
chr3	-	49348034	49352360
chr3	+	49380986	49387870
chr3	-	49425078	49425491
chr3	-	49434709	49434797
chr3	+	49438866	49441544
chr3	+	49523257	49543232
chr3	+	49567264	49637410
chr3	-	49686851	49686924
chr3	+	49700335	49701034
chr3	+	49703685	49703860
chr3	-	49715191	49715862
chr3	-	49735910	49736034
chr3	-	49750860	49760254
chr3	-	49811875	49812200
chr3	-	49826085	49826168
chr3	-	49860638	49868792
chr3	-	49874614	49874730
chr3	-	49911701	49914816
chr3	+	49924449	49925656
chr3	+	49975123	49979905
chr3	+	50060757	50066770
chr3	+	50102889	50104478
chr3	+	50172172	50186228
chr3	+	50204269	50205568
chr3	+	50226738	50226836
chr3	+	50248890	50264534
chr3	+	50283445	50283521
chr3	+	50287018	50287276
chr3	-	50291607	50298904
chr3	-	50303115	50304651
chr3	-	50305283	50305327
chr3	-	50306157	50307143
chr3	-	50307289	50311647
chr3	-	50313513	50314491
chr3	-	50331481	50332003
chr3	-	50338913	50340388
chr3	-	50344292	50344484
chr3	-	50344590	50349607
chr3	-	50350459	50352990
chr3	-	50357668	50357922
chr3	-	50361446	50361820
chr3	+	50362458	50363009
chr3	-	50363996	50364442
chr3	-	50446865	50488552
chr3	-	50488635	50515652
chr3	+	50574183	50577900
chr3	-	50583768	50584143
chr3	+	50621029	50622807
chr3	+	50630220	50652799
chr3	-	51397908	51398677
chr3	+	51480062	51492774
chr3	+	51636811	51638388
chr3	+	51683619	51693467
chr3	+	51718490	51721527
chr3	-	51870741	51870912
chr3	-	51912146	51912325
chr3	+	51950548	51950836
chr3	+	51951765	51952408
chr3	-	51952595	51953143
chr3	-	51969377	51969581
chr3	-	51970090	51970215
chr3	+	51979241	51980515
chr3	+	51984261	51986925
chr3	+	51987139	51987313
chr3	-	51993215	51994261
chr3	-	52004163	52004480
chr3	-	52063431	52064905
chr3	-	52158446	52158871
chr3	+	52160157	52163410
chr3	-	52208497	52211561
chr3	+	52244163	52248047
chr3	+	52256285	52256736
chr3	+	52256851	52257207
chr3	-	52257757	52258010
chr3	-	52268929	52269440
chr3	+	52279866	52287256
chr3	+	52299776	52300014
chr3	+	52300168	52300801
chr3	-	52331832	52332862
chr3	+	52418800	52418897
chr3	-	52421977	52423050
chr3	-	52451964	52453968
chr3	+	52461570	52463047
chr3	+	52464791	52466897
chr3	+	52493694	52494832
chr3	-	52504548	52510220
chr3	-	52538391	52542561
chr3	-	52571025	52572338
chr3	-	52612789	52618368
chr3	+	52687654	52688629
chr3	+	52695162	52695823
chr3	-	52695884	52696300
chr3	+	52709417	52709500
chr3	-	52715339	52715698
chr3	+	52777661	52779709
chr3	+	52786789	52787051
chr3	-	52803953	52804657
chr3	-	52838336	52839608
chr3	-	52842806	52843995
chr3	-	52864501	52906346
chr3	-	52963468	52978156
chr3	+	53135051	53139393
chr3	-	53187594	53188631
chr3	-	53242331	53244038
chr3	-	53251299	53264891
chr3	+	53354010	53356449
chr3	-	53504301	53506217
chr3	+	53831710	53832372
chr3	-	53855716	53857729
chr3	-	53885148	53885686
chr3	-	53889177	53891045
chr3	+	53897551	53900836
chr3	+	54131903	54132578
chr3	-	54329626	54395780
chr3	-	54927960	54933685
chr3	-	54934283	54936971
chr3	-	55488633	55489852
chr3	-	55489987	55496047
chr3	-	56305504	56443418
chr3	-	56650821	56655589
chr3	-	56669903	56669981
chr3	-	56782885	56810770
chr3	-	56967958	57044155
chr3	-	57115223	57118604
chr3	-	57129382	57151520
chr3	+	57208021	57208829
chr3	-	57237006	57244632
chr3	-	57286989	57287444
chr3	-	57343678	57343849
chr3	+	57484652	57503467
chr3	-	57518455	57520075
chr3	-	57545232	57557840
chr3	-	57619948	57621526
chr3	+	57633206	57653548
chr3	+	57718617	57792148
chr3	+	57802139	57807962
chr3	+	57857700	57868649
chr3	+	57969624	58037811
chr3	-	58039287	58039482
chr3	+	58169074	58171532
chr3	+	58217473	58227954
chr3	+	58271174	58271272
chr3	-	58293858	58326639
chr3	-	58394452	58394534
chr3	-	58495290	58495713
chr3	-	58528132	58530457
chr3	-	58614549	58616317
chr3	-	58828703	58830093
chr3	-	58874631	58898413
chr3	+	59974919	60497632
chr3	+	61523087	61709590
chr3	-	62281240	62282643
chr3	-	62332383	62332731
chr3	-	62363901	62398818
chr3	-	62428028	62434887
chr3	+	62726700	62835303
chr3	+	63404186	63406258
chr3	-	63780313	63783964
chr3	+	63800490	63824487
chr3	-	63873640	63873871
chr3	-	63983518	63983990
chr3	-	64044401	64047592
chr3	-	64123846	64159499
chr3	-	64647685	64648258
chr3	+	65582804	65998710
chr3	-	66376428	66395163
chr3	+	66595624	66633303
chr3	-	67132306	67136307
chr3	-	67662301	67742568
chr3	+	67742711	67787616
chr3	-	68138578	68549118
chr3	-	69012687	69017015
chr3	-	69140370	69141477
chr3	-	69180404	69183785
chr3	+	69211995	69212174
chr3	-	69217065	69233678
chr3	+	69251902	69253933
chr3	+	69998188	70010973
chr3	-	70068597	70069661
chr3	-	71097898	71102576
chr3	-	71173359	71185481
chr3	-	71329910	71330042
chr3	-	71828362	71831454
chr3	-	71913434	71916797
chr3	-	72949226	72956264
chr3	+	72976265	72980038
chr3	-	73128913	73129916
chr3	+	73740526	73755943
chr3	+	77172688	77229853
chr3	-	77654744	77659242
chr3	-	79070768	79150246
chr3	-	79257380	79721663
chr3	+	81837455	81893215
chr3	+	85858389	85933885
chr3	-	87359397	87372537
chr3	+	87405259	87408160
chr3	+	88282026	88285068
chr3	-	89239677	89259047
chr3	+	95128942	95175207
chr3	+	95182017	95197406
chr3	+	95205443	95236863
chr3	+	95264673	95265969
chr3	+	95295829	95296565
chr3	+	98016543	98068357
chr3	+	98650265	98667951
chr3	+	98969765	98981691
chr3	+	99100798	99101985
chr3	-	99125946	99135226
chr3	-	99152423	99153687
chr3	-	99163243	99168695
chr3	-	99720530	99722666
chr3	+	99792690	99794482
chr3	-	99970064	99972411
chr3	+	100083302	100102655
chr3	+	100992545	100995762
chr3	+	101131564	101132302
chr3	+	101462606	101481181
chr3	+	101485346	101492110
chr3	+	101503772	101506378
chr3	-	101536333	101540619
chr3	+	101588513	101602159
chr3	+	101756936	101758292
chr3	+	101811506	101831130
chr3	-	101915404	101921507
chr3	-	101994303	101996456
chr3	-	102014058	102015194
chr3	-	102037195	102038657
chr3	-	102128016	102194839
chr3	-	102521367	102521821
chr3	-	102533644	102534303
chr3	-	102660587	102695406
chr3	+	102702654	102714624
chr3	+	102775814	102781322
chr3	-	102791805	102794159
chr3	-	102873748	102878138
chr3	+	102888092	102888205
chr3	+	102926254	102928126
chr3	+	102987224	103002767
chr3	+	103051452	103053617
chr3	+	103053759	103054270
chr3	+	103636689	103640012
chr3	+	106569016	106721599
chr3	-	106736380	106741507
chr3	+	107055199	107068943
chr3	+	108912160	108918142
chr3	-	108975174	108976254
chr3	-	109281882	109292399
chr3	+	109421110	109423647
chr3	-	109553415	109554962
chr3	-	109766992	109768033
chr3	+	109786750	109790810
chr3	-	109806976	109809624
chr3	+	109958126	109958595
chr3	-	110024472	110032205
chr3	-	110122123	110155095
chr3	+	110315975	110319531
chr3	-	110379833	110379952
chr3	-	110514230	110516046
chr3	+	110535531	110539000
chr3	+	112273715	112313565
chr3	+	112743847	112746581
chr3	+	112876946	112909461
chr3	+	113047473	113085599
chr3	+	113086950	113114854
chr3	+	113180741	113183319
chr3	+	113201140	113202307
chr3	+	113249505	113251379
chr3	+	113288083	113294895
chr3	-	113295027	113304373
chr3	-	113332051	113334628
chr3	+	113482321	113488240
chr3	-	113534762	113542437
chr3	-	113681307	113700807
chr3	+	113759955	113762993
chr3	+	113765071	113770706
chr3	-	113782864	113784206
chr3	-	113831807	113839564
chr3	-	114029222	114030855
chr3	-	114030922	114047215
chr3	+	114149462	114176327
chr3	-	114192873	114194561
chr3	+	114219140	114221078
chr3	+	114451437	114452090
chr3	-	114474879	114475910
chr3	-	114528178	114529152
chr3	-	114628877	114635101
chr3	+	114704765	114708043
chr3	-	114734781	114767955
chr3	-	114862963	114865849
chr3	+	114925633	114947478
chr3	+	114980373	114982585
chr3	+	115040474	115046038
chr3	+	115102684	115105675
chr3	-	115150501	115155235
chr3	+	115255173	115257913
chr3	-	115266995	115267763
chr3	+	115361405	115373259
chr3	-	115495660	115497080
chr3	-	115540964	115551810
chr3	+	115581942	115582313
chr3	-	116825257	116877548
chr3	-	117288094	117646413
chr3	+	120131813	120236067
chr3	+	120349125	120349715
chr3	-	120388348	120389310
chr3	+	120428579	120431383
chr3	-	120496542	120566851
chr3	+	120659778	120663498
chr3	+	120670644	120671355
chr3	+	120692256	120693053
chr3	-	120700465	120702230
chr3	+	120746405	120759165
chr3	+	120784005	120787820
chr3	-	120799524	120808309
chr3	-	120856151	120861469
chr3	+	120876771	120878740
chr3	+	120904760	120908344
chr3	+	120984390	121008764
chr3	-	121008985	121011596
chr3	-	121203777	121294883
chr3	-	121445314	121445539
chr3	+	121617565	121652220
chr3	-	121798077	121802646
chr3	-	121877401	121883633
chr3	+	121932325	121943998
chr3	-	121952538	121972263
chr3	-	122686722	122688838
chr3	+	122746444	122747251
chr3	-	122822116	122822968
chr3	-	122858890	122859800
chr3	-	122930878	122931401
chr3	-	122931555	122932412
chr3	+	123030170	123030397
chr3	+	123036929	123045988
chr3	+	123058694	123074072
chr3	-	123096119	123097941
chr3	+	123208699	123223556
chr3	+	123257041	123293136
chr3	+	123455912	123458616
chr3	+	123526896	123539082
chr3	+	123585837	123604295
chr3	-	123604420	123605793
chr3	-	123668967	123697973
chr3	+	123760005	123761142
chr3	+	123766151	123767394
chr3	+	123817395	123818550
chr3	+	123903173	123905277
chr3	-	123919815	123919894
chr3	-	123942413	123942539
chr3	+	123979444	123995153
chr3	-	123997073	124008392
chr3	+	124150247	124162676
chr3	+	124268744	124290703
chr3	-	124410937	124425094
chr3	-	124554119	124648948
chr3	-	124783867	124786409
chr3	-	124820308	124821743
chr3	-	124894389	124901556
chr3	-	124954076	124995213
chr3	-	125150323	125150432
chr3	-	125150670	125154131
chr3	+	125178519	125181902
chr3	+	125296442	125429525
chr3	+	125706488	125764378
chr3	+	125786444	125833955
chr3	+	125932165	125936628
chr3	-	125939777	125941559
chr3	-	126075069	126088467
chr3	-	126129528	126136194
chr3	-	126199358	126203385
chr3	-	126293733	126309014
chr3	-	126320391	126322132
chr3	-	126392056	126412832
chr3	-	126435864	126479259
chr3	-	126479344	126480657
chr3	-	126662395	126670987
chr3	-	126706279	126721565
chr3	-	126754214	126761912
chr3	-	126784513	126796170
chr3	+	127134251	127135115
chr3	+	127173712	127177102
chr3	-	127178707	127183809
chr3	-	127252592	127269487
chr3	-	127269552	127269578
chr3	-	127314422	127316097
chr3	-	127360181	127362393
chr3	-	127362544	127382502
chr3	+	127545437	127553381
chr3	-	127597591	127608711
chr3	-	127663762	127667695
chr3	-	127672567	127673513
chr3	-	127673847	127676499
chr3	+	127712336	127719134
chr3	-	127725971	127737810
chr3	-	127753664	127754842
chr3	+	127773587	127773696
chr3	+	127865051	127867760
chr3	+	127905941	127928617
chr3	+	128191329	128192923
chr3	-	128229628	128229720
chr3	+	128781414	128781562
chr3	+	128800014	128800857
chr3	+	128801089	128806147
chr3	+	128830831	128840784
chr3	+	128874623	128875930
chr3	-	128877973	128878075
chr3	-	128983437	129023234
chr3	+	129023380	129023849
chr3	+	129129376	129131672
chr3	-	129254101	129254374
chr3	+	129320956	129325124
chr3	-	129355365	129448375
chr3	-	129687910	129688343
chr3	+	129846525	129852080
chr3	+	129996962	129999482
chr3	+	130008132	130009082
chr3	+	130081383	130086192
chr3	-	130096958	130097975
chr3	-	130136861	130146611
chr3	+	130189371	130190268
chr3	-	130235871	130238516
chr3	-	130296711	130322826
chr3	-	130360718	130362513
chr3	+	130373080	130373170
chr3	+	130451288	130452221
chr3	-	130481457	130490393
chr3	-	130595337	130598580
chr3	-	130623345	130629980
chr3	+	130639492	130641270
chr3	+	130641913	130651410
chr3	+	130679760	130681324
chr3	+	130730636	130732415
chr3	+	130744848	130748930
chr3	-	130750906	130752284
chr3	-	130791069	130806869
chr3	-	130856645	130871870
chr3	+	130872806	131029343
chr3	+	131177569	131178238
chr3	+	131642368	131645016
chr3	-	131788203	131790630
chr3	+	131937545	131946027
chr3	+	132096318	132131956
chr3	+	132132069	132133562
chr3	-	132136254	132138968
chr3	+	132220259	132225546
chr3	+	132231421	132281963
chr3	+	132335499	132353928
chr3	-	132583485	132583586
chr3	-	132703258	132704271
chr3	-	132925168	133106805
chr3	+	133106987	133239098
chr3	+	133519119	133529807
chr3	+	133657944	133658041
chr3	-	133665360	133667535
chr3	-	133821088	133828232
chr3	-	133843676	133844218
chr3	+	133846439	133861144
chr3	+	133862241	133867363
chr3	-	133867411	133867524
chr3	-	133885067	133886095
chr3	-	133894361	133896368
chr3	+	133921373	133923504
chr3	+	134430894	134581292
chr3	+	134602115	134648857
chr3	-	134775827	134776579
chr3	+	134858400	134859339
chr3	+	134948026	134949952
chr3	-	135007545	135008149
chr3	-	135066185	135096938
chr3	-	135181161	135231248
chr3	-	135567968	135569036
chr3	-	135569344	135572239
chr3	+	135680256	135684345
chr3	-	135696905	135708647
chr3	+	135849038	135852364
chr3	+	135997230	136127354
chr3	+	137224742	137228370
chr3	+	137452099	137457394
chr3	-	137463606	137485375
chr3	-	137701837	137704167
chr3	+	137824789	137832409
chr3	+	138129768	138147121
chr3	+	138159742	138182004
chr3	+	138182133	138183698
chr3	+	138191106	138193476
chr3	-	139211986	139225196
chr3	-	139299388	139305010
chr3	-	139326419	139332388
chr3	-	139365035	139365317
chr3	+	139375167	139376138
chr3	-	139390071	139411355
chr3	-	139521122	139526412
chr3	+	139526471	139530842
chr3	+	139574617	139598862
chr3	+	139599018	139600007
chr3	-	139636666	139653586
chr3	+	139772897	139774398
chr3	+	139812578	139822945
chr3	-	139823080	139823726
chr3	-	139896448	139900446
chr3	+	139957520	139960712
chr3	+	140149005	140151058
chr3	-	140545739	140548416
chr3	-	140584976	140591087
chr3	-	140663831	140677926
chr3	-	140740500	140740999
chr3	-	140775221	140780411
chr3	+	140780596	140829155
chr3	+	141137024	141377489
chr3	+	141880111	141884000
chr3	+	142143636	142158065
chr3	+	142268339	142348680
chr3	+	142461795	142479880
chr3	+	142688757	142713701
chr3	+	142940057	142944182
chr3	+	142980437	142981912
chr3	-	143078451	143105158
chr3	-	143195126	143196559
chr3	-	143196682	143206980
chr3	-	143383106	143384462
chr3	-	143417233	143426848
chr3	-	143634434	143649409
chr3	+	143769695	143780185
chr3	+	143865848	143870928
chr3	-	143926272	143937917
chr3	-	144089318	144090353
chr3	+	145033762	145049687
chr3	-	145174530	145187081
chr3	-	147324715	147361365
chr3	-	147407247	147421299
chr3	-	147421411	147422549
chr3	-	147658939	147660332
chr3	-	147734036	147737024
chr3	-	148591732	148596336
chr3	+	148596955	148603212
chr3	+	148611580	148613001
chr3	+	150028380	150028485
chr3	+	150065861	150065956
chr3	-	150192133	150194625
chr3	+	150285375	150286801
chr3	+	150330426	150340487
chr3	-	150340984	150341500
chr3	-	150413184	150422131
chr3	-	150530905	150533690
chr3	+	150576255	150577855
chr3	-	150675537	150676306
chr3	-	150773486	150857360
chr3	+	150952773	150952862
chr3	-	151046626	151052999
chr3	+	151169036	151171209
chr3	-	151611794	151623532
chr3	+	151746264	151746536
chr3	+	151747316	151752839
chr3	+	151752911	151758871
chr3	+	151803985	151822868
chr3	-	151822981	151823526
chr3	-	151899368	151902605
chr3	+	152143125	152144304
chr3	-	152287511	152316821
chr3	-	152495698	152500552
chr3	+	152657642	152659001
chr3	+	152934660	152941130
chr3	+	153014787	153017850
chr3	+	153080394	153081043
chr3	+	153596712	153615426
chr3	-	155323563	155324895
chr3	+	155516655	155524664
chr3	-	156284819	156285548
chr3	-	156701286	156705045
chr3	-	156794676	156796722
chr3	-	156976340	157003022
chr3	+	157043111	157053713
chr3	+	157071389	157094007
chr3	-	157492620	157622105
chr3	+	157754273	157755447
chr3	+	157879106	157894509
chr3	-	158193769	158211902
chr3	-	158350873	158352667
chr3	-	158359971	158360282
chr3	+	158487166	158514111
chr3	-	158637555	158638002
chr3	-	158671021	158695702
chr3	+	159305621	159306169
chr3	+	159322790	159324355
chr3	+	159783421	159792923
chr3	+	159793073	159793871
chr3	+	159845207	159846118
chr3	-	159852738	159853799
chr3	-	159871511	159872840
chr3	+	159914351	159932630
chr3	+	159942973	159943270
chr3	+	160002807	160004808
chr3	+	160004863	160007529
chr3	+	160474375	160964932
chr3	+	161040706	161066652
chr3	-	161189664	161190654
chr3	+	161582213	161585051
chr3	-	161601456	161602403
chr3	-	161636383	161638721
chr3	+	161737331	161765703
chr3	+	161957198	162162224
chr3	+	162162401	162265891
chr3	-	162422548	162425418
chr3	-	166275158	166276384
chr3	-	166973997	166986634
chr3	-	166986802	167030006
chr3	-	168518088	168522606
chr3	-	168667776	168672077
chr3	-	168672335	168674226
chr3	-	168755289	168760553
chr3	-	168802766	168804790
chr3	-	168827783	168853750
chr3	+	168905386	168920551
chr3	-	168989869	168990860
chr3	-	169248856	169295588
chr3	-	170328551	170331918
chr3	+	170582015	170863825
chr3	-	170975052	170979256
chr3	-	171009236	171012899
chr3	+	171062304	171070122
chr3	+	171120075	171121702
chr3	-	171167349	171176096
chr3	-	171373203	171379262
chr3	+	171379429	171382191
chr3	+	171423261	171435718
chr3	+	171561920	171581732
chr3	-	171619783	171623651
chr3	-	171701837	171727123
chr3	-	172068882	172070649
chr3	-	172107585	172108132
chr3	-	172206597	172207638
chr3	-	172219115	172227146
chr3	-	172294460	172301939
chr3	-	172570177	172660497
chr3	+	172938152	172938383
chr3	-	173313083	173333957
chr3	-	173715491	173723744
chr3	+	173848607	173911338
chr3	+	173955153	173955785
chr3	-	174006362	174008260
chr3	+	174249587	174317611
chr3	+	174805584	175008170
chr3	+	176059943	176297280
chr3	-	176297784	176434421
chr3	+	178254409	178265409
chr3	-	180007956	180026076
chr3	+	180231490	180267972
chr3	-	180399668	180400178
chr3	-	180445184	180451232
chr3	+	180451425	180451525
chr3	+	180528842	180530106
chr3	-	180549454	180552388
chr3	+	180621418	180626633
chr3	+	180763608	180770312
chr3	-	180770732	180773857
chr3	-	180794386	180799164
chr3	+	180803288	180805016
chr3	+	180805430	180815459
chr3	-	180853884	180882366
chr3	+	181172156	181237068
chr3	-	181802913	181803379
chr3	+	181880290	181909257
chr3	+	182113227	182133822
chr3	-	182148427	182148835
chr3	+	182188720	182190089
chr3	+	183994277	184020748
chr3	-	184099263	184114349
chr3	-	184161847	184164370
chr3	-	184166244	184180976
chr3	-	184272978	184287182
chr3	-	184295096	184299841
chr3	-	184354882	184363096
chr3	-	184542121	184579786
chr3	-	184590270	184628391
chr3	+	184728501	184755850
chr3	+	184851767	184863946
chr3	-	184915753	184918139
chr3	-	185018602	185025636
chr3	-	185068551	185085211
chr3	+	185189874	185214753
chr3	+	185233548	185235654
chr3	+	185237031	185238509
chr3	+	185253638	185255209
chr3	+	185298087	185300973
chr3	+	185301142	185301973
chr3	+	185336071	185337100
chr3	+	185356287	185364145
chr3	+	185365697	185365910
chr3	+	185377558	185379345
chr3	+	185386771	185386995
chr3	-	185389479	185389576
chr3	+	185446303	185449234
chr3	+	185450381	185457961
chr3	+	185476683	185476969
chr3	+	185499892	185500339
chr3	+	185516347	185516620
chr3	+	185516709	185517809
chr3	+	185517988	185518205
chr3	+	185520292	185521118
chr3	+	185521213	185521415
chr3	+	185542308	185542554
chr3	-	185542739	185543232
chr3	-	185554805	185555037
chr3	+	185559622	185561906
chr3	-	185564056	185565454
chr3	+	185576506	185576736
chr3	+	185580957	185581180
chr3	+	185762844	185771806
chr3	+	186025276	186026651
chr3	+	186095416	186099053
chr3	-	186224880	186248967
chr3	+	186449008	186454438
chr3	-	186629547	186637935
chr3	-	186697472	186699332
chr3	-	186734170	186735254
chr3	+	186735623	186752912
chr3	-	186787005	186790602
chr3	-	187023704	187025272
chr3	-	187124475	187125953
chr3	-	187127225	187138314
chr3	-	187306204	187306314
chr3	-	187507469	187520883
chr3	-	187739460	187739845
chr3	-	187740089	187744796
chr3	+	187759064	187764484
chr3	+	187771457	187772584
chr3	+	187813846	187816174
chr3	+	187841181	187841519
chr3	+	187866706	187869424
chr3	+	187918229	187920594
chr3	+	187984131	187984918
chr3	+	187985188	187986372
chr3	-	187987137	187987616
chr3	+	188001687	188005073
chr3	+	188053764	188054673
chr3	-	188243801	188251737
chr3	-	188404337	188407775
chr3	-	188486547	188492117
chr3	+	188932421	188934022
chr3	+	189606804	189685080
chr3	+	190408086	190415781
chr3	+	190832069	190938229
chr3	+	190938360	190939131
chr3	-	190990334	191008761
chr3	-	191194775	191195780
chr3	-	191195934	191320742
chr3	+	191513528	191522474
chr3	-	191588935	191602826
chr3	+	191648319	191650225
chr3	+	191764845	191804617
chr3	-	192413126	192419236
chr3	+	192478662	192482577
chr3	-	192530215	192557577
chr3	+	193561030	193608515
chr3	-	194456281	194463459
chr3	-	194477322	194479856
chr3	-	194612863	194615069
chr3	+	194715363	194755230
chr3	+	194793901	194815212
chr3	+	194857724	194859376
chr3	-	195336980	195337106
chr3	-	195650663	195652170
chr3	-	195813047	195817594
chr3	-	195830536	195835104
chr3	-	195872162	195874089
chr3	-	196358608	196377656
chr3	-	196428883	196472580
chr3	-	196594174	196644820
chr3	+	196738000	196751023
chr3	-	196917634	196924100
chr3	-	197006677	197026916
chr3	-	197102229	197103606
chr3	-	197103788	197110426
chr3	+	197290542	197292244
chr3	-	197358182	197359085
chr3	+	197425919	197426350
chr3	+	197431932	197433021
chr3	-	197443455	197443988
chr3	-	197473069	197485595
chr3	-	197531413	197533220
chr3	-	197542214	197542570
chr3	-	197622575	197647507
chr3	-	197703865	197718053
chr3	+	197769989	197776176
chr3	-	197869829	197874931
chr3	+	197923094	197923708
chr3	+	197932103	197937594
chr3	+	197998015	198017106
chr3	-	198101876	198114845
chr3	-	198154614	198157606
chr3	-	198163867	198167001
chr3	-	198243092	198244834
chr3	-	198511659	198512366
chr3	-	198747704	198748669
chr3	-	198748743	198761541
chr3	+	198920357	198933157
chr3	+	198965256	198971605
chr3	-	199006722	199030087
chr3	-	199147484	199153728
chr3	+	199159233	199160800
chr3	+	199166160	199166338
chr3	-	199175622	199189556
chr3	-	199292470	199295496
