# Supplementary material for: Intergenic, gene terminal, and intragenic CpG islands in the human genome
Source: BMC Genomics. 2010 Jan 19;11:48. doi: 10.1186/1471-2164-11-48 (PMC2817693; doi:10.1186/1471-2164-11-48)
Supplement: Additional file 2 — Gene elements. The archive contains row data used for statistical significance of gene elements and CGIs overlap. See Table 1 and Figure 1 in the manuscript. [file 1471-2164-11-48-S2.ZIP › 1intron_coding_exon/1intron_coding_exon_chr4.txt]

chr4	+	321776	327569
chr4	+	483279	484183
chr4	+	484391	489505
chr4	-	609884	618464
chr4	+	657756	658000
chr4	+	661819	662445
chr4	-	662823	663701
chr4	-	667551	668271
chr4	+	670480	672781
chr4	-	717579	718718
chr4	-	776227	808109
chr4	+	897287	915660
chr4	+	931511	931732
chr4	-	935336	935983
chr4	-	954691	956829
chr4	-	970861	971425
chr4	+	973981	974745
chr4	+	996183	1005819
chr4	-	1006094	1007257
chr4	-	1092023	1096973
chr4	-	1155105	1155469
chr4	+	1221956	1224942
chr4	+	1273601	1295595
chr4	+	1316484	1320477
chr4	+	1331808	1333140
chr4	-	1359127	1359650
chr4	-	1626426	1637624
chr4	+	1680949	1681087
chr4	+	1692542	1692684
chr4	-	1763002	1768210
chr4	+	1818168	1824826
chr4	+	1870210	1873172
chr4	-	1924299	1924649
chr4	-	1954823	1955071
chr4	+	1960674	1977707
chr4	-	2030121	2032716
chr4	-	2143710	2162161
chr4	-	2182085	2198056
chr4	-	2208002	2208995
chr4	-	2230783	2230874
chr4	+	2323032	2387242
chr4	+	2459461	2465963
chr4	-	2670103	2678666
chr4	-	2784469	2786587
chr4	+	2786879	2794946
chr4	+	2859486	2861665
chr4	+	2866051	2866337
chr4	-	2914844	2920629
chr4	-	2972396	2972484
chr4	+	2996473	3001856
chr4	+	3002855	3023243
chr4	+	3113820	3125668
chr4	+	3288239	3291901
chr4	+	3381275	3381631
chr4	+	3409018	3425110
chr4	+	3425134	3452720
chr4	+	3454818	3455607
chr4	+	3480815	3481426
chr4	+	3515228	3524233
chr4	+	3528493	3531453
chr4	-	3532180	3535514
chr4	-	3563748	3570904
chr4	-	4332804	4346260
chr4	-	4366143	4367399
chr4	+	4401697	4403419
chr4	+	4419897	4421786
chr4	+	4435770	4440437
chr4	-	4507558	4511272
chr4	-	4591506	4661595
chr4	+	5136979	5139091
chr4	+	5171715	5259702
chr4	+	5288250	5451017
chr4	-	5645296	5646013
chr4	-	5814301	5817391
chr4	+	5817447	5828084
chr4	-	5831354	5839045
chr4	-	5976107	5980824
chr4	-	5986556	6008026
chr4	-	6100138	6108145
chr4	-	6200112	6201407
chr4	+	6225767	6232520
chr4	-	6397487	6406890
chr4	+	6500894	6501575
chr4	+	6695148	6696375
chr4	+	6944484	6961864
chr4	-	7043911	7087101
chr4	+	7184023	7187769
chr4	-	7312926	7516085
chr4	-	7913625	7918697
chr4	-	7988518	7991749
chr4	-	8174045	8180764
chr4	+	8226436	8278477
chr4	+	8325165	8325333
chr4	+	8357469	8360494
chr4	-	8390152	8402233
chr4	+	8535798	8536175
chr4	+	8566389	8569494
chr4	+	8574612	8583781
chr4	+	8629598	8630058
chr4	+	8701449	8702327
chr4	-	8712720	8719249
chr4	-	9696967	9699172
chr4	-	9794128	9794543
chr4	-	10275943	10345751
chr4	-	13157420	13161968
chr4	-	13264369	13265591
chr4	+	13297961	13305237
chr4	+	14682229	14685196
chr4	+	15113875	15120059
chr4	-	15192762	15193758
chr4	-	15316587	15318679
chr4	+	15322601	15333095
chr4	+	15381225	15383405
chr4	-	15456540	15494401
chr4	-	15716894	15753578
chr4	-	15891791	15904150
chr4	-	16437153	16576245
chr4	+	17187256	17189841
chr4	+	17255460	17257714
chr4	+	17292706	17297791
chr4	-	17489081	17490111
chr4	+	17650778	17699489
chr4	+	19931887	19934562
chr4	-	20382426	20382550
chr4	-	20436783	20528434
chr4	-	20528560	20981698
chr4	-	22120756	22120971
chr4	-	22151736	22193419
chr4	-	23562824	23567795
chr4	-	24254571	24262214
chr4	-	24551611	24554426
chr4	-	24690391	24695879
chr4	-	24706470	24708387
chr4	-	24834866	24836843
chr4	+	24837000	24838146
chr4	+	24912323	24930210
chr4	+	24990828	24991935
chr4	+	25055448	25058263
chr4	+	25340504	25340594
chr4	-	25348725	25349490
chr4	-	25513215	25525184
chr4	+	25525756	25541346
chr4	+	26040520	26064242
chr4	-	26102371	26102520
chr4	+	26167376	26168046
chr4	+	26262184	26291058
chr4	-	30400105	30400244
chr4	-	35983053	35983518
chr4	+	36038669	36052769
chr4	+	36080850	36084023
chr4	-	37413088	37414274
chr4	+	37473689	37510387
chr4	+	37651002	37654150
chr4	+	37726700	37838694
chr4	+	37868678	37870002
chr4	-	37940142	37942218
chr4	+	38460246	38488362
chr4	+	38504870	38512770
chr4	+	38702614	38715928
chr4	-	38730049	38732777
chr4	+	38823096	38856411
chr4	+	38887222	38900149
chr4	+	38905426	38906147
chr4	-	39006750	39009910
chr4	+	39175663	39190424
chr4	-	39231961	39258394
chr4	+	39282496	39282579
chr4	-	39283349	39284974
chr4	-	39338371	39345536
chr4	+	39396650	39429256
chr4	-	39522577	39561604
chr4	-	39673839	39686404
chr4	+	39752351	39800625
chr4	+	39921756	39926259
chr4	-	40178477	40178770
chr4	+	40279593	40280715
chr4	+	40593937	40603377
chr4	-	40637422	40641730
chr4	+	40857344	40876180
chr4	+	41099955	41100058
chr4	+	41100072	41100552
chr4	+	41203882	41337479
chr4	-	41456050	41456409
chr4	+	41590482	41591314
chr4	+	41778475	41781545
chr4	+	41833604	41833677
chr4	-	41833706	41844559
chr4	-	41994803	41995570
chr4	-	42470055	42499769
chr4	+	44493047	44494498
chr4	-	44521733	44523384
chr4	-	44561356	44565028
chr4	-	45940295	45966754
chr4	-	46229135	46231580
chr4	+	46835892	46836283
chr4	-	46874677	46874857
chr4	-	47299675	47303088
chr4	+	47303245	47306530
chr4	-	47355776	47358419
chr4	-	47649993	47680831
chr4	-	47718239	47721469
chr4	-	47753940	47756913
chr4	+	47794415	47795527
chr4	-	47859831	47868011
chr4	-	47957348	47977099
chr4	+	48019132	48071421
chr4	+	48225873	48226590
chr4	+	48327097	48327875
chr4	-	48334200	48335709
chr4	-	48355634	48357972
chr4	+	48477436	48496658
chr4	-	48675628	48676344
chr4	+	48742871	48747428
chr4	+	48829418	48831420
chr4	-	52581480	52584855
chr4	-	52710487	52724211
chr4	+	52740735	52745320
chr4	+	52758886	52767511
chr4	-	52779251	52783871
chr4	+	53338240	53366209
chr4	-	53569745	53570361
chr4	+	54059862	54072198
chr4	+	54085019	54086166
chr4	-	54151199	54160013
chr4	-	54215323	54264968
chr4	+	54756401	54771276
chr4	+	54965913	54968188
chr4	-	55365177	55402604
chr4	+	55828286	55832321
chr4	+	56053653	56066439
chr4	-	56103492	56118707
chr4	-	56186795	56189833
chr4	-	56289333	56299198
chr4	+	56337556	56343175
chr4	+	56565542	56567503
chr4	+	56659338	56660177
chr4	+	56672954	56676155
chr4	+	57005444	57014627
chr4	-	57023784	57030469
chr4	-	57085559	57089570
chr4	-	57089692	57091163
chr4	+	57114811	57142443
chr4	+	57143423	57148755
chr4	-	57174839	57176745
chr4	-	57357907	57362950
chr4	+	57527674	57528701
chr4	-	57618631	57626879
chr4	-	57681117	57683535
chr4	+	57684350	57684373
chr4	-	57686099	57693446
chr4	+	57748028	57816970
chr4	-	62191833	62281709
chr4	-	65069708	65103601
chr4	-	66296789	66337846
chr4	-	66337912	66364045
chr4	+	68238680	68239821
chr4	-	68253414	68265566
chr4	-	68329003	68329936
chr4	-	68335713	68339181
chr4	-	68391192	68395532
chr4	-	68439272	68448297
chr4	-	68554163	68578409
chr4	-	68641056	68657866
chr4	-	68793523	68824293
chr4	-	68936289	68940034
chr4	-	69031935	69032055
chr4	-	69032869	69044209
chr4	+	69260205	69262244
chr4	-	69863216	69864505
chr4	+	69991933	69997523
chr4	-	70143720	70145016
chr4	+	70259200	70260479
chr4	+	70327296	70327645
chr4	-	70327700	70328990
chr4	-	70540320	70541618
chr4	-	70645873	70693407
chr4	-	70801277	70801547
chr4	+	70901905	70903977
chr4	-	70979085	70980688
chr4	+	71006558	71007422
chr4	+	71044966	71046142
chr4	+	71077269	71078454
chr4	+	71099605	71100797
chr4	+	71200904	71202529
chr4	+	71245104	71246972
chr4	+	71277729	71279469
chr4	+	71291351	71294293
chr4	+	71408647	71413119
chr4	+	71431042	71436138
chr4	+	71520553	71527274
chr4	+	71565309	71569230
chr4	+	71638851	71639802
chr4	-	71860307	71862420
chr4	+	71892968	71897178
chr4	+	71953504	71993269
chr4	-	71993445	71994302
chr4	-	72067067	72070222
chr4	+	72070411	72070417
chr4	+	72133303	72189624
chr4	+	72224679	72228817
chr4	+	72467402	72485970
chr4	-	72570258	72580662
chr4	+	73000153	73014712
chr4	+	73299776	73359335
chr4	-	73359672	73368790
chr4	-	73798154	73799445
chr4	-	74298882	74300068
chr4	+	74408286	74489027
chr4	+	74635159	74635866
chr4	+	74644387	74645785
chr4	+	74667100	74667910
chr4	-	74712616	74714691
chr4	-	74829471	74842482
chr4	+	74846689	74851190
chr4	+	74971475	74972292
chr4	+	75067612	75067714
chr4	+	75084215	75084533
chr4	-	75100323	75100419
chr4	-	75212296	75212614
chr4	-	75218405	75218707
chr4	-	75229091	75229224
chr4	-	75269166	75269263
chr4	+	75329675	75329772
chr4	+	75405443	75406031
chr4	+	75406156	75430544
chr4	+	75512303	75532447
chr4	+	75539329	75539843
chr4	+	75596128	75610198
chr4	-	75676159	75677284
chr4	+	76052546	76076650
chr4	-	76215760	76294812
chr4	+	76791686	76796585
chr4	-	76797922	76799159
chr4	-	76896813	76908183
chr4	-	76941288	76944293
chr4	-	77170311	77174602
chr4	-	77218498	77219075
chr4	-	77239437	77239542
chr4	-	77256089	77259703
chr4	-	77259803	77260264
chr4	-	77284607	77285717
chr4	-	77301150	77301702
chr4	+	77313675	77314258
chr4	-	77354291	77360154
chr4	-	77403089	77408987
chr4	-	77411052	77412506
chr4	-	77422806	77426639
chr4	+	77474197	77491758
chr4	-	77496021	77542034
chr4	-	77633769	77635705
chr4	-	77662748	77662887
chr4	+	77674819	77681469
chr4	+	77714553	77833939
chr4	+	77994743	78009134
chr4	+	78049231	78057139
chr4	+	78228263	78274755
chr4	-	78290254	78293186
chr4	+	78336968	78344580
chr4	+	78437003	78437697
chr4	-	78884263	78886034
chr4	+	79054726	79097636
chr4	+	79150189	79161573
chr4	+	79161834	79163587
chr4	+	79336419	79344316
chr4	+	79832822	79851511
chr4	-	80055055	80104368
chr4	-	80213617	80217372
chr4	-	81263197	81286853
chr4	-	81334347	81347768
chr4	+	81349988	81350741
chr4	+	81478633	81479621
chr4	+	81614213	81641085
chr4	-	82309934	82324069
chr4	-	82453293	82482919
chr4	-	82735955	82737664
chr4	-	83649917	83651777
chr4	+	83706779	83707579
chr4	+	83709246	83726250
chr4	-	83733187	83735245
chr4	-	83891717	83892203
chr4	-	83983746	84076637
chr4	-	84148757	84149699
chr4	+	84159255	84160189
chr4	+	84179215	84183066
chr4	-	84186268	84195274
chr4	+	84257339	84262492
chr4	-	84313631	84323956
chr4	-	84383353	84386135
chr4	-	84548326	84550418
chr4	-	84557447	84562843
chr4	-	84600697	84612887
chr4	+	84732278	84733728
chr4	-	84734510	84735239
chr4	-	84747484	84748534
chr4	+	84760577	84763317
chr4	-	84815096	84822866
chr4	+	85774177	85775890
chr4	-	85861851	85882573
chr4	-	85957575	85960705
chr4	-	85966598	85968837
chr4	-	85983844	85987240
chr4	+	86128358	86138743
chr4	+	86849054	87000215
chr4	-	87209375	87220396
chr4	-	87379550	87380225
chr4	-	87385685	87437629
chr4	+	87437800	87472667
chr4	-	87913704	87950695
chr4	-	88111757	88127070
chr4	+	88166608	88169787
chr4	-	88285756	88324495
chr4	-	88464131	88473654
chr4	-	88596768	88600962
chr4	+	88660694	88669191
chr4	+	88701344	88713310
chr4	-	88713552	88716606
chr4	+	88773459	88777851
chr4	+	88934878	88935361
chr4	+	89080747	89080837
chr4	+	89113100	89116961
chr4	+	89255281	89255388
chr4	-	89286660	89297787
chr4	-	89396592	89399965
chr4	-	89410967	89418123
chr4	+	89555575	89556474
chr4	+	89663906	89668980
chr4	+	89707081	89709490
chr4	+	89735864	89737674
chr4	-	89884379	89928167
chr4	-	90083382	90101304
chr4	-	90307979	90335266
chr4	+	91106514	91113875
chr4	+	91173511	91173611
chr4	+	91173924	91187603
chr4	+	91587938	91591190
chr4	+	93583074	93868458
chr4	-	95486914	95504446
chr4	+	95596295	95612825
chr4	+	95733714	95802051
chr4	-	96382897	96393047
chr4	-	96613961	96827062
chr4	+	99412789	99421370
chr4	-	99539899	99571732
chr4	-	99786058	99936474
chr4	+	100180312	100207423
chr4	+	100274197	100307194
chr4	-	100317795	100319370
chr4	-	100363546	100367017
chr4	-	100421110	100422533
chr4	-	100494598	100497469
chr4	-	100566001	100569231
chr4	-	100597222	100599648
chr4	+	100707969	100713550
chr4	-	100791544	100800833
chr4	+	100836547	100837488
chr4	+	100853306	100860238
chr4	-	101095350	101113956
chr4	-	101170370	101172289
chr4	-	101201521	101203094
chr4	-	101228076	101228502
chr4	-	101466503	101468227
chr4	-	101758375	101796185
chr4	+	102474452	102625073
chr4	+	103069286	103108141
chr4	-	103108542	103133368
chr4	+	103594166	103602584
chr4	-	103803900	103808176
chr4	-	104005040	104039074
chr4	+	104088279	104104931
chr4	-	104147941	104163961
chr4	-	104190891	104210884
chr4	-	104268703	104270403
chr4	-	104345269	104346221
chr4	-	104374043	104374943
chr4	-	104475612	104477024
chr4	-	104937165	104997888
chr4	+	106735507	106752654
chr4	-	106831723	106868007
chr4	+	106974430	106978610
chr4	+	106996801	106997819
chr4	-	107174485	107176660
chr4	-	107523526	107525899
chr4	+	107573928	107587528
chr4	-	107603880	107606210
chr4	-	108204711	108314130
chr4	+	108980046	108998879
chr4	+	109174769	109178333
chr4	+	109210894	109223728
chr4	-	109268825	109288517
chr4	-	109368018	109442327
chr4	+	109443924	109446314
chr4	+	109900785	109900863
chr4	-	109929555	109934322
chr4	-	110039067	110041602
chr4	+	110579413	110580482
chr4	+	110712763	110741659
chr4	-	110939126	110943048
chr4	-	110977103	110982115
chr4	-	110997520	111008361
chr4	+	111045585	111080674
chr4	+	111095139	111096694
chr4	+	111106894	111111897
chr4	+	111144036	111146399
chr4	-	111192223	111219704
chr4	+	111384389	111477006
chr4	-	111755819	111767299
chr4	-	111900130	111901015
chr4	+	111911241	111911712
chr4	+	113510935	113531966
chr4	+	113545477	113546902
chr4	-	113656659	113661154
chr4	-	113820029	113826044
chr4	-	113865344	113866039
chr4	+	113910771	113911915
chr4	+	113926595	113928293
chr4	-	114328573	114453174
chr4	+	115038175	115039763
chr4	-	115902463	115942753
chr4	+	116256035	116354818
chr4	-	119333650	119383774
chr4	+	119617073	119630976
chr4	+	119802204	119816617
chr4	-	119964359	119966679
chr4	+	120103508	120112336
chr4	+	120167900	120302186
chr4	-	120415360	120429628
chr4	+	120474600	120491099
chr4	-	120518662	120524093
chr4	-	120599601	120600793
chr4	-	120886056	120905907
chr4	-	121344577	121345419
chr4	-	122186318	122201275
chr4	-	122318815	122324409
chr4	-	122439977	122442819
chr4	-	122965133	122975340
chr4	+	123040456	123040589
chr4	+	123080251	123080585
chr4	+	123080682	123081432
chr4	-	123081554	123081673
chr4	-	123101407	123102175
chr4	-	123146807	123149037
chr4	-	123203967	123211030
chr4	+	123211803	123230225
chr4	+	123634751	123635379
chr4	-	123659002	123659750
chr4	-	123734964	123735053
chr4	+	123899497	123899603
chr4	-	124106113	124155079
chr4	-	124171986	124176383
chr4	+	124196465	124201094
chr4	-	124202066	124206392
chr4	+	125957666	125988759
chr4	+	126672765	126677542
chr4	+	128911941	128922279
chr4	+	129009538	129023430
chr4	+	129061418	129072835
chr4	-	129159925	129160589
chr4	+	129236353	129243831
chr4	+	129298930	129299895
chr4	+	129353754	129356546
chr4	+	129370273	129376944
chr4	+	129457403	129458164
chr4	+	129458273	129478197
chr4	-	129479426	129485186
chr4	-	129551278	129566132
chr4	+	129566248	129566291
chr4	+	130110571	130121711
chr4	-	130131029	130134388
chr4	+	130361134	130371829
chr4	+	130381552	130385345
chr4	-	134431532	134433065
chr4	-	138807580	138808360
chr4	+	139515211	139520551
chr4	-	140294931	140321831
chr4	-	140352327	140362891
chr4	-	140404089	140416388
chr4	-	140554152	140558835
chr4	+	140573906	140574490
chr4	-	140580591	140612931
chr4	+	140825809	140834856
chr4	-	140944837	140957300
chr4	-	141169727	141431618
chr4	+	141622468	141648068
chr4	-	141657952	141658326
chr4	+	141689386	141691693
chr4	-	141804330	141806223
chr4	-	141846737	141847362
chr4	-	141957963	141958373
chr4	-	141980374	142034674
chr4	+	142246633	142332424
chr4	+	142501251	142503244
chr4	+	142998235	142999225
chr4	-	142999936	143000680
chr4	+	143707976	143709926
chr4	+	144464891	144466582
chr4	+	144616019	144694233
chr4	+	144719141	144736436
chr4	-	144792860	144796111
chr4	-	145159268	145184228
chr4	-	145280042	145298008
chr4	+	145399347	145419356
chr4	-	145925712	145931360
chr4	+	146360508	146374741
chr4	-	146383273	146384360
chr4	+	146450478	146453417
chr4	+	146793771	146818559
chr4	-	146918336	146921118
chr4	+	147181973	147217121
chr4	-	147461773	147466029
chr4	-	147721579	147782605
chr4	-	147795878	147800374
chr4	-	148216435	148218560
chr4	+	148218659	148221340
chr4	+	148764859	148798606
chr4	-	148896836	148902588
chr4	-	148936732	148939601
chr4	+	148959228	148962554
chr4	+	149011212	149101481
chr4	+	149225461	149234070
chr4	-	149302170	149325646
chr4	+	149538875	149713860
chr4	-	151358206	151381233
chr4	-	151769793	151860074
chr4	+	152207823	152293183
chr4	-	152378472	152379240
chr4	-	152423046	152426678
chr4	-	152444454	152453426
chr4	-	153037680	153039563
chr4	-	153628882	153631226
chr4	+	153931685	153958626
chr4	+	154108484	154142361
chr4	+	154142472	154151207
chr4	+	154222313	154232254
chr4	+	154549277	154554648
chr4	+	154623498	154628819
chr4	-	154835840	154837013
chr4	-	155002216	155027401
chr4	-	155030233	155038553
chr4	-	155064702	155067090
chr4	-	155518060	155519293
chr4	-	155663225	155669920
chr4	+	155827693	155829056
chr4	-	155841890	155844563
chr4	-	155868320	155869390
chr4	+	155891193	155891288
chr4	+	156023624	156027739
chr4	-	156075661	156076566
chr4	+	156653779	156654532
chr4	+	156975880	156982687
chr4	-	157037901	157038542
chr4	+	157142512	157144943
chr4	-	157182551	157182773
chr4	-	157222022	157232469
chr4	+	158129174	158249542
chr4	+	158356904	158399311
chr4	-	158499888	158500422
chr4	+	159449105	159449222
chr4	+	159491534	159493946
chr4	+	159800783	159851453
chr4	-	159951248	159959222
chr4	+	160000241	160001960
chr4	+	160148186	160149068
chr4	-	160546973	160583097
chr4	-	163312416	163390027
chr4	-	164443149	164445119
chr4	+	164604516	164604612
chr4	-	164773562	164785788
chr4	-	164864687	164892070
chr4	-	164979621	165132777
chr4	-	166233854	166248234
chr4	+	166381854	166391503
chr4	+	166486660	166498689
chr4	+	166612383	166616544
chr4	+	166658286	166743145
chr4	-	167152831	167268136
chr4	+	168358419	168529865
chr4	+	169388600	169423963
chr4	-	169461208	169473619
chr4	-	169606949	169607136
chr4	+	169768406	169768576
chr4	+	169808294	169964069
chr4	-	170194596	170199636
chr4	-	170303638	170305828
chr4	-	170452561	170564700
chr4	-	170876784	170881229
chr4	+	170897986	170898394
chr4	+	170931970	170975929
chr4	-	170976089	170983537
chr4	-	171049717	171053710
chr4	+	171384446	171385492
chr4	-	174464843	174543859
chr4	+	174629096	174629380
chr4	-	174667379	174669269
chr4	-	174684277	174687053
chr4	-	174823257	174824615
chr4	-	175555707	175558644
chr4	+	175558677	175558799
chr4	-	175595092	175597918
chr4	-	175817949	175818239
chr4	-	176084825	176124621
chr4	+	176998068	177108490
chr4	+	177392886	177407873
chr4	-	177408004	177412094
chr4	-	177489883	177491644
chr4	+	177521642	177537761
chr4	-	177616520	177618468
chr4	+	178026050	178088467
chr4	-	178606413	178618760
chr4	-	178736730	178738551
chr4	-	184211361	184211762
chr4	+	184211878	184213589
chr4	+	184504459	184505249
chr4	+	184541848	184545014
chr4	+	184562254	184565271
chr4	+	184741372	184741835
chr4	+	184960374	184962557
chr4	+	184991026	184993803
chr4	-	185203259	185297625
chr4	-	185450036	185513880
chr4	-	185715872	185725280
chr4	+	185931722	185934703
chr4	-	185953624	185955641
chr4	-	185998745	186006374
chr4	-	186027272	186030318
chr4	+	186085035	186099622
chr4	-	186439787	186441065
chr4	+	186472355	186486445
chr4	+	186543682	186555149
chr4	-	186617168	186619829
chr4	+	186673322	186674383
chr4	-	186693254	186693451
chr4	-	186718867	186722168
chr4	-	186767353	186767976
chr4	-	186821475	186831644
chr4	-	186953900	186958406
chr4	+	186975126	186986864
chr4	+	187373364	187375141
chr4	+	187448349	187449946
chr4	+	187488247	187488311
chr4	+	187488341	187490801
chr4	+	187524557	187528428
chr4	-	187563495	187567910
chr4	-	187959917	188002865
chr4	+	189401236	189401482
chr4	+	189436270	189436829
chr4	+	189440437	189443123
chr4	-	191237376	191239504
chr4	-	191323070	191323330
