# Supplementary material for: Intergenic, gene terminal, and intragenic CpG islands in the human genome
Source: BMC Genomics. 2010 Jan 19;11:48. doi: 10.1186/1471-2164-11-48 (PMC2817693; doi:10.1186/1471-2164-11-48)
Supplement: Additional file 2 — Gene elements. The archive contains row data used for statistical significance of gene elements and CGIs overlap. See Table 1 and Figure 1 in the manuscript. [file 1471-2164-11-48-S2.ZIP › 1intron_coding_exon/1intron_coding_exon_chr5.txt]

chr5	-	222708	224156
chr5	+	259074	269843
chr5	+	271534	276595
chr5	+	324937	325824
chr5	+	397080	406843
chr5	-	499465	500646
chr5	+	545187	577226
chr5	+	665559	672103
chr5	-	687063	688485
chr5	-	719239	730864
chr5	-	901776	903495
chr5	+	942281	942701
chr5	+	946206	947900
chr5	-	1062198	1062292
chr5	+	1147364	1164982
chr5	+	1254968	1261859
chr5	-	1278753	1285332
chr5	-	1347782	1347885
chr5	-	1397567	1397794
chr5	-	1494606	1496026
chr5	+	1554719	1576824
chr5	-	1854664	1855433
chr5	-	1935174	1935716
chr5	+	2802902	2804278
chr5	+	2805579	2805734
chr5	+	3649496	3652337
chr5	+	5193653	5193775
chr5	-	5526862	5529084
chr5	-	6430363	6431474
chr5	-	6658522	6659932
chr5	-	6671138	6673218
chr5	-	6673412	6675128
chr5	+	6685870	6685996
chr5	+	6686983	6704953
chr5	+	6790747	6791794
chr5	-	7449620	7467684
chr5	+	7919097	7919758
chr5	+	7922303	7923881
chr5	-	7924037	7926484
chr5	-	9390925	9432934
chr5	+	10292469	10302969
chr5	+	10303558	10307255
chr5	-	10314858	10315591
chr5	+	10341642	10343659
chr5	+	10407030	10430908
chr5	+	10447898	10450403
chr5	+	10456654	10458668
chr5	-	10495411	10501370
chr5	-	10736684	10801286
chr5	-	10801384	10814125
chr5	-	11785385	11956928
chr5	+	13984354	13997490
chr5	+	14196992	14323932
chr5	+	14324009	14333429
chr5	+	14518750	14524425
chr5	+	14542179	14545674
chr5	+	14635068	14654072
chr5	+	14726828	14731788
chr5	+	14734717	14740628
chr5	-	14743418	14745961
chr5	+	14822301	14924460
chr5	-	15553823	15669090
chr5	-	16516852	16518149
chr5	-	16536582	16561686
chr5	-	16752683	16754071
chr5	-	16930817	16988896
chr5	-	19783103	19874624
chr5	+	22011252	22114311
chr5	+	22178450	22178718
chr5	-	23987670	24011861
chr5	-	24573541	24629125
chr5	+	26951790	27023969
chr5	-	31303566	31329824
chr5	+	31562777	31564903
chr5	+	31568338	31570134
chr5	+	31581577	31584352
chr5	+	31835589	32019016
chr5	-	32136827	32136966
chr5	-	32179744	32209672
chr5	-	32312606	32348620
chr5	+	32480192	32480484
chr5	+	32624448	32627424
chr5	+	32748409	32760559
chr5	-	33477007	33481185
chr5	-	33917343	33927591
chr5	-	34018275	34020060
chr5	-	34041762	34043634
chr5	+	34071621	34078684
chr5	+	34724111	34793328
chr5	+	34860354	34862190
chr5	-	34876602	34881347
chr5	-	34945219	34947415
chr5	+	34949441	34950556
chr5	+	34951760	34954224
chr5	+	34965779	34969675
chr5	-	34972129	34973186
chr5	-	35076526	35083666
chr5	+	35122200	35125409
chr5	+	35653915	35664317
chr5	+	35789621	35795425
chr5	+	35824891	35825015
chr5	-	35892919	35896709
chr5	-	35946403	35956842
chr5	-	35991724	35993046
chr5	-	36003993	36024308
chr5	-	36024411	36027005
chr5	-	36100210	36102554
chr5	+	36178459	36179034
chr5	-	36188130	36188628
chr5	-	36255539	36261400
chr5	+	36307171	36337184
chr5	+	36644464	36665307
chr5	-	36989620	36991329
chr5	-	37156200	37157475
chr5	-	37193728	37194082
chr5	-	37234726	37237449
chr5	+	37400244	37406679
chr5	-	37415252	37415346
chr5	+	37851995	37870504
chr5	+	38294711	38373377
chr5	+	38439751	38441983
chr5	+	38454115	38460824
chr5	+	38463112	38467034
chr5	-	38487318	38494168
chr5	+	38564700	38566364
chr5	-	38904977	38912058
chr5	-	39007819	39011395
chr5	-	39110018	39110187
chr5	-	39189464	39237684
chr5	-	39378056	39400246
chr5	+	39429253	39430088
chr5	-	40717720	40727636
chr5	-	40766203	40782656
chr5	-	40813446	40833921
chr5	+	40870466	40871041
chr5	+	40877525	40879006
chr5	-	40945476	40964437
chr5	-	41105612	41106683
chr5	-	41237574	41238946
chr5	-	41418394	41546282
chr5	+	41898610	41906139
chr5	+	41961358	41962870
chr5	-	42601804	42664895
chr5	+	42842968	42844009
chr5	+	43175169	43197106
chr5	-	43281927	43312914
chr5	-	43333994	43334376
chr5	-	43334411	43334443
chr5	-	43424336	43448111
chr5	-	43482417	43489516
chr5	-	43544526	43545003
chr5	+	43591859	43592440
chr5	+	43645206	43648765
chr5	-	43711530	43713582
chr5	+	44346390	44424216
chr5	-	44845423	44846866
chr5	-	45681468	45731527
chr5	+	49759819	49772630
chr5	+	49998778	49999660
chr5	+	50127009	50128571
chr5	+	50715291	50716130
chr5	+	52132712	52132998
chr5	-	52321120	52358333
chr5	-	52433812	52438663
chr5	+	52440231	52441298
chr5	+	52812464	52814465
chr5	-	52892348	52935037
chr5	-	53503516	53642018
chr5	+	54313732	54316801
chr5	+	54355972	54356243
chr5	-	54434338	54437057
chr5	-	54491982	54492577
chr5	-	54504236	54504522
chr5	-	54564132	54564727
chr5	+	54630250	54638971
chr5	-	54639733	54653910
chr5	-	54822700	54866156
chr5	+	55004281	55029430
chr5	+	55070618	55077747
chr5	+	55183219	55191092
chr5	-	55191185	55200374
chr5	-	55301441	55307799
chr5	+	55443367	55448398
chr5	-	56241328	56242751
chr5	-	56270602	56278509
chr5	+	56282237	56283677
chr5	+	56545778	56552958
chr5	+	56578069	56578657
chr5	-	56581161	56582536
chr5	+	57790677	57791273
chr5	-	57914817	57949225
chr5	-	58325050	58331072
chr5	-	58547552	58606920
chr5	-	59320302	59517140
chr5	-	59935152	59937273
chr5	-	60018812	60031629
chr5	-	60089230	60095810
chr5	-	60103678	60118917
chr5	-	60249973	60253637
chr5	+	60260544	60276515
chr5	+	60276967	60404707
chr5	+	60974985	61018465
chr5	+	61678809	61679630
chr5	-	61686839	61689273
chr5	+	61734931	61735277
chr5	+	61769002	61774565
chr5	-	63532526	63543646
chr5	+	64085946	64100087
chr5	+	64100772	64106272
chr5	+	64115563	64117062
chr5	-	64117163	64118105
chr5	-	64528735	64530113
chr5	-	64802726	64805159
chr5	+	64884133	64886379
chr5	-	64895090	64899094
chr5	+	64949839	64955776
chr5	+	64956690	64966882
chr5	-	64967627	64969277
chr5	+	65044648	65052290
chr5	+	65053998	65090148
chr5	+	65117494	65119699
chr5	+	65324492	65326329
chr5	+	65476122	65485045
chr5	+	65490919	65493691
chr5	+	65534615	65535854
chr5	+	65928603	66091291
chr5	-	66336670	66385986
chr5	+	66517602	66528135
chr5	+	67558594	67604972
chr5	+	67622419	67623841
chr5	+	68425922	68432388
chr5	+	68498867	68499489
chr5	+	68521352	68523376
chr5	+	68549455	68557919
chr5	-	68566625	68566975
chr5	-	68639612	68642700
chr5	-	68645630	68651819
chr5	+	68698179	68701045
chr5	+	68703801	68705411
chr5	+	68713641	68716378
chr5	+	68752115	68756182
chr5	+	68835878	68840722
chr5	+	69206903	69241956
chr5	-	69381350	69394996
chr5	-	69539329	69590464
chr5	+	69853772	69886800
chr5	+	70082816	70117019
chr5	-	70256768	70270420
chr5	-	70342958	70343930
chr5	-	70534011	70535848
chr5	+	70557738	70590772
chr5	+	70707600	70707868
chr5	+	70787673	70790160
chr5	+	70855907	70863889
chr5	+	70864011	70870623
chr5	+	70919138	70924507
chr5	+	71051036	71051461
chr5	+	71439299	71447279
chr5	-	71518338	71525447
chr5	-	71555434	71557639
chr5	+	71645742	71651731
chr5	-	71662959	71666599
chr5	+	71788179	71791747
chr5	+	72180082	72182825
chr5	+	72287713	72300079
chr5	+	72455597	72459971
chr5	+	72505453	72505641
chr5	+	72830381	72830713
chr5	-	72830784	72834067
chr5	+	72892870	72894173
chr5	+	72899016	72899814
chr5	+	72904206	72908531
chr5	+	73217686	73219182
chr5	+	74017141	74020907
chr5	-	74036902	74045085
chr5	+	74092568	74095260
chr5	-	74098945	74100510
chr5	+	74113590	74114511
chr5	-	74674352	74675432
chr5	+	74837698	74842692
chr5	+	74878739	74884051
chr5	-	74901074	74905317
chr5	+	75039457	75043956
chr5	+	75051639	75061643
chr5	+	75735173	75793149
chr5	+	75940761	75942599
chr5	+	76207082	76209253
chr5	+	76284797	76285180
chr5	+	76362558	76365997
chr5	+	76542846	76643573
chr5	-	76743817	76744690
chr5	-	76821154	76823750
chr5	-	76968812	76970093
chr5	-	77039929	77107784
chr5	+	77599176	77626031
chr5	-	77692309	77720415
chr5	-	78300772	78316515
chr5	+	78395367	78401098
chr5	+	78401395	78409057
chr5	+	78411040	78412264
chr5	+	78443498	78447344
chr5	-	78609663	78621698
chr5	+	78788598	78844348
chr5	+	78951365	78951571
chr5	+	79021636	79060492
chr5	-	79070983	79075404
chr5	+	79322243	79322736
chr5	-	79367205	79371654
chr5	+	79534629	79587470
chr5	+	79765793	79768329
chr5	-	79819724	79833365
chr5	+	79985633	79985978
chr5	+	79986460	79986476
chr5	+	79986540	79987984
chr5	+	80292602	80374450
chr5	+	80582860	80584268
chr5	-	80636717	80640134
chr5	-	80717402	80725562
chr5	+	80981915	81082555
chr5	-	81319254	81390068
chr5	-	81609428	81609894
chr5	+	82396693	82408895
chr5	+	82436634	82442601
chr5	+	82815164	82821671
chr5	-	82873844	82877110
chr5	-	82984400	83004998
chr5	+	83585787	83715881
chr5	+	85614518	85616401
chr5	-	85949704	85950924
chr5	+	86549903	86570387
chr5	-	86600629	86662919
chr5	-	86742920	86744250
chr5	-	87538754	87552135
chr5	-	87572490	87600293
chr5	-	88136375	88155307
chr5	-	89739408	89741217
chr5	+	89850999	89856607
chr5	+	89890491	89946406
chr5	-	90113152	90114695
chr5	+	90710349	90714385
chr5	-	92946949	92949377
chr5	-	93414689	93436106
chr5	-	93753156	93757561
chr5	+	93885560	93898456
chr5	-	94040417	94048032
chr5	-	94234703	94250339
chr5	-	94270843	94274266
chr5	+	94378945	94442885
chr5	-	94752974	94754252
chr5	+	94904788	94908520
chr5	+	94916865	94927456
chr5	-	95015697	95015791
chr5	+	95044077	95044253
chr5	-	95093145	95093317
chr5	+	95178087	95183915
chr5	-	95218442	95220262
chr5	-	95304510	95323034
chr5	+	95790778	95794322
chr5	+	96084159	96088252
chr5	+	96092321	96097630
chr5	-	96105207	96107800
chr5	+	96162460	96164861
chr5	+	96241721	96245250
chr5	+	96297635	96340596
chr5	-	96341439	96346538
chr5	-	96486090	96503954
chr5	-	96526608	96528926
chr5	+	96540654	96544585
chr5	+	98134278	98137555
chr5	-	98137811	98143182
chr5	+	98268703	98289937
chr5	-	99899568	99925655
chr5	-	100259389	100266445
chr5	-	101655210	101659510
chr5	+	101844038	101862089
chr5	-	102229888	102230874
chr5	-	102461385	102468143
chr5	+	102470513	102472171
chr5	-	102493307	102497054
chr5	-	102923069	102923642
chr5	-	106791110	107034088
chr5	+	107712131	107728337
chr5	-	108161990	108196368
chr5	+	108745304	108747002
chr5	-	109054153	109077118
chr5	+	109982163	109988866
chr5	+	110103003	110105645
chr5	+	110435115	110435520
chr5	+	110435659	110436483
chr5	+	110456216	110458515
chr5	-	110588242	110707619
chr5	-	110869977	110870925
chr5	-	111099104	111119365
chr5	-	111569101	111573487
chr5	+	111671087	111782536
chr5	+	112118622	112129920
chr5	+	112225014	112226102
chr5	-	112340583	112349429
chr5	+	112515019	112657924
chr5	+	112877679	112878866
chr5	+	113726858	113727500
chr5	-	113826787	113836648
chr5	-	114527349	114543570
chr5	-	114616852	114626307
chr5	-	114640651	114643242
chr5	-	114648505	114660022
chr5	-	114889214	114906545
chr5	-	114984277	114989196
chr5	-	115176855	115179823
chr5	+	115201361	115204985
chr5	+	115205703	115230264
chr5	+	115326909	115346881
chr5	+	115363499	115364027
chr5	-	115448690	115451091
chr5	-	115841750	115842136
chr5	+	118308244	118351887
chr5	+	118435251	118461571
chr5	+	118816228	118819907
chr5	+	118993433	118996340
chr5	+	119844888	120049546
chr5	-	121325663	121337788
chr5	+	121440596	121440948
chr5	+	121754786	121764578
chr5	-	121789126	121795561
chr5	+	121818104	121842179
chr5	+	122138806	122158858
chr5	-	122209288	122300326
chr5	-	122393013	122400102
chr5	-	122748727	122750110
chr5	+	122782109	122786542
chr5	-	122909435	122916698
chr5	-	124008254	124010270
chr5	+	124064862	124107675
chr5	-	125787281	125829015
chr5	+	125956996	125958597
chr5	+	125964650	125967159
chr5	+	125995412	125996135
chr5	-	126141459	126168365
chr5	+	126278726	126281574
chr5	+	126695016	126702709
chr5	+	126887174	126888120
chr5	-	127448302	127476403
chr5	+	127900077	127900941
chr5	+	128330211	128348723
chr5	+	128458668	128468546
chr5	+	128824075	128824692
chr5	-	129269224	129271667
chr5	+	130526269	130528686
chr5	+	130534631	130543685
chr5	-	130723140	130749133
chr5	-	130869115	130871662
chr5	-	130968286	130998553
chr5	-	131070139	131072792
chr5	-	131108283	131160421
chr5	-	131354560	131357622
chr5	+	131357844	131375096
chr5	+	131424461	131424557
chr5	-	131437575	131437671
chr5	+	131581441	131582136
chr5	-	131621420	131626199
chr5	+	131658602	131658769
chr5	+	131733957	131741967
chr5	+	131754496	131756022
chr5	-	131783532	131813239
chr5	-	131851617	131852982
chr5	+	131906718	131906925
chr5	+	131921045	131922873
chr5	+	131943094	131943451
chr5	+	132021952	132023007
chr5	-	132037777	132038048
chr5	+	132098070	132101004
chr5	-	132111516	132111936
chr5	-	132129121	132140698
chr5	+	132188665	132188753
chr5	+	132230627	132231077
chr5	-	132237343	132237539
chr5	-	132298533	132300657
chr5	+	132386498	132390087
chr5	-	132415949	132428569
chr5	-	132930810	132967447
chr5	-	133323611	133332035
chr5	+	133355946	133356535
chr5	+	133478746	133478909
chr5	+	133479624	133501647
chr5	-	133507068	133507180
chr5	-	133530834	133537515
chr5	-	133569722	133589349
chr5	+	133723682	133729948
chr5	-	133735230	133737971
chr5	+	133773593	133775205
chr5	+	133899505	133901576
chr5	-	133924547	133925787
chr5	-	133973264	133976279
chr5	+	133984642	133987550
chr5	+	134012763	134024706
chr5	+	134102382	134104650
chr5	+	134122545	134127491
chr5	+	134238120	134251282
chr5	+	134268813	134273922
chr5	-	134331679	134333526
chr5	+	134395098	134397301
chr5	-	134697751	134701518
chr5	-	134733732	134752510
chr5	+	134942129	134942303
chr5	-	135198482	135206002
chr5	+	135259179	135259290
chr5	-	135301136	135304075
chr5	+	135316556	135318375
chr5	-	135392778	135397349
chr5	-	136630646	136861959
chr5	+	137084173	137099220
chr5	+	137234596	137239415
chr5	-	137253111	137254067
chr5	-	137306805	137309489
chr5	+	137382103	137382542
chr5	-	137447746	137447836
chr5	-	137493057	137502239
chr5	-	137533998	137534424
chr5	-	137535723	137541158
chr5	+	137541256	137542183
chr5	-	137543434	137545008
chr5	-	137576652	137576739
chr5	-	137628137	137637921
chr5	+	137693236	137694574
chr5	+	137705002	137705395
chr5	+	137716576	137736260
chr5	+	137749779	137749875
chr5	+	137761981	137763446
chr5	-	137802829	137804602
chr5	-	137881289	137882279
chr5	-	137882456	137906420
chr5	+	137937715	137938825
chr5	+	138145618	138146763
chr5	-	138249881	138251076
chr5	+	138484762	138491326
chr5	+	138671916	138678261
chr5	+	138682622	138682920
chr5	-	138727511	138728150
chr5	-	138746194	138746805
chr5	-	138752190	138753267
chr5	-	138766282	138767531
chr5	-	138801147	138802993
chr5	+	138841112	138841246
chr5	+	138921585	138960139
chr5	+	139041217	139042630
chr5	-	139169581	139173076
chr5	-	139240744	139247108
chr5	+	139247281	139402138
chr5	-	139554422	139603072
chr5	-	139660352	139662809
chr5	+	139705854	139706051
chr5	+	139720236	139720507
chr5	+	139762043	139795871
chr5	+	139798387	139799886
chr5	+	139886213	139886695
chr5	-	139907610	139908673
chr5	-	139917042	139917196
chr5	+	139923685	139923965
chr5	-	140002811	140003331
chr5	+	140007132	140007251
chr5	+	140007694	140008238
chr5	+	140024873	140028001
chr5	-	140028760	140028846
chr5	-	140033158	140033287
chr5	+	140050714	140050983
chr5	+	140051526	140053358
chr5	+	140060248	140060586
chr5	+	140329101	140338716
chr5	-	140851452	140854556
chr5	-	140889025	140889353
chr5	-	140946949	140978548
chr5	-	140987939	140988309
chr5	-	140989877	140994561
chr5	+	140996382	140996486
chr5	-	140998161	140998544
chr5	-	141005684	141005837
chr5	-	141009282	141009637
chr5	-	141010869	141011098
chr5	-	141039574	141039713
chr5	-	141225177	141228317
chr5	-	141228561	141228596
chr5	+	141229181	141237971
chr5	-	141283722	141284328
chr5	+	141311340	141314720
chr5	-	141333492	141334551
chr5	+	141367650	141371660
chr5	-	141468787	141491555
chr5	-	141674905	141679492
chr5	+	141960555	141973707
chr5	-	142130665	142233147
chr5	-	142673927	142759413
chr5	-	142760611	142762968
chr5	+	143525362	143529602
chr5	-	143567303	143833414
chr5	-	145179775	145182832
chr5	+	145182891	145194932
chr5	+	145298063	145359812
chr5	-	145415988	145419620
chr5	-	145490866	145492653
chr5	-	145517552	145519162
chr5	+	145537422	145542243
chr5	-	145807165	145814810
chr5	+	146060899	146237757
chr5	-	146599443	146637878
chr5	-	146784720	146813304
chr5	-	147021202	147031433
chr5	+	147189387	147191278
chr5	-	147238615	147241200
chr5	+	147261530	147266187
chr5	+	147423856	147425101
chr5	+	147529556	147530684
chr5	+	147562911	147565790
chr5	+	147672301	147673128
chr5	+	147695425	147696176
chr5	+	147754661	147758753
chr5	-	147787704	147793178
chr5	-	147910019	147996744
chr5	+	148411997	148422726
chr5	+	148501865	148543206
chr5	+	148606303	148607536
chr5	+	148631741	148659263
chr5	+	148676060	148677483
chr5	+	148705373	148708026
chr5	-	148717929	148722391
chr5	-	148736782	148738960
chr5	+	148909938	148910597
chr5	+	148981819	148983766
chr5	-	149177535	149180187
chr5	+	149294475	149303955
chr5	-	149338108	149340047
chr5	-	149440781	149446134
chr5	+	149495635	149496763
chr5	+	149527078	149542522
chr5	-	149550117	149554482
chr5	+	149632916	149649319
chr5	-	149717611	149720910
chr5	-	149767081	149772380
chr5	+	149806720	149807340
chr5	+	149881523	149887557
chr5	+	150010059	150016157
chr5	-	150022758	150030237
chr5	-	150060253	150060686
chr5	-	150116243	150118613
chr5	+	150258310	150262895
chr5	-	150380496	150385092
chr5	-	150421967	150423366
chr5	-	150423502	150424713
chr5	+	150499998	150507637
chr5	-	150613052	150619507
chr5	-	150653214	150655933
chr5	-	150658438	150662980
chr5	+	150704022	150707050
chr5	-	150818690	150823305
chr5	-	150923394	150925426
chr5	-	151034429	151035885
chr5	+	151111534	151118299
chr5	-	151146470	151150075
chr5	-	151252193	151284247
chr5	+	151757899	151764141
chr5	-	152850724	152853679
chr5	+	153394131	153394496
chr5	+	153409771	153412671
chr5	+	153550779	153654567
chr5	+	153763965	153769292
chr5	+	153806559	153810842
chr5	+	154115947	154150076
chr5	-	154164061	154165632
chr5	+	154194688	154197883
chr5	-	154223149	154224943
chr5	+	154296939	154297720
chr5	+	154300892	154300968
chr5	+	154316190	154316886
chr5	+	155689168	155704075
chr5	-	155704266	155868187
chr5	-	156314346	156322729
chr5	-	156415123	156417486
chr5	+	156466552	156468514
chr5	+	156540705	156568476
chr5	-	156645067	156646604
chr5	-	156930567	156935184
chr5	+	157008483	157010697
chr5	+	157091218	157092452
chr5	-	157103785	157110974
chr5	-	157176417	157177028
chr5	-	157177134	157218515
chr5	-	158456717	158458930
chr5	+	158563243	158567340
chr5	-	158628656	158629492
chr5	+	158682916	158686280
chr5	+	159370444	159394723
chr5	-	159589210	159591681
chr5	-	159635998	159640109
chr5	-	159675091	159699029
chr5	-	159709367	159714352
chr5	+	159774058	159774709
chr5	-	159781989	159782292
chr5	-	160030253	160044419
chr5	-	160045859	160047384
chr5	+	160905998	160906150
chr5	+	161045612	161045812
chr5	+	161210469	161213740
chr5	+	161427691	161453410
chr5	+	161457443	161460817
chr5	+	162798931	162799050
chr5	-	162799105	162800660
chr5	+	162817195	162819445
chr5	+	162820323	162823438
chr5	+	162865334	162871584
chr5	+	162876296	162877143
chr5	+	167651855	167731005
chr5	+	167765911	167768088
chr5	-	167846127	167848183
chr5	-	167928582	167938838
chr5	+	168611042	168660094
chr5	+	168948158	168950628
chr5	+	168953131	168953725
chr5	+	168996952	169013983
chr5	+	169062010	169071515
chr5	+	169435667	169437290
chr5	-	169593781	169594557
chr5	-	169652955	169657115
chr5	+	169743433	169744895
chr5	+	169864216	170078338
chr5	+	170078465	170079901
chr5	+	170148251	170148709
chr5	+	170221634	170237677
chr5	+	170241479	170251967
chr5	+	170669396	170669757
chr5	+	170747616	170749658
chr5	+	170751034	170751313
chr5	-	170779841	170780014
chr5	-	171317308	171366066
chr5	-	171516398	171547495
chr5	-	171571837	171593730
chr5	-	171782106	171813886
chr5	+	172129916	172130194
chr5	-	172265084	172269274
chr5	+	172317867	172318898
chr5	+	172319651	172328066
chr5	+	172343574	172354382
chr5	+	172440394	172446108
chr5	-	172504239	172506473
chr5	-	172685620	172687651
chr5	+	172972865	172975808
chr5	+	173250468	173270130
chr5	+	173270214	173292057
chr5	+	173406494	173423839
chr5	+	174851877	174868639
chr5	+	175043919	175045016
chr5	-	175238380	175238515
chr5	+	175326877	175327550
chr5	+	175623112	175649261
chr5	-	175673094	175673298
chr5	-	175707418	175707529
chr5	-	175712358	175715179
chr5	+	175715359	175719089
chr5	-	175725356	175725987
chr5	-	175747951	175748039
chr5	+	175769911	175775783
chr5	-	175808078	175838793
chr5	-	175888995	175889129
chr5	+	175891801	175891972
chr5	-	175925012	175925277
chr5	+	175986369	175989140
chr5	+	176007310	176011221
chr5	-	176170428	176222229
chr5	-	176251158	176255670
chr5	-	176328899	176329203
chr5	-	176329314	176330348
chr5	+	176335088	176342075
chr5	+	176382521	176382765
chr5	+	176449301	176449995
chr5	+	176451416	176451926
chr5	+	176494808	176495546
chr5	-	176495638	176551489
chr5	-	176662438	176662615
chr5	+	176662685	176662778
chr5	-	176663685	176664230
chr5	-	176671092	176671367
chr5	+	176710899	176711058
chr5	+	176717677	176725568
chr5	+	176726642	176727019
chr5	-	176745458	176745592
chr5	-	176763698	176763802
chr5	+	176768711	176769077
chr5	+	176786505	176790477
chr5	+	176814942	176815003
chr5	-	176815102	176815329
chr5	-	176828507	176831725
chr5	-	176852285	176856023
chr5	-	176864718	176867843
chr5	-	176868150	176869081
chr5	-	176869265	176869408
chr5	-	176876443	176876525
chr5	+	176884813	176890888
chr5	+	176952006	176952180
chr5	-	176959868	176963784
chr5	+	177107401	177108247
chr5	-	177311564	177312768
chr5	+	177353946	177355431
chr5	+	177479521	177479783
chr5	+	177497866	177502188
chr5	+	177502336	177502457
chr5	-	177502600	177503232
chr5	+	177513168	177513264
chr5	-	177564654	177565447
chr5	-	177574493	177574882
chr5	-	177575038	177581961
chr5	-	177591131	177592098
chr5	-	177920356	177949510
chr5	-	177982067	177982862
chr5	+	178086733	178088596
chr5	+	178220688	178225849
chr5	-	178302432	178305964
chr5	+	178351691	178354047
chr5	-	178421703	178436050
chr5	+	178703769	178704796
chr5	+	178910487	178919630
chr5	+	178919806	178922152
chr5	-	178951349	178953083
chr5	+	178981005	178982643
chr5	+	179065460	179065863
chr5	+	179093035	179124931
chr5	-	179153746	179155189
chr5	-	179159675	179159789
chr5	-	179161301	179161389
chr5	+	179161576	179166092
chr5	+	179180748	179182562
chr5	-	179182660	179183462
chr5	-	179200566	179201512
chr5	-	179213044	179218336
chr5	-	179264419	179267309
chr5	-	179400254	179431061
chr5	-	179487290	179488015
chr5	-	179497319	179497481
chr5	-	179629016	179640045
chr5	+	179698207	179712816
chr5	-	179888995	179909535
chr5	-	179950445	179951016
chr5	+	179991385	180009093
chr5	+	180258966	180268190
chr5	+	180348684	180352417
chr5	-	180405205	180407531
chr5	-	180558724	180559456
chr5	+	180563247	180564194
chr5	+	180584419	180590348
chr5	-	180593370	180593778
chr5	-	180601246	180601775
chr5	-	180601952	180603297
