# Supplementary material for: Intergenic, gene terminal, and intragenic CpG islands in the human genome
Source: BMC Genomics. 2010 Jan 19;11:48. doi: 10.1186/1471-2164-11-48 (PMC2817693; doi:10.1186/1471-2164-11-48)
Supplement: Additional file 2 — Gene elements. The archive contains row data used for statistical significance of gene elements and CGIs overlap. See Table 1 and Figure 1 in the manuscript. [file 1471-2164-11-48-S2.ZIP › 1intron_coding_exon/1intron_coding_exon_chr6.txt]

chr6	+	143510	149886
chr6	+	237561	249626
chr6	+	293275	293767
chr6	-	338369	339819
chr6	+	578118	582700
chr6	-	1046532	1047039
chr6	-	1671746	1687700
chr6	-	2069965	2121164
chr6	+	2638093	2694368
chr6	+	2711678	2713922
chr6	-	2715595	2724494
chr6	-	2783920	2785651
chr6	-	2835804	2837065
chr6	-	2841424	2845676
chr6	-	2898420	2899824
chr6	-	2900904	2904400
chr6	+	2904576	2911632
chr6	+	2951793	2955256
chr6	+	3022221	3023010
chr6	-	3064746	3068888
chr6	-	3101386	3102639
chr6	-	3171903	3172719
chr6	-	3243452	3269066
chr6	-	3269236	3355420
chr6	-	3361089	3401138
chr6	-	3682430	3683289
chr6	+	3683382	3696508
chr6	+	3966700	3976790
chr6	-	3986161	3987718
chr6	+	4019895	4022587
chr6	-	4032960	4044231
chr6	-	4071471	4072994
chr6	-	4076099	4078781
chr6	+	4078945	4080743
chr6	+	4661115	4679993
chr6	+	4722041	4836944
chr6	-	4881005	4882796
chr6	-	4945138	4947333
chr6	-	4947479	4949112
chr6	+	5161971	5205879
chr6	-	5314415	5349772
chr6	-	5947730	5951926
chr6	-	6250772	6263766
chr6	+	6534103	6536387
chr6	+	7127315	7132664
chr6	-	7177140	7191654
chr6	-	7255262	7258273
chr6	-	7319364	7323848
chr6	+	7331105	7332210
chr6	+	7335306	7338329
chr6	+	7348130	7349171
chr6	+	7487318	7500948
chr6	+	7535646	7538964
chr6	-	7672852	7790370
chr6	-	7849956	7855745
chr6	-	7971658	7986370
chr6	-	8007849	8009496
chr6	-	8042700	8047666
chr6	-	8373291	8375095
chr6	-	8375390	8379616
chr6	-	10041528	10047507
chr6	+	10518555	10519788
chr6	-	10695134	10729568
chr6	+	10791452	10795184
chr6	+	10803289	10805541
chr6	+	10832853	10833178
chr6	-	10857488	10857839
chr6	-	10927160	10938766
chr6	+	10985612	10989922
chr6	-	10995355	10999730
chr6	-	11119029	11152446
chr6	-	11321947	11340722
chr6	+	11876603	11886825
chr6	+	12123888	12197401
chr6	+	12398913	12400558
chr6	-	12827066	12857860
chr6	-	13403110	13403485
chr6	+	13433386	13434997
chr6	+	13692437	13696540
chr6	-	13723836	13723921
chr6	-	13750803	13752755
chr6	-	13765488	13766990
chr6	-	13805108	13819145
chr6	+	13915256	13922225
chr6	+	14226059	14226158
chr6	-	15354795	15482325
chr6	-	15723610	15735552
chr6	+	15760351	15771023
chr6	+	16237620	16238765
chr6	-	16346991	16355050
chr6	+	16415070	16434603
chr6	+	17389960	17391013
chr6	+	17391139	17392865
chr6	+	17529887	17534798
chr6	-	17709332	17710798
chr6	-	17796829	17814486
chr6	-	17917141	17925229
chr6	-	18095355	18095618
chr6	+	18256126	18257197
chr6	-	18268193	18269535
chr6	+	18366616	18372052
chr6	+	18507910	18535789
chr6	-	19946406	19946792
chr6	-	20232811	20234726
chr6	+	20260980	20320345
chr6	+	20512043	20588054
chr6	-	20654734	20656801
chr6	+	22402796	22405162
chr6	-	24242724	24253753
chr6	-	24286840	24313208
chr6	+	24461831	24465664
chr6	-	24511444	24513373
chr6	+	24594338	24597621
chr6	-	24603558	24610728
chr6	-	24704826	24709255
chr6	-	24766942	24774325
chr6	+	24774819	24774904
chr6	-	24775552	24806088
chr6	+	24824532	24826746
chr6	-	24885505	24888868
chr6	-	24981167	24981850
chr6	-	24982007	24983897
chr6	-	25218311	25221798
chr6	-	25221990	25223197
chr6	+	25246031	25246280
chr6	+	25388043	25393017
chr6	+	25558617	25558843
chr6	+	25659293	25662214
chr6	+	25760693	25761587
chr6	-	25870261	25877190
chr6	-	25934841	25938730
chr6	-	25970652	25976501
chr6	+	26032114	26033975
chr6	+	26075141	26077530
chr6	+	26195724	26199046
chr6	+	26476475	26476770
chr6	+	26492123	26493220
chr6	+	26513856	26514114
chr6	+	26530405	26531138
chr6	+	26551867	26552162
chr6	+	26566926	26567686
chr6	+	26571733	26573390
chr6	+	26609573	26609795
chr6	-	26705431	26706119
chr6	+	27203160	27208282
chr6	-	27323566	27323638
chr6	+	27543679	27548045
chr6	+	27914796	27917319
chr6	-	28161649	28161927
chr6	+	28201588	28202538
chr6	+	28224582	28225238
chr6	-	28303262	28303445
chr6	+	28325592	28327314
chr6	+	28348544	28351949
chr6	-	28359966	28361305
chr6	-	28402611	28403138
chr6	+	28403290	28405058
chr6	-	28435745	28437078
chr6	-	28468803	28473759
chr6	+	28586661	28591412
chr6	-	28601857	28605205
chr6	-	28655176	28662053
chr6	-	28997744	28998968
chr6	-	29074595	29075242
chr6	-	29075370	29075711
chr6	-	29699781	29703241
chr6	+	29707356	29708056
chr6	+	29733054	29735073
chr6	+	29735423	29741906
chr6	-	29799284	29799410
chr6	+	29821484	29824655
chr6	+	29868062	29868191
chr6	+	29903674	29903801
chr6	+	30018383	30018509
chr6	+	30082426	30082554
chr6	+	30137426	30137671
chr6	+	30143236	30144344
chr6	-	30144455	30144858
chr6	-	30149235	30150978
chr6	+	30187500	30188144
chr6	-	30213138	30221748
chr6	+	30235002	30236185
chr6	-	30239822	30242930
chr6	+	30274281	30274421
chr6	+	30336364	30336958
chr6	+	30405527	30406535
chr6	+	30420985	30421052
chr6	+	30421155	30421245
chr6	-	30565352	30565480
chr6	-	30629314	30630330
chr6	+	30631477	30631886
chr6	-	30633207	30633904
chr6	+	30684920	30685593
chr6	+	30693700	30695247
chr6	+	30703031	30703214
chr6	+	30703484	30703605
chr6	+	30723060	30725312
chr6	-	30725716	30726748
chr6	-	30735999	30737511
chr6	-	30747031	30748390
chr6	-	30755146	30760163
chr6	-	30766000	30766597
chr6	+	30789940	30790795
chr6	-	30796320	30798291
chr6	+	30817624	30817902
chr6	+	30964571	30964662
chr6	+	30967945	30968050
chr6	+	30984930	30985189
chr6	+	30990794	30990910
chr6	+	30995973	30996087
chr6	+	30997752	30997870
chr6	-	30999262	31000108
chr6	+	31007552	31007791
chr6	+	31059776	31061991
chr6	+	31205402	31214184
chr6	-	31214536	31215395
chr6	-	31230556	31232486
chr6	+	31232701	31232778
chr6	-	31235464	31237201
chr6	-	31241043	31241326
chr6	-	31241804	31245971
chr6	-	31347625	31347754
chr6	-	31431349	31431922
chr6	+	31432714	31432841
chr6	+	31479459	31486297
chr6	-	31574020	31581371
chr6	-	31606954	31607051
chr6	-	31615031	31616077
chr6	-	31621338	31621864
chr6	+	31621966	31622233
chr6	+	31623508	31623917
chr6	+	31648598	31648682
chr6	-	31651684	31652288
chr6	+	31657616	31658011
chr6	-	31663075	31663395
chr6	+	31665883	31668434
chr6	+	31691111	31691275
chr6	+	31691902	31692098
chr6	-	31698658	31699486
chr6	+	31725384	31727411
chr6	+	31731837	31732226
chr6	-	31732383	31732979
chr6	+	31738467	31739608
chr6	+	31742660	31743622
chr6	-	31746765	31746910
chr6	-	31755025	31756008
chr6	+	31777887	31778905
chr6	-	31782715	31783212
chr6	+	31788546	31789516
chr6	-	31791167	31791256
chr6	+	31795960	31797383
chr6	-	31799201	31799393
chr6	-	31804502	31804620
chr6	-	31809718	31809909
chr6	+	31810020	31812017
chr6	+	31816370	31816917
chr6	-	31838925	31839169
chr6	-	31851999	31852301
chr6	-	31868877	31870586
chr6	-	31881899	31882510
chr6	-	31937948	31938373
chr6	-	31941541	31941628
chr6	-	31952839	31954696
chr6	-	31968491	31968581
chr6	+	31972746	31973391
chr6	+	32003555	32003709
chr6	-	32022042	32022127
chr6	+	32032767	32034127
chr6	-	32034971	32035051
chr6	+	32046904	32047075
chr6	+	32047973	32048056
chr6	+	32048268	32048375
chr6	+	32057929	32058059
chr6	+	32090666	32090796
chr6	-	32114381	32114476
chr6	-	32118119	32118210
chr6	-	32120473	32120760
chr6	-	32173205	32173550
chr6	-	32203506	32203871
chr6	+	32226662	32227563
chr6	+	32229392	32230340
chr6	+	32230533	32230783
chr6	-	32242022	32242251
chr6	+	32246826	32247051
chr6	-	32254407	32255294
chr6	-	32259144	32259309
chr6	-	32259743	32259925
chr6	-	32264552	32265449
chr6	-	32268006	32268226
chr6	-	32268286	32268795
chr6	-	32274901	32276585
chr6	-	32298842	32299610
chr6	+	32481042	32482799
chr6	-	32515788	32518201
chr6	-	32597930	32605879
chr6	+	32660134	32665397
chr6	-	32713296	32717063
chr6	+	32740823	32742253
chr6	-	32817281	32820912
chr6	-	32837682	32839128
chr6	-	32890357	32890798
chr6	-	32891069	32892615
chr6	-	32913407	32913495
chr6	-	32918845	32919604
chr6	+	32928258	32928793
chr6	+	32929994	32930021
chr6	-	32930045	32931891
chr6	-	33014721	33016507
chr6	+	33026559	33028703
chr6	+	33048683	33050215
chr6	+	33050521	33051137
chr6	-	33051277	33051784
chr6	-	33084017	33085209
chr6	+	33145642	33149225
chr6	+	33151897	33156425
chr6	-	33188371	33192710
chr6	-	33253462	33253557
chr6	-	33265225	33267913
chr6	-	33273697	33274062
chr6	+	33275172	33275996
chr6	+	33277412	33277498
chr6	+	33280476	33280655
chr6	-	33284656	33285379
chr6	-	33344405	33344768
chr6	-	33345575	33345953
chr6	+	33346039	33347340
chr6	-	33347878	33348381
chr6	+	33364769	33364856
chr6	-	33365676	33365927
chr6	-	33368300	33368770
chr6	-	33372871	33374209
chr6	-	33389620	33389759
chr6	+	33397323	33397473
chr6	+	33467753	33473782
chr6	-	33488178	33488261
chr6	-	33493066	33493235
chr6	+	33493451	33493713
chr6	-	33496087	33499230
chr6	+	33651684	33653289
chr6	+	33661477	33662423
chr6	-	33697447	33716237
chr6	-	33777176	33787303
chr6	-	33804056	33811032
chr6	-	33862530	33864135
chr6	-	33874977	33876801
chr6	+	34167855	34208732
chr6	-	34316671	34318465
chr6	-	34322905	34323221
chr6	-	34417728	34468018
chr6	+	34500596	34500826
chr6	+	34602124	34603085
chr6	-	34603244	34604395
chr6	-	34616937	34619774
chr6	+	34730535	34772200
chr6	+	34833307	34833665
chr6	+	34838459	34843661
chr6	-	34868050	34897406
chr6	+	34958836	34963541
chr6	-	34965355	35042992
chr6	-	35204938	35211861
chr6	+	35211974	35216501
chr6	+	35290259	35303333
chr6	+	35307615	35308603
chr6	+	35356980	35361881
chr6	+	35373708	35385423
chr6	+	35486973	35495880
chr6	+	35528549	35531500
chr6	-	35544195	35544552
chr6	-	35560380	35562215
chr6	-	35588446	35588566
chr6	+	35712914	35718472
chr6	+	35813108	35813780
chr6	+	35852458	35853212
chr6	-	35856965	35862751
chr6	+	35871609	35872959
chr6	-	35881838	35890299
chr6	-	35962567	35963778
chr6	-	35996284	35996798
chr6	-	36036668	36036747
chr6	-	36038377	36044631
chr6	+	36088128	36095274
chr6	+	36104029	36128452
chr6	+	36206460	36207024
chr6	+	36277526	36280411
chr6	+	36287316	36289633
chr6	-	36367308	36368814
chr6	-	36404470	36405835
chr6	-	36449334	36451584
chr6	+	36461425	36463290
chr6	+	36546013	36550542
chr6	-	36550818	36554874
chr6	+	36601398	36615826
chr6	+	36672724	36674602
chr6	+	36760302	36761504
chr6	-	36789695	36791232
chr6	-	36828851	36831999
chr6	-	36898853	36915036
chr6	+	36947627	36950470
chr6	+	36961783	36975178
chr6	-	37030686	37034897
chr6	-	37053005	37053387
chr6	+	37057427	37061606
chr6	+	37081640	37084586
chr6	+	37098125	37101544
chr6	-	37246412	37246525
chr6	+	37291037	37294179
chr6	+	37333728	37345346
chr6	+	37430030	37436198
chr6	-	37511517	37519751
chr6	+	37560949	37575575
chr6	-	37583459	37610028
chr6	-	37721711	37721951
chr6	+	37739861	37772498
chr6	-	37895771	38005711
chr6	-	38420848	38653353
chr6	-	38668595	38669717
chr6	-	38670082	38673663
chr6	+	38762729	38778724
chr6	+	38810380	38812819
chr6	-	39124673	39132149
chr6	-	39181531	39185067
chr6	-	39271742	39304679
chr6	-	39386762	39389837
chr6	-	39394888	39398081
chr6	-	39495758	39506806
chr6	+	39796566	39800998
chr6	-	39932225	39936680
chr6	-	39991955	40001399
chr6	-	40001568	40003045
chr6	-	40003173	40010011
chr6	-	40421870	40429155
chr6	-	40468630	40507430
chr6	+	41109899	41110406
chr6	+	41118876	41119272
chr6	-	41129196	41137043
chr6	+	41146994	41147312
chr6	+	41154882	41156526
chr6	-	41208231	41210272
chr6	-	41229807	41229961
chr6	+	41237330	41238758
chr6	-	41304207	41304428
chr6	+	41358468	41362322
chr6	+	41411645	41411801
chr6	+	41641681	41653700
chr6	-	41714542	41721840
chr6	-	41766634	41766716
chr6	-	41766952	41811861
chr6	-	41820525	41822991
chr6	+	41851322	41852637
chr6	+	41859322	41859845
chr6	+	41859955	41860649
chr6	-	41863542	41864946
chr6	-	41879727	41881343
chr6	+	41992656	41996720
chr6	+	41997547	42003088
chr6	-	42003253	42005846
chr6	+	42016302	42016667
chr6	+	42126303	42127071
chr6	-	42249531	42253994
chr6	-	42264448	42270329
chr6	-	42290061	42293517
chr6	-	42319078	42322171
chr6	+	42341514	42343869
chr6	+	42640114	42649448
chr6	-	42708621	42709962
chr6	+	42780328	42797469
chr6	+	42897780	42898510
chr6	+	42955668	42956575
chr6	+	42991844	42998741
chr6	+	43005438	43010189
chr6	-	43036690	43037926
chr6	+	43050755	43053984
chr6	-	43060421	43065325
chr6	-	43088745	43088830
chr6	+	43089106	43089501
chr6	+	43093063	43093233
chr6	+	43093412	43093859
chr6	-	43097501	43100699
chr6	-	43127480	43127924
chr6	+	43133950	43135001
chr6	+	43135955	43137025
chr6	+	43137310	43138631
chr6	+	43152284	43204691
chr6	+	43247886	43249561
chr6	-	43260622	43261170
chr6	+	43302112	43304976
chr6	+	43322485	43328453
chr6	+	43328603	43329005
chr6	+	43339067	43345357
chr6	-	43374468	43374806
chr6	-	43384126	43384465
chr6	-	43433482	43441007
chr6	+	43441157	43444682
chr6	-	43509077	43510335
chr6	+	43530191	43530465
chr6	-	43574817	43576458
chr6	-	43584637	43585229
chr6	-	43591418	43591604
chr6	+	43591830	43592442
chr6	-	43592895	43593020
chr6	-	43634307	43635892
chr6	+	43649317	43651474
chr6	-	43658172	43658720
chr6	-	43701580	43701940
chr6	+	43702664	43704691
chr6	+	43711637	43712094
chr6	-	43721041	43726088
chr6	+	43756836	43763382
chr6	+	43847028	43850054
chr6	+	43854252	43854602
chr6	+	44076416	44076730
chr6	-	44076859	44077766
chr6	+	44189925	44192255
chr6	+	44210459	44210730
chr6	+	44234580	44242471
chr6	+	44245247	44245619
chr6	+	44295498	44302976
chr6	+	44303058	44305103
chr6	+	44324492	44325090
chr6	+	44325299	44325388
chr6	-	44326929	44327131
chr6	-	44332594	44333114
chr6	-	44338378	44340696
chr6	-	44358275	44361678
chr6	-	44362248	44363263
chr6	+	44387979	44388795
chr6	+	44418950	44428439
chr6	-	44463584	44465981
chr6	-	45029133	45030209
chr6	+	45397607	45398593
chr6	+	45404500	45498306
chr6	-	45498673	45507576
chr6	+	46030960	46091175
chr6	-	46216106	46216746
chr6	-	46241260	46243129
chr6	-	46324593	46401088
chr6	+	46717995	46728101
chr6	+	46728995	46731537
chr6	-	46769871	46771515
chr6	+	46792793	46798478
chr6	-	46869164	46869246
chr6	-	46975780	46982356
chr6	-	47103457	47104687
chr6	-	47360128	47361638
chr6	+	47362291	47385110
chr6	+	47553944	47578973
chr6	+	47758322	47762685
chr6	+	47783034	47783917
chr6	+	47857892	47862208
chr6	-	47867668	47870922
chr6	-	48084810	48143924
chr6	+	49533731	49534753
chr6	+	49545951	49546644
chr6	+	49556753	49564022
chr6	-	49587741	49591323
chr6	-	49695035	49712327
chr6	-	49776457	49784802
chr6	-	49812180	49812996
chr6	+	49927802	49933006
chr6	+	50789767	50790786
chr6	-	50894645	50899077
chr6	+	52056013	52057638
chr6	-	52159216	52160358
chr6	-	52211708	52217153
chr6	+	52256164	52257353
chr6	-	52393231	52396701
chr6	+	52508604	52549552
chr6	-	52649930	52654568
chr6	-	52729067	52730617
chr6	-	52770395	52771937
chr6	-	52810367	52813483
chr6	-	52870714	52872690
chr6	-	52872833	52875102
chr6	-	52876485	52878504
chr6	-	52955463	52957220
chr6	-	52960166	52966913
chr6	+	53010751	53013892
chr6	+	53038550	53043812
chr6	+	53043901	53046236
chr6	-	53046397	53049241
chr6	-	53107082	53118314
chr6	-	53242028	53243349
chr6	-	53243485	53245976
chr6	-	53267249	53268398
chr6	+	53495285	53517252
chr6	+	53768173	53814865
chr6	+	53991849	54094202
chr6	+	54097623	54121811
chr6	+	54281663	54293334
chr6	+	54322654	54324107
chr6	+	54843448	54899126
chr6	+	55147568	55221394
chr6	-	55300334	55304470
chr6	-	55549925	55551704
chr6	-	55792605	55847132
chr6	-	56050331	56050849
chr6	-	56152887	56155287
chr6	-	56460031	56462246
chr6	-	56615261	56615378
chr6	+	56708047	56815811
chr6	+	56954688	56965133
chr6	+	56987283	56987888
chr6	+	57019534	57020068
chr6	+	57063032	57063566
chr6	-	57145568	57154787
chr6	+	57180471	57182982
chr6	-	57291357	57293212
chr6	-	58364529	58393264
chr6	-	58395462	58395557
chr6	-	62945177	63053721
chr6	+	64062910	64087777
chr6	+	64344850	64346299
chr6	+	64414660	64447858
chr6	-	64448022	64451987
chr6	+	66257322	66261276
chr6	-	69406046	69697170
chr6	-	70485695	70504554
chr6	-	70547168	70556908
chr6	+	70557086	70563425
chr6	-	70646272	70665559
chr6	-	71047889	71049404
chr6	+	71068499	71069334
chr6	+	71218996	71241832
chr6	+	71333429	71345836
chr6	-	71434566	71498800
chr6	+	71660697	71722262
chr6	+	72055595	72059715
chr6	-	72063242	72067808
chr6	+	72185179	72186489
chr6	+	72653612	72735405
chr6	-	73389037	73770350
chr6	-	73990793	73991740
chr6	+	74008682	74008849
chr6	-	74161600	74164131
chr6	+	74212192	74217968
chr6	+	74228516	74232651
chr6	-	74232853	74232931
chr6	-	74285293	74285375
chr6	-	74285673	74285780
chr6	-	74285961	74286326
chr6	-	74411048	74420236
chr6	+	74420433	74420501
chr6	-	74462734	74463842
chr6	-	75961384	75969155
chr6	-	76007702	76010152
chr6	-	76034185	76050837
chr6	+	76129354	76181132
chr6	+	76369013	76387966
chr6	-	76584102	76589217
chr6	+	76808564	76838858
chr6	-	79634328	79651812
chr6	-	79737325	79745027
chr6	-	79844350	79844464
chr6	-	79981459	80000981
chr6	+	80280178	80285140
chr6	-	80397943	80440048
chr6	+	80692818	80713615
chr6	+	80772419	80774243
chr6	-	80873326	80893981
chr6	-	82516908	82518025
chr6	-	82518445	82518459
chr6	-	82518615	82518811
chr6	-	82957602	82957712
chr6	-	83000692	83006601
chr6	+	83824461	83832079
chr6	-	83863554	83867141
chr6	-	83955237	83957246
chr6	-	84174340	84197314
chr6	+	84432020	84445215
chr6	+	84619950	84620131
chr6	+	84630767	84659958
chr6	-	84821884	84829329
chr6	+	84981903	84982212
chr6	-	86216916	86233495
chr6	-	86340816	86360015
chr6	-	86403581	86403705
chr6	-	86407002	86407728
chr6	+	87852872	87854549
chr6	+	87922197	87982338
chr6	+	88122941	88131396
chr6	+	88176385	88177020
chr6	-	88239457	88243797
chr6	+	88336028	88356358
chr6	-	88356630	88360788
chr6	+	88448201	88467886
chr6	-	88814551	88820381
chr6	-	89707619	89729783
chr6	+	89873697	89884260
chr6	-	89913048	89915701
chr6	-	89969924	89983638
chr6	-	90066304	90081490
chr6	-	90110195	90118976
chr6	-	90145777	90146605
chr6	+	90154029	90178283
chr6	-	90333535	90362352
chr6	-	90404323	90405111
chr6	+	90569995	90585945
chr6	-	90613085	90619604
chr6	-	90718303	90775041
chr6	-	91313828	91314486
chr6	-	91338248	91353203
chr6	+	94181207	94185683
chr6	+	96141581	96151332
chr6	+	97076548	97077741
chr6	-	97158370	97159345
chr6	+	97451445	97452262
chr6	-	97521681	97530592
chr6	-	97786250	97788457
chr6	-	97835960	97836910
chr6	-	99472317	99481073
chr6	-	99897631	99903703
chr6	-	99930780	99931982
chr6	-	99938422	99948670
chr6	-	99967337	99969168
chr6	-	99991997	99994365
chr6	-	100030828	100042796
chr6	-	100063380	100064717
chr6	+	100117546	100123092
chr6	-	100161803	100163333
chr6	-	100502569	100510562
chr6	-	101008442	101017890
chr6	+	101418812	101422504
chr6	-	101953990	102176515
chr6	-	105331397	105331580
chr6	-	105339054	105339552
chr6	+	105406940	105414134
chr6	-	105511829	105512665
chr6	+	105684072	105687919
chr6	-	105692492	105701842
chr6	-	105714388	105715992
chr6	+	105952496	105957414
chr6	+	106643018	106650181
chr6	-	106653663	106653866
chr6	+	106863060	106870668
chr6	-	107067608	107073697
chr6	-	107176062	107177385
chr6	+	107177538	107183315
chr6	+	107184274	107194915
chr6	-	107468128	107472155
chr6	+	107762230	107886886
chr6	-	107918610	107931552
chr6	-	108177711	108183467
chr6	-	108357412	108385782
chr6	+	108492197	108502146
chr6	-	108596060	108599353
chr6	+	108650943	108688656
chr6	+	108723116	108751720
chr6	+	108989726	109091349
chr6	+	109187442	109188196
chr6	-	109282382	109286093
chr6	-	109428570	109429183
chr6	+	109430240	109437254
chr6	+	109573278	109574652
chr6	-	109664677	109667222
chr6	-	109807559	109810099
chr6	+	109864096	109868351
chr6	-	109869068	109869251
chr6	-	109881742	109881834
chr6	-	109904827	109908970
chr6	-	109927137	109934222
chr6	-	109974024	109977985
chr6	-	110042193	110042280
chr6	+	110102158	110103524
chr6	-	110119398	110142972
chr6	+	110541357	110555364
chr6	-	110608530	110621076
chr6	-	110674157	110726817
chr6	-	110836339	110841186
chr6	-	110841363	110843362
chr6	-	110874887	110884433
chr6	-	110884914	110902827
chr6	-	111098438	111174021
chr6	+	111174098	111242904
chr6	+	111386723	111387066
chr6	+	111410026	111412900
chr6	+	111515992	111600589
chr6	+	111605562	111634486
chr6	+	111634632	111646708
chr6	-	111687624	111690151
chr6	-	111741386	111743162
chr6	-	111839451	111844178
chr6	-	111844369	111910645
chr6	-	111995589	112000790
chr6	-	112008286	112019153
chr6	-	112019991	112029091
chr6	+	112142340	112147700
chr6	-	112487972	112488885
chr6	-	112515203	112515305
chr6	+	112644364	112681850
chr6	-	114332602	114344798
chr6	-	114387876	114398713
chr6	+	116431855	116487823
chr6	+	116528880	116534098
chr6	+	116549818	116553194
chr6	+	116827523	116854428
chr6	-	116890311	116891137
chr6	+	116924930	116928336
chr6	+	116940093	116943454
chr6	+	116999512	117008149
chr6	-	117045166	117050622
chr6	-	117063736	117073569
chr6	+	117088703	117094489
chr6	+	117109195	117117174
chr6	-	117117310	117119909
chr6	-	117193112	117193260
chr6	+	117237474	117256675
chr6	+	117305355	117305650
chr6	-	117693701	117696036
chr6	+	117846363	117853389
chr6	-	117910750	117931621
chr6	+	118006921	118029859
chr6	-	118103942	118120896
chr6	-	118951777	118993384
chr6	+	119060468	119079052
chr6	-	119263746	119268514
chr6	-	119286992	119294283
chr6	-	119338073	119338780
chr6	-	119365914	119366364
chr6	-	119374296	119379610
chr6	-	119385945	119386822
chr6	-	119387678	119441004
chr6	-	119694869	119711326
chr6	-	121644532	121646662
chr6	+	121673693	121680339
chr6	-	122762675	122775215
chr6	+	122821526	122834542
chr6	+	123064345	123080629
chr6	+	123080808	123087970
chr6	+	123142712	123143133
chr6	+	123152303	123158519
chr6	+	123361011	123373827
chr6	-	123374004	123411464
chr6	+	123933977	123999597
chr6	+	124484786	124645848
chr6	+	125372128	125408054
chr6	+	125516816	125582921
chr6	-	125583039	125591961
chr6	+	125663505	125664693
chr6	+	126112699	126114638
chr6	+	126114719	126114844
chr6	+	126178244	126217857
chr6	+	126282271	126283780
chr6	+	126320018	126329724
chr6	+	126349462	126356594
chr6	+	126703239	126709042
chr6	+	127482128	127511484
chr6	-	127643179	127649452
chr6	-	127689983	127693646
chr6	-	127693869	127705193
chr6	-	127812740	127812827
chr6	-	127813191	127816684
chr6	+	127877886	127878351
chr6	-	127940325	127941522
chr6	-	128082662	128175720
chr6	-	128192773	128217867
chr6	-	128218027	128263679
chr6	-	128854688	128883096
chr6	-	130001468	130004653
chr6	-	130004857	130072861
chr6	+	130208691	130223993
chr6	-	130405640	130412118
chr6	-	130577365	130578032
chr6	-	131228468	131230291
chr6	-	131243040	131243286
chr6	+	131318151	131318826
chr6	+	131508250	131522890
chr6	+	131613450	131615868
chr6	-	131936173	131939494
chr6	+	131990506	131990843
chr6	+	132000296	132004286
chr6	+	132100997	132103055
chr6	+	132171109	132210607
chr6	-	132227405	132227723
chr6	-	132313826	132313939
chr6	-	132735830	132737462
chr6	-	132838495	132866277
chr6	-	133074672	133076657
chr6	-	133097216	133097311
chr6	-	133120379	133120502
chr6	+	133159954	133161245
chr6	+	133177615	133177802
chr6	+	133637645	133745221
chr6	+	134184567	134200422
chr6	+	134252679	134254542
chr6	-	134343092	134345397
chr6	-	134369766	134391211
chr6	-	134392553	134415208
chr6	-	134537418	134537562
chr6	-	134624980	134680222
chr6	-	135306798	135312746
chr6	-	135342100	135345288
chr6	+	135413479	135417479
chr6	-	135544368	135548732
chr6	-	135796088	135801205
chr6	+	135853579	135855058
chr6	-	136214851	136310293
chr6	-	136605805	136607595
chr6	-	136607701	136611867
chr6	-	136641608	136642593
chr6	-	136784631	136913172
chr6	+	137083421	137154540
chr6	-	137185627	137188043
chr6	-	137372323	137379797
chr6	-	137379934	137407470
chr6	-	137521313	137524518
chr6	+	137569908	137582072
chr6	-	138234353	138237673
chr6	-	138459325	138469956
chr6	+	138470146	138470157
chr6	+	138569954	138572738
chr6	+	138767428	138767973
chr6	+	139136733	139138907
chr6	-	139142816	139148055
chr6	+	139308528	139310619
chr6	+	139397052	139405547
chr6	-	139498498	139529112
chr6	-	139639748	139651301
chr6	+	142441734	142451066
chr6	+	142510230	142529056
chr6	+	142665162	142672372
chr6	+	142768659	142770978
chr6	-	143423897	143499663
chr6	-	143796812	143801419
chr6	+	143801525	143813392
chr6	-	143813946	143821913
chr6	+	143870255	143874240
chr6	+	144041040	144074844
chr6	+	144206311	144207314
chr6	+	144220275	144220580
chr6	-	144227398	144247132
chr6	-	144305494	144310814
chr6	-	145998316	146048950
chr6	-	146049126	146098026
chr6	-	146163139	146167200
chr6	-	146256223	146256978
chr6	+	146315308	146317518
chr6	+	146393047	146522175
chr6	+	146906951	146912291
chr6	+	146961944	146998202
chr6	+	147099421	147103286
chr6	+	147567512	147568798
chr6	+	147678565	147679056
chr6	+	147716203	147721911
chr6	+	148706053	148752961
chr6	+	148837052	148850441
chr6	+	148896810	148897578
chr6	+	149110507	149249813
chr6	-	149732929	149740845
chr6	+	149904416	149908764
chr6	-	149929364	149935112
chr6	-	149995746	150001214
chr6	-	150110437	150115028
chr6	-	150149874	150151892
chr6	+	150159313	150159625
chr6	-	150163207	150184410
chr6	-	150266411	150276657
chr6	-	150303396	150304066
chr6	+	150333067	150336175
chr6	+	150355408	150358557
chr6	-	150377385	150381855
chr6	-	150435494	150438636
chr6	+	150479413	150482228
chr6	+	150556749	150627992
chr6	+	150782460	150802600
chr6	+	151279300	151289338
chr6	+	151301232	151318898
chr6	+	151373666	151378217
chr6	+	151653974	151718994
chr6	-	151755036	151761958
chr6	-	151780142	151786713
chr6	-	151843427	151846403
chr6	+	151849804	151858556
chr6	+	151865836	151867795
chr6	+	151907435	151949565
chr6	+	152009827	152028690
chr6	+	152221614	152255844
chr6	-	152256037	152293902
chr6	-	152577577	152581357
chr6	-	152615199	152619416
chr6	-	152723768	152723936
chr6	-	152730236	152731329
chr6	-	152878710	152879230
chr6	-	152879328	152884845
chr6	+	152953271	153041513
chr6	-	153165534	153167413
chr6	-	153386386	153388155
chr6	-	153388871	153396105
chr6	-	153407926	153408384
chr6	-	153411879	153415675
chr6	+	153439793	153457148
chr6	+	154453084	154503073
chr6	-	154503428	154504199
chr6	-	154660736	154679158
chr6	-	154843839	154846712
chr6	+	154863506	154923309
chr6	+	155147178	155187234
chr6	+	155543665	155550422
chr6	+	155550860	155557851
chr6	+	155577848	155578508
chr6	-	155653957	155657256
chr6	-	155724587	155727542
chr6	+	155868377	155868999
chr6	+	157192719	157242472
chr6	-	157562199	157580285
chr6	+	157714247	157714852
chr6	+	157773708	157934024
chr6	+	158045069	158064163
chr6	+	158214888	158258986
chr6	-	158373530	158408643
chr6	+	158546793	158549713
chr6	+	158705710	158804504
chr6	-	158928307	158964859
chr6	+	159032802	159036122
chr6	-	159054820	159056834
chr6	-	159178645	159180728
chr6	-	159180813	159209522
chr6	-	159385368	159390875
chr6	-	159430751	159432163
chr6	+	159435473	159435560
chr6	-	159631401	159638342
chr6	+	160084307	160084587
chr6	+	160127739	160130431
chr6	+	160135236	160139632
chr6	+	160139813	160144901
chr6	-	160153586	160154360
chr6	+	160179587	160180847
chr6	+	160182083	160182381
chr6	+	160191827	160192213
chr6	+	160192273	160192554
chr6	+	160360839	160382625
chr6	-	160513790	160521545
chr6	+	160648161	160649786
chr6	-	160740292	160789420
chr6	-	160874263	160874537
chr6	-	160892384	160902401
chr6	+	161041941	161055608
chr6	+	161093797	161097848
chr6	+	161383527	161425700
chr6	-	161482984	161483451
chr6	-	161557861	161623478
chr6	-	162364861	162445533
chr6	-	162592696	162653967
chr6	+	162834917	163119104
chr6	+	163119835	163205588
chr6	-	163806779	163846720
chr6	-	165686197	165693461
chr6	-	165927468	165960310
chr6	-	166550756	166551284
chr6	-	166714147	166726317
chr6	-	166750006	166750693
chr6	-	166922684	167010819
chr6	-	167242159	167246006
chr6	+	167336448	167339995
chr6	+	167383414	167383957
chr6	+	167520043	167520137
chr6	+	167556188	167557650
chr6	+	167675476	167678414
chr6	-	167709120	167722544
chr6	-	167761992	167768064
chr6	+	168006844	168010182
chr6	-	168046474	168083785
chr6	+	168215340	168215441
chr6	-	168248914	168250007
chr6	-	168282196	168282836
chr6	-	168294572	168294974
chr6	+	168530521	168538623
chr6	-	168660691	168729149
chr6	-	169466701	169468459
chr6	-	169890125	169906544
chr6	-	169935635	169936515
chr6	+	169962003	169969066
chr6	-	169969392	169971590
chr6	+	170516529	170516805
chr6	-	170545845	170549797
chr6	+	170775834	170779849
chr6	-	170783804	170788509
chr6	-	170810468	170811018
