# Supplementary material for: Intergenic, gene terminal, and intragenic CpG islands in the human genome
Source: BMC Genomics. 2010 Jan 19;11:48. doi: 10.1186/1471-2164-11-48 (PMC2817693; doi:10.1186/1471-2164-11-48)
Supplement: Additional file 2 — Gene elements. The archive contains row data used for statistical significance of gene elements and CGIs overlap. See Table 1 and Figure 1 in the manuscript. [file 1471-2164-11-48-S2.ZIP › 1intron_coding_exon/1intron_coding_exon_chr7.txt]

chr7	+	583400	586843
chr7	+	645480	651674
chr7	+	689679	698932
chr7	-	699013	699445
chr7	+	748383	767272
chr7	-	796263	797287
chr7	-	823021	940133
chr7	-	970628	971034
chr7	-	1252963	1253467
chr7	-	1261639	1263116
chr7	-	1263166	1272060
chr7	-	1295585	1296618
chr7	+	1305984	1306630
chr7	-	1352106	1352816
chr7	-	2038427	2042859
chr7	+	2052584	2055037
chr7	+	2055925	2057437
chr7	-	2057603	2062731
chr7	+	2091182	2127203
chr7	+	2167993	2168108
chr7	+	2168297	2173584
chr7	+	2188404	2189824
chr7	-	2331474	2337568
chr7	+	2360354	2367179
chr7	+	2372093	2379989
chr7	+	2445154	2459726
chr7	+	2460930	2462440
chr7	-	2513631	2515595
chr7	-	2546377	2575466
chr7	-	2608019	2656727
chr7	+	2758832	2760449
chr7	+	3114758	3431951
chr7	+	4040297	4046126
chr7	-	4596333	4596559
chr7	+	4738405	4771842
chr7	+	4797948	4799437
chr7	+	4860964	4870165
chr7	+	4885370	4885792
chr7	+	5003366	5005988
chr7	+	5027577	5029433
chr7	+	5040217	5040974
chr7	+	5100858	5103602
chr7	-	5104110	5104563
chr7	-	5318503	5326528
chr7	+	5342273	5342406
chr7	-	5406641	5416127
chr7	-	5538311	5542303
chr7	+	5565852	5573874
chr7	+	5693823	5695363
chr7	-	5711792	5713154
chr7	-	5791569	5795695
chr7	+	5818907	5821868
chr7	-	5822371	5828016
chr7	-	5867577	5871837
chr7	-	5983518	5983700
chr7	+	6003403	6085344
chr7	-	6187642	6200081
chr7	-	6234676	6237622
chr7	-	6238986	6243350
chr7	-	6258976	6260618
chr7	+	6287156	6296837
chr7	+	6393550	6394476
chr7	-	6403347	6404515
chr7	-	6510306	6510555
chr7	+	6510683	6518029
chr7	-	6554724	6558957
chr7	+	6637609	6638948
chr7	+	7047411	7051124
chr7	-	7386641	7386967
chr7	-	7452016	7453190
chr7	+	8045626	8048779
chr7	-	8248638	8563876
chr7	+	10751764	10752882
chr7	-	12027894	12031322
chr7	-	12180360	12182410
chr7	+	12206645	12216524
chr7	+	12383852	12390927
chr7	-	12435759	12437873
chr7	-	13790346	13798980
chr7	-	13801039	13801872
chr7	-	14570597	14654058
chr7	-	15373137	15374584
chr7	-	15439784	15498750
chr7	-	16277253	16278328
chr7	+	16449321	16458371
chr7	+	16478367	16487275
chr7	-	16566896	16589074
chr7	-	16614248	16614521
chr7	+	16686708	16691373
chr7	-	17112194	17122798
chr7	+	17710310	17753146
chr7	+	18103379	18309123
chr7	+	18309188	18398142
chr7	-	18606316	18642022
chr7	-	19537215	19538376
chr7	-	19967245	19971066
chr7	+	19973109	19974610
chr7	+	20144797	20176498
chr7	-	20464487	20471367
chr7	+	20598655	20599636
chr7	-	21241117	21241533
chr7	-	21729753	21758638
chr7	-	21980007	22006224
chr7	-	22121367	22122827
chr7	+	22306639	22307630
chr7	-	22540141	22540296
chr7	-	22630908	22635535
chr7	+	22796905	22803919
chr7	+	22930824	22936634
chr7	+	22995066	22997927
chr7	+	23059787	23066164
chr7	-	23112468	23113696
chr7	-	23132114	23154922
chr7	-	23281402	23282794
chr7	+	23334700	23344647
chr7	+	23424413	23455788
chr7	+	23493143	23497356
chr7	+	23501847	23502126
chr7	+	23523195	23524956
chr7	+	23525005	23525091
chr7	+	23603806	23628001
chr7	+	24098288	24102356
chr7	-	24436644	24454573
chr7	-	24530234	24531905
chr7	-	24557614	24562422
chr7	-	24684929	24705235
chr7	-	24936709	24936809
chr7	-	24981325	24992033
chr7	+	25039886	25041160
chr7	-	25965929	25990801
chr7	+	26010727	26013431
chr7	+	26015883	26019226
chr7	+	26159327	26173833
chr7	-	26211882	26216254
chr7	-	26667750	26677221
chr7	-	26908215	26908417
chr7	-	26921580	26922973
chr7	-	26942431	26942976
chr7	+	26986474	26986787
chr7	-	27056317	27057905
chr7	+	27462493	27475556
chr7	-	27561546	27570888
chr7	+	27804841	27993321
chr7	+	28225777	28301031
chr7	+	28301105	28307762
chr7	+	28307858	28320472
chr7	-	28499055	28531608
chr7	+	28925679	28933748
chr7	-	29007847	29167479
chr7	-	29768217	29781764
chr7	+	29835673	29839167
chr7	+	29841659	29857939
chr7	+	29958816	29959031
chr7	-	30098683	30136496
chr7	-	30268168	30269576
chr7	+	30313538	30317424
chr7	-	30408000	30411650
chr7	-	30494897	30495033
chr7	+	30502141	30512799
chr7	+	30565161	30566585
chr7	+	30725149	30734919
chr7	+	30776981	30781687
chr7	+	30782820	30783972
chr7	+	30784997	30786838
chr7	+	30876172	30877685
chr7	+	31366042	31367327
chr7	-	31505378	31508321
chr7	-	31864433	31883144
chr7	-	32022392	32111502
chr7	+	32302197	32303171
chr7	-	32308655	32355991
chr7	-	32688010	32692286
chr7	+	32730395	32731162
chr7	-	32770647	32787467
chr7	-	32836961	32839668
chr7	-	32839768	32848785
chr7	+	32913414	32922072
chr7	+	32959217	32965551
chr7	+	32965704	32968488
chr7	+	33718599	33719668
chr7	-	34471412	34497402
chr7	-	34541669	34570925
chr7	-	34996378	34998571
chr7	-	35063056	35066344
chr7	-	35451323	35480283
chr7	+	35486129	35507033
chr7	+	35614123	35645646
chr7	+	35711234	35715924
chr7	-	35968052	36051832
chr7	+	36170440	36179764
chr7	-	36202894	36209113
chr7	-	36499640	36536866
chr7	-	36700518	36707698
chr7	-	36946080	37016953
chr7	+	37128805	37155456
chr7	-	37663142	37663218
chr7	+	37727296	37728934
chr7	+	37734051	37761680
chr7	-	38020571	38027196
chr7	-	38130178	38130287
chr7	-	38162507	38162622
chr7	-	38245053	38249111
chr7	-	38347852	38444122
chr7	-	38675463	38681985
chr7	+	38710970	38721993
chr7	+	38898872	39017072
chr7	+	39379387	39383343
chr7	+	39499621	39503219
chr7	+	39764692	39800436
chr7	+	39801098	39810331
chr7	+	39947960	39993784
chr7	-	39993838	39994792
chr7	-	41503381	41512824
chr7	-	41961308	42035968
chr7	-	42737637	42739374
chr7	+	42740299	42744956
chr7	+	42745356	42747792
chr7	+	43124927	43133472
chr7	-	43396289	43408738
chr7	+	43460474	43461438
chr7	-	43584010	43600741
chr7	-	43682216	43682295
chr7	+	43700325	43719400
chr7	+	43739396	43751268
chr7	+	43751334	43755791
chr7	+	43814124	43815427
chr7	-	43857660	43863062
chr7	-	43877852	43877954
chr7	+	43893756	43895089
chr7	+	43917758	43919383
chr7	-	43924079	43924344
chr7	-	43930904	43934672
chr7	-	43953914	43954141
chr7	+	43966303	43970911
chr7	-	44014079	44017405
chr7	-	44097065	44138195
chr7	-	44240543	44297806
chr7	-	44353182	44354044
chr7	-	44386584	44386674
chr7	-	44394079	44394287
chr7	+	44394663	44394885
chr7	+	44437405	44458164
chr7	+	44569139	44569262
chr7	+	44609633	44612084
chr7	-	44612320	44612539
chr7	-	44656194	44660807
chr7	+	44789911	44791705
chr7	-	44813203	44851090
chr7	+	44918604	44921665
chr7	+	44970726	44990146
chr7	+	45388022	45405596
chr7	-	45701841	45703385
chr7	-	45730279	45733558
chr7	-	47213752	47224564
chr7	+	47250152	47252324
chr7	+	47468187	47471529
chr7	-	47608282	47630862
chr7	-	47756349	47761233
chr7	-	47791654	47792304
chr7	-	47830203	47838713
chr7	+	47838776	47841653
chr7	+	47907665	47912505
chr7	+	48131268	48134013
chr7	+	48193431	48204678
chr7	+	48272145	48283809
chr7	-	49592989	49619566
chr7	+	49906567	49909924
chr7	-	50373790	50381019
chr7	-	50381936	50385791
chr7	-	50511770	50516341
chr7	-	50545815	50574177
chr7	-	50871498	50872717
chr7	-	51061851	51158498
chr7	+	53621941	53653409
chr7	-	54384712	54386522
chr7	+	54597784	54599396
chr7	+	54861268	54984186
chr7	-	55208132	55233693
chr7	-	55334321	55339514
chr7	-	55363033	55414172
chr7	-	55527238	55529680
chr7	+	55661126	55676326
chr7	+	55754626	55765062
chr7	+	55795221	55796809
chr7	-	55806604	55820026
chr7	+	55861637	55862974
chr7	+	55893888	55894322
chr7	+	55906281	55910382
chr7	+	55910541	55914897
chr7	-	55915014	55916074
chr7	-	55929679	55930760
chr7	-	55946378	55948265
chr7	+	57005083	57010649
chr7	-	63153685	63164747
chr7	+	63448961	63467452
chr7	+	63596489	63610850
chr7	+	63720182	63735977
chr7	+	63807948	63822107
chr7	+	63822236	63822723
chr7	+	64283064	64296963
chr7	-	64297965	64307402
chr7	+	64557105	64557397
chr7	-	64782703	64857806
chr7	+	64889547	64891110
chr7	+	64985231	64990938
chr7	+	64991135	64991503
chr7	+	65024108	65036839
chr7	+	65150408	65195646
chr7	+	65538346	65542410
chr7	+	65681216	65684362
chr7	-	65851162	65854111
chr7	+	65903479	65904426
chr7	+	65906120	65907200
chr7	+	65923699	65926988
chr7	+	66215221	66218070
chr7	+	68509600	68808921
chr7	-	70042678	70245185
chr7	+	71015931	71188321
chr7	+	71841667	71841989
chr7	-	71858713	71860774
chr7	-	71865152	71865247
chr7	+	71876628	71880940
chr7	-	71885053	71885137
chr7	-	72166151	72166230
chr7	-	72167202	72167345
chr7	+	72178893	72183037
chr7	-	72187140	72187227
chr7	-	72369834	72380807
chr7	-	72396995	72398862
chr7	-	72411224	72416467
chr7	-	72433495	72437400
chr7	+	72475159	72483180
chr7	+	72529084	72529993
chr7	+	72542655	72542746
chr7	-	72545713	72545797
chr7	-	72568104	72578582
chr7	-	72596092	72596201
chr7	-	72597445	72597626
chr7	+	72700180	72700998
chr7	+	72720248	72723972
chr7	+	72724403	72724556
chr7	+	72887251	72894343
chr7	+	72943027	72944727
chr7	+	73033424	73046590
chr7	-	73075051	73075804
chr7	+	73111480	73113251
chr7	+	73176649	73197427
chr7	+	73367185	73371809
chr7	-	73548213	73549954
chr7	-	73692718	73696052
chr7	-	73745912	73748454
chr7	+	73931235	73933900
chr7	-	73969507	73972840
chr7	+	74029168	74032324
chr7	-	74636010	74638551
chr7	+	74669061	74669149
chr7	+	74673268	74677577
chr7	-	74690121	74690203
chr7	-	74873217	75012769
chr7	-	75045973	75046072
chr7	+	75087393	75087611
chr7	+	75153230	75155332
chr7	-	75228150	75246380
chr7	+	75302673	75304389
chr7	+	75322196	75328797
chr7	-	75577045	75577768
chr7	-	75667459	75667520
chr7	+	75675012	75678274
chr7	+	75699245	75703481
chr7	+	75754746	75756474
chr7	+	75766222	75771303
chr7	+	75785021	75785623
chr7	+	76441793	76510913
chr7	-	76556754	76560764
chr7	+	76650876	76651253
chr7	+	76811614	76845044
chr7	+	76971024	77010376
chr7	+	77114269	77128699
chr7	-	77182927	77184211
chr7	+	78281174	78726986
chr7	+	79409246	79462916
chr7	-	79920828	79930505
chr7	-	80102713	80190645
chr7	-	81036840	81043850
chr7	-	81623617	81717331
chr7	-	82120602	82121113
chr7	-	82764242	82922394
chr7	-	83408919	83468441
chr7	+	84371933	84395707
chr7	-	86039581	86060226
chr7	+	86214083	86215318
chr7	-	86439018	86440448
chr7	-	86473025	86493392
chr7	-	86615652	86619200
chr7	+	86619201	86619271
chr7	-	86623151	86631472
chr7	-	86746643	86749352
chr7	+	86869782	86874083
chr7	+	86902913	86924787
chr7	+	86933195	86974386
chr7	-	87044717	87051763
chr7	+	87130318	87132596
chr7	+	87150745	87152017
chr7	-	87208517	87208990
chr7	-	87492909	87493941
chr7	+	87557135	87557779
chr7	+	88034050	88492118
chr7	+	89433838	89434768
chr7	+	89499540	89500934
chr7	+	89519510	89529386
chr7	+	89545924	89551036
chr7	+	89553859	89556855
chr7	+	89620740	89626779
chr7	+	89870684	89878181
chr7	-	89983576	90000530
chr7	+	91148730	91154019
chr7	-	91215113	91244436
chr7	-	91405838	91408137
chr7	-	91508889	91509367
chr7	+	91515118	91515998
chr7	-	91721944	91722715
chr7	+	91796211	91802271
chr7	-	91802890	91803439
chr7	-	91853361	91855470
chr7	-	91855569	91864232
chr7	-	92048797	92107055
chr7	+	92489650	92493064
chr7	+	92506465	92513828
chr7	+	92532356	92533511
chr7	+	92550269	92565664
chr7	-	92577514	92579789
chr7	-	92751632	92753316
chr7	+	92753471	92760893
chr7	-	92865735	93160467
chr7	+	93164283	93164553
chr7	-	93180806	93184751
chr7	+	93273258	93278160
chr7	+	93669065	93671709
chr7	-	93784181	93791521
chr7	+	93903805	93929952
chr7	-	94543471	94547860
chr7	-	94592357	94598364
chr7	-	94668678	94670239
chr7	+	94698549	94708840
chr7	-	94760122	94769719
chr7	+	94869128	94870126
chr7	-	95078801	95084353
chr7	-	95570915	95595904
chr7	-	95760381	95770246
chr7	+	95968855	95983650
chr7	-	96280377	96281599
chr7	+	96296333	96298231
chr7	-	97006699	97007684
chr7	-	97138460	97142870
chr7	+	97262512	97264006
chr7	-	97381244	97411276
chr7	+	97519031	97519884
chr7	-	97555901	97556312
chr7	-	97580480	97581651
chr7	+	97636396	97674764
chr7	-	97891851	97893604
chr7	+	98105675	98112050
chr7	-	98123525	98124247
chr7	+	98304112	98385999
chr7	+	98575692	98580453
chr7	-	98628053	98628957
chr7	+	98647228	98650809
chr7	-	98653461	98658410
chr7	+	98675693	98677063
chr7	-	98681460	98687061
chr7	+	98702468	98708384
chr7	+	98718755	98721933
chr7	-	98722062	98726302
chr7	+	98741117	98741911
chr7	+	98748733	98754725
chr7	+	98802970	98804160
chr7	+	98804769	98806135
chr7	-	98862272	98863645
chr7	-	98918851	98922099
chr7	-	98973427	98977296
chr7	+	99022360	99026284
chr7	-	99070461	99078725
chr7	-	99159054	99161282
chr7	+	99214281	99218218
chr7	+	99266207	99266426
chr7	+	99299548	99299657
chr7	-	99299680	99299970
chr7	-	99317536	99317815
chr7	+	99317905	99319576
chr7	-	99331341	99331562
chr7	-	99339659	99339887
chr7	-	99340990	99341296
chr7	+	99342368	99343537
chr7	-	99344047	99344152
chr7	+	99356229	99356327
chr7	-	99362137	99364531
chr7	-	99398194	99398659
chr7	-	99400213	99400362
chr7	-	99409080	99409244
chr7	+	99418640	99419307
chr7	+	99422947	99424362
chr7	-	99462303	99462386
chr7	+	99475949	99514111
chr7	+	99550266	99551246
chr7	+	99599158	99600492
chr7	+	99600641	99600962
chr7	-	99615995	99616316
chr7	-	99658731	99659339
chr7	+	99662158	99662895
chr7	-	99673964	99675191
chr7	-	99678339	99678414
chr7	-	99705961	99706236
chr7	+	99716715	99719550
chr7	+	99727654	99729093
chr7	+	99731941	99732786
chr7	-	99781842	99791094
chr7	-	99818283	99818511
chr7	-	99818598	99818967
chr7	+	99824734	99828154
chr7	+	99828939	99832249
chr7	+	99844826	99845702
chr7	-	99855271	99855466
chr7	-	99875615	99875689
chr7	-	99883503	99883750
chr7	+	99898154	99898603
chr7	-	99918597	99918807
chr7	+	99930158	99930250
chr7	-	99963268	99963830
chr7	+	100066547	100069251
chr7	+	100096652	100096891
chr7	+	100109880	100110132
chr7	+	100117985	100123555
chr7	-	100123686	100123929
chr7	+	100135091	100135436
chr7	+	100256935	100267835
chr7	+	100365381	100367135
chr7	+	100391234	100393308
chr7	-	100393489	100394091
chr7	-	100410237	100411211
chr7	-	100437232	100437461
chr7	+	100453503	100453881
chr7	-	100454934	100459318
chr7	-	100473603	100474080
chr7	-	100480856	100481675
chr7	-	100555749	100558386
chr7	+	100860980	100865755
chr7	+	101054385	101152828
chr7	+	101630705	101631785
chr7	-	101673349	101680678
chr7	-	101692149	101693770
chr7	+	101693969	101698880
chr7	-	101699328	101699982
chr7	-	101710438	101712974
chr7	-	101746149	101751812
chr7	-	101804193	101806738
chr7	-	101845368	101851006
chr7	+	101903403	101905949
chr7	+	101984035	101986088
chr7	-	102169084	102173826
chr7	+	102263147	102263748
chr7	-	102309810	102310173
chr7	-	102354622	102362880
chr7	-	102492123	102492841
chr7	+	102512037	102514230
chr7	-	102531957	102532964
chr7	+	102576353	102578956
chr7	-	102582180	102588317
chr7	-	102655276	102655760
chr7	-	103151584	103223528
chr7	+	103438634	103442231
chr7	+	103563624	103971071
chr7	-	104275422	104296560
chr7	-	104438184	104503203
chr7	-	104623101	104623188
chr7	+	104740672	104742512
chr7	-	104766756	104767220
chr7	-	104854720	104858472
chr7	+	105110278	105110774
chr7	+	105197762	105209239
chr7	-	105236008	105238893
chr7	-	105333680	105346536
chr7	-	105346609	105346875
chr7	+	105511577	105519224
chr7	+	106103953	106106931
chr7	+	106279611	106304675
chr7	-	106414459	106416767
chr7	+	106792512	106798198
chr7	+	106801583	106805539
chr7	+	106815261	106818276
chr7	+	106896202	106897690
chr7	-	106978573	106983274
chr7	+	107028278	107028774
chr7	-	107125686	107127594
chr7	-	107236130	107237244
chr7	-	107268743	107271783
chr7	-	107350558	107357526
chr7	-	107384544	107385090
chr7	-	107472165	107474353
chr7	+	107748689	107748830
chr7	-	107806339	107807292
chr7	-	110721349	110755319
chr7	-	110970997	110973140
chr7	-	111012377	111017863
chr7	+	111238138	111440107
chr7	+	111440814	111520877
chr7	+	111684789	111689767
chr7	-	111718950	111720927
chr7	-	112009325	112017703
chr7	-	113116327	113152220
chr7	+	113152304	113152824
chr7	+	113660686	113732887
chr7	+	113862684	113863596
chr7	+	114156643	114156931
chr7	-	114157134	114176279
chr7	+	115208262	115218266
chr7	+	115444740	115468537
chr7	+	115468625	115483023
chr7	+	115733937	115734263
chr7	+	115759098	115760528
chr7	+	115934290	115965671
chr7	+	116096656	116122130
chr7	+	116254630	116333760
chr7	-	116333850	116353564
chr7	-	116554799	116556911
chr7	+	116660941	116661360
chr7	-	116714153	116738256
chr7	-	116969427	116979835
chr7	+	117095322	117107339
chr7	+	117418260	117419657
chr7	+	117459015	117468434
chr7	-	119509753	119966906
chr7	+	120074115	120090702
chr7	+	120184930	120185167
chr7	+	120223876	120249668
chr7	+	120331837	120333929
chr7	-	120563393	120563570
chr7	+	120613020	120616961
chr7	-	121107563	121162159
chr7	-	121363543	121367521
chr7	-	121815296	121849185
chr7	-	122120125	122120223
chr7	-	122415107	122433852
chr7	-	122730912	122736601
chr7	-	122744041	122745948
chr7	+	122791454	122791629
chr7	-	122848615	122850224
chr7	+	122943229	122982622
chr7	+	123103233	123108764
chr7	-	123188530	123189000
chr7	+	124126386	124131169
chr7	-	124387573	124411647
chr7	-	126340718	126476699
chr7	+	126620161	126625501
chr7	+	126822571	126823086
chr7	-	126828003	126829310
chr7	+	126849101	126849405
chr7	-	126886457	126920616
chr7	+	127263875	127263886
chr7	-	127486167	127488406
chr7	-	127573797	127577680
chr7	-	127637760	127639771
chr7	+	127643490	127643760
chr7	+	127710881	127713161
chr7	+	127713519	127714650
chr7	+	127906556	127909651
chr7	+	127949696	127950816
chr7	-	127982810	127988265
chr7	+	128009160	128009443
chr7	+	128025557	128026323
chr7	+	128026433	128028351
chr7	+	128041551	128043453
chr7	-	128064995	128069329
chr7	+	128114091	128114390
chr7	-	128176282	128179848
chr7	+	128252163	128288655
chr7	+	128378874	128395469
chr7	+	128423275	128437174
chr7	+	128517217	128611332
chr7	+	128668394	128673812
chr7	-	128891366	128905218
chr7	-	129114763	129186293
chr7	-	129257515	129258053
chr7	+	129284280	129285011
chr7	-	129304601	129330710
chr7	+	129437902	129439163
chr7	+	129441885	129447269
chr7	+	129500744	129502718
chr7	+	129527040	129532535
chr7	+	129580394	129581556
chr7	+	129614378	129614888
chr7	-	129619138	129619629
chr7	-	129634047	129634498
chr7	+	129661811	129674725
chr7	+	129726132	129729158
chr7	-	129729315	129730946
chr7	+	129825766	129827280
chr7	+	130470012	130517436
chr7	-	130541448	130553318
chr7	-	130653448	130698273
chr7	-	130698296	130698319
chr7	-	131290661	131301486
chr7	+	131631489	131649519
chr7	-	131867047	131869447
chr7	+	132212245	132223871
chr7	+	132395199	132416990
chr7	-	133269673	133279029
chr7	-	133446862	133448678
chr7	-	133451487	133458681
chr7	+	133593761	133601003
chr7	+	133669985	133672648
chr7	+	133804116	133820858
chr7	+	134033680	134070758
chr7	-	134130003	134131254
chr7	-	134308879	134309738
chr7	-	134309815	134310792
chr7	-	134351006	134351582
chr7	+	134351763	134353386
chr7	-	134374046	134382524
chr7	+	134564358	134580160
chr7	-	134699976	134713106
chr7	-	134863527	134869400
chr7	-	134879203	134890507
chr7	-	135093634	135119031
chr7	-	136395640	136396860
chr7	-	136832004	136988462
chr7	+	137070368	137143604
chr7	+	137218613	137230600
chr7	+	137233886	137239865
chr7	-	137603303	137646288
chr7	-	137798512	137805073
chr7	-	137901879	137904339
chr7	-	137911252	137913130
chr7	-	137980113	137982132
chr7	-	138176680	138177653
chr7	-	138216032	138218286
chr7	+	138231761	138251024
chr7	+	138275862	138276654
chr7	+	138373954	138379004
chr7	+	138408405	138411393
chr7	-	138516473	138518061
chr7	+	138622249	138624886
chr7	+	138982463	139025216
chr7	-	139028621	139064206
chr7	-	139211019	139215505
chr7	+	139533375	139535421
chr7	-	139560832	139563955
chr7	-	139624996	139632143
chr7	+	139740765	139754386
chr7	+	139827248	139827593
chr7	-	139851253	139855848
chr7	-	140003197	140077549
chr7	-	140159520	140163402
chr7	+	140568420	140568988
chr7	-	140708552	140746128
chr7	+	140881130	140890366
chr7	-	140892175	140895151
chr7	+	141098385	141099197
chr7	+	141158642	141161488
chr7	-	141324425	141325080
chr7	+	141408686	141410679
chr7	+	141638347	141638467
chr7	+	141755839	141755937
chr7	+	141943665	141944693
chr7	+	141985539	141986565
chr7	+	142000750	142000901
chr7	-	142077923	142078224
chr7	-	142088733	142089080
chr7	-	142090495	142090997
chr7	-	142092617	142099970
chr7	-	142144379	142147265
chr7	+	142175797	142176127
chr7	+	142346142	142349122
chr7	+	142477516	142478014
chr7	+	142500133	142500352
chr7	+	142502460	142505468
chr7	+	142505621	142506228
chr7	-	142530323	142533683
chr7	-	142572955	142573255
chr7	-	142573698	142573969
chr7	+	142574080	142576505
chr7	-	142595710	142596176
chr7	+	142621609	142622653
chr7	+	142838359	142854422
chr7	+	142855416	142856020
chr7	-	142945723	142946328
chr7	+	142998538	143010729
chr7	+	143500565	143501094
chr7	-	143501652	143501841
chr7	-	143726311	143757906
chr7	-	143802588	143817649
chr7	+	143900693	143970300
chr7	+	145251714	145909009
chr7	+	147518629	147544129
chr7	+	147725870	147748780
chr7	+	147865003	147888714
chr7	-	147918412	147918521
chr7	-	147981339	147981921
chr7	-	148155888	148163060
chr7	-	148215458	148225362
chr7	+	148253089	148260935
chr7	+	148282507	148288683
chr7	+	148301025	148301555
chr7	+	148330495	148333071
chr7	+	148374542	148384896
chr7	-	148397097	148401072
chr7	-	148585852	148588849
chr7	-	148611787	148612302
chr7	-	148629243	148632251
chr7	-	148687756	148693346
chr7	-	148756299	148759280
chr7	+	148905294	148905735
chr7	+	148917036	148917841
chr7	+	148959862	148960010
chr7	-	149008907	149010333
chr7	-	149428157	149429988
chr7	+	149474942	149475172
chr7	+	149602071	149605563
chr7	-	149704696	149706863
chr7	+	149763249	149764793
chr7	+	149821824	149827049
chr7	+	149853827	149854782
chr7	-	149875664	149876917
chr7	-	149926912	149927823
chr7	+	149928808	149931101
chr7	+	149936461	149936949
chr7	-	149992777	149993497
chr7	-	150087590	150090131
chr7	-	150094473	150109446
chr7	+	150109678	150112573
chr7	-	150128698	150129937
chr7	+	150158466	150158608
chr7	+	150163346	150163534
chr7	+	150175037	150175231
chr7	-	150184155	150184839
chr7	+	150191896	150192546
chr7	+	150197925	150198935
chr7	-	150199103	150199259
chr7	-	150213757	150214234
chr7	-	150214658	150215419
chr7	+	150216636	150216909
chr7	+	150221522	150221628
chr7	+	150250377	150251526
chr7	+	150269304	150272876
chr7	-	150273049	150274712
chr7	-	150321395	150321549
chr7	+	150359723	150361038
chr7	-	150369009	150369780
chr7	+	150380406	150383218
chr7	-	150480201	150483805
chr7	-	150516716	150530509
chr7	-	150572979	150574630
chr7	-	150625749	150654193
chr7	+	150921276	151011239
chr7	+	151102227	151105676
chr7	-	151229256	151235529
chr7	-	151273993	151274407
chr7	-	151364761	151364952
chr7	-	151493409	151570358
chr7	+	151795516	151810773
chr7	+	151894660	151917918
chr7	-	154115103	154117032
chr7	-	154205690	154212576
chr7	+	154215538	154220363
chr7	+	154528056	154530922
chr7	+	154937090	154957343
chr7	-	155032197	155033987
chr7	+	155098728	155103992
chr7	-	155936063	155936667
chr7	-	156055347	156055838
chr7	+	156129056	156185097
chr7	-	156242895	156244642
chr7	+	156298810	156301829
chr7	+	156431509	156455978
chr7	-	156650808	156655329
chr7	-	157781954	157879725
chr7	-	157979611	157981986
chr7	-	157985666	157993988
chr7	-	158040448	158041815
chr7	-	158085894	158090108
chr7	+	158091240	158121255
chr7	-	158203847	158205150
chr7	-	158350746	158389001
chr7	-	158434714	158436465
