# Supplementary material for: Intergenic, gene terminal, and intragenic CpG islands in the human genome
Source: BMC Genomics. 2010 Jan 19;11:48. doi: 10.1186/1471-2164-11-48 (PMC2817693; doi:10.1186/1471-2164-11-48)
Supplement: Additional file 2 — Gene elements. The archive contains row data used for statistical significance of gene elements and CGIs overlap. See Table 1 and Figure 1 in the manuscript. [file 1471-2164-11-48-S2.ZIP › 1intron_coding_exon/1intron_coding_exon_chr8.txt]

chr8	+	153711	159289
chr8	+	183014	183720
chr8	+	353214	371339
chr8	-	371445	375613
chr8	+	656008	671139
chr8	+	762194	847910
chr8	+	1485257	1501254
chr8	+	1707171	1715821
chr8	+	1761709	1778924
chr8	+	1779010	1793531
chr8	+	1802176	1804765
chr8	+	1812308	1818206
chr8	+	1986395	1987681
chr8	+	6251619	6254206
chr8	-	6276516	6280975
chr8	-	6364924	6366106
chr8	+	6377417	6407575
chr8	-	6553817	6569797
chr8	-	6781074	6781659
chr8	-	6861032	6861607
chr8	-	7296132	7297190
chr8	+	7307792	7308374
chr8	-	7743040	7743621
chr8	+	8692412	8784980
chr8	+	8898092	8902888
chr8	+	9451533	9475077
chr8	+	9990964	10102751
chr8	-	10420660	10424425
chr8	-	10516693	10517512
chr8	-	10729696	10734657
chr8	-	10793837	10819553
chr8	+	10819751	11095494
chr8	+	11179990	11190111
chr8	-	11251211	11253053
chr8	+	11330022	11332957
chr8	+	11438266	11440968
chr8	+	11603847	11643835
chr8	+	11666504	11674514
chr8	+	11674869	11678119
chr8	-	11697850	11703710
chr8	+	11747614	11748246
chr8	-	12382816	12432821
chr8	-	12637281	12638580
chr8	+	12639021	12639874
chr8	-	12854239	12892712
chr8	-	13017538	13034823
chr8	-	13303500	13400928
chr8	+	14226085	14456611
chr8	-	15442449	15524958
chr8	-	16077181	16079765
chr8	+	16897639	16903626
chr8	+	16929541	16965962
chr8	-	17058734	17086667
chr8	+	17145066	17146915
chr8	+	17149250	17167785
chr8	-	17178348	17181906
chr8	+	17275121	17315148
chr8	+	17445604	17446334
chr8	+	17453874	17456745
chr8	-	17479102	17491235
chr8	-	17556456	17557651
chr8	-	17586332	17599045
chr8	-	17617691	17623500
chr8	-	17645589	17655505
chr8	+	17783969	17787280
chr8	+	17837496	17838921
chr8	-	17874477	17887234
chr8	-	17977377	17985769
chr8	-	18557476	18585563
chr8	+	18706689	18710544
chr8	+	19221520	19234744
chr8	-	19259075	19262992
chr8	+	19360434	19406991
chr8	+	19722310	19724228
chr8	-	19841320	19849969
chr8	+	20081276	20082631
chr8	-	20099334	20106273
chr8	-	20155377	20156627
chr8	+	21825968	21826995
chr8	+	21833246	21880312
chr8	+	21938764	21938891
chr8	+	21956421	21956600
chr8	+	21980351	21980540
chr8	+	22012076	22012402
chr8	-	22015308	22015629
chr8	-	22041288	22042016
chr8	-	22054156	22054908
chr8	+	22068922	22069794
chr8	+	22075329	22076030
chr8	-	22079012	22087058
chr8	+	22140484	22141650
chr8	+	22159073	22160677
chr8	+	22193043	22194576
chr8	+	22318439	22321766
chr8	+	22354917	22388410
chr8	+	22468067	22468319
chr8	+	22479943	22480117
chr8	+	22494156	22494835
chr8	+	22513219	22514338
chr8	+	22514816	22515168
chr8	+	22519290	22519541
chr8	-	22529707	22530876
chr8	-	22543463	22543899
chr8	-	22558262	22582501
chr8	+	22833769	22841041
chr8	-	22918085	22918828
chr8	-	22940747	22941179
chr8	+	22956702	22982208
chr8	-	23016640	23025176
chr8	-	23068438	23077243
chr8	+	23125671	23138213
chr8	-	23160453	23162666
chr8	-	23273724	23281454
chr8	-	23362398	23363350
chr8	-	23596183	23596230
chr8	+	23765843	23767863
chr8	+	24207654	24213430
chr8	+	24298051	24305718
chr8	+	24354619	24355929
chr8	+	24828292	24829021
chr8	+	25098384	25157105
chr8	-	25286152	25287049
chr8	-	25335102	25336622
chr8	+	25359684	25371631
chr8	+	25373734	25373815
chr8	-	25416978	25419941
chr8	+	25800315	25801274
chr8	+	26205260	26207097
chr8	+	26296664	26304674
chr8	+	26491727	26495400
chr8	-	26557525	26561061
chr8	-	26772640	26777520
chr8	-	27155927	27157144
chr8	+	27218307	27224234
chr8	+	27311223	27333327
chr8	-	27344907	27345692
chr8	+	27383416	27384419
chr8	-	27404744	27414358
chr8	-	27519959	27522371
chr8	-	27522521	27523908
chr8	+	27524035	27528088
chr8	-	27547644	27563136
chr8	-	27662035	27665947
chr8	-	27678688	27685948
chr8	-	27741635	27746491
chr8	-	27879979	27900939
chr8	+	27943855	27944678
chr8	+	28006670	28010653
chr8	+	28010755	28013262
chr8	-	28242720	28252474
chr8	-	28273261	28274320
chr8	+	28387244	28396783
chr8	+	28416639	28434072
chr8	-	28631644	28644657
chr8	-	28707424	28709979
chr8	+	28773000	28803309
chr8	+	28877327	28883477
chr8	-	28883956	28893505
chr8	-	29158876	29176415
chr8	-	29253680	29263281
chr8	-	29639859	29661449
chr8	-	30047118	30050934
chr8	+	30051114	30059904
chr8	+	30072587	30078954
chr8	+	30133465	30141167
chr8	-	30362217	30451835
chr8	-	30612183	30630491
chr8	-	30689148	30704588
chr8	-	30776814	30789377
chr8	+	30817023	30819061
chr8	+	31035602	31036209
chr8	+	32525887	32572886
chr8	-	32625446	32705007
chr8	-	33371316	33430275
chr8	+	33432956	33438431
chr8	-	33462282	33465436
chr8	-	33486993	33489026
chr8	-	33535832	33543758
chr8	-	33569273	33570592
chr8	+	33570808	33574354
chr8	+	35521596	35526350
chr8	+	37672899	37673819
chr8	+	37714706	37717039
chr8	+	37739435	37742200
chr8	-	37774211	37791570
chr8	-	37825332	37826305
chr8	-	37847205	37847953
chr8	-	37851999	37853784
chr8	+	37854228	37875746
chr8	+	38007394	38033754
chr8	+	38082414	38083051
chr8	-	38083842	38087052
chr8	-	38125430	38127429
chr8	+	38148709	38152949
chr8	+	38153815	38169361
chr8	+	38209890	38211067
chr8	-	38222626	38222906
chr8	-	38245137	38245556
chr8	+	38315283	38324171
chr8	+	38369671	38376945
chr8	-	38377085	38377526
chr8	-	38402921	38404595
chr8	-	38406624	38434030
chr8	+	38493188	38504997
chr8	+	38797311	38801981
chr8	-	38951406	38951705
chr8	-	38970337	38971993
chr8	+	38972082	38972888
chr8	+	38973837	38984560
chr8	+	39084510	39094760
chr8	+	39199915	39222757
chr8	+	39301016	39301887
chr8	-	39561354	39561950
chr8	+	39813889	39814806
chr8	+	39890686	39894549
chr8	-	39911895	39925823
chr8	-	40744407	40802250
chr8	+	41280215	41283397
chr8	+	41467642	41474183
chr8	+	41506975	41513034
chr8	-	41575981	41586090
chr8	-	41623371	41623869
chr8	-	41640418	41641479
chr8	-	41734813	41774186
chr8	+	41964239	42025052
chr8	-	42131636	42134614
chr8	+	42168090	42169788
chr8	+	42248881	42265307
chr8	-	42315361	42315685
chr8	+	42352506	42353609
chr8	-	42370954	42371757
chr8	+	42442593	42448776
chr8	+	42520907	42522954
chr8	-	42671899	42683015
chr8	-	42739505	42742651
chr8	-	42813682	42817323
chr8	+	42848307	42862027
chr8	+	42871489	42880471
chr8	+	43030847	43033390
chr8	+	43078131	43096405
chr8	+	43155039	43156443
chr8	+	43267084	43271318
chr8	+	49036328	49036627
chr8	-	49083584	49118144
chr8	-	49806616	49810205
chr8	+	49995554	49996298
chr8	+	50147998	50149169
chr8	-	51469379	51477321
chr8	-	52449845	52483179
chr8	-	52920877	52935957
chr8	-	53287223	53289315
chr8	-	53617559	53640179
chr8	-	53759127	53760511
chr8	-	54310225	54325893
chr8	-	54326029	54326070
chr8	+	54908200	54916690
chr8	+	54927178	54954369
chr8	-	54956198	55014687
chr8	-	55085606	55097175
chr8	+	55176053	55176867
chr8	+	55210505	55211622
chr8	+	55696695	55697228
chr8	-	56178409	56432790
chr8	+	56831525	56837747
chr8	+	56848833	56857859
chr8	+	56880150	56885992
chr8	-	57017105	57021559
chr8	-	57149273	57149493
chr8	+	57242617	57243140
chr8	+	57288023	57289709
chr8	-	57289781	57291544
chr8	-	57387402	57391127
chr8	+	58055311	58068311
chr8	-	59053598	59056005
chr8	+	59573583	59575131
chr8	-	59640198	59645998
chr8	-	59718187	59734685
chr8	-	60035122	60193998
chr8	+	61354994	61356160
chr8	+	61592367	61633963
chr8	+	61818211	61856111
chr8	+	61895204	61896901
chr8	+	61931316	61931556
chr8	-	62375396	62451716
chr8	+	62759302	62764785
chr8	-	63324241	63654650
chr8	-	64110884	64113772
chr8	+	64148202	64160930
chr8	-	64262858	64284793
chr8	-	65699651	65873576
chr8	-	66680328	66688032
chr8	+	66697144	66702004
chr8	-	66744808	66757140
chr8	+	66857633	66863670
chr8	+	67126456	67151447
chr8	-	67202226	67203091
chr8	+	67498572	67500830
chr8	+	67519210	67519381
chr8	-	67568508	67571224
chr8	+	67726334	67739037
chr8	+	67752744	67754508
chr8	+	67868622	67873329
chr8	+	67879237	67888640
chr8	-	67949024	67949113
chr8	-	68089382	68092407
chr8	+	68134235	68136642
chr8	+	68149141	68151269
chr8	+	68170522	68177824
chr8	-	68236705	68238519
chr8	-	68377256	68417952
chr8	-	68581678	68584305
chr8	+	68699041	68820802
chr8	+	69027325	69092633
chr8	+	69105448	69112946
chr8	+	69406129	69514286
chr8	+	69514436	69521116
chr8	+	69700445	69715163
chr8	+	70638937	70650757
chr8	+	70667773	70675390
chr8	-	70676619	70677979
chr8	-	70836665	70906555
chr8	-	71143322	71143949
chr8	-	71288865	71291448
chr8	-	71674872	71682865
chr8	+	71736687	71743787
chr8	-	71756120	71781720
chr8	-	72408964	72429570
chr8	+	73146657	73150087
chr8	+	73643103	74010722
chr8	-	74083995	74088682
chr8	-	74156003	74167642
chr8	+	74367587	74368387
chr8	-	74370368	74371981
chr8	-	74670087	74678514
chr8	-	74763603	74783820
chr8	-	74945091	74953596
chr8	+	75030844	75034553
chr8	+	75051281	75053543
chr8	-	75066344	75079583
chr8	+	75390411	75395698
chr8	+	75425369	75426062
chr8	+	75900313	75918769
chr8	+	76061036	76087221
chr8	+	76618770	76622375
chr8	+	77781469	77782412
chr8	+	79673326	79676530
chr8	-	79740955	79750575
chr8	-	79813426	79814791
chr8	+	79872999	79879702
chr8	-	80686005	80711590
chr8	-	80842085	80842364
chr8	-	81077971	81104825
chr8	+	81139384	81155104
chr8	+	81562573	81574282
chr8	-	81575173	81588698
chr8	-	81767898	81896163
chr8	+	82066321	82067892
chr8	-	82355465	82358154
chr8	-	82519780	82522103
chr8	-	82555389	82557884
chr8	-	82755574	82756287
chr8	-	82788830	82789593
chr8	+	82793015	82796016
chr8	-	82807607	82827852
chr8	+	82904307	82914401
chr8	+	85780851	85849367
chr8	+	86228867	86229404
chr8	-	86277142	86301632
chr8	+	86316774	86316866
chr8	-	86345347	86350219
chr8	+	86437931	86441079
chr8	+	86538425	86539191
chr8	-	86563597	86564751
chr8	+	87145975	87150780
chr8	-	87180454	87195052
chr8	+	87304449	87310937
chr8	-	87455466	87462069
chr8	+	87588458	87589836
chr8	-	87610022	87610287
chr8	+	87821081	87824842
chr8	-	87947928	87968884
chr8	+	89278652	89408419
chr8	+	90839597	90844192
chr8	+	90846862	90851135
chr8	-	90991124	90995477
chr8	-	91062298	91062778
chr8	+	91064260	91065928
chr8	-	91082966	91098526
chr8	-	91163507	91164022
chr8	+	91713112	91726514
chr8	+	91873390	91883093
chr8	-	92022303	92031209
chr8	+	92102809	92122047
chr8	+	92151871	92152540
chr8	+	92184249	92270924
chr8	-	92331249	92370538
chr8	-	93096225	93098629
chr8	-	93098768	93143949
chr8	+	93973479	93998332
chr8	+	94782078	94782626
chr8	-	94836542	94837180
chr8	-	95270690	95276038
chr8	-	95334517	95341576
chr8	-	95539841	95548808
chr8	-	95599347	95600388
chr8	+	95625347	95634788
chr8	+	95722855	95723358
chr8	+	95801419	95807733
chr8	+	95846719	95847113
chr8	+	95904966	95906295
chr8	-	95930937	95931318
chr8	-	95975524	95975611
chr8	+	96021625	96022233
chr8	-	96106610	96113397
chr8	-	96345179	96350438
chr8	-	97314632	97316915
chr8	+	97338519	97339760
chr8	+	97343624	97354701
chr8	+	97368551	97376500
chr8	+	97575736	97674882
chr8	+	97866735	97916375
chr8	+	98726292	98742474
chr8	+	98857513	98886755
chr8	+	98969647	99012355
chr8	+	99042935	99060288
chr8	-	99085188	99088507
chr8	+	99126493	99126750
chr8	-	99146132	99170478
chr8	+	99190156	99198435
chr8	-	99204884	99208997
chr8	-	99335492	99375406
chr8	+	99856224	99906918
chr8	+	100031013	100032058
chr8	+	100095340	100119825
chr8	-	100238148	100251441
chr8	-	100969023	100973311
chr8	+	101186807	101187300
chr8	+	101232821	101233226
chr8	-	101243825	101247216
chr8	-	101356566	101368904
chr8	-	101609408	101610926
chr8	-	101699135	101699734
chr8	-	101730753	101730852
chr8	-	101799685	101802794
chr8	-	102006444	102029999
chr8	+	102281502	102283010
chr8	+	102574194	102624643
chr8	-	102624841	102634117
chr8	-	102774301	102800655
chr8	-	103307439	103313552
chr8	-	103313709	103320230
chr8	-	103443031	103493576
chr8	-	103733802	103734873
chr8	+	103921228	103924954
chr8	+	104122373	104123742
chr8	-	104222462	104294321
chr8	+	104315777	104327697
chr8	+	104381689	104399992
chr8	-	104453211	104457140
chr8	+	104489189	104496187
chr8	+	104496921	104501666
chr8	+	104582467	104778488
chr8	+	104901034	104966700
chr8	-	105430986	105436279
chr8	-	105532809	105548060
chr8	+	105613368	105670222
chr8	+	106400386	106500546
chr8	+	106642886	106715648
chr8	+	107699588	107760612
chr8	+	107760697	107764601
chr8	+	107788550	107792024
chr8	-	107792195	107795225
chr8	-	108384772	108403302
chr8	-	108428502	108578665
chr8	-	109042222	109070459
chr8	-	109070649	109163948
chr8	-	109321481	109323203
chr8	+	109323319	109330017
chr8	-	109525104	109531226
chr8	+	110403869	110411209
chr8	+	110415880	110417531
chr8	+	110444059	110445950
chr8	-	110632313	110635268
chr8	-	110700445	110724132
chr8	-	110724353	110726040
chr8	-	111054193	111055332
chr8	-	114396199	114458142
chr8	-	116686405	116700533
chr8	+	117807593	117837085
chr8	-	117848212	117851610
chr8	+	117944680	117948005
chr8	+	118216819	118228372
chr8	+	118228574	118234362
chr8	-	118602474	118610069
chr8	-	118918622	119191504
chr8	-	119662314	119703223
chr8	+	120014721	120033211
chr8	+	120148850	120171098
chr8	-	120498038	120498163
chr8	-	120719949	120720168
chr8	-	120913153	120913902
chr8	+	120934637	120937034
chr8	+	120955390	121009819
chr8	-	121229351	121239548
chr8	+	121524730	121526488
chr8	-	121527010	121527852
chr8	-	121775330	121892693
chr8	-	122698628	122710134
chr8	+	124112138	124123390
chr8	+	124154268	124158530
chr8	+	124158679	124165581
chr8	+	124209935	124210485
chr8	+	124264758	124273222
chr8	-	124273392	124275443
chr8	-	124320566	124322650
chr8	-	124415744	124417793
chr8	-	124452760	124453090
chr8	+	124462099	124477607
chr8	-	124498354	124509343
chr8	-	124594804	124595660
chr8	-	124616236	124622319
chr8	+	124817299	124818740
chr8	+	124850196	124855499
chr8	-	124865998	124866500
chr8	-	125095896	125097293
chr8	-	125412215	125453275
chr8	-	125597453	125600239
chr8	+	125604425	125620446
chr8	-	125620710	125624507
chr8	-	125637828	125639102
chr8	-	125647182	125648492
chr8	-	125648601	125649800
chr8	+	125785614	125809305
chr8	-	126057143	126057769
chr8	+	126164683	126165136
chr8	+	126183912	126232593
chr8	+	126512687	126514739
chr8	-	128820448	128821822
chr8	-	130833576	130834125
chr8	-	130857714	130858795
chr8	-	130933707	130935693
chr8	-	130952925	130960816
chr8	-	131439572	131483312
chr8	+	132071971	132120801
chr8	-	133026302	133027910
chr8	-	133267611	133561575
chr8	-	133743056	133756911
chr8	+	133838723	133840267
chr8	+	133859340	133875836
chr8	+	133880289	133880521
chr8	+	133885460	133886040
chr8	-	133948495	133949540
chr8	+	134132343	134141526
chr8	-	134272639	134294287
chr8	-	134323500	134325779
chr8	-	134361693	134365673
chr8	-	134547516	134557143
chr8	-	135719138	135738985
chr8	+	135739163	135794269
chr8	-	136539380	136602660
chr8	-	138919311	139164481
chr8	-	139230008	139232618
chr8	-	139959742	139964506
chr8	-	140700525	140784134
chr8	+	141530665	141537561
chr8	-	141590928	141593648
chr8	-	141664593	141714765
chr8	-	141840544	141843514
chr8	-	141872666	141879739
chr8	-	141958919	141969823
chr8	+	141970051	142063358
chr8	+	142216073	142217301
chr8	-	142268428	142269563
chr8	+	142301047	142307459
chr8	-	142501628	142504328
chr8	+	143425161	143433904
chr8	+	143543346	143553835
chr8	-	143779051	143780018
chr8	-	143820343	143820747
chr8	-	143829591	143830813
chr8	-	143843561	143848174
chr8	-	143854115	143854325
chr8	+	143864106	143864882
chr8	-	143918929	143919534
chr8	-	143953731	143954129
chr8	-	143957606	143957992
chr8	+	143995633	143996019
chr8	+	144173784	144174104
chr8	-	144195880	144195953
chr8	+	144311715	144312373
chr8	+	144366570	144367070
chr8	+	144423066	144428247
chr8	-	144446611	144449283
chr8	+	144484885	144488284
chr8	-	144522593	144528864
chr8	+	144692634	144694688
chr8	-	144712866	144713088
chr8	-	144728659	144728735
chr8	-	144731257	144731405
chr8	-	144739604	144740041
chr8	-	144740166	144742303
chr8	-	144761440	144762770
chr8	+	144769534	144769879
chr8	+	144844282	144845229
chr8	-	144870602	144871850
chr8	-	144946794	144946865
chr8	-	144968277	144969371
chr8	-	144975845	144975975
chr8	-	144978558	144983437
chr8	-	144991670	144991782
chr8	-	144992936	144993042
chr8	-	145084849	145085505
chr8	+	145132390	145132513
chr8	+	145137759	145137846
chr8	+	145158883	145166796
chr8	+	145167353	145167455
chr8	+	145205791	145206832
chr8	+	145209696	145210013
chr8	+	145210753	145210828
chr8	-	145222120	145222722
chr8	+	145230117	145230443
chr8	+	145232658	145232758
chr8	+	145241567	145241638
chr8	+	145290740	145295184
chr8	-	145347565	145349997
chr8	-	145459869	145471019
chr8	+	145483794	145485761
chr8	+	145486365	145503398
chr8	-	145508111	145508315
chr8	-	145515880	145520907
chr8	-	145551384	145551457
chr8	+	145552255	145552499
chr8	+	145553892	145554089
chr8	+	145568605	145573882
chr8	-	145588354	145588466
chr8	-	145590324	145590401
chr8	-	145597876	145605206
chr8	-	145609139	145609428
chr8	-	145612284	145612789
chr8	-	145622400	145623099
chr8	-	145638604	145638867
chr8	+	145660804	145660999
chr8	+	145662710	145662949
chr8	-	145664179	145664518
chr8	-	145671453	145671773
chr8	+	145693645	145694167
chr8	+	145700658	145700793
chr8	+	145706207	145706549
chr8	-	145716247	145716428
chr8	-	145724265	145724952
chr8	-	145777470	145801727
chr8	-	145974354	145974627
chr8	+	145988104	145988180
chr8	+	145999137	145999828
chr8	-	146025280	146025665
chr8	-	146086264	146086496
chr8	+	146128781	146142200
chr8	+	146248688	146248774
