# Supplementary material for: Intergenic, gene terminal, and intragenic CpG islands in the human genome
Source: BMC Genomics. 2010 Jan 19;11:48. doi: 10.1186/1471-2164-11-48 (PMC2817693; doi:10.1186/1471-2164-11-48)
Supplement: Additional file 2 — Gene elements. The archive contains row data used for statistical significance of gene elements and CGIs overlap. See Table 1 and Figure 1 in the manuscript. [file 1471-2164-11-48-S2.ZIP › 1intron_coding_exon/1intron_coding_exon_chr9.txt]

chr9	-	7167	7343
chr9	-	25265	25503
chr9	+	165785	167722
chr9	+	276637	279508
chr9	+	324385	326580
chr9	+	667010	700802
chr9	+	703465	720049
chr9	+	722618	724746
chr9	+	724836	728283
chr9	+	832193	836958
chr9	+	1041662	1042128
chr9	+	1042139	1043720
chr9	+	2019248	2022950
chr9	+	2148979	2149812
chr9	+	2151904	2160417
chr9	+	2172243	2176094
chr9	-	2612272	2625451
chr9	-	2823433	2824030
chr9	-	2827402	2828425
chr9	-	3336765	3385471
chr9	+	4108882	4115733
chr9	-	4480771	4534565
chr9	+	4652037	4656211
chr9	+	4669900	4674875
chr9	-	4687212	4687755
chr9	+	4712626	4730936
chr9	+	4783228	4813546
chr9	+	5012081	5012088
chr9	-	5012214	5019781
chr9	-	5294197	5294369
chr9	+	5351889	5421896
chr9	+	5446166	5447077
chr9	+	5447421	5452832
chr9	-	5512602	5524743
chr9	-	5791329	5795026
chr9	-	5800232	5801110
chr9	+	5821029	5822689
chr9	-	5882552	5887555
chr9	+	5914846	5919043
chr9	+	6231786	6240472
chr9	-	6403644	6410910
chr9	+	6634693	6635244
chr9	-	6783133	6795597
chr9	+	8626845	8723779
chr9	-	12684382	12685513
chr9	-	13237801	13240298
chr9	-	14136807	14140143
chr9	-	14297520	14303480
chr9	-	14662927	14664184
chr9	-	14738638	14740124
chr9	-	14760805	14764062
chr9	-	14853902	14858741
chr9	-	15172414	15175277
chr9	+	15257947	15297081
chr9	-	15413192	15413905
chr9	+	15496636	15500114
chr9	+	15554128	15561620
chr9	+	15734776	15735511
chr9	-	15769149	15774505
chr9	-	16419998	16425552
chr9	-	16573084	16717794
chr9	+	16717996	16860643
chr9	+	17125424	17133284
chr9	+	17263865	17288186
chr9	+	17569286	17737062
chr9	+	18464294	18494825
chr9	+	18629410	18647635
chr9	-	18816462	18819839
chr9	-	18940936	19022868
chr9	-	19046403	19047958
chr9	-	19070671	19072870
chr9	-	19079558	19083168
chr9	-	19086768	19092521
chr9	+	19116308	19116394
chr9	+	19288121	19289225
chr9	-	19337085	19340698
chr9	+	19369617	19370187
chr9	+	19399191	19413858
chr9	-	19413975	19414696
chr9	-	19612298	19775934
chr9	-	20350840	20353473
chr9	+	20610834	20612243
chr9	+	20705410	20707791
chr9	-	20919596	20923011
chr9	+	21019398	21021551
chr9	-	21792781	21805430
chr9	-	21961208	21964676
chr9	+	23721124	23752003
chr9	-	26084626	26099949
chr9	-	26877512	26882410
chr9	-	26918407	26925010
chr9	+	26925205	26936894
chr9	+	26952086	26968124
chr9	-	26978727	26980130
chr9	-	26988240	26989611
chr9	-	27286737	27286977
chr9	-	27349235	27445130
chr9	-	27540706	27546558
chr9	+	27555589	27556674
chr9	+	32395602	32397257
chr9	-	32398650	32408124
chr9	-	32490938	32516058
chr9	-	32540967	32542431
chr9	-	32561051	32562878
chr9	-	32974856	32975968
chr9	-	32976029	32977541
chr9	-	32978128	32979756
chr9	+	32979894	32991564
chr9	-	33016615	33016809
chr9	-	33038257	33043120
chr9	-	33063805	33066580
chr9	+	33125423	33156755
chr9	-	33230268	33235108
chr9	+	33252829	33254221
chr9	+	33255146	33256006
chr9	+	33260715	33261148
chr9	+	33280596	33284416
chr9	-	33285426	33291259
chr9	-	33376540	33376966
chr9	-	33385194	33391234
chr9	-	33433891	33437420
chr9	+	33462411	33463786
chr9	+	33514694	33518723
chr9	+	33785612	33786639
chr9	-	33807933	33876877
chr9	-	33917079	33917794
chr9	-	33931861	33933417
chr9	-	34001663	34007047
chr9	-	34088516	34096431
chr9	+	34115276	34116351
chr9	+	34210947	34224212
chr9	-	34232107	34239775
chr9	-	34245164	34245732
chr9	+	34247980	34249593
chr9	-	34329165	34333120
chr9	-	34371130	34371366
chr9	-	34375780	34387496
chr9	+	34395963	34448201
chr9	-	34449052	34473444
chr9	-	34554831	34558894
chr9	-	34608758	34610365
chr9	-	34627087	34627216
chr9	+	34627418	34627543
chr9	+	34636784	34637084
chr9	-	34645315	34645600
chr9	-	34652414	34652560
chr9	-	34680340	34681087
chr9	+	34699895	34699996
chr9	+	34980810	34983195
chr9	-	34983442	34986260
chr9	-	35058360	35062333
chr9	-	35069239	35069437
chr9	-	35083578	35083897
chr9	-	35084357	35085051
chr9	-	35092821	35093046
chr9	-	35096641	35096829
chr9	+	35096889	35097377
chr9	+	35152303	35218010
chr9	+	35538533	35545055
chr9	-	35595836	35595979
chr9	-	35608119	35608218
chr9	+	35640635	35640750
chr9	-	35648483	35648571
chr9	+	35654848	35655028
chr9	-	35664360	35665533
chr9	-	35679269	35679700
chr9	+	35715319	35715561
chr9	-	35722899	35722991
chr9	+	35734704	35738342
chr9	+	35739869	35740238
chr9	-	35783073	35783893
chr9	-	35801999	35802100
chr9	-	35803782	35804895
chr9	-	35809998	35811434
chr9	+	35815371	35815560
chr9	+	35832715	35835970
chr9	+	35842971	35843136
chr9	+	36027096	36042260
chr9	+	36126789	36137781
chr9	-	36181271	36187546
chr9	-	36236480	36239188
chr9	-	36362591	36365930
chr9	+	36380614	36390093
chr9	-	36571737	36573622
chr9	+	37010799	37023982
chr9	+	37116940	37292183
chr9	+	37412831	37414840
chr9	+	37415992	37416533
chr9	+	37419834	37420506
chr9	+	37476121	37476698
chr9	+	37476804	37477858
chr9	+	37682740	37697411
chr9	-	37752115	37752572
chr9	+	37774061	37774717
chr9	+	37791403	37809283
chr9	-	37844980	37847236
chr9	-	38006129	38057925
chr9	-	38404201	38413961
chr9	-	38565696	38567049
chr9	-	38606042	38610076
chr9	-	39257004	39277976
chr9	-	40248265	40311533
chr9	+	40513887	40518547
chr9	+	44497013	44501902
chr9	-	45569425	45576688
chr9	-	45778910	45786490
chr9	-	66937500	66957987
chr9	-	67537080	67537496
chr9	+	67942731	67942833
chr9	+	68142119	68142220
chr9	+	68142288	68143432
chr9	+	68201859	68222667
chr9	+	68667154	68668564
chr9	+	68880418	68890853
chr9	+	69018903	69057016
chr9	+	69057072	69060807
chr9	-	69180740	69215967
chr9	-	69320614	69360480
chr9	+	69578725	69604322
chr9	+	69665502	69688985
chr9	+	69888702	69889052
chr9	-	69988290	70013170
chr9	+	70015595	70017029
chr9	-	70103734	70108772
chr9	-	70691062	70707377
chr9	-	70708982	70965647
chr9	-	71714733	71719083
chr9	+	71719419	71719424
chr9	-	71756307	71791474
chr9	+	71903855	71904966
chr9	-	71994153	72039968
chr9	+	72204692	72205097
chr9	-	72493135	72533177
chr9	+	72784723	72797404
chr9	+	73003072	73003163
chr9	-	74342454	74474750
chr9	-	74606279	74606468
chr9	-	74661435	74664773
chr9	-	74703219	74731700
chr9	-	74860902	74861722
chr9	-	74861919	74872481
chr9	+	74922051	74922795
chr9	+	74933206	74961972
chr9	+	75735844	75776847
chr9	-	76155322	76165890
chr9	-	76237040	76238559
chr9	-	76497154	76499892
chr9	-	76548570	76549230
chr9	+	76698679	76750397
chr9	-	77022275	77044413
chr9	-	77373724	77492139
chr9	+	77766816	77875569
chr9	+	78108787	78109840
chr9	+	78141741	78145070
chr9	-	79417304	79418155
chr9	-	81530190	81530301
chr9	+	81531904	81532685
chr9	+	81773169	81773923
chr9	-	81833474	81834245
chr9	-	82870391	82906905
chr9	-	83092986	83111480
chr9	-	83158217	83176320
chr9	-	83194227	83217381
chr9	+	83234178	83312086
chr9	-	83473429	83486015
chr9	-	83530625	83551968
chr9	-	83643798	83650770
chr9	-	83753122	83759762
chr9	-	83789459	83799849
chr9	-	83822256	83822663
chr9	+	84157924	84185042
chr9	+	84515430	84546626
chr9	+	85786753	85800827
chr9	-	85858367	85861006
chr9	-	85922061	85923660
chr9	-	86072500	86074006
chr9	-	86118712	86126846
chr9	-	86161746	86163426
chr9	-	86184575	86185470
chr9	+	86190950	86197148
chr9	+	87343609	87449421
chr9	+	87493349	87494388
chr9	+	87572199	87572494
chr9	+	87573279	87574040
chr9	+	87617468	87617566
chr9	-	87727670	87728459
chr9	+	87818544	87818840
chr9	+	88271061	88293408
chr9	+	88293459	88306963
chr9	+	88380206	88415554
chr9	-	88835711	88835937
chr9	+	88957096	89022455
chr9	+	89155821	89159637
chr9	+	89163082	89164119
chr9	+	89164267	89170015
chr9	-	89185949	89191349
chr9	-	89207997	89208209
chr9	+	89247486	89249819
chr9	+	89449644	89449899
chr9	+	89450003	89450134
chr9	-	90686153	90687269
chr9	-	91197993	91203464
chr9	-	91597939	91599108
chr9	-	91617656	91791703
chr9	-	91954400	91957150
chr9	-	92127677	92128372
chr9	-	92130120	92131137
chr9	-	92161194	92163504
chr9	+	92165341	92165859
chr9	-	92167943	92174005
chr9	-	92243023	92245070
chr9	-	92257315	92258455
chr9	-	92312619	92316460
chr9	+	92359713	92364411
chr9	+	92442346	92453149
chr9	-	92453231	92454358
chr9	-	92500519	92511744
chr9	+	92571074	92606341
chr9	-	92651708	92655431
chr9	-	92697741	92698028
chr9	+	92698156	92716851
chr9	+	92818547	92844760
chr9	+	92910986	92917619
chr9	-	92938190	92949509
chr9	+	92968476	92975979
chr9	+	93027448	93071531
chr9	+	93105871	93109581
chr9	-	93150422	93159355
chr9	+	93292437	93293983
chr9	+	93294227	93312976
chr9	+	93418709	93471805
chr9	+	93926606	93927086
chr9	+	93927260	93929666
chr9	+	94120683	94134176
chr9	+	94134305	94134809
chr9	-	94287020	94288658
chr9	-	94429307	94435393
chr9	+	94462329	94480977
chr9	-	94602418	94614837
chr9	-	95089354	95090963
chr9	-	95324041	95327521
chr9	+	95348437	95349997
chr9	+	95717922	95722704
chr9	+	95757667	95758062
chr9	-	95814926	95819896
chr9	-	96140300	96143787
chr9	-	96210143	96225313
chr9	+	96240152	96259449
chr9	-	96292466	96300214
chr9	-	96407321	96461055
chr9	-	96496611	96496926
chr9	-	96616684	96617836
chr9	-	96686854	96693783
chr9	-	96800735	96814689
chr9	+	96879453	96879754
chr9	+	97133325	97135782
chr9	+	97149970	97151249
chr9	+	97216486	97217289
chr9	+	97270510	97272768
chr9	+	97366146	97388020
chr9	-	97397549	97404567
chr9	-	97448099	97459593
chr9	+	97467835	97469234
chr9	-	97475753	97482629
chr9	-	97531477	97535485
chr9	-	97535597	97538957
chr9	-	97746830	97751796
chr9	-	97758176	97764254
chr9	-	97769316	97771871
chr9	+	97778102	97779894
chr9	+	97825447	97836466
chr9	-	97898778	97902617
chr9	-	97936867	97941767
chr9	-	97951822	97960818
chr9	-	97979526	97999296
chr9	-	98052681	98054944
chr9	-	98070986	98075252
chr9	-	98093764	98097009
chr9	-	98419910	98550253
chr9	-	98615918	98619241
chr9	-	98626714	98631940
chr9	+	98632444	98637969
chr9	+	98649907	98665091
chr9	+	98673795	98677084
chr9	+	98677204	98678807
chr9	+	98785910	98785997
chr9	-	98947140	98970690
chr9	+	99060674	99062815
chr9	+	99064204	99064381
chr9	+	99668639	99669876
chr9	+	99670831	99674524
chr9	-	99757200	99770613
chr9	+	99902010	99940620
chr9	+	99946465	99968218
chr9	-	99968387	100067897
chr9	+	100189244	100191020
chr9	+	100284194	100292392
chr9	+	100315578	100340600
chr9	-	101027395	101111715
chr9	+	101210160	101212775
chr9	+	101241027	101241719
chr9	-	101241848	101249764
chr9	+	101271804	101272612
chr9	+	101377390	101382038
chr9	+	101386723	101388655
chr9	-	101395943	101396529
chr9	+	101529038	101579117
chr9	+	102420234	102427586
chr9	+	102837235	102843413
chr9	+	103937389	103937982
chr9	+	103971682	103973843
chr9	+	104589689	104592790
chr9	-	104606137	104608159
chr9	-	104724994	104726262
chr9	+	104731032	104745449
chr9	+	105086741	105141054
chr9	+	105290072	105306070
chr9	+	105348445	105350451
chr9	+	105416974	105438432
chr9	+	105536609	105547431
chr9	+	105547590	105563371
chr9	+	106765440	106765967
chr9	+	106771596	106772359
chr9	+	107125532	107141975
chr9	-	107143951	107148213
chr9	-	107329029	107329130
chr9	-	107330104	107330765
chr9	-	108753016	108754098
chr9	+	108771757	108772831
chr9	-	108776401	108777471
chr9	-	108790070	108794043
chr9	-	108841092	108855136
chr9	-	108915274	108922673
chr9	-	109121757	109149033
chr9	+	109299235	109305131
chr9	+	109482702	109622321
chr9	+	109622369	109709324
chr9	-	109890691	109977960
chr9	-	110093298	110098246
chr9	-	110176156	110179607
chr9	-	110250787	110252897
chr9	-	110341074	110344872
chr9	-	110388127	110391683
chr9	+	110391940	110420847
chr9	-	110510819	110524507
chr9	-	110717558	110783255
chr9	+	110784004	110813907
chr9	-	111369643	111372708
chr9	-	111436103	111439151
chr9	+	111445721	111450848
chr9	+	111473579	111488940
chr9	+	111489095	111491286
chr9	-	111503551	111508648
chr9	-	111617811	111622764
chr9	+	111627871	111633208
chr9	-	111739149	111756438
chr9	-	111944121	111953488
chr9	-	111984335	111985305
chr9	-	111999449	112016967
chr9	-	112110031	112139666
chr9	+	112172310	112175304
chr9	+	112222016	112245828
chr9	-	112417087	112487483
chr9	-	112531453	112535965
chr9	-	112536069	112558295
chr9	-	112729249	112731387
chr9	+	112891708	112898391
chr9	+	112998007	112999559
chr9	-	113098112	113098945
chr9	+	113109274	113114260
chr9	-	113117605	113118377
chr9	-	113164746	113164844
chr9	+	113172951	113173740
chr9	-	113191615	113196072
chr9	-	113234170	113235280
chr9	+	113251975	113252061
chr9	+	113255479	113255591
chr9	+	113302171	113303539
chr9	+	113305716	113321323
chr9	+	113343465	113347274
chr9	+	113349473	113350373
chr9	+	113426262	113433165
chr9	+	113436173	113436262
chr9	-	113718248	113810949
chr9	-	113918575	113919926
chr9	+	113939271	113939440
chr9	+	113997847	114004547
chr9	+	114149613	114151092
chr9	+	114165082	114165493
chr9	-	114171853	114172266
chr9	-	114216002	114218299
chr9	-	114219367	114222893
chr9	-	114266381	114266821
chr9	-	114266859	114268044
chr9	+	114320606	114346017
chr9	+	114429755	114434384
chr9	+	114459136	114466182
chr9	-	114478905	114480376
chr9	-	114635403	114647636
chr9	-	114759973	114771942
chr9	+	114929107	114932394
chr9	-	115218549	115242190
chr9	+	115746476	115766855
chr9	-	115996421	116028985
chr9	-	116462277	116493360
chr9	-	116493627	116528529
chr9	-	116850093	116881651
chr9	+	117133347	117256328
chr9	+	117550151	117550393
chr9	-	117550562	117554219
chr9	-	119050774	119055750
chr9	-	119090983	119154969
chr9	-	120251149	120253189
chr9	-	120285575	120289726
chr9	-	120413874	120421751
chr9	-	120620378	120629600
chr9	-	120675289	120684568
chr9	-	120715893	120716387
chr9	-	120765625	120767767
chr9	+	120888216	120892013
chr9	+	120930376	120932105
chr9	+	120960373	120965761
chr9	+	120965917	120967546
chr9	-	121006933	121007937
chr9	+	121034057	121035192
chr9	+	121141838	121143793
chr9	+	121144000	121144741
chr9	-	121154321	121155764
chr9	+	121197989	121211958
chr9	+	121520615	121541156
chr9	+	121599000	121600729
chr9	-	121600830	121601716
chr9	-	121816813	121831027
chr9	+	121994242	122001459
chr9	-	122001853	122008599
chr9	-	122068864	122069241
chr9	+	122093807	122103212
chr9	+	122112909	122122274
chr9	-	122212925	122213017
chr9	-	122665031	122668448
chr9	-	122697231	122697564
chr9	-	122722628	122725036
chr9	+	122734860	122739111
chr9	+	122799043	122826316
chr9	+	122826553	122828046
chr9	-	122931684	122932106
chr9	+	123021061	123025964
chr9	-	123198188	123204696
chr9	-	123634464	123720783
chr9	+	123720855	123771721
chr9	+	123854302	123855792
chr9	+	124134847	124143767
chr9	-	124143888	124154340
chr9	+	124256769	124257196
chr9	-	124293033	124293922
chr9	-	124334983	124341922
chr9	-	124345054	124345126
chr9	-	124575183	124612852
chr9	+	124612865	124612930
chr9	+	124619194	124628806
chr9	+	124629072	124636855
chr9	-	124642908	124643245
chr9	+	124703389	124703742
chr9	-	124711273	124715523
chr9	-	124773240	124780409
chr9	-	124984511	124985217
chr9	+	125013014	125031476
chr9	-	125044900	125049395
chr9	+	125082741	125082837
chr9	-	125140940	125143814
chr9	-	125401643	125427387
chr9	+	125511741	125514148
chr9	+	125589487	125590381
chr9	+	125771679	125777303
chr9	+	126168844	126182339
chr9	+	126456422	126457214
chr9	-	126804180	126807675
chr9	+	126935760	126949747
chr9	+	127106855	127132999
chr9	+	127226979	127229024
chr9	+	127239120	127239207
chr9	+	127241840	127244388
chr9	+	127245637	127245790
chr9	-	127266637	127270663
chr9	+	127292638	127293113
chr9	+	127296433	127296829
chr9	-	127329597	127331275
chr9	+	127373612	127410652
chr9	-	127454274	127493434
chr9	+	127557028	127557376
chr9	-	127557997	127558675
chr9	-	127576398	127576952
chr9	-	127593134	127596911
chr9	-	127603484	127608733
chr9	+	127616301	127620423
chr9	+	127628074	127628532
chr9	+	127644896	127646116
chr9	-	127646247	127646330
chr9	-	127685079	127696121
chr9	-	127714895	127716443
chr9	-	127736525	127738074
chr9	-	127738166	127739788
chr9	-	127756675	127758240
chr9	-	127767813	127768985
chr9	-	127779357	127779650
chr9	+	127790059	127790200
chr9	+	127940559	127942927
chr9	-	127943230	127944201
chr9	+	127967275	127969271
chr9	-	127991497	127992069
chr9	-	128032278	128032520
chr9	-	128032547	128032645
chr9	-	128102023	128102297
chr9	-	128103093	128103286
chr9	-	128115806	128117725
chr9	+	128163564	128164132
chr9	+	128164762	128164847
chr9	+	128182672	128184958
chr9	+	128185127	128186986
chr9	+	128213249	128219826
chr9	+	128264812	128264977
chr9	+	128299271	128301398
chr9	+	128302500	128302773
chr9	+	128302844	128311014
chr9	+	128338131	128340244
chr9	+	128346738	128350707
chr9	-	128408811	128410603
chr9	-	128478861	128482523
chr9	+	128482773	128498373
chr9	+	128531489	128533001
chr9	-	128544773	128547134
chr9	-	128564573	128565826
chr9	+	128595793	128597240
chr9	+	128629210	128630165
chr9	-	128661019	128662570
chr9	-	128670989	128671577
chr9	+	128684635	128687185
chr9	+	128751155	128757927
chr9	+	128764190	128768869
chr9	-	128789585	128791020
chr9	+	128864257	128869924
chr9	+	128882524	128884135
chr9	+	128905465	128909604
chr9	+	128923041	128926499
chr9	-	128927140	128927349
chr9	-	128946140	128949646
chr9	+	128949911	128952315
chr9	-	128953465	128962344
chr9	+	129461664	129461899
chr9	-	129474699	129475885
chr9	+	129482556	129483719
chr9	-	129507960	129561062
chr9	+	129590571	129594719
chr9	-	129645245	129645904
chr9	-	129664680	129665740
chr9	+	129676600	129676971
chr9	-	129694470	129698138
chr9	-	129800387	129820297
chr9	+	129836792	129884784
chr9	+	129895907	129917467
chr9	+	130014561	130042789
chr9	+	130305889	130307728
chr9	+	130335546	130336306
chr9	+	130357275	130359244
chr9	+	130484706	130500422
chr9	+	130501603	130514893
chr9	+	130569818	130571547
chr9	+	130598855	130600431
chr9	-	130740467	130759003
chr9	-	130829338	130834507
chr9	+	130834988	130843476
chr9	+	130914529	130931224
chr9	+	131001602	131001741
chr9	+	131019560	131022695
chr9	+	131030691	131032463
chr9	-	131049696	131051068
chr9	+	131169569	131175216
chr9	+	131390082	131391024
chr9	+	131409282	131411053
chr9	-	131411162	131411342
chr9	-	131435629	131436007
chr9	-	131555891	131614560
chr9	+	131982528	131984582
chr9	-	132071986	132102905
chr9	-	132216798	132231264
chr9	-	132251413	132254192
chr9	+	132305200	132306395
chr9	+	132315408	132387249
chr9	-	132488205	132492268
chr9	+	132567637	132574800
chr9	-	132575897	132582916
chr9	-	132728278	132731794
chr9	+	132780141	132783112
chr9	-	132789033	132792308
chr9	+	132832246	132833707
chr9	+	132891720	132892221
chr9	+	132936106	132947026
chr9	+	132955839	132958787
chr9	+	132967010	132969343
chr9	-	132987568	132989395
chr9	-	133017094	133025912
chr9	-	133066474	133067282
chr9	-	133113544	133114068
chr9	-	133167126	133180131
chr9	-	133230992	133232429
chr9	+	133241662	133242948
chr9	-	133244656	133245329
chr9	+	133252730	133252829
chr9	-	133253101	133253342
chr9	+	133263876	133272346
chr9	+	133272986	133275459
chr9	+	133295212	133296419
chr9	-	133298507	133298596
chr9	+	133309686	133312293
chr9	+	133317223	133317773
chr9	+	133324856	133327261
chr9	-	133354864	133358157
chr9	+	133373093	133373643
chr9	+	133431479	133432079
chr9	-	133531387	133534520
chr9	-	133589048	133590898
chr9	-	133627278	133628518
chr9	-	133833896	133886750
chr9	+	133947120	133947940
chr9	+	134034635	134035377
chr9	+	134760088	134808701
chr9	+	134819125	134826263
chr9	+	134930294	134930394
chr9	-	134998713	135000315
chr9	+	135034253	135035559
chr9	+	135205931	135207984
chr9	-	135461263	135461811
chr9	+	135616455	135617499
chr9	+	135618545	135618787
chr9	+	135639379	135639836
chr9	+	135664044	135664567
chr9	-	135679689	135680083
chr9	-	135749270	135756907
chr9	+	135816918	135817193
chr9	-	135820160	135867887
chr9	-	135968025	135968112
chr9	-	136073207	136078815
chr9	-	136134221	136167426
chr9	-	136318545	136320736
chr9	+	136342701	136344564
chr9	+	136504963	136506258
chr9	-	136526136	136526629
chr9	-	136541751	136542183
chr9	-	136567313	136568587
chr9	-	136575492	136576193
chr9	-	136579357	136580378
chr9	+	136580529	136580616
chr9	-	136581029	136582284
chr9	-	136605153	136608896
chr9	-	136617654	136617857
chr9	-	136618451	136618538
chr9	+	136714392	136716014
chr9	-	136838652	136838844
chr9	+	136847846	136857464
chr9	+	136883018	136887864
chr9	-	136892318	136892412
chr9	-	136912310	136913075
chr9	+	136917853	136918682
chr9	-	136918862	136919033
chr9	-	136927458	136928195
chr9	+	136934299	136934681
chr9	+	136961714	136961998
chr9	+	136970080	136970289
chr9	+	136970459	136970676
chr9	+	136977157	136977257
chr9	+	136992346	136993812
chr9	+	136998836	136999680
chr9	+	137002660	137006029
chr9	+	137019880	137020300
chr9	+	137022752	137023389
chr9	-	137023960	137024064
chr9	+	137034161	137036469
chr9	-	137069218	137069881
chr9	+	137113796	137114179
chr9	+	137115748	137115921
chr9	+	137122731	137123179
chr9	+	137124069	137124211
chr9	+	137124254	137124441
chr9	+	137147982	137149280
chr9	+	137153998	137154777
chr9	-	137162852	137162927
chr9	-	137165857	137165936
chr9	-	137166047	137166799
chr9	+	137188191	137188261
chr9	-	137203521	137204937
chr9	-	137211477	137213215
chr9	-	137213363	137216166
chr9	-	137222638	137224169
chr9	+	137236664	137240178
chr9	+	137248544	137248789
chr9	+	137248967	137249263
chr9	+	137257508	137258362
chr9	+	137276605	137276976
chr9	-	137277099	137277537
chr9	+	137284866	137284935
chr9	-	137310034	137312300
chr9	+	137358393	137358704
chr9	-	137359068	137359353
chr9	+	137362981	137369275
chr9	+	137376202	137376519
chr9	+	137402077	137402359
chr9	-	137411707	137412008
chr9	+	137416143	137417948
chr9	+	137421686	137422025
chr9	-	137425901	137426194
chr9	-	137522491	137522908
chr9	+	137553667	137565591
chr9	-	137593996	137596535
chr9	-	137608374	137608448
chr9	-	137626776	137627695
chr9	-	137628839	137629320
chr9	-	137717949	137720456
chr9	-	137747893	137748913
chr9	+	137759008	137760501
chr9	+	137776125	137783183
chr9	+	137789339	137881254
chr9	+	137887472	137898636
chr9	+	137914380	137922618
chr9	+	137986352	137987726
chr9	+	137987815	137988347
chr9	+	138048507	138049341
