# Supplementary material for: Intergenic, gene terminal, and intragenic CpG islands in the human genome
Source: BMC Genomics. 2010 Jan 19;11:48. doi: 10.1186/1471-2164-11-48 (PMC2817693; doi:10.1186/1471-2164-11-48)
Supplement: Additional file 2 — Gene elements. The archive contains row data used for statistical significance of gene elements and CGIs overlap. See Table 1 and Figure 1 in the manuscript. [file 1471-2164-11-48-S2.ZIP › 1intron_coding_exon/1intron_coding_exon_chrX.txt]

chrX	-	140982	145398
chrX	-	269632	271499
chrX	+	292326	317102
chrX	-	561910	565351
chrX	-	1379330	1382327
chrX	+	1390353	1396227
chrX	-	1504551	1508034
chrX	+	1552448	1554618
chrX	-	1564946	1566179
chrX	+	1605038	1615467
chrX	+	1756945	1758102
chrX	+	1777989	1785857
chrX	+	2602830	2625822
chrX	+	2663738	2681950
chrX	+	2741598	2754398
chrX	-	2754493	2754613
chrX	-	2837168	2840633
chrX	+	2869838	2871779
chrX	-	2979514	2983426
chrX	-	3242176	3255047
chrX	-	3586169	3624489
chrX	-	5810528	5928771
chrX	-	6311981	6312172
chrX	+	6883616	6925829
chrX	-	6997464	7030971
chrX	-	7699876	7703716
chrX	+	7948127	7948318
chrX	-	8243330	8243520
chrX	-	8477523	8509606
chrX	-	8576872	8577857
chrX	+	8810239	8810735
chrX	+	9431466	9431989
chrX	-	9432099	9461817
chrX	+	9538603	9543343
chrX	+	9564487	9651426
chrX	+	9710647	9714908
chrX	+	9841331	9845061
chrX	-	9962953	9965289
chrX	+	10300964	10344663
chrX	-	10889938	10892610
chrX	-	10974774	11032324
chrX	+	11072620	11074554
chrX	+	11536142	11537567
chrX	+	11916789	12276454
chrX	+	12569396	12576981
chrX	+	12645358	12663286
chrX	+	12688219	12696818
chrX	-	12754138	12754551
chrX	+	12821025	12821504
chrX	+	13347712	13367330
chrX	-	13441337	13444091
chrX	+	13494455	13497646
chrX	-	13512860	13513022
chrX	-	13585546	13594619
chrX	-	13798311	13799239
chrX	+	13799288	13803915
chrX	-	14307905	14310016
chrX	+	14637114	14642338
chrX	+	14651317	14651466
chrX	-	14670658	14673085
chrX	-	15036725	15047559
chrX	-	15080587	15092147
chrX	-	15103826	15108994
chrX	-	15141099	15161635
chrX	+	15257602	15268941
chrX	-	15286272	15287107
chrX	-	15372784	15378505
chrX	+	15442176	15442497
chrX	+	15527946	15542356
chrX	-	15568317	15568712
chrX	+	15623792	15630125
chrX	-	15902147	15928083
chrX	+	16398113	16416926
chrX	-	16428922	16432183
chrX	+	16476874	16480516
chrX	+	16497680	16513005
chrX	-	16564370	16596352
chrX	+	16647001	16647273
chrX	+	16724915	16783999
chrX	+	16800052	16802837
chrX	+	17413378	17465517
chrX	+	17521997	17523790
chrX	-	17528071	17529590
chrX	-	17994511	17998502
chrX	-	18020368	18024353
chrX	+	18108433	18111826
chrX	-	18284938	18288595
chrX	+	18435443	18449793
chrX	+	18485603	18507954
chrX	-	18535517	18539303
chrX	-	18732188	18761629
chrX	+	18818000	18846491
chrX	+	19121870	19124283
chrX	-	19135495	19136689
chrX	-	19187749	19191131
chrX	-	19524217	19577408
chrX	-	19614058	19665081
chrX	-	19731668	19733165
chrX	-	19743482	19743854
chrX	-	19834567	19841188
chrX	-	19842581	19894524
chrX	-	19916398	19919399
chrX	+	20012590	20044338
chrX	-	21152737	21204270
chrX	+	21521612	21532020
chrX	+	21617585	21620943
chrX	+	21718649	21744969
chrX	+	21810899	21816242
chrX	+	23113001	23157363
chrX	-	23445586	23449301
chrX	-	23483633	23484401
chrX	+	23513791	23520898
chrX	-	23561192	23561430
chrX	+	23658727	23685467
chrX	-	23688193	23689529
chrX	+	23766805	23783762
chrX	+	23832812	23833387
chrX	+	23950575	23956955
chrX	-	24243336	24272514
chrX	+	24396859	24424762
chrX	-	24471761	24477197
chrX	+	24791573	24793315
chrX	+	28567200	29060710
chrX	-	30431390	30443283
chrX	-	30633337	30637260
chrX	-	31038791	31044583
chrX	-	31285228	31285981
chrX	-	31507523	31551733
chrX	-	32189688	32189792
chrX	-	32587386	32594241
chrX	-	32797975	32905920
chrX	+	34417162	34434577
chrX	+	35697823	35703789
chrX	+	35843518	35849597
chrX	+	37021707	37041285
chrX	+	37187889	37271131
chrX	+	37301652	37309749
chrX	+	37395593	37397556
chrX	-	37399071	37407439
chrX	+	37461829	37462950
chrX	-	37649479	37669681
chrX	-	37793815	37836165
chrX	+	37938995	37942809
chrX	+	37968244	37982759
chrX	-	38177098	38281590
chrX	+	39692010	39693320
chrX	+	40196586	40204472
chrX	-	40216370	40221050
chrX	-	40252663	40254514
chrX	-	40262648	40262810
chrX	+	40344852	40350703
chrX	+	40739232	40744505
chrX	-	40949805	40952913
chrX	-	41194036	41202413
chrX	+	41468735	41538436
chrX	-	43271917	43299013
chrX	-	43459265	43497753
chrX	-	43565527	43573971
chrX	-	43791885	43793866
chrX	-	43928257	43959046
chrX	+	44157602	44158304
chrX	-	44489213	44489422
chrX	-	44767492	44769408
chrX	+	44807515	44816092
chrX	-	46066165	46078435
chrX	+	46298225	46374393
chrX	-	46452892	46469163
chrX	+	46506069	46510212
chrX	+	46600596	46601366
chrX	-	46696961	46700069
chrX	+	46758398	46760125
chrX	+	46761170	46763008
chrX	+	46763152	46784966
chrX	+	46796160	46796866
chrX	+	46814573	46814699
chrX	+	46817264	46817807
chrX	+	46825341	46825579
chrX	+	46839253	46839395
chrX	+	46839413	46840036
chrX	+	46848873	46854721
chrX	+	46856302	46856425
chrX	-	46986394	47025927
chrX	-	47065128	47071573
chrX	+	47072052	47083062
chrX	+	47178717	47178877
chrX	+	47199190	47200587
chrX	-	47200669	47200856
chrX	-	47222852	47235004
chrX	-	47245328	47245421
chrX	-	47252768	47253403
chrX	-	47253428	47253478
chrX	-	47254992	47256884
chrX	+	47273517	47274482
chrX	+	47339990	47340209
chrX	-	47461975	47503650
chrX	+	47599066	47604177
chrX	-	47725687	47726119
chrX	+	47810820	47810979
chrX	-	47873000	47873433
chrX	-	47920031	47920467
chrX	-	47970436	47970869
chrX	+	48082427	48082512
chrX	+	48092811	48093089
chrX	+	48124599	48125935
chrX	+	48138715	48141629
chrX	+	48154563	48155973
chrX	+	48189926	48190201
chrX	+	48191062	48191148
chrX	+	48212680	48213357
chrX	+	48298625	48298920
chrX	+	48311445	48313541
chrX	+	48405986	48406498
chrX	+	48417442	48417525
chrX	-	48421121	48421263
chrX	-	48447001	48450069
chrX	+	48510390	48511254
chrX	-	48512108	48514713
chrX	-	48523522	48525070
chrX	-	48532171	48532298
chrX	-	48557793	48570486
chrX	-	48579762	48581805
chrX	-	48603393	48603585
chrX	-	48612165	48614846
chrX	+	48654345	48656885
chrX	-	48676106	48676246
chrX	-	48686559	48687716
chrX	-	48691820	48691948
chrX	+	48735376	48736145
chrX	+	48777800	48777897
chrX	-	48784815	48785845
chrX	-	48797535	48799079
chrX	-	48811864	48812980
chrX	+	48844761	48846077
chrX	-	48848518	48849922
chrX	+	48870597	48871123
chrX	+	48883708	48894238
chrX	+	49058546	49059009
chrX	-	49068102	49068565
chrX	+	49161812	49162317
chrX	+	49298144	49298632
chrX	-	49537722	49540178
chrX	-	49665282	49666343
chrX	+	49666440	49668549
chrX	-	49861296	49864814
chrX	+	50271974	50389937
chrX	-	50909348	50912125
chrX	+	51067638	51071838
chrX	+	51470482	51470757
chrX	-	52537138	52537571
chrX	+	52565056	52565474
chrX	-	52724684	52725183
chrX	+	52778589	52779104
chrX	-	52995509	52996746
chrX	-	53133120	53136942
chrX	-	53191863	53193698
chrX	-	53204128	53232635
chrX	+	53325140	53332461
chrX	-	53336363	53337970
chrX	-	53343855	53344286
chrX	-	53505385	53510097
chrX	-	53558275	53564027
chrX	-	53932298	53952084
chrX	-	53952275	53954328
chrX	-	54069071	54091953
chrX	+	54220746	54242590
chrX	-	54349957	54350142
chrX	+	54380942	54404579
chrX	-	54442040	54448492
chrX	+	54706551	54707562
chrX	+	54718831	54719174
chrX	+	54831746	54832030
chrX	-	54833223	54833903
chrX	+	54872837	54903364
chrX	-	54910034	54910998
chrX	+	54934295	54935273
chrX	-	54999559	54999954
chrX	+	55068683	55070590
chrX	+	55130106	55130827
chrX	-	55130918	55131219
chrX	+	55172814	55173273
chrX	+	55627874	55628766
chrX	-	56142796	56159683
chrX	+	56893933	56904176
chrX	-	57196472	57201950
chrX	-	62709351	62727432
chrX	-	62727613	62757204
chrX	-	63352972	63357677
chrX	-	63362429	63398240
chrX	-	63923155	63924717
chrX	+	63924890	63979225
chrX	-	64492174	64492207
chrX	+	64536637	64537380
chrX	-	64670742	64719699
chrX	+	65036694	65042806
chrX	+	65173601	65175216
chrX	-	65191405	65192545
chrX	+	65608090	65618796
chrX	+	66548181	66548188
chrX	-	66571886	66646117
chrX	+	67301960	67435729
chrX	+	67501987	67514710
chrX	+	67650791	67668360
chrX	+	67719295	67720073
chrX	-	67832769	67841479
chrX	+	68165246	68165809
chrX	+	68207314	68207753
chrX	+	68509008	68531855
chrX	-	68619570	68623759
chrX	+	69047334	69052718
chrX	+	69137007	69137392
chrX	+	69180539	69202140
chrX	-	69272265	69272531
chrX	+	69291385	69292125
chrX	+	69293450	69293560
chrX	+	69427961	69428223
chrX	+	69448430	69451782
chrX	-	69455627	69456506
chrX	-	69882981	69900335
chrX	-	69931874	69932498
chrX	+	70065821	70071012
chrX	-	70099853	70103553
chrX	+	70113922	70114295
chrX	+	70123042	70123840
chrX	+	70136084	70137226
chrX	-	70151078	70156346
chrX	+	70254473	70255459
chrX	+	70293663	70294648
chrX	+	70304742	70305006
chrX	+	70369366	70370368
chrX	+	70427110	70444569
chrX	+	70531597	70532582
chrX	+	70536208	70539047
chrX	+	70550895	70557382
chrX	+	70583752	70594991
chrX	-	71184700	71189330
chrX	-	71278596	71279027
chrX	-	71279106	71280063
chrX	-	71305116	71305680
chrX	-	71574981	71575521
chrX	-	71587174	71595974
chrX	+	71715801	71716671
chrX	+	72450613	72456372
chrX	-	73424924	73523844
chrX	-	73597246	73598664
chrX	-	73747334	73748427
chrX	+	74117691	74158960
chrX	-	74277497	74296326
chrX	+	74508704	74525744
chrX	-	75175702	75176116
chrX	-	76746231	76746575
chrX	-	76755572	76758209
chrX	-	76778866	76847612
chrX	-	76919140	76932449
chrX	+	76937240	76956950
chrX	+	76961236	76964283
chrX	+	77033404	77049881
chrX	-	77166048	77171507
chrX	-	77200567	77201202
chrX	+	78425197	78428746
chrX	-	79084089	79084702
chrX	-	79777895	79779216
chrX	-	79790550	79791559
chrX	-	79870949	79871084
chrX	+	80181462	80183178
chrX	-	80263890	80338626
chrX	-	83225541	83248971
chrX	-	83501739	83529624
chrX	+	83530729	83536403
chrX	+	84065079	84107595
chrX	-	84107702	84112538
chrX	+	84165067	84168478
chrX	-	84308803	84316408
chrX	-	84365623	84366941
chrX	-	84368428	84369274
chrX	-	84428917	84440322
chrX	+	85088707	85108632
chrX	+	85210258	85437970
chrX	+	85712316	85756167
chrX	+	86579464	86675023
chrX	+	86675193	86675580
chrX	+	86679277	86683354
chrX	+	90897189	90937923
chrX	-	95746335	95796900
chrX	+	99463995	99467593
chrX	-	99646209	99646371
chrX	+	99696889	99697749
chrX	-	99707547	99711925
chrX	+	99762815	99763068
chrX	-	99881609	99882659
chrX	-	99931949	99935228
chrX	+	99984196	99989103
chrX	-	100034883	100035259
chrX	+	100102506	100103175
chrX	+	100162431	100163406
chrX	-	100292899	100296992
chrX	-	100347787	100348610
chrX	-	100348679	100353922
chrX	-	100415828	100417184
chrX	+	100435768	100436276
chrX	-	100452180	100452590
chrX	+	100465119	100468842
chrX	-	100548824	100549138
chrX	-	100903091	100903858
chrX	+	101575198	101576136
chrX	-	101624596	101624714
chrX	+	102145957	102154068
chrX	+	102637606	102638165
chrX	+	102773434	102774665
chrX	+	102838073	102846654
chrX	-	103025341	103037444
chrX	+	103073466	103073886
chrX	-	103217809	103226447
chrX	+	103305404	103305593
chrX	-	103709822	104246300
chrX	+	104270588	104270791
chrX	-	104873041	104881190
chrX	+	105085522	105086572
chrX	+	105662099	105672024
chrX	+	105672169	105674463
chrX	+	105776773	105822286
chrX	+	105852359	105868036
chrX	+	105890260	105897559
chrX	-	105916238	105917766
chrX	-	106004464	106005854
chrX	-	106030853	106034470
chrX	-	106166142	106168140
chrX	+	106217160	106224463
chrX	+	106262404	106266044
chrX	+	106678126	106688668
chrX	-	106688854	106690275
chrX	-	106764125	106765273
chrX	+	106765326	106766064
chrX	-	106890761	106903982
chrX	+	107030935	107031043
chrX	-	107094555	107107411
chrX	+	107138226	107140781
chrX	+	107141212	107175450
chrX	-	107180734	107183430
chrX	+	107487369	107487560
chrX	-	107489582	107589119
chrX	+	108514818	108524580
chrX	-	108585352	108586309
chrX	+	108732271	108732509
chrX	-	109053538	109116718
chrX	+	109313973	109366971
chrX	-	109504038	109504573
chrX	+	109812181	109841460
chrX	-	110172652	110191467
chrX	-	110303777	110313144
chrX	-	110450704	110459407
chrX	+	110459794	110460126
chrX	+	110730673	110731503
chrX	-	110776429	110776703
chrX	-	110962186	111001415
chrX	-	111710099	111720381
chrX	+	111860767	111864730
chrX	-	113784361	113788681
chrX	-	114073365	114074718
chrX	+	114245914	114291235
chrX	+	114347397	114359535
chrX	+	114667616	114679536
chrX	+	114679702	114686488
chrX	-	115379808	115380838
chrX	-	116815241	116817677
chrX	-	116836216	116861278
chrX	+	116861421	116888575
chrX	+	117262426	117294262
chrX	+	117320256	117322767
chrX	+	117411919	117458568
chrX	+	117521202	117523915
chrX	+	117643572	117656860
chrX	+	117686516	117689722
chrX	-	117891443	117894188
chrX	+	118001392	118002390
chrX	+	118152537	118156152
chrX	+	118315351	118315505
chrX	+	118315524	118322303
chrX	-	118384472	118385504
chrX	+	118476231	118481076
chrX	-	118490601	118490744
chrX	-	118507155	118508227
chrX	-	118591514	118608920
chrX	-	118705857	118707418
chrX	+	118767719	118768617
chrX	+	118787859	118789147
chrX	-	118819238	118819338
chrX	-	118854656	118859064
chrX	-	119028707	119031256
chrX	-	119156091	119160500
chrX	-	119200953	119201623
chrX	+	119220229	119226988
chrX	-	119277969	119282260
chrX	-	119372507	119384842
chrX	-	119473777	119475819
chrX	+	119476363	119490287
chrX	+	119519985	119521142
chrX	-	122044032	122045217
chrX	+	122482247	122482490
chrX	+	122745925	122748002
chrX	+	122882057	122885223
chrX	+	122890511	122896910
chrX	-	123206165	123225144
chrX	-	123755626	123822920
chrX	-	128376010	128377872
chrX	+	128377960	128382708
chrX	-	128399991	128400254
chrX	+	128508305	128514075
chrX	-	128639666	128647484
chrX	+	128688653	128701289
chrX	+	128765748	128766876
chrX	+	128864829	128872087
chrX	+	128884890	128888143
chrX	-	128898793	128910225
chrX	-	128934263	128940764
chrX	-	129016113	129025059
chrX	+	129106515	129119927
chrX	+	129199863	129204689
chrX	-	129261547	129261762
chrX	-	129548528	129562628
chrX	+	129562764	129568751
chrX	+	129917954	129941267
chrX	+	129941428	129942672
chrX	-	129943479	129943722
chrX	+	130145973	130146113
chrX	+	130883223	130914192
chrX	+	130927887	130927973
chrX	-	130928133	130929039
chrX	-	130945598	130953604
chrX	-	130960280	130987350
chrX	-	131074010	131076558
chrX	-	131251898	131265790
chrX	-	131265956	131273045
chrX	-	131568058	131816371
chrX	-	131816891	131817728
chrX	-	132198890	132274353
chrX	+	132812759	132844821
chrX	+	133237306	133237553
chrX	-	133319889	133332907
chrX	-	133404348	133405501
chrX	-	133645501	133647021
chrX	-	133648817	133653364
chrX	+	133653444	133655657
chrX	-	133667259	133674319
chrX	-	133758716	133758829
chrX	-	134029223	134030521
chrX	-	134150582	134150917
chrX	+	134151920	134153175
chrX	+	134206918	134208553
chrX	+	134380549	134380684
chrX	+	134429992	134432258
chrX	+	134434672	134436636
chrX	+	134439608	134440493
chrX	+	134578391	134580308
chrX	+	134595653	134597574
chrX	-	134612922	134614839
chrX	-	134673676	134675597
chrX	+	134690928	134692847
chrX	-	134704009	134709236
chrX	+	134778790	134781275
chrX	+	134793507	134802463
chrX	+	135004814	135014084
chrX	-	135014268	135014693
chrX	+	135032560	135033587
chrX	+	135116527	135130455
chrX	+	135296228	135297810
chrX	+	135305550	135307275
chrX	+	135343914	135356266
chrX	-	135456084	135457943
chrX	-	135539852	135551263
chrX	-	135587177	135588396
chrX	+	135686803	135686997
chrX	+	135717460	135728921
chrX	-	136375431	136376579
chrX	+	137516611	137518498
chrX	-	138338532	138344687
chrX	-	138440134	138450146
chrX	-	138454583	138459398
chrX	-	138634503	138639832
chrX	+	138765897	138773087
chrX	+	139517491	139519304
chrX	+	140316769	140328285
chrX	+	140651745	140678775
chrX	+	140718383	140718713
chrX	+	146699295	146708995
chrX	+	146768746	146790265
chrX	-	147288211	147439064
chrX	+	148291582	148292322
chrX	-	148333189	148334042
chrX	-	148398802	148418880
chrX	-	148476119	148501613
chrX	+	148771554	148772407
chrX	+	149310333	149312520
chrX	+	149431708	149435528
chrX	-	149532718	149538234
chrX	+	149670335	149737562
chrX	+	149824791	149825090
chrX	+	150015949	150018809
chrX	+	150440622	150443684
chrX	+	150537862	150539034
chrX	+	150555266	150556310
chrX	-	150577634	150577825
chrX	-	150809443	150813609
chrX	+	151184743	151203470
chrX	-	151477374	151479405
chrX	+	151566918	151567127
chrX	-	151575087	151579344
chrX	+	151668873	151669819
chrX	+	151685545	151689375
chrX	+	151757284	151758093
chrX	+	151770889	151777184
chrX	+	151780943	151784377
chrX	-	151897287	151897406
chrX	-	152242957	152243441
chrX	+	152255567	152256754
chrX	+	152291175	152291541
chrX	-	152322761	152327662
chrX	+	152382493	152385266
chrX	-	152434628	152435532
chrX	-	152457975	152458181
chrX	+	152459087	152459310
chrX	-	152475139	152476675
chrX	+	152507275	152509454
chrX	+	152512469	152515532
chrX	+	152551883	152553173
chrX	+	152567448	152567516
chrX	-	152567649	152567805
chrX	+	152577154	152580547
chrX	-	152581057	152582734
chrX	-	152594898	152616540
chrX	+	152659541	152662058
chrX	-	152691472	152691831
chrX	-	152708110	152712436
chrX	-	152720776	152721183
chrX	-	152730455	152730607
chrX	-	152750583	152750875
chrX	-	152751025	152756945
chrX	-	152805627	152805728
chrX	-	152805897	152805974
chrX	+	152818856	152878488
chrX	-	152930717	152936973
chrX	+	153037610	153041305
chrX	+	153045194	153054501
chrX	-	153054621	153058542
chrX	-	153103259	153103365
chrX	+	153117306	153120087
chrX	+	153128774	153128895
chrX	-	153147731	153148524
chrX	+	153154272	153154621
chrX	+	153161191	153161268
chrX	+	153236398	153237683
chrX	-	153252822	153253141
chrX	-	153270455	153270770
chrX	-	153278377	153278579
chrX	-	153280540	153280626
chrX	-	153304965	153307787
chrX	+	153334372	153337954
chrX	-	153344109	153348082
chrX	-	153444610	153445224
chrX	+	153508309	153542932
chrX	-	153554961	153556876
chrX	-	153584265	153597250
chrX	-	153655207	153678112
chrX	+	153791580	153814388
chrX	-	153819051	153825380
chrX	-	153853971	153855944
chrX	+	153857769	153857884
chrX	+	153863634	153864308
chrX	-	154008557	154012162
chrX	-	154091928	154092052
chrX	-	154092163	154127383
chrX	+	154317998	154338460
chrX	+	154682980	154688988
chrX	+	154791157	154794775
chrX	+	154816204	154816379
