# Supplementary material for: Intergenic, gene terminal, and intragenic CpG islands in the human genome
Source: BMC Genomics. 2010 Jan 19;11:48. doi: 10.1186/1471-2164-11-48 (PMC2817693; doi:10.1186/1471-2164-11-48)
Supplement: Additional file 2 — Gene elements. The archive contains row data used for statistical significance of gene elements and CGIs overlap. See Table 1 and Figure 1 in the manuscript. [file 1471-2164-11-48-S2.ZIP › 1intron_coding_exon/1intron_coding_exon_chrY.txt]

chrY	-	140982	145398
chrY	-	269632	271499
chrY	+	292326	317102
chrY	-	561910	565351
chrY	-	1379330	1382327
chrY	+	1390353	1396227
chrY	-	1504551	1508034
chrY	+	1552448	1554618
chrY	-	1564946	1566179
chrY	+	1605038	1615467
chrY	+	1756945	1758102
chrY	+	1777989	1785857
chrY	+	2602830	2625822
chrY	+	2753030	2753565
chrY	+	2865400	2872474
chrY	+	4944131	4968289
chrY	-	4968862	5009615
chrY	+	6781456	6783956
chrY	+	6936545	6954380
chrY	-	7185881	7215337
chrY	+	8695606	8700401
chrY	+	9898457	9899062
chrY	+	13259608	13270651
chrY	-	13455024	13457577
chrY	+	14029329	14029524
chrY	+	15172603	15269468
chrY	-	15273281	15374197
chrY	+	20017386	20023915
chrY	+	20137519	20138379
chrY	-	20147677	20149748
chrY	-	20293251	20294395
chrY	+	20966679	20968199
chrY	-	21075899	21079617
chrY	-	21539056	21542279
chrY	-	21883981	21886242
chrY	-	22089382	22089976
chrY	+	22399742	22400217
chrY	+	22629352	22629568
chrY	+	22795245	22795665
chrY	-	23704016	23710614
chrY	+	25290854	25297454
chrY	+	25318402	25335849
chrY	+	57560407	57566415
chrY	+	57668584	57672202
chrY	+	57693631	57693806
