# Supplementary material for: Intergenic, gene terminal, and intragenic CpG islands in the human genome
Source: BMC Genomics. 2010 Jan 19;11:48. doi: 10.1186/1471-2164-11-48 (PMC2817693; doi:10.1186/1471-2164-11-48)
Supplement: Additional file 2 — Gene elements. The archive contains row data used for statistical significance of gene elements and CGIs overlap. See Table 1 and Figure 1 in the manuscript. [file 1471-2164-11-48-S2.ZIP › 1intron_coding_exon/isl_1intron_coding_exon_chr10.txt]

chr10	84527	85301	775	66.2	0.76
chr10	1023791	1024615	825	67.4	0.86
chr10	1084338	1085594	1257	65.5	1.01
chr10	1220814	1221214	401	65.6	0.77
chr10	1429622	1430014	393	68.4	0.62
chr10	1496345	1496708	364	70.1	0.67
chr10	1506980	1507313	334	65.6	0.78
chr10	1573538	1573998	461	63.6	0.69
chr10	1574750	1574952	203	64.5	0.77
chr10	1575175	1575421	247	64.4	0.7
chr10	1585543	1585792	250	57.6	0.97
chr10	1731425	1734125	2701	60.8	0.82
chr10	1768785	1770018	1234	67	0.69
chr10	3204722	3205260	539	72.4	0.87
chr10	3816854	3818126	1273	63.6	1.03
chr10	4858126	4858949	824	64.8	0.87
chr10	5747987	5748804	818	65.2	1.1
chr10	5894713	5895971	1259	69.4	0.94
chr10	5970921	5972395	1475	66.8	0.95
chr10	6058951	6060079	1129	72.7	0.87
chr10	6282982	6286463	3482	57.6	0.92
chr10	7869595	7870523	929	68.1	0.72
chr10	8131381	8138335	6955	60.1	0.81
chr10	11099449	11100530	1082	65.6	1.15
chr10	11247185	11247986	802	64.5	0.73
chr10	11824414	11824943	530	68.5	0.98
chr10	12150707	12151309	603	72.3	0.83
chr10	12211232	12212044	813	67.3	1
chr10	12277839	12278383	545	58.2	1
chr10	12430809	12432595	1787	59.8	1.07
chr10	13083101	13083787	687	66.2	0.9
chr10	13381384	13382229	846	72.8	0.83
chr10	13668796	13669272	477	61.8	0.81
chr10	13973489	13974190	702	57.8	1.17
chr10	14919776	14921047	1272	68.6	0.85
chr10	14960327	14961694	1368	63.5	1
chr10	15035682	15036437	756	64.8	0.82
chr10	15170393	15170919	527	74	0.82
chr10	15249831	15250720	890	73.9	0.85
chr10	15452426	15453046	621	66.8	1
chr10	15801430	15802107	678	75.4	0.8
chr10	15942086	15942408	323	65.6	0.85
chr10	17283311	17283793	483	70.4	0.84
chr10	17310437	17312623	2187	67.3	0.8
chr10	17535414	17536727	1314	62.3	1
chr10	17698672	17699645	974	67.8	1.01
chr10	18469132	18470240	1109	72	0.87
chr10	18988120	18988717	598	68.1	1.02
chr10	20146650	20146952	303	69	0.64
chr10	21502135	21503814	1680	69.9	0.86
chr10	21862857	21864416	1560	56.3	0.99
chr10	22644914	22645638	725	58.3	1.25
chr10	22674007	22674868	862	69.4	0.98
chr10	23042162	23043796	1635	55.1	1.08
chr10	25281117	25281906	790	66.1	0.97
chr10	25503763	25505645	1883	66.3	0.8
chr10	26544390	26547440	3051	61.9	0.83
chr10	27026149	27027094	946	63.5	1.04
chr10	27189173	27190235	1063	63.6	0.81
chr10	27483037	27483411	375	61.6	0.86
chr10	27569225	27570108	884	67.2	0.8
chr10	27833056	27833770	715	69.4	0.84
chr10	28070189	28075217	5029	62.3	0.82
chr10	28861196	28863098	1903	58	1.08
chr10	29005711	29007272	1562	69	0.94
chr10	30677968	30678285	318	56.9	1.03
chr10	31647234	31650100	2867	57.2	1.01
chr10	32384557	32385576	1020	65.5	0.92
chr10	32675224	32676661	1438	69.3	0.94
chr10	33663127	33666203	3077	66.9	0.73
chr10	35143131	35145249	2119	59.5	0.98
chr10	35665056	35666546	1491	62.5	1.14
chr10	38685119	38685519	401	64.3	1.02
chr10	42291202	42291840	639	69.5	0.65
chr10	42292759	42292959	201	65.7	0.83
chr10	42891946	42893440	1495	58.9	1.14
chr10	42920153	42921171	1019	65.2	0.86
chr10	43044535	43045619	1085	65.7	0.95
chr10	44199721	44202397	2677	60.9	0.9
chr10	45188725	45190162	1438	65.6	0.76
chr10	45542423	45543293	871	71	0.78
chr10	46389998	46391563	1566	66	0.8
chr10	49357668	49357876	209	69.4	0.65
chr10	49993191	49993741	551	54.4	1.45
chr10	50557572	50557868	297	71.4	0.9
chr10	51293051	51293949	899	61.3	0.92
chr10	51497423	51498293	871	70.1	0.77
chr10	52503546	52504758	1213	65.6	0.76
chr10	53743996	53744833	838	62.9	0.78
chr10	59697014	59699247	2234	58.6	0.9
chr10	59764738	59765312	575	73.4	0.84
chr10	60605834	60607055	1222	65.3	1.02
chr10	61335663	61336800	1138	67.8	0.8
chr10	62882502	62883015	514	63.8	0.77
chr10	63698048	63698712	665	69.8	0.83
chr10	64562886	64563342	457	61.1	0.87
chr10	64950877	64952036	1160	68	0.93
chr10	69314176	69315184	1009	63.6	1
chr10	69836213	69837348	1136	65.3	0.83
chr10	69956967	69957402	436	64.4	0.91
chr10	70256924	70258215	1292	72.8	0.99
chr10	70330532	70331479	948	64.1	0.77
chr10	70385945	70386500	556	64.7	0.95
chr10	70418442	70419340	899	61.8	0.86
chr10	70553670	70554359	690	67.4	1
chr10	70747953	70749383	1431	69.8	0.89
chr10	70881123	70881786	664	70.3	0.79
chr10	71231309	71232882	1574	63.9	0.87
chr10	71662421	71663473	1053	66	0.91
chr10	71833724	71834579	856	61.9	1.19
chr10	71870072	71871374	1303	59.8	0.92
chr10	72102249	72102744	496	78	0.86
chr10	72317745	72318323	579	72	0.75
chr10	72642082	72643901	1820	62.5	0.91
chr10	72647130	72647780	651	66.4	0.79
chr10	73203098	73203498	401	74.6	0.88
chr10	73280668	73281151	484	70.7	0.67
chr10	73516813	73518239	1427	70.2	0.74
chr10	73703174	73704704	1531	65.3	0.75
chr10	73783822	73784798	977	64.4	0.85
chr10	74121835	74122603	769	69.6	0.83
chr10	74676636	74677190	555	69.4	1.02
chr10	74682133	74682537	405	65.2	0.97
chr10	74925040	74925814	775	68.6	0.74
chr10	75201977	75202823	847	72.3	1.01
chr10	75211564	75212212	649	64.3	0.9
chr10	75303607	75304802	1196	56.2	1.02
chr10	75340703	75341385	683	69.8	0.84
chr10	75427491	75428233	743	72	0.91
chr10	75606224	75606732	509	69.2	1
chr10	76473367	76473863	497	60.8	1.06
chr10	76663899	76665959	2061	71.7	0.7
chr10	76825135	76839606	14472	58.8	0.79
chr10	79066102	79068501	2400	58.8	0.95
chr10	79463501	79463958	458	65.7	0.88
chr10	80777089	80777550	462	76.4	0.99
chr10	80874459	80874796	338	67.8	0.64
chr10	81828340	81829058	719	66.3	0.83
chr10	81882203	81882620	418	75.6	0.81
chr10	85944180	85945283	1104	70.1	0.69
chr10	88112905	88117344	4440	61.7	0.85
chr10	88270616	88272069	1454	70.2	0.86
chr10	88718020	88718700	681	70.2	0.7
chr10	88843738	88845478	1741	61.5	0.98
chr10	89254351	89255351	1001	69.1	0.85
chr10	89409327	89410007	681	67.3	0.9
chr10	90332509	90333201	693	65.1	0.83
chr10	90740274	90741088	815	65.9	0.71
chr10	92606801	92608014	1214	63.8	1.03
chr10	93159468	93160553	1086	58.7	1.07
chr10	93547951	93548679	729	74.2	1
chr10	94040404	94041392	989	70.5	0.81
chr10	94323228	94324447	1220	67.9	0.85
chr10	94438674	94440459	1786	68	0.92
chr10	94441310	94441717	408	65.4	0.78
chr10	94598018	94599019	1002	64.7	0.99
chr10	94810017	94813242	3226	62.3	0.81
chr10	94815537	94816310	774	56.5	1.04
chr10	94823263	94825246	1984	66.4	0.8
chr10	95316220	95317098	879	70.5	0.85
chr10	95350380	95351377	998	65.9	0.95
chr10	95643632	95644171	540	75.2	0.95
chr10	96112531	96112894	364	66.5	0.97
chr10	96152014	96153317	1304	66.6	0.98
chr10	96295107	96295883	777	60.2	0.89
chr10	97040176	97041114	939	60.6	1.09
chr10	97792862	97794252	1391	69.4	0.87
chr10	98262198	98263929	1732	64.5	0.81
chr10	98336040	98337054	1015	64.8	0.95
chr10	98469716	98470477	762	62.2	0.84
chr10	98935053	98936229	1177	66.9	0.82
chr10	99150805	99151106	302	60.9	0.89
chr10	99175769	99176284	516	72.9	1.04
chr10	99195467	99196264	798	60.4	0.82
chr10	99247931	99249510	1580	72.8	0.78
chr10	99390254	99390972	719	69.8	0.99
chr10	99521016	99521958	943	69.4	0.88
chr10	99599416	99600106	691	65.6	1
chr10	99779605	99781310	1706	66.1	0.87
chr10	100982147	100982677	531	66.1	0.72
chr10	100983811	100984178	368	63	1.05
chr10	101284434	101287253	2820	60.4	0.82
chr10	101481671	101482344	674	65.7	0.92
chr10	101979118	101979523	406	58.6	1.06
chr10	102017090	102017480	391	58.3	0.99
chr10	102036133	102036622	490	68.2	0.83
chr10	102096173	102097712	1540	65.1	0.82
chr10	102279141	102279732	592	61.5	0.85
chr10	102493904	102496136	2233	61.2	0.81
chr10	102497473	102499636	2164	63.2	0.72
chr10	102662358	102663149	792	67.8	0.79
chr10	102736524	102737491	968	65.7	0.93
chr10	102782033	102782256	224	70.5	0.93
chr10	102810479	102812864	2386	62.8	0.73
chr10	102883651	102885049	1399	61.8	0.82
chr10	103103514	103104404	891	65.8	0.8
chr10	103337670	103338205	536	65.9	0.67
chr10	103444117	103444468	352	70.5	0.92
chr10	103532702	103533280	579	64.8	0.83
chr10	103567385	103568246	862	64.2	0.8
chr10	103578904	103579244	341	66	0.69
chr10	103593157	103593632	476	61.8	0.77
chr10	103882650	103883580	931	69.7	0.82
chr10	103901687	103902536	850	61.5	0.87
chr10	103980204	103981819	1616	67.5	0.85
chr10	104170469	104172032	1564	67.3	0.79
chr10	104252215	104252514	300	64.3	0.94
chr10	104253667	104254145	479	62.8	1.08
chr10	104391812	104394958	3147	64.6	0.93
chr10	104463390	104464701	1312	66.5	0.65
chr10	104603991	104604316	326	58.6	1.02
chr10	105026619	105028074	1456	69.3	1
chr10	105100256	105100998	743	62.7	1.03
chr10	105117993	105118453	461	71.6	0.82
chr10	105243182	105244418	1237	66.5	0.93
chr10	105304998	105305234	237	78.1	0.73
chr10	105410676	105411066	391	70.3	0.71
chr10	105604502	105605446	945	60.8	0.82
chr10	105981890	105982238	349	71.3	1.01
chr10	106004658	106005077	420	72.6	0.86
chr10	106024565	106024793	229	69	0.79
chr10	106389558	106392802	3245	65.5	0.85
chr10	111975554	111976194	641	58.5	1.28
chr10	112247154	112248674	1521	68.5	1.06
chr10	112317063	112317860	798	64.2	0.82
chr10	114196595	114197310	716	61.2	0.87
chr10	115604364	115605046	683	66.2	0.89
chr10	116153382	116154589	1208	69.1	0.79
chr10	116381457	116381817	361	56	0.96
chr10	116571513	116572424	912	64.5	0.87
chr10	116687884	116688366	483	62.1	0.84
chr10	118020723	118024220	3498	62.5	0.81
chr10	118490859	118492696	1838	72.9	0.85
chr10	118754219	118755136	918	68.7	0.85
chr10	118885954	118888027	2074	64.3	0.89
chr10	118990426	118991520	1095	71.2	0.89
chr10	119123794	119125622	1829	65.1	0.96
chr10	119291312	119295358	4047	57.9	0.93
chr10	120829583	120830470	888	69.7	0.86
chr10	120853611	120854206	596	58.4	0.91
chr10	120914776	120915548	773	57.1	1.05
chr10	120928019	120928408	390	70.5	0.77
chr10	120956118	120957613	1496	58.2	1.11
chr10	121345804	121346948	1145	60.8	0.87
chr10	121400557	121401817	1261	70.3	0.93
chr10	121621645	121623094	1450	59.4	1
chr10	121641994	121642497	504	64.3	0.92
chr10	122600669	122601042	374	64.2	0.84
chr10	123676963	123678099	1137	67.5	0.99
chr10	123724018	123724855	838	62.3	1.12
chr10	123912841	123913532	692	63.9	0.97
chr10	124210329	124212230	1902	63	1.04
chr10	124703259	124704239	981	65.6	0.85
chr10	124729783	124730282	500	65.6	1.1
chr10	124757749	124758887	1139	64.1	0.75
chr10	124903622	124904716	1095	64.5	0.82
chr10	125415486	125416632	1147	69	0.92
chr10	125640811	125641363	553	67.6	0.87
chr10	126140234	126140730	497	62	1.05
chr10	126470083	126470800	718	69.4	0.94
chr10	127397618	127398556	939	66.8	0.8
chr10	127452221	127452977	757	64.2	0.82
chr10	127454147	127454375	229	68.1	0.71
chr10	127574240	127575528	1289	63.6	1.05
chr10	128066146	128067472	1327	70.5	0.92
chr10	129813804	129814952	1149	66.6	0.94
chr10	131651160	131661686	10527	56.7	0.89
chr10	131824511	131825314	804	69.7	0.9
chr10	132999184	133001042	1859	65.8	0.97
chr10	133643417	133643637	221	62.9	1.03
chr10	133644397	133644627	231	66.2	0.79
chr10	133644889	133646588	1700	64.3	1.04
chr10	133848903	133851490	2588	63.4	0.92
chr10	134209524	134209770	247	67.6	0.7
chr10	134210850	134211074	225	68.9	0.64
chr10	134261232	134261471	240	66.2	0.76
chr10	134310265	134310469	205	70.2	0.79
chr10	134447348	134452639	5292	63.8	1.06
chr10	134605654	134606842	1189	62.8	0.96
chr10	134862392	134863192	801	61.3	0.96
chr10	134866812	134867029	218	67.4	0.69
chr10	134869184	134869940	757	65.4	0.7
chr10	134937679	134940958	3280	71.1	0.67
chr10	134978851	134979372	522	69.9	0.75
chr10	134992177	134992435	259	61.8	0.82
chr10	135010873	135011550	678	76.3	0.94
chr10	135011733	135011990	258	68.6	0.69
chr10	135059527	135060835	1309	65	0.76
chr10	135075575	135076062	488	71.7	0.91
chr10	135080476	135082188	1713	62.9	0.96
chr10	135096349	135096954	606	75.7	0.92
chr10	135230137	135231442	1306	64.8	0.87
