# Supplementary material for: Intergenic, gene terminal, and intragenic CpG islands in the human genome
Source: BMC Genomics. 2010 Jan 19;11:48. doi: 10.1186/1471-2164-11-48 (PMC2817693; doi:10.1186/1471-2164-11-48)
Supplement: Additional file 2 — Gene elements. The archive contains row data used for statistical significance of gene elements and CGIs overlap. See Table 1 and Figure 1 in the manuscript. [file 1471-2164-11-48-S2.ZIP › 1intron_coding_exon/isl_1intron_coding_exon_chr11.txt]

chr11	196976	198089	1114	64.2	0.96
chr11	198585	199225	641	64.6	0.88
chr11	225997	227290	1294	52.3	1.06
chr11	269073	271700	2628	69.3	0.86
chr11	365852	367380	1529	66.9	0.88
chr11	369296	370768	1473	69.1	0.8
chr11	384258	384619	362	75.4	0.75
chr11	439962	441178	1217	71.3	0.89
chr11	449089	449345	257	60.7	0.9
chr11	550383	551397	1015	70.5	0.92
chr11	604761	606068	1308	67.4	0.8
chr11	614781	615053	273	69.2	0.62
chr11	616729	618037	1309	59.3	0.9
chr11	626907	630628	3722	55.1	0.99
chr11	684762	686375	1614	61.2	1.18
chr11	736878	738032	1155	72.8	0.85
chr11	766804	767998	1195	75.4	0.9
chr11	799203	800509	1307	68.9	0.9
chr11	808975	810271	1297	68.8	0.86
chr11	819285	823558	4274	65.5	0.64
chr11	839088	840982	1895	57.8	0.98
chr11	848576	848932	357	70.3	0.88
chr11	933738	934142	405	61	0.96
chr11	965212	965776	565	64.1	0.99
chr11	966950	967193	244	66.4	0.67
chr11	1272044	1273691	1648	59.1	0.79
chr11	1286967	1288074	1108	72.6	0.9
chr11	1741382	1742129	748	68.9	0.96
chr11	1848614	1849132	519	68.8	0.75
chr11	1925135	1925579	445	74.8	0.79
chr11	1974036	1974829	794	70.2	0.67
chr11	2115528	2119060	3533	57.1	1.05
chr11	2121712	2122248	537	70.4	0.99
chr11	2354800	2356174	1375	60.4	0.93
chr11	2363288	2363503	216	69.9	0.95
chr11	2861600	2863600	2001	54.7	1.28
chr11	3034719	3035560	842	69.6	0.77
chr11	4072266	4073065	800	63.5	0.85
chr11	6459000	6459503	504	61.5	1.12
chr11	6581098	6581649	552	62.5	0.95
chr11	6589456	6590363	908	64.2	0.96
chr11	6660873	6661519	647	64.5	0.93
chr11	7229334	7230811	1478	69.1	0.8
chr11	8146803	8147247	445	67	0.96
chr11	8240679	8241608	930	64.7	1.02
chr11	8660360	8661192	833	62.2	0.83
chr11	8889150	8889870	721	65.7	0.84
chr11	8942029	8943083	1055	66.7	0.74
chr11	8981672	8982891	1220	69.8	0.91
chr11	9069038	9070035	998	65.2	0.99
chr11	9242850	9243667	818	59.8	1.17
chr11	9292250	9293053	804	66.2	0.96
chr11	9362685	9363278	594	70.5	0.87
chr11	9550923	9553112	2190	59.4	1.02
chr11	9642097	9642626	530	72.1	0.73
chr11	10271856	10272509	654	62.2	1.11
chr11	10283590	10286407	2818	59.2	0.77
chr11	10428577	10429433	857	69.7	0.83
chr11	10729070	10729665	596	65.9	0.97
chr11	11598698	11600395	1698	66.1	0.81
chr11	11819849	11820594	746	65.7	0.88
chr11	11986314	11987690	1377	63.3	0.88
chr11	12355542	12356439	898	57.8	1.08
chr11	14336385	14337313	929	64.4	1.09
chr11	14498177	14498801	625	62.1	0.87
chr11	14621630	14623250	1621	64.2	0.85
chr11	14869477	14870347	871	65.3	0.83
chr11	16991420	16992980	1561	62.5	1.01
chr11	17055416	17056082	667	62.1	0.89
chr11	17329596	17330241	646	66.7	0.93
chr11	17331505	17331998	494	62.3	1
chr11	17454040	17455202	1163	61.9	0.88
chr11	17522343	17522628	286	72.4	0.81
chr11	17697366	17700355	2990	62.6	0.8
chr11	17990706	17991844	1139	67.4	0.89
chr11	18083873	18084287	415	69.4	0.9
chr11	18504637	18505205	569	68.5	0.78
chr11	18566587	18567039	453	67.1	0.77
chr11	18676848	18677397	550	74.9	0.98
chr11	19095074	19095792	719	70.8	0.7
chr11	19755114	19755525	412	60.7	1.21
chr11	20365332	20366357	1026	70.2	0.89
chr11	20647156	20648421	1266	61	0.97
chr11	22170749	22171896	1148	68.6	0.7
chr11	22319439	22319953	515	65.4	0.69
chr11	22807342	22807943	602	61.6	1.02
chr11	27340936	27341446	511	67.3	0.85
chr11	27450217	27450933	717	66.9	1
chr11	27484440	27485093	654	62.2	0.81
chr11	31782320	31783543	1224	57.2	0.81
chr11	31784273	31784497	225	73.8	0.92
chr11	32408721	32409284	564	68.4	0.8
chr11	32411451	32413887	2437	61.1	0.83
chr11	32561760	32562305	546	69.6	0.97
chr11	32993783	32994493	711	62.6	1.02
chr11	33751969	33752895	927	63.2	0.8
chr11	33846934	33848071	1138	68.5	0.89
chr11	34029563	34031279	1717	63.4	0.93
chr11	34334806	34336569	1764	66.3	0.89
chr11	34416742	34417433	692	67.9	0.73
chr11	34893905	34894956	1052	64.4	0.84
chr11	35116952	35117576	625	68	0.74
chr11	35396952	35398458	1507	68.7	0.87
chr11	35922219	35923030	812	61.2	0.97
chr11	43290016	43290463	448	68.1	0.96
chr11	43336818	43337616	799	66.3	0.81
chr11	43658593	43659173	581	66.8	0.92
chr11	44281452	44281663	212	66.5	0.84
chr11	44282234	44283093	860	63	0.83
chr11	44283817	44284508	692	63.6	0.79
chr11	44287119	44288337	1219	59.9	1.02
chr11	45125195	45125677	483	65.2	1.25
chr11	45158360	45159304	945	65	0.84
chr11	45264018	45264551	534	72.8	0.74
chr11	45825319	45825989	671	65	0.87
chr11	45863583	45864385	803	64.9	0.94
chr11	45900090	45901349	1260	71.3	0.78
chr11	46256121	46256792	672	66.5	0.69
chr11	46273452	46274061	610	69.7	0.76
chr11	46344482	46345111	630	71.6	0.61
chr11	46359201	46360715	1515	65.8	0.81
chr11	46895935	46896694	760	66.3	0.95
chr11	46914747	46915105	359	64.1	0.73
chr11	47154604	47155461	858	67.9	0.94
chr11	47192981	47193509	529	65	0.65
chr11	47356365	47356582	218	69.3	0.63
chr11	47404281	47404833	553	63.1	0.91
chr11	47556706	47557503	798	65.7	0.81
chr11	47620154	47620907	754	67.5	0.89
chr11	47744777	47745598	822	70.2	0.95
chr11	47958181	47959746	1566	68.9	0.93
chr11	49186294	49186616	323	70.6	0.96
chr11	56983343	56985283	1941	66.1	0.75
chr11	56988890	56989149	260	64.2	0.98
chr11	57091548	57092403	856	66.1	0.96
chr11	57170977	57171240	264	66.3	0.71
chr11	57236063	57236884	822	57.9	0.96
chr11	57265307	57266145	839	65	0.82
chr11	58102250	58103897	1648	62.5	0.86
chr11	59139264	59139505	242	66.1	0.83
chr11	59279002	59279879	878	61.4	0.85
chr11	60291487	60291714	228	71.5	0.8
chr11	60430174	60430760	587	68.5	0.98
chr11	60448362	60449108	747	66.8	0.83
chr11	60475005	60475464	460	73.5	0.96
chr11	60818328	60819639	1312	71.3	0.82
chr11	60856650	60857548	899	67	0.94
chr11	60953498	60954273	776	70	0.97
chr11	61091689	61091916	228	76.3	0.92
chr11	61104385	61105614	1230	54.1	1.13
chr11	61244709	61244933	225	63.1	0.76
chr11	61316484	61317125	642	65.9	0.81
chr11	61339150	61341304	2155	67.1	0.79
chr11	61351573	61353286	1714	68.7	0.76
chr11	61415146	61416168	1023	65	0.96
chr11	61441168	61441792	625	75.5	0.97
chr11	61479321	61480059	739	69	0.72
chr11	61491337	61492508	1172	63.7	0.9
chr11	62097805	62098271	467	62.7	0.88
chr11	62115390	62116250	861	60.2	0.94
chr11	62125031	62127067	2037	67.5	0.94
chr11	62170209	62170869	661	67.9	0.84
chr11	62188896	62189993	1098	62.6	0.88
chr11	62202615	62203189	575	67.5	0.84
chr11	62285480	62286004	525	64.4	0.78
chr11	62310643	62311838	1196	70	0.94
chr11	62329287	62329725	439	69.7	1
chr11	62363118	62363696	579	67	0.83
chr11	62379936	62380453	518	63.3	0.91
chr11	62404814	62405737	924	67	0.78
chr11	63137720	63138672	953	63.8	0.87
chr11	63194878	63195890	1013	66.7	0.88
chr11	63205281	63205962	682	69.2	0.92
chr11	63337114	63338316	1203	60.8	0.89
chr11	63362691	63364050	1360	62.6	0.88
chr11	63440320	63441204	885	70.5	0.87
chr11	63462606	63463444	839	67.1	0.89
chr11	63509991	63511030	1040	67.4	0.72
chr11	63689567	63690646	1080	71	0.89
chr11	63709254	63710804	1551	60.3	0.94
chr11	63731406	63731624	219	65.8	0.78
chr11	63758149	63759288	1140	59.6	0.98
chr11	63770349	63771917	1569	65.4	0.87
chr11	63775012	63775953	942	66.7	0.77
chr11	63795541	63795882	342	69.9	0.72
chr11	63823334	63825317	1984	64.1	0.74
chr11	63841223	63842633	1411	62.7	0.81
chr11	63883007	63883536	530	67.2	0.86
chr11	64086097	64086401	305	66.2	0.69
chr11	64162028	64162582	555	65.8	0.65
chr11	64166454	64167829	1376	58.4	1.03
chr11	64235420	64236174	755	65.8	0.71
chr11	64236776	64237920	1145	72.5	1.05
chr11	64266010	64270402	4393	62.6	0.69
chr11	64326825	64327477	653	57.7	1.24
chr11	64368291	64369210	920	58.6	1.05
chr11	64402006	64403142	1137	64.6	0.95
chr11	64538027	64538961	935	72.1	0.89
chr11	64551409	64551938	530	62.6	0.85
chr11	64607879	64608404	526	65.6	1.08
chr11	64620275	64620556	282	72	0.87
chr11	64635623	64636989	1367	69.8	0.73
chr11	64645713	64646507	795	62.6	0.91
chr11	64785617	64786502	886	63.3	0.91
chr11	64857686	64858419	734	68.7	0.84
chr11	64910303	64911182	880	67.3	0.77
chr11	65049148	65049516	369	76.2	0.97
chr11	65081658	65082785	1128	60.1	0.93
chr11	65093790	65095050	1261	64.2	0.87
chr11	65096694	65097059	366	62.3	1.25
chr11	65166213	65166703	491	68.2	0.79
chr11	65186719	65187655	937	64.1	1.02
chr11	65235926	65236600	675	67.1	0.79
chr11	65244237	65244924	688	70.2	0.93
chr11	65310326	65312149	1824	67.1	0.99
chr11	65381072	65385172	4101	63.2	0.83
chr11	65412046	65412782	737	68.1	0.87
chr11	65423253	65424785	1533	66.4	0.92
chr11	65442864	65444130	1267	64.2	1.03
chr11	65535888	65536430	543	72.7	0.89
chr11	65575944	65576800	857	69.5	0.83
chr11	65593831	65595225	1395	62.7	0.98
chr11	65792405	65793384	980	67.4	0.81
chr11	65812786	65813900	1115	63.9	0.9
chr11	65895383	65896305	923	73.9	0.8
chr11	65944707	65945973	1267	65.4	0.75
chr11	66069746	66070398	653	72.9	0.83
chr11	66092152	66092727	576	70	0.92
chr11	66116674	66117410	737	66.8	0.82
chr11	66140148	66141623	1476	66.7	0.87
chr11	66366943	66367843	901	71	0.84
chr11	66580695	66581197	503	68.2	0.93
chr11	66790252	66791236	985	55.4	1.12
chr11	66827384	66828377	994	74.7	0.68
chr11	66896464	66897722	1259	55.4	1.09
chr11	66915648	66916547	900	69.6	0.8
chr11	66925193	66925674	482	72	0.64
chr11	66952377	66952766	390	60.5	1.04
chr11	66992841	66993529	689	61.7	0.89
chr11	67006921	67007440	520	64	0.86
chr11	67031644	67033007	1364	64.4	0.92
chr11	67130727	67131302	576	70.5	0.86
chr11	67153421	67154870	1450	63	1.01
chr11	67644554	67646344	1791	61.5	0.98
chr11	67836942	67837507	566	73.1	0.95
chr11	68207936	68209422	1487	72.4	0.76
chr11	68427684	68428558	875	67.1	0.86
chr11	68572918	68573527	610	70.7	0.84
chr11	69160318	69167777	7460	60.7	0.82
chr11	69198936	69199510	575	71.5	0.79
chr11	69227022	69229110	2089	64.2	0.84
chr11	69298008	69299727	1720	72.9	0.84
chr11	69340971	69343647	2677	66.5	0.89
chr11	69611568	69611857	290	67.9	0.69
chr11	70841746	70842328	583	67.1	0.79
chr11	71175220	71176713	1494	60.2	0.9
chr11	71491852	71492177	326	72.7	0.98
chr11	71611896	71613969	2074	61.3	0.88
chr11	71629761	71630176	416	64.2	0.85
chr11	71632465	71633307	843	66	0.97
chr11	72030871	72032006	1136	64.8	0.94
chr11	72202654	72203746	1093	70.7	0.81
chr11	72210261	72211422	1162	71.6	0.75
chr11	72731297	72731950	654	65	1
chr11	73148924	73150131	1208	63.4	0.85
chr11	73176596	73176913	318	67.6	0.91
chr11	73559548	73560220	673	62.9	0.87
chr11	73700077	73700351	275	75.3	1.02
chr11	73786543	73787585	1043	60.8	0.79
chr11	73981178	73981688	511	67.1	0.87
chr11	74739873	74740625	753	60.8	1.09
chr11	74788142	74788572	431	64.7	0.96
chr11	74817103	74817465	363	64.5	0.86
chr11	74818386	74819497	1112	69.9	1.11
chr11	74955015	74955680	666	67	0.87
chr11	75056065	75057530	1466	65.2	0.98
chr11	75157111	75157820	710	69.7	0.88
chr11	75204045	75204574	530	72.8	0.75
chr11	75594920	75595574	655	61.8	1.02
chr11	75769178	75770286	1109	63.1	1
chr11	76249612	76249939	328	72	0.82
chr11	76526716	76527213	498	64.7	0.97
chr11	77026072	77026607	536	63.2	0.73
chr11	77202291	77202492	202	56.9	0.98
chr11	77208835	77209910	1076	67.9	0.82
chr11	77383249	77383683	435	61.8	0.89
chr11	77468127	77468749	623	65	0.97
chr11	77528131	77528493	363	65.6	0.94
chr11	77805614	77807048	1435	56.2	1.13
chr11	82674291	82675184	894	61.2	0.81
chr11	85633457	85634165	709	55	1.06
chr11	86060344	86061234	891	70.3	0.75
chr11	87547892	87548262	371	65	0.85
chr11	87710150	87710690	541	66.7	0.84
chr11	89595391	89596006	616	66.4	0.98
chr11	92570409	92571039	631	70.7	0.89
chr11	93156958	93157778	821	64.3	0.9
chr11	93501209	93502421	1213	65	0.93
chr11	94141015	94142344	1330	62.9	0.87
chr11	94603402	94604221	820	62.6	1.02
chr11	95162109	95163691	1583	56	0.95
chr11	95296561	95297013	453	69.8	0.84
chr11	100503241	100504984	1744	69.4	0.82
chr11	100958568	100959894	1327	65.6	0.8
chr11	101485843	101487540	1698	61.2	1.01
chr11	101827740	101828972	1233	62.3	0.99
chr11	102467485	102468259	775	61.8	0.8
chr11	103412616	103413200	585	61.2	0.72
chr11	105453308	105454040	733	65.8	0.9
chr11	106393534	106395413	1880	54.5	0.96
chr11	107234160	107234796	637	69.4	0.8
chr11	107384711	107385608	898	65.9	0.91
chr11	107497215	107497941	727	63.5	0.89
chr11	107598422	107599179	758	61.7	1.05
chr11	107873709	107874617	909	64.2	0.95
chr11	107968809	107969313	505	70.3	0.88
chr11	108040795	108041406	612	63.4	0.93
chr11	109805785	109806544	760	75.7	0.95
chr11	110916143	110917409	1267	67.1	0.77
chr11	110977934	110979149	1216	70.8	0.89
chr11	111141805	111142424	620	63.9	0.97
chr11	111602233	111602757	525	63.8	1.02
chr11	112763654	112764031	378	72.8	0.78
chr11	113251027	113251903	877	67.5	0.99
chr11	113458831	113459049	219	63.9	0.81
chr11	113776010	113776900	891	63	0.98
chr11	113815212	113815796	585	68.5	0.87
chr11	114878785	114881091	2307	64	0.75
chr11	116148520	116149102	583	69.8	0.97
chr11	116163622	116164105	484	60.7	1.01
chr11	116474060	116474722	663	60.8	1.12
chr11	117171845	117173351	1507	66.4	0.75
chr11	117361849	117362508	660	67.4	0.83
chr11	117521448	117522194	747	69.6	0.79
chr11	117777472	117777756	285	68.8	0.99
chr11	117810633	117812915	2283	58.7	0.85
chr11	118347590	118348143	554	64.6	0.83
chr11	118373852	118374414	563	70	0.78
chr11	118394089	118395325	1237	58.4	0.87
chr11	118460785	118461042	258	68.2	0.87
chr11	118477392	118477619	228	62.7	0.76
chr11	118692158	118693104	947	69.5	0.75
chr11	118715501	118716868	1368	65.8	0.83
chr11	118739691	118740424	734	73.4	0.91
chr11	119103593	119105367	1775	62.8	0.93
chr11	119586698	119587555	858	58.5	1.12
chr11	122031489	122032689	1201	70.9	0.78
chr11	122570637	122571394	758	61.7	0.9
chr11	124048595	124049256	662	63.9	0.82
chr11	124114763	124115681	919	68	0.72
chr11	124120600	124122216	1617	60.5	0.71
chr11	124133578	124134800	1223	63.5	0.66
chr11	124134934	124135136	203	70.9	0.67
chr11	124174588	124175729	1142	72.5	0.86
chr11	124240280	124241675	1396	65	0.75
chr11	124437941	124438867	927	65.5	0.78
chr11	124870348	124871529	1182	63	0.91
chr11	125279478	125279794	317	74.4	0.99
chr11	125643570	125644376	807	65.7	0.93
chr11	126375437	126375762	326	62.3	0.86
chr11	127896923	127897821	899	54.6	1.19
chr11	128067882	128070221	2340	63.8	0.82
chr11	128750319	128751605	1287	62.2	0.97
chr11	129444147	129446008	1862	63.1	0.97
chr11	129534869	129535472	604	65.7	0.99
chr11	129802612	129803727	1116	64.7	0.97
chr11	129823445	129825408	1964	65	0.83
chr11	131065567	131065769	203	62.6	0.81
chr11	131066148	131066823	676	69.2	0.67
chr11	131285539	131286742	1204	62.3	1.04
chr11	132317873	132318285	413	69.2	0.68
chr11	132318773	132319605	833	70.7	1.05
chr11	132439270	132439501	232	70.3	0.71
chr11	132456903	132457470	568	70.6	0.6
chr11	132457749	132458517	769	65.8	1.03
chr11	132735995	132736855	861	65.9	0.67
chr11	133444061	133444891	831	70.3	0.77
chr11	133499920	133500300	381	69.3	1.06
chr11	133598907	133600701	1795	67.2	0.91
chr11	133628420	133629206	787	72.9	0.81
chr11	133650770	133652390	1621	67.5	0.84
chr11	133706995	133707617	623	74.2	0.88
chr11	133716970	133717821	852	66.1	0.77
chr11	133758660	133759361	702	70.9	0.98
chr11	133762639	133762841	203	64	0.78
