# Supplementary material for: Intergenic, gene terminal, and intragenic CpG islands in the human genome
Source: BMC Genomics. 2010 Jan 19;11:48. doi: 10.1186/1471-2164-11-48 (PMC2817693; doi:10.1186/1471-2164-11-48)
Supplement: Additional file 2 — Gene elements. The archive contains row data used for statistical significance of gene elements and CGIs overlap. See Table 1 and Figure 1 in the manuscript. [file 1471-2164-11-48-S2.ZIP › 1intron_coding_exon/isl_1intron_coding_exon_chr13.txt]

chr13	19105462	19106252	791	65.6	0.84
chr13	19254148	19255234	1087	63.5	1.06
chr13	19997569	19998443	875	71.5	0.91
chr13	20175234	20176446	1213	56.6	1.16
chr13	20193612	20194438	827	68.7	0.82
chr13	20374760	20375384	625	66.4	1.04
chr13	20470798	20471460	663	67.4	0.77
chr13	20612243	20613115	873	59.2	0.98
chr13	20648288	20649332	1045	68.5	1.01
chr13	20930863	20931730	868	63.1	1.07
chr13	21075804	21076452	649	70.7	0.86
chr13	21145804	21147755	1952	65.4	0.84
chr13	23361120	23361677	558	65.4	0.9
chr13	24152394	24153093	700	74.6	0.85
chr13	24367078	24367388	311	70.4	0.73
chr13	24759235	24759794	560	70	0.86
chr13	24772995	24774200	1206	62.2	0.83
chr13	24940694	24941486	793	63.4	0.87
chr13	25725937	25727103	1167	67.8	0.82
chr13	26742659	26743525	867	72.3	0.91
chr13	27092184	27094249	2066	69	0.79
chr13	27438357	27441544	3188	61.4	0.76
chr13	27572228	27573170	943	73.9	0.93
chr13	27965789	27967977	2189	68.1	0.8
chr13	28131011	28131513	503	68.6	0.9
chr13	30378273	30379105	833	69	0.86
chr13	30633110	30634670	1561	63.7	0.79
chr13	30671920	30673034	1115	58.9	1.18
chr13	31899250	31900078	829	70.7	0.9
chr13	32487929	32489428	1500	65	0.93
chr13	33290128	33290493	366	66.1	0.96
chr13	35686415	35687038	624	69.6	0.65
chr13	36471274	36471612	339	65.5	1.05
chr13	36472793	36473223	431	63.6	1
chr13	37821958	37822413	456	59	0.81
chr13	38510418	38510930	513	60	0.74
chr13	39127744	39128181	438	71.5	0.9
chr13	40136501	40139750	3250	61.5	0.99
chr13	40243063	40243570	508	64.2	0.92
chr13	40532173	40534120	1948	60.2	0.92
chr13	40783252	40784196	945	68	0.94
chr13	40928914	40930667	1754	61.3	0.95
chr13	41432881	41433461	581	75	0.87
chr13	41521340	41521560	221	67	1.11
chr13	42046278	42047282	1005	66.9	0.74
chr13	42464075	42464508	434	65.2	0.82
chr13	43845372	43846443	1072	66.7	0.88
chr13	44461289	44462002	714	65	0.86
chr13	44812618	44813656	1039	70.1	0.93
chr13	44936955	44937682	728	61.1	0.82
chr13	46024972	46026707	1736	63.2	0.88
chr13	47473082	47473576	495	70.7	0.86
chr13	47509648	47510269	622	66.6	1.11
chr13	47566847	47567393	547	66.4	0.9
chr13	47704984	47705949	966	67.1	0.94
chr13	47775461	47776502	1042	65.1	0.97
chr13	48719927	48720704	778	58.2	0.8
chr13	49163226	49163599	374	57.8	0.91
chr13	49264062	49265304	1243	64.2	1.07
chr13	49407946	49409199	1254	65.1	0.79
chr13	50381749	50382592	844	65.8	1.03
chr13	50694494	50694889	396	71.5	1.07
chr13	50923693	50925947	2255	57.5	0.92
chr13	51056058	51057236	1179	64.5	0.9
chr13	51483316	51484568	1253	67.8	0.82
chr13	51922157	51922939	783	69.6	1.03
chr13	51927196	51928129	934	55.5	0.97
chr13	52211129	52212046	918	68	0.77
chr13	52317899	52320873	2975	69.9	0.96
chr13	71337364	71338060	697	69.4	0.77
chr13	72199232	72200155	924	64.5	0.97
chr13	72253705	72254613	909	61.1	0.94
chr13	72530862	72532371	1510	63.3	0.99
chr13	74953079	74954800	1722	68.6	0.88
chr13	75009675	75010045	371	66.3	0.76
chr13	75021440	75022269	830	58.3	0.91
chr13	76464091	76464600	510	68.2	0.96
chr13	76798506	76799141	636	65.4	0.99
chr13	77390427	77391383	957	60.5	0.8
chr13	78953068	78953714	647	68.8	0.98
chr13	90849155	90849717	563	69.6	0.78
chr13	92677247	92678878	1632	64.8	0.78
chr13	94046290	94046673	384	64.8	0.97
chr13	94051816	94052570	755	68.1	0.74
chr13	94751339	94752212	874	70.1	0.98
chr13	95002693	95003497	805	65.8	0.78
chr13	95091608	95092604	997	69.1	0.75
chr13	95126870	95127947	1078	70.7	0.87
chr13	95503231	95503910	680	71.5	0.94
chr13	96796964	96797378	415	64.6	0.79
chr13	97426061	97427307	1247	55.3	1.09
chr13	98202484	98203104	621	77.1	0.89
chr13	98951367	98952139	773	62.4	0.85
chr13	99056710	99057221	512	62.9	1.11
chr13	99108206	99108447	242	68.2	0.82
chr13	99429754	99433527	3774	60.5	1.06
chr13	99435114	99435473	360	68.9	0.73
chr13	99538958	99539806	849	69.8	0.79
chr13	100904167	100904489	323	74	0.91
chr13	101366427	101367496	1070	71.5	0.86
chr13	102046815	102047993	1179	65.9	0.77
chr13	102296102	102296764	663	62	0.86
chr13	105984470	105987025	2556	62.8	1.07
chr13	109716326	109716726	401	61.3	0.74
chr13	109756893	109758591	1699	69.8	0.89
chr13	110065782	110066779	998	67.3	0.98
chr13	110156082	110156895	814	65.8	0.87
chr13	110364488	110366367	1880	68.2	0.95
chr13	110603640	110604532	893	70.9	0.95
chr13	110776590	110777100	511	70.3	0.71
chr13	112289713	112289926	214	66.4	0.95
chr13	112290127	112290657	531	72.7	1.02
chr13	112391855	112393189	1335	62.8	1
chr13	112398480	112399512	1033	66.4	0.61
chr13	112430600	112431008	409	61.6	0.85
chr13	112458006	112458363	358	62.3	1
chr13	112468154	112468385	232	58.6	0.95
chr13	112472900	112473106	207	68.1	0.76
chr13	112477179	112477394	216	65.7	0.8
chr13	112704118	112704380	263	73.8	0.87
chr13	112711203	112711540	338	69.5	0.77
chr13	112713990	112715332	1343	64	0.9
chr13	112762786	112763161	376	60.4	0.83
chr13	112798488	112799566	1079	73.5	0.73
chr13	112910364	112912518	2155	65.2	0.98
chr13	112999098	112999991	894	65.9	1.13
chr13	113144052	113144318	267	61.4	1.06
chr13	113192457	113193626	1170	75.2	0.93
chr13	113308193	113308566	374	66.6	0.93
chr13	113546737	113548135	1399	63.1	1.01
chr13	113651132	113651386	255	58	0.79
chr13	113651599	113652259	661	60.1	1.01
chr13	113859021	113859682	662	71.6	1.18
chr13	113867103	113870848	3746	60.8	0.94
chr13	113879764	113879978	215	63.7	0.74
chr13	113886997	113887938	942	70.6	0.81
chr13	113893301	113893520	220	67.3	0.76
chr13	113894602	113895203	602	59.8	0.74
chr13	113897144	113897632	489	60.5	0.97
chr13	113915461	113916618	1158	70.6	0.95
chr13	114018251	114018976	726	73.3	0.8
chr13	114064857	114066136	1280	64.6	1.01
