# Supplementary material for: Intergenic, gene terminal, and intragenic CpG islands in the human genome
Source: BMC Genomics. 2010 Jan 19;11:48. doi: 10.1186/1471-2164-11-48 (PMC2817693; doi:10.1186/1471-2164-11-48)
Supplement: Additional file 2 — Gene elements. The archive contains row data used for statistical significance of gene elements and CGIs overlap. See Table 1 and Figure 1 in the manuscript. [file 1471-2164-11-48-S2.ZIP › 1intron_coding_exon/isl_1intron_coding_exon_chr15.txt]

chr15	20384724	20385352	629	72.5	1.05
chr15	20636883	20638339	1457	52.2	1.28
chr15	22751129	22752147	1019	62.6	0.88
chr15	23658597	23659911	1315	65.4	1.02
chr15	23785691	23786020	330	68.8	0.67
chr15	24567986	24570036	2051	64.2	0.92
chr15	30109457	30110352	896	66.5	0.86
chr15	31390109	31391295	1187	68.3	0.8
chr15	32117862	32118770	909	65.1	1.09
chr15	33048979	33049416	438	62.3	0.8
chr15	33625419	33625807	389	74	1.05
chr15	36331295	36332824	1530	68.5	0.79
chr15	36533567	36534077	511	64	0.81
chr15	36643555	36644950	1396	71.7	0.84
chr15	37999254	38000736	1483	70	0.85
chr15	38118284	38118855	572	65.9	0.8
chr15	38437348	38438394	1047	64.7	0.79
chr15	38462312	38462920	609	64.2	0.8
chr15	38485074	38485660	587	68.7	0.7
chr15	38842689	38844079	1391	65.3	0.74
chr15	38886536	38887170	635	65	0.81
chr15	38953140	38953863	724	66.9	0.83
chr15	38973548	38974461	914	64.9	0.72
chr15	39005082	39010472	5391	64.6	0.69
chr15	39310121	39311024	904	63.2	0.93
chr15	39411655	39412632	978	61.7	0.88
chr15	39572909	39575831	2923	64.6	0.8
chr15	39580855	39582597	1743	64.3	0.79
chr15	39590736	39592823	2088	65.2	0.81
chr15	39639016	39639262	247	67.6	0.71
chr15	39907595	39907914	320	68.1	0.97
chr15	40051449	40052153	705	70.9	1
chr15	40287453	40287853	401	66.1	0.81
chr15	40627755	40628408	654	68.2	0.92
chr15	40654630	40655546	917	71.9	0.88
chr15	40660856	40661190	335	71.3	0.85
chr15	40815706	40816638	933	69	0.84
chr15	41213065	41213555	491	70.3	0.81
chr15	41264881	41265108	228	68.4	0.83
chr15	41449898	41450958	1061	62	0.85
chr15	41673306	41673917	612	68.5	0.7
chr15	41773138	41773749	612	68.5	0.7
chr15	41825797	41826414	618	71.4	0.99
chr15	41855879	41857084	1206	64.8	0.71
chr15	41871437	41872564	1128	64.7	0.82
chr15	41880030	41880432	403	63.5	0.84
chr15	41903976	41904328	353	54.1	1.13
chr15	42274034	42275152	1119	61.7	0.87
chr15	42615930	42617241	1312	63	0.98
chr15	42742584	42743275	692	68.4	0.78
chr15	42790753	42791699	947	63.9	0.79
chr15	43192062	43192774	713	66.8	0.74
chr15	43457263	43458321	1059	61.9	0.97
chr15	43481703	43483086	1384	70.4	0.91
chr15	43666567	43667210	644	66.8	0.85
chr15	46257300	46257920	621	72.3	0.79
chr15	46410478	46411943	1466	65.1	0.85
chr15	47125656	47126063	408	71.1	0.84
chr15	47234632	47234868	237	69.2	0.71
chr15	48261615	48262478	864	69.4	0.84
chr15	48765636	48766491	856	65	0.95
chr15	48844896	48845415	520	73.7	0.92
chr15	48987551	48988562	1012	61.8	1.04
chr15	49173154	49174495	1342	63.3	0.93
chr15	49174825	49175047	223	63.2	0.73
chr15	49421017	49421610	594	73.1	0.87
chr15	49701460	49702688	1229	69.4	0.83
chr15	49816523	49817427	905	62.8	1.1
chr15	50050861	50051517	657	63	0.88
chr15	50258873	50259602	730	63	1.12
chr15	50374646	50375464	819	70	0.79
chr15	50607626	50608931	1306	62.5	0.95
chr15	50648045	50648702	658	68.8	1
chr15	53276035	53276586	552	61.1	1.01
chr15	53577594	53578046	453	60.7	0.89
chr15	53667085	53668520	1436	51	1.23
chr15	54072553	54073587	1035	58	1.15
chr15	54444770	54445175	406	61.8	1.03
chr15	55671291	55671650	360	57.5	1.31
chr15	55785997	55786677	681	63.1	1
chr15	56144602	56146068	1467	67.5	0.88
chr15	56828374	56829575	1202	61.6	1
chr15	57012565	57013592	1028	64.6	1.11
chr15	57184563	57185041	479	67.8	0.91
chr15	57451156	57452373	1218	69.8	0.95
chr15	58477042	58477722	681	73.1	0.75
chr15	58670591	58672642	2052	58.3	1.04
chr15	59306914	59307323	410	61.7	0.82
chr15	59307716	59309008	1293	57.1	0.96
chr15	60139520	60140384	865	68.1	0.83
chr15	61121287	61123116	1830	63.3	0.84
chr15	61127310	61128517	1208	70	0.75
chr15	61200972	61201905	934	64.6	0.82
chr15	61236472	61236927	456	64.5	0.84
chr15	61268503	61269028	526	70	0.89
chr15	61356350	61357153	804	66.2	1.07
chr15	62175039	62175681	643	67.3	0.85
chr15	62230641	62231874	1234	67.1	0.85
chr15	62241944	62242630	687	68.6	0.86
chr15	62466961	62467286	326	64.7	0.81
chr15	62782256	62782749	494	63.6	0.83
chr15	62853970	62855405	1436	58.1	1.13
chr15	62920425	62921479	1055	67.4	0.74
chr15	63147078	63147595	518	78.2	0.82
chr15	63263848	63265108	1261	62.9	0.79
chr15	63456364	63457670	1307	63.7	1.02
chr15	63501796	63502624	829	60.9	1.18
chr15	63609739	63610593	855	71	0.87
chr15	63948604	63949647	1044	62.5	0.82
chr15	64372822	64373548	727	72.5	0.89
chr15	64465950	64467017	1068	69.3	0.89
chr15	64576988	64577302	315	69.8	0.83
chr15	65144394	65146115	1722	59.1	0.97
chr15	65333740	65334464	725	67.2	0.83
chr15	66133358	66134462	1105	58.2	0.89
chr15	66308473	66309291	819	70.3	0.98
chr15	66510422	66511745	1324	70.7	0.71
chr15	66896763	66901055	4293	63	0.88
chr15	67111014	67111286	273	65.9	1.05
chr15	67112394	67112671	278	60.1	0.95
chr15	67493571	67494406	836	70.1	0.92
chr15	67532104	67532800	697	65	0.9
chr15	68174984	68180260	5277	60.1	0.86
chr15	68933050	68933874	825	62.5	1.09
chr15	70263731	70264023	293	74.1	0.65
chr15	70276533	70277173	641	71.5	0.9
chr15	70399001	70399856	856	65.7	0.91
chr15	70455096	70455712	617	65.3	0.87
chr15	70553315	70554747	1433	62.2	1.01
chr15	70765344	70765811	468	62.8	0.85
chr15	70862640	70863716	1077	67.2	0.89
chr15	71130833	71132422	1590	61.4	0.99
chr15	71712087	71712978	892	62.7	1.02
chr15	72005750	72007426	1677	69.2	0.83
chr15	72071306	72071874	569	68.5	0.85
chr15	72445092	72445627	536	72	0.97
chr15	72512377	72513540	1164	70.1	0.88
chr15	72922240	72922958	719	74.4	0.92
chr15	72952427	72952956	530	65.1	0.93
chr15	72969316	72969675	360	67.8	0.88
chr15	72985693	72986547	855	67.7	0.91
chr15	73016836	73017713	878	68.1	0.93
chr15	73415304	73415730	427	67	0.74
chr15	73447442	73448113	672	70.2	0.8
chr15	73657858	73658869	1012	68.1	1.03
chr15	73922367	73924001	1635	60.9	0.95
chr15	73983159	73984005	847	66.5	0.84
chr15	74390619	74391081	463	69.3	0.92
chr15	74417085	74418025	941	66.4	0.91
chr15	75010827	75011521	695	72.8	0.97
chr15	75149796	75150615	820	59.4	1.14
chr15	76228551	76229316	766	75.1	0.83
chr15	76343461	76344597	1137	61.5	0.97
chr15	76419725	76420163	439	58.1	0.98
chr15	76420378	76421144	767	63.8	0.73
chr15	76517151	76518160	1010	65.3	0.88
chr15	76644781	76645324	544	59	1
chr15	76699302	76700671	1370	67.7	0.85
chr15	76720243	76720876	634	72.9	0.69
chr15	76889771	76891683	1913	66	0.8
chr15	76952158	76953112	955	62.9	1.07
chr15	77024096	77024626	531	65.7	0.96
chr15	77168860	77171264	2405	60.7	0.89
chr15	77390276	77391148	873	70.9	0.77
chr15	77976062	77976750	689	71.7	0.91
chr15	78483132	78484448	1317	61	1
chr15	79068934	79069472	539	65.5	0.99
chr15	79403309	79404018	710	67.3	0.82
chr15	80341841	80342531	691	65.1	0.88
chr15	81411955	81412731	777	67.8	1.09
chr15	81471012	81471536	525	70.1	0.82
chr15	81526245	81527093	849	60.2	1.08
chr15	81566866	81567926	1061	70.1	0.88
chr15	81666653	81668083	1431	69.3	1.05
chr15	81742985	81744934	1950	59.1	1.1
chr15	82977633	82978418	786	73.4	0.93
chr15	82998237	82998699	463	65.2	0.82
chr15	83002201	83002688	488	69.3	0.86
chr15	83059844	83060829	986	63.7	0.84
chr15	83324517	83326869	2353	61.3	1.12
chr15	86811449	86812236	788	60.2	0.79
chr15	87257229	87257834	606	72.6	0.81
chr15	87830936	87831332	397	68	0.7
chr15	87840469	87840988	520	69	0.81
chr15	88034535	88035087	553	64.7	0.81
chr15	88238030	88238633	604	63.2	0.94
chr15	88256567	88257267	701	67.6	0.89
chr15	88446003	88447168	1166	69.1	0.87
chr15	88545136	88546327	1192	66.3	0.81
chr15	88577704	88578640	937	63.7	0.86
chr15	88732167	88733023	857	70.7	0.86
chr15	88873694	88874980	1287	56.5	1.1
chr15	89276631	89276930	300	73.3	0.94
chr15	89279122	89279987	866	70.4	0.7
chr15	89338241	89339222	982	69.2	1.03
chr15	90197018	90198686	1669	63.2	0.91
chr15	90737682	90739525	1844	66.8	0.87
chr15	90999379	91000185	807	71.7	0.93
chr15	91248561	91248827	267	68.2	0.94
chr15	91410150	91410745	596	62.4	0.71
chr15	91416627	91418189	1563	62.4	0.76
chr15	91432433	91434177	1745	59.8	1.03
chr15	94674413	94678725	4313	52.6	0.97
chr15	96304539	96305653	1115	70.9	0.81
chr15	97007970	97012082	4113	60	1.05
chr15	98698481	98699961	1481	59.7	1.08
chr15	99236785	99238656	1872	62.8	1.03
chr15	99330769	99331846	1078	70.7	0.93
chr15	99608675	99610237	1563	56.2	1.36
chr15	99634770	99635438	669	66.5	1.07
chr15	99652467	99653469	1003	67	0.89
chr15	100009689	100010868	1180	67.1	0.87
chr15	100081621	100082273	653	75.7	0.88
