# Supplementary material for: Intergenic, gene terminal, and intragenic CpG islands in the human genome
Source: BMC Genomics. 2010 Jan 19;11:48. doi: 10.1186/1471-2164-11-48 (PMC2817693; doi:10.1186/1471-2164-11-48)
Supplement: Additional file 2 — Gene elements. The archive contains row data used for statistical significance of gene elements and CGIs overlap. See Table 1 and Figure 1 in the manuscript. [file 1471-2164-11-48-S2.ZIP › 1intron_coding_exon/isl_1intron_coding_exon_chr16.txt]

chr16	43425	44190	766	70.8	0.79
chr16	143754	144866	1113	63.3	0.89
chr16	154344	156720	2377	60.4	0.91
chr16	162370	163447	1078	64.4	0.97
chr16	166174	167254	1081	64.5	0.97
chr16	170302	171761	1460	70.8	0.82
chr16	264799	266178	1380	59.4	0.9
chr16	270062	270995	934	65.3	0.9
chr16	314734	315329	596	66.4	0.7
chr16	359862	360257	396	66.4	0.66
chr16	371191	372811	1621	54.2	1.1
chr16	387162	387650	489	71.2	0.97
chr16	391476	392133	658	72	0.92
chr16	414924	416816	1893	60	1.11
chr16	578547	580706	2160	58.7	1.11
chr16	589467	590058	592	53.9	0.96
chr16	604038	604588	551	55	0.95
chr16	622636	627107	4472	67.8	0.63
chr16	631599	632701	1103	67	0.92
chr16	638828	640245	1418	73.3	0.8
chr16	657933	659065	1133	64.1	0.9
chr16	669440	675816	6377	62.5	0.73
chr16	683926	685944	2019	62.6	0.83
chr16	704750	705995	1246	66.1	1
chr16	710622	712159	1538	74.2	0.81
chr16	716638	719418	2781	66.2	0.86
chr16	724369	725035	667	64.2	0.68
chr16	730628	731401	774	72.1	0.9
chr16	777378	779342	1965	70.6	0.8
chr16	969880	975328	5449	65.1	0.76
chr16	1082317	1084088	1772	60.6	0.97
chr16	1142416	1144625	2210	56.7	1.22
chr16	1147044	1148033	990	68.6	0.62
chr16	1148359	1148722	364	71.2	0.64
chr16	1149941	1150946	1006	67.9	0.68
chr16	1157130	1157337	208	69.2	0.68
chr16	1159431	1159642	212	71.7	0.83
chr16	1161810	1162209	400	70.8	0.64
chr16	1167262	1167477	216	71.3	0.71
chr16	1170114	1170318	205	65.9	0.69
chr16	1175940	1177263	1324	65.6	0.75
chr16	1184671	1185068	398	71.9	0.74
chr16	1303815	1304497	683	63.1	0.68
chr16	1341336	1342349	1014	73	0.91
chr16	1403764	1404717	954	63.8	0.95
chr16	1464522	1465535	1014	71.8	1.03
chr16	1523811	1524642	832	68.9	0.68
chr16	1527685	1527900	216	58.8	0.86
chr16	1531815	1532108	294	68	0.65
chr16	1645868	1646245	378	68.5	0.63
chr16	1667941	1668859	919	72	0.97
chr16	1760313	1763955	3643	65.3	0.88
chr16	1771723	1773569	1847	66.8	0.96
chr16	1932670	1933647	978	69.7	0.75
chr16	1949498	1949920	423	72.6	0.91
chr16	1954166	1955452	1287	66.9	0.94
chr16	1961741	1962591	851	69.3	0.93
chr16	1973494	1974801	1308	63.3	1.05
chr16	1980036	1980629	594	56.4	1.1
chr16	1981827	1983027	1201	73.9	0.91
chr16	2017044	2017471	428	72.9	0.96
chr16	2037467	2038366	900	68.1	0.9
chr16	2117130	2117330	201	62.7	0.88
chr16	2125141	2126407	1267	67.4	1.04
chr16	2138457	2139130	674	69	0.95
chr16	2154224	2155519	1296	53.2	1.09
chr16	2155711	2155920	210	60.5	0.79
chr16	2185868	2187101	1234	59	1.07
chr16	2213221	2214082	862	71.1	0.91
chr16	2226602	2228074	1473	69.1	0.88
chr16	2241159	2241970	812	64.4	1.01
chr16	2418688	2419969	1282	68	0.99
chr16	2461088	2465930	4843	68.5	0.71
chr16	2503432	2504904	1473	64.2	1.03
chr16	2509561	2511072	1512	58.5	0.98
chr16	2528036	2528557	522	57.5	1.09
chr16	2593223	2593848	626	67.1	0.74
chr16	2672274	2672941	668	64.2	0.92
chr16	2766763	2767796	1034	56.2	1.23
chr16	2788428	2789146	719	70	0.82
chr16	2807247	2808003	757	67	0.9
chr16	2847576	2847837	262	67.9	0.8
chr16	2953653	2955132	1480	69.2	0.67
chr16	2956648	2960327	3680	68.5	0.77
chr16	3010097	3011306	1210	62.8	0.8
chr16	3013688	3014444	757	68.2	0.79
chr16	3019538	3019955	418	71.3	0.98
chr16	3035602	3037034	1433	67.8	0.8
chr16	3433100	3433570	471	62	0.93
chr16	3490775	3491275	501	67.1	0.97
chr16	3706979	3707936	958	69.7	0.97
chr16	3869485	3869770	286	68.5	0.98
chr16	4261260	4261506	247	68.8	0.7
chr16	4261641	4264074	2434	60.1	0.82
chr16	4405876	4406890	1015	75.6	0.84
chr16	4415431	4416331	901	63.7	0.97
chr16	4604008	4606783	2776	63.3	0.92
chr16	4614708	4615454	747	70	0.98
chr16	4638221	4638950	730	72.6	0.69
chr16	4683045	4684232	1188	66.2	0.97
chr16	4792119	4793177	1059	66.9	0.91
chr16	4836608	4838244	1637	73.7	1.01
chr16	4926169	4927534	1366	66.5	0.74
chr16	5023246	5024033	788	72.6	1.01
chr16	5061751	5062193	443	58.7	1.03
chr16	5087252	5088841	1590	63.6	0.86
chr16	7508197	7508414	218	65.1	1.02
chr16	8798824	8799429	606	66.8	0.85
chr16	8954898	8955576	679	71.7	0.71
chr16	8963874	8964345	472	64	0.93
chr16	10745086	10745697	612	65.2	0.92
chr16	10880284	10880806	523	61.6	0.84
chr16	10945666	10946260	595	71.1	0.99
chr16	11175394	11175712	319	63	0.89
chr16	11743575	11744593	1019	64.5	1.02
chr16	11852567	11853018	452	67	0.83
chr16	11916382	11917615	1234	61.6	1.12
chr16	11977807	11978371	565	62.3	0.95
chr16	12804867	12805390	524	61.3	0.83
chr16	13921253	13921796	544	66.4	0.94
chr16	14631104	14631549	446	68.8	0.64
chr16	14834943	14835542	600	67.8	0.91
chr16	14976018	14976962	945	67.4	0.83
chr16	14990868	14991546	679	71	0.81
chr16	15056706	15057608	903	59.7	0.98
chr16	15095437	15095830	394	64	1.02
chr16	15397028	15397576	549	71.9	0.98
chr16	15889747	15890173	427	64.4	0.84
chr16	15950720	15951428	709	63	1.06
chr16	16224738	16225065	328	72.9	0.8
chr16	16233960	16234357	398	67.6	0.9
chr16	18480531	18481111	581	68	0.92
chr16	18719889	18720900	1012	67.4	0.8
chr16	18844532	18845627	1096	67.4	0.97
chr16	18902658	18903078	421	71.5	0.84
chr16	18986572	18986889	318	63.8	1.11
chr16	19086504	19087718	1215	63.4	0.83
chr16	19440483	19441017	535	69.5	0.78
chr16	19473988	19474889	902	62.2	0.72
chr16	19636696	19637397	702	68.5	0.92
chr16	20660148	20660781	634	66.4	0.94
chr16	20725002	20726015	1014	64.6	0.85
chr16	21077312	21077779	468	71.2	0.86
chr16	21420356	21421472	1117	64.9	0.98
chr16	21438614	21439624	1011	64.6	1.07
chr16	21518194	21519195	1002	64.6	1.04
chr16	22292579	22293986	1408	63.3	0.99
chr16	23371492	23372130	639	65.1	0.83
chr16	23429075	23429400	326	56.4	1.16
chr16	23475900	23476989	1090	66.8	0.83
chr16	23514752	23515347	596	70	0.88
chr16	23559889	23560419	531	66.9	0.86
chr16	23597393	23598172	780	64	0.97
chr16	23631772	23632276	505	71.3	0.73
chr16	23673471	23674370	900	69.1	0.81
chr16	23754443	23755603	1161	62.9	0.94
chr16	24933569	24934039	471	77.1	0.79
chr16	25030312	25030943	632	62	0.84
chr16	27468481	27469061	581	68.3	0.87
chr16	27981319	27982797	1479	61	1.06
chr16	28410315	28410992	678	64	0.75
chr16	28416739	28417010	272	67.6	0.71
chr16	28541942	28542532	591	71.9	1
chr16	28741406	28743374	1969	69.5	0.84
chr16	28764706	28765640	935	67.3	0.8
chr16	28843555	28844537	983	63.4	0.9
chr16	28869415	28870292	878	68.3	0.93
chr16	29513466	29514446	981	68.3	0.93
chr16	29531889	29532892	1004	64.2	1.06
chr16	29709198	29709819	622	68	0.96
chr16	29726183	29727055	873	69	0.75
chr16	29781420	29782017	598	70.9	0.84
chr16	29844540	29845262	723	71.4	0.88
chr16	29914080	29915375	1296	63.8	0.89
chr16	29994738	29995343	606	67	1.02
chr16	30041722	30041989	268	72	1.07
chr16	30336372	30337300	929	74.1	1.18
chr16	30348597	30349176	580	63.6	0.79
chr16	30392884	30393222	339	73.5	0.77
chr16	30476683	30477550	868	67.3	0.85
chr16	30490238	30491334	1097	62.6	0.8
chr16	30503989	30504401	413	69	0.84
chr16	30528502	30529327	826	66	0.86
chr16	30569485	30570754	1270	68.8	0.74
chr16	30666905	30667821	917	69.2	0.73
chr16	30680032	30681504	1473	64.8	0.88
chr16	30951855	30952996	1142	65.7	0.84
chr16	30980490	30981107	618	67.5	0.93
chr16	30982586	30983257	672	67.6	0.81
chr16	31012953	31013822	870	65.3	0.92
chr16	31027059	31028245	1187	70.7	0.78
chr16	31067078	31067510	433	73.4	0.73
chr16	31098322	31099726	1405	66	0.94
chr16	31121068	31121788	721	70.2	0.78
chr16	31133458	31135765	2308	63.6	0.75
chr16	31346393	31347183	791	61.1	0.96
chr16	31426883	31427441	559	70.3	0.83
chr16	32172033	32172945	913	62.8	0.76
chr16	45212504	45212875	372	70.4	0.94
chr16	45280066	45281777	1712	64.6	0.78
chr16	45421955	45423062	1108	66.3	0.93
chr16	45475351	45476458	1108	69.2	0.89
chr16	45564329	45565530	1202	67.4	0.96
chr16	45734289	45735947	1659	61.9	1.2
chr16	46052199	46052708	510	70.2	0.92
chr16	46835560	46836156	597	64.7	0.83
chr16	47201091	47201361	271	65.3	1.11
chr16	47871539	47874764	3226	59.5	0.93
chr16	48289850	48290213	364	67.3	0.71
chr16	48616369	48616924	556	66.9	0.93
chr16	48657222	48658035	814	72.4	0.95
chr16	49138977	49140236	1260	56.3	1.05
chr16	49741201	49746264	5064	57.1	0.89
chr16	52025786	52026710	925	63.7	1.01
chr16	52873104	52882105	9002	57.7	0.82
chr16	53519924	53525306	5383	59.4	0.95
chr16	54100422	54100775	354	70.1	0.95
chr16	54247100	54248396	1297	65.9	0.85
chr16	54424149	54424499	351	62.1	0.77
chr16	54782074	54783852	1779	53.2	1.03
chr16	55016237	55017249	1013	69.3	0.9
chr16	55042367	55043275	909	63	0.81
chr16	55111031	55111576	546	71.6	0.86
chr16	55180570	55181415	846	68.4	0.86
chr16	55249191	55249535	345	68.4	0.73
chr16	55259365	55259709	345	69.9	0.79
chr16	55523236	55523977	742	72.8	0.87
chr16	55836260	55836878	619	66.2	1.03
chr16	55875469	55876465	997	69.5	0.95
chr16	56038497	56039167	671	70.8	0.84
chr16	56053978	56054539	562	62.5	0.92
chr16	56119953	56120826	874	68	1.14
chr16	56591449	56593049	1601	57.8	0.88
chr16	56616882	56618978	2097	70.3	0.81
chr16	56720256	56721183	928	64.7	0.88
chr16	56788767	56789111	345	62.6	0.94
chr16	56841205	56841585	381	71.7	0.84
chr16	56983685	56984366	682	63.3	0.94
chr16	57054535	57056096	1562	69.3	0.99
chr16	57079071	57079342	272	71.3	0.82
chr16	57092542	57093097	556	66.9	0.66
chr16	57106529	57107517	989	66.8	0.93
chr16	57324949	57325829	881	70.4	0.76
chr16	65140738	65141636	899	69.1	0.84
chr16	65143770	65144220	451	63.6	1.05
chr16	65195756	65197062	1307	63.5	0.96
chr16	65287451	65288763	1313	66.4	0.91
chr16	65342542	65343376	835	58.4	1.08
chr16	65421909	65422492	584	75.5	0.95
chr16	65435674	65436573	900	73.7	0.78
chr16	65525531	65526425	895	66.7	0.92
chr16	65527001	65527379	379	69.1	0.72
chr16	65620115	65621513	1399	62.7	1.19
chr16	65701525	65701836	312	63.8	0.7
chr16	65746115	65747153	1039	71.4	0.89
chr16	65765569	65766179	611	70.4	0.81
chr16	65769435	65770010	576	71.9	0.89
chr16	65818246	65818656	411	65	0.79
chr16	65837525	65840653	3129	65.2	0.65
chr16	66021890	66022963	1074	68	0.98
chr16	66071900	66072846	947	64.4	0.79
chr16	66128754	66130229	1476	73.4	0.73
chr16	66250953	66253061	2109	63.1	0.83
chr16	66257511	66258855	1345	60.5	0.85
chr16	66464311	66464812	502	73.3	0.99
chr16	66476181	66476410	230	72.2	0.61
chr16	66526792	66527919	1128	64.8	0.79
chr16	66559418	66560222	805	64.3	0.95
chr16	66571469	66572046	578	67.6	0.93
chr16	66676066	66677487	1422	52.8	1.05
chr16	66826512	66829644	3133	63.2	0.79
chr16	66836372	66837129	758	68.9	0.82
chr16	66901808	66902747	940	67.6	0.84
chr16	67236188	67237650	1463	67.3	0.68
chr16	67328536	67329845	1310	65.4	0.76
chr16	67778382	67779608	1227	60.8	0.99
chr16	67902639	67903406	768	74.5	0.89
chr16	67930563	67931383	821	65.7	1.03
chr16	67976818	67977587	770	58.7	1.05
chr16	68156939	68158237	1299	73.2	0.84
chr16	68317795	68318007	213	65.7	0.83
chr16	68345971	68346485	515	67.2	0.89
chr16	68938141	68938500	360	65.6	1.04
chr16	69114591	69114987	397	60.2	0.87
chr16	69276616	69277942	1327	55.6	1.1
chr16	69392191	69392799	609	62.1	0.99
chr16	70217331	70218248	918	71.2	0.89
chr16	70599849	70600389	541	67.1	0.85
chr16	72888035	72888815	781	64.4	0.92
chr16	73197970	73198698	729	66.8	0.92
chr16	73365815	73366487	673	70.3	0.94
chr16	73575898	73576746	849	63	0.87
chr16	73590543	73591708	1166	62.9	0.89
chr16	73842182	73843322	1141	66.1	1.01
chr16	74024352	74025028	677	69.1	0.99
chr16	74055330	74056281	952	74.3	0.86
chr16	74147062	74147860	799	67.8	0.92
chr16	74157508	74158361	854	67	0.85
chr16	74238766	74240080	1315	67.5	0.88
chr16	76025811	76026575	765	74.2	0.94
chr16	76379877	76380635	759	66.3	0.87
chr16	76690676	76691567	892	67.7	0.89
chr16	78190121	78193038	2918	54.8	0.98
chr16	79132243	79132591	349	69.1	1.01
chr16	79627034	79627664	631	63.1	1.07
chr16	79686863	79687719	857	60.3	1.08
chr16	79905852	79907027	1176	66.7	1.02
chr16	80761150	80761732	583	67.1	1
chr16	81218153	81219314	1162	65.5	0.79
chr16	82398914	82399489	576	71.5	0.91
chr16	82489884	82490912	1029	66.5	1.01
chr16	82559771	82560361	591	70.9	0.87
chr16	82735502	82736724	1223	68	0.85
chr16	82903978	82904432	455	69.5	0.82
chr16	82959459	82959998	540	72.8	0.89
chr16	83208462	83209066	605	68.4	1.02
chr16	83247934	83249000	1067	63.9	0.79
chr16	83290665	83291529	865	67.5	0.92
chr16	84202449	84206528	4080	67	0.74
chr16	84216244	84216499	256	67.6	0.85
chr16	84224123	84224650	528	65	0.63
chr16	84241609	84241992	384	67.4	0.76
chr16	84279711	84280442	732	65.8	1.05
chr16	84300987	84301579	593	65.9	0.73
chr16	84389922	84391343	1422	67.9	0.85
chr16	85145937	85147014	1078	60.5	0.88
chr16	85908136	85909071	936	59.7	0.85
chr16	85974085	85975739	1655	58.4	1.05
chr16	85982639	85984178	1540	58.8	1.05
chr16	86068861	86069129	269	67.3	0.84
chr16	86193993	86194785	793	62.4	1.02
chr16	86205588	86206189	602	65.8	0.87
chr16	86356625	86357248	624	64.7	1.09
chr16	86451861	86452067	207	67.1	0.65
chr16	86459956	86460961	1006	61.9	1.1
chr16	86663142	86663409	268	72.4	0.77
chr16	87046231	87050015	3785	59.2	0.9
chr16	87064438	87064876	439	66.1	0.87
chr16	87067362	87068033	672	68.2	0.63
chr16	87152308	87152549	242	78.1	0.79
chr16	87244491	87245107	617	73.1	0.68
chr16	87253085	87253337	253	63.6	0.86
chr16	87256610	87257911	1302	62.4	1.06
chr16	87299739	87300696	958	59.8	1.13
chr16	87397282	87398093	812	65.6	1.05
chr16	87405214	87406437	1224	69.9	0.93
chr16	87450173	87451477	1305	68	0.83
chr16	87493704	87494093	390	65.1	0.7
chr16	87497866	87498100	235	66.4	0.73
chr16	87503352	87503670	319	64.6	0.79
chr16	87521639	87521943	305	69.5	0.63
chr16	87533836	87536101	2266	56.8	1.05
chr16	87561031	87561287	257	65.8	0.77
chr16	87561562	87561794	233	72.1	0.66
chr16	87695265	87695492	228	64	0.73
chr16	87765446	87765832	387	73.1	0.83
chr16	87773121	87773461	341	68.6	0.65
chr16	87899483	87901015	1533	68.8	1.03
chr16	88101456	88102869	1414	72.9	0.86
chr16	88154146	88155370	1225	66.1	1
chr16	88168555	88170916	2362	67	0.83
chr16	88250694	88252137	1444	69.7	0.88
chr16	88280380	88281185	806	66.9	0.95
chr16	88294755	88296383	1629	72.5	0.8
chr16	88409894	88410959	1066	63.4	1.06
chr16	88427996	88429173	1178	58.1	1
chr16	88466934	88468313	1380	66.4	1.01
chr16	88473016	88473824	809	60.9	0.8
chr16	88488088	88488371	284	76.4	0.68
chr16	88517571	88518008	438	68.9	0.62
chr16	88519637	88520461	825	71	0.8
chr16	88543053	88543621	569	72.9	0.7
chr16	88593819	88594144	326	65.3	0.67
chr16	88616417	88616914	498	70.3	0.79
