# Supplementary material for: Intergenic, gene terminal, and intragenic CpG islands in the human genome
Source: BMC Genomics. 2010 Jan 19;11:48. doi: 10.1186/1471-2164-11-48 (PMC2817693; doi:10.1186/1471-2164-11-48)
Supplement: Additional file 2 — Gene elements. The archive contains row data used for statistical significance of gene elements and CGIs overlap. See Table 1 and Figure 1 in the manuscript. [file 1471-2164-11-48-S2.ZIP › 1intron_coding_exon/isl_1intron_coding_exon_chr19.txt]

chr19	241595	243249	1655	60.6	1.06
chr19	295165	295458	294	57.5	1.15
chr19	448800	449135	336	76.8	0.87
chr19	458458	459079	622	68	0.95
chr19	469848	470905	1058	75.2	0.92
chr19	482115	483896	1782	69.3	0.87
chr19	523279	524134	856	70.7	0.94
chr19	528756	529441	686	71.4	0.71
chr19	540491	542719	2229	53.7	1.3
chr19	546662	546971	310	66.8	0.73
chr19	583698	584678	981	68.1	0.86
chr19	590566	591370	805	76.1	0.94
chr19	591790	592010	221	72.9	0.62
chr19	594093	594720	628	66.7	0.76
chr19	602198	604193	1996	67.6	0.62
chr19	613285	614337	1053	69.6	1
chr19	660130	660990	861	76.3	0.72
chr19	661823	662066	244	65.6	0.8
chr19	670099	671953	1855	66.4	0.83
chr19	747507	749936	2430	62.3	0.94
chr19	772346	773669	1324	71.5	0.91
chr19	794469	795085	617	72.3	0.72
chr19	803856	804495	640	70	0.95
chr19	811518	813123	1606	68.2	0.79
chr19	862690	862996	307	72	0.71
chr19	868035	871787	3753	67.5	0.73
chr19	935166	935866	701	69.8	0.94
chr19	951199	951994	796	63.7	1.04
chr19	965274	965578	305	69.2	0.83
chr19	971512	972395	884	63.6	1.02
chr19	977312	977908	597	70.2	0.84
chr19	979320	979641	322	67.4	0.74
chr19	1017867	1018673	807	69.8	0.83
chr19	1045798	1046649	852	64.9	1.03
chr19	1054723	1056758	2036	70.6	0.91
chr19	1103016	1103249	234	66.2	0.78
chr19	1105024	1105486	463	74.3	0.77
chr19	1156369	1158422	2054	62	0.98
chr19	1192620	1193569	950	57.8	1.03
chr19	1199184	1202179	2996	63	1.04
chr19	1238417	1238885	469	68.9	0.68
chr19	1241410	1241637	228	67.5	0.71
chr19	1246514	1246891	378	62.7	0.97
chr19	1322027	1322282	256	67.6	0.96
chr19	1334438	1335251	814	63.3	1.11
chr19	1338528	1339009	482	65.6	0.64
chr19	1341694	1342304	611	67.6	0.79
chr19	1352093	1352784	692	73.6	0.9
chr19	1358110	1359843	1734	63.9	1.04
chr19	1389288	1389869	582	70.3	1.11
chr19	1429604	1430621	1018	68.4	0.79
chr19	1432850	1435119	2270	64.9	0.65
chr19	1441135	1442806	1672	67.4	0.82
chr19	1446197	1446413	217	64.1	0.86
chr19	1517555	1519834	2280	54.7	1.05
chr19	1535446	1536247	802	68.5	0.95
chr19	1542428	1542628	201	68.2	0.65
chr19	1542999	1544095	1097	51.5	1.18
chr19	1555919	1556681	763	59.6	1.06
chr19	1597118	1597713	596	66.6	0.61
chr19	1798690	1798893	204	65.2	0.93
chr19	1799059	1799776	718	59.5	1.03
chr19	1805469	1805863	395	71.1	0.79
chr19	1807726	1808443	718	73.5	0.68
chr19	1812712	1812914	203	67.5	0.8
chr19	1813257	1813600	344	67.4	0.92
chr19	1813963	1814257	295	54.2	1.23
chr19	1920439	1921136	698	67	0.68
chr19	1926220	1926570	351	65.2	0.7
chr19	1929371	1930984	1614	60.4	0.84
chr19	1941658	1941897	240	67.5	0.73
chr19	1944001	1944273	273	65.2	0.93
chr19	1949801	1950332	532	67.1	0.73
chr19	1997075	1997437	363	67.8	0.76
chr19	2001631	2002566	936	53.6	1.32
chr19	2047044	2048491	1448	63.2	0.9
chr19	2101991	2102963	973	62.6	0.84
chr19	2114633	2116603	1971	62.4	0.96
chr19	2186682	2188102	1421	64.7	0.96
chr19	2220064	2222364	2301	69.6	0.9
chr19	2279365	2280089	725	70.2	1.01
chr19	2375006	2378983	3978	66.2	0.7
chr19	2406864	2408078	1215	66.9	0.93
chr19	2425611	2427828	2218	59.6	0.92
chr19	2683657	2684539	883	69.5	0.7
chr19	2736212	2736839	628	64.6	0.96
chr19	2741377	2741717	341	64.2	0.73
chr19	2770631	2771295	665	75.6	0.9
chr19	2791865	2793213	1349	69.4	0.93
chr19	2851330	2852203	874	70	0.92
chr19	2895683	2896507	825	69.1	0.84
chr19	2979593	2980299	707	58.4	0.83
chr19	3012189	3012952	764	73.3	0.63
chr19	3045672	3046055	384	72.9	0.76
chr19	3048565	3048793	229	67.7	0.84
chr19	3061097	3061438	342	68.4	0.78
chr19	3136741	3137492	752	68.2	0.88
chr19	3140822	3141043	222	69.4	0.64
chr19	3141999	3142418	420	66.7	0.86
chr19	3143417	3143705	289	72.3	0.87
chr19	3155527	3155916	390	70	0.71
chr19	3175744	3176007	264	70.5	0.89
chr19	3179730	3179992	263	63.1	0.85
chr19	3317744	3318457	714	69	0.67
chr19	3320478	3320913	436	68.1	0.74
chr19	3332526	3333275	750	68	0.84
chr19	3507963	3509293	1331	65.9	0.92
chr19	3523546	3525626	2081	67.7	0.74
chr19	3536358	3536947	590	63.9	0.95
chr19	3546633	3546997	365	71	0.7
chr19	3562795	3564658	1864	68.3	0.77
chr19	3622903	3623121	219	67.1	0.82
chr19	3627300	3627583	284	62.3	0.82
chr19	3638787	3639262	476	72.1	0.62
chr19	3648838	3649249	412	63.8	0.72
chr19	3650951	3651616	666	66.7	1.11
chr19	3713656	3714109	454	64.1	0.85
chr19	3884474	3884816	343	72.9	0.79
chr19	3935963	3936722	760	66.7	1.02
chr19	3958162	3959167	1006	66.9	0.96
chr19	3998755	3999428	674	59.2	1.02
chr19	4004880	4006289	1410	65.2	1.02
chr19	4074522	4075346	825	66.8	0.91
chr19	4133260	4133803	544	67.6	0.86
chr19	4197829	4198222	394	51.8	1.03
chr19	4255543	4256122	580	65.3	0.74
chr19	4294267	4295027	761	57.6	1.1
chr19	4322730	4322952	223	68.2	0.62
chr19	4351118	4351782	665	57.1	1.14
chr19	4353484	4354091	608	62.3	1.09
chr19	4408494	4409040	547	56.7	1.08
chr19	4423120	4424123	1004	63.3	0.72
chr19	4482622	4482849	228	70.6	0.67
chr19	4620928	4621528	601	73.5	0.94
chr19	4802963	4803248	286	67.5	0.81
chr19	4983462	4984099	638	61.8	0.8
chr19	4987960	4988220	261	56.3	0.9
chr19	5573249	5574712	1464	68.7	1
chr19	5631434	5632417	984	69.1	0.85
chr19	5637806	5638962	1157	60	0.94
chr19	5641128	5643213	2086	63.9	0.75
chr19	5670625	5671796	1172	64.2	1.03
chr19	5741552	5742291	740	62.7	0.92
chr19	5854483	5856216	1734	62.9	0.83
chr19	5928441	5929816	1376	70.7	0.85
chr19	6222960	6223203	244	66.8	0.86
chr19	6230484	6231231	748	57	1.23
chr19	6312443	6313002	560	72.1	0.92
chr19	6323723	6324218	496	71.6	0.88
chr19	6324428	6324631	204	68.1	1.02
chr19	6343877	6344882	1006	64.1	0.85
chr19	6375431	6376169	739	52.8	1.18
chr19	6410236	6411651	1416	65.8	0.76
chr19	6453091	6453411	321	55.1	1.22
chr19	6481827	6482552	726	67.2	0.92
chr19	6541341	6542072	732	64.2	0.77
chr19	6688240	6688780	541	71.7	0.86
chr19	6690884	6691158	275	67.6	0.73
chr19	6691670	6692203	534	63.5	0.71
chr19	7244341	7245450	1110	63.5	1.04
chr19	7459700	7460033	334	62.3	1.08
chr19	7471705	7472313	609	74.5	1.12
chr19	7493272	7493825	554	70.6	0.92
chr19	7504414	7507008	2595	63.6	0.71
chr19	7600096	7600597	502	59.2	0.98
chr19	7607662	7608336	675	71.4	0.78
chr19	7874326	7875421	1096	57.8	1.13
chr19	7891665	7891975	311	66.9	1.18
chr19	7914050	7914964	915	62.3	0.87
chr19	8278598	8279302	705	68.2	0.84
chr19	8292083	8292972	890	64.5	0.85
chr19	8360832	8361845	1014	67.1	0.86
chr19	8370628	8371001	374	66.8	0.82
chr19	8415636	8416765	1130	68.8	0.97
chr19	8484662	8485219	558	70.4	0.9
chr19	8526542	8526745	204	64.2	0.78
chr19	9790167	9791494	1328	60.8	0.98
chr19	9806506	9807389	884	69	0.81
chr19	9884836	9886602	1767	60.3	0.94
chr19	9907825	9908067	243	78.6	0.8
chr19	9981751	9982231	481	67.4	0.92
chr19	10057697	10058857	1161	70.6	0.79
chr19	10067625	10068351	727	68.6	1.12
chr19	10077813	10078340	528	70.1	0.96
chr19	10091163	10091682	520	66.3	0.88
chr19	10165967	10166864	898	69.7	0.82
chr19	10223772	10224384	613	70	0.91
chr19	10241288	10242965	1678	62	0.82
chr19	10258604	10259703	1100	64.6	0.7
chr19	10260845	10266375	5531	64.8	0.7
chr19	10287382	10287723	342	71.6	0.84
chr19	10304689	10307022	2334	63.5	0.8
chr19	10367261	10367993	733	67.9	0.67
chr19	10374991	10376616	1626	64	0.77
chr19	10387983	10388755	773	68.3	0.78
chr19	10515229	10516042	814	70.6	0.75
chr19	10537268	10538064	797	70.9	0.96
chr19	10558787	10559099	313	67.1	0.8
chr19	10597000	10597396	397	76.1	0.81
chr19	10673018	10673455	438	68.7	0.76
chr19	10689658	10690340	683	72.9	1.02
chr19	10807517	10808416	900	61.8	0.82
chr19	10842487	10844266	1780	61.2	1.02
chr19	10899957	10901285	1329	68.2	0.91
chr19	11061920	11062686	767	69.4	0.75
chr19	11127231	11127753	523	64.4	0.86
chr19	11233680	11234126	447	66.4	0.99
chr19	11354485	11355363	879	68.5	0.73
chr19	11451296	11454708	3413	66.2	0.78
chr19	11477032	11477847	816	62.5	1.03
chr19	12064029	12064387	359	63.8	0.75
chr19	12582533	12582947	415	61.2	0.95
chr19	12638331	12638638	308	73.4	0.75
chr19	12640796	12642094	1299	60.4	0.8
chr19	12653296	12653803	508	62.2	1.12
chr19	12668006	12668561	556	66.7	1.1
chr19	12705999	12706664	666	62.6	1.05
chr19	12709279	12709586	308	64.3	0.68
chr19	12746757	12747519	763	62.4	0.82
chr19	12772932	12773918	987	69.3	0.86
chr19	12778187	12778676	490	69	0.96
chr19	12810132	12810733	602	66.9	0.82
chr19	12852691	12853508	818	65.6	0.67
chr19	12857087	12858039	953	72.1	0.81
chr19	12905192	12905665	474	65.6	0.77
chr19	12910039	12910809	771	66.5	0.99
chr19	12917459	12918125	667	65.4	1.03
chr19	12996318	12997169	852	56.3	0.93
chr19	13087898	13088660	763	60.9	0.83
chr19	13121563	13125924	4362	62.6	0.79
chr19	13736045	13736951	907	63.7	0.95
chr19	13746181	13746793	613	65.4	0.86
chr19	13877666	13878435	770	72.2	0.85
chr19	14003399	14003977	579	73.2	0.83
chr19	14107900	14109520	1621	66.9	0.86
chr19	14443420	14446098	2679	68.6	0.83
chr19	14489407	14490689	1283	70	0.95
chr19	14500880	14502040	1161	63	0.78
chr19	14543658	14543994	337	68	0.75
chr19	15078952	15079617	666	64.9	0.8
chr19	15171520	15173027	1508	63	0.77
chr19	15203627	15204181	555	72.3	0.94
chr19	15350857	15352258	1402	71.3	0.92
chr19	15390291	15390902	612	67.6	0.8
chr19	16039397	16039609	213	65.7	0.79
chr19	16047790	16049275	1486	65.9	0.95
chr19	16083113	16084152	1040	65.5	0.89
chr19	16157301	16157742	442	62.2	0.84
chr19	16169470	16170313	844	60.3	0.82
chr19	16296203	16299064	2862	57.5	1
chr19	16443114	16444299	1186	58.6	1.03
chr19	16467741	16468444	704	66.1	0.8
chr19	16513514	16514740	1227	67.8	0.96
chr19	16599316	16600679	1364	64.3	1.02
chr19	16631637	16633632	1996	63	0.74
chr19	17047044	17048233	1190	61	0.86
chr19	17187115	17187551	437	69.3	0.8
chr19	17197907	17198868	962	69.8	0.85
chr19	17216182	17217471	1290	60.5	1.04
chr19	17253384	17254775	1392	66	0.77
chr19	17281718	17281939	222	67.1	0.77
chr19	17304966	17305661	696	63.1	0.72
chr19	17306073	17306807	735	70.2	0.94
chr19	17309736	17310043	308	70.8	0.95
chr19	17391651	17392535	885	68.8	0.87
chr19	17442191	17442675	485	75.5	0.92
chr19	17458345	17459000	656	71	0.72
chr19	17483318	17484316	999	69.9	0.86
chr19	17527193	17527978	786	60.8	1.16
chr19	17691105	17691646	542	70.8	0.9
chr19	17792952	17793370	419	71.1	0.76
chr19	17831455	17832123	669	65.9	0.97
chr19	17843671	17844821	1151	67.8	0.65
chr19	17845643	17846133	491	69.7	0.72
chr19	17979742	17980553	812	68.8	1.02
chr19	18145522	18146023	502	63.3	0.83
chr19	18164624	18165425	802	67.3	1.06
chr19	18192047	18192395	349	65.6	0.64
chr19	18196073	18198375	2303	61.9	0.79
chr19	18294643	18295178	536	70	1.05
chr19	18312293	18312791	499	75.4	0.83
chr19	18388611	18392118	3508	59.9	0.91
chr19	18404829	18410161	5333	66.9	0.66
chr19	18493299	18494453	1155	64.2	0.93
chr19	18560423	18561554	1132	69.7	0.73
chr19	18577230	18579743	2514	61	0.82
chr19	18583359	18585001	1643	65.6	0.77
chr19	18622273	18622669	397	62	0.76
chr19	18632079	18632340	262	71.8	0.69
chr19	18655192	18655819	628	50.2	1.49
chr19	18672562	18672791	230	62.2	0.77
chr19	18691508	18691742	235	68.9	0.68
chr19	18760038	18763284	3247	66.9	0.76
chr19	18840352	18842200	1849	72.1	0.81
chr19	18867032	18868546	1515	56.8	1.1
chr19	18890925	18891653	729	61.6	1.03
chr19	19110183	19110443	261	63.2	1.08
chr19	19163855	19164148	294	70.1	0.83
chr19	19232676	19233393	718	68.9	0.71
chr19	19244704	19245283	580	74.5	0.8
chr19	19291967	19293194	1228	61.5	0.9
chr19	19485955	19488258	2304	64.7	0.88
chr19	19509135	19510390	1256	61.7	0.85
chr19	19590128	19590814	687	62.2	0.97
chr19	19615285	19615507	223	67.7	0.99
chr19	19625632	19625873	242	67.8	0.65
chr19	34788906	34789119	214	64	1.16
chr19	34994697	34995521	825	56.5	1.24
chr19	35124845	35125705	861	68.6	1.02
chr19	35633694	35634021	328	68.6	0.78
chr19	37763716	37764648	933	71.5	0.83
chr19	38154556	38155148	593	61.2	0.86
chr19	38247087	38248271	1185	69.1	0.88
chr19	38263599	38264237	639	66.4	0.79
chr19	38317308	38317645	338	73.7	0.75
chr19	38376987	38377925	939	51.3	1.38
chr19	38388030	38389138	1109	69.4	0.76
chr19	38408153	38408591	439	69	0.98
chr19	38704112	38704776	665	72.6	0.81
chr19	39354772	39355900	1129	63.5	1
chr19	39547751	39548755	1005	60.9	0.82
chr19	39586993	39587652	660	69.8	0.84
chr19	39610968	39611800	833	70.5	0.91
chr19	39955489	39956115	627	65.9	0.96
chr19	40182992	40183860	869	72.3	0.81
chr19	40213003	40213891	889	60.7	1.07
chr19	40325688	40326469	782	66	0.64
chr19	40430631	40432390	1760	64.8	0.73
chr19	40716023	40716643	621	65.2	0.72
chr19	40795395	40795644	250	70	1.1
chr19	40811740	40812114	375	53.6	1.12
chr19	40898925	40901531	2607	63.2	0.89
chr19	40923027	40924059	1033	65.5	0.78
chr19	40927648	40928388	741	61.4	0.8
chr19	40931513	40931724	212	61.8	0.86
chr19	40938169	40939822	1654	66.1	0.71
chr19	40940820	40941147	328	67.7	0.87
chr19	40958075	40958462	388	66.2	1.12
chr19	41038885	41039941	1057	68	0.62
chr19	41051073	41051615	543	58.9	1.04
chr19	41052105	41052675	571	68.1	0.72
chr19	41081386	41081807	422	65.2	0.72
chr19	41082454	41083429	976	67.2	0.78
chr19	41236842	41237905	1064	65.7	0.97
chr19	41296200	41298746	2547	63.4	0.76
chr19	41334168	41335425	1258	64.5	0.66
chr19	43405007	43405298	292	72.6	0.89
chr19	43406389	43406905	517	69.4	0.8
chr19	43438479	43439219	741	74	0.81
chr19	43446687	43447539	853	72.9	0.86
chr19	43498326	43498587	262	74	0.98
chr19	43502217	43502789	573	71.9	0.92
chr19	43557104	43557573	470	69.1	0.95
chr19	43567911	43568172	262	66.8	0.75
chr19	43585321	43586223	903	68.7	0.9
chr19	43616080	43616359	280	68.9	0.67
chr19	43829903	43830410	508	58.1	1.34
chr19	44014105	44014414	310	63.5	1.12
chr19	44031764	44035097	3334	54.6	0.94
chr19	44081874	44082735	862	65.5	0.8
chr19	44112904	44113455	552	63.2	1.05
chr19	44132245	44132851	607	66.6	0.9
chr19	44214105	44215067	963	66.8	0.78
chr19	44379438	44379804	367	61	0.97
chr19	44573173	44574004	832	63.9	0.86
chr19	44618065	44618703	639	65.7	0.83
chr19	44627772	44628478	707	63.1	0.89
chr19	44663187	44663558	372	71	0.98
chr19	44681238	44681980	743	70.4	0.69
chr19	45028718	45029051	334	70.7	1.04
chr19	45414945	45416229	1285	64.9	0.78
chr19	45422226	45422552	327	64.5	0.68
chr19	45423916	45424505	590	69.3	0.82
chr19	45546014	45546573	560	72.5	0.93
chr19	45581667	45581892	226	62.4	0.77
chr19	45601341	45601677	337	69.4	0.91
chr19	45601856	45602166	311	67.5	0.79
chr19	45663317	45665233	1917	60.9	0.86
chr19	45774456	45775195	740	64.6	0.65
chr19	45810872	45812234	1363	59	0.87
chr19	45888120	45888947	828	61.7	1
chr19	46461854	46462953	1100	65.5	0.93
chr19	46507866	46508190	325	65.5	1.14
chr19	46549088	46549426	339	74	0.72
chr19	46550368	46551940	1573	64.1	0.81
chr19	46637531	46637744	214	59.8	0.94
chr19	47079985	47080563	579	65.1	0.89
chr19	47154786	47155535	750	64.1	0.71
chr19	47189660	47190400	741	72.5	0.84
chr19	47238488	47238736	249	68.7	0.88
chr19	47271776	47272428	653	71.4	1.04
chr19	47412667	47413972	1306	68.8	0.8
chr19	47438155	47439158	1004	64	0.97
chr19	47449336	47451315	1980	62.5	0.83
chr19	47497977	47498711	735	67.3	0.82
chr19	47509253	47509878	626	66.9	0.89
chr19	47583152	47583486	335	70.7	0.75
chr19	47619126	47620438	1313	65.6	0.73
chr19	48604000	48604475	476	70	0.74
chr19	48610695	48610967	273	60.1	0.81
chr19	48659088	48660465	1378	65.4	0.73
chr19	48699855	48700733	879	68.1	0.78
chr19	48722968	48723344	377	72.9	0.78
chr19	48864757	48865092	336	65.2	0.96
chr19	49695970	49696686	717	66.9	0.86
chr19	49838915	49839561	647	71.6	0.77
chr19	49842212	49842674	463	64.8	0.78
chr19	49943816	49944170	355	67.9	1.07
chr19	50041169	50041884	716	68.3	0.8
chr19	50085674	50086832	1159	58.8	0.87
chr19	50150054	50150923	870	54.9	0.99
chr19	50271162	50271858	697	63.3	1.03
chr19	50373164	50374996	1833	59.8	0.95
chr19	50412609	50412917	309	74.1	0.87
chr19	50446471	50447101	631	68.1	0.78
chr19	50565180	50565873	694	68.6	0.82
chr19	50580609	50581305	697	69.7	0.85
chr19	50593293	50593528	236	70.3	0.73
chr19	50600903	50601964	1062	59.7	0.76
chr19	50662640	50664508	1869	60.1	0.83
chr19	50691602	50692050	449	74.4	0.79
chr19	50701619	50702900	1282	63.7	0.72
chr19	50887323	50888132	810	64.3	0.82
chr19	50962003	50962260	258	69.8	0.61
chr19	50962540	50967007	4468	64	0.82
chr19	50974385	50974967	583	63.6	0.8
chr19	51498839	51499457	619	68	0.8
chr19	51542026	51542518	493	70.2	0.88
chr19	51795627	51796704	1078	62	0.99
chr19	51855727	51856623	897	55.1	0.99
chr19	51905904	51906144	241	68.9	0.75
chr19	51909002	51909395	394	67.3	0.71
chr19	51940590	51941788	1199	57.9	0.99
chr19	51982426	51983823	1398	67.5	0.73
chr19	52045455	52045990	536	66.2	0.92
chr19	52214745	52217030	2286	62.7	0.75
chr19	52243228	52243977	750	65.1	1.01
chr19	52325752	52326204	453	68.4	0.98
chr19	52421261	52421873	613	73.1	0.92
chr19	52423218	52423555	338	61.5	1
chr19	52425725	52426646	922	57.2	1.12
chr19	52614064	52614589	526	59.3	0.95
chr19	52651918	52652702	785	66.6	1
chr19	52709530	52710594	1065	68	0.91
chr19	52911644	52912110	467	67.9	0.73
chr19	52940542	52940922	381	65.9	0.93
chr19	52973398	52974163	766	68.3	0.77
chr19	53366878	53367164	287	70.7	0.95
chr19	53586276	53586739	464	69.8	0.63
chr19	53593617	53593935	319	76.5	1.26
chr19	53664038	53664969	932	67.9	0.92
chr19	53753358	53753581	224	68.3	0.77
chr19	53814090	53814735	646	66.1	0.95
chr19	53819201	53819532	332	73.2	0.83
chr19	53865413	53865618	206	75.7	0.7
chr19	53933831	53934774	944	68.4	1
chr19	54005910	54006246	337	75.4	0.9
chr19	54149739	54150305	567	53.6	1.11
chr19	54160185	54161188	1004	61.9	0.82
chr19	54309268	54310381	1114	71.5	0.81
chr19	54322918	54323306	389	73.8	0.9
chr19	54352693	54352969	277	73.3	0.67
chr19	54636221	54636468	248	65.7	0.76
chr19	54648092	54648649	558	64.5	0.99
chr19	54682248	54682777	530	64.9	0.91
chr19	54683053	54683330	278	54.7	1.07
chr19	54691065	54691651	587	62.9	0.99
chr19	54708344	54708663	320	77.8	0.66
chr19	54728891	54729482	592	72.5	0.94
chr19	54859503	54860010	508	67.3	0.82
chr19	54860648	54861154	507	60.4	0.89
chr19	54871823	54872719	897	64.8	0.83
chr19	54884833	54886610	1778	60	0.74
chr19	54961445	54962317	873	64.6	0.85
chr19	55008024	55008281	258	68.2	0.77
chr19	55013227	55013574	348	69	1.04
chr19	55045603	55047295	1693	64	0.98
chr19	55071209	55073377	2169	62.3	0.77
chr19	55357960	55358326	367	69.8	0.68
chr19	55520710	55521040	331	61	1.04
chr19	55523267	55523882	616	62.7	1.31
chr19	55671242	55672020	779	67.5	0.82
chr19	56211966	56212719	754	65.8	0.83
chr19	56213817	56214615	799	69.1	0.72
chr19	56561213	56563399	2187	65.6	0.66
chr19	56914236	56915020	785	63.8	0.93
chr19	57384633	57385644	1012	65.6	0.85
chr19	57464519	57465069	551	65	1.02
chr19	57564897	57565384	488	60.7	0.9
chr19	59158170	59158537	368	72.3	0.85
chr19	59188015	59188424	410	72	0.78
chr19	59297798	59298402	605	66.8	0.8
chr19	59354916	59355721	806	61.5	0.95
chr19	59376289	59376688	400	73.2	0.83
chr19	59384847	59387309	2463	68	0.9
chr19	59396397	59397016	620	59.8	0.99
chr19	59619715	59620037	323	74.9	0.79
chr19	60236030	60236734	705	55.2	1.76
chr19	60265951	60266546	596	67.8	0.95
chr19	60283718	60285792	2075	63.3	0.77
chr19	60320301	60320917	617	54.6	1.33
chr19	60369333	60370028	696	64.2	0.68
chr19	60381995	60383435	1441	67.7	0.67
chr19	60490130	60490463	334	64.4	0.67
chr19	60572390	60572734	345	78.3	0.7
chr19	60587075	60589976	2902	59.1	0.85
chr19	60610512	60611628	1117	65.1	0.98
chr19	60855475	60859069	3595	56.8	1.03
chr19	60862319	60862520	202	72.8	1.02
chr19	60888479	60888931	453	68.9	0.91
chr19	61300604	61300915	312	58.7	0.93
chr19	61301616	61302059	444	66	0.87
chr19	61304112	61304555	444	64.6	0.72
chr19	61741488	61742458	971	63.3	0.95
chr19	62394509	62395237	729	67.8	0.88
chr19	62483275	62484035	761	65	0.92
chr19	62523412	62524062	651	66.7	0.86
chr19	62554254	62555048	795	60.3	0.81
chr19	62592904	62593329	426	62	0.93
chr19	62690838	62691425	588	67.2	0.92
chr19	62702937	62703555	619	67.7	0.94
chr19	62730385	62731020	636	66.8	0.91
chr19	62762366	62763085	720	65.4	0.93
chr19	62781614	62782336	723	65	0.88
chr19	62786552	62787576	1025	65.9	0.79
chr19	62803042	62803582	541	68.9	0.83
chr19	62836152	62836811	660	66.1	0.79
chr19	62885081	62885450	370	66.2	1.01
chr19	62911911	62912329	419	67.1	0.85
chr19	62930398	62930840	443	66.4	0.88
chr19	62949901	62950431	531	60.3	0.89
chr19	62972739	62973298	560	67.3	0.8
chr19	62989285	62989930	646	64.2	0.93
chr19	63017668	63018142	475	62.5	0.89
chr19	63052952	63053372	421	63.7	0.8
chr19	63119434	63119866	433	63.7	0.87
chr19	63150499	63151031	533	67.7	0.85
chr19	63205268	63206310	1043	67.4	0.93
chr19	63241118	63241524	407	71.3	0.62
chr19	63262206	63263591	1386	67.4	0.75
chr19	63481727	63482784	1058	65.5	0.83
chr19	63717121	63717517	397	71.8	1.04
chr19	63747189	63748294	1106	63.9	1.12
