# Supplementary material for: Intergenic, gene terminal, and intragenic CpG islands in the human genome
Source: BMC Genomics. 2010 Jan 19;11:48. doi: 10.1186/1471-2164-11-48 (PMC2817693; doi:10.1186/1471-2164-11-48)
Supplement: Additional file 2 — Gene elements. The archive contains row data used for statistical significance of gene elements and CGIs overlap. See Table 1 and Figure 1 in the manuscript. [file 1471-2164-11-48-S2.ZIP › 1intron_coding_exon/isl_1intron_coding_exon_chr2.txt]

chr2	253401	255238	1838	66.8	0.87
chr2	277354	280099	2746	56.8	1.1
chr2	1813144	1813434	291	67.7	0.81
chr2	3098859	3099701	843	70.6	0.89
chr2	3116024	3117073	1050	64.2	0.86
chr2	4919628	4920195	568	64.4	0.87
chr2	4929686	4930783	1098	67.9	0.93
chr2	8772589	8773337	749	64.5	0.84
chr2	9093726	9095228	1503	52.4	1.06
chr2	9296982	9298542	1561	57	1.26
chr2	9513725	9514880	1156	64.6	0.92
chr2	9646121	9647204	1084	64.6	0.86
chr2	9720788	9722160	1373	59.1	1.05
chr2	9933862	9934499	638	67.9	1.06
chr2	10041506	10043054	1549	62.8	1.14
chr2	10133234	10135300	2067	56.2	1.14
chr2	10170401	10171614	1214	54.4	1.16
chr2	10212668	10214079	1412	70	0.86
chr2	10510315	10510892	578	64.7	0.89
chr2	10780323	10780839	517	65.8	0.82
chr2	10903001	10903982	982	67.2	0.94
chr2	11246158	11246604	447	74.5	0.88
chr2	11434558	11436151	1594	54.3	1.1
chr2	11760205	11761031	827	68.3	0.91
chr2	12807224	12809617	2394	59.1	1.02
chr2	15651738	15652115	378	63.2	0.74
chr2	15682391	15683092	702	68.7	0.84
chr2	16030400	16033630	3231	60.6	0.77
chr2	18687374	18687808	435	70.8	0.84
chr2	20022633	20023695	1063	59.8	0.99
chr2	20111217	20111857	641	66.9	0.98
chr2	20133696	20134411	716	65.4	0.88
chr2	20172669	20173492	824	61.5	0.83
chr2	20344717	20347395	2679	66.1	0.82
chr2	20772341	20772801	461	74	0.92
chr2	21178322	21178613	292	66.8	0.99
chr2	24184234	24184964	731	72.4	0.77
chr2	24210621	24211163	543	61.9	0.95
chr2	24218678	24219329	652	60.3	0.85
chr2	24310065	24310320	256	57.4	0.96
chr2	25105792	25106865	1074	65.7	0.85
chr2	25295591	25296414	824	67.2	0.87
chr2	25382417	25382630	214	66.8	0.7
chr2	26012165	26013304	1140	66.9	0.87
chr2	26378754	26379597	844	66.4	0.68
chr2	26480060	26481017	958	64.7	0.87
chr2	26536255	26536708	454	66.1	0.89
chr2	26898682	26899151	470	72.1	0.9
chr2	26920412	26921116	705	68.4	0.95
chr2	27167252	27167772	521	62.8	0.96
chr2	27216964	27217263	300	71	0.67
chr2	27268632	27269307	676	66.9	0.98
chr2	27346084	27347371	1288	60.6	0.97
chr2	27351780	27352437	658	69.6	0.87
chr2	27396525	27399840	3316	60	0.86
chr2	27504497	27505750	1254	68.5	0.87
chr2	27527857	27528091	235	51.9	1.31
chr2	27543536	27544473	938	71.2	0.89
chr2	27576903	27577321	419	62.3	1.03
chr2	27717406	27717729	324	63	0.97
chr2	27906122	27906595	474	65.6	0.81
chr2	28024712	28025415	704	63.8	0.94
chr2	28524616	28528399	3784	55.1	1.07
chr2	28885864	28887039	1176	71.3	1.04
chr2	30054483	30056275	1793	66	0.76
chr2	30365218	30367306	2089	67.4	0.84
chr2	31271973	31273472	1500	69.4	0.83
chr2	32200018	32201117	1100	65.7	0.95
chr2	32414617	32415122	506	69.8	0.83
chr2	32493398	32494916	1519	65.1	0.87
chr2	33083100	33084815	1716	60.7	0.98
chr2	36494049	36495911	1863	64.8	1.01
chr2	36496152	36496633	482	58.1	0.83
chr2	37104783	37105938	1156	60.4	0.91
chr2	37370050	37370850	801	63	0.9
chr2	38212928	38216169	3242	65.3	0.87
chr2	38515221	38516161	941	72.5	1.01
chr2	38740755	38742455	1701	64.1	0.97
chr2	38889187	38890335	1149	55	1.14
chr2	39258903	39260012	1110	58.9	1.05
chr2	39575549	39576318	770	67.7	1.03
chr2	39804773	39805147	375	63.2	1.11
chr2	39917742	39918114	373	75.1	1.01
chr2	42307953	42308584	632	68.4	1.04
chr2	42499724	42500526	803	61.9	0.79
chr2	42707499	42707881	383	75.7	0.75
chr2	44134393	44135383	991	62.8	0.82
chr2	44500606	44501009	404	68.6	0.87
chr2	45788830	45791336	2507	64.1	0.93
chr2	46435441	46438791	3351	63.3	0.86
chr2	46681801	46682021	221	69.7	0.93
chr2	47079510	47080629	1120	51.2	1.23
chr2	47314461	47315756	1296	61.3	0.95
chr2	47507930	47508907	978	73.6	0.88
chr2	47541719	47542442	724	67.1	0.95
chr2	47921460	47923094	1635	68.7	0.85
chr2	48579211	48580006	796	63.9	0.74
chr2	48894273	48894609	337	63.8	0.98
chr2	53906543	53906820	278	66.5	0.91
chr2	54254286	54254739	454	67	0.92
chr2	55188207	55189695	1489	60.4	0.85
chr2	55755919	55756716	798	61.4	1.07
chr2	55832432	55832794	363	62.3	0.91
chr2	56322517	56324190	1674	66.8	0.79
chr2	58379765	58380283	519	65.5	0.9
chr2	60688248	60689808	1561	64.2	0.72
chr2	60690209	60690719	511	54.6	1.01
chr2	60691097	60691396	300	69	0.89
chr2	60894845	60895521	677	62.6	0.77
chr2	61019777	61020667	891	64.8	0.86
chr2	62027097	62027641	545	67.5	1.07
chr2	62644410	62645148	739	63.2	0.93
chr2	63192686	63192998	313	66.1	0.97
chr2	63726852	63727761	910	58.5	0.89
chr2	64592663	64593888	1226	66.2	0.86
chr2	65268387	65269265	879	63.7	0.83
chr2	65366205	65367095	891	68.2	0.87
chr2	65569420	65571637	2218	64.7	0.9
chr2	67536024	67536495	472	66.7	0.96
chr2	68295836	68296892	1057	59.2	0.76
chr2	68390713	68391691	979	62.7	1.15
chr2	68457991	68458762	772	68.8	0.82
chr2	68605699	68606748	1050	65.9	0.86
chr2	69151735	69152655	921	65.7	0.85
chr2	69525771	69526267	497	68.4	1.02
chr2	69575943	69576467	525	67.2	0.87
chr2	69781638	69783367	1730	59.7	0.88
chr2	69968251	69969234	984	68.5	0.92
chr2	70053011	70054590	1580	66.4	0.72
chr2	70387079	70387802	724	57.7	0.99
chr2	70396883	70397330	448	65.4	0.9
chr2	70432120	70432650	531	60.6	1.07
chr2	70440260	70440988	729	63.6	0.83
chr2	70691705	70693232	1528	67.9	0.81
chr2	70844944	70845218	275	66.5	0.89
chr2	70928684	70929631	948	62.4	0.81
chr2	71038376	71040864	2489	63.8	0.74
chr2	71042856	71043911	1056	61.4	0.73
chr2	71046241	71046447	207	63.3	0.84
chr2	71117219	71118184	966	69.2	0.69
chr2	71133129	71133954	826	67.7	0.92
chr2	71206816	71207657	842	65.4	0.82
chr2	71268843	71269607	765	64.1	0.96
chr2	71592214	71592931	718	68	0.77
chr2	71604820	71605782	963	71.8	0.75
chr2	72282777	72288830	6054	56.8	0.83
chr2	73025875	73026575	701	69.3	0.88
chr2	73054711	73059915	5205	59.9	0.87
chr2	73062856	73063715	860	68.7	0.76
chr2	73209286	73210810	1525	68	0.88
chr2	73250948	73252388	1441	65	0.97
chr2	73371741	73373522	1782	56.8	1
chr2	73524311	73525316	1006	62.9	1
chr2	73918505	73918929	425	61.6	0.84
chr2	74065509	74065936	428	64.3	0.93
chr2	74317008	74317819	812	63.4	0.96
chr2	74337100	74338078	979	68.8	0.94
chr2	74574971	74575354	384	71.4	0.78
chr2	74603615	74604312	698	66.8	0.92
chr2	74610896	74611564	669	63.4	0.89
chr2	74645978	74646928	951	64.6	0.79
chr2	74652111	74655450	3340	68.1	0.74
chr2	74667879	74669585	1707	66.7	0.81
chr2	74693150	74694340	1191	65.5	0.78
chr2	74793015	74793674	660	72.3	0.85
chr2	74972535	74974319	1785	65.8	0.93
chr2	75097223	75097832	610	73.8	0.92
chr2	75785637	75786075	439	69.9	0.9
chr2	75849313	75849794	482	74.7	0.99
chr2	80461237	80461456	220	61.4	1.07
chr2	84597664	84598409	746	63.1	0.76
chr2	85109104	85110979	1876	60.2	1.1
chr2	85271615	85274251	2637	61.8	0.88
chr2	85465793	85467072	1280	61.9	0.78
chr2	85677354	85678641	1288	63.4	1.05
chr2	85700070	85700397	328	70.4	0.91
chr2	85722999	85723513	515	65.2	0.87
chr2	85734063	85734641	579	59.9	0.85
chr2	85754867	85755335	469	68.7	1.21
chr2	85892158	85893856	1699	63.8	0.96
chr2	86244318	86245308	991	54.3	0.92
chr2	86333727	86334516	790	67.6	0.98
chr2	86475901	86476726	826	60.4	1.17
chr2	86579474	86581105	1632	58.3	0.97
chr2	86701633	86702300	668	65.6	0.84
chr2	86858060	86860109	2050	67.6	0.91
chr2	86927633	86929840	2208	58.8	0.89
chr2	87000475	87000695	221	76.5	0.88
chr2	88765500	88766557	1058	54	1.09
chr2	88830232	88830849	618	62.6	0.97
chr2	95112732	95114305	1574	57.2	0.9
chr2	95208964	95209825	862	62.5	1
chr2	96232318	96233328	1011	69.1	0.9
chr2	96295726	96296698	973	72	0.92
chr2	96352734	96354165	1432	72.1	0.8
chr2	96393000	96393430	431	67.1	0.94
chr2	96423304	96423772	469	69.3	0.99
chr2	96624188	96625661	1474	67.2	0.88
chr2	96827323	96827754	432	64.8	0.85
chr2	96903231	96905150	1920	69.4	0.99
chr2	96945231	96946060	830	72.4	0.88
chr2	97720881	97721442	562	66.9	0.77
chr2	97738582	97739389	808	64.1	1
chr2	97809503	97809775	273	63.7	0.79
chr2	97810178	97810535	358	68.4	0.71
chr2	98683200	98683840	641	68.8	0.99
chr2	99411007	99412918	1912	57.2	0.95
chr2	100178904	100179259	356	68.8	0.61
chr2	100637837	100638599	763	67.5	0.75
chr2	101382883	101383875	993	69.2	1.02
chr2	101461796	101462705	910	63.7	0.95
chr2	102262191	102263074	884	68.6	0.68
chr2	105112768	105113289	522	63.8	0.87
chr2	105412263	105412767	505	64	0.87
chr2	105473397	105474402	1006	65	0.77
chr2	106140501	106140921	421	75.8	0.8
chr2	106268461	106269693	1233	64.4	0.94
chr2	108523903	108524472	570	66.7	0.89
chr2	108794287	108795188	902	68.3	1
chr2	108861426	108862084	659	70.4	0.91
chr2	109728282	109730676	2395	64.3	0.97
chr2	110230321	110230962	642	69.9	0.76
chr2	110319776	110320006	231	68	0.83
chr2	111151550	111152115	566	68.4	0.77
chr2	112372418	112373149	732	70.6	0.84
chr2	112529059	112529845	787	70.6	0.82
chr2	112612024	112614072	2049	62.9	0.82
chr2	112633342	112633706	365	63.8	0.78
chr2	112728340	112729015	676	67	0.9
chr2	112955481	112956815	1335	54.6	1.16
chr2	113015635	113016515	881	64.5	0.85
chr2	113057916	113058684	769	59.8	0.83
chr2	113238150	113238805	656	61.3	0.93
chr2	114229943	114230846	904	61.3	1.03
chr2	114363900	114364542	643	70.8	0.75
chr2	115634968	115636995	2028	66.8	0.9
chr2	118288343	118288857	515	61	1.01
chr2	118487090	118488098	1009	70.4	0.81
chr2	119840472	119841517	1046	66.4	0.74
chr2	119997892	119998441	550	75.6	0.85
chr2	121758297	121759323	1027	71	0.87
chr2	122003851	122004562	712	59.3	0.85
chr2	122210339	122210724	386	63.2	0.97
chr2	122229218	122229756	539	68.8	0.93
chr2	127129927	127130401	475	71.6	0.89
chr2	127579873	127581518	1646	66.5	0.8
chr2	127767578	127768087	510	69.6	0.83
chr2	127999809	128000754	946	59.5	0.9
chr2	128137950	128138412	463	74.9	0.91
chr2	128331710	128332234	525	63.4	0.96
chr2	128500730	128502477	1748	69.4	0.89
chr2	128564894	128565440	547	66.9	0.87
chr2	130618351	130618934	584	70.7	0.7
chr2	130655071	130656658	1588	66.2	0.91
chr2	130671850	130672504	655	63.7	0.73
chr2	130815700	130817093	1394	60	0.78
chr2	130829321	130830507	1187	73.4	0.87
chr2	132067339	132067867	529	65	0.76
chr2	132083068	132084707	1640	65.3	0.92
chr2	132119141	132119724	584	70.7	0.71
chr2	133260385	133262602	2218	68	0.76
chr2	133857680	133858199	520	72.1	0.78
chr2	135309431	135310725	1295	60.8	1.1
chr2	135509505	135510820	1316	62.5	1
chr2	136332878	136333876	999	71.1	0.95
chr2	136467096	136467961	866	67.3	0.94
chr2	136576420	136577327	908	66.5	0.75
chr2	142721457	142722285	829	57.5	0.89
chr2	145107189	145109110	1922	58	0.94
chr2	148435013	148436591	1579	51.2	1.19
chr2	149235404	149237230	1827	62.8	1.04
chr2	151943392	151943987	596	67.8	0.82
chr2	152091780	152092794	1015	63	0.85
chr2	152509984	152510639	656	72.4	0.93
chr2	152780142	152781292	1151	63.4	0.95
chr2	152857442	152858403	962	63.8	0.95
chr2	153017001	153018482	1482	60.9	0.91
chr2	153399252	153401061	1810	66.4	0.86
chr2	155379514	155381577	2064	62.9	0.71
chr2	157011066	157011863	798	67.4	0.71
chr2	158279308	158279619	312	71.5	0.8
chr2	158310367	158311203	837	72	0.78
chr2	160479737	160480138	402	69.7	0.91
chr2	160586112	160586959	848	66.5	0.79
chr2	160744182	160744684	503	66.8	0.89
chr2	161089379	161089967	589	59.3	1.26
chr2	161174731	161175878	1148	61.9	0.85
chr2	162098802	162099232	431	63.3	0.71
chr2	162755741	162756386	646	70.4	0.95
chr2	163026083	163026532	450	69.8	0.85
chr2	165303070	165303849	780	62.6	1.04
chr2	165522978	165524400	1423	68.6	0.82
chr2	166635478	166636333	856	61.6	0.87
chr2	168928458	168929961	1504	61.5	0.98
chr2	169137925	169139129	1205	61.6	0.86
chr2	170043822	170044710	889	70.5	0.84
chr2	170161389	170161963	575	66.4	1.04
chr2	171497818	171500954	3137	61.7	0.83
chr2	171502060	171502487	428	63.3	0.79
chr2	171504054	171505865	1812	61.5	0.71
chr2	171610982	171611906	925	71.8	0.91
chr2	171842046	171842535	490	59.4	0.96
chr2	172204330	172205696	1367	68.4	0.75
chr2	172604241	172604806	566	64	0.97
chr2	172690121	172690571	451	72.3	1.05
chr2	172776797	172777666	870	60	0.77
chr2	172790270	172793364	3095	60.5	0.76
chr2	173117607	173118690	1084	68.8	0.9
chr2	173245708	173246950	1243	67.1	0.97
chr2	173425789	173426477	689	78.7	0.84
chr2	174045041	174045875	835	69.7	0.9
chr2	174653838	174656124	2287	55.6	1.05
chr2	175695082	175695796	715	71.9	1
chr2	175871477	175872011	535	67.5	0.77
chr2	177902693	177903722	1030	70.3	0.99
chr2	177953781	177955354	1574	69.9	0.92
chr2	178082735	178083399	665	72	0.94
chr2	178802586	178803335	750	67.1	0.67
chr2	179140722	179142080	1359	67.5	0.81
chr2	182147268	182148535	1268	67.2	0.83
chr2	182346728	182347433	706	71	0.77
chr2	182581935	182583025	1091	62.6	1.03
chr2	183727909	183729131	1223	59.4	1.06
chr2	187279906	187280855	950	67.8	0.88
chr2	190131664	190131939	276	59.8	1.15
chr2	191009830	191010273	444	66	0.93
chr2	191570793	191572105	1313	61.3	0.96
chr2	192884502	192886318	1817	63.5	0.79
chr2	196758817	196759171	355	67.6	0.84
chr2	197489719	197490078	360	60.3	0.96
chr2	197854575	197854944	370	71.9	0.65
chr2	198000165	198001041	877	58.2	1.07
chr2	198124751	198125478	728	58.2	0.99
chr2	198143474	198144137	664	63.3	1.06
chr2	198189196	198190911	1716	66.7	0.87
chr2	198205930	198206807	878	69.1	0.79
chr2	200146009	200155187	9179	56.8	0.83
chr2	201276033	201276533	501	65.5	0.88
chr2	202309091	202309463	373	63.8	0.77
chr2	202332646	202333776	1131	65.6	0.86
chr2	202928122	202928834	713	67.2	0.76
chr2	202955820	202956266	447	59.1	0.99
chr2	203065372	203067924	2553	56.6	0.87
chr2	203928971	203929678	708	70.5	0.89
chr2	204018162	204019246	1085	60.5	1
chr2	205235446	205236416	971	54.8	1.06
chr2	206375106	206376822	1717	64.1	0.82
chr2	206849417	206850487	1071	62.1	0.91
chr2	207133773	207134413	641	69.6	1.03
chr2	207455385	207455666	282	59.6	1.06
chr2	208401508	208402612	1105	64.2	0.89
chr2	208814341	208814775	435	70.3	0.75
chr2	209096844	209097493	650	69.7	0.89
chr2	210461851	210462441	591	73.1	0.77
chr2	210692679	210693211	533	65.5	0.84
chr2	210914920	210915682	763	70.1	0.91
chr2	213227687	213229373	1687	61.4	0.83
chr2	215499502	215500558	1057	67.3	0.96
chr2	216002056	216002638	583	73.6	0.79
chr2	216125774	216126503	730	66.3	0.74
chr2	216703406	216703858	453	72.6	1.01
chr2	216771831	216772240	410	61.5	0.83
chr2	216799312	216799770	459	62.1	1.14
chr2	217189031	217189332	302	64.9	0.89
chr2	217323318	217324353	1036	63.1	1.02
chr2	217382309	217382680	372	58.1	0.91
chr2	217384546	217384990	445	71.2	0.85
chr2	218960293	218960898	606	65.8	0.89
chr2	219013159	219013756	598	72.6	0.79
chr2	219088604	219091061	2458	60.8	0.92
chr2	219258273	219259599	1327	62.3	0.89
chr2	219361916	219362318	403	64.3	0.78
chr2	219471938	219472686	749	68.4	0.85
chr2	219549208	219550515	1308	57.2	1.06
chr2	219674425	219676046	1622	65.9	0.72
chr2	219683188	219684422	1235	67	0.83
chr2	219747660	219748635	976	65.3	0.66
chr2	219749175	219749416	242	62.8	0.84
chr2	219750325	219751635	1311	61.3	0.99
chr2	219866635	219868915	2281	60.2	0.88
chr2	219908497	219909517	1021	69.2	0.74
chr2	219933350	219933853	504	59.7	0.89
chr2	219943443	219944839	1397	66	0.7
chr2	219969385	219970138	754	66.8	0.71
chr2	219998527	219998776	250	67.6	0.7
chr2	219999376	219999788	413	72.2	0.81
chr2	220077514	220078143	630	67.8	0.79
chr2	220212581	220213580	1000	65.1	0.68
chr2	220233204	220234553	1350	71.6	0.79
chr2	222261540	222264446	2907	64.5	0.8
chr2	222988452	222989417	966	65.9	0.72
chr2	223114428	223115518	1091	68.2	0.96
chr2	223346022	223346398	377	63.7	0.87
chr2	224527468	224528295	828	59.3	1.1
chr2	224634429	224635724	1296	71.8	0.81
chr2	224647434	224648080	647	64.9	0.95
chr2	225274762	225275993	1232	52.8	1.26
chr2	225732159	225732969	811	69.8	0.97
chr2	227854185	227855238	1054	73.4	0.77
chr2	228162258	228163380	1123	65.5	0.95
chr2	228561736	228562049	314	70.1	0.86
chr2	228871463	228872058	596	65.1	0.71
chr2	230403568	230405486	1919	64.4	0.82
chr2	230611418	230613170	1753	64.3	0.84
chr2	231555137	231556326	1190	66.6	0.68
chr2	231746919	231747477	559	70.7	0.88
chr2	232153951	232155654	1704	63.7	0.98
chr2	232220269	232220842	574	75.8	0.9
chr2	232396643	232401338	4696	65.8	0.92
chr2	232470819	232472010	1192	64.8	0.79
chr2	233175784	233178479	2696	61.9	0.99
chr2	233240511	233241316	806	65.6	0.88
chr2	233323332	233325232	1901	65.9	0.87
chr2	233942101	233942735	635	71.3	0.89
chr2	234544497	234545579	1083	66.9	0.75
chr2	236183800	236185946	2147	55	1.13
chr2	236225816	236226025	210	58.1	0.96
chr2	236288379	236288728	350	63.7	1.24
chr2	236360081	236362153	2073	64.3	1.1
chr2	237776005	237776876	872	62.6	1.01
chr2	238381858	238383430	1573	58.4	1.07
chr2	238550074	238550831	758	61.6	0.99
chr2	238751081	238751919	839	75.2	0.9
chr2	238791073	238791361	289	73.7	0.67
chr2	238893682	238894519	838	56.8	1.3
chr2	238929593	238931900	2308	61.7	1.01
chr2	239010875	239011436	562	61.6	1.15
chr2	239117161	239118263	1103	67.4	0.91
chr2	239933023	239933251	229	69.9	0.61
chr2	240795394	240795906	513	75.8	0.99
chr2	241094401	241096310	1910	61.5	1.05
chr2	241111867	241113588	1722	60.3	1.09
chr2	241115239	241115792	554	74.4	0.71
chr2	241216567	241217590	1024	70.1	0.79
chr2	241245613	241246825	1213	64.7	0.98
chr2	241761534	241762016	483	71.8	1.09
chr2	241808406	241810320	1915	67.4	0.87
chr2	242167008	242168548	1541	62.9	1.01
chr2	242218004	242219264	1261	67.8	0.97
chr2	242269364	242269985	622	76.4	0.69
chr2	242292302	242292692	391	65	0.71
chr2	242295697	242297482	1786	61.4	1.25
chr2	242345952	242346710	759	74.8	1.04
chr2	242360834	242362446	1613	56.2	1.04
chr2	242474314	242474619	306	69	0.66
chr2	242475684	242476353	670	71.5	0.66
