# Supplementary material for: Intergenic, gene terminal, and intragenic CpG islands in the human genome
Source: BMC Genomics. 2010 Jan 19;11:48. doi: 10.1186/1471-2164-11-48 (PMC2817693; doi:10.1186/1471-2164-11-48)
Supplement: Additional file 2 — Gene elements. The archive contains row data used for statistical significance of gene elements and CGIs overlap. See Table 1 and Figure 1 in the manuscript. [file 1471-2164-11-48-S2.ZIP › 1intron_coding_exon/isl_1intron_coding_exon_chr4.txt]

chr4	482840	483379	540	68.5	1.09
chr4	609514	609912	399	67.7	0.79
chr4	671314	671514	201	67.7	0.66
chr4	672725	673079	355	72.4	0.95
chr4	778656	779568	913	70.9	0.72
chr4	788369	788814	446	69.7	0.9
chr4	802217	802476	260	63.5	0.84
chr4	897484	897797	314	72.3	0.67
chr4	898568	898870	303	69.6	0.78
chr4	915411	916318	908	71.7	1
chr4	956563	957967	1405	61.5	1.02
chr4	970434	971078	645	67.9	0.82
chr4	971311	971534	224	69.2	0.68
chr4	972645	974019	1375	68.9	0.7
chr4	996868	997118	251	68.9	0.71
chr4	1096956	1097558	603	72.8	0.87
chr4	1154346	1156412	2067	67.9	0.79
chr4	1221644	1222059	416	68.5	0.66
chr4	1223703	1224250	548	72.3	0.82
chr4	1273081	1274161	1081	65	0.91
chr4	1293321	1293665	345	65.2	0.71
chr4	1294599	1294944	346	68.2	0.77
chr4	1628049	1628399	351	65.8	0.64
chr4	1680499	1682211	1713	61.2	1.09
chr4	1761674	1764363	2690	59.7	1.13
chr4	1767376	1767582	207	66.7	0.88
chr4	1824297	1826118	1822	69.8	0.92
chr4	1954724	1955491	768	67.8	0.61
chr4	1961894	1962103	210	72.4	0.85
chr4	1976946	1978590	1645	69.5	0.91
chr4	2027160	2030412	3253	56.5	1.01
chr4	2230192	2231900	1709	51.3	1.25
chr4	2333653	2334323	671	73.5	0.84
chr4	2368739	2368990	252	68.3	0.62
chr4	2385542	2388125	2584	66.3	0.88
chr4	2794860	2795216	357	77.6	0.96
chr4	2972467	2973979	1513	55.1	1.03
chr4	3001465	3003019	1555	62.5	1.02
chr4	3287597	3288416	820	64.9	0.85
chr4	3411703	3411967	265	65.3	0.69
chr4	3412801	3413114	314	65.9	0.65
chr4	3451651	3452322	672	67	0.76
chr4	3522933	3523350	418	69.1	0.66
chr4	3563598	3563835	238	59.2	0.81
chr4	3570613	3571757	1145	65.3	0.89
chr4	4346172	4347911	1740	63.7	0.78
chr4	4505666	4507991	2326	71.6	0.79
chr4	4661510	4662176	667	69.3	0.9
chr4	5139076	5139401	326	73	0.63
chr4	5171303	5172164	862	70	0.92
chr4	5828058	5828567	510	75.3	0.77
chr4	5831108	5831523	416	79.1	0.98
chr4	6007276	6008717	1442	67.2	0.81
chr4	6225203	6225783	581	69.7	0.94
chr4	6694808	6695245	438	67.8	0.78
chr4	7187171	7188474	1304	64.3	0.92
chr4	7312610	7313539	930	70.5	0.86
chr4	8272149	8272477	329	62.6	0.74
chr4	8277800	8278964	1165	61.5	0.95
chr4	8389286	8390162	877	69.1	0.96
chr4	8712484	8712848	365	66.6	0.86
chr4	9696751	9697295	545	67.2	0.81
chr4	9793845	9795221	1377	60.7	1.03
chr4	13161792	13162802	1011	68.2	0.83
chr4	14679329	14683030	3702	59.8	0.97
chr4	15332634	15334008	1375	63.5	0.92
chr4	15380910	15381269	360	51.7	1.21
chr4	15456268	15456998	731	68.3	0.85
chr4	15903795	15905414	1620	63.5	1.01
chr4	17189579	17190261	683	65	0.9
chr4	17254918	17255808	891	64.3	1.07
chr4	17292445	17292775	331	59.8	0.85
chr4	17488224	17489496	1273	59.6	0.95
chr4	17698705	17700542	1838	60.2	0.97
chr4	19929546	19933137	3592	65	0.77
chr4	22193126	22194317	1192	54.6	1.1
chr4	24261705	24262444	740	69.3	0.79
chr4	24708298	24708580	283	73.5	0.84
chr4	24838051	24838559	509	60.9	1.1
chr4	24911728	24912515	788	73.5	0.91
chr4	25055063	25055544	482	70.3	0.78
chr4	25540030	25541114	1085	57.3	1.11
chr4	25541333	25541645	313	66.8	0.69
chr4	30397474	30401111	3638	58.5	0.96
chr4	37509968	37511179	1212	68.3	0.9
chr4	37650711	37651511	801	69	0.83
chr4	37801269	37802161	893	54.2	1.24
chr4	38487216	38489097	1882	59.3	1
chr4	39006390	39006791	402	62.2	1.03
chr4	39190215	39190779	565	66.2	0.78
chr4	39282654	39283377	724	60.1	0.86
chr4	39521926	39522780	855	64.2	1.01
chr4	41099688	41100795	1108	72.1	0.85
chr4	41203181	41204567	1387	67.9	0.9
chr4	41590113	41590739	627	59.6	0.9
chr4	41778027	41778552	526	64.1	0.83
chr4	41833406	41834053	648	65.1	0.89
chr4	41993695	41995912	2218	58.1	1.08
chr4	42499207	42500478	1272	62.9	0.88
chr4	46836057	46836800	744	63.8	0.81
chr4	47306439	47306747	309	70.9	0.97
chr4	47679533	47680874	1342	65.4	0.66
chr4	47756790	47757808	1019	64.9	0.81
chr4	47859419	47860309	891	66.1	0.75
chr4	48326291	48327401	1111	62.5	1.06
chr4	48333046	48334517	1472	68.3	0.98
chr4	48828719	48829736	1018	68.2	0.8
chr4	52758317	52759208	892	65	0.85
chr4	53365887	53367155	1269	60.6	1.12
chr4	53568966	53569928	963	68.5	0.94
chr4	54084571	54085325	755	70.2	0.96
chr4	54771170	54772007	838	61.9	1.09
chr4	55364338	55366225	1888	67.7	0.84
chr4	56053223	56053991	769	73.3	0.93
chr4	56342841	56343451	611	66.8	0.86
chr4	57142269	57143598	1330	66.7	0.87
chr4	57174390	57175123	734	63.1	0.85
chr4	57362550	57363631	1082	70.2	0.83
chr4	57528539	57528834	296	72	1
chr4	57683563	57684821	1259	62.8	0.88
chr4	57685786	57686130	345	57.1	1.14
chr4	57816789	57817844	1056	69.4	0.95
chr4	62211780	62212014	235	66	0.67
chr4	66363960	66364386	427	63	0.85
chr4	68239760	68240258	499	66.5	0.88
chr4	68395370	68395842	473	70.6	0.76
chr4	69044071	69044687	617	63	1.02
chr4	72069700	72070771	1072	66.6	0.91
chr4	72132829	72133698	870	65.9	0.84
chr4	72224194	72224919	726	70.1	0.83
chr4	73798819	73799324	506	62.3	0.7
chr4	74299980	74300685	706	66.6	0.91
chr4	74851080	74851293	214	67.3	0.83
chr4	75067456	75067662	207	73.4	0.85
chr4	75084123	75084374	252	66.3	0.65
chr4	75099954	75100579	626	69.3	0.74
chr4	75212564	75212865	302	65.6	0.68
chr4	75229149	75229364	216	70.8	0.96
chr4	75268989	75269624	636	69	0.84
chr4	75329692	75330314	623	69.2	0.84
chr4	75675722	75676175	454	65.6	1.01
chr4	76076281	76076919	639	68.2	0.68
chr4	76215480	76217110	1631	59.3	0.82
chr4	77218269	77219605	1337	69.3	0.83
chr4	77426246	77426851	606	66.5	0.81
chr4	77491746	77492556	811	72.9	0.93
chr4	77529767	77530239	473	64.1	0.99
chr4	78226620	78229301	2682	66.6	0.77
chr4	79096887	79098734	1848	62.4	1.02
chr4	79335545	79336435	891	65	0.85
chr4	79337222	79337589	368	61.4	0.76
chr4	80053871	80055137	1267	59.7	1.04
chr4	81350555	81351589	1035	69.3	0.69
chr4	81614220	81614449	230	71.3	1.14
chr4	82309121	82309987	867	68.7	0.86
chr4	83707233	83709638	2406	67	0.93
chr4	84076189	84077420	1232	62.1	0.9
chr4	84178868	84179244	377	62.9	0.91
chr4	84562561	84563199	639	67.4	0.9
chr4	84762876	84763700	825	68.5	0.95
chr4	85774839	85777978	3140	59.7	0.78
chr4	85860726	85862072	1347	68.1	0.84
chr4	88285108	88285846	739	68.3	0.92
chr4	89285660	89286838	1179	60	1.2
chr4	89735402	89736126	725	68.7	1.07
chr4	93583527	93584185	659	60.7	1.04
chr4	96826635	96826845	211	61.1	1.02
chr4	96827038	96828172	1135	64.5	0.8
chr4	99538688	99540377	1690	60.8	0.87
chr4	99936321	99937338	1018	61.3	1.14
chr4	100206484	100207730	1247	62.9	0.84
chr4	100273554	100274747	1194	66.7	0.9
chr4	100366915	100367307	393	67.4	0.97
chr4	101227556	101229172	1617	52.4	1.08
chr4	102624275	102624498	224	65.2	0.97
chr4	102624771	102626799	2029	57.2	0.93
chr4	103069008	103069377	370	71.6	0.74
chr4	104039037	104039548	512	70.5	0.85
chr4	104104922	104106685	1764	63.2	0.8
chr4	104147591	104148106	516	61.4	1.03
chr4	104476924	104477267	344	68.3	0.9
chr4	106752156	106752926	771	69.9	0.87
chr4	107174020	107175373	1354	69.6	0.83
chr4	108998450	108999439	990	69.2	0.92
chr4	109210100	109210991	892	72.6	0.84
chr4	109268375	109268974	600	71.5	0.95
chr4	109445352	109448011	2660	60.3	0.93
chr4	109929298	109929643	346	63	0.88
chr4	110041334	110041966	633	68.9	0.82
chr4	110712985	110713202	218	67.9	0.86
chr4	110981564	110982435	872	62.5	0.89
chr4	111008306	111008989	684	65.6	0.99
chr4	111475067	111475994	928	73.6	0.77
chr4	111476792	111477688	897	57.7	0.83
chr4	111899667	111902068	2402	63.8	0.8
chr4	111910684	111911814	1131	65.6	0.83
chr4	113510117	113511260	1144	67.7	0.82
chr4	113658157	113658373	217	68.7	0.94
chr4	115039674	115040490	817	69.3	0.88
chr4	119630909	119632061	1153	72	0.84
chr4	119964081	119964413	333	58.3	1.02
chr4	120905807	120907853	2047	57.7	0.8
chr4	121345221	121345759	539	64.4	0.97
chr4	122200754	122201798	1045	66.2	0.98
chr4	122975068	122976228	1161	60.2	0.96
chr4	123079941	123080363	423	61.5	1.03
chr4	123102163	123102872	710	66.6	0.95
chr4	123148806	123149440	635	64.9	0.75
chr4	123229018	123230787	1770	63	0.92
chr4	124105346	124106585	1240	63.4	1.02
chr4	124200968	124201400	433	67.9	0.97
chr4	129009025	129009582	558	58.2	1.14
chr4	129060436	129061820	1385	64.9	0.93
chr4	129159492	129160301	810	65.8	0.85
chr4	129243610	129244576	967	66	0.87
chr4	129565903	129567385	1483	62.4	0.92
chr4	140294049	140295033	985	68.3	0.98
chr4	140361674	140361924	251	59.8	0.89
chr4	140362324	140363411	1088	62.1	0.93
chr4	140558670	140559054	385	71.4	0.85
chr4	140574333	140574683	351	69.5	0.82
chr4	140580032	140580940	909	65.5	0.86
chr4	140833987	140836233	2247	63.9	0.88
chr4	141429129	141429425	297	57.9	0.81
chr4	141429556	141433171	3616	58.4	0.86
chr4	142034526	142035775	1250	68.9	0.96
chr4	144614537	144616132	1596	62.1	1.05
chr4	144616468	144616692	225	56.9	1.05
chr4	144791855	144792948	1094	64.8	0.93
chr4	147214940	147216687	1748	51	1.08
chr4	149010454	149011523	1070	62.8	1.08
chr4	151356856	151358311	1456	65.2	0.98
chr4	151858369	151858904	536	69.8	0.95
chr4	152378076	152378715	640	62.3	1.06
chr4	154623213	154623999	787	71.7	0.97
chr4	155038380	155038982	603	74	0.8
chr4	155828739	155829287	549	59.6	0.85
chr4	157037701	157038991	1291	71.1	0.73
chr4	157232346	157232688	343	67.1	1.06
chr4	160001754	160002270	517	65.4	0.97
chr4	164445067	164445751	685	65.7	0.96
chr4	164773015	164773791	777	64.4	0.76
chr4	166235642	166236051	410	65.1	0.88
chr4	166390974	166391817	844	71.8	0.75
chr4	166485991	166486860	870	55.5	1.48
chr4	167152151	167152946	796	63.4	0.85
chr4	168529736	168530495	760	60.9	0.8
chr4	169927447	169927677	231	70.6	1.11
chr4	170305521	170306337	817	57.6	0.99
chr4	171053675	171053985	311	70.4	1.03
chr4	174464805	174466153	1349	67.5	0.99
chr4	174666610	174668003	1394	62.6	0.84
chr4	174823064	174823575	512	56.6	0.86
chr4	175818137	175818567	431	71.7	0.96
chr4	177616085	177616981	897	62.2	1.27
chr4	178088393	178089606	1214	62.3	0.96
chr4	178738389	178738857	469	69.3	0.93
chr4	184213186	184214435	1250	62.6	0.98
chr4	184740347	184741584	1238	71.4	0.95
chr4	185201403	185203326	1924	66.8	0.92
chr4	185464837	185465138	302	68.9	0.75
chr4	186029655	186030664	1010	58.1	0.91
chr4	186099584	186099796	213	58.7	0.88
chr4	186692293	186693404	1112	64.1	0.99
chr4	186721944	186722720	777	63.4	0.92
chr4	186767724	186768333	610	64.4	1.08
chr4	186831133	186832013	881	59.5	0.95
chr4	187487089	187488435	1347	71.7	0.83
chr4	191236741	191237624	884	67.1	0.92
