# Supplementary material for: Intergenic, gene terminal, and intragenic CpG islands in the human genome
Source: BMC Genomics. 2010 Jan 19;11:48. doi: 10.1186/1471-2164-11-48 (PMC2817693; doi:10.1186/1471-2164-11-48)
Supplement: Additional file 2 — Gene elements. The archive contains row data used for statistical significance of gene elements and CGIs overlap. See Table 1 and Figure 1 in the manuscript. [file 1471-2164-11-48-S2.ZIP › 1intron_coding_exon/isl_1intron_coding_exon_chr6.txt]

chr6	236949	237839	891	75.5	0.94
chr6	336189	338790	2602	66.6	0.91
chr6	2710203	2711774	1572	57.7	1.25
chr6	2836929	2837181	253	64	0.81
chr6	3101959	3102166	208	66.3	0.7
chr6	3102400	3103417	1018	71.1	0.85
chr6	3172025	3174687	2663	65.1	0.76
chr6	3401061	3402962	1902	62.9	0.96
chr6	3695788	3697766	1979	67.7	0.99
chr6	3966444	3967003	560	67.1	0.95
chr6	4080175	4081459	1285	51.4	1.11
chr6	4720131	4722549	2419	55.7	1.04
chr6	4949062	4949371	310	70	0.92
chr6	5205730	5206934	1205	63.4	0.93
chr6	5947471	5950124	2654	56.5	0.9
chr6	5951689	5952042	354	58.8	0.97
chr6	7257811	7258655	845	70.3	0.8
chr6	7334634	7335316	683	65.2	0.9
chr6	7486518	7488471	1954	67.8	0.9
chr6	7535399	7535925	527	70	0.87
chr6	7671095	7673160	2066	64.6	0.98
chr6	7673885	7674107	223	61.9	0.8
chr6	7855087	7856417	1331	56.1	1.16
chr6	8009046	8009764	719	64.7	0.81
chr6	8047504	8047884	381	66.1	0.83
chr6	10518096	10518676	581	64.7	0.78
chr6	10519381	10521843	2463	55.9	0.97
chr6	10802604	10803338	735	57.7	0.92
chr6	10989833	10990037	205	64.4	1.15
chr6	10995171	10995608	438	63.7	0.91
chr6	11151900	11153192	1293	61.3	1.18
chr6	13722881	13723882	1002	67.7	0.93
chr6	13818959	13820535	1577	57.1	1.22
chr6	13921923	13922925	1003	66.6	1
chr6	14225596	14226185	590	58.5	1.37
chr6	15770424	15771391	968	60.7	1.02
chr6	16236972	16238002	1031	74	0.81
chr6	16346569	16347210	642	61.1	0.96
chr6	17388719	17390313	1595	57.8	1.02
chr6	17708362	17709376	1015	70.7	0.79
chr6	17814272	17815318	1047	56.3	1.04
chr6	18095395	18096384	990	54.4	1.34
chr6	19945484	19947293	1810	68.1	0.93
chr6	20320248	20321112	865	71.8	0.83
chr6	20512052	20512346	295	62	0.99
chr6	24511069	24511665	597	69.5	0.81
chr6	24602644	24603649	1006	63.7	0.97
chr6	24774518	24775374	857	64.3	0.86
chr6	26609705	26610086	382	66.2	1.08
chr6	26705105	26705531	427	62.5	0.95
chr6	26706088	26706295	208	62.5	0.94
chr6	27208154	27209103	950	56.5	0.98
chr6	27913823	27914832	1010	56.7	0.98
chr6	28998931	28999992	1062	70.5	0.9
chr6	29799086	29800072	987	67.6	0.82
chr6	29824448	29825137	690	66.8	0.71
chr6	29867926	29868889	964	63.1	0.82
chr6	29903533	29904573	1041	66.1	0.81
chr6	30018182	30019346	1165	68.3	0.84
chr6	30082200	30083348	1149	67.2	0.79
chr6	30150898	30151479	582	71	0.88
chr6	30420817	30421398	582	71.5	0.82
chr6	30565349	30566154	806	65	0.89
chr6	30631266	30631498	233	67.8	0.75
chr6	30631755	30633168	1414	61.5	0.81
chr6	30722701	30723622	922	67.6	0.9
chr6	30796604	30797509	906	58.5	0.99
chr6	31346832	31348099	1268	68.7	0.81
chr6	31431926	31433190	1265	68.5	0.85
chr6	31478895	31479896	1002	65.9	0.73
chr6	31573440	31574167	728	64.7	0.79
chr6	31778574	31779253	680	60.9	0.76
chr6	31803874	31806224	2351	64	0.65
chr6	31882455	31882841	387	71.6	0.92
chr6	31938279	31938927	649	60.7	0.9
chr6	31972877	31973398	522	64.9	0.88
chr6	32047710	32048538	829	64.7	0.86
chr6	32229808	32230507	700	63	0.75
chr6	32597721	32598106	386	62.7	0.88
chr6	32659830	32660309	480	65.6	0.82
chr6	32740137	32741005	869	67.8	0.8
chr6	32837321	32837855	535	65.8	0.94
chr6	32919473	32919817	345	66.1	0.85
chr6	32928828	32930348	1521	65.7	0.72
chr6	33047254	33048932	1679	62.4	0.86
chr6	33156395	33156792	398	66.8	0.8
chr6	33275864	33276693	830	61	0.83
chr6	33280268	33280801	534	69.3	0.64
chr6	33347305	33348077	773	57.4	0.84
chr6	33364518	33364951	434	60.1	0.83
chr6	33389091	33389805	715	65.5	0.77
chr6	33467076	33467953	878	66.1	0.97
chr6	33493657	33494240	584	64.2	0.81
chr6	33696596	33697887	1292	62.9	0.83
chr6	33709081	33709711	631	55.9	1.24
chr6	33787137	33787679	543	67.2	0.92
chr6	33864042	33864984	943	71	0.95
chr6	34467599	34468780	1182	67.4	1.09
chr6	34602969	34603287	319	69	1
chr6	34772051	34772385	335	69	0.66
chr6	34867513	34868287	775	62.5	1.06
chr6	34964805	34965642	838	63.7	0.77
chr6	35289074	35290525	1452	59.2	0.98
chr6	35527858	35528744	887	72.9	0.77
chr6	35543789	35545062	1274	66.9	0.85
chr6	35561755	35562413	659	69.3	0.71
chr6	35852204	35852540	337	75.7	0.87
chr6	35862692	35862892	201	68.2	0.88
chr6	35996458	35997038	581	67	1.06
chr6	36103224	36104350	1127	67.2	0.77
chr6	36206018	36206599	582	62.2	0.96
chr6	36463256	36463994	739	65	0.8
chr6	36914860	36915195	336	69.3	0.74
chr6	36950287	36950823	537	63.1	0.88
chr6	36961569	36961905	337	69.7	0.88
chr6	37245049	37247412	2364	56.9	0.98
chr6	37429618	37430620	1003	68.4	0.81
chr6	37575374	37575778	405	63.5	0.79
chr6	37771740	37775080	3341	60	0.97
chr6	37894686	37896092	1407	61.9	0.85
chr6	38778555	38778953	399	69.4	0.94
chr6	39124286	39124976	691	74.5	0.7
chr6	39389114	39390193	1080	70.8	0.9
chr6	39800722	39800944	223	70	0.88
chr6	40009831	40010277	447	72	0.73
chr6	41712562	41714641	2080	64.9	0.77
chr6	41714973	41715216	244	66	0.87
chr6	41809860	41811459	1600	65.9	0.82
chr6	41861859	41863554	1696	63.4	0.71
chr6	42126118	42126582	465	60.6	0.96
chr6	42253826	42254031	206	69.9	0.77
chr6	42639963	42640270	308	70.5	0.79
chr6	43005095	43005604	510	66.7	0.96
chr6	43036098	43036788	691	69.8	0.75
chr6	43089387	43090055	669	65.9	0.86
chr6	43134918	43135819	902	63	0.8
chr6	43152023	43153035	1013	67.3	0.85
chr6	43246690	43248270	1581	62.2	0.96
chr6	43304790	43305318	529	76.7	0.92
chr6	43322348	43322569	222	65.8	0.7
chr6	43345239	43345621	383	69.7	0.85
chr6	43384398	43384637	240	68.3	0.9
chr6	43444459	43445810	1352	63.7	1.04
chr6	43530347	43531683	1337	67.6	0.9
chr6	43585200	43586531	1332	60.7	0.99
chr6	43651103	43652054	952	65.4	0.95
chr6	43711474	43711796	323	64.1	0.9
chr6	43720693	43721344	652	67.5	0.76
chr6	43763250	43763596	347	64	0.87
chr6	43845611	43847830	2220	61.8	0.94
chr6	44299257	44299850	594	72.1	0.85
chr6	44332677	44333464	788	60.2	0.85
chr6	44388698	44389176	479	65.1	0.87
chr6	44463135	44463756	622	60.6	0.91
chr6	45453164	45454239	1076	66.4	0.87
chr6	45495325	45496142	818	64.4	0.71
chr6	45497399	45499624	2226	57.2	0.92
chr6	46090837	46091701	865	69.9	0.8
chr6	46728501	46729148	648	69.8	0.89
chr6	47384415	47385782	1368	67.5	0.8
chr6	47553068	47554050	983	69.8	0.89
chr6	50790294	50791173	880	56.2	0.85
chr6	50895246	50896050	805	57.1	1.06
chr6	50899070	50899532	463	70.2	0.76
chr6	52257109	52257684	576	61.8	0.99
chr6	52549229	52549752	524	62.2	0.72
chr6	53038010	53038717	708	74	0.78
chr6	53517080	53518058	979	71.1	1.02
chr6	53767214	53768931	1718	61.1	0.87
chr6	55551692	55552051	360	71.4	0.82
chr6	57019162	57019947	786	64.6	0.91
chr6	57062691	57063445	755	65.4	0.94
chr6	57144914	57145690	777	67.3	0.94
chr6	58395389	58395787	399	66.9	0.88
chr6	70563014	70563745	732	64.3	0.7
chr6	71048762	71049633	872	64.3	0.68
chr6	71333263	71333756	494	69.8	0.78
chr6	71434107	71434899	793	67.5	0.93
chr6	71722082	71723853	1772	69.5	0.86
chr6	72054828	72055830	1003	66	0.92
chr6	72186230	72187477	1248	67	0.99
chr6	73387664	73389830	2167	64.9	0.77
chr6	74217808	74218811	1004	66.4	0.82
chr6	74228071	74228590	520	59.2	1.06
chr6	74419924	74420727	804	70.1	0.95
chr6	74462322	74462742	421	63.4	0.8
chr6	75968300	75968853	554	66.8	0.7
chr6	76050724	76051554	831	52.2	1.13
chr6	76368051	76369283	1233	62	1.05
chr6	79633878	79634475	598	63.2	0.77
chr6	79844328	79845056	729	59.5	1.07
chr6	80000123	80001269	1147	58.4	0.87
chr6	80397581	80398065	485	71.5	0.93
chr6	80713464	80714312	849	68.3	0.93
chr6	80872839	80873405	567	69.1	0.78
chr6	82517853	82520524	2672	59.9	0.89
chr6	84197132	84197717	586	59.4	0.91
chr6	84619540	84620477	938	66.5	0.9
chr6	86216145	86217114	970	68.6	0.91
chr6	86359833	86360780	948	65.7	0.96
chr6	87921639	87922815	1177	66.1	0.83
chr6	88239088	88239921	834	65.2	0.76
chr6	88356340	88356664	325	64.9	1.03
chr6	88814012	88814598	587	70.4	1.05
chr6	89729604	89730298	695	58.7	1.02
chr6	89883854	89884841	988	70.7	0.97
chr6	89912365	89913257	893	72.6	0.93
chr6	90118760	90119605	846	73.6	0.9
chr6	90177594	90179089	1496	61.6	0.95
chr6	90404889	90405285	397	66.5	0.91
chr6	90585859	90586419	561	64.5	0.89
chr6	91353080	91353802	723	64	0.91
chr6	94182994	94186398	3405	56.3	0.84
chr6	97076233	97076821	589	68.6	0.9
chr6	97451988	97452694	707	66.6	0.88
chr6	99948383	99948867	485	61.4	0.9
chr6	100122791	100123496	706	62.7	0.88
chr6	100162363	100162587	225	67.6	0.82
chr6	101010213	101010434	222	67.1	0.98
chr6	101012166	101012418	253	64.8	0.75
chr6	101012674	101013407	734	65.9	0.79
chr6	101015932	101016165	234	63.7	1.01
chr6	101956528	101957695	1168	60.1	0.75
chr6	105413813	105414609	797	71	0.89
chr6	105957175	105957950	776	64.6	0.99
chr6	107066458	107067678	1221	66.7	0.84
chr6	107916760	107919426	2667	55.2	0.88
chr6	108385603	108386397	795	67.4	0.97
chr6	108502126	108503036	911	67.8	0.86
chr6	108592365	108597232	4868	59.8	0.73
chr6	108597727	108598103	377	65.8	0.87
chr6	108688410	108689362	953	61.7	0.97
chr6	108985524	108990097	4574	60.1	1.05
chr6	109436979	109437730	752	65.8	0.96
chr6	109809592	109810786	1195	62.5	0.91
chr6	109868089	109869297	1209	66.2	0.94
chr6	110119059	110119462	404	66.1	0.7
chr6	111242209	111243606	1398	65.4	0.99
chr6	111386338	111386903	566	69.3	0.91
chr6	111409808	111410178	371	62.5	0.94
chr6	111515120	111516177	1058	62	0.95
chr6	111910250	111912202	1953	57.6	1.11
chr6	112515100	112515603	504	63.3	0.97
chr6	112681785	112682176	392	66.8	0.82
chr6	114398105	114399460	1356	62.7	0.94
chr6	116528367	116529075	709	66.1	0.96
chr6	116889761	116890371	611	72	0.99
chr6	116998929	116999627	699	67.4	0.78
chr6	117108761	117109490	730	59	0.89
chr6	117192433	117193635	1203	68.1	0.81
chr6	117304783	117305398	616	68.2	0.78
chr6	117693176	117693849	674	67.2	0.87
chr6	117910191	117911364	1174	62.9	0.97
chr6	118103089	118104068	980	69.1	0.94
chr6	119078356	119079830	1475	68.1	0.9
chr6	119440791	119441922	1132	65.9	1.01
chr6	119711289	119713123	1835	65.1	0.91
chr6	122762307	122763065	759	61.5	1.14
chr6	122834458	122834790	333	60.4	0.97
chr6	123151988	123152577	590	69.5	0.91
chr6	125516504	125517421	918	66	0.78
chr6	125664404	125664816	413	75.3	0.92
chr6	126110416	126113013	2598	63	0.89
chr6	126319486	126320194	709	69.1	0.92
chr6	126349226	126349624	399	65.9	0.93
chr6	127480959	127482765	1807	60.9	0.91
chr6	127483247	127483453	207	67.6	0.84
chr6	127877622	127877948	327	61.8	1.02
chr6	128881852	128883819	1968	63.8	0.81
chr6	131990781	131991245	465	66.2	0.84
chr6	132170421	132171256	836	58	1.07
chr6	132313520	132314259	740	65.3	1.13
chr6	133161177	133161495	319	70.8	0.74
chr6	134252333	134252911	579	68	0.76
chr6	134254384	134254791	408	64.5	0.76
chr6	135417443	135417834	392	63.5	0.89
chr6	135543682	135545938	2257	59.1	0.95
chr6	136912520	136913838	1319	66.5	0.97
chr6	137154370	137156059	1690	67	0.88
chr6	137185329	137186138	810	57.7	1.1
chr6	137406993	137407819	827	71.8	0.93
chr6	137581820	137582371	552	70.3	0.87
chr6	138469882	138470509	628	58.4	1.16
chr6	138766311	138767908	1598	68.3	0.79
chr6	139497731	139498814	1084	60.5	1.17
chr6	143813304	143813777	474	64.8	0.95
chr6	143874083	143874636	554	64.3	0.91
chr6	144040848	144041360	513	55.2	1.1
chr6	144205737	144206464	728	63.6	0.84
chr6	146097590	146098674	1085	73.7	0.9
chr6	146906175	146907119	945	66.8	0.87
chr6	147567068	147567541	474	68.6	0.92
chr6	148705119	148706162	1044	50.2	1.07
chr6	149109873	149111468	1596	64	0.86
chr6	149240053	149241227	1175	57.6	1.52
chr6	149908725	149909267	543	66.5	1.07
chr6	149929011	149929945	935	68.6	1
chr6	150159438	150159880	443	59.6	0.92
chr6	150162628	150163399	772	62.2	1.06
chr6	150276459	150277619	1161	64.3	1.08
chr6	150336017	150336324	308	69.8	0.72
chr6	150354818	150355791	974	63.8	0.72
chr6	150376797	150378629	1833	65	1.03
chr6	150482058	150482672	615	62.9	0.91
chr6	150555886	150557116	1231	68.9	0.87
chr6	151278862	151280226	1365	69.5	0.92
chr6	151653398	151654664	1267	68.2	0.9
chr6	151754720	151755170	451	70.3	0.76
chr6	151865158	151866184	1027	62.4	0.96
chr6	151907095	151907641	547	70.6	0.94
chr6	152220937	152221885	949	61.4	1
chr6	153395523	153397087	1565	68.4	0.82
chr6	153415649	153416434	786	64.9	0.76
chr6	154452701	154453122	422	63	0.79
chr6	154922674	154924114	1441	69.5	0.82
chr6	155146300	155147516	1217	62	1.02
chr6	155727332	155727995	664	63.1	0.83
chr6	157714414	157715626	1213	59.8	0.73
chr6	157771472	157773786	2315	60.2	0.95
chr6	158214011	158215444	1434	64.1	1.05
chr6	158372482	158373853	1372	65.5	0.97
chr6	158927630	158929086	1457	69	0.87
chr6	158951386	158952239	854	67.3	1.08
chr6	159035601	159036203	603	71.6	0.94
chr6	159209491	159211184	1694	69	0.8
chr6	159390875	159391702	828	68.1	0.68
chr6	160083969	160085274	1306	62.8	0.9
chr6	160152841	160154181	1341	58.9	0.91
chr6	160180353	160182426	2074	59.9	0.93
chr6	160191558	160191904	347	63.4	1
chr6	160360244	160361301	1058	66.7	1.05
chr6	160738826	160740719	1894	65.9	0.92
chr6	160754078	160754546	469	69.7	0.68
chr6	161382789	161383975	1187	66.9	0.96
chr6	163118788	163119428	641	66.3	0.94
chr6	166550385	166553834	3450	64.5	0.75
chr6	166726224	166726921	698	71.3	0.83
chr6	167002742	167002993	252	59.1	0.96
chr6	167010374	167012090	1717	68.1	0.88
chr6	167339851	167340999	1149	73.6	0.83
chr6	167382009	167383833	1825	72.9	0.9
chr6	168044620	168047115	2496	52.7	1.16
chr6	168294877	168295417	541	62.7	0.82
chr6	168538238	168539051	814	68.6	0.9
chr6	168660375	168661656	1282	71.4	0.77
chr6	169968984	169969763	780	70	0.93
chr6	170515847	170518854	3008	66.8	0.94
chr6	170779757	170780112	356	61	0.94
chr6	170810892	170811530	639	74.2	0.88
