# Supplementary material for: Intergenic, gene terminal, and intragenic CpG islands in the human genome
Source: BMC Genomics. 2010 Jan 19;11:48. doi: 10.1186/1471-2164-11-48 (PMC2817693; doi:10.1186/1471-2164-11-48)
Supplement: Additional file 2 — Gene elements. The archive contains row data used for statistical significance of gene elements and CGIs overlap. See Table 1 and Figure 1 in the manuscript. [file 1471-2164-11-48-S2.ZIP › 1intron_coding_exon/isl_1intron_coding_exon_chr7.txt]

chr7	688995	689885	891	55.9	1.25
chr7	690874	691100	227	67.8	0.84
chr7	749889	750135	247	68.4	0.71
chr7	750238	750513	276	67.4	0.62
chr7	758855	759154	300	70	0.6
chr7	766643	767815	1173	61.5	1.17
chr7	797263	797474	212	70.8	0.83
chr7	825629	825977	349	71.9	0.68
chr7	832770	833118	349	68.5	0.73
chr7	835738	836207	470	66.6	0.77
chr7	840173	841486	1314	72.9	0.79
chr7	849169	849369	201	71.1	0.96
chr7	854077	854310	234	78.6	0.81
chr7	857629	857836	208	72.6	0.8
chr7	863419	863758	340	62.9	0.71
chr7	870647	871194	548	66.4	0.83
chr7	878501	879215	715	67	0.76
chr7	893222	893489	268	68.7	0.74
chr7	899820	900151	332	67.2	0.78
chr7	904867	906428	1562	63	0.69
chr7	908986	909233	248	67.3	0.76
chr7	914471	914786	316	69.6	0.69
chr7	915873	916103	231	65.4	0.74
chr7	922421	923547	1127	67.7	0.7
chr7	928545	930686	2142	57.3	0.93
chr7	1265015	1265216	202	68.8	0.71
chr7	1271817	1272364	548	67.2	0.89
chr7	1306236	1306793	558	62.9	0.69
chr7	2054604	2055346	743	68.8	0.81
chr7	2091480	2092320	841	60.9	1.37
chr7	2126871	2127316	446	76.2	0.87
chr7	2166870	2168415	1546	62.4	1.03
chr7	2331613	2333208	1596	59.2	1.04
chr7	2336852	2337297	446	68.8	0.67
chr7	2371792	2372444	653	72.1	1.04
chr7	2444398	2445178	781	61.3	1.01
chr7	2513210	2513658	449	67.5	0.68
chr7	2515515	2515787	273	70.3	0.65
chr7	2547686	2547896	211	69.2	0.63
chr7	2656680	2657555	876	59.4	1.22
chr7	3114692	3114974	283	61.1	0.91
chr7	4771647	4772191	545	59.8	1.15
chr7	5002899	5003582	684	69.9	0.94
chr7	5040163	5040547	385	61	0.78
chr7	5326410	5326758	349	70.8	1.01
chr7	5342304	5343835	1532	68.3	1.04
chr7	5405577	5407796	2220	71.7	0.89
chr7	5711415	5711798	384	60.2	1.12
chr7	5821638	5822496	859	67.2	0.85
chr7	5871691	5872223	533	64.2	0.96
chr7	5983171	5983958	788	65.6	0.78
chr7	6084563	6085766	1204	59.2	1.02
chr7	6187175	6187960	786	56.5	1.2
chr7	6260547	6260990	444	67.3	1.07
chr7	6296305	6297137	833	65.7	0.94
chr7	6402569	6403475	907	69	0.97
chr7	6638942	6639334	393	59.5	1.08
chr7	7453081	7453919	839	60.9	0.9
chr7	8255215	8256002	788	62.3	0.94
chr7	8256373	8256951	579	55.8	0.87
chr7	12216404	12216945	542	64.9	0.8
chr7	12383406	12384074	669	65.8	0.89
chr7	16457480	16457745	266	63.2	0.8
chr7	16457906	16458147	242	57.4	0.9
chr7	16566429	16567340	912	65.2	0.87
chr7	17111493	17112341	849	73.3	0.94
chr7	17753015	17753782	768	66.9	0.95
chr7	20596548	20598902	2355	63	0.85
chr7	21758312	21759082	771	71.7	0.86
chr7	22994647	22995220	574	63.6	0.95
chr7	23060462	23060748	287	70	0.97
chr7	23112038	23112504	467	69	0.95
chr7	23281425	23282952	1528	69	0.79
chr7	23343998	23345059	1062	62.6	0.86
chr7	23492860	23493246	387	76	0.92
chr7	23493608	23493917	310	64.8	0.9
chr7	24096799	24098320	1522	65.4	0.76
chr7	25965035	25965997	963	69.9	1
chr7	26012659	26015302	2644	61.5	0.97
chr7	26210968	26211955	988	64.4	1.01
chr7	26677110	26677993	884	61	0.78
chr7	26920830	26921629	800	68.1	0.73
chr7	26942813	26943878	1066	54.7	1.09
chr7	26985657	26987636	1980	63.7	0.91
chr7	27055327	27056376	1050	63.2	0.78
chr7	27056649	27056854	206	62.1	0.86
chr7	27057880	27059477	1598	66.7	0.74
chr7	27475461	27476091	631	68.6	0.89
chr7	27992676	27992937	262	77.9	0.95
chr7	27993255	27993774	520	56.5	1.1
chr7	29006945	29008286	1342	63	0.84
chr7	29841003	29841840	838	68.9	0.95
chr7	30097158	30098881	1724	61.9	1.15
chr7	30317156	30318245	1090	65	0.69
chr7	30407365	30408298	934	65.2	0.93
chr7	30494613	30495685	1073	68.9	0.84
chr7	32111224	32111965	742	70.6	0.9
chr7	32302994	32303386	393	59.5	0.92
chr7	32308327	32308780	454	67.4	0.87
chr7	32769973	32770831	859	73.7	0.9
chr7	32921848	32922557	710	62.7	1.07
chr7	33716906	33718749	1844	65.7	0.77
chr7	35066226	35067914	1689	60.3	0.81
chr7	35613373	35614831	1459	60.4	0.95
chr7	36179611	36180257	647	67.5	1.07
chr7	36202491	36203046	556	68.7	0.9
chr7	37728863	37729795	933	67.7	0.86
chr7	37733557	37734286	730	71.1	0.76
chr7	38443680	38444248	569	69.6	1.02
chr7	39379017	39379616	600	61.8	0.96
chr7	39762163	39764852	2690	63.9	0.93
chr7	39947122	39948258	1137	65.4	0.86
chr7	42744875	42745539	665	59.1	0.86
chr7	43395923	43396632	710	65.6	1.05
chr7	43682152	43682718	567	67.2	0.84
chr7	43718824	43719696	873	55.9	1.17
chr7	43739047	43739640	594	64	1.06
chr7	43857347	43857987	641	67.9	0.8
chr7	44122352	44122956	605	70.7	0.86
chr7	44137673	44138568	896	59	1.32
chr7	44386452	44387115	664	65.7	0.95
chr7	44394534	44395617	1084	65.8	0.83
chr7	44608967	44610038	1072	72.2	1.07
chr7	44660508	44661310	803	51.4	1.2
chr7	44812412	44813497	1086	50.8	1.18
chr7	44970422	44971047	626	74.6	0.68
chr7	45386627	45388744	2118	54.5	0.96
chr7	45733378	45734587	1210	70.2	0.93
chr7	49590270	49593013	2744	63.2	0.92
chr7	49909834	49910182	349	60.7	1.07
chr7	51157521	51159147	1627	62.9	0.97
chr7	54860351	54862314	1964	63.5	0.97
chr7	55207357	55208480	1124	72	1
chr7	55413487	55414808	1322	63.5	1
chr7	55806256	55807112	857	61	1.02
chr7	55893255	55894172	918	65.5	0.97
chr7	55905988	55906435	448	69.9	0.82
chr7	55948122	55948607	486	64.2	0.96
chr7	64556411	64557384	974	71.1	0.83
chr7	64890922	64891490	569	73.8	0.86
chr7	64984694	64985254	561	73.1	0.84
chr7	65023915	65024350	436	68.6	1.03
chr7	65904263	65904953	691	61.9	0.95
chr7	65906008	65906257	250	64	1.03
chr7	68507026	68509688	2663	53.8	0.99
chr7	70040880	70043033	2154	67.5	0.95
chr7	71884339	71885297	959	65.2	0.76
chr7	72166979	72167618	640	68.3	0.88
chr7	72182999	72183290	292	69.5	0.62
chr7	72186456	72187361	906	65.6	0.86
chr7	72380264	72381741	1478	65.1	0.95
chr7	72416179	72416871	693	69.8	1.04
chr7	72437086	72438048	963	69.9	0.81
chr7	72482180	72483608	1429	68.5	0.74
chr7	72541778	72542914	1137	65.3	0.96
chr7	72578040	72578855	816	60.9	1.03
chr7	72597216	72598367	1152	58.2	0.9
chr7	72942750	72943348	599	60.8	0.93
chr7	73032904	73033992	1089	65	0.96
chr7	73113045	73113882	838	68.3	0.91
chr7	74668902	74669863	962	65	0.77
chr7	74912656	74913522	867	59.2	0.88
chr7	75012714	75013729	1016	70.4	0.87
chr7	75152818	75153410	593	69	0.8
chr7	75321693	75322418	726	70.5	0.66
chr7	75576356	75577629	1274	60.2	0.88
chr7	75667021	75667823	803	74	0.9
chr7	76811262	76811988	727	68.5	0.9
chr7	76970062	76971060	999	68.6	0.8
chr7	78726217	78726530	314	64.6	0.79
chr7	78726826	78727078	253	65.2	0.78
chr7	79408445	79409540	1096	60.2	1.05
chr7	81716673	81718171	1499	60.8	1.03
chr7	86901610	86903095	1486	64.8	0.85
chr7	87149752	87151144	1393	57.6	0.98
chr7	87207994	87209222	1229	64.7	0.89
chr7	87493655	87494245	591	72.3	0.86
chr7	89869734	89871015	1282	58.7	1.06
chr7	91407747	91409018	1272	66.9	0.81
chr7	91721351	91722046	696	60.8	0.94
chr7	91802139	91803056	918	60.6	1.02
chr7	91863712	91864524	813	68.1	0.82
chr7	92106853	92111038	4186	60.1	0.81
chr7	93164018	93164835	818	66.5	0.78
chr7	93278091	93278561	471	61.8	0.91
chr7	93783683	93784600	918	69.9	0.76
chr7	93929510	93931178	1669	58.2	0.79
chr7	94670211	94670773	563	67	0.92
chr7	94708725	94709060	336	77.7	0.83
chr7	95595431	95596287	857	69.3	0.73
chr7	95983468	95983928	461	61	0.9
chr7	96280110	96280400	291	63.6	1
chr7	96296615	96296897	283	62.5	0.74
chr7	96298119	96298850	732	59.8	0.88
chr7	97005784	97007669	1886	60.4	0.8
chr7	97380687	97381505	819	68.4	0.94
chr7	97555111	97556269	1159	62.6	0.91
chr7	97674749	97675073	325	75.7	1
chr7	97890457	97892410	1954	71.3	0.94
chr7	98111675	98112709	1035	74.3	0.8
chr7	98385857	98386641	785	50.7	1.38
chr7	98650436	98651510	1075	62.3	0.81
chr7	98680751	98681543	793	65.3	0.92
chr7	98708075	98708275	201	69.2	0.8
chr7	99161254	99161947	694	69.5	0.91
chr7	99331101	99331490	390	67.2	1
chr7	99342825	99344297	1473	66.3	0.87
chr7	99513655	99514834	1180	55.7	1.13
chr7	99677914	99678904	991	66	0.82
chr7	99828179	99829276	1098	67.3	0.76
chr7	99854246	99855306	1061	62.9	0.8
chr7	99875301	99875971	671	64.1	0.84
chr7	99898434	99898801	368	74.7	0.94
chr7	99915527	99918654	3128	65	0.7
chr7	99962758	99963335	578	65.1	0.82
chr7	100069076	100070277	1202	63.1	0.88
chr7	100117027	100118044	1018	67.2	1
chr7	100390968	100391914	947	70.7	0.73
chr7	100408920	100410430	1511	68.4	0.72
chr7	100411195	100411410	216	69.4	0.78
chr7	100453733	100454464	732	59.2	0.89
chr7	100481505	100481923	419	70.4	0.71
chr7	100558226	100558636	411	72	0.96
chr7	101050818	101054465	3648	55.7	1.09
chr7	101630191	101630737	547	64.9	0.89
chr7	101698844	101699502	659	73.1	0.94
chr7	101712924	101713325	402	60.7	1.17
chr7	101746030	101746386	357	69.5	0.7
chr7	101751544	101752230	687	67.7	0.84
chr7	101806688	101807075	388	68.8	0.99
chr7	101845249	101845605	357	69.5	0.7
chr7	101850738	101851424	687	67.7	0.84
chr7	101905899	101906283	385	68.6	0.97
chr7	101983432	101984043	612	66	0.77
chr7	102309058	102309966	909	72.2	0.85
chr7	102531809	102532092	284	68.7	1.02
chr7	102578809	102579288	480	65.8	0.77
chr7	103223477	103224603	1127	64.2	1.11
chr7	103562735	103563910	1176	64.5	0.82
chr7	104479001	104479351	351	63.2	0.8
chr7	104622212	104623725	1514	55.9	1.21
chr7	104766420	104766772	353	67.1	0.77
chr7	105346055	105347099	1045	50.1	1.19
chr7	105518602	105519926	1325	61.3	1.05
chr7	106278765	106279716	952	65.3	0.97
chr7	106798066	106798748	683	66.9	0.77
chr7	106895157	106896367	1211	68	0.79
chr7	106977609	106978972	1364	60.6	0.79
chr7	107125432	107125934	503	68	0.9
chr7	107235747	107238009	2263	64.4	0.78
chr7	111439812	111440838	1027	67.1	0.92
chr7	111684074	111685363	1290	61.4	0.89
chr7	114156122	114157144	1023	66.2	0.87
chr7	115444322	115444979	658	70.1	0.94
chr7	115733726	115734303	578	70.1	0.88
chr7	115758655	115760686	2032	62.4	0.75
chr7	116096379	116096871	493	71.2	0.92
chr7	116556793	116558754	1962	62.6	0.78
chr7	116661355	116661617	263	70.3	1.03
chr7	117106894	117107816	923	60.2	1.13
chr7	117417936	117418436	501	64.9	1.1
chr7	120184536	120185279	744	53.9	1.17
chr7	120563539	120564694	1156	59.6	0.79
chr7	121106998	121107862	865	60.8	1.07
chr7	122119700	122120910	1211	61.8	0.92
chr7	122791612	122791876	265	58.9	0.95
chr7	122982351	122983574	1224	64.7	0.97
chr7	126821710	126822990	1281	60	0.84
chr7	126885599	126886502	904	64	0.87
chr7	127577635	127578047	413	62.7	0.91
chr7	127639494	127640249	756	64.4	1.15
chr7	127643451	127644439	989	65.6	0.85
chr7	127710619	127711263	645	63.7	0.88
chr7	128024659	128025954	1296	64.4	0.68
chr7	128064395	128065112	718	60.7	1.05
chr7	128288465	128289308	844	61.3	0.77
chr7	128378647	128379047	401	59.4	0.95
chr7	128422285	128423317	1033	69.3	0.86
chr7	128667674	128668651	978	67.2	0.89
chr7	129185984	129186842	859	68.6	0.82
chr7	129284912	129285277	366	61.7	0.81
chr7	129439098	129439375	278	61.2	0.96
chr7	129674479	129675018	540	60.9	0.91
chr7	129724691	129727062	2372	60.2	0.83
chr7	130469716	130470445	730	64.1	0.9
chr7	130697769	130699102	1334	59.4	0.98
chr7	132223765	132224351	587	66.1	0.84
chr7	133458463	133459237	775	68.8	0.82
chr7	133600371	133601318	948	68.8	0.83
chr7	134353270	134353919	650	66.6	0.96
chr7	134375575	134375909	335	65.1	0.81
chr7	136988381	136989637	1257	56.5	0.96
chr7	137143547	137144311	765	64.6	0.78
chr7	138177300	138178274	975	73.7	0.85
chr7	138250369	138251775	1407	64.7	0.79
chr7	138372690	138374211	1522	64.7	0.96
chr7	138624736	138625967	1232	73.1	0.79
chr7	139215440	139216429	990	69.2	1.05
chr7	139631474	139632651	1178	57	1.02
chr7	140077182	140078133	952	56.2	1.07
chr7	142501885	142502647	763	70	0.87
chr7	142575755	142576993	1239	64.6	0.92
chr7	142594307	142596006	1700	69	0.77
chr7	145250679	145251732	1054	61.5	0.85
chr7	148162696	148163809	1114	70.5	0.89
chr7	148225070	148226249	1180	65.6	0.88
chr7	148260843	148261876	1034	70.6	0.77
chr7	148281903	148283204	1302	67.7	0.98
chr7	148374267	148374978	712	67.1	0.88
chr7	148396507	148397539	1033	70.9	0.99
chr7	148631788	148632923	1136	68	0.97
chr7	148758836	148759882	1047	75.2	0.85
chr7	149008015	149008920	906	71.9	0.99
chr7	149475108	149476679	1572	69.3	0.61
chr7	150087178	150087607	430	62.3	0.69
chr7	150109455	150110018	564	63.8	0.96
chr7	150112386	150112674	289	73.4	0.72
chr7	150162822	150163666	845	61.8	0.72
chr7	150215256	150218527	3272	66.7	0.65
chr7	150221129	150222688	1560	69.2	0.9
chr7	150379953	150380681	729	73.4	0.69
chr7	150383001	150383809	809	62.8	0.93
chr7	150516111	150517184	1074	71.2	0.79
chr7	150574582	150574921	340	72.9	0.83
chr7	150653717	150655549	1833	60.7	1.11
chr7	151010410	151012754	2345	60	0.93
chr7	151501483	151501728	246	72.8	0.95
chr7	151810629	151811069	441	72.1	0.93
chr7	151894389	151895159	771	73.3	0.94
chr7	154936150	154937293	1144	63.6	0.93
chr7	155095169	155098890	3722	64.3	0.81
chr7	155100652	155102711	2060	63.3	0.75
chr7	156184485	156185655	1171	54.5	1.29
chr7	156294832	156298870	4039	59.4	0.79
chr7	156300895	156301108	214	68.7	0.68
chr7	156301647	156303890	2244	63.5	0.98
chr7	156430899	156431551	653	62.3	1.12
chr7	157781691	157782858	1168	71	0.67
chr7	157800743	157801086	344	69.5	0.91
chr7	157818447	157818648	202	62.9	0.7
chr7	157842137	157842440	304	67.1	0.73
chr7	157848864	157849567	704	74.6	0.74
chr7	157861386	157862446	1061	72.4	0.83
chr7	157878805	157880697	1893	57.1	1.01
chr7	158095921	158096727	807	61.1	1.26
chr7	158120482	158122223	1742	71.1	0.93
chr7	158353923	158354443	521	69.5	0.79
chr7	158356294	158356685	392	70.4	0.71
chr7	158385844	158386071	228	72.4	0.6
chr7	158435984	158437968	1985	56.6	1.14
