# Supplementary material for: Intergenic, gene terminal, and intragenic CpG islands in the human genome
Source: BMC Genomics. 2010 Jan 19;11:48. doi: 10.1186/1471-2164-11-48 (PMC2817693; doi:10.1186/1471-2164-11-48)
Supplement: Additional file 2 — Gene elements. The archive contains row data used for statistical significance of gene elements and CGIs overlap. See Table 1 and Figure 1 in the manuscript. [file 1471-2164-11-48-S2.ZIP › 1intron_coding_exon/isl_1intron_coding_exon_chr8.txt]

chr8	671067	671731	665	70.8	0.78
chr8	779924	780798	875	62.6	1.07
chr8	822245	822918	674	71.8	0.77
chr8	837550	837755	206	69.9	0.7
chr8	840104	840405	302	72.8	0.9
chr8	1484139	1485291	1153	68.4	0.88
chr8	1488815	1489078	264	59.8	0.85
chr8	1497258	1499142	1885	65	0.82
chr8	1767028	1767228	201	66.2	0.89
chr8	1784814	1786182	1369	66.3	0.69
chr8	1818156	1818415	260	68.1	0.75
chr8	6250991	6251701	711	68.6	0.82
chr8	6552723	6554066	1344	64.7	0.84
chr8	8897611	8898152	542	69.2	0.97
chr8	10734427	10735044	618	67.6	0.94
chr8	10910735	10911584	850	73.2	0.81
chr8	10954073	10954507	435	70.1	0.99
chr8	10966395	10966621	227	65.6	0.67
chr8	11095095	11096652	1558	59.8	0.88
chr8	11179305	11180096	792	65	0.85
chr8	11602627	11604621	1995	65.9	0.86
chr8	11697086	11698204	1119	68.2	0.79
chr8	11703183	11703454	272	58.8	1.21
chr8	13033752	13034006	255	64.7	0.72
chr8	13034462	13035285	824	67.6	0.96
chr8	15442008	15442658	651	71.7	0.8
chr8	16903416	16903823	408	64	0.87
chr8	16928735	16929710	976	65	1
chr8	17057808	17059161	1354	68.6	0.97
chr8	17314975	17315491	517	69.6	1.02
chr8	17478934	17479239	306	71.9	0.85
chr8	19363311	19363535	225	64.4	0.86
chr8	19841124	19842286	1163	68.9	0.81
chr8	21825641	21826026	386	72	0.7
chr8	21832789	21833888	1100	67.2	0.94
chr8	21938192	21938829	638	68.8	0.7
chr8	21979787	21980579	793	71.2	0.89
chr8	22054657	22055489	833	66.4	0.76
chr8	22158109	22159087	979	69.5	0.82
chr8	22354058	22355087	1030	71.2	0.94
chr8	22513069	22513698	630	75.4	0.77
chr8	22582244	22582702	459	68.8	0.86
chr8	22981601	22982857	1257	61.7	0.91
chr8	23016330	23016872	543	67.6	0.81
chr8	23077002	23077533	532	65.8	0.93
chr8	23137902	23138920	1019	67.6	0.71
chr8	23159721	23160546	826	66.5	0.78
chr8	23595753	23596547	795	73.8	0.93
chr8	24826814	24828452	1639	66.6	0.9
chr8	25097713	25098737	1025	61.3	1.01
chr8	25371204	25372945	1742	60.2	0.81
chr8	26204675	26205370	696	66.4	0.75
chr8	26296208	26296934	727	64.6	0.8
chr8	26490290	26492702	2413	58.5	0.95
chr8	27224123	27224999	877	70.5	0.82
chr8	27404576	27404800	225	74.7	0.93
chr8	27527872	27528440	569	68.4	0.69
chr8	27546879	27547694	816	59.3	1.05
chr8	27685673	27686153	481	67.6	0.99
chr8	28006390	28006787	398	59	0.9
chr8	29175877	29176706	830	71.9	0.97
chr8	29261584	29265766	4183	60.6	0.9
chr8	30059685	30060241	557	70.9	0.89
chr8	30072178	30073126	949	68.3	0.93
chr8	30133243	30133902	660	64.8	0.74
chr8	30360959	30362420	1462	52.3	1.08
chr8	30704333	30705193	861	67.4	0.93
chr8	30788993	30790017	1025	56.1	1.18
chr8	32524950	32526443	1494	66.5	1.01
chr8	33461714	33462683	970	63.6	0.9
chr8	33543482	33544437	956	65.2	0.8
chr8	37671103	37675080	3978	62.9	0.83
chr8	37738938	37739928	991	65.6	0.83
chr8	37773207	37775258	2052	64.5	0.82
chr8	37875613	37876497	885	70.7	0.86
chr8	38006850	38007987	1138	65.6	0.87
chr8	38081607	38082610	1004	62.5	0.86
chr8	38152566	38153800	1235	64.4	0.8
chr8	38245255	38246189	935	66.5	0.85
chr8	38950750	38951510	761	69.6	0.85
chr8	38972858	38974273	1416	68.5	0.92
chr8	39084171	39084580	410	70.5	0.93
chr8	41466952	41467738	787	71	0.77
chr8	41623074	41623423	350	64.3	1.05
chr8	41743713	41744537	825	64.5	0.85
chr8	41774033	41775141	1109	65.8	0.66
chr8	42315018	42315382	365	68.2	0.87
chr8	42817027	42817483	457	63.7	1.19
chr8	42870370	42872289	1920	69.1	1.05
chr8	43030373	43031199	827	68.2	0.96
chr8	49035012	49036460	1449	62.6	1.06
chr8	49083391	49083967	577	63.4	1.27
chr8	53640098	53641180	1083	71.4	0.87
chr8	54325857	54326996	1140	70.4	0.81
chr8	54952135	54953218	1084	63.6	0.85
chr8	54954399	54957694	3296	68	0.79
chr8	55176578	55177234	657	68.5	1.08
chr8	55210259	55210558	300	70.3	0.84
chr8	57149111	57149862	752	61	0.99
chr8	58068255	58069006	752	65	1.03
chr8	59734158	59735080	923	59.5	1.13
chr8	60192689	60194910	2222	56	0.84
chr8	61355867	61356749	883	69.2	0.99
chr8	61591729	61592727	999	67.1	0.96
chr8	63323153	63324618	1466	65.4	0.84
chr8	64113677	64114658	982	68.7	0.91
chr8	64160782	64161291	510	70.2	1.03
chr8	65873545	65874276	732	67.6	0.84
chr8	68417684	68418828	1145	68	0.9
chr8	69027139	69027500	362	67.7	1.18
chr8	69405475	69406357	883	64.9	0.89
chr8	71682235	71683411	1177	73.9	0.82
chr8	71743605	71744204	600	69	0.95
chr8	73150035	73150577	543	66.1	0.9
chr8	74083413	74084106	694	64.3	0.94
chr8	74167576	74168410	835	64.3	0.93
chr8	74368778	74370733	1956	65.8	0.97
chr8	74952897	74953966	1070	67.3	0.9
chr8	75050930	75051479	550	72.9	0.88
chr8	75389897	75390489	593	63.9	1.02
chr8	75395205	75396656	1452	65.4	1
chr8	75425077	75425599	523	66.3	0.84
chr8	79740668	79741222	555	69.4	0.8
chr8	79879237	79879958	722	64.3	0.73
chr8	80686531	80688320	1790	62.1	0.74
chr8	80842225	80843562	1338	59	1.08
chr8	81104673	81105376	704	60.8	0.91
chr8	82354934	82356240	1307	63.9	0.82
chr8	82795529	82796227	699	62.9	0.78
chr8	86276454	86277539	1086	67.2	0.96
chr8	86345088	86345420	333	71.5	0.93
chr8	86538018	86538448	431	64.7	0.73
chr8	86562753	86563966	1214	67.1	0.92
chr8	87150770	87151162	393	69.7	0.84
chr8	87589690	87590232	543	65.7	0.8
chr8	91065549	91066133	585	70.9	0.9
chr8	91082318	91083442	1125	63.5	0.8
chr8	92151413	92152161	749	61.4	0.81
chr8	94781543	94782521	979	71.6	0.8
chr8	95723075	95723909	835	66	0.8
chr8	95800975	95801625	651	71.1	0.92
chr8	95904426	95905108	683	67.9	0.9
chr8	96106195	96106776	582	72.9	0.95
chr8	96350021	96350923	903	61.7	0.86
chr8	97342792	97343943	1152	68.7	0.84
chr8	97574924	97576783	1860	62.6	0.91
chr8	98725330	98726406	1077	68.2	0.95
chr8	98857012	98858050	1039	66.9	1.03
chr8	99126714	99127076	363	59.5	0.84
chr8	99145931	99146420	490	66.9	0.91
chr8	99375080	99375902	823	74.8	0.85
chr8	99906638	99907112	475	62.7	0.95
chr8	101187099	101187869	771	70.2	0.93
chr8	101730848	101731198	351	67.5	1
chr8	101802390	101804398	2009	61.4	1.05
chr8	102574689	102575606	918	67.6	0.99
chr8	103319930	103320385	456	67.3	0.89
chr8	103493222	103494330	1109	71.1	0.84
chr8	104221903	104222566	664	77.7	0.85
chr8	104452586	104453285	700	71.9	0.83
chr8	104496071	104496999	929	63.8	1.04
chr8	104580047	104583089	3043	60.8	0.89
chr8	105547849	105548516	668	69.9	0.91
chr8	105669630	105670880	1251	62	0.94
chr8	106399695	106401296	1602	57	1.08
chr8	107738954	107739767	814	69.4	0.85
chr8	109163662	109165025	1364	63.7	0.86
chr8	109329703	109330303	601	53.9	1
chr8	109524777	109525439	663	65.3	0.82
chr8	110415093	110416080	988	61	0.88
chr8	110725972	110726467	496	77	0.94
chr8	111055290	111056159	870	67.6	0.8
chr8	117847669	117848327	659	62.1	0.9
chr8	118602037	118602492	456	67.1	0.88
chr8	119703108	119703494	387	63.8	0.9
chr8	120033128	120033359	232	67.7	0.91
chr8	120497580	120498359	780	64.9	0.7
chr8	120936967	120937621	655	70.7	0.89
chr8	120954996	120955791	796	68.3	0.8
chr8	124123239	124123914	676	66.4	1.05
chr8	124154084	124154499	416	70.9	0.87
chr8	124322236	124322888	653	63.4	1.03
chr8	124477274	124478219	946	67.3	0.94
chr8	124497787	124498606	820	72	0.78
chr8	124621721	124623198	1478	63.9	0.83
chr8	124849468	124850446	979	65.3	0.89
chr8	125452999	125454618	1620	68.8	0.82
chr8	125620393	125620702	310	64.5	1.05
chr8	125808867	125810447	1581	62.2	0.91
chr8	126510654	126512734	2081	65.9	0.95
chr8	126513415	126513622	208	63.5	0.87
chr8	128816988	128820461	3474	56.5	0.85
chr8	131439270	131440499	1230	56.2	1.17
chr8	133756756	133757180	425	68	0.9
chr8	135793953	135794747	795	62.1	1.17
chr8	136538609	136539524	916	58	1.2
chr8	140783768	140787441	3674	58.7	0.86
chr8	141536401	141537109	709	75.9	0.78
chr8	141590052	141591642	1591	71	1.01
chr8	141713612	141714780	1169	53.3	1.14
chr8	142300846	142301156	311	63.7	0.74
chr8	142305571	142305771	201	68.2	0.65
chr8	142306220	142306542	323	61.6	0.82
chr8	143426909	143427131	223	61.9	0.91
chr8	143553717	143553999	283	76.3	0.73
chr8	143778584	143779611	1028	70	0.73
chr8	144312137	144313488	1352	70.3	0.79
chr8	144488088	144488429	342	72.2	0.75
chr8	144521752	144522932	1181	66	0.9
chr8	144694278	144695060	783	72.3	0.87
chr8	144730889	144731778	890	67	0.94
chr8	144762544	144763412	869	71.2	0.83
chr8	144870476	144871026	551	70.6	0.73
chr8	144969272	144970342	1071	66.7	1.07
chr8	144983044	144984063	1020	64.7	1.14
chr8	145205188	145205963	776	68.9	0.95
chr8	145209165	145210223	1059	72.5	0.88
chr8	145221539	145222428	890	62.4	1.05
chr8	145461042	145461852	811	58.7	1.28
chr8	145465256	145465520	265	72.5	0.61
chr8	145466103	145466358	256	67.6	0.95
chr8	145469594	145469850	257	61.1	0.88
chr8	145485528	145486767	1240	62.6	1.07
chr8	145520793	145522025	1233	73.2	0.95
chr8	145552140	145553573	1434	69.7	0.9
chr8	145568223	145569396	1174	57.8	1.06
chr8	145587623	145590683	3061	65	0.65
chr8	145605199	145606030	832	66.6	1.04
chr8	145608774	145609990	1217	62.5	0.77
chr8	145612724	145612926	203	70.4	0.72
chr8	145661414	145663313	1900	59.9	1.04
chr8	145671047	145671630	584	69.7	0.72
chr8	145722764	145727134	4371	66.4	0.81
chr8	145777067	145777521	455	70.3	0.93
chr8	145784728	145785004	277	68.6	0.62
chr8	145794299	145794504	206	62.6	0.9
chr8	145801508	145802020	513	63	0.79
chr8	145987732	145989468	1737	68.3	0.83
chr8	146248606	146249200	595	65.5	0.92
