# Supplementary material for: Intergenic, gene terminal, and intragenic CpG islands in the human genome
Source: BMC Genomics. 2010 Jan 19;11:48. doi: 10.1186/1471-2164-11-48 (PMC2817693; doi:10.1186/1471-2164-11-48)
Supplement: Additional file 2 — Gene elements. The archive contains row data used for statistical significance of gene elements and CGIs overlap. See Table 1 and Figure 1 in the manuscript. [file 1471-2164-11-48-S2.ZIP › 1intron_coding_exon/isl_1intron_coding_exon_chr9.txt]

chr9	697022	697420	399	71.9	0.87
chr9	831375	833364	1990	55.7	0.99
chr9	1041820	1042240	421	77.4	0.89
chr9	2611309	2613685	2377	62.7	0.93
chr9	4480263	4480916	654	69	0.96
chr9	4481168	4481418	251	64.5	0.78
chr9	4652253	4652951	699	71.4	0.75
chr9	4669326	4669999	674	63.8	0.87
chr9	4730695	4731868	1174	71.3	0.9
chr9	4782557	4783553	997	67.9	0.97
chr9	4794491	4794780	290	69.7	0.78
chr9	5293861	5294476	616	62	0.71
chr9	5822580	5823261	682	69.6	0.98
chr9	6402354	6404097	1744	65.6	0.95
chr9	6635081	6635975	895	69.6	0.75
chr9	8703282	8703891	610	61.3	0.84
chr9	14302953	14305351	2399	54.2	1.04
chr9	15296723	15297386	664	68.1	0.81
chr9	15412522	15413200	679	63.5	0.84
chr9	16716860	16717273	414	64.5	1.07
chr9	16818936	16819169	234	73.5	0.7
chr9	16860124	16862020	1897	59.1	0.85
chr9	17124822	17125706	885	69.5	0.83
chr9	17568722	17569804	1083	71.2	0.89
chr9	19017851	19018064	214	62.6	0.72
chr9	19092471	19093110	640	63.6	0.89
chr9	19369795	19370341	547	63.3	0.89
chr9	19398499	19399285	787	67.6	0.8
chr9	20610729	20611862	1134	60.5	1.03
chr9	21021514	21021823	310	69.4	0.87
chr9	21792525	21792981	457	62.6	0.85
chr9	21964579	21965306	728	68.4	0.79
chr9	26882289	26882936	648	52	1.26
chr9	26936848	26937578	731	67.6	0.86
chr9	32540560	32542532	1973	57.8	0.89
chr9	32991217	32991668	452	58.6	0.98
chr9	33066493	33066775	283	63.6	1.01
chr9	33156701	33157934	1234	59.2	0.99
chr9	33253782	33255118	1337	62.3	0.91
chr9	33280319	33281003	685	63.2	0.93
chr9	33513495	33514796	1302	69.9	0.72
chr9	33806799	33808300	1502	57.9	0.95
chr9	34116267	34116959	693	65.5	0.89
chr9	34370738	34371151	414	71.7	0.86
chr9	34447376	34448892	1517	64.1	0.8
chr9	34627201	34628082	882	70.5	0.8
chr9	34636587	34637003	417	66.7	0.82
chr9	35061757	35062885	1129	66.3	1
chr9	35092696	35093463	768	60.2	0.85
chr9	35151875	35152409	535	71.2	0.94
chr9	35593969	35595991	2023	62.8	0.73
chr9	35647753	35648777	1025	63.2	0.89
chr9	35679611	35681101	1491	62.2	0.76
chr9	35802091	35802389	299	61.9	0.87
chr9	35804650	35805119	470	74.7	0.84
chr9	36026799	36027564	766	66.3	0.87
chr9	36126189	36127229	1041	68.4	0.91
chr9	36180871	36181536	666	60.1	0.99
chr9	37015493	37015795	303	60.7	0.79
chr9	37016223	37018014	1792	67.7	0.78
chr9	37019933	37020295	363	62.3	0.8
chr9	37412569	37412915	347	72.9	0.96
chr9	37790566	37791563	998	72.7	0.86
chr9	38057684	38059628	1945	59.2	1.14
chr9	38413948	38414584	637	69.4	1.21
chr9	38609909	38612631	2723	68.9	0.71
chr9	66957688	66958777	1090	70.6	0.78
chr9	68201104	68202158	1055	69.3	0.79
chr9	68880201	68880730	530	72.8	0.95
chr9	69018270	69019096	827	61.5	1.07
chr9	69360442	69360654	213	62	0.78
chr9	69603963	69604657	695	60.4	1.17
chr9	69888391	69888831	441	69.2	0.72
chr9	70103244	70103818	575	68.9	1.04
chr9	71993796	71994457	662	69.3	0.89
chr9	74342267	74343137	871	62.7	0.93
chr9	74343264	74343481	218	60.6	0.81
chr9	74731648	74732072	425	69.4	0.94
chr9	74872259	74873149	891	69.6	0.96
chr9	74932440	74933373	934	66.8	0.99
chr9	75735158	75736674	1517	62.8	0.87
chr9	75736906	75737206	301	70.8	0.63
chr9	76238192	76239316	1125	63.9	0.93
chr9	76750358	76751062	705	70.1	0.87
chr9	77021625	77022882	1258	69.1	0.91
chr9	77492001	77493255	1255	66.9	0.77
chr9	77875436	77877057	1622	58.4	1.22
chr9	78141334	78142165	832	68.4	0.89
chr9	79415034	79418114	3081	59.1	1.01
chr9	81531694	81534555	2862	61.2	0.97
chr9	82906570	82907875	1306	69.2	0.94
chr9	83551572	83552769	1198	66.9	0.88
chr9	86126296	86127275	980	70.1	0.96
chr9	87818764	87819361	598	66.4	0.8
chr9	88835890	88836377	488	68.2	0.92
chr9	89022217	89023165	949	66.2	0.9
chr9	89154927	89156193	1267	60.5	1.03
chr9	89162839	89163461	623	71.3	1.04
chr9	89449326	89450965	1640	68	0.84
chr9	91203349	91203756	408	73.5	0.9
chr9	91728209	91728519	311	67.2	0.92
chr9	91742121	91742373	253	69.6	0.69
chr9	91790673	91792630	1958	69.7	0.84
chr9	91956828	91957337	510	64.3	0.96
chr9	92167505	92168161	657	66.1	0.9
chr9	92511368	92512226	859	68.8	0.89
chr9	92606015	92607380	1366	63.1	0.91
chr9	92648985	92651810	2826	68.4	0.66
chr9	92937295	92938687	1393	73.2	0.86
chr9	92975563	92976571	1009	68.8	0.85
chr9	93292896	93294508	1613	61.7	0.97
chr9	93417596	93419391	1796	56.6	1.04
chr9	94480842	94481622	781	71.1	0.78
chr9	95348031	95351009	2979	58.1	0.94
chr9	95716801	95718000	1200	61.2	0.89
chr9	96225080	96225404	325	61.8	0.84
chr9	96259035	96261278	2244	63.2	0.99
chr9	96291720	96293062	1343	61	1
chr9	96408366	96409319	954	69.9	0.66
chr9	96460370	96461791	1422	60.2	1.09
chr9	96496460	96497381	922	61.3	1.1
chr9	97474896	97475969	1074	68	0.94
chr9	97538652	97539330	679	71.3	0.9
chr9	97764054	97764606	553	62.7	0.98
chr9	97824538	97827323	2786	58.7	1.04
chr9	97898285	97898923	639	56.3	0.97
chr9	97960654	97961215	562	73.1	0.86
chr9	98096938	98098136	1199	64.4	0.8
chr9	98549135	98551709	2575	63.7	0.88
chr9	98637885	98638769	885	51.2	1.26
chr9	98785463	98786237	775	70.7	0.97
chr9	98946550	98947852	1303	56.2	1.07
chr9	99063275	99064516	1242	63.5	0.85
chr9	99670298	99670858	561	71.5	1
chr9	99940331	99941232	902	61.4	0.81
chr9	100314727	100316182	1456	61.3	1
chr9	101240409	101241083	675	63.7	0.72
chr9	104589462	104590323	862	67.6	0.83
chr9	104605728	104606334	607	65.9	0.93
chr9	105086023	105087476	1454	60.8	0.92
chr9	105289641	105290308	668	73.1	0.83
chr9	105536256	105537040	785	66.6	1.02
chr9	107124668	107125858	1191	69.5	0.9
chr9	107329304	107332215	2912	66.1	0.95
chr9	108775252	108776511	1260	63.7	0.84
chr9	108854597	108855489	893	74.2	0.9
chr9	109482323	109482904	582	69.8	0.89
chr9	109621687	109622222	536	73.5	1.01
chr9	110097301	110098852	1552	65.1	0.79
chr9	110420769	110421584	816	70.1	1
chr9	111472902	111473760	859	70.2	0.84
chr9	111503125	111503863	739	55.8	1.08
chr9	111738174	111739328	1155	61.1	1.1
chr9	112016576	112017379	804	61.4	1.05
chr9	112174705	112175474	770	63.8	1.1
chr9	112221410	112222193	784	67.9	0.89
chr9	113117104	113117783	680	64	0.81
chr9	113191218	113191743	526	68.8	1.03
chr9	113251858	113252644	787	67	0.9
chr9	113718149	113718528	380	65.5	0.94
chr9	113742432	113743032	601	64.9	1.21
chr9	113997854	113998076	223	74	0.89
chr9	114429442	114429942	501	63.1	0.86
chr9	115995917	115996729	813	66.9	0.96
chr9	117254808	117257050	2243	54.3	0.94
chr9	120421681	120422067	387	67.4	0.95
chr9	121211612	121212649	1038	66.5	0.75
chr9	121540522	121540915	394	64.7	0.92
chr9	122067298	122070640	3343	59.7	0.85
chr9	123852801	123860507	7707	58	0.77
chr9	124256921	124257372	452	61.1	0.76
chr9	124344725	124347213	2489	59.4	1.09
chr9	124611595	124613245	1651	60.8	0.92
chr9	124618779	124619635	857	67.3	0.91
chr9	124703112	124704040	929	68.6	0.9
chr9	124710698	124711818	1121	65.2	0.84
chr9	125030946	125031817	872	61	1
chr9	125082500	125083526	1027	63	0.88
chr9	125587876	125590224	2349	60.4	1.09
chr9	126179926	126180128	203	70	0.69
chr9	126452292	126457660	5369	59.1	0.84
chr9	127238765	127240044	1280	70.3	0.78
chr9	127265831	127266714	884	60.7	0.83
chr9	127292698	127293889	1192	59.3	0.94
chr9	127410095	127410734	640	74.1	0.75
chr9	127453663	127454439	777	65	0.98
chr9	127556750	127557700	951	68.6	0.82
chr9	127576817	127577400	584	71.7	0.92
chr9	127595962	127597403	1442	67.7	0.73
chr9	127626819	127628671	1853	52.4	0.99
chr9	127644418	127645120	703	62.7	1.02
chr9	127768933	127769769	837	69.2	0.67
chr9	127779314	127779820	507	64.1	0.85
chr9	127969205	127970643	1439	66.9	0.89
chr9	128117146	128118249	1104	67.8	0.74
chr9	128164096	128165025	930	64.7	0.96
chr9	128182005	128182852	848	63.1	0.99
chr9	128213121	128213512	392	63.8	0.84
chr9	128346393	128346831	439	68.6	0.92
chr9	128498226	128499001	776	65.5	1.01
chr9	128530527	128532236	1710	55.1	1.3
chr9	128544398	128545384	987	60.6	1.02
chr9	128565770	128566308	539	72	0.83
chr9	128660145	128661155	1011	69.6	1.04
chr9	128671306	128671800	495	70.3	0.83
chr9	128788908	128790118	1211	66.5	0.88
chr9	128869703	128869997	295	74.6	0.83
chr9	128922486	128923302	817	66.7	0.82
chr9	128952179	128953513	1335	67.8	0.88
chr9	129483427	129484297	871	73.9	0.89
chr9	129508050	129508363	314	67.5	0.76
chr9	129517479	129517710	232	63.4	1.04
chr9	129539142	129539571	430	61.4	1.1
chr9	129561027	129561299	273	71.1	1.07
chr9	129644871	129645587	717	66.9	1.01
chr9	129676774	129677875	1102	65	0.89
chr9	129883834	129885557	1724	66.1	0.97
chr9	129895321	129896169	849	66.5	0.74
chr9	130014584	130015097	514	68.5	0.96
chr9	130484184	130485050	867	66.4	0.87
chr9	130564089	130571963	7875	60.3	0.85
chr9	130598637	130599005	369	62.1	0.84
chr9	130739815	130740839	1025	50.2	1.25
chr9	130834559	130835007	449	71.5	0.68
chr9	130843186	130845335	2150	61.8	1
chr9	130913914	130914564	651	66.4	1.01
chr9	131001225	131002132	908	67.3	0.99
chr9	131030339	131030860	522	66.9	0.95
chr9	131435580	131436727	1148	70.5	0.85
chr9	131984515	131984889	375	61.9	0.93
chr9	132314865	132315451	587	67.8	0.89
chr9	132491489	132492463	975	66.4	0.89
chr9	132574556	132576016	1461	66.6	0.91
chr9	132782902	132783938	1037	66.4	0.95
chr9	133025524	133026508	985	66.2	0.84
chr9	133179586	133180919	1334	71.7	0.85
chr9	133232359	133232801	443	67	1.02
chr9	133243985	133245314	1330	62.2	0.87
chr9	133252902	133253520	619	59.6	1.15
chr9	133271861	133273103	1243	73	0.88
chr9	133312235	133313037	803	66.9	0.82
chr9	133354231	133355081	851	68.4	0.82
chr9	133373535	133374318	784	74.2	0.77
chr9	133863744	133863946	203	66	0.86
chr9	133873975	133874329	355	67	0.65
chr9	133885785	133888235	2451	62	0.96
chr9	134759305	134760342	1038	61.4	1.13
chr9	135204767	135206797	2031	58.4	0.92
chr9	135617340	135619216	1877	70.3	0.82
chr9	135819473	135820198	726	59	0.86
chr9	135832349	135832879	531	67.4	0.94
chr9	135852490	135852734	245	71	0.65
chr9	135854028	135854675	648	64.2	0.87
chr9	135862655	135862914	260	71.5	0.64
chr9	136078585	136079384	800	58.1	1.1
chr9	136167416	136169966	2551	67.9	0.73
chr9	136316366	136321417	5052	66.2	0.73
chr9	136504654	136505066	413	67.6	0.66
chr9	136580305	136581632	1328	59.8	1
chr9	136608677	136610338	1662	71	0.81
chr9	136617556	136617758	203	63.1	0.96
chr9	136714879	136717212	2334	62.5	0.98
chr9	136856807	136858452	1646	60.8	0.86
chr9	136882138	136883270	1133	51.5	1.09
chr9	136961088	136961815	728	74.6	0.72
chr9	136969821	136970933	1113	68.5	0.65
chr9	137014114	137020455	6342	65	0.91
chr9	137111254	137115277	4024	66.7	0.68
chr9	137123151	137123396	246	65	0.66
chr9	137148075	137148980	906	71.2	0.82
chr9	137162150	137163017	868	51.6	1.2
chr9	137164772	137166180	1409	70.5	0.75
chr9	137187347	137188623	1277	63.9	0.67
chr9	137215621	137216978	1358	60.9	0.94
chr9	137223744	137224774	1031	66.2	0.91
chr9	137239993	137241121	1129	70.3	0.95
chr9	137247337	137249802	2466	66.7	0.74
chr9	137256215	137257724	1510	69	0.88
chr9	137284147	137285310	1164	59.2	1.1
chr9	137358303	137359690	1388	70.1	0.85
chr9	137375159	137376302	1144	66.3	0.9
chr9	137410544	137412405	1862	57.6	1
chr9	137424937	137426339	1403	62.7	0.91
chr9	137592998	137594500	1503	69.5	0.89
chr9	137628656	137629881	1226	68.1	0.88
chr9	137748840	137749518	679	67.3	0.94
chr9	137760057	137761558	1502	61.3	1.14
chr9	137775296	137776728	1433	61.9	1.06
chr9	137863849	137864768	920	68.5	0.63
chr9	137888279	137888518	240	64.6	1.05
chr9	138047138	138049350	2213	62.4	1.01
