# Supplementary material for: Intergenic, gene terminal, and intragenic CpG islands in the human genome
Source: BMC Genomics. 2010 Jan 19;11:48. doi: 10.1186/1471-2164-11-48 (PMC2817693; doi:10.1186/1471-2164-11-48)
Supplement: Additional file 2 — Gene elements. The archive contains row data used for statistical significance of gene elements and CGIs overlap. See Table 1 and Figure 1 in the manuscript. [file 1471-2164-11-48-S2.ZIP › 1intron_coding_exon/isl_1intron_coding_exon_chrY.txt]

chrY	145323	145553	231	63.2	0.82
chrY	269013	269910	898	57	1.03
chrY	291991	292415	425	64.2	0.9
chrY	293954	294489	536	65.1	0.91
chrY	300295	300672	378	68.5	0.73
chrY	301057	301299	243	69.5	0.65
chrY	301506	302418	913	66.3	0.66
chrY	303804	305122	1319	55.8	1.09
chrY	306270	306580	311	62.4	0.74
chrY	316967	318202	1236	68.2	1.05
chrY	560430	562197	1768	65.1	0.91
chrY	562624	562973	350	63.1	0.98
chrY	564728	565677	950	58.6	0.98
chrY	1554329	1555665	1337	74.4	0.94
chrY	1605761	1606601	841	59.7	0.92
chrY	1615401	1615776	376	74.2	0.91
chrY	1756494	1756990	497	63.4	0.8
chrY	2602332	2603481	1150	65	0.83
chrY	7184883	7186585	1703	66.4	0.84
chrY	13454676	13455429	754	53.1	1.03
chrY	14029391	14029851	461	55.5	0.94
chrY	21075951	21076177	227	57.7	0.86
