# Supplementary material for: Intergenic, gene terminal, and intragenic CpG islands in the human genome
Source: BMC Genomics. 2010 Jan 19;11:48. doi: 10.1186/1471-2164-11-48 (PMC2817693; doi:10.1186/1471-2164-11-48)
Supplement: Additional file 2 — Gene elements. The archive contains row data used for statistical significance of gene elements and CGIs overlap. See Table 1 and Figure 1 in the manuscript. [file 1471-2164-11-48-S2.ZIP › 1intron_coding_exon_200bp_3/1intron_coding_exon_200bp_3_chr1.txt]

chr1	+	25383	25583
chr1	-	914984	915184
chr1	+	936614	936814
chr1	-	956105	956305
chr1	+	997446	997646
chr1	-	997910	998110
chr1	-	1061316	1061516
chr1	+	1066574	1066774
chr1	-	1180796	1180996
chr1	-	1199272	1199472
chr1	-	1219801	1220001
chr1	-	1232614	1232814
chr1	+	1241200	1241400
chr1	+	1259079	1259279
chr1	-	1259394	1259594
chr1	+	1299683	1299883
chr1	-	1302336	1302536
chr1	-	1315116	1315316
chr1	-	1318062	1318262
chr1	-	1332008	1332208
chr1	-	1349749	1349949
chr1	-	1419319	1419519
chr1	+	1457372	1457572
chr1	+	1497719	1497919
chr1	+	1499494	1499694
chr1	+	1501312	1501512
chr1	+	1502583	1502783
chr1	-	1533121	1533321
chr1	-	1585564	1585764
chr1	-	1671186	1671386
chr1	-	1676002	1676202
chr1	-	1683057	1683257
chr1	-	1685313	1685513
chr1	-	1725637	1725837
chr1	+	1788797	1788997
chr1	-	1878909	1879109
chr1	-	1888122	1888322
chr1	+	1954290	1954490
chr1	+	1988341	1988541
chr1	-	2014303	2014503
chr1	-	2149115	2149315
chr1	-	2157735	2157935
chr1	+	2162154	2162354
chr1	-	2193337	2193537
chr1	+	2354858	2355058
chr1	-	2359473	2359673
chr1	+	2375791	2375991
chr1	+	2443133	2443333
chr1	+	2443582	2443782
chr1	-	2443914	2444114
chr1	-	2485402	2485602
chr1	-	2524658	2524858
chr1	+	2528347	2528547
chr1	+	2592731	2592931
chr1	+	3125644	3125844
chr1	+	3405667	3405867
chr1	-	3409315	3409515
chr1	+	3470600	3470800
chr1	+	3589451	3589651
chr1	+	3622579	3622779
chr1	+	3647068	3647268
chr1	-	3692521	3692721
chr1	-	3727032	3727232
chr1	+	3791815	3792015
chr1	-	3797439	3797639
chr1	-	3832718	3832918
chr1	-	5860785	5860985
chr1	-	5861442	5861642
chr1	-	5899131	5899331
chr1	+	5980280	5980480
chr1	+	6035955	6036155
chr1	-	6046081	6046281
chr1	-	6162604	6162804
chr1	+	6193687	6193887
chr1	+	6201503	6201703
chr1	+	6204048	6204248
chr1	-	6229301	6229501
chr1	-	6248474	6248674
chr1	-	6344193	6344393
chr1	-	6459887	6460087
chr1	-	6470363	6470563
chr1	-	6490896	6491096
chr1	-	6527087	6527287
chr1	+	6548232	6548432
chr1	+	6565033	6565233
chr1	+	6568755	6568955
chr1	+	6576182	6576382
chr1	-	6576626	6576826
chr1	+	6595922	6596122
chr1	+	6610881	6611081
chr1	-	6619619	6619819
chr1	-	6672794	6672994
chr1	+	6695854	6696054
chr1	+	6814305	6814505
chr1	+	7739969	7740169
chr1	+	7767566	7767766
chr1	-	7779332	7779532
chr1	-	7845249	7845449
chr1	+	7934020	7934220
chr1	-	7957202	7957402
chr1	-	8357171	8357371
chr1	-	8618706	8618906
chr1	-	8861576	8861776
chr1	+	8868948	8869148
chr1	-	8940291	8940491
chr1	-	9019400	9019600
chr1	-	9052576	9052776
chr1	+	9122769	9122969
chr1	+	9239048	9239248
chr1	+	9241089	9241289
chr1	+	9361571	9361771
chr1	+	9547748	9547948
chr1	+	9590012	9590212
chr1	-	9704921	9705121
chr1	-	9767719	9767919
chr1	-	9865602	9865802
chr1	+	9930642	9930842
chr1	+	9969714	9969914
chr1	+	10001692	10001892
chr1	+	10066150	10066350
chr1	+	10097070	10097270
chr1	+	10250369	10250569
chr1	+	10393750	10393950
chr1	-	10424892	10425092
chr1	+	10466445	10466645
chr1	-	10469326	10469526
chr1	-	10654860	10655060
chr1	-	10659895	10660095
chr1	+	10958250	10958450
chr1	-	11008289	11008489
chr1	-	11053669	11053869
chr1	-	11092480	11092680
chr1	+	11124651	11124851
chr1	-	11184279	11184479
chr1	+	11253370	11253570
chr1	+	11496799	11496999
chr1	-	11528151	11528351
chr1	+	11648441	11648641
chr1	+	11652388	11652588
chr1	-	11663268	11663468
chr1	+	11703396	11703596
chr1	+	11739924	11740124
chr1	-	11769934	11770134
chr1	+	11797003	11797203
chr1	-	11800673	11800873
chr1	-	11852793	11852993
chr1	+	11919327	11919527
chr1	+	11942097	11942297
chr1	+	11986676	11986876
chr1	+	12016216	12016416
chr1	+	12078585	12078785
chr1	+	12136408	12136608
chr1	+	12182917	12183117
chr1	+	12236634	12236834
chr1	+	12302552	12302752
chr1	+	12611224	12611424
chr1	+	12645206	12645406
chr1	+	12714949	12715149
chr1	+	12749714	12749914
chr1	+	12788128	12788328
chr1	-	12853418	12853618
chr1	-	12876523	12876723
chr1	+	13076484	13076684
chr1	+	13110948	13111148
chr1	+	13678772	13678972
chr1	+	13802599	13802799
chr1	+	13850017	13850217
chr1	+	15032284	15032484
chr1	-	15173577	15173777
chr1	+	15223892	15224092
chr1	+	15290926	15291126
chr1	+	15429710	15429910
chr1	+	15437427	15437627
chr1	+	15497471	15497671
chr1	+	15511900	15512100
chr1	+	15528685	15528885
chr1	-	15547967	15548167
chr1	+	15595669	15595869
chr1	+	15605836	15606036
chr1	-	15620230	15620430
chr1	+	15656296	15656496
chr1	+	15698268	15698468
chr1	+	15787836	15788036
chr1	+	15799678	15799878
chr1	+	15809528	15809728
chr1	+	15838975	15839175
chr1	-	15919952	15920152
chr1	-	16018925	16019125
chr1	-	16089024	16089224
chr1	+	16090734	16090934
chr1	+	16095399	16095599
chr1	+	16117157	16117357
chr1	-	16121047	16121247
chr1	-	16135438	16135638
chr1	-	16222765	16222965
chr1	-	16280027	16280227
chr1	-	16305566	16305766
chr1	+	16386769	16386969
chr1	-	16439110	16439310
chr1	+	16502843	16503043
chr1	-	16512655	16512855
chr1	-	16550239	16550439
chr1	-	16698301	16698501
chr1	+	16714628	16714828
chr1	-	16993880	16994080
chr1	-	17049000	17049200
chr1	-	17077580	17077780
chr1	-	17116690	17116890
chr1	-	17143293	17143493
chr1	+	17190880	17191080
chr1	+	17293889	17294089
chr1	+	17331177	17331377
chr1	-	17380116	17380316
chr1	+	17509831	17510031
chr1	+	17659059	17659259
chr1	+	17703920	17704120
chr1	+	17897366	17897566
chr1	+	18299496	18299696
chr1	-	18703489	18703689
chr1	-	18929432	18929632
chr1	-	18961906	18962106
chr1	-	19156499	19156699
chr1	-	19187438	19187638
chr1	-	19273616	19273816
chr1	-	19310658	19310858
chr1	+	19323014	19323214
chr1	-	19323664	19323864
chr1	-	19358173	19358373
chr1	+	19383426	19383626
chr1	+	19396231	19396431
chr1	+	19397093	19397293
chr1	-	19397383	19397583
chr1	-	19457427	19457627
chr1	+	19520433	19520633
chr1	+	19693698	19693898
chr1	-	19738267	19738467
chr1	-	19772685	19772885
chr1	+	19852178	19852378
chr1	-	19954534	19954734
chr1	-	19994555	19994755
chr1	+	20050332	20050532
chr1	-	20156670	20156870
chr1	+	20191057	20191257
chr1	+	20211763	20211963
chr1	+	20215043	20215243
chr1	+	20394953	20395153
chr1	-	20408286	20408486
chr1	+	20579503	20579703
chr1	+	20676525	20676725
chr1	+	20709439	20709639
chr1	-	20717523	20717723
chr1	-	20732791	20732991
chr1	-	20785355	20785555
chr1	-	20787439	20787639
chr1	-	20796435	20796635
chr1	-	20851711	20851911
chr1	-	21069433	21069633
chr1	-	21344711	21344911
chr1	-	21351132	21351332
chr1	+	21361962	21362162
chr1	+	21540285	21540485
chr1	+	21542229	21542429
chr1	+	21550946	21551146
chr1	+	21632223	21632423
chr1	-	21647724	21647924
chr1	-	21690872	21691072
chr1	-	21767021	21767221
chr1	-	21776192	21776392
chr1	-	21787257	21787457
chr1	-	21808425	21808625
chr1	+	21854422	21854622
chr1	-	21884336	21884536
chr1	+	22008753	22008953
chr1	+	22049966	22050166
chr1	+	22074600	22074800
chr1	-	22150383	22150583
chr1	+	22214444	22214644
chr1	+	22562997	22563197
chr1	+	22640886	22641086
chr1	+	22718824	22719024
chr1	+	22732409	22732609
chr1	+	22853018	22853218
chr1	-	23091747	23091947
chr1	-	23162698	23162898
chr1	-	23410408	23410608
chr1	-	23438968	23439168
chr1	-	23490939	23491139
chr1	-	23507828	23508028
chr1	-	23508454	23508654
chr1	-	23527994	23528194
chr1	-	23596287	23596487
chr1	+	23710703	23710903
chr1	+	23764203	23764403
chr1	+	23820615	23820815
chr1	+	23824001	23824201
chr1	+	23851032	23851232
chr1	+	23857909	23858109
chr1	+	23864602	23864802
chr1	-	23889380	23889580
chr1	-	23892390	23892590
chr1	-	23937422	23937622
chr1	-	24050614	24050814
chr1	-	24164112	24164312
chr1	-	24179870	24180070
chr1	-	24210511	24210711
chr1	+	24258786	24258986
chr1	+	24403020	24403220
chr1	+	24406239	24406439
chr1	-	24408624	24408824
chr1	-	24451620	24451820
chr1	+	24472914	24473114
chr1	+	24511766	24511966
chr1	+	24516779	24516979
chr1	+	24602812	24603012
chr1	+	24672535	24672735
chr1	+	24717579	24717779
chr1	-	24817423	24817623
chr1	-	24999528	24999728
chr1	-	25001650	25001850
chr1	-	25304009	25304209
chr1	+	25318040	25318240
chr1	+	25356178	25356378
chr1	-	25412387	25412587
chr1	+	25482946	25483146
chr1	+	25696875	25697075
chr1	+	25757103	25757303
chr1	+	25834079	25834279
chr1	-	25837464	25837664
chr1	-	25848192	25848392
chr1	-	25914447	25914647
chr1	+	26001159	26001359
chr1	-	26034059	26034259
chr1	-	26055851	26056051
chr1	+	26077768	26077968
chr1	+	26132268	26132468
chr1	+	26180849	26181049
chr1	+	26190884	26191084
chr1	+	26254597	26254797
chr1	+	26282452	26282652
chr1	-	26290837	26291037
chr1	-	26312356	26312556
chr1	+	26378890	26379090
chr1	+	26421817	26422017
chr1	+	26448599	26448799
chr1	+	26456747	26456947
chr1	+	26483914	26484114
chr1	+	26547356	26547556
chr1	+	26557298	26557498
chr1	+	26564645	26564845
chr1	+	26740082	26740282
chr1	+	26741583	26741783
chr1	+	26786008	26786208
chr1	+	26804544	26804744
chr1	-	26837773	26837973
chr1	-	26899759	26899959
chr1	+	26910424	26910624
chr1	-	26932563	26932763
chr1	-	26961390	26961590
chr1	-	27113377	27113577
chr1	+	27164415	27164615
chr1	+	27273583	27273783
chr1	+	27308369	27308569
chr1	+	27341151	27341351
chr1	+	27344389	27344589
chr1	+	27357852	27358052
chr1	-	27358203	27358403
chr1	-	27374182	27374382
chr1	-	27375028	27375228
chr1	-	27375546	27375746
chr1	-	27381606	27381806
chr1	-	27384154	27384354
chr1	-	27385085	27385285
chr1	-	27393300	27393500
chr1	-	27418983	27419183
chr1	-	27429732	27429932
chr1	-	27633798	27633998
chr1	+	27679673	27679873
chr1	+	27737923	27738123
chr1	+	27800013	27800213
chr1	+	27843207	27843407
chr1	+	27853637	27853837
chr1	+	27860544	27860744
chr1	+	27887039	27887239
chr1	-	27890708	27890908
chr1	+	27924886	27925086
chr1	+	27955683	27955883
chr1	-	27971016	27971216
chr1	-	28027893	28028093
chr1	-	28059080	28059280
chr1	+	28243373	28243573
chr1	+	28279634	28279834
chr1	+	28344868	28345068
chr1	+	28677449	28677649
chr1	+	28700566	28700766
chr1	-	28711963	28712163
chr1	-	28727110	28727310
chr1	+	28768841	28769041
chr1	+	28837000	28837200
chr1	+	28884584	28884784
chr1	+	29005880	29006080
chr1	+	29140256	29140456
chr1	-	29140671	29140871
chr1	-	29307646	29307846
chr1	-	29363265	29363465
chr1	+	29377658	29377858
chr1	+	29402201	29402401
chr1	-	30861506	30861706
chr1	-	30863692	30863892
chr1	-	30884490	30884690
chr1	-	31016529	31016729
chr1	-	31020681	31020881
chr1	-	31170805	31171005
chr1	-	31327268	31327468
chr1	-	31409873	31410073
chr1	+	31438350	31438550
chr1	+	31460847	31461047
chr1	-	31461107	31461307
chr1	+	31514681	31514881
chr1	+	31565431	31565631
chr1	+	31575802	31576002
chr1	+	31713696	31713896
chr1	-	31770217	31770417
chr1	-	31789553	31789753
chr1	-	31834810	31835010
chr1	-	31879426	31879626
chr1	-	31891510	31891710
chr1	-	31936400	31936600
chr1	+	32053463	32053663
chr1	+	32164790	32164990
chr1	+	32209443	32209643
chr1	+	32211656	32211856
chr1	+	32229276	32229476
chr1	+	32289080	32289280
chr1	+	32315734	32315934
chr1	+	32329394	32329594
chr1	+	32338371	32338571
chr1	-	32340418	32340618
chr1	-	32352046	32352246
chr1	-	32355892	32356092
chr1	+	32356800	32357000
chr1	+	32365419	32365619
chr1	+	32409229	32409429
chr1	-	32426913	32427113
chr1	-	32515963	32516163
chr1	+	32528897	32529097
chr1	+	32615383	32615583
chr1	-	32728449	32728649
chr1	+	32784926	32785126
chr1	-	32786017	32786217
chr1	-	32819077	32819277
chr1	+	32951681	32951881
chr1	-	32961625	32961825
chr1	+	33002683	33002883
chr1	-	33023971	33024171
chr1	-	33033014	33033214
chr1	-	33084469	33084669
chr1	-	33098981	33099181
chr1	+	33171229	33171429
chr1	-	33217049	33217249
chr1	+	33315518	33315718
chr1	-	33405307	33405507
chr1	-	33467099	33467299
chr1	-	33489261	33489461
chr1	+	33509859	33510059
chr1	-	33614400	33614600
chr1	-	33756965	33757165
chr1	-	33835367	33835567
chr1	-	33939591	33939791
chr1	+	34299404	34299604
chr1	-	34332608	34332808
chr1	-	35118642	35118842
chr1	-	35155162	35155362
chr1	+	35326715	35326915
chr1	+	35459852	35460052
chr1	-	35505322	35505522
chr1	-	35588384	35588584
chr1	+	35688843	35689043
chr1	+	35693599	35693799
chr1	+	35694818	35695018
chr1	-	35708299	35708499
chr1	-	35771127	35771327
chr1	+	35904340	35904540
chr1	+	35951374	35951574
chr1	+	35970326	35970526
chr1	+	36022919	36023119
chr1	+	36027589	36027789
chr1	+	36080184	36080384
chr1	+	36143182	36143382
chr1	-	36223810	36224010
chr1	+	36283830	36284030
chr1	+	36312365	36312565
chr1	+	36420860	36421060
chr1	-	36457420	36457620
chr1	-	36478143	36478343
chr1	-	36489111	36489311
chr1	-	36493517	36493717
chr1	-	36567284	36567484
chr1	-	36578728	36578928
chr1	-	36598545	36598745
chr1	-	36610368	36610568
chr1	+	37168487	37168687
chr1	-	37610634	37610834
chr1	-	37644237	37644437
chr1	-	37648233	37648433
chr1	+	37688499	37688699
chr1	-	37691770	37691970
chr1	-	37728541	37728741
chr1	-	37751441	37751641
chr1	+	37824170	37824370
chr1	-	37861976	37862176
chr1	+	37899525	37899725
chr1	-	37929498	37929698
chr1	+	37942356	37942556
chr1	-	37974924	37975124
chr1	-	38026220	38026420
chr1	-	38080616	38080816
chr1	-	38124361	38124561
chr1	-	38132898	38133098
chr1	+	38150922	38151122
chr1	-	38152536	38152736
chr1	-	38980853	38981053
chr1	-	38991848	38992048
chr1	+	39053531	39053731
chr1	+	39132734	39132934
chr1	+	39168955	39169155
chr1	+	39416771	39416971
chr1	+	39614361	39614561
chr1	-	39627091	39627291
chr1	-	39707352	39707552
chr1	-	39767481	39767681
chr1	-	39801002	39801202
chr1	+	39819006	39819206
chr1	-	39873697	39873897
chr1	-	39909804	39910004
chr1	-	39985027	39985227
chr1	-	39992183	39992383
chr1	+	40035503	40035703
chr1	+	40091650	40091850
chr1	+	40102897	40103097
chr1	-	40194224	40194424
chr1	+	40231679	40231879
chr1	+	40323618	40323818
chr1	-	40393160	40393360
chr1	+	40451687	40451887
chr1	+	40541299	40541499
chr1	+	40591907	40592107
chr1	+	40616326	40616526
chr1	-	40667947	40668147
chr1	+	40776273	40776473
chr1	+	40882097	40882297
chr1	+	40951828	40952028
chr1	-	41118222	41118422
chr1	-	41152922	41153122
chr1	-	41251776	41251976
chr1	-	41277878	41278078
chr1	-	41296198	41296398
chr1	-	41618968	41619168
chr1	+	41714300	41714500
chr1	-	42288305	42288505
chr1	-	42298375	42298575
chr1	+	42445613	42445813
chr1	-	42515862	42516062
chr1	+	42590451	42590651
chr1	+	42624720	42624920
chr1	+	42793406	42793606
chr1	-	42817496	42817696
chr1	-	42873350	42873550
chr1	+	42901070	42901270
chr1	+	42950994	42951194
chr1	+	42965330	42965530
chr1	+	42969600	42969800
chr1	-	42984507	42984707
chr1	-	43078086	43078286
chr1	-	43307675	43307875
chr1	+	43439413	43439613
chr1	+	43448340	43448540
chr1	-	43521763	43521963
chr1	+	43524322	43524522
chr1	+	43537739	43537939
chr1	-	43587084	43587284
chr1	+	43688054	43688254
chr1	+	43790153	43790353
chr1	+	43926664	43926864
chr1	+	44070632	44070832
chr1	+	44083980	44084180
chr1	+	44105159	44105359
chr1	+	44110363	44110563
chr1	+	44116252	44116452
chr1	+	44126775	44126975
chr1	+	44263916	44264116
chr1	-	44348624	44348824
chr1	-	44443167	44443367
chr1	+	44489456	44489656
chr1	+	44748728	44748928
chr1	-	44770354	44770554
chr1	+	44808895	44809095
chr1	+	44831665	44831865
chr1	+	44875476	44875676
chr1	+	44881947	44882147
chr1	-	44910366	44910566
chr1	-	44976805	44977005
chr1	-	45032210	45032410
chr1	-	45113226	45113426
chr1	-	45139143	45139343
chr1	-	45142361	45142561
chr1	-	45147051	45147251
chr1	-	45223003	45223203
chr1	-	45468360	45468560
chr1	+	45474783	45474983
chr1	-	45475070	45475270
chr1	+	45592128	45592328
chr1	+	45641919	45642119
chr1	-	45642316	45642516
chr1	+	45653502	45653702
chr1	+	45701132	45701332
chr1	+	45725786	45725986
chr1	+	45734948	45735148
chr1	-	45743103	45743303
chr1	-	45758205	45758405
chr1	+	45793592	45793792
chr1	-	45981765	45981965
chr1	+	46309338	46309538
chr1	-	46358857	46359057
chr1	-	46372654	46372854
chr1	+	46375193	46375393
chr1	+	46480615	46480815
chr1	+	46486591	46486791
chr1	+	46522291	46522491
chr1	+	46530422	46530622
chr1	+	46579581	46579781
chr1	-	46684857	46685057
chr1	-	46754347	46754547
chr1	-	46761022	46761222
chr1	-	46787897	46788097
chr1	-	46791064	46791264
chr1	-	46843057	46843257
chr1	+	46895394	46895594
chr1	-	46976954	46977154
chr1	-	47076677	47076877
chr1	+	47118730	47118930
chr1	+	47207480	47207680
chr1	+	47208926	47209126
chr1	+	47246112	47246312
chr1	-	47315373	47315573
chr1	-	47365120	47365320
chr1	-	47401791	47401991
chr1	+	47487767	47487967
chr1	+	47545959	47546159
chr1	-	48400591	48400791
chr1	-	48630824	48631024
chr1	-	48920464	48920664
chr1	-	48939163	48939363
chr1	-	49044923	49045123
chr1	+	50201254	50201454
chr1	-	50286891	50287091
chr1	-	50833222	50833422
chr1	+	51137259	51137459
chr1	+	51151384	51151584
chr1	+	51289955	51290155
chr1	-	51414573	51414773
chr1	-	51472205	51472405
chr1	-	51490637	51490837
chr1	-	51499519	51499719
chr1	+	51696691	51696891
chr1	+	51829482	51829682
chr1	+	51923027	51923227
chr1	-	51927889	51928089
chr1	-	52015314	52015514
chr1	-	52018208	52018408
chr1	-	52115106	52115306
chr1	+	52232492	52232692
chr1	+	52242316	52242516
chr1	+	52414979	52415179
chr1	-	52417289	52417489
chr1	-	52539310	52539510
chr1	-	52540440	52540640
chr1	+	52579621	52579821
chr1	+	52583171	52583371
chr1	+	52586060	52586260
chr1	-	52590318	52590518
chr1	+	52703055	52703255
chr1	+	52784175	52784375
chr1	-	52811369	52811569
chr1	+	52875713	52875913
chr1	+	52933949	52934149
chr1	+	52962368	52962568
chr1	-	53038565	53038765
chr1	+	53099045	53099245
chr1	+	53119287	53119487
chr1	-	53244561	53244761
chr1	+	53319807	53320007
chr1	-	53374789	53374989
chr1	-	53398038	53398238
chr1	-	53413329	53413529
chr1	+	53505281	53505481
chr1	-	53637725	53637925
chr1	-	53707647	53707847
chr1	-	53985486	53985686
chr1	-	54013315	54013515
chr1	-	54044077	54044277
chr1	+	54066400	54066600
chr1	-	54072242	54072442
chr1	+	54117478	54117678
chr1	-	54130167	54130367
chr1	-	54195122	54195322
chr1	+	54230493	54230693
chr1	+	54246248	54246448
chr1	-	54266485	54266685
chr1	-	54322508	54322708
chr1	+	54372912	54373112
chr1	-	54378284	54378484
chr1	+	54583446	54583646
chr1	-	54726037	54726237
chr1	+	54800771	54800971
chr1	+	54841251	54841451
chr1	+	54878635	54878835
chr1	-	54893714	54893914
chr1	+	54978090	54978290
chr1	-	54983915	54984115
chr1	+	55064382	55064582
chr1	+	55163589	55163789
chr1	+	55182514	55182714
chr1	+	55221335	55221535
chr1	-	55230106	55230306
chr1	-	55259119	55259319
chr1	+	56756371	56756571
chr1	-	56823176	56823376
chr1	+	56996775	56996975
chr1	-	57032673	57032873
chr1	-	57323124	57323324
chr1	-	58714435	58714635
chr1	+	58845339	58845539
chr1	+	59517449	59517649
chr1	+	59556240	59556440
chr1	-	59992874	59993074
chr1	-	60093794	60093994
chr1	-	60175510	60175710
chr1	-	60178850	60179050
chr1	+	60250029	60250229
chr1	-	61260512	61260712
chr1	+	61902447	61902647
chr1	+	61985965	61986165
chr1	-	62385330	62385530
chr1	+	62459041	62459241
chr1	-	62617730	62617930
chr1	+	62763998	62764198
chr1	-	62775754	62775954
chr1	+	62865718	62865918
chr1	+	62982662	62982862
chr1	-	63548752	63548952
chr1	+	63700620	63700820
chr1	+	63709310	63709510
chr1	+	63806915	63807115
chr1	+	64186796	64186996
chr1	+	64383141	64383341
chr1	+	64819322	64819522
chr1	+	64946158	64946358
chr1	-	64959276	64959476
chr1	-	65056853	65057053
chr1	+	65063762	65063962
chr1	+	65368212	65368412
chr1	+	65542137	65542337
chr1	+	65602805	65603005
chr1	+	65747975	65748175
chr1	+	66096099	66096299
chr1	+	66424962	66425162
chr1	+	66533029	66533229
chr1	+	66803349	66803549
chr1	+	66896796	66896996
chr1	-	66932482	66932682
chr1	+	67102165	67102365
chr1	+	67106392	67106592
chr1	-	67108105	67108305
chr1	-	67230694	67230894
chr1	+	67304669	67304869
chr1	+	67346844	67347044
chr1	+	67435980	67436180
chr1	-	67498149	67498349
chr1	+	67607491	67607691
chr1	-	67863243	67863443
chr1	-	67883281	67883481
chr1	-	68371932	68372132
chr1	-	68626411	68626611
chr1	-	68659317	68659517
chr1	+	68674455	68674655
chr1	-	69938098	69938298
chr1	-	70356698	70356898
chr1	+	70382893	70383093
chr1	+	70405924	70406124
chr1	-	70410082	70410282
chr1	+	70531482	70531682
chr1	+	70543946	70544146
chr1	-	70589288	70589488
chr1	-	71190189	71190389
chr1	-	71256413	71256613
chr1	-	71954002	71954202
chr1	-	72113016	72113216
chr1	+	74360940	74361140
chr1	+	74377167	74377367
chr1	-	74413197	74413397
chr1	-	74809634	74809834
chr1	-	74892336	74892536
chr1	+	74902215	74902415
chr1	+	74914045	74914245
chr1	-	75308439	75308639
chr1	-	75400167	75400367
chr1	+	75718940	75719140
chr1	+	75905893	75906093
chr1	+	75965001	75965201
chr1	-	75974936	75975136
chr1	+	76109396	76109596
chr1	+	76491309	76491509
chr1	-	77045397	77045597
chr1	+	77396815	77397015
chr1	+	77464445	77464645
chr1	+	77471297	77471497
chr1	-	77661066	77661266
chr1	-	77762362	77762562
chr1	+	77922926	77923126
chr1	-	77957443	77957643
chr1	+	78095070	78095270
chr1	+	78102692	78102892
chr1	+	78156389	78156589
chr1	+	78190554	78190754
chr1	+	78258178	78258378
chr1	+	78272455	78272655
chr1	+	78675378	78675578
chr1	+	78806455	78806655
chr1	+	78831747	78831947
chr1	-	82014764	82014964
chr1	-	84106935	84107135
chr1	-	84115721	84115921
chr1	+	84129690	84129890
chr1	+	84350831	84351031
chr1	+	84480705	84480905
chr1	+	84503139	84503339
chr1	+	84579403	84579603
chr1	+	84592030	84592230
chr1	-	84657214	84657414
chr1	+	84683514	84683714
chr1	-	84694100	84694300
chr1	-	84747844	84748044
chr1	-	84748425	84748625
chr1	-	84808592	84808792
chr1	-	84848520	84848720
chr1	-	85136407	85136607
chr1	-	85143413	85143613
chr1	+	85222636	85222836
chr1	-	85249710	85249910
chr1	-	85436766	85436966
chr1	-	85448611	85448811
chr1	-	85529284	85529484
chr1	+	85642246	85642446
chr1	-	85758752	85758952
chr1	-	85884212	85884412
chr1	+	86564418	86564618
chr1	+	86602841	86603041
chr1	+	86650919	86651119
chr1	+	86737434	86737634
chr1	+	86813102	86813302
chr1	-	86882676	86882876
chr1	+	87091531	87091731
chr1	+	87250436	87250636
chr1	+	87517038	87517238
chr1	-	88862333	88862533
chr1	-	89065072	89065272
chr1	-	89139211	89139411
chr1	-	89146519	89146719
chr1	-	89147172	89147372
chr1	-	89193119	89193319
chr1	-	89238029	89238229
chr1	-	89298975	89299175
chr1	-	89342563	89342763
chr1	-	89375009	89375209
chr1	+	89446869	89447069
chr1	+	89546924	89547124
chr1	+	89560042	89560242
chr1	+	89770149	89770349
chr1	+	89890087	89890287
chr1	+	90175488	90175688
chr1	-	90187867	90188067
chr1	-	90892335	90892535
chr1	-	91118888	91119088
chr1	+	91520807	91521007
chr1	-	91679410	91679610
chr1	+	92038848	92039048
chr1	+	92142003	92142203
chr1	+	92209881	92210081
chr1	+	92266074	92266274
chr1	-	92409065	92409265
chr1	+	92475338	92475538
chr1	-	92476725	92476925
chr1	-	92660625	92660825
chr1	+	92969721	92969921
chr1	-	93009696	93009896
chr1	+	93138753	93138953
chr1	+	93287606	93287806
chr1	+	93292364	93292564
chr1	-	93307027	93307227
chr1	+	93357431	93357631
chr1	+	93360736	93360936
chr1	+	93388178	93388378
chr1	+	93531284	93531484
chr1	-	93710647	93710847
chr1	-	93760532	93760732
chr1	-	93769972	93770172
chr1	-	93819921	93820121
chr1	-	94055440	94055640
chr1	-	94082166	94082366
chr1	-	94214366	94214566
chr1	-	94290644	94290844
chr1	+	94408783	94408983
chr1	-	94596166	94596366
chr1	+	94718913	94719113
chr1	+	95004882	95005082
chr1	-	95015449	95015649
chr1	-	95081102	95081302
chr1	+	95250139	95250339
chr1	+	95326077	95326277
chr1	+	95421586	95421786
chr1	-	96899450	96899650
chr1	+	98098260	98098460
chr1	-	98862645	98862845
chr1	+	99181811	99182011
chr1	+	99465340	99465540
chr1	+	99478284	99478484
chr1	+	99839694	99839894
chr1	+	99864103	99864303
chr1	-	99867450	99867650
chr1	+	99925949	99926149
chr1	+	100038878	100039078
chr1	+	100039632	100039832
chr1	+	100170912	100171112
chr1	+	100176636	100176836
chr1	-	100215894	100216094
chr1	+	100310126	100310326
chr1	-	100310893	100311093
chr1	-	100338149	100338349
chr1	+	100427146	100427346
chr1	+	100531137	100531337
chr1	-	100897502	100897702
chr1	+	101066129	101066329
chr1	-	101073920	101074120
chr1	-	101199343	101199543
chr1	-	102002823	102003023
chr1	-	102014603	102014803
chr1	+	103285449	103285649
chr1	+	103782136	103782336
chr1	+	103826551	103826751
chr1	+	103872395	103872595
chr1	-	107403504	107403704
chr1	-	108034157	108034357
chr1	-	108129682	108129882
chr1	-	108440619	108440819
chr1	+	108498047	108498247
chr1	+	108632169	108632369
chr1	-	108815230	108815430
chr1	+	108914327	108914527
chr1	+	108950164	108950364
chr1	+	108980212	108980412
chr1	-	109001451	109001651
chr1	+	109106135	109106335
chr1	+	109112620	109112820
chr1	-	109140243	109140443
chr1	-	109204586	109204786
chr1	-	109272266	109272466
chr1	+	109330384	109330584
chr1	+	109347352	109347552
chr1	+	109416356	109416556
chr1	+	109478440	109478640
chr1	+	109512894	109513094
chr1	-	109526387	109526587
chr1	-	109535916	109536116
chr1	-	109552922	109553122
chr1	-	109624254	109624454
chr1	+	109680765	109680965
chr1	+	109748982	109749182
chr1	-	109803503	109803703
chr1	+	109867216	109867416
chr1	+	109879765	109879965
chr1	+	109880622	109880822
chr1	+	109911174	109911374
chr1	+	109922887	109923087
chr1	+	109942632	109942832
chr1	+	109967080	109967280
chr1	-	109994573	109994773
chr1	+	110168721	110168921
chr1	+	110263496	110263696
chr1	+	110269225	110269425
chr1	+	110292353	110292553
chr1	-	110293422	110293622
chr1	+	110324799	110324999
chr1	+	110426522	110426722
chr1	+	110477426	110477626
chr1	-	110596933	110597133
chr1	-	110637631	110637831
chr1	+	110662049	110662249
chr1	-	110705953	110706153
chr1	+	110858352	110858552
chr1	-	111146136	111146336
chr1	-	111203064	111203264
chr1	-	111204788	111204988
chr1	-	111207480	111207680
chr1	+	111374979	111375179
chr1	-	111402718	111402918
chr1	+	111454856	111455056
chr1	+	111484314	111484514
chr1	+	111566151	111566351
chr1	+	111572143	111572343
chr1	-	111601336	111601536
chr1	-	111681756	111681956
chr1	+	111703518	111703718
chr1	+	111704299	111704499
chr1	-	111730730	111730930
chr1	-	111743689	111743889
chr1	+	111757468	111757668
chr1	+	111949803	111950003
chr1	-	112010890	112011090
chr1	+	112236082	112236282
chr1	+	112703404	112703604
chr1	+	112745473	112745673
chr1	+	112769336	112769536
chr1	-	112769759	112769959
chr1	-	112805358	112805558
chr1	-	112846268	112846468
chr1	+	112873372	112873572
chr1	+	112901672	112901872
chr1	+	112943397	112943597
chr1	-	112943803	112944003
chr1	-	112957784	112957984
chr1	-	112977013	112977213
chr1	+	113183555	113183755
chr1	+	113345780	113345980
chr1	-	113646014	113646214
chr1	-	114012420	114012620
chr1	-	114032473	114032673
chr1	-	114052701	114052901
chr1	-	114066705	114066905
chr1	-	114114125	114114325
chr1	-	114141323	114141523
chr1	+	114159068	114159268
chr1	+	114161458	114161658
chr1	+	114162471	114162671
chr1	+	114207228	114207428
chr1	+	114209113	114209313
chr1	+	114210025	114210225
chr1	-	114234791	114234991
chr1	-	114392718	114392918
chr1	-	114719053	114719253
chr1	-	114878307	114878507
chr1	-	114948111	114948311
chr1	-	114968642	114968842
chr1	-	114992736	114992936
chr1	-	114994554	114994754
chr1	-	115033948	115034148
chr1	+	115034899	115035099
chr1	+	115111034	115111234
chr1	-	115288188	115288388
chr1	+	115343826	115344026
chr1	-	115906148	115906348
chr1	+	116022770	116022970
chr1	+	116246492	116246692
chr1	+	116375393	116375593
chr1	-	116628188	116628388
chr1	-	116799269	116799469
chr1	+	116920747	116920947
chr1	+	116949221	116949421
chr1	+	117196177	117196377
chr1	+	117264312	117264512
chr1	-	117373432	117373632
chr1	-	117408034	117408234
chr1	+	117427650	117427850
chr1	-	117623150	117623350
chr1	+	118174646	118174846
chr1	-	118406035	118406235
chr1	-	119140182	119140382
chr1	-	119181277	119181477
chr1	+	119395019	119395219
chr1	+	119635541	119635741
chr1	+	119637378	119637578
chr1	+	119673881	119674081
chr1	+	119765966	119766166
chr1	+	119975633	119975833
chr1	-	119975987	119976187
chr1	-	120019292	120019492
chr1	-	120057831	120058031
chr1	-	120176475	120176675
chr1	+	120323789	120323989
chr1	-	120552028	120552228
chr1	-	120647511	120647711
chr1	-	142371926	142372126
chr1	-	142412866	142413066
chr1	-	142444337	142444537
chr1	+	142528433	142528633
chr1	+	142737663	142737863
chr1	+	142762027	142762227
chr1	+	142904121	142904321
chr1	+	142905155	142905355
chr1	-	142928097	142928297
chr1	+	142948940	142949140
chr1	+	142976146	142976346
chr1	-	142996778	142996978
chr1	-	142999983	143000183
chr1	+	143004513	143004713
chr1	+	143006115	143006315
chr1	+	143016455	143016655
chr1	+	143044534	143044734
chr1	+	143055528	143055728
chr1	+	143066904	143067104
chr1	+	143098033	143098233
chr1	-	143100386	143100586
chr1	+	143195529	143195729
chr1	-	143236298	143236498
chr1	-	143293410	143293610
chr1	-	143524997	143525197
chr1	-	143864329	143864529
chr1	+	143921102	143921302
chr1	+	143948892	143949092
chr1	-	144308505	144308705
chr1	+	144366567	144366767
chr1	+	144633354	144633554
chr1	-	144641029	144641229
chr1	-	144966611	144966811
chr1	+	145140472	145140672
chr1	+	145358996	145359196
chr1	+	146182641	146182841
chr1	-	146567404	146567604
chr1	-	146696606	146696806
chr1	-	146712260	146712460
chr1	-	146720587	146720787
chr1	-	146721196	146721396
chr1	+	146762233	146762433
chr1	+	146853558	146853758
chr1	-	146935551	146935751
chr1	-	147016102	147016302
chr1	+	147020953	147021153
chr1	-	147043652	147043852
chr1	+	147053970	147054170
chr1	+	147059361	147059561
chr1	+	147111080	147111280
chr1	+	147202943	147203143
chr1	+	147273205	147273405
chr1	+	147274311	147274511
chr1	+	147294878	147295078
chr1	+	147335962	147336162
chr1	+	147337890	147338090
chr1	-	147340017	147340217
chr1	-	147364041	147364241
chr1	-	147413142	147413342
chr1	-	147447478	147447678
chr1	-	147449313	147449513
chr1	-	147502832	147503032
chr1	-	147543530	147543730
chr1	-	147591774	147591974
chr1	+	147661891	147662091
chr1	-	147713524	147713724
chr1	+	147754266	147754466
chr1	+	147803159	147803359
chr1	+	147812580	147812780
chr1	+	147819153	147819353
chr1	+	147822914	147823114
chr1	-	147824576	147824776
chr1	+	147841025	147841225
chr1	-	147873847	147874047
chr1	-	147925640	147925840
chr1	+	147950427	147950627
chr1	+	147951818	147952018
chr1	-	147952091	147952291
chr1	-	147957907	147958107
chr1	-	147960097	147960297
chr1	+	147975353	147975553
chr1	+	148009592	148009792
chr1	+	148047508	148047708
chr1	-	148095805	148096005
chr1	-	148102059	148102259
chr1	-	148131511	148131711
chr1	-	148153869	148154069
chr1	+	148157986	148158186
chr1	-	148185277	148185477
chr1	+	148227429	148227629
chr1	+	148305513	148305713
chr1	+	148347438	148347638
chr1	+	148424235	148424435
chr1	-	148424669	148424869
chr1	-	148492844	148493044
chr1	-	148500226	148500426
chr1	-	148552438	148552638
chr1	-	148567137	148567337
chr1	-	148602830	148603030
chr1	-	148615008	148615208
chr1	-	148638009	148638209
chr1	-	148680744	148680944
chr1	-	148768874	148769074
chr1	-	148819350	148819550
chr1	-	148873093	148873293
chr1	-	149007040	149007240
chr1	-	149100297	149100497
chr1	-	149143197	149143397
chr1	-	149196493	149196693
chr1	-	150092817	150093017
chr1	+	150133232	150133432
chr1	-	150143983	150144183
chr1	-	150159517	150159717
chr1	-	150203773	150203973
chr1	-	150243520	150243720
chr1	-	150320380	150320580
chr1	-	150322986	150323186
chr1	-	150325755	150325955
chr1	-	150329473	150329673
chr1	-	150333396	150333596
chr1	-	150347141	150347341
chr1	-	150393242	150393442
chr1	-	150400931	150401131
chr1	+	150411668	150411868
chr1	+	150416859	150417059
chr1	+	150423642	150423842
chr1	+	150427593	150427793
chr1	-	150444436	150444636
chr1	+	150456266	150456466
chr1	+	150465848	150466048
chr1	+	150525998	150526198
chr1	+	150539989	150540189
chr1	+	150554240	150554440
chr1	+	150561865	150562065
chr1	-	150565023	150565223
chr1	-	150605285	150605485
chr1	-	150728680	150728880
chr1	-	150740716	150740916
chr1	-	150754249	150754449
chr1	-	150761455	150761655
chr1	+	150771461	150771661
chr1	-	150776352	150776552
chr1	-	150840382	150840582
chr1	-	150921522	150921722
chr1	-	150956261	150956461
chr1	-	150961798	150961998
chr1	-	150976861	150977061
chr1	-	150991188	150991388
chr1	+	151005690	151005890
chr1	+	151012629	151012829
chr1	+	151058683	151058883
chr1	+	151107280	151107480
chr1	+	151113452	151113652
chr1	+	151115743	151115943
chr1	-	151191264	151191464
chr1	+	151286784	151286984
chr1	+	151327371	151327571
chr1	-	151328371	151328571
chr1	-	151337042	151337242
chr1	-	151338370	151338570
chr1	+	151343575	151343775
chr1	-	151353658	151353858
chr1	-	151384135	151384335
chr1	-	151388176	151388376
chr1	-	151557943	151558143
chr1	-	151607734	151607934
chr1	-	151717965	151718165
chr1	-	151737085	151737285
chr1	-	151737471	151737671
chr1	-	151746576	151746776
chr1	+	151755380	151755580
chr1	+	151763334	151763534
chr1	+	151773452	151773652
chr1	+	151775506	151775706
chr1	+	151778060	151778260
chr1	-	151796565	151796765
chr1	-	151817321	151817521
chr1	+	151819782	151819982
chr1	+	151838018	151838218
chr1	+	151852077	151852277
chr1	+	151870438	151870638
chr1	+	151916686	151916886
chr1	-	151921541	151921741
chr1	+	151958569	151958769
chr1	-	151960518	151960718
chr1	-	151975175	151975375
chr1	+	151990461	151990661
chr1	-	151992197	151992397
chr1	-	151999894	152000094
chr1	-	152000914	152001114
chr1	-	152022942	152023142
chr1	-	152023582	152023782
chr1	-	152044599	152044799
chr1	+	152053471	152053671
chr1	-	152060733	152060933
chr1	+	152083544	152083744
chr1	-	152093070	152093270
chr1	+	152103798	152103998
chr1	+	152107507	152107707
chr1	+	152303763	152303963
chr1	-	152444288	152444488
chr1	-	152457961	152458161
chr1	-	152459611	152459811
chr1	-	152462377	152462577
chr1	-	152463321	152463521
chr1	+	152471593	152471793
chr1	+	152499668	152499868
chr1	-	152531653	152531853
chr1	-	152554082	152554282
chr1	-	152603521	152603721
chr1	+	152635939	152636139
chr1	-	152642660	152642860
chr1	-	152716714	152716914
chr1	-	152749752	152749952
chr1	-	152752165	152752365
chr1	-	152801233	152801433
chr1	-	152803032	152803232
chr1	+	152836257	152836457
chr1	+	152837925	152838125
chr1	+	152848573	152848773
chr1	+	152913279	152913479
chr1	+	152939076	152939276
chr1	+	152940732	152940932
chr1	+	152990524	152990724
chr1	+	153014982	153015182
chr1	-	153025160	153025360
chr1	-	153028103	153028303
chr1	-	153029115	153029315
chr1	-	153042028	153042228
chr1	+	153065270	153065470
chr1	-	153068848	153069048
chr1	-	153077881	153078081
chr1	+	153120817	153121017
chr1	+	153127242	153127442
chr1	+	153159963	153160163
chr1	-	153160352	153160552
chr1	-	153197619	153197819
chr1	-	153265506	153265706
chr1	-	153348970	153349170
chr1	+	153355157	153355357
chr1	-	153381360	153381560
chr1	+	153384073	153384273
chr1	+	153406470	153406670
chr1	-	153429011	153429211
chr1	-	153458206	153458406
chr1	-	153483918	153484118
chr1	+	153509570	153509770
chr1	-	153512081	153512281
chr1	+	153534007	153534207
chr1	-	153551105	153551305
chr1	-	153598087	153598287
chr1	-	153598960	153599160
chr1	+	153641201	153641401
chr1	+	153647017	153647217
chr1	+	153706612	153706812
chr1	-	153710136	153710336
chr1	-	153769039	153769239
chr1	-	153918574	153918774
chr1	-	154332444	154332644
chr1	-	154379212	154379412
chr1	-	154482576	154482776
chr1	-	154549835	154550035
chr1	-	154558659	154558859
chr1	-	154585528	154585728
chr1	-	154589986	154590186
chr1	+	154624336	154624536
chr1	+	154860652	154860852
chr1	+	154870416	154870616
chr1	+	154964116	154964316
chr1	+	155037745	155037945
chr1	-	155072989	155073189
chr1	+	155114025	155114225
chr1	-	155136910	155137110
chr1	+	155469156	155469356
chr1	+	155625940	155626140
chr1	+	155721058	155721258
chr1	-	155797809	155798009
chr1	+	155855900	155856100
chr1	-	155954717	155954917
chr1	+	155982448	155982648
chr1	-	156085283	156085483
chr1	+	156497087	156497287
chr1	+	156564814	156565014
chr1	+	156589257	156589457
chr1	-	156609802	156610002
chr1	-	156641776	156641976
chr1	-	156676169	156676369
chr1	-	156702699	156702899
chr1	-	156703401	156703601
chr1	-	156710751	156710951
chr1	-	156726015	156726215
chr1	+	156736754	156736954
chr1	-	156867744	156867944
chr1	-	156876150	156876350
chr1	+	156881071	156881271
chr1	+	156903567	156903767
chr1	+	156935826	156936026
chr1	+	156956242	156956442
chr1	+	156964345	156964545
chr1	+	156975463	156975663
chr1	+	156994204	156994404
chr1	-	156994580	156994780
chr1	-	157023234	157023434
chr1	-	157065366	157065566
chr1	-	157066503	157066703
chr1	+	157125793	157125993
chr1	-	157279257	157279457
chr1	-	157348609	157348809
chr1	-	157420393	157420593
chr1	+	157494344	157494544
chr1	+	157530855	157531055
chr1	+	157582414	157582614
chr1	+	157596297	157596497
chr1	-	157597625	157597825
chr1	-	157624765	157624965
chr1	-	157666390	157666590
chr1	-	157737314	157737514
chr1	-	157784217	157784417
chr1	-	157821537	157821737
chr1	-	157824710	157824910
chr1	-	157825746	157825946
chr1	-	157842580	157842780
chr1	+	157871880	157872080
chr1	-	157881926	157882126
chr1	+	157900614	157900814
chr1	+	157901447	157901647
chr1	+	157939611	157939811
chr1	+	157944699	157944899
chr1	-	157958092	157958292
chr1	+	157980657	157980857
chr1	+	157986098	157986298
chr1	-	157998234	157998434
chr1	+	158006012	158006212
chr1	-	158009468	158009668
chr1	-	158018841	158019041
chr1	+	158092501	158092701
chr1	-	158097289	158097489
chr1	+	158150504	158150704
chr1	-	158288398	158288598
chr1	+	158332341	158332541
chr1	+	158371507	158371707
chr1	+	158411721	158411921
chr1	+	158424235	158424435
chr1	+	158427949	158428149
chr1	+	158452914	158453114
chr1	-	158467891	158468091
chr1	+	158724504	158724704
chr1	-	158771731	158771931
chr1	-	159076852	159077052
chr1	+	159113130	159113330
chr1	+	159201201	159201401
chr1	+	159278023	159278223
chr1	+	159454341	159454541
chr1	-	159492284	159492484
chr1	+	159560707	159560907
chr1	+	159773641	159773841
chr1	-	159773948	159774148
chr1	+	159904039	159904239
chr1	+	160028734	160028934
chr1	-	161260909	161261109
chr1	-	161904936	161905136
chr1	-	161906930	161907130
chr1	-	162054158	162054358
chr1	+	162145539	162145739
chr1	+	162350534	162350734
chr1	-	162350860	162351060
chr1	+	162399072	162399272
chr1	-	162402887	162403087
chr1	+	162469376	162469576
chr1	+	162590897	162591097
chr1	+	162603875	162604075
chr1	+	163322563	163322763
chr1	-	163541984	163542184
chr1	-	163570750	163570950
chr1	+	163675917	163676117
chr1	-	163690380	163690580
chr1	+	163790939	163791139
chr1	+	164033163	164033363
chr1	-	164039154	164039354
chr1	-	164141663	164141863
chr1	+	164254082	164254282
chr1	+	164384593	164384793
chr1	+	164466276	164466476
chr1	-	164473384	164473584
chr1	-	164534974	164535174
chr1	-	164600525	164600725
chr1	-	164604888	164605088
chr1	+	164636428	164636628
chr1	+	164652494	164652694
chr1	-	164704886	164705086
chr1	-	164791565	164791765
chr1	+	164805172	164805372
chr1	+	164884596	164884796
chr1	+	164932208	164932408
chr1	+	164937283	164937483
chr1	-	164982190	164982390
chr1	+	165244599	165244799
chr1	-	165277595	165277795
chr1	+	165429565	165429765
chr1	-	165807823	165808023
chr1	+	166068403	166068603
chr1	-	166070447	166070647
chr1	-	166123210	166123410
chr1	-	166178654	166178854
chr1	-	166283419	166283619
chr1	-	166320116	166320316
chr1	-	166411317	166411517
chr1	+	166434174	166434374
chr1	-	166501771	166501971
chr1	-	166579619	166579819
chr1	-	166747666	166747866
chr1	+	166775034	166775234
chr1	+	167239807	167240007
chr1	+	167420323	167420523
chr1	+	167648124	167648324
chr1	+	167804382	167804582
chr1	+	167847073	167847273
chr1	+	167893930	167894130
chr1	+	167968138	167968338
chr1	+	168023599	168023799
chr1	-	168212998	168213198
chr1	-	168339520	168339720
chr1	+	168438945	168439145
chr1	+	168484335	168484535
chr1	+	168486474	168486674
chr1	+	168622343	168622543
chr1	+	169145668	169145868
chr1	+	169165894	169166094
chr1	+	169233772	169233972
chr1	+	169252107	169252307
chr1	-	169360347	169360547
chr1	-	169744767	169744967
chr1	+	169905906	169906106
chr1	-	170178289	170178489
chr1	-	170301014	170301214
chr1	+	170359686	170359886
chr1	-	170416863	170417063
chr1	+	170511726	170511926
chr1	+	170527280	170527480
chr1	+	170553942	170554142
chr1	-	170571944	170572144
chr1	+	170617813	170618013
chr1	+	170921565	170921765
chr1	+	170979206	170979406
chr1	+	171402706	171402906
chr1	+	171512425	171512625
chr1	+	171658049	171658249
chr1	+	171669869	171670069
chr1	+	171705205	171705405
chr1	-	171705627	171705827
chr1	+	171723956	171724156
chr1	-	171778621	171778821
chr1	+	172106808	172107008
chr1	-	172578388	172578588
chr1	-	172837341	172837541
chr1	-	172849868	172850068
chr1	-	172876801	172877001
chr1	+	172907164	172907364
chr1	-	173258035	173258235
chr1	+	173864986	173865186
chr1	+	173956510	173956710
chr1	-	173958178	173958378
chr1	-	174648735	174648935
chr1	+	174668274	174668474
chr1	+	174984154	174984354
chr1	+	175090690	175090890
chr1	+	175214617	175214817
chr1	+	175220962	175221162
chr1	-	175477614	175477814
chr1	+	175565545	175565745
chr1	+	175590232	175590432
chr1	+	175750869	175751069
chr1	+	175783530	175783730
chr1	-	175788882	175789082
chr1	+	175843524	175843724
chr1	+	176024027	176024227
chr1	+	176069390	176069590
chr1	+	176084032	176084232
chr1	-	176193744	176193944
chr1	+	176276182	176276382
chr1	+	176294050	176294250
chr1	-	176513983	176514183
chr1	+	176553223	176553423
chr1	+	176585282	176585482
chr1	+	176687830	176688030
chr1	+	176867081	176867281
chr1	+	177202636	177202836
chr1	-	177333064	177333264
chr1	+	177723231	177723431
chr1	+	177749643	177749843
chr1	+	177938223	177938423
chr1	-	178184804	178185004
chr1	+	179089163	179089363
chr1	+	179109118	179109318
chr1	+	179154548	179154748
chr1	-	179193922	179194122
chr1	-	179284959	179285159
chr1	-	179304132	179304332
chr1	-	179367766	179367966
chr1	+	179373410	179373610
chr1	+	179504288	179504488
chr1	+	179512746	179512946
chr1	+	179652528	179652728
chr1	+	179803918	179804118
chr1	-	179887224	179887424
chr1	+	180005261	180005461
chr1	+	180213427	180213627
chr1	-	180216784	180216984
chr1	-	180287770	180287970
chr1	+	180336108	180336308
chr1	-	180506116	180506316
chr1	-	180645115	180645315
chr1	-	180655630	180655830
chr1	+	180737685	180737885
chr1	+	180754943	180755143
chr1	-	181178395	181178595
chr1	-	181450384	181450584
chr1	-	181524534	181524734
chr1	+	181674890	181675090
chr1	-	181788430	181788630
chr1	-	181846358	181846558
chr1	+	181857066	181857266
chr1	+	181867159	181867359
chr1	-	181907553	181907753
chr1	+	182009971	182010171
chr1	+	182546613	182546813
chr1	+	182666389	182666589
chr1	-	182997741	182997941
chr1	+	183075466	183075666
chr1	+	183083609	183083809
chr1	-	183086873	183087073
chr1	-	183145296	183145496
chr1	-	183147367	183147567
chr1	+	183380827	183381027
chr1	+	183571022	183571222
chr1	+	187155241	187155441
chr1	+	188859805	188860005
chr1	+	189276870	189277070
chr1	+	189348511	189348711
chr1	-	189509969	189510169
chr1	+	189759771	189759971
chr1	-	189770422	189770622
chr1	-	189798548	189798748
chr1	+	189805850	189806050
chr1	+	189825697	189825897
chr1	-	189842854	189843054
chr1	-	193166175	193166375
chr1	+	193308801	193309001
chr1	+	193373563	193373763
chr1	+	193479747	193479947
chr1	+	193526062	193526262
chr1	+	193603003	193603203
chr1	+	193650040	193650240
chr1	-	193678510	193678710
chr1	-	193763845	193764045
chr1	-	193833140	193833340
chr1	-	193844888	193845088
chr1	-	193881905	193882105
chr1	+	193899940	193900140
chr1	+	194029007	194029207
chr1	-	194122744	194122944
chr1	-	194241803	194242003
chr1	-	194415862	194416062
chr1	+	194475725	194475925
chr1	+	194618464	194618664
chr1	+	194620557	194620757
chr1	-	194933425	194933625
chr1	+	195241155	195241355
chr1	+	195392931	195393131
chr1	+	196740241	196740441
chr1	-	196740581	196740781
chr1	-	197316395	197316595
chr1	+	197366521	197366721
chr1	+	197461422	197461622
chr1	+	197553124	197553324
chr1	-	197592487	197592687
chr1	-	197705719	197705919
chr1	+	197854433	197854633
chr1	+	197914760	197914960
chr1	-	197984690	197984890
chr1	-	198066456	198066656
chr1	-	198072941	198073141
chr1	-	198090089	198090289
chr1	-	198189770	198189970
chr1	+	198196776	198196976
chr1	+	198413400	198413600
chr1	+	198547862	198548062
chr1	+	198569231	198569431
chr1	-	198589853	198590053
chr1	+	198646664	198646864
chr1	+	198657864	198658064
chr1	+	198689487	198689687
chr1	-	198712085	198712285
chr1	-	198839234	198839434
chr1	-	198858609	198858809
chr1	-	198859087	198859287
chr1	+	198861129	198861329
chr1	-	198915023	198915223
chr1	+	199036230	199036430
chr1	+	199117370	199117570
chr1	-	199305407	199305607
chr1	-	199477880	199478080
chr1	-	199597746	199597946
chr1	-	199620694	199620894
chr1	-	199649206	199649406
chr1	+	199667775	199667975
chr1	-	199752663	199752863
chr1	+	199786075	199786275
chr1	-	199829968	199830168
chr1	-	199887131	199887331
chr1	+	199930196	199930396
chr1	+	200187289	200187489
chr1	+	200197560	200197760
chr1	+	200398740	200398940
chr1	+	200471411	200471611
chr1	+	200472651	200472851
chr1	+	200519153	200519353
chr1	-	200562499	200562699
chr1	+	200741676	200741876
chr1	-	200813920	200814120
chr1	-	200850748	200850948
chr1	-	200862949	200863149
chr1	-	200903773	200903973
chr1	-	200969098	200969298
chr1	+	201169454	201169654
chr1	+	201226943	201227143
chr1	+	201621215	201621415
chr1	+	201651140	201651340
chr1	+	201689216	201689416
chr1	-	201754041	201754241
chr1	-	201816669	201816869
chr1	-	201862998	201863198
chr1	+	201911855	201912055
chr1	-	201929557	201929757
chr1	-	202012611	202012811
chr1	-	202040594	202040794
chr1	+	202121039	202121239
chr1	+	202280334	202280534
chr1	-	202281707	202281907
chr1	-	202321624	202321824
chr1	-	202360457	202360657
chr1	-	202364404	202364604
chr1	-	202430407	202430607
chr1	-	202473353	202473553
chr1	-	202501846	202502046
chr1	-	202548757	202548957
chr1	-	202633870	202634070
chr1	+	202786358	202786558
chr1	+	202861176	202861376
chr1	+	203035867	203036067
chr1	+	203099694	203099894
chr1	-	203119417	203119617
chr1	+	203173834	203174034
chr1	+	203199188	203199388
chr1	-	203247249	203247449
chr1	+	203333810	203334010
chr1	+	203398199	203398399
chr1	+	203427837	203428037
chr1	-	203459617	203459817
chr1	-	203475835	203476035
chr1	-	203501204	203501404
chr1	-	203527599	203527799
chr1	-	203586805	203587005
chr1	+	203613724	203613924
chr1	+	203623491	203623691
chr1	+	203651846	203652046
chr1	+	203675638	203675838
chr1	+	203883920	203884120
chr1	+	204028064	204028264
chr1	+	204067442	204067642
chr1	-	204314050	204314250
chr1	-	204461744	204461944
chr1	-	204589900	204590100
chr1	+	204778274	204778474
chr1	-	206156816	206157016
chr1	+	206212456	206212656
chr1	+	206267349	206267549
chr1	-	206322125	206322325
chr1	+	206362779	206362979
chr1	+	206391646	206391846
chr1	+	206514247	206514447
chr1	+	206582577	206582777
chr1	+	206801031	206801231
chr1	+	206924389	206924589
chr1	-	207026395	207026595
chr1	+	207695403	207695603
chr1	+	207821643	207821843
chr1	+	207832767	207832967
chr1	+	207915945	207916145
chr1	-	208041065	208041265
chr1	-	208236251	208236451
chr1	-	208354928	208355128
chr1	+	208596880	208597080
chr1	+	208604528	208604728
chr1	-	208848029	208848229
chr1	+	208976258	208976458
chr1	+	209004100	209004300
chr1	-	209176999	209177199
chr1	-	209258803	209259003
chr1	+	209353066	209353266
chr1	+	209425260	209425460
chr1	+	209522701	209522901
chr1	-	209528083	209528283
chr1	-	209568936	209569136
chr1	+	209577149	209577349
chr1	+	209639231	209639431
chr1	+	210566701	210566901
chr1	-	210843166	210843366
chr1	+	211026167	211026367
chr1	+	211176368	211176568
chr1	+	211647904	211648104
chr1	+	211686169	211686369
chr1	-	212129507	212129707
chr1	-	212980417	212980617
chr1	-	213212827	213213027
chr1	-	213239229	213239429
chr1	+	214192452	214192652
chr1	+	214210417	214210617
chr1	+	214863829	214864029
chr1	+	214924869	214925069
chr1	-	215735719	215735919
chr1	-	216477686	216477886
chr1	-	216488843	216489043
chr1	-	216595396	216595596
chr1	-	216602007	216602207
chr1	+	216641263	216641463
chr1	-	216656221	216656421
chr1	+	216833759	216833959
chr1	+	217140889	217141089
chr1	+	217165602	217165802
chr1	+	217316482	217316682
chr1	+	217341553	217341753
chr1	+	217353026	217353226
chr1	+	217359409	217359609
chr1	-	217442187	217442387
chr1	-	218264415	218264615
chr1	-	218268204	218268404
chr1	-	219103893	219104093
chr1	-	219105927	219106127
chr1	-	219139381	219139581
chr1	+	219149979	219150179
chr1	+	219182697	219182897
chr1	+	219193700	219193900
chr1	+	219207089	219207289
chr1	+	219273744	219273944
chr1	+	219280460	219280660
chr1	+	219308550	219308750
chr1	-	219505070	219505270
chr1	+	219908198	219908398
chr1	+	220211997	220212197
chr1	-	220253919	220254119
chr1	+	220301082	220301282
chr1	+	220624707	220624907
chr1	-	220677856	220678056
chr1	-	220802701	220802901
chr1	+	220824307	220824507
chr1	-	220851431	220851631
chr1	+	221175193	221175393
chr1	-	221447217	221447417
chr1	-	221916715	221916915
chr1	-	222007454	222007654
chr1	-	222009186	222009386
chr1	+	222146922	222147122
chr1	+	222277535	222277735
chr1	-	222323349	222323549
chr1	-	222368803	222369003
chr1	-	222382468	222382668
chr1	-	222418207	222418407
chr1	-	222434438	222434638
chr1	-	222487439	222487639
chr1	+	222493428	222493628
chr1	-	222558916	222559116
chr1	-	222660437	222660637
chr1	-	222795642	222795842
chr1	-	222896816	222897016
chr1	+	223229762	223229962
chr1	+	223376122	223376322
chr1	+	223377939	223378139
chr1	-	223455999	223456199
chr1	-	223520589	223520789
chr1	-	223586428	223586628
chr1	+	223811240	223811440
chr1	-	224145513	224145713
chr1	+	224241926	224242126
chr1	+	224261193	224261393
chr1	-	224310301	224310501
chr1	+	224442028	224442228
chr1	+	224516901	224517101
chr1	+	224640260	224640460
chr1	+	224668926	224669126
chr1	+	224707657	224707857
chr1	-	224863599	224863799
chr1	-	224896598	224896798
chr1	+	224908879	224909079
chr1	+	224983194	224983394
chr1	+	225179953	225180153
chr1	-	225713853	225714053
chr1	-	225770041	225770241
chr1	-	225948641	225948841
chr1	-	225991917	225992117
chr1	+	226056622	226056822
chr1	+	226074549	226074749
chr1	-	226509889	226510089
chr1	+	226819778	226819978
chr1	-	227085160	227085360
chr1	+	227152275	227152475
chr1	-	227190191	227190391
chr1	-	227298200	227298400
chr1	-	227366415	227366615
chr1	+	227420840	227421040
chr1	-	227421761	227421961
chr1	+	227482201	227482401
chr1	-	227606495	227606695
chr1	+	227683304	227683504
chr1	+	227693240	227693440
chr1	-	227781086	227781286
chr1	-	227813180	227813380
chr1	+	227863278	227863478
chr1	+	227971534	227971734
chr1	+	228003407	228003607
chr1	+	228136105	228136305
chr1	-	228137287	228137487
chr1	-	228883876	228884076
chr1	-	228903643	228903843
chr1	+	228956137	228956337
chr1	-	229393226	229393426
chr1	-	229496965	229497165
chr1	-	229641512	229641712
chr1	+	229694634	229694834
chr1	+	229788721	229788921
chr1	+	229818709	229818909
chr1	+	230108874	230109074
chr1	+	230347808	230348008
chr1	+	230673696	230673896
chr1	-	230816322	230816522
chr1	-	230915293	230915493
chr1	-	231611729	231611929
chr1	-	231667270	231667470
chr1	-	231712617	231712817
chr1	+	231816069	231816269
chr1	+	231830862	231831062
chr1	-	231869506	231869706
chr1	-	231985660	231985860
chr1	-	232041579	232041779
chr1	-	232302403	232302603
chr1	+	232553995	232554195
chr1	-	232632378	232632578
chr1	+	232770822	232771022
chr1	+	232898355	232898555
chr1	-	233015457	233015657
chr1	+	233093094	233093294
chr1	+	233206997	233207197
chr1	+	233292567	233292767
chr1	-	233531911	233532111
chr1	+	234379601	234379801
chr1	-	236583066	236583266
chr1	-	237588104	237588304
chr1	+	238008731	238008931
chr1	-	238021840	238022040
chr1	+	238129024	238129224
chr1	+	238200943	238201143
chr1	+	238246424	238246624
chr1	-	238339930	238340130
chr1	-	238614009	238614209
chr1	-	238777874	238778074
chr1	-	239618797	239618997
chr1	+	239714318	239714518
chr1	-	239745584	239745784
chr1	+	240332267	240332467
chr1	-	240854100	240854300
chr1	+	240940777	240940977
chr1	+	240953049	240953249
chr1	+	241175738	241175938
chr1	-	241325100	241325300
chr1	-	241348718	241348918
chr1	+	241352759	241352959
chr1	+	241491262	241491462
chr1	+	241645423	241645623
chr1	+	241859717	241859917
chr1	-	242178151	242178351
chr1	-	242419281	242419481
chr1	-	242824818	242825018
chr1	-	242844438	242844638
chr1	-	243046065	243046265
chr1	+	243054968	243055168
chr1	+	243110570	243110770
chr1	+	243149340	243149540
chr1	-	243213956	243214156
chr1	-	243333272	243333472
chr1	-	243405739	243405939
chr1	-	243489418	243489618
chr1	-	243528881	243529081
chr1	-	243591457	243591657
chr1	-	243649157	243649357
chr1	+	243818331	243818531
chr1	+	243912371	243912571
chr1	+	243923244	243923444
chr1	+	244027817	244028017
chr1	+	244045548	244045748
chr1	+	244349758	244349958
chr1	-	244350056	244350256
chr1	-	245317113	245317313
chr1	-	245320835	245321035
chr1	+	245420350	245420550
