# Supplementary material for: Intergenic, gene terminal, and intragenic CpG islands in the human genome
Source: BMC Genomics. 2010 Jan 19;11:48. doi: 10.1186/1471-2164-11-48 (PMC2817693; doi:10.1186/1471-2164-11-48)
Supplement: Additional file 2 — Gene elements. The archive contains row data used for statistical significance of gene elements and CGIs overlap. See Table 1 and Figure 1 in the manuscript. [file 1471-2164-11-48-S2.ZIP › 1intron_coding_exon_200bp_3/1intron_coding_exon_200bp_3_chr10.txt]

chr10	+	84921	85121
chr10	-	245989	246189
chr10	-	686383	686583
chr10	+	921380	921580
chr10	-	1024468	1024668
chr10	+	1060321	1060521
chr10	-	1072834	1073034
chr10	+	1084603	1084803
chr10	+	1113645	1113845
chr10	-	1195931	1196131
chr10	-	1220980	1221180
chr10	+	1769044	1769244
chr10	+	3114378	3114578
chr10	-	3162176	3162376
chr10	-	3183556	3183756
chr10	-	3202399	3202599
chr10	+	3816904	3817104
chr10	-	4858556	4858756
chr10	+	4923874	4924074
chr10	-	4995721	4995921
chr10	+	5035743	5035943
chr10	-	5126721	5126921
chr10	+	5216774	5216974
chr10	-	5228915	5229115
chr10	+	5436552	5436752
chr10	+	5458416	5458616
chr10	-	5478822	5479022
chr10	+	5748277	5748477
chr10	-	5831997	5832197
chr10	-	5882675	5882875
chr10	+	5970809	5971009
chr10	+	5976823	5977023
chr10	-	6041756	6041956
chr10	-	6045811	6046011
chr10	-	6048309	6048509
chr10	+	6143856	6144056
chr10	+	6183038	6183238
chr10	+	6295390	6295590
chr10	-	6359777	6359977
chr10	-	6593163	6593363
chr10	-	7452344	7452544
chr10	-	7658982	7659182
chr10	-	7668039	7668239
chr10	-	7699252	7699452
chr10	+	7748571	7748771
chr10	-	7785488	7785688
chr10	+	7869588	7869788
chr10	+	7877888	7878088
chr10	+	8140072	8140272
chr10	+	11247253	11247453
chr10	-	11247652	11247852
chr10	+	11679435	11679635
chr10	+	11829152	11829352
chr10	+	11845027	11845227
chr10	-	11934221	11934421
chr10	-	12111530	12111730
chr10	+	12163275	12163475
chr10	+	12215044	12215244
chr10	-	12239073	12239273
chr10	+	12268033	12268233
chr10	+	12280508	12280708
chr10	-	12431916	12432116
chr10	-	12980686	12980886
chr10	+	13083002	13083202
chr10	+	13192078	13192278
chr10	+	13194257	13194457
chr10	+	13252726	13252926
chr10	-	13315807	13316007
chr10	-	13380252	13380452
chr10	-	13420815	13421015
chr10	+	13581583	13581783
chr10	-	13669159	13669359
chr10	-	13892915	13893115
chr10	-	13940919	13941119
chr10	-	14604025	14604225
chr10	+	14856057	14856257
chr10	+	14921708	14921908
chr10	+	14963303	14963503
chr10	-	14979523	14979723
chr10	-	15001838	15002038
chr10	-	15017570	15017770
chr10	+	15035706	15035906
chr10	-	15129326	15129526
chr10	-	15161046	15161246
chr10	-	15223563	15223763
chr10	-	15366111	15366311
chr10	-	15800905	15801105
chr10	+	15942010	15942210
chr10	-	16566822	16567022
chr10	-	16864090	16864290
chr10	-	17211256	17211456
chr10	+	17283375	17283575
chr10	+	17312453	17312653
chr10	+	17315390	17315590
chr10	-	17490250	17490450
chr10	-	17535663	17535863
chr10	+	17698887	17699087
chr10	+	17742267	17742467
chr10	+	18290314	18290514
chr10	+	18479616	18479816
chr10	-	18730036	18730236
chr10	+	18979863	18980063
chr10	+	18995308	18995508
chr10	+	20330508	20330708
chr10	-	20546512	20546712
chr10	-	21349137	21349337
chr10	+	21502499	21502699
chr10	-	21863740	21863940
chr10	+	22331947	22332147
chr10	+	22646617	22646817
chr10	+	22655623	22655823
chr10	+	23042917	23043117
chr10	+	23274877	23275077
chr10	-	23330991	23331191
chr10	+	23673303	23673503
chr10	+	24548359	24548559
chr10	+	24709602	24709802
chr10	-	24802996	24803196
chr10	-	24999333	24999533
chr10	-	25271372	25271572
chr10	+	25344594	25344794
chr10	+	25549785	25549985
chr10	+	26283607	26283807
chr10	+	26546343	26546543
chr10	+	26825037	26825237
chr10	+	26979287	26979487
chr10	-	27026776	27026976
chr10	-	27152241	27152441
chr10	-	27422735	27422935
chr10	+	27482912	27483112
chr10	-	27484548	27484748
chr10	+	27569053	27569253
chr10	-	27833373	27833573
chr10	-	28070440	28070640
chr10	-	28313226	28313426
chr10	-	28316479	28316679
chr10	+	28567302	28567502
chr10	+	28862731	28862931
chr10	+	28912132	28912332
chr10	+	28943300	28943500
chr10	+	29009991	29010191
chr10	+	29620576	29620776
chr10	-	29620942	29621142
chr10	-	30670576	30670776
chr10	+	30699799	30699999
chr10	-	30768210	30768410
chr10	-	30955199	30955399
chr10	-	30955876	30956076
chr10	+	31186414	31186614
chr10	-	31648228	31648428
chr10	-	32137686	32137886
chr10	-	32190593	32190793
chr10	-	32377486	32377686
chr10	-	32622672	32622872
chr10	+	32675496	32675696
chr10	+	32782076	32782276
chr10	+	32791415	32791615
chr10	+	33014702	33014902
chr10	-	33057932	33058132
chr10	-	33261535	33261735
chr10	-	33585406	33585606
chr10	-	33659817	33660017
chr10	-	34713189	34713389
chr10	-	35025354	35025554
chr10	+	35399932	35400132
chr10	+	35477100	35477300
chr10	+	35507621	35507821
chr10	+	35530183	35530383
chr10	+	35535627	35535827
chr10	+	35539986	35540186
chr10	+	35812136	35812336
chr10	+	35830233	35830433
chr10	-	37454943	37455143
chr10	-	38167046	38167246
chr10	-	38286050	38286250
chr10	+	38300441	38300641
chr10	+	38345603	38345803
chr10	+	38443487	38443687
chr10	+	38687044	38687244
chr10	+	42292513	42292713
chr10	-	42292897	42293097
chr10	+	42452173	42452373
chr10	+	42600734	42600934
chr10	+	42915711	42915911
chr10	+	42921628	42921828
chr10	+	42973967	42974167
chr10	-	42979499	42979699
chr10	-	43018875	43019075
chr10	+	43044890	43045090
chr10	+	43189722	43189922
chr10	+	43423866	43424066
chr10	-	43424195	43424395
chr10	-	43460256	43460456
chr10	+	44200198	44200398
chr10	+	44787025	44787225
chr10	+	44799274	44799474
chr10	-	45189884	45190084
chr10	-	45304872	45305072
chr10	+	45478795	45478995
chr10	-	45604946	45605146
chr10	-	45662210	45662410
chr10	-	46385892	46386092
chr10	+	46390247	46390447
chr10	-	47217139	47217339
chr10	-	48006044	48006244
chr10	-	48046768	48046968
chr10	-	48049573	48049773
chr10	-	49049258	49049458
chr10	-	49127228	49127428
chr10	+	49152391	49152591
chr10	-	49279832	49280032
chr10	-	49357814	49358014
chr10	+	49482613	49482813
chr10	+	49597860	49598060
chr10	+	49683109	49683309
chr10	-	49847300	49847500
chr10	-	49986047	49986247
chr10	-	50046014	50046214
chr10	+	50410394	50410594
chr10	+	50494352	50494552
chr10	+	50497575	50497775
chr10	-	50557847	50558047
chr10	+	50636240	50636440
chr10	+	51225535	51225735
chr10	+	51250360	51250560
chr10	-	51256418	51256618
chr10	+	51292914	51293114
chr10	-	51675221	51675421
chr10	-	51757089	51757289
chr10	-	52258062	52258262
chr10	+	52280230	52280430
chr10	+	52582728	52582928
chr10	+	53701956	53702156
chr10	-	53744444	53744644
chr10	-	54200553	54200753
chr10	-	55333137	55333337
chr10	-	55957644	55957844
chr10	-	57790151	57790351
chr10	+	59696987	59697187
chr10	+	59706681	59706881
chr10	+	59790902	59791102
chr10	+	59815784	59815984
chr10	+	60225904	60226104
chr10	+	60636318	60636518
chr10	-	60664267	60664467
chr10	-	60785710	60785910
chr10	-	61082715	61082915
chr10	-	61102678	61102878
chr10	-	61282467	61282667
chr10	-	61568852	61569052
chr10	+	61818988	61819188
chr10	-	62209967	62210167
chr10	-	62340755	62340955
chr10	-	62840511	62840711
chr10	+	62882454	62882654
chr10	-	63111077	63111277
chr10	+	63665630	63665830
chr10	+	63698115	63698315
chr10	+	63817959	63818159
chr10	+	64084407	64084607
chr10	+	64575773	64575973
chr10	+	64995902	64996102
chr10	+	65024342	65024542
chr10	-	68356352	68356552
chr10	-	69036814	69037014
chr10	+	69267497	69267697
chr10	-	69314916	69315116
chr10	+	69502445	69502645
chr10	-	69552104	69552304
chr10	+	69736323	69736523
chr10	+	69767419	69767619
chr10	+	69768064	69768264
chr10	+	69768701	69768901
chr10	-	69768990	69769190
chr10	-	69834608	69834808
chr10	+	69956808	69957008
chr10	+	70030542	70030742
chr10	+	70166437	70166637
chr10	+	70184275	70184475
chr10	+	70311518	70311718
chr10	+	70336271	70336471
chr10	+	70389366	70389566
chr10	+	70429984	70430184
chr10	+	70526644	70526844
chr10	+	70562458	70562658
chr10	+	70615547	70615747
chr10	+	70656767	70656967
chr10	+	70677984	70678184
chr10	+	70679850	70680050
chr10	+	70721818	70722018
chr10	-	70748773	70748973
chr10	+	70845493	70845693
chr10	+	70913251	70913451
chr10	+	71062350	71062550
chr10	+	71251929	71252129
chr10	-	71505593	71505793
chr10	-	71553283	71553483
chr10	-	71573735	71573935
chr10	-	71639053	71639253
chr10	-	71660162	71660362
chr10	+	71806013	71806213
chr10	-	71834309	71834509
chr10	+	71871036	71871236
chr10	-	71955899	71956099
chr10	+	72029925	72030125
chr10	+	72104116	72104316
chr10	+	72131872	72132072
chr10	-	72165064	72165264
chr10	+	72212900	72213100
chr10	-	72246643	72246843
chr10	+	72318093	72318293
chr10	+	72709382	72709582
chr10	+	72773770	72773970
chr10	+	72875879	72876079
chr10	-	73153869	73154069
chr10	+	73202920	73203120
chr10	+	73227915	73228115
chr10	+	73280744	73280944
chr10	-	73435747	73435947
chr10	-	73502675	73502875
chr10	+	73642750	73642950
chr10	+	73659928	73660128
chr10	-	73704186	73704386
chr10	-	73774892	73775092
chr10	-	73905062	73905262
chr10	+	73996196	73996396
chr10	+	74263921	74264121
chr10	-	74323624	74323824
chr10	-	74372505	74372705
chr10	+	74504371	74504571
chr10	-	74544213	74544413
chr10	+	74593296	74593496
chr10	-	74622463	74622663
chr10	-	74681788	74681988
chr10	-	74723153	74723353
chr10	-	74783507	74783707
chr10	-	74828150	74828350
chr10	-	74856496	74856696
chr10	-	74909282	74909482
chr10	-	74935191	74935391
chr10	-	75001278	75001478
chr10	-	75067687	75067887
chr10	+	75085381	75085581
chr10	+	75180670	75180870
chr10	+	75303960	75304160
chr10	-	75341377	75341577
chr10	+	75472645	75472845
chr10	-	75472918	75473118
chr10	+	75567670	75567870
chr10	+	75630326	75630526
chr10	-	76273243	76273443
chr10	-	76473782	76473982
chr10	-	76525560	76525760
chr10	-	76531726	76531926
chr10	+	76538572	76538772
chr10	+	76594207	76594407
chr10	+	76641792	76641992
chr10	-	76642063	76642263
chr10	+	76830668	76830868
chr10	-	77212787	77212987
chr10	-	78833788	78833988
chr10	-	79259295	79259495
chr10	-	79284135	79284335
chr10	-	79412083	79412283
chr10	+	79458927	79459127
chr10	+	79464914	79465114
chr10	+	80637897	80638097
chr10	-	80777506	80777706
chr10	-	80862521	80862721
chr10	+	81695996	81696196
chr10	+	81831375	81831575
chr10	+	81891616	81891816
chr10	-	81891916	81892116
chr10	-	81920652	81920852
chr10	-	82035326	82035526
chr10	+	82101990	82102190
chr10	+	82112485	82112685
chr10	+	82171951	82172151
chr10	+	82254262	82254462
chr10	+	82319688	82319888
chr10	+	85892189	85892389
chr10	+	85926014	85926214
chr10	-	85944552	85944752
chr10	+	85990853	85991053
chr10	+	85997125	85997325
chr10	-	86122206	86122406
chr10	-	88113834	88114034
chr10	-	88211025	88211225
chr10	-	88250481	88250681
chr10	+	88405690	88405890
chr10	+	88428902	88429102
chr10	-	88625823	88626023
chr10	+	88706914	88707114
chr10	+	88709168	88709368
chr10	-	88718343	88718543
chr10	+	88843861	88844061
chr10	+	88907583	88907783
chr10	+	89110016	89110216
chr10	+	89257871	89258071
chr10	+	89458731	89458931
chr10	-	89491108	89491308
chr10	-	89520779	89520979
chr10	+	89563974	89564174
chr10	-	89614286	89614486
chr10	+	90332609	90332809
chr10	+	90340913	90341113
chr10	+	90601123	90601323
chr10	+	90654978	90655178
chr10	+	90664069	90664269
chr10	-	90682697	90682897
chr10	+	90698338	90698538
chr10	-	90740644	90740844
chr10	-	90995531	90995731
chr10	-	91186057	91186257
chr10	-	91193597	91193797
chr10	+	91393233	91393433
chr10	+	91458702	91458902
chr10	-	91493665	91493865
chr10	+	92606669	92606869
chr10	-	92621806	92622006
chr10	+	92670537	92670737
chr10	+	92976872	92977072
chr10	+	93174816	93175016
chr10	+	93237217	93237417
chr10	+	93562518	93562718
chr10	-	93673828	93674028
chr10	+	93988882	93989082
chr10	-	94041267	94041467
chr10	+	94323458	94323658
chr10	+	94355800	94356000
chr10	+	94441903	94442103
chr10	+	94642884	94643084
chr10	+	94644329	94644529
chr10	+	94683679	94683879
chr10	+	94811555	94811755
chr10	+	94817865	94818065
chr10	-	94824280	94824480
chr10	+	95231653	95231853
chr10	+	95252658	95252858
chr10	-	95317035	95317235
chr10	-	95362953	95363153
chr10	-	95441841	95442041
chr10	+	95449576	95449776
chr10	+	95508305	95508505
chr10	+	95648119	95648319
chr10	-	95782000	95782200
chr10	+	96112376	96112576
chr10	+	96295922	96296122
chr10	+	96303671	96303871
chr10	+	96339958	96340158
chr10	+	96341774	96341974
chr10	+	96437315	96437515
chr10	+	96524603	96524803
chr10	-	96688598	96688798
chr10	+	96818781	96818981
chr10	-	96957163	96957363
chr10	-	97021532	97021732
chr10	-	97187303	97187503
chr10	-	97392954	97393154
chr10	-	97437467	97437667
chr10	+	97572782	97572982
chr10	+	97594902	97595102
chr10	+	97737794	97737994
chr10	+	97763333	97763533
chr10	+	97799801	97800001
chr10	+	98020898	98021098
chr10	-	98054448	98054648
chr10	-	98105038	98105238
chr10	-	98230207	98230407
chr10	-	98301159	98301359
chr10	-	98309484	98309684
chr10	-	98311886	98312086
chr10	-	98326577	98326777
chr10	-	98378241	98378441
chr10	-	98402590	98402790
chr10	+	98469928	98470128
chr10	-	98699043	98699243
chr10	-	98914638	98914838
chr10	-	99009376	99009576
chr10	-	99015873	99016073
chr10	+	99150639	99150839
chr10	-	99176194	99176394
chr10	-	99217331	99217531
chr10	-	99226711	99226911
chr10	+	99247819	99248019
chr10	+	99317459	99317659
chr10	+	99327345	99327545
chr10	-	99334662	99334862
chr10	+	99369133	99369333
chr10	-	99390925	99391125
chr10	+	99429165	99429365
chr10	+	99492639	99492839
chr10	-	99492912	99493112
chr10	+	99520851	99521051
chr10	-	99600063	99600263
chr10	-	99657895	99658095
chr10	-	99686114	99686314
chr10	+	99779995	99780195
chr10	-	99959647	99959847
chr10	-	100011961	100012161
chr10	-	100160706	100160906
chr10	-	100185520	100185720
chr10	+	100985059	100985259
chr10	-	101080708	101080908
chr10	+	101179994	101180194
chr10	+	101284530	101284730
chr10	-	101409712	101409912
chr10	+	101481506	101481706
chr10	+	101485791	101485991
chr10	-	101532625	101532825
chr10	-	101657842	101658042
chr10	-	101718985	101719185
chr10	-	101825855	101826055
chr10	-	101933585	101933785
chr10	-	101975765	101975965
chr10	-	101993520	101993720
chr10	-	102011811	102012011
chr10	-	102029976	102030176
chr10	-	102030801	102031001
chr10	-	102035961	102036161
chr10	+	102079415	102079615
chr10	+	102097609	102097809
chr10	+	102101911	102102111
chr10	-	102212984	102213184
chr10	-	102265967	102266167
chr10	-	102276822	102277022
chr10	+	102279313	102279513
chr10	+	102285956	102286156
chr10	+	102499291	102499491
chr10	+	102665544	102665744
chr10	+	102678862	102679062
chr10	-	102752694	102752894
chr10	+	102779540	102779740
chr10	+	102784237	102784437
chr10	+	102785042	102785242
chr10	+	102813806	102814006
chr10	+	102883720	102883920
chr10	-	103103976	103104176
chr10	-	103330164	103330364
chr10	-	103335226	103335426
chr10	+	103336792	103336992
chr10	-	103338148	103338348
chr10	-	103426184	103426384
chr10	-	103532672	103532872
chr10	-	103563354	103563554
chr10	-	103578947	103579147
chr10	-	103580915	103581115
chr10	-	103783087	103783287
chr10	+	103887395	103887595
chr10	+	103892590	103892790
chr10	+	103906564	103906764
chr10	+	103909441	103909641
chr10	-	103976397	103976597
chr10	+	104009595	104009795
chr10	-	104145728	104145928
chr10	-	104162323	104162523
chr10	+	104165931	104166131
chr10	+	104174661	104174861
chr10	+	104219538	104219738
chr10	-	104221144	104221344
chr10	+	104252146	104252346
chr10	+	104258714	104258914
chr10	-	104394935	104395135
chr10	+	104463819	104464019
chr10	-	104526165	104526365
chr10	+	104586611	104586811
chr10	+	104609877	104610077
chr10	-	104669849	104670049
chr10	+	104924404	104924604
chr10	-	105028024	105028224
chr10	+	105100253	105100453
chr10	-	105118296	105118496
chr10	-	105148276	105148476
chr10	-	105197316	105197516
chr10	+	105228292	105228492
chr10	-	105244220	105244420
chr10	-	105376950	105377150
chr10	-	105485557	105485757
chr10	-	105551111	105551311
chr10	+	105667009	105667209
chr10	-	105717644	105717844
chr10	+	105830169	105830369
chr10	+	105872511	105872711
chr10	-	105872835	105873035
chr10	-	105897747	105897947
chr10	-	105975306	105975506
chr10	+	105981729	105981929
chr10	+	106009122	106009322
chr10	+	106024772	106024972
chr10	+	106027440	106027640
chr10	+	106107887	106108087
chr10	-	106391703	106391903
chr10	-	108706329	108706529
chr10	-	111642824	111643024
chr10	+	111703303	111703503
chr10	+	111862323	111862523
chr10	+	111977735	111977935
chr10	-	111978070	111978270
chr10	+	112053015	112053215
chr10	+	112252267	112252467
chr10	+	112318484	112318684
chr10	+	112630779	112630979
chr10	-	112714810	112715010
chr10	-	113910617	113910817
chr10	+	113931230	113931430
chr10	+	114034081	114034281
chr10	+	114144464	114144664
chr10	-	114144851	114145051
chr10	+	114194717	114194917
chr10	+	114210071	114210271
chr10	+	114700754	114700954
chr10	-	115302940	115303140
chr10	-	115347823	115348023
chr10	-	115396777	115396977
chr10	+	115413359	115413559
chr10	+	115447041	115447241
chr10	+	115470579	115470779
chr10	+	115515958	115516158
chr10	+	115523774	115523974
chr10	-	115524083	115524283
chr10	+	115602271	115602471
chr10	+	115608075	115608275
chr10	+	115633798	115633998
chr10	-	115647959	115648159
chr10	-	115881086	115881286
chr10	+	115912185	115912385
chr10	+	115940508	115940708
chr10	+	115955791	115955991
chr10	-	115998515	115998715
chr10	-	116090481	116090681
chr10	-	116237766	116237966
chr10	+	116407505	116407705
chr10	+	116580399	116580599
chr10	-	116688289	116688489
chr10	+	118021291	118021491
chr10	+	118296594	118296794
chr10	-	118340681	118340881
chr10	-	118415328	118415528
chr10	-	118456787	118456987
chr10	-	118636068	118636268
chr10	-	118728810	118729010
chr10	+	118887116	118887316
chr10	+	118950458	118950658
chr10	-	118991316	118991516
chr10	+	119123656	119123856
chr10	-	119293175	119293375
chr10	+	119795111	119795311
chr10	+	119798811	119799011
chr10	-	119956124	119956324
chr10	-	120085144	120085344
chr10	-	120479913	120480113
chr10	+	120829929	120830129
chr10	-	120853700	120853900
chr10	-	120913699	120913899
chr10	+	120928056	120928256
chr10	-	120957472	120957672
chr10	-	121275621	121275821
chr10	-	121276927	121277127
chr10	-	121332060	121332260
chr10	+	121345735	121345935
chr10	+	121419151	121419351
chr10	+	121500376	121500576
chr10	+	121540817	121541017
chr10	+	121570146	121570346
chr10	-	121570420	121570620
chr10	+	121621828	121622028
chr10	+	121647727	121647927
chr10	+	122601824	122602024
chr10	-	122653645	122653845
chr10	-	123315209	123315409
chr10	-	123673835	123674035
chr10	+	123724178	123724378
chr10	+	123799741	123799941
chr10	+	123944343	123944543
chr10	+	123964694	123964894
chr10	+	124026094	124026294
chr10	+	124147222	124147422
chr10	+	124238206	124238406
chr10	-	124310338	124310538
chr10	+	124448920	124449120
chr10	-	124529882	124530082
chr10	-	124590835	124591035
chr10	-	124598946	124599146
chr10	+	124703320	124703520
chr10	-	124730202	124730402
chr10	+	124747798	124747998
chr10	+	124783660	124783860
chr10	+	124904962	124905162
chr10	-	125416582	125416782
chr10	-	125629816	125630016
chr10	-	125794426	125794626
chr10	+	126090331	126090531
chr10	-	126140547	126140747
chr10	-	126374772	126374972
chr10	+	126470082	126470282
chr10	+	126507113	126507313
chr10	-	126621867	126622067
chr10	-	126682052	126682252
chr10	-	127340537	127340737
chr10	+	127399561	127399761
chr10	+	127418820	127419020
chr10	-	127431474	127431674
chr10	-	127452925	127453125
chr10	-	127502282	127502482
chr10	+	127558901	127559101
chr10	+	127658518	127658718
chr10	-	127658898	127659098
chr10	-	128009069	128009269
chr10	-	128108410	128108610
chr10	-	128181394	128181594
chr10	-	128192499	128192699
chr10	-	128842178	128842378
chr10	+	129580609	129580809
chr10	+	129735442	129735642
chr10	+	129813629	129813829
chr10	-	131224632	131224832
chr10	-	131824767	131824967
chr10	-	132822702	132822902
chr10	+	132999346	132999546
chr10	+	133608587	133608787
chr10	-	133608954	133609154
chr10	+	133645054	133645254
chr10	+	133808399	133808599
chr10	+	133811244	133811444
chr10	+	133854039	133854239
chr10	-	133856337	133856537
chr10	-	133890463	133890663
chr10	+	133912323	133912523
chr10	+	134000857	134001057
chr10	+	134108988	134109188
chr10	+	134271207	134271407
chr10	-	134309463	134309663
chr10	-	134514800	134515000
chr10	-	134604555	134604755
chr10	+	134605729	134605929
chr10	+	134638524	134638724
chr10	+	134869564	134869764
chr10	+	134870437	134870637
chr10	+	134899858	134900058
chr10	-	134940541	134940741
chr10	-	134977973	134978173
chr10	-	134991406	134991606
chr10	+	135004976	135005176
chr10	-	135011482	135011682
chr10	+	135031039	135031239
chr10	-	135049811	135050011
chr10	-	135059641	135059841
chr10	+	135075430	135075630
chr10	+	135082181	135082381
chr10	+	135083643	135083843
chr10	+	135097896	135098096
chr10	+	135169381	135169581
chr10	-	135229958	135230158
chr10	-	135259208	135259408
chr10	-	135261746	135261946
chr10	-	135328689	135328889
