# Supplementary material for: Intergenic, gene terminal, and intragenic CpG islands in the human genome
Source: BMC Genomics. 2010 Jan 19;11:48. doi: 10.1186/1471-2164-11-48 (PMC2817693; doi:10.1186/1471-2164-11-48)
Supplement: Additional file 2 — Gene elements. The archive contains row data used for statistical significance of gene elements and CGIs overlap. See Table 1 and Figure 1 in the manuscript. [file 1471-2164-11-48-S2.ZIP › 1intron_coding_exon_200bp_3/1intron_coding_exon_200bp_3_chr11.txt]

chr11	+	183510	183710
chr11	+	197102	197302
chr11	+	199069	199269
chr11	-	200001	200201
chr11	+	225847	226047
chr11	+	228796	228996
chr11	+	233839	234039
chr11	+	269125	269325
chr11	+	281774	281974
chr11	+	361907	362107
chr11	+	369216	369416
chr11	-	384525	384725
chr11	+	399667	399867
chr11	-	440638	440838
chr11	-	490655	490855
chr11	+	524011	524211
chr11	-	530862	531062
chr11	+	550482	550682
chr11	-	571607	571807
chr11	-	603866	604066
chr11	-	627590	627790
chr11	-	681599	681799
chr11	+	690413	690613
chr11	-	737579	737779
chr11	-	765143	765343
chr11	-	792892	793092
chr11	+	793893	794093
chr11	+	801395	801595
chr11	+	811426	811626
chr11	+	819766	819966
chr11	-	840368	840568
chr11	+	894505	894705
chr11	+	949235	949435
chr11	-	962256	962456
chr11	+	1005561	1005761
chr11	-	1064978	1065178
chr11	+	1287071	1287271
chr11	+	1413644	1413844
chr11	-	1432415	1432615
chr11	+	1543201	1543401
chr11	+	1741397	1741597
chr11	+	1812698	1812898
chr11	+	1857691	1857891
chr11	+	1859036	1859236
chr11	-	1925186	1925386
chr11	+	2112972	2113172
chr11	-	2118754	2118954
chr11	-	2137804	2138004
chr11	-	2148577	2148777
chr11	+	2279361	2279561
chr11	+	2280448	2280648
chr11	+	2281711	2281911
chr11	+	2368016	2368216
chr11	+	2400525	2400725
chr11	-	2439521	2439721
chr11	-	2861941	2862141
chr11	+	2877001	2877201
chr11	-	2881296	2881496
chr11	-	2956149	2956349
chr11	-	3018838	3019038
chr11	-	3025808	3026008
chr11	-	3104362	3104562
chr11	-	3349510	3349710
chr11	+	3619411	3619611
chr11	-	3637083	3637283
chr11	-	3647748	3647948
chr11	+	3759647	3759847
chr11	+	3794957	3795157
chr11	+	3945156	3945356
chr11	-	4072838	4073038
chr11	-	4367556	4367756
chr11	-	4551279	4551479
chr11	-	4579493	4579693
chr11	+	4582684	4582884
chr11	-	4966117	4966317
chr11	+	5580850	5581050
chr11	+	5582138	5582338
chr11	-	5610561	5610761
chr11	+	5657366	5657566
chr11	+	5674852	5675052
chr11	-	6183494	6183694
chr11	-	6201045	6201245
chr11	+	6247273	6247473
chr11	-	6368723	6368923
chr11	-	6381629	6381829
chr11	-	6436103	6436303
chr11	+	6457928	6458128
chr11	+	6480357	6480557
chr11	-	6546673	6546873
chr11	+	6581009	6581209
chr11	-	6582167	6582367
chr11	-	6612114	6612314
chr11	+	6660729	6660929
chr11	-	6910480	6910680
chr11	+	6980315	6980515
chr11	+	7017319	7017519
chr11	+	7280644	7280844
chr11	+	7465732	7465932
chr11	+	7543158	7543358
chr11	-	7575481	7575681
chr11	-	7650331	7650531
chr11	+	7684229	7684429
chr11	+	7969702	7969902
chr11	+	8017566	8017766
chr11	-	8059672	8059872
chr11	-	8104928	8105128
chr11	-	8118317	8118517
chr11	-	8208628	8208828
chr11	+	8452603	8452803
chr11	-	8660940	8661140
chr11	-	8693942	8694142
chr11	+	8728543	8728743
chr11	-	8889795	8889995
chr11	-	8907657	8907857
chr11	-	8931461	8931661
chr11	-	8940307	8940507
chr11	-	8966406	8966606
chr11	-	9067953	9068153
chr11	-	9185756	9185956
chr11	+	9292243	9292443
chr11	+	9381211	9381411
chr11	+	9450598	9450798
chr11	+	9553809	9554009
chr11	-	9642402	9642602
chr11	+	10271937	10272137
chr11	+	10439436	10439636
chr11	-	10439864	10440064
chr11	-	10508875	10509075
chr11	-	10542498	10542698
chr11	+	10611890	10612090
chr11	-	10729581	10729781
chr11	-	10785009	10785209
chr11	+	11599281	11599481
chr11	+	11851721	11851921
chr11	+	11925866	11926066
chr11	-	11930995	11931195
chr11	+	11986292	11986492
chr11	+	12182171	12182371
chr11	+	12187418	12187618
chr11	+	12297617	12297817
chr11	+	12451666	12451866
chr11	+	12840171	12840371
chr11	+	13334660	13334860
chr11	+	13336355	13336555
chr11	-	13353886	13354086
chr11	-	13399962	13400162
chr11	-	13673078	13673278
chr11	-	14273978	14274178
chr11	-	14472562	14472762
chr11	+	14498218	14498418
chr11	-	14623176	14623376
chr11	-	14864040	14864240
chr11	+	14949028	14949228
chr11	-	15052927	15053127
chr11	+	16318933	16319133
chr11	-	16716965	16717165
chr11	-	16795446	16795646
chr11	+	17146599	17146799
chr11	+	17274025	17274225
chr11	-	17330163	17330363
chr11	-	17453151	17453351
chr11	+	17522194	17522394
chr11	+	17571114	17571314
chr11	-	17698536	17698736
chr11	-	17986200	17986400
chr11	-	18014266	18014466
chr11	-	18081470	18081670
chr11	-	18091411	18091611
chr11	+	18213758	18213958
chr11	-	18245102	18245302
chr11	-	18287203	18287403
chr11	+	18295673	18295873
chr11	+	18313675	18313875
chr11	+	18377352	18377552
chr11	+	18393105	18393305
chr11	-	18434930	18435130
chr11	-	18497727	18497927
chr11	-	18553536	18553736
chr11	-	18556932	18557132
chr11	-	18590612	18590812
chr11	+	18612120	18612320
chr11	-	18677031	18677231
chr11	-	18700165	18700365
chr11	+	18749861	18750061
chr11	-	19095400	19095600
chr11	-	19166428	19166628
chr11	-	19208112	19208312
chr11	+	19218029	19218229
chr11	+	19810404	19810604
chr11	+	20345094	20345294
chr11	+	20365939	20366139
chr11	+	20579049	20579249
chr11	+	20652409	20652609
chr11	+	22181724	22181924
chr11	+	22319448	22319648
chr11	-	22653137	22653337
chr11	+	22807616	22807816
chr11	+	24707089	24707289
chr11	-	26310445	26310645
chr11	-	26541389	26541589
chr11	+	26699298	26699498
chr11	-	27033773	27033973
chr11	-	27335665	27335865
chr11	-	27390984	27391184
chr11	-	27480044	27480244
chr11	+	28075545	28075745
chr11	+	28188983	28189183
chr11	-	30309498	30309698
chr11	-	30514299	30514499
chr11	-	30903532	30903732
chr11	-	31115908	31116108
chr11	+	31306039	31306239
chr11	-	31348983	31349183
chr11	+	31441094	31441294
chr11	-	31488131	31488331
chr11	-	31780959	31781159
chr11	+	32412621	32412821
chr11	-	32562052	32562252
chr11	+	32632765	32632965
chr11	+	32814578	32814778
chr11	+	32931777	32931977
chr11	+	33003579	33003779
chr11	+	33032513	33032713
chr11	-	33037218	33037418
chr11	+	33139220	33139420
chr11	+	33306430	33306630
chr11	-	33522477	33522677
chr11	-	33695594	33695794
chr11	-	33748953	33749153
chr11	-	33837698	33837898
chr11	+	33847267	33847467
chr11	+	34049647	34049847
chr11	-	34086457	34086657
chr11	+	34334623	34334823
chr11	-	34417203	34417403
chr11	-	34471836	34472036
chr11	+	34489466	34489666
chr11	-	34620851	34621051
chr11	+	34894150	34894350
chr11	+	34909325	34909525
chr11	-	35117494	35117694
chr11	-	35293299	35293499
chr11	-	35295640	35295840
chr11	+	35503436	35503636
chr11	+	35663181	35663381
chr11	-	35922271	35922471
chr11	+	36267287	36267487
chr11	-	36379412	36379612
chr11	+	36479145	36479345
chr11	+	36568308	36568508
chr11	+	36611208	36611408
chr11	+	43296564	43296764
chr11	+	43357157	43357357
chr11	+	43421980	43422180
chr11	+	43728835	43729035
chr11	+	43794271	43794471
chr11	+	43861009	43861209
chr11	+	43879440	43879640
chr11	+	44049180	44049380
chr11	-	44086375	44086575
chr11	+	44287522	44287722
chr11	+	44578082	44578282
chr11	-	44884607	44884807
chr11	+	44916133	44916333
chr11	+	45159686	45159886
chr11	-	45160013	45160213
chr11	+	45263951	45264151
chr11	+	45788701	45788901
chr11	+	45833907	45834107
chr11	-	45864049	45864249
chr11	+	45895626	45895826
chr11	+	45901398	45901598
chr11	-	45905721	45905921
chr11	+	46062092	46062292
chr11	+	46277860	46278060
chr11	+	46295286	46295486
chr11	+	46345215	46345415
chr11	-	46490940	46491140
chr11	-	46526002	46526202
chr11	+	46593493	46593693
chr11	-	46622487	46622687
chr11	+	46673900	46674100
chr11	+	46679323	46679523
chr11	-	46697441	46697641
chr11	-	46745790	46745990
chr11	-	46796631	46796831
chr11	+	46896254	46896454
chr11	-	46914979	46915179
chr11	-	47193391	47193591
chr11	+	47226602	47226802
chr11	+	47237716	47237916
chr11	+	47238334	47238534
chr11	-	47252104	47252304
chr11	+	47356235	47356435
chr11	-	47388523	47388723
chr11	-	47404078	47404278
chr11	-	47426279	47426479
chr11	-	47465370	47465570
chr11	+	47555338	47555538
chr11	-	47617180	47617380
chr11	-	47658202	47658402
chr11	-	47692476	47692676
chr11	-	47743491	47743691
chr11	+	47826146	47826346
chr11	-	47959137	47959337
chr11	-	49178570	49178770
chr11	-	49184301	49184501
chr11	+	50209046	50209246
chr11	+	54789450	54789650
chr11	-	55410271	55410471
chr11	-	56834607	56834807
chr11	-	56844763	56844963
chr11	+	56858917	56859117
chr11	-	56862720	56862920
chr11	-	56903857	56904057
chr11	-	56913367	56913567
chr11	+	56949837	56950037
chr11	-	56984946	56985146
chr11	-	57025379	57025579
chr11	-	57052968	57053168
chr11	+	57091433	57091633
chr11	-	57122371	57122571
chr11	+	57184611	57184811
chr11	-	57197243	57197443
chr11	+	57235810	57236010
chr11	+	57261454	57261654
chr11	-	57315722	57315922
chr11	+	58099608	58099808
chr11	-	58103672	58103872
chr11	-	58239473	58239673
chr11	+	58363383	58363583
chr11	+	58467390	58467590
chr11	+	58471705	58471905
chr11	+	58648026	58648226
chr11	-	58673003	58673203
chr11	-	59134639	59134839
chr11	-	59163433	59163633
chr11	+	59181378	59181578
chr11	+	59297058	59297258
chr11	-	59297344	59297544
chr11	-	59333970	59334170
chr11	-	59368105	59368305
chr11	+	59390240	59390440
chr11	+	59567316	59567516
chr11	+	59586315	59586515
chr11	-	59612871	59613071
chr11	+	59705429	59705629
chr11	+	59816072	59816272
chr11	+	59821044	59821244
chr11	+	59861588	59861788
chr11	+	59908935	59909135
chr11	+	59921699	59921899
chr11	+	59939284	59939484
chr11	+	59954643	59954843
chr11	+	59986849	59987049
chr11	+	60024892	60025092
chr11	+	60047744	60047944
chr11	+	60152136	60152336
chr11	+	60227225	60227425
chr11	+	60295138	60295338
chr11	+	60314821	60315021
chr11	-	60366932	60367132
chr11	+	60430211	60430411
chr11	+	60444732	60444932
chr11	+	60451050	60451250
chr11	+	60474841	60475041
chr11	+	60530420	60530620
chr11	+	60542135	60542335
chr11	-	60626664	60626864
chr11	+	60662584	60662784
chr11	+	60746789	60746989
chr11	-	60765331	60765531
chr11	-	60815625	60815825
chr11	+	60856755	60856955
chr11	-	60858780	60858980
chr11	+	60880377	60880577
chr11	+	60889891	60890091
chr11	-	60918025	60918225
chr11	-	60939833	60940033
chr11	+	60953029	60953229
chr11	+	60961471	60961671
chr11	-	61005967	61006167
chr11	+	61104637	61104837
chr11	+	61244525	61244725
chr11	-	61314651	61314851
chr11	+	61361624	61361824
chr11	-	61381579	61381779
chr11	-	61404200	61404400
chr11	-	61431709	61431909
chr11	+	61441204	61441404
chr11	+	61478953	61479153
chr11	-	61479250	61479450
chr11	+	61491159	61491359
chr11	+	61652616	61652816
chr11	+	61715902	61716102
chr11	+	61734259	61734459
chr11	+	61767135	61767335
chr11	-	61794320	61794520
chr11	+	61822803	61823003
chr11	+	61880171	61880371
chr11	+	61880833	61881033
chr11	-	61943199	61943399
chr11	-	62059239	62059439
chr11	-	62095157	62095357
chr11	-	62096791	62096991
chr11	-	62101340	62101540
chr11	-	62113270	62113470
chr11	-	62124738	62124938
chr11	-	62137920	62138120
chr11	-	62144720	62144920
chr11	-	62159049	62159249
chr11	-	62163780	62163980
chr11	-	62189022	62189222
chr11	+	62229148	62229348
chr11	+	62232524	62232724
chr11	+	62259228	62259428
chr11	+	62300230	62300430
chr11	-	62311576	62311776
chr11	-	62327621	62327821
chr11	-	62328027	62328227
chr11	-	62351680	62351880
chr11	+	62394591	62394791
chr11	-	62405496	62405696
chr11	-	62508096	62508296
chr11	-	62524872	62525072
chr11	-	62658817	62659017
chr11	-	62741784	62741984
chr11	+	62753098	62753298
chr11	+	62821149	62821349
chr11	-	62894507	62894707
chr11	+	63014734	63014934
chr11	+	63032399	63032599
chr11	-	63060926	63061126
chr11	-	63084242	63084442
chr11	-	63122212	63122412
chr11	+	63195137	63195337
chr11	+	63228697	63228897
chr11	+	63341651	63341851
chr11	+	63419005	63419205
chr11	-	63419387	63419587
chr11	+	63440177	63440377
chr11	+	63469686	63469886
chr11	+	63512183	63512383
chr11	-	63512447	63512647
chr11	+	63689544	63689744
chr11	+	63716924	63717124
chr11	-	63731573	63731773
chr11	-	63749019	63749219
chr11	+	63749633	63749833
chr11	+	63751414	63751614
chr11	+	63755717	63755917
chr11	+	63759304	63759504
chr11	-	63766607	63766807
chr11	+	63770263	63770463
chr11	-	63775797	63775997
chr11	+	63808029	63808229
chr11	+	63820724	63820924
chr11	+	63824503	63824703
chr11	-	63831553	63831753
chr11	+	63843580	63843780
chr11	+	63864453	63864653
chr11	+	63867025	63867225
chr11	+	64082981	64083181
chr11	+	64085850	64086050
chr11	-	64116007	64116207
chr11	-	64159501	64159701
chr11	-	64221841	64222041
chr11	-	64266161	64266361
chr11	-	64268157	64268357
chr11	-	64282753	64282953
chr11	-	64300675	64300875
chr11	-	64332148	64332348
chr11	-	64365953	64366153
chr11	-	64398567	64398767
chr11	+	64440784	64440984
chr11	-	64449982	64450182
chr11	+	64520723	64520923
chr11	+	64542210	64542410
chr11	-	64551685	64551885
chr11	+	64607780	64607980
chr11	+	64608961	64609161
chr11	+	64620844	64621044
chr11	-	64636116	64636316
chr11	-	64646473	64646673
chr11	+	64657316	64657516
chr11	+	64695172	64695372
chr11	+	64790427	64790627
chr11	-	64857966	64858166
chr11	+	64903713	64903913
chr11	+	64913206	64913406
chr11	-	65049312	65049512
chr11	+	65081475	65081675
chr11	-	65117922	65118122
chr11	+	65136864	65137064
chr11	+	65151250	65151450
chr11	-	65165648	65165848
chr11	+	65186672	65186872
chr11	-	65236493	65236693
chr11	+	65317876	65318076
chr11	-	65358149	65358349
chr11	+	65381943	65382143
chr11	+	65396090	65396290
chr11	-	65403989	65404189
chr11	+	65424087	65424287
chr11	+	65443625	65443825
chr11	-	65486141	65486341
chr11	+	65527471	65527671
chr11	-	65536332	65536532
chr11	-	65547109	65547309
chr11	+	65569137	65569337
chr11	+	65717331	65717531
chr11	+	65785587	65785787
chr11	+	65795642	65795842
chr11	-	65802585	65802785
chr11	-	65812340	65812540
chr11	-	65865671	65865871
chr11	-	65892719	65892919
chr11	+	65895409	65895609
chr11	-	65945402	65945602
chr11	+	65962478	65962678
chr11	+	65992678	65992878
chr11	+	66009018	66009218
chr11	-	66034754	66034954
chr11	-	66068029	66068229
chr11	+	66117487	66117687
chr11	+	66148059	66148259
chr11	-	66164171	66164371
chr11	-	66193339	66193539
chr11	+	66244930	66245130
chr11	+	66282888	66283088
chr11	+	66558490	66558690
chr11	+	66589741	66589941
chr11	+	66703924	66704124
chr11	+	66776539	66776739
chr11	+	66801117	66801317
chr11	+	66805304	66805504
chr11	+	66815321	66815521
chr11	+	66827963	66828163
chr11	+	66831216	66831416
chr11	-	66877125	66877325
chr11	+	66897370	66897570
chr11	+	66925574	66925774
chr11	+	66928930	66929130
chr11	-	66952671	66952871
chr11	+	66966274	66966474
chr11	+	66980033	66980233
chr11	+	66992865	66993065
chr11	-	67007305	67007505
chr11	-	67026766	67026966
chr11	-	67031737	67031937
chr11	+	67047131	67047331
chr11	-	67131124	67131324
chr11	-	67153099	67153299
chr11	-	67159311	67159511
chr11	-	67169935	67170135
chr11	+	67190752	67190952
chr11	+	67565594	67565794
chr11	-	67621174	67621374
chr11	-	67709972	67710172
chr11	+	67787535	67787735
chr11	+	67871689	67871889
chr11	+	68068680	68068880
chr11	-	68209049	68209249
chr11	-	68271411	68271611
chr11	-	68336621	68336821
chr11	+	68427566	68427766
chr11	-	68428083	68428283
chr11	+	68533697	68533897
chr11	+	68577875	68578075
chr11	-	69165461	69165661
chr11	-	69197271	69197471
chr11	-	69227314	69227514
chr11	-	69298077	69298277
chr11	+	69342218	69342418
chr11	+	69611304	69611504
chr11	+	69626618	69626818
chr11	+	69673262	69673462
chr11	+	69847954	69848154
chr11	+	70185148	70185348
chr11	-	70387315	70387515
chr11	+	70833348	70833548
chr11	+	70843602	70843802
chr11	-	71176327	71176527
chr11	+	71311802	71312002
chr11	+	71345719	71345919
chr11	+	71383211	71383411
chr11	-	71388707	71388907
chr11	+	71401388	71401588
chr11	-	71406989	71407189
chr11	+	71424395	71424595
chr11	-	71477860	71478060
chr11	-	71487951	71488151
chr11	+	71499650	71499850
chr11	+	71527453	71527653
chr11	+	71583761	71583961
chr11	+	71609360	71609560
chr11	-	71613859	71614059
chr11	-	71629982	71630182
chr11	-	71691066	71691266
chr11	-	71819056	71819256
chr11	-	71997444	71997644
chr11	-	72031019	72031219
chr11	-	72100193	72100393
chr11	-	72101262	72101462
chr11	+	72169467	72169667
chr11	+	72205219	72205419
chr11	-	72210435	72210635
chr11	+	72404301	72404501
chr11	+	72735374	72735574
chr11	-	72777875	72778075
chr11	+	72856897	72857097
chr11	+	73037503	73037703
chr11	-	73037781	73037981
chr11	+	73149058	73149258
chr11	+	73193518	73193718
chr11	+	73267270	73267470
chr11	+	73275845	73276045
chr11	+	73346808	73347008
chr11	-	73357152	73357352
chr11	-	73395073	73395273
chr11	+	73491623	73491823
chr11	+	73592219	73592419
chr11	+	73624392	73624592
chr11	-	73627950	73628150
chr11	-	73693106	73693306
chr11	+	73786543	73786743
chr11	-	73981412	73981612
chr11	-	74102173	74102373
chr11	-	74107526	74107726
chr11	-	74240776	74240976
chr11	-	74295150	74295350
chr11	+	74329277	74329477
chr11	+	74353525	74353725
chr11	+	74358056	74358256
chr11	+	74393904	74394104
chr11	+	74551146	74551346
chr11	+	74552454	74552654
chr11	-	74554643	74554843
chr11	+	74740079	74740279
chr11	+	74789184	74789384
chr11	-	74792900	74793100
chr11	-	74817344	74817544
chr11	+	74866111	74866311
chr11	-	74955665	74955865
chr11	-	74994698	74994898
chr11	+	75055957	75056157
chr11	+	75108483	75108683
chr11	+	75115926	75116126
chr11	+	75173109	75173309
chr11	+	75179152	75179352
chr11	-	75204218	75204418
chr11	-	75585411	75585611
chr11	+	75769239	75769439
chr11	-	75835701	75835901
chr11	+	76054362	76054562
chr11	+	76315047	76315247
chr11	+	76387253	76387453
chr11	+	76473344	76473544
chr11	+	76476434	76476634
chr11	-	76519347	76519547
chr11	-	76668093	76668293
chr11	+	76780823	76781023
chr11	-	76979305	76979505
chr11	-	77011367	77011567
chr11	-	77018593	77018793
chr11	-	77087387	77087587
chr11	+	77209021	77209221
chr11	-	77231323	77231523
chr11	-	77296505	77296705
chr11	-	77349833	77350033
chr11	-	77379994	77380194
chr11	-	77461836	77462036
chr11	-	77509869	77510069
chr11	-	77516131	77516331
chr11	-	77669596	77669796
chr11	-	77881890	77882090
chr11	-	77960138	77960338
chr11	-	78050285	78050485
chr11	-	82241967	82242167
chr11	+	82288724	82288924
chr11	-	82303542	82303742
chr11	+	82385713	82385913
chr11	+	82549815	82550015
chr11	-	82583419	82583619
chr11	-	82668952	82669152
chr11	-	83639983	83640183
chr11	-	83923423	83923623
chr11	+	84987148	84987348
chr11	+	85022576	85022776
chr11	-	85039034	85039234
chr11	-	85099924	85100124
chr11	-	85109651	85109851
chr11	+	85146115	85146315
chr11	+	85261700	85261900
chr11	-	85261987	85262187
chr11	+	85457140	85457340
chr11	+	85638784	85638984
chr11	+	85694733	85694933
chr11	+	85774539	85774739
chr11	-	85786433	85786633
chr11	-	85945393	85945593
chr11	+	86060251	86060451
chr11	+	86456182	86456382
chr11	-	86706926	86707126
chr11	-	87522772	87522972
chr11	-	87707899	87708099
chr11	+	88419827	88420027
chr11	-	88551589	88551789
chr11	-	88822341	88822541
chr11	+	88863805	88864005
chr11	-	89042320	89042520
chr11	+	89176674	89176874
chr11	+	89408502	89408702
chr11	-	89507657	89507857
chr11	-	89576244	89576444
chr11	+	89595506	89595706
chr11	-	91728219	91728419
chr11	-	92553696	92553896
chr11	+	92570391	92570591
chr11	+	92761632	92761832
chr11	-	93100452	93100652
chr11	+	93111850	93112050
chr11	+	93122958	93123158
chr11	+	93129928	93130128
chr11	+	93160613	93160813
chr11	-	93502308	93502508
chr11	-	93769339	93769539
chr11	+	93865395	93865595
chr11	+	93870683	93870883
chr11	+	93941342	93941542
chr11	+	93958057	93958257
chr11	-	94141375	94141575
chr11	-	94566335	94566535
chr11	+	95162003	95162203
chr11	-	95163556	95163756
chr11	-	95235179	95235379
chr11	-	95261074	95261274
chr11	-	95466330	95466530
chr11	+	95756573	95756773
chr11	+	99195283	99195483
chr11	-	100336931	100337131
chr11	-	100502100	100502300
chr11	-	100880740	100880940
chr11	+	101283554	101283754
chr11	+	101298380	101298580
chr11	+	101434619	101434819
chr11	+	101489883	101490083
chr11	-	101824810	101825010
chr11	-	101903925	101904125
chr11	-	101993001	101993201
chr11	-	102080717	102080917
chr11	-	102098615	102098815
chr11	-	102155687	102155887
chr11	-	102173442	102173642
chr11	-	102218858	102219058
chr11	+	102467525	102467725
chr11	-	102596723	102596923
chr11	-	103376194	103376394
chr11	-	104273406	104273606
chr11	-	104327036	104327236
chr11	-	104327943	104328143
chr11	-	104330939	104331139
chr11	-	104383272	104383472
chr11	-	104409064	104409264
chr11	-	104410412	104410612
chr11	-	104420596	104420796
chr11	+	104477144	104477344
chr11	-	104987023	104987223
chr11	-	105386048	105386248
chr11	+	105434601	105434801
chr11	-	105453831	105454031
chr11	-	106362068	106362268
chr11	-	106815120	106815320
chr11	+	106936500	106936700
chr11	+	106968055	106968255
chr11	+	107234393	107234593
chr11	+	107409536	107409736
chr11	-	107497616	107497816
chr11	+	107598236	107598436
chr11	-	107663653	107663853
chr11	-	107807776	107807976
chr11	-	107855433	107855633
chr11	-	107862378	107862578
chr11	-	107867105	107867305
chr11	-	107917750	107917950
chr11	+	107969459	107969659
chr11	-	108041277	108041477
chr11	-	109607969	109608169
chr11	+	109655415	109655615
chr11	-	109806240	109806440
chr11	-	109959672	109959872
chr11	+	110066704	110066904
chr11	-	110657376	110657576
chr11	-	110734854	110735054
chr11	+	110874338	110874538
chr11	+	110891244	110891444
chr11	+	110917295	110917495
chr11	-	110978633	110978833
chr11	-	111141319	111141519
chr11	+	111236279	111236479
chr11	-	111255540	111255740
chr11	+	111287257	111287457
chr11	+	111300058	111300258
chr11	+	111340281	111340481
chr11	-	111401686	111401886
chr11	+	111448731	111448931
chr11	+	111456141	111456341
chr11	-	111462894	111463094
chr11	+	111530707	111530907
chr11	+	111546150	111546350
chr11	+	111555009	111555209
chr11	+	111569205	111569405
chr11	+	111570384	111570584
chr11	+	111604325	111604525
chr11	+	112699018	112699218
chr11	+	112699724	112699924
chr11	-	112764002	112764202
chr11	-	112794069	112794269
chr11	-	113076101	113076301
chr11	-	113144900	113145100
chr11	-	113179810	113180010
chr11	+	113251176	113251376
chr11	+	113285025	113285225
chr11	+	113353501	113353701
chr11	+	113532067	113532267
chr11	+	113673681	113673881
chr11	+	113777428	113777628
chr11	-	113815608	113815808
chr11	-	113903834	113904034
chr11	-	113956271	113956471
chr11	+	113970395	113970595
chr11	-	114054534	114054734
chr11	-	114616351	114616551
chr11	-	116146149	116146349
chr11	+	116198868	116199068
chr11	-	116234626	116234826
chr11	-	116238254	116238454
chr11	+	116473868	116474068
chr11	+	116535658	116535858
chr11	+	116567978	116568178
chr11	+	116605102	116605302
chr11	+	116691260	116691460
chr11	+	116719890	116720090
chr11	-	116773240	116773440
chr11	-	117156736	117156936
chr11	-	117198643	117198843
chr11	-	117217954	117218154
chr11	+	117305011	117305211
chr11	+	117364105	117364305
chr11	-	117453232	117453432
chr11	-	117521155	117521355
chr11	-	117544677	117544877
chr11	-	117588487	117588687
chr11	-	117616303	117616503
chr11	+	117639820	117640020
chr11	-	117680927	117681127
chr11	+	117718277	117718477
chr11	+	117724750	117724950
chr11	+	117744354	117744554
chr11	+	117782660	117782860
chr11	+	117844498	117844698
chr11	-	117907797	117907997
chr11	+	117935509	117935709
chr11	+	117956969	117957169
chr11	+	117990282	117990482
chr11	-	118026463	118026663
chr11	-	118157104	118157304
chr11	-	118276118	118276318
chr11	+	118285632	118285832
chr11	+	118332601	118332801
chr11	+	118354500	118354700
chr11	+	118394001	118394201
chr11	+	118431791	118431991
chr11	+	118463973	118464173
chr11	-	118464229	118464429
chr11	-	118476329	118476529
chr11	+	118477214	118477414
chr11	+	118485822	118486022
chr11	+	118506443	118506643
chr11	+	118529744	118529944
chr11	+	118548073	118548273
chr11	+	118550170	118550370
chr11	+	118555410	118555610
chr11	+	118561642	118561842
chr11	+	118562987	118563187
chr11	-	118582533	118582733
chr11	-	118691184	118691384
chr11	-	118715769	118715969
chr11	-	118736155	118736355
chr11	+	118796588	118796788
chr11	-	119007358	119007558
chr11	-	119054686	119054886
chr11	+	119512945	119513145
chr11	+	119601378	119601578
chr11	+	119622166	119622366
chr11	+	119705694	119705894
chr11	+	119781835	119782035
chr11	+	120178410	120178610
chr11	+	120423245	120423445
chr11	+	120481548	120481748
chr11	+	120680078	120680278
chr11	+	120845724	120845924
chr11	+	122151935	122152135
chr11	+	122155213	122155413
chr11	+	122225784	122225984
chr11	-	122262112	122262312
chr11	-	122433838	122434038
chr11	-	122436717	122436917
chr11	+	122570630	122570830
chr11	-	122984721	122984921
chr11	-	123021669	123021869
chr11	-	123104181	123104381
chr11	-	123105744	123105944
chr11	+	123260961	123261161
chr11	+	123499952	123500152
chr11	+	123987884	123988084
chr11	+	124001808	124002008
chr11	-	124002157	124002357
chr11	-	124035910	124036110
chr11	+	124048547	124048747
chr11	+	124056293	124056493
chr11	-	124115206	124115406
chr11	-	124126687	124126887
chr11	-	124133634	124133834
chr11	+	124174776	124174976
chr11	+	124243706	124243906
chr11	-	124254682	124254882
chr11	-	124272368	124272568
chr11	+	124310827	124311027
chr11	+	124451661	124451861
chr11	-	124726499	124726699
chr11	+	124864372	124864572
chr11	+	124871412	124871612
chr11	+	124971962	124972162
chr11	-	125001939	125002139
chr11	+	125055633	125055833
chr11	-	125121462	125121662
chr11	-	125279686	125279886
chr11	-	125396626	125396826
chr11	+	125586354	125586554
chr11	-	125610193	125610393
chr11	+	125643592	125643792
chr11	+	125646340	125646540
chr11	+	125650697	125650897
chr11	+	125667380	125667580
chr11	+	125681473	125681673
chr11	+	125781376	125781576
chr11	-	125781663	125781863
chr11	-	125804394	125804594
chr11	-	125938018	125938218
chr11	-	127865682	127865882
chr11	+	127947966	127948166
chr11	+	128133018	128133218
chr11	-	128139927	128140127
chr11	-	128215370	128215570
chr11	+	128279335	128279535
chr11	-	128287316	128287516
chr11	-	128311755	128311955
chr11	+	128373223	128373423
chr11	+	128811654	128811854
chr11	-	129227766	129227966
chr11	-	129263901	129264101
chr11	-	129320118	129320318
chr11	+	129335800	129336000
chr11	+	129484332	129484532
chr11	-	129535166	129535366
chr11	-	129615002	129615202
chr11	+	129802471	129802671
chr11	+	129836392	129836592
chr11	-	130048294	130048494
chr11	+	130289170	130289370
chr11	+	131286466	131286666
chr11	-	131286753	131286953
chr11	-	132032425	132032625
chr11	-	132318116	132318316
chr11	-	133444265	133444465
chr11	-	133536997	133537197
chr11	+	133598766	133598966
chr11	-	133600450	133600650
chr11	+	133627743	133627943
chr11	+	133631450	133631650
chr11	+	133633910	133634110
chr11	+	133652228	133652428
chr11	+	133667034	133667234
chr11	+	133685473	133685673
chr11	-	133707252	133707452
chr11	-	133759293	133759493
