# Supplementary material for: Intergenic, gene terminal, and intragenic CpG islands in the human genome
Source: BMC Genomics. 2010 Jan 19;11:48. doi: 10.1186/1471-2164-11-48 (PMC2817693; doi:10.1186/1471-2164-11-48)
Supplement: Additional file 2 — Gene elements. The archive contains row data used for statistical significance of gene elements and CGIs overlap. See Table 1 and Figure 1 in the manuscript. [file 1471-2164-11-48-S2.ZIP › 1intron_coding_exon_200bp_3/1intron_coding_exon_200bp_3_chr12.txt]

chr12	-	19078	19278
chr12	-	184126	184326
chr12	+	239077	239277
chr12	+	390972	391172
chr12	-	439973	440173
chr12	+	642554	642754
chr12	-	733752	733952
chr12	+	912201	912401
chr12	+	1062389	1062589
chr12	+	1611883	1612083
chr12	-	1733942	1734142
chr12	+	1780269	1780469
chr12	+	1810160	1810360
chr12	-	1894363	1894563
chr12	+	1983508	1983708
chr12	+	2094449	2094649
chr12	+	2099550	2099750
chr12	+	2776363	2776563
chr12	-	2792284	2792484
chr12	-	2810288	2810488
chr12	+	2853203	2853403
chr12	+	2867136	2867336
chr12	+	2888754	2888954
chr12	+	2990229	2990429
chr12	+	2997770	2997970
chr12	+	3257646	3257846
chr12	+	3519831	3520031
chr12	-	3520219	3520419
chr12	-	3659777	3659977
chr12	+	3809116	3809316
chr12	+	4255230	4255430
chr12	-	4300731	4300931
chr12	-	4352125	4352325
chr12	-	4423664	4423864
chr12	+	4515243	4515443
chr12	+	4521109	4521309
chr12	-	4570726	4570926
chr12	+	4617327	4617527
chr12	+	4633517	4633717
chr12	-	4700316	4700516
chr12	-	5902232	5902432
chr12	+	6101951	6102151
chr12	+	6204651	6204851
chr12	+	6292854	6293054
chr12	-	6299101	6299301
chr12	-	6313684	6313884
chr12	+	6353594	6353794
chr12	-	6431740	6431940
chr12	-	6445779	6445979
chr12	+	6488942	6489142
chr12	-	6514289	6514489
chr12	-	6529324	6529524
chr12	-	6530931	6531131
chr12	-	6546250	6546450
chr12	-	6581925	6582125
chr12	-	6626440	6626640
chr12	-	6636226	6636426
chr12	-	6658611	6658811
chr12	+	6677271	6677471
chr12	-	6704246	6704446
chr12	+	6731511	6731711
chr12	+	6748828	6749028
chr12	+	6752417	6752617
chr12	+	6804708	6804908
chr12	+	6809576	6809776
chr12	-	6820770	6820970
chr12	+	6830057	6830257
chr12	+	6834624	6834824
chr12	-	6847107	6847307
chr12	+	6851462	6851662
chr12	+	6895640	6895840
chr12	+	6923698	6923898
chr12	-	6961327	6961527
chr12	+	6995638	6995838
chr12	-	7039483	7039683
chr12	+	7152781	7152981
chr12	-	7163426	7163626
chr12	+	7172365	7172565
chr12	+	7176685	7176885
chr12	+	7201150	7201350
chr12	-	7234388	7234588
chr12	-	7485110	7485310
chr12	-	7546428	7546628
chr12	+	7709519	7709719
chr12	-	7755516	7755716
chr12	+	7790980	7791180
chr12	+	7813644	7813844
chr12	-	7833629	7833829
chr12	+	7907031	7907231
chr12	-	7939603	7939803
chr12	+	7979682	7979882
chr12	+	8086319	8086519
chr12	+	8133597	8133797
chr12	+	8169222	8169422
chr12	-	8216501	8216701
chr12	+	8268372	8268572
chr12	+	8501559	8501759
chr12	-	8557624	8557824
chr12	-	8583811	8584011
chr12	-	8650876	8651076
chr12	+	8705709	8705909
chr12	+	8793523	8793723
chr12	+	8866843	8867043
chr12	+	8963417	8963617
chr12	-	8974791	8974991
chr12	+	8989891	8990091
chr12	-	9033581	9033781
chr12	-	9116735	9116935
chr12	-	9157407	9157607
chr12	-	9247815	9248015
chr12	+	9651417	9651617
chr12	-	9713659	9713859
chr12	+	9804419	9804619
chr12	-	9871493	9871693
chr12	-	9901504	9901704
chr12	+	9975940	9976140
chr12	+	10015241	10015441
chr12	-	10015554	10015754
chr12	+	10042702	10042902
chr12	+	10056449	10056649
chr12	-	10096645	10096845
chr12	-	10133089	10133289
chr12	-	10171712	10171912
chr12	+	10215667	10215867
chr12	+	10228994	10229194
chr12	+	10261727	10261927
chr12	-	10351951	10352151
chr12	-	10430877	10431077
chr12	-	10452877	10453077
chr12	-	10463831	10464031
chr12	-	10479277	10479477
chr12	-	10494446	10494646
chr12	-	10640848	10641048
chr12	-	10654547	10654747
chr12	-	10677991	10678191
chr12	-	10763010	10763210
chr12	-	10892274	10892474
chr12	+	10927819	10928019
chr12	-	10973204	10973404
chr12	-	11078752	11078952
chr12	-	11353607	11353807
chr12	+	11399490	11399690
chr12	+	11796449	11796649
chr12	-	12123940	12124140
chr12	-	12288857	12289057
chr12	-	12382762	12382962
chr12	-	12401711	12401911
chr12	+	12564871	12565071
chr12	+	12679776	12679976
chr12	+	12762824	12763024
chr12	+	12858130	12858330
chr12	+	12865964	12866164
chr12	-	12953373	12953573
chr12	-	12986530	12986730
chr12	+	13044037	13044237
chr12	-	13088642	13088842
chr12	-	13133111	13133311
chr12	+	13139599	13139799
chr12	-	13255790	13255990
chr12	-	13417640	13417840
chr12	+	13909798	13909998
chr12	+	14478336	14478536
chr12	-	14480453	14480653
chr12	-	14597614	14597814
chr12	-	14732265	14732465
chr12	-	14844985	14845185
chr12	-	14885355	14885555
chr12	-	14928447	14928647
chr12	-	14982254	14982454
chr12	+	14994532	14994732
chr12	-	15022348	15022548
chr12	+	15261429	15261629
chr12	+	15527973	15528173
chr12	-	15593428	15593628
chr12	+	15726893	15727093
chr12	+	15927540	15927740
chr12	+	16000935	16001135
chr12	-	16398580	16398780
chr12	-	16604740	16604940
chr12	-	16645070	16645270
chr12	-	18133158	18133358
chr12	-	18745978	18746178
chr12	-	18757188	18757388
chr12	-	18763834	18764034
chr12	+	18781359	18781559
chr12	+	19506509	19506709
chr12	+	20600659	20600859
chr12	+	20745317	20745517
chr12	+	20899027	20899227
chr12	+	21063247	21063447
chr12	-	21185860	21186060
chr12	+	21363372	21363572
chr12	+	21422236	21422436
chr12	-	21482016	21482216
chr12	+	21543555	21543755
chr12	+	21550884	21551084
chr12	-	21570680	21570880
chr12	-	21624725	21624925
chr12	-	21691218	21691418
chr12	-	21810825	21811025
chr12	-	21851681	21851881
chr12	+	21980533	21980733
chr12	-	22090765	22090965
chr12	-	22331495	22331695
chr12	+	22588061	22588261
chr12	-	22669788	22669988
chr12	-	23607605	23607805
chr12	-	23620040	23620240
chr12	-	23890395	23890595
chr12	-	23940226	23940426
chr12	-	25113633	25113833
chr12	-	25199614	25199814
chr12	+	25239076	25239276
chr12	-	25271614	25271814
chr12	-	25571157	25571357
chr12	+	25597069	25597269
chr12	-	26099647	26099847
chr12	-	26240152	26240352
chr12	-	26834428	26834628
chr12	+	26980578	26980778
chr12	-	26998494	26998694
chr12	+	27058077	27058277
chr12	+	27070418	27070618
chr12	+	27346135	27346335
chr12	+	27412260	27412460
chr12	+	27414127	27414327
chr12	+	27678908	27679108
chr12	+	27758778	27758978
chr12	+	27763806	27764006
chr12	-	27825403	27825603
chr12	+	28013393	28013593
chr12	+	28303362	28303562
chr12	+	28349647	28349847
chr12	-	29314839	29315039
chr12	-	29414423	29414623
chr12	-	29561772	29561972
chr12	-	29705086	29705286
chr12	-	29802978	29803178
chr12	-	30734779	30734979
chr12	-	30768653	30768853
chr12	-	30774484	30774684
chr12	+	30797344	30797544
chr12	+	31127812	31128012
chr12	-	31129328	31129528
chr12	-	31158666	31158866
chr12	-	31327073	31327273
chr12	-	31339535	31339735
chr12	-	31496678	31496878
chr12	-	31524457	31524657
chr12	+	31544393	31544593
chr12	-	31706469	31706669
chr12	+	31753293	31753493
chr12	+	32031238	32031438
chr12	+	32260246	32260446
chr12	+	32625959	32626159
chr12	+	32646160	32646360
chr12	-	32723667	32723867
chr12	-	32798287	32798487
chr12	-	32923234	32923434
chr12	+	33483373	33483573
chr12	+	34067962	34068162
chr12	-	36997134	36997334
chr12	-	37365687	37365887
chr12	-	37554581	37554781
chr12	-	38050331	38050531
chr12	+	38298545	38298745
chr12	-	38326531	38326731
chr12	+	38785121	38785321
chr12	+	38905422	38905622
chr12	+	38937115	38937315
chr12	+	39225203	39225403
chr12	+	39589940	39590140
chr12	-	40140140	40140340
chr12	-	40809921	40810121
chr12	-	40917794	40917994
chr12	+	41003887	41004087
chr12	+	41031752	41031952
chr12	-	41067605	41067805
chr12	-	41150429	41150629
chr12	-	42114442	42114642
chr12	+	42434205	42434405
chr12	+	42451088	42451288
chr12	-	42452433	42452633
chr12	-	42479573	42479773
chr12	+	42486090	42486290
chr12	-	42524999	42525199
chr12	+	43730374	43730574
chr12	+	44102805	44103005
chr12	+	44497518	44497718
chr12	-	44532947	44533147
chr12	-	44605125	44605325
chr12	-	45047391	45047591
chr12	-	45050908	45051108
chr12	-	45468669	45468869
chr12	-	46381655	46381855
chr12	-	46400926	46401126
chr12	-	46432020	46432220
chr12	-	46482325	46482525
chr12	+	46558817	46559017
chr12	-	46644474	46644674
chr12	-	46654913	46655113
chr12	-	46664650	46664850
chr12	-	46680176	46680376
chr12	-	46776478	46776678
chr12	-	46778175	46778375
chr12	+	46785251	46785451
chr12	+	46787920	46788120
chr12	+	46810211	46810411
chr12	-	46817897	46818097
chr12	-	46831356	46831556
chr12	+	47029895	47030095
chr12	-	47163412	47163612
chr12	-	47249291	47249491
chr12	-	47349323	47349523
chr12	-	47359201	47359401
chr12	-	47394575	47394775
chr12	+	47462420	47462620
chr12	-	47499025	47499225
chr12	-	47524101	47524301
chr12	+	47545497	47545697
chr12	+	47584794	47584994
chr12	-	47597159	47597359
chr12	-	47620158	47620358
chr12	-	47658805	47659005
chr12	-	47693161	47693361
chr12	-	47735077	47735277
chr12	-	47747086	47747286
chr12	-	47749157	47749357
chr12	-	47771440	47771640
chr12	-	47786008	47786208
chr12	-	47787096	47787296
chr12	-	47809773	47809973
chr12	+	47868826	47869026
chr12	+	47949313	47949513
chr12	+	47976026	47976226
chr12	+	48031165	48031365
chr12	+	48164438	48164638
chr12	-	48219543	48219743
chr12	-	48243190	48243390
chr12	+	48285231	48285431
chr12	+	48311249	48311449
chr12	-	48311595	48311795
chr12	+	48386904	48387104
chr12	-	48432600	48432800
chr12	+	48583627	48583827
chr12	+	48634003	48634203
chr12	+	48643340	48643540
chr12	-	48653626	48653826
chr12	+	48696480	48696680
chr12	+	48739607	48739807
chr12	+	48766009	48766209
chr12	+	48766469	48766669
chr12	-	48784142	48784342
chr12	-	48824108	48824308
chr12	+	48928482	48928682
chr12	+	49107610	49107810
chr12	+	49110343	49110543
chr12	+	49305824	49306024
chr12	+	49388296	49388496
chr12	+	49475757	49475957
chr12	-	49523202	49523402
chr12	+	49690544	49690744
chr12	-	49728529	49728729
chr12	-	49754133	49754333
chr12	-	49798823	49799023
chr12	+	49876648	49876848
chr12	-	49918972	49919172
chr12	-	49975930	49976130
chr12	-	49993955	49994155
chr12	-	50025929	50026129
chr12	+	50059141	50059341
chr12	+	50120557	50120757
chr12	+	50131973	50132173
chr12	+	50364023	50364223
chr12	+	50568417	50568617
chr12	+	50592948	50593148
chr12	+	50655114	50655314
chr12	+	50689039	50689239
chr12	+	50693536	50693736
chr12	+	50721659	50721859
chr12	+	50735879	50736079
chr12	-	50753954	50754154
chr12	-	50861015	50861215
chr12	+	50871453	50871653
chr12	-	50913672	50913872
chr12	-	50967374	50967574
chr12	+	50970947	50971147
chr12	-	50982337	50982537
chr12	-	50999416	50999616
chr12	-	51045222	51045422
chr12	-	51063850	51064050
chr12	-	51083961	51084161
chr12	-	51113304	51113504
chr12	-	51152332	51152532
chr12	-	51171788	51171988
chr12	-	51199212	51199412
chr12	-	51230295	51230495
chr12	-	51252719	51252919
chr12	-	51279164	51279364
chr12	-	51296432	51296632
chr12	-	51330605	51330805
chr12	-	51358808	51359008
chr12	-	51377948	51378148
chr12	-	51455654	51455854
chr12	-	51474383	51474583
chr12	-	51492029	51492229
chr12	-	51511678	51511878
chr12	-	51580117	51580317
chr12	+	51584508	51584708
chr12	+	51630177	51630377
chr12	+	51696322	51696522
chr12	+	51731704	51731904
chr12	-	51734493	51734693
chr12	-	51748356	51748556
chr12	+	51759161	51759361
chr12	+	51780561	51780761
chr12	-	51783711	51783911
chr12	-	51841441	51841641
chr12	+	51853195	51853395
chr12	-	51862044	51862244
chr12	-	51878003	51878203
chr12	+	51907212	51907412
chr12	+	51932667	51932867
chr12	+	51950227	51950427
chr12	-	51983245	51983445
chr12	+	52001193	52001393
chr12	+	52061508	52061708
chr12	+	52104137	52104337
chr12	+	52123240	52123440
chr12	+	52125864	52126064
chr12	-	52134921	52135121
chr12	-	52166674	52166874
chr12	+	52181864	52182064
chr12	-	52182236	52182436
chr12	-	52187194	52187394
chr12	-	52232689	52232889
chr12	-	52350000	52350200
chr12	-	52352697	52352897
chr12	+	52404937	52405137
chr12	+	52709504	52709704
chr12	-	52734413	52734613
chr12	-	52862675	52862875
chr12	+	52937364	52937564
chr12	-	52960874	52961074
chr12	+	52974985	52975185
chr12	-	53005233	53005433
chr12	-	53056006	53056206
chr12	-	53064616	53064816
chr12	-	53092016	53092216
chr12	+	53151083	53151283
chr12	+	53179204	53179404
chr12	+	53200543	53200743
chr12	+	53246823	53247023
chr12	-	53249664	53249864
chr12	-	53264372	53264572
chr12	-	53313285	53313485
chr12	+	53328096	53328296
chr12	-	53534692	53534892
chr12	+	54387327	54387527
chr12	+	54396782	54396982
chr12	+	54399348	54399548
chr12	+	54408126	54408326
chr12	-	54423813	54424013
chr12	+	54497516	54497716
chr12	-	54503560	54503760
chr12	-	54518059	54518259
chr12	-	54520934	54521134
chr12	-	54522490	54522690
chr12	+	54606926	54607126
chr12	+	54616866	54617066
chr12	+	54645786	54645986
chr12	+	54647706	54647906
chr12	+	54669796	54669996
chr12	+	54683467	54683667
chr12	+	54706630	54706830
chr12	+	54707629	54707829
chr12	+	54722274	54722474
chr12	+	54763600	54763800
chr12	+	54786437	54786637
chr12	+	54786839	54787039
chr12	+	54810431	54810631
chr12	+	54834662	54834862
chr12	+	54838533	54838733
chr12	-	54839782	54839982
chr12	-	54867358	54867558
chr12	-	54886850	54887050
chr12	-	54888350	54888550
chr12	+	54893808	54894008
chr12	+	54905222	54905422
chr12	-	54911613	54911813
chr12	+	54928345	54928545
chr12	+	54947643	54947843
chr12	-	54947992	54948192
chr12	-	54963909	54964109
chr12	-	54966697	54966897
chr12	+	55012663	55012863
chr12	-	55019258	55019458
chr12	-	55133807	55134007
chr12	+	55167787	55167987
chr12	-	55202141	55202341
chr12	-	55297584	55297784
chr12	-	55325405	55325605
chr12	-	55353117	55353317
chr12	-	55401511	55401711
chr12	+	55432046	55432246
chr12	-	55454217	55454417
chr12	-	55610536	55610736
chr12	-	55635216	55635416
chr12	-	55693723	55693923
chr12	+	55758468	55758668
chr12	-	55769405	55769605
chr12	+	55788012	55788212
chr12	+	55818307	55818507
chr12	+	55910651	55910851
chr12	-	55911051	55911251
chr12	-	55916732	55916932
chr12	-	55928854	55929054
chr12	-	55929359	55929559
chr12	+	55979201	55979401
chr12	-	56143842	56144042
chr12	+	56158940	56159140
chr12	-	56168250	56168450
chr12	+	56204568	56204768
chr12	+	56226877	56227077
chr12	+	56243287	56243487
chr12	+	56273873	56274073
chr12	+	56286732	56286932
chr12	+	56292778	56292978
chr12	+	56300783	56300983
chr12	+	56311764	56311964
chr12	-	56374374	56374574
chr12	+	56416928	56417128
chr12	-	56425268	56425468
chr12	+	56436777	56436977
chr12	-	56438351	56438551
chr12	-	56446248	56446448
chr12	+	56451823	56452023
chr12	-	56462909	56463109
chr12	-	56494277	56494477
chr12	+	56526221	56526421
chr12	-	56621939	56622139
chr12	-	57563082	57563282
chr12	+	57599274	57599474
chr12	-	58385067	58385267
chr12	+	60547167	60547367
chr12	+	60974025	60974225
chr12	+	61164015	61164215
chr12	+	61181418	61181618
chr12	-	61241161	61241361
chr12	+	62347903	62348103
chr12	+	62460864	62461064
chr12	-	62524931	62525131
chr12	+	62901849	62902049
chr12	+	63094752	63094952
chr12	+	63140034	63140234
chr12	+	63165771	63165971
chr12	-	63290791	63290991
chr12	-	63427966	63428166
chr12	-	63432805	63433005
chr12	+	63800890	63801090
chr12	+	63890771	63890971
chr12	+	64006671	64006871
chr12	-	64505429	64505629
chr12	-	64547002	64547202
chr12	-	64804066	64804266
chr12	+	64849701	64849901
chr12	+	64883556	64883756
chr12	+	64984576	64984776
chr12	+	65961755	65961955
chr12	+	65977252	65977452
chr12	+	65982168	65982368
chr12	-	66329230	66329430
chr12	-	66838307	66838507
chr12	-	66932877	66933077
chr12	+	67012074	67012274
chr12	+	67330245	67330445
chr12	+	67368807	67369007
chr12	+	67380571	67380771
chr12	+	67427775	67427975
chr12	-	67489341	67489541
chr12	+	67612524	67612724
chr12	+	67930974	67931174
chr12	+	68029953	68030153
chr12	+	68042633	68042833
chr12	+	68250176	68250376
chr12	+	68266115	68266315
chr12	-	68277323	68277523
chr12	-	68357305	68357505
chr12	-	68364656	68364856
chr12	+	68377493	68377693
chr12	+	68435229	68435429
chr12	+	68436250	68436450
chr12	+	68474986	68475186
chr12	+	68615958	68616158
chr12	+	69021952	69022152
chr12	-	69047118	69047318
chr12	-	69289387	69289587
chr12	-	69316114	69316314
chr12	-	69336865	69337065
chr12	-	69426134	69426334
chr12	-	69434349	69434549
chr12	-	69573025	69573225
chr12	+	69837465	69837665
chr12	-	70120340	70120540
chr12	-	70314873	70315073
chr12	+	70342859	70343059
chr12	+	70354048	70354248
chr12	+	70369436	70369636
chr12	+	70449645	70449845
chr12	+	70551915	70552115
chr12	+	70621429	70621629
chr12	-	70953605	70953805
chr12	-	73731365	73731565
chr12	+	73992694	73992894
chr12	+	74023538	74023738
chr12	+	74090279	74090479
chr12	-	74161102	74161302
chr12	-	74188494	74188694
chr12	-	74749042	74749242
chr12	-	75255060	75255260
chr12	-	75306883	75307083
chr12	+	75382082	75382282
chr12	-	75660578	75660778
chr12	-	75759593	75759793
chr12	+	75960590	75960790
chr12	+	76836365	76836565
chr12	-	78113934	78114134
chr12	-	78517456	78517656
chr12	+	78830742	78830942
chr12	+	79254294	79254494
chr12	+	79266616	79266816
chr12	+	79604569	79604769
chr12	-	79613812	79614012
chr12	+	79833687	79833887
chr12	+	80005605	80005805
chr12	-	80573092	80573292
chr12	+	81254269	81254469
chr12	+	81282848	81283048
chr12	+	81753055	81753255
chr12	-	81792894	81793094
chr12	-	83769042	83769242
chr12	+	83787878	83788078
chr12	+	83936534	83936734
chr12	+	84179616	84179816
chr12	-	84770723	84770923
chr12	-	84879917	84880117
chr12	+	86922995	86923195
chr12	-	86931984	86932184
chr12	-	86993245	86993445
chr12	-	87011816	87012016
chr12	-	87044750	87044950
chr12	-	87428749	87428949
chr12	-	87442111	87442311
chr12	-	88247271	88247471
chr12	-	88368521	88368721
chr12	-	88421450	88421650
chr12	-	88538601	88538801
chr12	-	89874508	89874708
chr12	-	89947764	89947964
chr12	-	90000565	90000765
chr12	-	90060963	90061163
chr12	+	91324138	91324338
chr12	-	91633766	91633966
chr12	+	91825086	91825286
chr12	+	92290651	92290851
chr12	-	92290964	92291164
chr12	+	92337898	92338098
chr12	+	92366528	92366728
chr12	+	92470764	92470964
chr12	+	92746012	92746212
chr12	-	93046278	93046478
chr12	-	93478783	93478983
chr12	-	93899066	93899266
chr12	-	93958983	93959183
chr12	-	94009946	94010146
chr12	-	94068989	94069189
chr12	+	94113268	94113468
chr12	+	94147982	94148182
chr12	+	94153192	94153392
chr12	-	94370575	94370775
chr12	-	94425247	94425447
chr12	+	94686300	94686500
chr12	-	94755323	94755523
chr12	+	94832518	94832718
chr12	-	94839782	94839982
chr12	-	94891240	94891440
chr12	+	94931406	94931606
chr12	-	95120020	95120220
chr12	+	95230764	95230964
chr12	+	95547632	95547832
chr12	+	95808767	95808967
chr12	+	97423930	97424130
chr12	-	97490382	97490582
chr12	+	97540568	97540768
chr12	-	97981270	97981470
chr12	-	98340056	98340256
chr12	-	98721636	98721836
chr12	-	98980905	98981105
chr12	-	99004795	99004995
chr12	+	99054042	99054242
chr12	+	99100984	99101184
chr12	+	99106117	99106317
chr12	+	99162965	99163165
chr12	+	99187547	99187747
chr12	+	99276745	99276945
chr12	+	99406822	99407022
chr12	+	99496426	99496626
chr12	+	99835359	99835559
chr12	-	99944648	99944848
chr12	+	100105543	100105743
chr12	-	100176574	100176774
chr12	+	100303687	100303887
chr12	+	100373602	100373802
chr12	+	100510540	100510740
chr12	+	100528065	100528265
chr12	+	100610134	100610334
chr12	-	100610892	100611092
chr12	-	100633545	100633745
chr12	-	100649786	100649986
chr12	+	100726604	100726804
chr12	+	100793907	100794107
chr12	-	100797680	100797880
chr12	+	101014407	101014607
chr12	-	101044709	101044909
chr12	-	101093417	101093617
chr12	-	101315936	101316136
chr12	-	101372045	101372245
chr12	-	101809144	101809344
chr12	+	102374393	102374593
chr12	+	102486940	102487140
chr12	+	102827564	102827764
chr12	-	102862306	102862506
chr12	+	102915674	102915874
chr12	-	102960969	102961169
chr12	-	103022490	103022690
chr12	+	103031492	103031692
chr12	+	103147570	103147770
chr12	+	103184974	103185174
chr12	+	103207333	103207533
chr12	+	103209288	103209488
chr12	-	103353775	103353975
chr12	+	103824017	103824217
chr12	-	104004107	104004307
chr12	+	104132003	104132203
chr12	-	104263755	104263955
chr12	+	105034458	105034658
chr12	+	105210401	105210601
chr12	+	105259913	105260113
chr12	+	105504840	105505040
chr12	+	105582927	105583127
chr12	+	105585330	105585530
chr12	+	105680040	105680240
chr12	+	105721769	105721969
chr12	-	105863426	105863626
chr12	+	105988848	105989048
chr12	+	106439977	106440177
chr12	+	106538132	106538332
chr12	-	106582216	106582416
chr12	+	106656548	106656748
chr12	+	107102331	107102531
chr12	-	107129140	107129340
chr12	+	107189632	107189832
chr12	-	107413518	107413718
chr12	+	107456885	107457085
chr12	-	107574637	107574837
chr12	-	107706001	107706201
chr12	-	107719604	107719804
chr12	+	107753469	107753669
chr12	+	107783490	107783690
chr12	-	107953287	107953487
chr12	+	107992831	107993031
chr12	+	107998755	107998955
chr12	+	107999512	107999712
chr12	-	108040584	108040784
chr12	+	108186972	108187172
chr12	-	108341353	108341553
chr12	-	108361331	108361531
chr12	+	108377584	108377784
chr12	+	108473671	108473871
chr12	-	108475426	108475626
chr12	-	108708994	108709194
chr12	+	108780596	108780796
chr12	-	108803740	108803940
chr12	+	108896497	108896697
chr12	-	108900310	108900510
chr12	+	108966184	108966384
chr12	+	109028369	109028569
chr12	-	109182433	109182633
chr12	-	109282474	109282674
chr12	-	109296978	109297178
chr12	-	109346077	109346277
chr12	+	109368450	109368650
chr12	-	109369544	109369744
chr12	+	109402373	109402573
chr12	+	109404129	109404329
chr12	+	109406902	109407102
chr12	-	109413404	109413604
chr12	+	109483133	109483333
chr12	-	109516878	109517078
chr12	-	109561974	109562174
chr12	+	109642977	109643177
chr12	-	109753488	109753688
chr12	+	109820850	109821050
chr12	-	109934765	109934965
chr12	-	110319402	110319602
chr12	-	110370765	110370965
chr12	-	110456444	110456644
chr12	+	110586034	110586234
chr12	+	110602484	110602684
chr12	+	110630128	110630328
chr12	+	110682240	110682440
chr12	-	110743294	110743494
chr12	-	110837355	110837555
chr12	+	110843588	110843788
chr12	-	110914134	110914334
chr12	-	110981659	110981859
chr12	+	111009039	111009239
chr12	-	111031094	111031294
chr12	-	111063048	111063248
chr12	-	111127283	111127483
chr12	-	111170374	111170574
chr12	-	111305901	111306101
chr12	+	111346598	111346798
chr12	+	111736814	111737014
chr12	+	111808859	111809059
chr12	+	111841893	111842093
chr12	+	111887361	111887561
chr12	-	111958977	111959177
chr12	-	112031467	112031667
chr12	-	112080531	112080731
chr12	+	112085602	112085802
chr12	-	112087574	112087774
chr12	+	112107762	112107962
chr12	+	112160691	112160891
chr12	-	112177890	112178090
chr12	-	112219597	112219797
chr12	+	112233047	112233247
chr12	-	112259416	112259616
chr12	+	112299880	112300080
chr12	-	112328682	112328882
chr12	-	112369871	112370071
chr12	-	112862940	112863140
chr12	-	113300158	113300358
chr12	-	113302446	113302646
chr12	-	113572828	113573028
chr12	-	113581672	113581872
chr12	-	114887814	114888014
chr12	-	115138231	115138431
chr12	+	115638114	115638314
chr12	+	115654307	115654507
chr12	-	115811881	115812081
chr12	-	115975866	115976066
chr12	-	116087097	116087297
chr12	-	116089888	116090088
chr12	-	116186792	116186992
chr12	-	116212118	116212318
chr12	+	116577518	116577718
chr12	-	116917418	116917618
chr12	-	116953004	116953204
chr12	+	117003917	117004117
chr12	-	117036870	117037070
chr12	-	117099783	117099983
chr12	+	117155772	117155972
chr12	+	117300982	117301182
chr12	+	118002559	118002759
chr12	+	118087348	118087548
chr12	+	118329006	118329206
chr12	-	118568929	118569129
chr12	-	118769726	118769926
chr12	-	119008992	119009192
chr12	-	119090924	119091124
chr12	-	119097986	119098186
chr12	-	119100009	119100209
chr12	-	119116185	119116385
chr12	+	119165939	119166139
chr12	-	119204582	119204782
chr12	-	119226544	119226744
chr12	+	119369744	119369944
chr12	-	119397077	119397277
chr12	+	119429262	119429462
chr12	-	119435492	119435692
chr12	+	119556414	119556614
chr12	+	119560199	119560399
chr12	+	119594412	119594612
chr12	-	119626455	119626655
chr12	-	119668117	119668317
chr12	-	119685117	119685317
chr12	+	119804167	119804367
chr12	-	119879618	119879818
chr12	-	119911670	119911870
chr12	+	119939096	119939296
chr12	+	120055106	120055306
chr12	+	120065678	120065878
chr12	-	120110822	120111022
chr12	-	120171469	120171669
chr12	-	120242593	120242793
chr12	+	120252456	120252656
chr12	-	120303331	120303531
chr12	+	120481210	120481410
chr12	-	120559975	120560175
chr12	-	120693866	120694066
chr12	+	120795163	120795363
chr12	+	120824046	120824246
chr12	+	120931124	120931324
chr12	-	121143415	121143615
chr12	+	121198636	121198836
chr12	-	121214112	121214312
chr12	-	121227825	121228025
chr12	-	121234072	121234272
chr12	-	121249373	121249573
chr12	-	121260527	121260727
chr12	-	121273627	121273827
chr12	-	121387388	121387588
chr12	-	121491515	121491715
chr12	-	121508295	121508495
chr12	-	121520616	121520816
chr12	-	121528479	121528679
chr12	+	121536074	121536274
chr12	+	121543889	121544089
chr12	+	121771412	121771612
chr12	+	121786716	121786916
chr12	+	121801245	121801445
chr12	-	121845071	121845271
chr12	-	121880489	121880689
chr12	-	121955650	121955850
chr12	+	121968861	121969061
chr12	+	121985036	121985236
chr12	+	121985879	121986079
chr12	+	121990354	121990554
chr12	-	121990727	121990927
chr12	-	122023470	122023670
chr12	-	122219590	122219790
chr12	+	122230598	122230798
chr12	-	122263384	122263584
chr12	-	122276710	122276910
chr12	+	122359536	122359736
chr12	+	122398658	122398858
chr12	-	122398982	122399182
chr12	-	122440087	122440287
chr12	-	122508964	122509164
chr12	+	122542400	122542600
chr12	+	122595972	122596172
chr12	+	122615156	122615356
chr12	+	122619164	122619364
chr12	-	122628265	122628465
chr12	+	122642771	122642971
chr12	+	122648489	122648689
chr12	+	122706312	122706512
chr12	+	122727848	122728048
chr12	+	122792332	122792532
chr12	-	122848117	122848317
chr12	+	122953498	122953698
chr12	-	123321354	123321554
chr12	-	123341894	123342094
chr12	-	123495995	123496195
chr12	-	123827134	123827334
chr12	-	123921379	123921579
chr12	+	123998142	123998342
chr12	+	124021758	124021958
chr12	+	124034215	124034415
chr12	+	124083100	124083300
chr12	+	124100650	124100850
chr12	+	124138559	124138759
chr12	-	124653708	124653908
chr12	+	127832622	127832822
chr12	-	127863075	127863275
chr12	+	128912485	128912685
chr12	-	129352095	129352295
chr12	-	129422213	129422413
chr12	-	129460766	129460966
chr12	-	129466126	129466326
chr12	+	129848294	129848494
chr12	+	129882059	129882259
chr12	+	129884835	129885035
chr12	+	130012408	130012608
chr12	+	130211994	130212194
chr12	+	130864644	130864844
chr12	+	130988768	130988968
chr12	+	130989185	130989385
chr12	+	131046174	131046374
chr12	+	131082748	131082948
chr12	+	131130267	131130467
chr12	+	131254948	131255148
chr12	-	131256080	131256280
chr12	-	131295381	131295581
chr12	+	131354079	131354279
chr12	+	131463991	131464191
chr12	+	131758041	131758241
chr12	-	131805926	131806126
chr12	-	131821315	131821515
chr12	-	131867624	131867824
chr12	+	131873989	131874189
chr12	+	131876997	131877197
chr12	-	131898004	131898204
chr12	-	132003749	132003949
chr12	-	132064591	132064791
chr12	+	132132356	132132556
chr12	+	132193776	132193976
chr12	+	132234689	132234889
chr12	+	132269837	132270037
chr12	+	132337762	132337962
