# Supplementary material for: Intergenic, gene terminal, and intragenic CpG islands in the human genome
Source: BMC Genomics. 2010 Jan 19;11:48. doi: 10.1186/1471-2164-11-48 (PMC2817693; doi:10.1186/1471-2164-11-48)
Supplement: Additional file 2 — Gene elements. The archive contains row data used for statistical significance of gene elements and CGIs overlap. See Table 1 and Figure 1 in the manuscript. [file 1471-2164-11-48-S2.ZIP › 1intron_coding_exon_200bp_3/1intron_coding_exon_200bp_3_chr13.txt]

chr13	-	18651704	18651904
chr13	+	18975163	18975363
chr13	+	19114053	19114253
chr13	+	19134978	19135178
chr13	-	19135267	19135467
chr13	-	19244684	19244884
chr13	+	19323628	19323828
chr13	+	19465764	19465964
chr13	+	19474788	19474988
chr13	-	19503576	19503776
chr13	-	19961636	19961836
chr13	+	19997692	19997892
chr13	+	20046317	20046517
chr13	+	20054894	20055094
chr13	-	20176431	20176631
chr13	-	20209945	20210145
chr13	-	20281365	20281565
chr13	-	20334998	20335198
chr13	-	20340841	20341041
chr13	+	20517623	20517823
chr13	-	20612821	20613021
chr13	-	20640539	20640739
chr13	-	20644821	20645021
chr13	-	20897818	20898018
chr13	-	21011828	21012028
chr13	+	21075877	21076077
chr13	+	21152979	21153179
chr13	-	22676029	22676229
chr13	-	22826016	22826216
chr13	+	22837104	22837304
chr13	-	23062392	23062592
chr13	-	23358646	23358846
chr13	+	23417688	23417888
chr13	+	23723654	23723854
chr13	+	23766675	23766875
chr13	-	23788308	23788508
chr13	+	23975582	23975782
chr13	+	24153498	24153698
chr13	+	24239208	24239408
chr13	+	24315680	24315880
chr13	-	24365006	24365206
chr13	-	24384208	24384408
chr13	+	24759161	24759361
chr13	+	24779742	24779942
chr13	-	24941225	24941425
chr13	+	25691393	25691593
chr13	+	25809502	25809702
chr13	-	26114541	26114741
chr13	+	26643528	26643728
chr13	+	26726155	26726355
chr13	-	26743206	26743406
chr13	-	26909411	26909611
chr13	+	27053233	27053433
chr13	-	27094147	27094347
chr13	-	27437153	27437353
chr13	+	27572404	27572604
chr13	+	27648428	27648628
chr13	-	27752679	27752879
chr13	+	27966716	27966916
chr13	-	28131325	28131525
chr13	+	28189746	28189946
chr13	-	28901034	28901234
chr13	-	28957444	28957644
chr13	-	29005120	29005320
chr13	+	29321448	29321648
chr13	-	29410147	29410347
chr13	-	29752361	29752561
chr13	+	30093699	30093899
chr13	+	30118867	30119067
chr13	+	30215995	30216195
chr13	+	30389338	30389538
chr13	+	30392949	30393149
chr13	-	30404914	30405114
chr13	+	30633412	30633612
chr13	+	30686986	30687186
chr13	+	31230193	31230393
chr13	-	31788665	31788865
chr13	-	31876535	31876735
chr13	-	31879910	31880110
chr13	-	31916264	31916464
chr13	+	32007705	32007905
chr13	+	32123739	32123939
chr13	-	32489398	32489598
chr13	-	32602427	32602627
chr13	-	32639760	32639960
chr13	+	32996174	32996374
chr13	+	33293067	33293267
chr13	-	35078716	35078916
chr13	-	35584353	35584553
chr13	-	35674231	35674431
chr13	+	35806957	35807157
chr13	+	35904968	35905168
chr13	-	36292095	36292295
chr13	-	36345053	36345253
chr13	+	36471171	36471371
chr13	-	36472960	36473160
chr13	-	36491535	36491735
chr13	-	36520737	36520937
chr13	-	37069420	37069620
chr13	-	37127421	37127621
chr13	+	37254892	37255092
chr13	-	38255333	38255533
chr13	-	38448935	38449135
chr13	-	38484371	38484571
chr13	-	38496694	38496894
chr13	+	38509134	38509334
chr13	-	38510861	38511061
chr13	+	39072768	39072968
chr13	+	39131299	39131499
chr13	-	39131645	39131845
chr13	-	39923341	39923541
chr13	-	39932544	39932744
chr13	-	40032998	40033198
chr13	+	40242920	40243120
chr13	-	40265418	40265618
chr13	-	40413507	40413707
chr13	+	40453918	40454118
chr13	-	40533812	40534012
chr13	+	40732428	40732628
chr13	+	40788780	40788980
chr13	+	40841024	40841224
chr13	+	40844137	40844337
chr13	-	40929893	40930093
chr13	-	41302779	41302979
chr13	+	41432788	41432988
chr13	+	41599397	41599597
chr13	+	41627601	41627801
chr13	+	41764319	41764519
chr13	+	42053060	42053260
chr13	+	42072686	42072886
chr13	-	42256303	42256503
chr13	+	42463913	42464113
chr13	-	42495871	42496071
chr13	-	42884190	42884390
chr13	+	43341266	43341466
chr13	-	43353684	43353884
chr13	+	43632538	43632738
chr13	-	43846246	43846446
chr13	-	43908232	43908432
chr13	-	44438072	44438272
chr13	+	44460959	44461159
chr13	+	44476238	44476438
chr13	-	44592857	44593057
chr13	-	44811738	44811938
chr13	+	44812976	44813176
chr13	-	44861956	44862156
chr13	+	44883296	44883496
chr13	-	44937347	44937547
chr13	-	45174602	45174802
chr13	-	45457898	45458098
chr13	-	45517201	45517401
chr13	-	45559957	45560157
chr13	-	45631126	45631326
chr13	-	45840952	45841152
chr13	+	45849825	45850025
chr13	-	46025840	46026040
chr13	-	46256487	46256687
chr13	-	46259246	46259446
chr13	-	46364727	46364927
chr13	-	47461118	47461318
chr13	+	47473116	47473316
chr13	-	47510042	47510242
chr13	-	47558590	47558790
chr13	+	47566890	47567090
chr13	+	47725743	47725943
chr13	-	47776187	47776387
chr13	+	47993834	47994034
chr13	+	48547224	48547424
chr13	-	48720257	48720457
chr13	-	48831970	48832170
chr13	+	48854736	48854936
chr13	-	48924047	48924247
chr13	-	49017001	49017201
chr13	-	49038906	49039106
chr13	-	49158733	49158933
chr13	-	49219131	49219331
chr13	+	49408066	49408266
chr13	+	49483870	49484070
chr13	-	49488209	49488409
chr13	+	49521520	49521720
chr13	-	50382278	50382478
chr13	+	50505939	50506139
chr13	-	50694707	50694907
chr13	+	50924351	50924551
chr13	+	51132531	51132731
chr13	-	51175788	51175988
chr13	-	51263395	51263595
chr13	+	51483223	51483423
chr13	+	51490848	51491048
chr13	-	51497075	51497275
chr13	-	51591553	51591753
chr13	-	51626310	51626510
chr13	-	51755494	51755694
chr13	-	51870331	51870531
chr13	+	51922434	51922634
chr13	+	51928457	51928657
chr13	+	51934297	51934497
chr13	-	52211308	52211508
chr13	+	52506282	52506482
chr13	-	57107247	57107447
chr13	+	59482467	59482667
chr13	-	59932676	59932876
chr13	-	60886101	60886301
chr13	-	63313758	63313958
chr13	-	66375739	66375939
chr13	-	69447936	69448136
chr13	-	71154044	71154244
chr13	+	72199462	72199662
chr13	+	72203218	72203418
chr13	-	72217347	72217547
chr13	+	72253543	72253743
chr13	+	72264384	72264584
chr13	+	72389013	72389213
chr13	-	72531728	72531928
chr13	-	73416209	73416409
chr13	-	74834745	74834945
chr13	+	75095206	75095406
chr13	+	75345592	75345792
chr13	-	76464408	76464608
chr13	-	76490859	76491059
chr13	+	76798409	76798609
chr13	+	77028530	77028730
chr13	+	77216217	77216417
chr13	-	77216569	77216769
chr13	-	77375744	77375944
chr13	-	77390761	77390961
chr13	+	78877639	78877839
chr13	+	78992744	78992944
chr13	+	90803986	90804186
chr13	+	90898814	90899014
chr13	-	92677871	92678071
chr13	-	93919301	93919501
chr13	+	94046105	94046305
chr13	-	94052328	94052528
chr13	+	94751295	94751495
chr13	-	95003229	95003429
chr13	-	95083577	95083777
chr13	-	95127593	95127793
chr13	-	95344913	95345113
chr13	+	95503209	95503409
chr13	+	96784329	96784529
chr13	+	96807535	96807735
chr13	+	97426746	97426946
chr13	+	97432556	97432756
chr13	-	97663669	97663869
chr13	-	97969729	97969929
chr13	-	98177115	98177315
chr13	+	98465501	98465701
chr13	+	98688480	98688680
chr13	+	98817840	98818040
chr13	+	98967667	98967867
chr13	+	99222877	99223077
chr13	+	99434999	99435199
chr13	-	99539481	99539681
chr13	-	100086990	100087190
chr13	-	100088278	100088478
chr13	-	100518387	100518587
chr13	+	100849170	100849370
chr13	-	100903284	100903484
chr13	+	101366603	101366803
chr13	-	102047555	102047755
chr13	-	102141316	102141516
chr13	-	102218663	102218863
chr13	-	102219893	102220093
chr13	+	102248639	102248839
chr13	+	102266577	102266777
chr13	+	102271892	102272092
chr13	+	102302267	102302467
chr13	-	102316733	102316933
chr13	+	102516023	102516223
chr13	+	104917201	104917401
chr13	-	104918073	104918273
chr13	-	105963162	105963362
chr13	-	106010007	106010207
chr13	+	107315830	107316030
chr13	+	108162808	108163008
chr13	-	108257154	108257354
chr13	+	109757091	109757291
chr13	+	110072362	110072562
chr13	-	110085937	110086137
chr13	-	110138367	110138567
chr13	-	110155920	110156120
chr13	-	110330461	110330661
chr13	+	110364872	110365072
chr13	+	110604051	110604251
chr13	+	110683351	110683551
chr13	+	110778329	110778529
chr13	-	112078795	112078995
chr13	+	112290019	112290219
chr13	+	112385387	112385587
chr13	+	112487248	112487448
chr13	+	112716876	112717076
chr13	+	112766417	112766617
chr13	+	112798484	112798684
chr13	+	112808958	112809158
chr13	+	112831565	112831765
chr13	-	112861046	112861246
chr13	+	112910138	112910338
chr13	+	112930089	112930289
chr13	-	112999812	113000012
chr13	-	113053290	113053490
chr13	-	113136184	113136384
chr13	-	113146906	113147106
chr13	-	113163453	113163653
chr13	-	113183060	113183260
chr13	+	113192782	113192982
chr13	+	113200456	113200656
chr13	+	113203866	113204066
chr13	-	113288166	113288366
chr13	+	113360148	113360348
chr13	-	113564005	113564205
chr13	-	113644856	113645056
chr13	+	113915811	113916011
chr13	+	114020020	114020220
chr13	+	114025496	114025696
chr13	+	114085106	114085306
