# Supplementary material for: Intergenic, gene terminal, and intragenic CpG islands in the human genome
Source: BMC Genomics. 2010 Jan 19;11:48. doi: 10.1186/1471-2164-11-48 (PMC2817693; doi:10.1186/1471-2164-11-48)
Supplement: Additional file 2 — Gene elements. The archive contains row data used for statistical significance of gene elements and CGIs overlap. See Table 1 and Figure 1 in the manuscript. [file 1471-2164-11-48-S2.ZIP › 1intron_coding_exon_200bp_3/1intron_coding_exon_200bp_3_chr14.txt]

chr14	-	18623938	18624138
chr14	-	19084947	19085147
chr14	-	19839965	19840165
chr14	-	19851801	19852001
chr14	+	19863337	19863537
chr14	+	19882729	19882929
chr14	-	19883126	19883326
chr14	-	19944400	19944600
chr14	+	19992367	19992567
chr14	-	19993703	19993903
chr14	+	19998961	19999161
chr14	+	20010105	20010305
chr14	+	20561039	20561239
chr14	+	20568809	20569009
chr14	+	20610842	20611042
chr14	-	20622050	20622250
chr14	-	20631290	20631490
chr14	+	20771751	20771951
chr14	+	20832474	20832674
chr14	+	20857814	20858014
chr14	+	20859654	20859854
chr14	+	20862522	20862722
chr14	-	20911430	20911630
chr14	-	20930809	20931009
chr14	-	20967335	20967535
chr14	-	21006708	21006908
chr14	+	21014625	21014825
chr14	-	21015284	21015484
chr14	-	21039112	21039312
chr14	-	21041865	21042065
chr14	+	21063834	21064034
chr14	+	21181162	21181362
chr14	+	21503638	21503838
chr14	+	21685944	21686144
chr14	+	21818970	21819170
chr14	-	22048235	22048435
chr14	+	22127492	22127692
chr14	+	22140210	22140410
chr14	+	22351748	22351948
chr14	+	22380338	22380538
chr14	+	22411585	22411785
chr14	-	22422440	22422640
chr14	-	22448645	22448845
chr14	-	22467665	22467865
chr14	-	22489460	22489660
chr14	-	22491733	22491933
chr14	-	22517495	22517695
chr14	-	22535318	22535518
chr14	-	22572724	22572924
chr14	-	22608667	22608867
chr14	-	22632594	22632794
chr14	-	22679674	22679874
chr14	-	22705590	22705790
chr14	+	22838249	22838449
chr14	+	22847663	22847863
chr14	-	22860870	22861070
chr14	+	22903856	22904056
chr14	-	22916428	22916628
chr14	-	22944820	22945020
chr14	+	22972380	22972580
chr14	-	23008777	23008977
chr14	-	23105736	23105936
chr14	+	23115923	23116123
chr14	+	23473025	23473225
chr14	+	23493882	23494082
chr14	+	23529029	23529229
chr14	+	23533879	23534079
chr14	-	23612154	23612354
chr14	+	23621316	23621516
chr14	+	23635739	23635939
chr14	+	23655764	23655964
chr14	+	23656113	23656313
chr14	-	23675351	23675551
chr14	+	23685382	23685582
chr14	+	23701813	23702013
chr14	+	23733520	23733720
chr14	+	23745353	23745553
chr14	-	23746556	23746756
chr14	-	23750876	23751076
chr14	+	23771095	23771295
chr14	+	23837802	23838002
chr14	-	23839248	23839448
chr14	-	23846562	23846762
chr14	-	23862135	23862335
chr14	-	23864521	23864721
chr14	-	23872035	23872235
chr14	+	23878652	23878852
chr14	-	23907487	23907687
chr14	+	23967600	23967800
chr14	-	23969978	23970178
chr14	-	23981499	23981699
chr14	-	24046553	24046753
chr14	-	24114459	24114659
chr14	-	24147459	24147659
chr14	-	24172122	24172322
chr14	-	24395148	24395348
chr14	-	24396204	24396404
chr14	-	26134600	26134800
chr14	+	29466005	29466205
chr14	+	30125473	30125673
chr14	+	30146643	30146843
chr14	+	30166964	30167164
chr14	-	30419692	30419892
chr14	+	30564660	30564860
chr14	-	30605292	30605492
chr14	-	30860638	30860838
chr14	-	30939470	30939670
chr14	+	30996039	30996239
chr14	+	31100823	31101023
chr14	+	31685018	31685218
chr14	+	32074309	32074509
chr14	+	32594660	32594860
chr14	-	32754384	32754584
chr14	-	33470173	33470373
chr14	-	34075233	34075433
chr14	-	34142429	34142629
chr14	+	34413248	34413448
chr14	+	34538313	34538513
chr14	-	34585586	34585786
chr14	-	34647194	34647394
chr14	-	34649587	34649787
chr14	+	34660658	34660858
chr14	+	34665490	34665690
chr14	+	34719425	34719625
chr14	-	34831510	34831710
chr14	-	34942756	34942956
chr14	+	35347486	35347686
chr14	-	35365616	35365816
chr14	-	35855770	35855970
chr14	+	36058808	36059008
chr14	-	36201050	36201250
chr14	+	36711036	36711236
chr14	+	36805692	36805892
chr14	+	36846810	36847010
chr14	-	37335327	37335527
chr14	+	38634652	38634852
chr14	-	38653431	38653631
chr14	-	38693250	38693450
chr14	+	38708769	38708969
chr14	+	38714831	38715031
chr14	+	38775675	38775875
chr14	+	38791501	38791701
chr14	+	38815687	38815887
chr14	+	38818090	38818290
chr14	-	38818493	38818693
chr14	+	38970318	38970518
chr14	+	41430001	41430201
chr14	-	44439913	44440113
chr14	+	44483782	44483982
chr14	+	44534497	44534697
chr14	-	44649174	44649374
chr14	+	44673101	44673301
chr14	-	44675493	44675693
chr14	-	44781828	44782028
chr14	-	46840504	46840704
chr14	+	49122552	49122752
chr14	-	49135672	49135872
chr14	-	49164624	49164824
chr14	+	49224403	49224603
chr14	+	49245425	49245625
chr14	-	49305090	49305290
chr14	-	49332413	49332613
chr14	-	49388344	49388544
chr14	-	49628244	49628444
chr14	+	49848278	49848478
chr14	-	49855770	49855970
chr14	-	49895618	49895818
chr14	-	49947117	49947317
chr14	+	50068209	50068409
chr14	-	50096768	50096968
chr14	-	50202088	50202288
chr14	-	50343287	50343487
chr14	+	50359447	50359647
chr14	-	50415316	50415516
chr14	-	50474306	50474506
chr14	+	50630385	50630585
chr14	+	50780122	50780322
chr14	+	51234408	51234608
chr14	+	51258215	51258415
chr14	+	51502825	51503025
chr14	-	51526169	51526369
chr14	-	51604632	51604832
chr14	-	52006642	52006842
chr14	-	52078922	52079122
chr14	+	52231635	52231835
chr14	+	52244575	52244775
chr14	-	52267000	52267200
chr14	-	52319954	52320154
chr14	-	52455825	52456025
chr14	-	52610316	52610516
chr14	-	52640325	52640525
chr14	+	53488120	53488320
chr14	-	53933546	53933746
chr14	-	53972906	53973106
chr14	+	54025192	54025392
chr14	+	54058720	54058920
chr14	+	54238328	54238528
chr14	+	54273290	54273490
chr14	-	54296963	54297163
chr14	-	54401905	54402105
chr14	+	54562978	54563178
chr14	+	54598887	54599087
chr14	-	54673863	54674063
chr14	-	54718904	54719104
chr14	-	54720225	54720425
chr14	-	54933906	54934106
chr14	+	54976666	54976866
chr14	+	55152786	55152986
chr14	+	55714604	55714804
chr14	-	56116546	56116746
chr14	-	56340835	56341035
chr14	+	56804892	56805092
chr14	-	56805860	56806060
chr14	-	57027543	57027743
chr14	-	57633453	57633653
chr14	+	57674260	57674460
chr14	+	57739124	57739324
chr14	+	57755963	57756163
chr14	+	57784019	57784219
chr14	+	57837849	57838049
chr14	-	57932565	57932765
chr14	+	57948177	57948377
chr14	+	57965632	57965832
chr14	+	57966917	57967117
chr14	+	58177005	58177205
chr14	-	58800132	58800332
chr14	+	59020079	59020279
chr14	+	59022982	59023182
chr14	-	59024300	59024500
chr14	-	59143964	59144164
chr14	+	59406660	59406860
chr14	+	59464537	59464737
chr14	-	59655164	59655364
chr14	-	59690537	59690737
chr14	+	59701447	59701647
chr14	-	59820009	59820209
chr14	+	60259482	60259682
chr14	-	60271423	60271623
chr14	+	60517233	60517433
chr14	+	60518777	60518977
chr14	+	60927494	60927694
chr14	+	60981961	60982161
chr14	+	61256651	61256851
chr14	+	61303145	61303345
chr14	+	61605872	61606072
chr14	-	61617746	61617946
chr14	-	62542944	62543144
chr14	+	62581384	62581584
chr14	-	62741519	62741719
chr14	-	62990357	62990557
chr14	+	63263531	63263731
chr14	+	63476883	63477083
chr14	+	63612214	63612414
chr14	+	63614735	63614935
chr14	+	63713627	63713827
chr14	+	63745027	63745227
chr14	+	63745697	63745897
chr14	+	63751555	63751755
chr14	-	63752859	63753059
chr14	+	63818894	63819094
chr14	-	63924940	63925140
chr14	+	64026631	64026831
chr14	+	64068130	64068330
chr14	+	64087190	64087390
chr14	+	64266911	64267111
chr14	-	64275327	64275527
chr14	+	64359217	64359417
chr14	-	64451006	64451206
chr14	-	64488135	64488335
chr14	+	64508223	64508423
chr14	-	64523569	64523769
chr14	-	64638044	64638244
chr14	+	64758489	64758689
chr14	+	65152247	65152447
chr14	+	65165761	65165961
chr14	+	65269500	65269700
chr14	+	66217376	66217576
chr14	+	66739362	66739562
chr14	-	66816008	66816208
chr14	+	66895927	66896127
chr14	-	66901479	66901679
chr14	+	66948287	66948487
chr14	+	67092093	67092293
chr14	-	67108373	67108573
chr14	+	67136293	67136493
chr14	-	67156559	67156759
chr14	-	67193060	67193260
chr14	-	67199006	67199206
chr14	+	67231899	67232099
chr14	-	67259181	67259381
chr14	-	67292616	67292816
chr14	-	67305019	67305219
chr14	+	67352039	67352239
chr14	+	67361732	67361932
chr14	-	67401610	67401810
chr14	-	68462143	68462343
chr14	-	68655701	68655901
chr14	+	68689034	68689234
chr14	+	68746380	68746580
chr14	+	68766740	68766940
chr14	-	68796938	68797138
chr14	+	68934500	68934700
chr14	+	68960362	68960562
chr14	+	69239663	69239863
chr14	+	69304872	69305072
chr14	-	69307011	69307211
chr14	+	69333069	69333269
chr14	-	69416248	69416448
chr14	-	69587578	69587778
chr14	-	69592284	69592484
chr14	-	69600400	69600600
chr14	-	69879200	69879400
chr14	-	69925077	69925277
chr14	-	70134248	70134448
chr14	+	70345035	70345235
chr14	+	70483183	70483383
chr14	+	71155025	71155225
chr14	-	71501346	71501546
chr14	+	72428407	72428607
chr14	+	72476061	72476261
chr14	-	72476839	72477039
chr14	-	72515431	72515631
chr14	+	72560286	72560486
chr14	+	72612578	72612778
chr14	+	72613628	72613828
chr14	+	72619753	72619953
chr14	+	72707056	72707256
chr14	+	72780903	72781103
chr14	-	72799289	72799489
chr14	-	72859666	72859866
chr14	+	73058528	73058728
chr14	+	73077748	73077948
chr14	+	73109643	73109843
chr14	+	73129957	73130157
chr14	+	73198241	73198441
chr14	-	73223842	73224042
chr14	+	73274815	73275015
chr14	+	73396793	73396993
chr14	-	73428665	73428865
chr14	+	73486228	73486428
chr14	+	73489689	73489889
chr14	-	73490026	73490226
chr14	+	73524141	73524341
chr14	-	73586652	73586852
chr14	+	73620602	73620802
chr14	-	73776388	73776588
chr14	-	73836725	73836925
chr14	+	74029448	74029648
chr14	-	74030302	74030502
chr14	-	74140162	74140362
chr14	+	74221855	74222055
chr14	+	74249739	74249939
chr14	+	74259526	74259726
chr14	-	74365800	74366000
chr14	+	74399358	74399558
chr14	-	74418473	74418673
chr14	-	74456426	74456626
chr14	+	74491423	74491623
chr14	-	74578934	74579134
chr14	+	74599725	74599925
chr14	-	74607853	74608053
chr14	-	74660680	74660880
chr14	+	74712610	74712810
chr14	+	74816131	74816331
chr14	+	74997680	74997880
chr14	+	75060978	75061178
chr14	-	75115738	75115938
chr14	+	75193265	75193465
chr14	+	75205310	75205510
chr14	+	75217439	75217639
chr14	-	75281305	75281505
chr14	+	75516437	75516637
chr14	+	75524779	75524979
chr14	+	75702557	75702757
chr14	+	75998439	75998639
chr14	-	76299227	76299427
chr14	+	76348659	76348859
chr14	+	76364985	76365185
chr14	+	76372101	76372301
chr14	+	76645706	76645906
chr14	-	76755060	76755260
chr14	-	76805423	76805623
chr14	-	76840897	76841097
chr14	+	76856329	76856529
chr14	-	76857280	76857480
chr14	+	76912831	76913031
chr14	-	76915204	76915404
chr14	-	76950224	76950424
chr14	+	76989905	76990105
chr14	-	76994366	76994566
chr14	-	77021016	77021216
chr14	-	77133477	77133677
chr14	+	77243717	77243917
chr14	-	77244305	77244505
chr14	+	77297009	77297209
chr14	+	77304346	77304546
chr14	+	77358329	77358529
chr14	+	77833725	77833925
chr14	-	78816635	78816835
chr14	-	79739385	79739585
chr14	-	80314144	80314344
chr14	-	80329208	80329408
chr14	+	80450218	80450418
chr14	-	80491948	80492148
chr14	-	80752612	80752812
chr14	-	80806970	80807170
chr14	-	80932276	80932476
chr14	-	81063836	81064036
chr14	-	87524621	87524821
chr14	+	87806634	87806834
chr14	-	87921935	87922135
chr14	+	88086134	88086334
chr14	+	88099546	88099746
chr14	+	88106979	88107179
chr14	+	88132629	88132829
chr14	-	88138181	88138381
chr14	-	88194486	88194686
chr14	-	88224457	88224657
chr14	+	88328203	88328403
chr14	+	88369588	88369788
chr14	-	88377655	88377855
chr14	-	88886906	88887106
chr14	-	89468725	89468925
chr14	+	89490251	89490451
chr14	+	89502042	89502242
chr14	+	89516435	89516635
chr14	-	89792698	89792898
chr14	-	89837470	89837670
chr14	-	89839223	89839423
chr14	+	89867737	89867937
chr14	+	89935960	89936160
chr14	-	89937500	89937700
chr14	-	90281020	90281220
chr14	-	90322426	90322626
chr14	+	90596228	90596428
chr14	+	90703120	90703320
chr14	-	90809751	90809951
chr14	-	90819615	90819815
chr14	-	91013084	91013284
chr14	-	91026900	91027100
chr14	-	91172677	91172877
chr14	-	91261266	91261466
chr14	-	91348643	91348843
chr14	-	91479059	91479259
chr14	-	91569351	91569551
chr14	-	91632936	91633136
chr14	-	91652327	91652527
chr14	+	91657538	91657738
chr14	+	91669906	91670106
chr14	+	91861763	91861963
chr14	+	91969807	91970007
chr14	+	91977984	91978184
chr14	+	92091647	92091847
chr14	+	92113256	92113456
chr14	-	92189174	92189374
chr14	-	92245971	92246171
chr14	+	92268546	92268746
chr14	+	92342632	92342832
chr14	-	92459504	92459704
chr14	+	92650966	92651166
chr14	+	92745721	92745921
chr14	-	92800093	92800293
chr14	+	92831868	92832068
chr14	-	93013828	93014028
chr14	+	93323524	93323724
chr14	-	93461470	93461670
chr14	+	93492664	93492864
chr14	+	93535480	93535680
chr14	-	93562640	93562840
chr14	+	93614923	93615123
chr14	+	93636636	93636836
chr14	-	93647873	93648073
chr14	+	93665447	93665647
chr14	-	93710673	93710873
chr14	-	93824650	93824850
chr14	-	93846097	93846297
chr14	-	93917232	93917432
chr14	-	94003473	94003673
chr14	-	94005948	94006148
chr14	+	94033653	94033853
chr14	+	94102858	94103058
chr14	+	94125929	94126129
chr14	+	94155083	94155283
chr14	-	94177991	94178191
chr14	-	94305308	94305508
chr14	-	94668768	94668968
chr14	-	94766224	94766424
chr14	-	94980719	94980919
chr14	-	95002331	95002531
chr14	+	95011567	95011767
chr14	+	95204014	95204214
chr14	-	95222720	95222920
chr14	+	95249836	95250036
chr14	-	95773272	95773472
chr14	+	95921411	95921611
chr14	+	95933963	95934163
chr14	+	96055943	96056143
chr14	-	96369722	96369922
chr14	+	97182051	97182251
chr14	-	98252481	98252681
chr14	-	98793930	98794130
chr14	-	98995276	98995476
chr14	+	99001592	99001792
chr14	+	99029402	99029602
chr14	+	99188112	99188312
chr14	+	99226969	99227169
chr14	+	99243456	99243656
chr14	+	99386741	99386941
chr14	-	99601602	99601802
chr14	+	99695395	99695595
chr14	-	99776014	99776214
chr14	+	99842088	99842288
chr14	-	99859535	99859735
chr14	+	99904976	99905176
chr14	-	99918242	99918442
chr14	+	100103800	100104000
chr14	+	100264284	100264484
chr14	+	100372055	100372255
chr14	+	100381346	100381546
chr14	+	101298793	101298993
chr14	+	101392574	101392774
chr14	+	101511600	101511800
chr14	-	101584119	101584319
chr14	-	101621089	101621289
chr14	-	101621522	101621722
chr14	+	101675139	101675339
chr14	-	101676263	101676463
chr14	-	101768762	101768962
chr14	+	101840851	101841051
chr14	+	101871577	101871777
chr14	-	101871929	101872129
chr14	+	101898734	101898934
chr14	+	101943226	101943426
chr14	+	102407805	102408005
chr14	-	102458822	102459022
chr14	+	102592888	102593088
chr14	+	102662893	102663093
chr14	-	102922171	102922371
chr14	+	103068470	103068670
chr14	+	103107511	103107711
chr14	-	103190916	103191116
chr14	+	103246922	103247122
chr14	-	103252070	103252270
chr14	-	103333609	103333809
chr14	-	103450075	103450275
chr14	+	103456829	103457029
chr14	+	103522105	103522305
chr14	+	103714438	103714638
chr14	-	104123924	104124124
chr14	+	104141618	104141818
chr14	+	104240285	104240485
chr14	+	104250387	104250587
chr14	+	104272200	104272400
chr14	-	104290702	104290902
chr14	-	104309835	104310035
chr14	+	104329779	104329979
chr14	+	104415623	104415823
chr14	+	104431465	104431665
chr14	+	104464853	104465053
chr14	-	104530447	104530647
chr14	-	104589485	104589685
chr14	-	104705490	104705690
chr14	-	104715118	104715318
chr14	+	104778446	104778646
chr14	+	104837627	104837827
chr14	+	104885673	104885873
chr14	+	104975852	104976052
chr14	+	105002274	105002474
chr14	+	105015446	105015646
chr14	+	105025346	105025546
chr14	+	105028802	105029002
chr14	-	105029692	105029892
chr14	-	105796551	105796751
