# Supplementary material for: Intergenic, gene terminal, and intragenic CpG islands in the human genome
Source: BMC Genomics. 2010 Jan 19;11:48. doi: 10.1186/1471-2164-11-48 (PMC2817693; doi:10.1186/1471-2164-11-48)
Supplement: Additional file 2 — Gene elements. The archive contains row data used for statistical significance of gene elements and CGIs overlap. See Table 1 and Figure 1 in the manuscript. [file 1471-2164-11-48-S2.ZIP › 1intron_coding_exon_200bp_3/1intron_coding_exon_200bp_3_chr15.txt]

chr15	-	19331398	19331598
chr15	+	20387155	20387355
chr15	+	20509425	20509625
chr15	-	20520804	20521004
chr15	-	20571298	20571498
chr15	+	20637474	20637674
chr15	+	21243137	21243337
chr15	+	22758152	22758352
chr15	+	22771396	22771596
chr15	-	22877465	22877665
chr15	-	23156768	23156968
chr15	-	23172004	23172204
chr15	-	23203378	23203578
chr15	+	23658687	23658887
chr15	-	23698807	23699007
chr15	-	25950905	25951105
chr15	+	26239902	26240102
chr15	+	26701172	26701372
chr15	-	27150595	27150795
chr15	-	27813879	27814079
chr15	-	27852853	27853053
chr15	-	27880198	27880398
chr15	-	28451837	28452037
chr15	+	28462613	28462813
chr15	-	28985393	28985593
chr15	-	29054499	29054699
chr15	-	29147588	29147788
chr15	-	29149722	29149922
chr15	+	29734390	29734590
chr15	+	30110191	30110391
chr15	+	30237703	30237903
chr15	+	30699399	30699599
chr15	+	30759057	30759257
chr15	-	31144568	31144768
chr15	+	31232340	31232540
chr15	-	31390590	31390790
chr15	-	32082703	32082903
chr15	-	32175508	32175708
chr15	+	32242852	32243052
chr15	+	32304827	32305027
chr15	-	32307340	32307540
chr15	-	32337282	32337482
chr15	+	32397853	32398053
chr15	-	32425529	32425729
chr15	-	32445195	32445395
chr15	-	32467446	32467646
chr15	-	32873063	32873263
chr15	-	33043784	33043984
chr15	+	33625411	33625611
chr15	-	34737399	34737599
chr15	-	34974755	34974955
chr15	-	35175924	35176124
chr15	+	35178747	35178947
chr15	+	36016138	36016338
chr15	+	36378664	36378864
chr15	-	36533726	36533926
chr15	+	36643886	36644086
chr15	-	37661418	37661618
chr15	-	37850104	37850304
chr15	-	37887119	37887319
chr15	+	38185087	38185287
chr15	+	38244344	38244544
chr15	-	38344483	38344683
chr15	-	38376402	38376602
chr15	-	38383572	38383772
chr15	+	38420100	38420300
chr15	+	38442916	38443116
chr15	+	38486927	38487127
chr15	-	38539388	38539588
chr15	-	38636864	38637064
chr15	+	38644056	38644256
chr15	+	38650893	38651093
chr15	+	38684398	38684598
chr15	-	38778336	38778536
chr15	-	38823640	38823840
chr15	+	38833886	38834086
chr15	-	38843707	38843907
chr15	+	38886658	38886858
chr15	-	38887359	38887559
chr15	+	38907676	38907876
chr15	-	38924520	38924720
chr15	+	38975226	38975426
chr15	-	39033305	39033505
chr15	-	39066684	39066884
chr15	-	39175419	39175619
chr15	+	39309768	39309968
chr15	-	39310940	39311140
chr15	+	39411529	39411729
chr15	+	39421674	39421874
chr15	-	39437749	39437949
chr15	+	39475776	39475976
chr15	+	39536960	39537160
chr15	-	39573907	39574107
chr15	-	39592611	39592811
chr15	-	39604639	39604839
chr15	+	39616234	39616434
chr15	+	39640415	39640615
chr15	+	39879111	39879311
chr15	-	39907679	39907879
chr15	-	39972552	39972752
chr15	-	40033431	40033631
chr15	-	40072450	40072650
chr15	-	40151042	40151242
chr15	-	40167191	40167391
chr15	-	40235080	40235280
chr15	-	40279452	40279652
chr15	+	40352544	40352744
chr15	+	40355636	40355836
chr15	+	40463771	40463971
chr15	+	40483029	40483229
chr15	-	40526149	40526349
chr15	+	40536247	40536447
chr15	-	40591394	40591594
chr15	+	40637486	40637686
chr15	+	40643037	40643237
chr15	+	40662634	40662834
chr15	-	40714463	40714663
chr15	-	40816271	40816471
chr15	-	40952249	40952449
chr15	+	41185231	41185431
chr15	+	41213545	41213745
chr15	+	41265108	41265308
chr15	+	41265442	41265642
chr15	-	41295944	41296144
chr15	-	41340070	41340270
chr15	+	41381530	41381730
chr15	-	41414661	41414861
chr15	-	41443873	41444073
chr15	-	41446299	41446499
chr15	+	41448885	41449085
chr15	+	41455386	41455586
chr15	+	41459372	41459572
chr15	-	41475179	41475379
chr15	-	41571959	41572159
chr15	+	41663647	41663847
chr15	-	41673858	41674058
chr15	-	41697847	41698047
chr15	+	41727206	41727406
chr15	-	41773690	41773890
chr15	+	41824311	41824511
chr15	-	41826197	41826397
chr15	+	41856059	41856259
chr15	+	41872263	41872463
chr15	+	41872998	41873198
chr15	-	41880275	41880475
chr15	+	41903780	41903980
chr15	-	41906583	41906783
chr15	+	42274242	42274442
chr15	+	42402253	42402453
chr15	+	42563512	42563712
chr15	-	42652311	42652511
chr15	-	42677864	42678064
chr15	+	42742680	42742880
chr15	+	42794711	42794911
chr15	+	42835656	42835856
chr15	+	42838928	42839128
chr15	-	43102840	43103040
chr15	-	43189471	43189671
chr15	-	43192567	43192767
chr15	+	43202157	43202357
chr15	+	43213152	43213352
chr15	-	43232007	43232207
chr15	+	43257454	43257654
chr15	+	43457674	43457874
chr15	+	43484608	43484808
chr15	+	43601253	43601453
chr15	+	43634761	43634961
chr15	+	43671423	43671623
chr15	+	43741243	43741443
chr15	+	45839591	45839791
chr15	+	45845864	45846064
chr15	-	46200655	46200855
chr15	+	46257365	46257565
chr15	+	46299921	46300121
chr15	+	46411555	46411755
chr15	-	46411896	46412096
chr15	-	46692582	46692782
chr15	-	46877541	46877741
chr15	-	46951632	46951832
chr15	-	47004439	47004639
chr15	-	47117259	47117459
chr15	+	47234813	47235013
chr15	+	47280449	47280649
chr15	-	47504073	47504273
chr15	+	47694409	47694609
chr15	+	47706031	47706231
chr15	-	47710548	47710748
chr15	-	47980729	47980929
chr15	+	48186227	48186427
chr15	-	48262395	48262595
chr15	-	48342897	48343097
chr15	+	48388979	48389179
chr15	-	48518667	48518867
chr15	-	48742536	48742736
chr15	+	48844756	48844956
chr15	+	48991365	48991565
chr15	-	48995061	48995261
chr15	-	49137933	49138133
chr15	-	49174177	49174377
chr15	-	49307423	49307623
chr15	+	49322056	49322256
chr15	+	49456736	49456936
chr15	-	49456990	49457190
chr15	+	49701747	49701947
chr15	-	49761327	49761527
chr15	-	49803139	49803339
chr15	+	49816638	49816838
chr15	+	49847549	49847749
chr15	-	49942500	49942700
chr15	+	50050976	50051176
chr15	-	50126505	50126705
chr15	-	50233566	50233766
chr15	-	50259369	50259569
chr15	-	50319369	50319569
chr15	-	50362382	50362582
chr15	-	50512775	50512975
chr15	-	50636712	50636912
chr15	-	50684736	50684936
chr15	-	50693347	50693547
chr15	-	51693247	51693447
chr15	-	51802398	51802598
chr15	-	53272324	53272524
chr15	+	53314071	53314271
chr15	-	53398904	53399104
chr15	-	53444800	53445000
chr15	-	53465205	53465405
chr15	-	53577350	53577550
chr15	-	53628486	53628686
chr15	-	53718167	53718367
chr15	-	54046037	54046237
chr15	+	54222067	54222267
chr15	-	54543738	54543938
chr15	-	54711613	54711813
chr15	-	54758312	54758512
chr15	-	54780729	54780929
chr15	+	54786371	54786571
chr15	+	55000314	55000514
chr15	+	55310440	55310640
chr15	+	55519665	55519865
chr15	+	55540968	55541168
chr15	+	55683557	55683757
chr15	-	55786446	55786646
chr15	+	56144823	56145023
chr15	+	56245962	56246162
chr15	-	56511612	56511812
chr15	+	56828770	56828970
chr15	-	56851727	56851927
chr15	-	56972552	56972752
chr15	+	57012694	57012894
chr15	+	57131594	57131794
chr15	-	57184784	57184984
chr15	+	57451788	57451988
chr15	-	57538138	57538338
chr15	-	57730265	57730465
chr15	-	57759800	57760000
chr15	-	58461933	58462133
chr15	-	58465578	58465778
chr15	-	58527637	58527837
chr15	-	58536286	58536486
chr15	-	58555659	58555859
chr15	-	58637798	58637998
chr15	-	58694519	58694719
chr15	-	58758178	58758378
chr15	-	59995514	59995714
chr15	-	60123747	60123947
chr15	+	60328058	60328258
chr15	+	60729373	60729573
chr15	+	61122756	61122956
chr15	+	61136035	61136235
chr15	-	61201481	61201681
chr15	+	61236451	61236651
chr15	+	61323806	61324006
chr15	-	61356989	61357189
chr15	+	61460687	61460887
chr15	-	61608419	61608619
chr15	-	61843444	61843644
chr15	-	62063007	62063207
chr15	+	62172696	62172896
chr15	+	62191623	62191823
chr15	-	62231103	62231303
chr15	-	62241407	62241607
chr15	-	62293377	62293577
chr15	-	62338494	62338694
chr15	+	62460377	62460577
chr15	-	62467217	62467417
chr15	-	62770844	62771044
chr15	-	62830891	62831091
chr15	+	62902829	62903029
chr15	+	62927643	62927843
chr15	-	63001272	63001472
chr15	+	63062697	63062897
chr15	-	63129493	63129693
chr15	-	63144665	63144865
chr15	-	63208562	63208762
chr15	-	63259596	63259796
chr15	-	63287156	63287356
chr15	-	63350464	63350664
chr15	-	63454794	63454994
chr15	-	63490762	63490962
chr15	-	63569691	63569891
chr15	-	63586747	63586947
chr15	+	63594846	63595046
chr15	-	63610110	63610310
chr15	-	63684628	63684828
chr15	+	63835331	63835531
chr15	-	63949018	63949218
chr15	-	63989379	63989579
chr15	+	64203090	64203290
chr15	+	64374178	64374378
chr15	-	64374534	64374734
chr15	+	64432006	64432206
chr15	-	64466820	64467020
chr15	-	64574812	64575012
chr15	+	64583979	64584179
chr15	-	64584784	64584984
chr15	+	64644439	64644639
chr15	+	64790858	64791058
chr15	-	65145753	65145953
chr15	-	65282990	65283190
chr15	+	65333750	65333950
chr15	+	65340462	65340662
chr15	+	65451301	65451501
chr15	+	65452557	65452757
chr15	+	65629224	65629424
chr15	-	66133743	66133943
chr15	-	66290711	66290911
chr15	-	66293781	66293981
chr15	-	66298043	66298243
chr15	-	66419037	66419237
chr15	+	66511207	66511407
chr15	-	66724754	66724954
chr15	+	66899890	66900090
chr15	+	67105720	67105920
chr15	+	67107407	67107607
chr15	+	67112235	67112435
chr15	+	67340278	67340478
chr15	+	67459074	67459274
chr15	+	67495185	67495385
chr15	+	67532838	67533038
chr15	-	67921079	67921279
chr15	-	68175035	68175235
chr15	-	68175655	68175855
chr15	-	68779054	68779254
chr15	-	68915899	68916099
chr15	+	68971036	68971236
chr15	+	68972775	68972975
chr15	+	69739721	69739921
chr15	+	69807740	69807940
chr15	-	69808118	69808318
chr15	-	69939192	69939392
chr15	-	70111984	70112184
chr15	-	70249335	70249535
chr15	-	70296896	70297096
chr15	-	70321616	70321816
chr15	-	70340084	70340284
chr15	-	70346218	70346418
chr15	-	70369651	70369851
chr15	-	70395323	70395523
chr15	+	70454914	70455114
chr15	+	70597260	70597460
chr15	-	70765646	70765846
chr15	-	70835049	70835249
chr15	+	70862652	70862852
chr15	-	71132200	71132400
chr15	-	71423203	71423403
chr15	-	71667013	71667213
chr15	+	71712318	71712518
chr15	+	71781447	71781647
chr15	+	71782851	71783051
chr15	+	71960591	71960791
chr15	-	72007280	72007480
chr15	+	72071284	72071484
chr15	+	72077196	72077396
chr15	-	72077871	72078071
chr15	-	72275070	72275270
chr15	+	72281348	72281548
chr15	-	72398053	72398253
chr15	-	72427450	72427650
chr15	-	72498347	72498547
chr15	+	72537877	72538077
chr15	+	72652054	72652254
chr15	-	72698743	72698943
chr15	-	72751169	72751369
chr15	-	72801112	72801312
chr15	+	72830381	72830581
chr15	+	72877807	72878007
chr15	+	72895349	72895549
chr15	-	72906262	72906462
chr15	-	72921815	72922015
chr15	+	72952392	72952592
chr15	+	72969719	72969919
chr15	-	72970049	72970249
chr15	-	72985760	72985960
chr15	+	73017108	73017308
chr15	+	73091869	73092069
chr15	+	73122633	73122833
chr15	-	73288219	73288419
chr15	+	73381666	73381866
chr15	+	73417254	73417454
chr15	-	73428734	73428934
chr15	-	73447593	73447793
chr15	-	73472210	73472410
chr15	-	73502218	73502418
chr15	-	73606658	73606858
chr15	+	73700089	73700289
chr15	-	73729705	73729905
chr15	+	73791863	73792063
chr15	+	73804302	73804502
chr15	+	73933580	73933780
chr15	+	73970113	73970313
chr15	+	73983685	73983885
chr15	-	73992687	73992887
chr15	+	74090416	74090616
chr15	+	74254753	74254953
chr15	-	74281661	74281861
chr15	+	74390545	74390745
chr15	-	74416338	74416538
chr15	-	74461012	74461212
chr15	-	74854514	74854714
chr15	+	74963007	74963207
chr15	+	75011555	75011755
chr15	-	75075006	75075206
chr15	-	75135653	75135853
chr15	+	75257986	75258186
chr15	-	75537894	75538094
chr15	-	76092715	76092915
chr15	-	76124466	76124666
chr15	+	76210361	76210561
chr15	+	76234408	76234608
chr15	-	76239604	76239804
chr15	+	76313567	76313767
chr15	+	76349692	76349892
chr15	-	76350075	76350275
chr15	+	76374871	76375071
chr15	+	76420238	76420438
chr15	+	76518990	76519190
chr15	+	76594163	76594363
chr15	+	76621372	76621572
chr15	+	76623385	76623585
chr15	-	76645223	76645423
chr15	-	76698313	76698513
chr15	-	76714985	76715185
chr15	+	76890317	76890517
chr15	+	76957408	76957608
chr15	-	76966747	76966947
chr15	-	77018569	77018769
chr15	-	77081185	77081385
chr15	+	77169419	77169619
chr15	+	77392952	77393152
chr15	-	77537843	77538043
chr15	-	77968752	77968952
chr15	-	77978523	77978723
chr15	+	78049896	78050096
chr15	+	78200907	78201107
chr15	+	78237255	78237455
chr15	+	78530074	78530274
chr15	+	78537123	78537323
chr15	-	78953370	78953570
chr15	+	79068774	79068974
chr15	+	79214464	79214664
chr15	+	79215710	79215910
chr15	+	79338966	79339166
chr15	-	79379872	79380072
chr15	-	79397899	79398099
chr15	-	79402345	79402545
chr15	-	79452134	79452334
chr15	+	80340883	80341083
chr15	+	80350797	80350997
chr15	-	80591206	80591406
chr15	-	81023792	81023992
chr15	+	81093743	81093943
chr15	-	81296886	81297086
chr15	+	81412086	81412286
chr15	-	81448945	81449145
chr15	-	81470120	81470320
chr15	+	81526306	81526506
chr15	-	81567529	81567729
chr15	-	81623832	81624032
chr15	+	81744085	81744285
chr15	+	82018807	82019007
chr15	+	82032119	82032319
chr15	-	82115587	82115787
chr15	-	82664732	82664932
chr15	+	82913539	82913739
chr15	+	82950562	82950762
chr15	-	82976534	82976734
chr15	-	82997935	82998135
chr15	-	83001584	83001784
chr15	+	83060059	83060259
chr15	+	83134738	83134938
chr15	+	83167363	83167563
chr15	+	83232805	83233005
chr15	+	83408403	83408603
chr15	+	83441981	83442181
chr15	+	83457906	83458106
chr15	-	83467429	83467629
chr15	+	83553864	83554064
chr15	+	83865461	83865661
chr15	+	84037310	84037510
chr15	+	84062040	84062240
chr15	-	86528535	86528735
chr15	+	86811184	86811384
chr15	-	86872022	86872222
chr15	+	86880346	86880546
chr15	+	86973259	86973459
chr15	+	86994268	86994468
chr15	-	87180512	87180712
chr15	-	87225961	87226161
chr15	+	87257281	87257481
chr15	-	87460757	87460957
chr15	+	87562998	87563198
chr15	+	87607936	87608136
chr15	-	87618540	87618740
chr15	-	87674512	87674712
chr15	+	87840395	87840595
chr15	-	87991293	87991493
chr15	-	88017650	88017850
chr15	+	88034611	88034811
chr15	-	88046285	88046485
chr15	-	88149699	88149899
chr15	-	88233377	88233577
chr15	+	88256779	88256979
chr15	-	88412832	88413032
chr15	+	88446311	88446511
chr15	+	88561473	88561673
chr15	-	88564128	88564328
chr15	+	88702885	88703085
chr15	+	88734808	88735008
chr15	+	88884073	88884273
chr15	+	88973268	88973468
chr15	+	89093399	89093599
chr15	+	89220287	89220487
chr15	-	89248574	89248774
chr15	+	89276462	89276662
chr15	+	89279978	89280178
chr15	-	89294502	89294702
chr15	-	89329060	89329260
chr15	+	89366187	89366387
chr15	+	89595851	89596051
chr15	+	90260025	90260225
chr15	+	90774081	90774281
chr15	-	90816757	90816957
chr15	-	90974580	90974780
chr15	-	91245534	91245734
chr15	-	91396742	91396942
chr15	+	91432951	91433151
chr15	+	92658313	92658513
chr15	+	92711636	92711836
chr15	+	94678107	94678307
chr15	+	95128185	95128385
chr15	-	96305403	96305603
chr15	+	96846443	96846643
chr15	-	97010428	97010628
chr15	+	97586060	97586260
chr15	+	97634102	97634302
chr15	+	97709895	97710095
chr15	-	97990902	97991102
chr15	-	98089151	98089351
chr15	-	98158908	98159108
chr15	-	98620164	98620364
chr15	-	98699138	98699338
chr15	-	98848660	98848860
chr15	+	98986963	98987163
chr15	+	99242793	99242993
chr15	+	99331330	99331530
chr15	-	99382696	99382896
chr15	-	99593306	99593506
chr15	-	99634404	99634604
chr15	-	99650901	99651101
chr15	-	99789192	99789392
chr15	-	100009500	100009700
chr15	-	100058911	100059111
chr15	+	100081616	100081816
chr15	+	100313009	100313209
