# Supplementary material for: Intergenic, gene terminal, and intragenic CpG islands in the human genome
Source: BMC Genomics. 2010 Jan 19;11:48. doi: 10.1186/1471-2164-11-48 (PMC2817693; doi:10.1186/1471-2164-11-48)
Supplement: Additional file 2 — Gene elements. The archive contains row data used for statistical significance of gene elements and CGIs overlap. See Table 1 and Figure 1 in the manuscript. [file 1471-2164-11-48-S2.ZIP › 1intron_coding_exon_200bp_3/1intron_coding_exon_200bp_3_chr16.txt]

chr16	+	43275	43475
chr16	+	45257	45457
chr16	-	45550	45750
chr16	+	143689	143889
chr16	+	217786	217986
chr16	-	244682	244882
chr16	+	265649	265849
chr16	-	270755	270955
chr16	-	304685	304885
chr16	-	359222	359422
chr16	+	371501	371701
chr16	+	388789	388989
chr16	+	394755	394955
chr16	+	396145	396345
chr16	+	451203	451403
chr16	+	538792	538992
chr16	+	554473	554673
chr16	+	565638	565838
chr16	-	580435	580635
chr16	+	625894	626094
chr16	+	639562	639762
chr16	+	646614	646814
chr16	+	647982	648182
chr16	+	666135	666335
chr16	+	670951	671151
chr16	-	677741	677941
chr16	-	684699	684899
chr16	+	686573	686773
chr16	+	716108	716308
chr16	-	717616	717816
chr16	-	724873	725073
chr16	+	730720	730920
chr16	-	752767	752967
chr16	-	972346	972546
chr16	+	1084515	1084715
chr16	-	1144038	1144238
chr16	+	1215007	1215207
chr16	+	1328340	1328540
chr16	-	1328683	1328883
chr16	-	1340237	1340437
chr16	-	1357861	1358061
chr16	-	1404058	1404258
chr16	+	1464635	1464835
chr16	-	1484619	1484819
chr16	+	1516420	1516620
chr16	-	1524558	1524758
chr16	+	1596921	1597121
chr16	+	1627624	1627824
chr16	+	1646449	1646649
chr16	+	1675239	1675439
chr16	+	1681643	1681843
chr16	-	1696660	1696860
chr16	+	1771159	1771359
chr16	-	1773039	1773239
chr16	-	1812367	1812567
chr16	-	1834966	1835166
chr16	-	1931408	1931608
chr16	+	1944430	1944630
chr16	-	1949757	1949957
chr16	-	1953259	1953459
chr16	-	1962208	1962408
chr16	+	1974547	1974747
chr16	+	1981774	1981974
chr16	-	2017221	2017421
chr16	+	2037510	2037710
chr16	-	2038756	2038956
chr16	+	2125276	2125476
chr16	+	2139741	2139941
chr16	+	2141369	2141569
chr16	+	2155679	2155879
chr16	-	2158171	2158371
chr16	+	2186140	2186340
chr16	+	2218172	2218372
chr16	-	2234555	2234755
chr16	-	2254334	2254534
chr16	+	2420930	2421130
chr16	+	2451547	2451747
chr16	+	2509018	2509218
chr16	+	2510569	2510769
chr16	+	2547503	2547703
chr16	+	2551280	2551480
chr16	+	2600262	2600462
chr16	-	2672803	2673003
chr16	+	2709916	2710116
chr16	+	2747272	2747472
chr16	+	2776303	2776503
chr16	+	2788759	2788959
chr16	-	2829934	2830134
chr16	+	2847824	2848024
chr16	+	2888849	2889049
chr16	+	2920213	2920413
chr16	+	2926921	2927121
chr16	+	2927984	2928184
chr16	+	2954659	2954859
chr16	-	2959843	2960043
chr16	+	2969449	2969649
chr16	-	3010494	3010694
chr16	+	3013648	3013848
chr16	+	3015508	3015708
chr16	+	3020250	3020450
chr16	+	3037215	3037415
chr16	+	3039809	3040009
chr16	+	3057177	3057377
chr16	+	3082343	3082543
chr16	+	3105155	3105355
chr16	+	3105629	3105829
chr16	-	3127682	3127882
chr16	-	3222923	3223123
chr16	+	3246111	3246311
chr16	+	3274858	3275058
chr16	-	3303177	3303377
chr16	-	3374943	3375143
chr16	+	3386992	3387192
chr16	-	3392408	3392608
chr16	+	3432921	3433121
chr16	+	3469270	3469470
chr16	+	3494519	3494719
chr16	+	3509702	3509902
chr16	-	3513301	3513501
chr16	+	3584254	3584454
chr16	-	3645523	3645723
chr16	-	3666148	3666348
chr16	-	3680988	3681188
chr16	-	3841012	3841212
chr16	-	3997561	3997761
chr16	+	4262459	4262659
chr16	-	4322455	4322655
chr16	-	4331507	4331707
chr16	-	4348106	4348306
chr16	+	4406260	4406460
chr16	+	4424184	4424384
chr16	-	4432423	4432623
chr16	+	4463894	4464094
chr16	-	4495613	4495813
chr16	+	4604479	4604679
chr16	+	4640165	4640365
chr16	-	4695256	4695456
chr16	-	4714834	4715034
chr16	+	4719781	4719981
chr16	-	4726646	4726846
chr16	-	4752759	4752959
chr16	-	4776108	4776308
chr16	-	4822224	4822424
chr16	+	4837029	4837229
chr16	-	4843169	4843369
chr16	-	4900952	4901152
chr16	+	5055502	5055702
chr16	-	5062060	5062260
chr16	+	5087445	5087645
chr16	+	7507948	7508148
chr16	+	7569578	7569778
chr16	+	8629886	8630086
chr16	+	8640247	8640447
chr16	+	8747157	8747357
chr16	-	8799307	8799507
chr16	-	8859831	8860031
chr16	-	8931756	8931956
chr16	+	10181155	10181355
chr16	+	10434681	10434881
chr16	-	10441821	10442021
chr16	-	10545019	10545219
chr16	+	10695467	10695667
chr16	+	10896438	10896638
chr16	+	10896825	10897025
chr16	+	10958938	10959138
chr16	-	11175636	11175836
chr16	-	11463661	11463861
chr16	-	11555047	11555247
chr16	-	11737591	11737791
chr16	-	11757728	11757928
chr16	-	11782822	11783022
chr16	-	11851777	11851977
chr16	-	11898144	11898344
chr16	+	11967351	11967551
chr16	-	11978172	11978372
chr16	+	12090926	12091126
chr16	-	12516951	12517151
chr16	+	12804864	12805064
chr16	+	13923187	13923387
chr16	-	14142119	14142319
chr16	+	14631264	14631464
chr16	-	14645968	14646168
chr16	+	14695290	14695490
chr16	+	14839563	14839763
chr16	+	14942968	14943168
chr16	+	14998909	14999109
chr16	-	15018781	15018981
chr16	-	15039569	15039769
chr16	-	15049458	15049658
chr16	+	15095302	15095502
chr16	+	15408980	15409180
chr16	-	15503735	15503935
chr16	+	15640247	15640447
chr16	-	15666220	15666420
chr16	-	15824770	15824970
chr16	+	15889715	15889915
chr16	+	16008972	16009172
chr16	-	16046039	16046239
chr16	+	16224556	16224756
chr16	+	16238057	16238257
chr16	+	16281345	16281545
chr16	+	16328892	16329092
chr16	-	16329557	16329757
chr16	-	17359409	17359609
chr16	-	18369745	18369945
chr16	-	18476615	18476815
chr16	-	18706966	18707166
chr16	-	18717658	18717858
chr16	-	18815780	18815980
chr16	+	18927793	18927993
chr16	+	18990549	18990749
chr16	+	18992542	18992742
chr16	+	19091381	19091581
chr16	+	19217294	19217494
chr16	+	19362702	19362902
chr16	-	19375840	19376040
chr16	+	19440326	19440526
chr16	+	19451037	19451237
chr16	-	19474570	19474770
chr16	+	19632740	19632940
chr16	-	19637311	19637511
chr16	-	19780797	19780997
chr16	-	20243080	20243280
chr16	-	20268693	20268893
chr16	+	20317721	20317921
chr16	+	20336680	20336880
chr16	+	20384138	20384338
chr16	-	20396273	20396473
chr16	-	20478271	20478471
chr16	-	20604227	20604427
chr16	-	20656780	20656980
chr16	+	20660131	20660331
chr16	-	20689077	20689277
chr16	+	20725030	20725230
chr16	-	20725915	20726115
chr16	+	20780730	20780930
chr16	-	20834538	20834738
chr16	-	20873881	20874081
chr16	+	21077946	21078146
chr16	-	21080101	21080301
chr16	+	21196703	21196903
chr16	-	21299038	21299238
chr16	+	21438449	21438649
chr16	-	21518721	21518921
chr16	+	21571153	21571353
chr16	+	21597535	21597735
chr16	-	21719660	21719860
chr16	-	21736341	21736541
chr16	+	21775880	21776080
chr16	-	21872279	21872479
chr16	+	21913859	21914059
chr16	+	21994107	21994307
chr16	+	22039616	22039816
chr16	+	22066191	22066391
chr16	+	22163250	22163450
chr16	-	22221827	22222027
chr16	-	22283837	22284037
chr16	-	22991020	22991220
chr16	+	23067259	23067459
chr16	+	23107991	23108191
chr16	-	23267733	23267933
chr16	-	23312170	23312370
chr16	-	23364784	23364984
chr16	-	23414601	23414801
chr16	+	23475826	23476026
chr16	-	23506142	23506342
chr16	-	23548098	23548298
chr16	+	23559731	23559931
chr16	+	23561575	23561775
chr16	-	23598163	23598363
chr16	+	23631716	23631916
chr16	+	23674281	23674481
chr16	+	23755995	23756195
chr16	+	24265354	24265554
chr16	+	24464783	24464983
chr16	+	24712093	24712293
chr16	+	24781221	24781421
chr16	-	24781495	24781695
chr16	-	24846555	24846755
chr16	-	24854462	24854662
chr16	-	24871865	24872065
chr16	-	24887595	24887795
chr16	+	24933830	24934030
chr16	+	25044584	25044784
chr16	+	25175350	25175550
chr16	-	27129444	27129644
chr16	+	27176056	27176256
chr16	+	27260741	27260941
chr16	-	27348943	27349143
chr16	-	27383659	27383859
chr16	+	27468291	27468491
chr16	+	27492521	27492721
chr16	-	27551426	27551626
chr16	-	27763884	27764084
chr16	-	27882026	27882226
chr16	-	28099854	28100054
chr16	-	28407485	28407685
chr16	+	28413719	28413919
chr16	-	28422873	28423073
chr16	+	28457417	28457617
chr16	-	28499967	28500167
chr16	+	28541752	28541952
chr16	-	28742381	28742581
chr16	+	28785951	28786151
chr16	-	28797612	28797812
chr16	+	28843724	28843924
chr16	+	28850966	28851166
chr16	+	28870752	28870952
chr16	+	28897775	28897975
chr16	+	29239548	29239748
chr16	-	29278158	29278358
chr16	+	29531724	29531924
chr16	+	29613284	29613484
chr16	+	29715513	29715713
chr16	+	29722618	29722818
chr16	+	29726850	29727050
chr16	+	29732953	29733153
chr16	-	29749497	29749697
chr16	+	29817562	29817762
chr16	-	29820743	29820943
chr16	+	29844411	29844611
chr16	+	29928582	29928782
chr16	-	29942227	29942427
chr16	-	29945666	29945866
chr16	+	29949024	29949224
chr16	-	29995298	29995498
chr16	-	30031616	30031816
chr16	+	30041661	30041861
chr16	+	30105218	30105418
chr16	-	30273145	30273345
chr16	+	30287849	30288049
chr16	-	30293683	30293883
chr16	-	30327017	30327217
chr16	+	30348501	30348701
chr16	-	30391721	30391921
chr16	-	30417974	30418174
chr16	-	30489946	30490146
chr16	+	30585940	30586140
chr16	+	30628133	30628333
chr16	+	30647586	30647786
chr16	+	30669726	30669926
chr16	+	30681738	30681938
chr16	+	30812474	30812674
chr16	+	30818035	30818235
chr16	+	30877711	30877911
chr16	-	30904647	30904847
chr16	+	30928988	30929188
chr16	+	30982434	30982634
chr16	-	31000524	31000724
chr16	+	31013178	31013378
chr16	+	31038806	31039006
chr16	-	31053994	31054194
chr16	-	31067498	31067698
chr16	+	31068620	31068820
chr16	-	31099050	31099250
chr16	-	31121026	31121226
chr16	+	31137715	31137915
chr16	+	31180312	31180512
chr16	+	31274513	31274713
chr16	+	31312856	31313056
chr16	+	31380542	31380742
chr16	-	31402085	31402285
chr16	-	31411163	31411363
chr16	+	31447078	31447278
chr16	+	31622840	31623040
chr16	+	31641246	31641446
chr16	+	31803118	31803318
chr16	-	45067408	45067608
chr16	-	45155713	45155913
chr16	-	45209786	45209986
chr16	-	45270570	45270770
chr16	+	45280343	45280543
chr16	-	45281184	45281384
chr16	-	45331561	45331761
chr16	+	45422296	45422496
chr16	+	45488859	45489059
chr16	-	45489151	45489351
chr16	-	45563369	45563569
chr16	-	45723438	45723638
chr16	+	46052049	46052249
chr16	-	46055406	46055606
chr16	-	46735478	46735678
chr16	+	46823034	46823234
chr16	-	46836034	46836234
chr16	-	47153857	47154057
chr16	-	47965502	47965702
chr16	-	48230287	48230487
chr16	+	48413881	48414081
chr16	+	48616861	48617061
chr16	+	48881667	48881867
chr16	+	49268608	49268808
chr16	+	49290698	49290898
chr16	-	49341615	49341815
chr16	+	49742377	49742577
chr16	+	51800693	51800893
chr16	+	51834051	51834251
chr16	+	52030227	52030427
chr16	-	52045761	52045961
chr16	-	52090010	52090210
chr16	+	52291851	52292051
chr16	-	52525523	52525723
chr16	+	53523709	53523909
chr16	+	53917547	53917747
chr16	+	54074120	54074320
chr16	+	54116719	54116919
chr16	+	54121046	54121246
chr16	-	54248382	54248582
chr16	-	54420388	54420588
chr16	+	54466361	54466561
chr16	+	54783785	54783985
chr16	-	54784030	54784230
chr16	-	55005758	55005958
chr16	+	55042299	55042499
chr16	+	55044474	55044674
chr16	-	55054048	55054248
chr16	+	55110958	55111158
chr16	+	55158962	55159162
chr16	+	55181081	55181281
chr16	+	55200203	55200403
chr16	+	55217677	55217877
chr16	+	55224551	55224751
chr16	+	55227650	55227850
chr16	+	55230475	55230675
chr16	+	55235322	55235522
chr16	+	55243782	55243982
chr16	-	55249500	55249700
chr16	+	55259178	55259378
chr16	+	55261717	55261917
chr16	+	55274376	55274576
chr16	+	55349749	55349949
chr16	+	55458281	55458481
chr16	+	55526446	55526646
chr16	+	55531106	55531306
chr16	+	55554221	55554421
chr16	+	55638756	55638956
chr16	+	55704499	55704699
chr16	+	55706687	55706887
chr16	-	55715883	55716083
chr16	+	55764940	55765140
chr16	+	55799269	55799469
chr16	-	55836819	55837019
chr16	+	55875618	55875818
chr16	+	55951648	55951848
chr16	+	55970845	55971045
chr16	-	56005416	56005616
chr16	+	56031984	56032184
chr16	+	56042251	56042451
chr16	-	56054224	56054424
chr16	-	56067371	56067571
chr16	+	56119805	56120005
chr16	+	56153595	56153795
chr16	+	56242411	56242611
chr16	+	56264532	56264732
chr16	+	56290061	56290261
chr16	-	56328697	56328897
chr16	-	56351830	56352030
chr16	-	56407051	56407251
chr16	-	56540845	56541045
chr16	+	56558332	56558532
chr16	+	56569018	56569218
chr16	+	56593682	56593882
chr16	+	56610175	56610375
chr16	+	56628675	56628875
chr16	-	56629800	56630000
chr16	-	56708357	56708557
chr16	+	56788837	56789037
chr16	-	56841521	56841721
chr16	+	56884936	56885136
chr16	+	56994301	56994501
chr16	+	57078959	57079159
chr16	+	57086167	57086367
chr16	+	57095001	57095201
chr16	-	57106970	57107170
chr16	-	57174588	57174788
chr16	-	57180312	57180512
chr16	-	57270300	57270500
chr16	-	57315308	57315508
chr16	-	60492879	60493079
chr16	+	63595845	63596045
chr16	-	64970952	64971152
chr16	+	65141137	65141337
chr16	+	65149392	65149592
chr16	+	65161138	65161338
chr16	-	65196357	65196557
chr16	-	65227986	65228186
chr16	-	65382424	65382624
chr16	+	65422050	65422250
chr16	+	65438232	65438432
chr16	-	65438632	65438832
chr16	-	65509130	65509330
chr16	-	65515324	65515524
chr16	+	65529239	65529439
chr16	+	65554381	65554581
chr16	+	65555559	65555759
chr16	+	65562374	65562574
chr16	+	65594272	65594472
chr16	+	65620929	65621129
chr16	+	65711314	65711514
chr16	-	65711599	65711799
chr16	+	65747713	65747913
chr16	+	65754050	65754250
chr16	+	65780834	65781034
chr16	+	65783963	65784163
chr16	+	65801251	65801451
chr16	-	65818629	65818829
chr16	+	65838413	65838613
chr16	+	65843744	65843944
chr16	+	65933159	65933359
chr16	+	65941404	65941604
chr16	-	65958862	65959062
chr16	-	65982037	65982237
chr16	+	65998970	65999170
chr16	-	66022918	66023118
chr16	-	66045120	66045320
chr16	-	66203018	66203218
chr16	-	66252506	66252706
chr16	-	66267458	66267658
chr16	+	66397505	66397705
chr16	+	66424953	66425153
chr16	+	66459542	66459742
chr16	+	66467147	66467347
chr16	+	66476924	66477124
chr16	-	66501111	66501311
chr16	-	66522606	66522806
chr16	-	66527890	66528090
chr16	-	66534617	66534817
chr16	-	66554964	66555164
chr16	-	66571170	66571370
chr16	+	66584153	66584353
chr16	+	66640707	66640907
chr16	-	66677189	66677389
chr16	+	66840492	66840692
chr16	+	66846968	66847168
chr16	-	66866654	66866854
chr16	-	66907479	66907679
chr16	+	66962062	66962262
chr16	+	67236838	67237038
chr16	+	67329499	67329699
chr16	+	67493530	67493730
chr16	+	67704643	67704843
chr16	+	67727898	67728098
chr16	+	67836804	67837004
chr16	+	67907210	67907410
chr16	-	67910948	67911148
chr16	+	67930379	67930579
chr16	-	67941056	67941256
chr16	+	68038352	68038552
chr16	+	68159697	68159897
chr16	+	68238230	68238430
chr16	-	68238991	68239191
chr16	-	68309939	68310139
chr16	+	68389884	68390084
chr16	+	68522354	68522554
chr16	-	68542895	68543095
chr16	+	68630108	68630308
chr16	+	68718462	68718662
chr16	-	68765807	68766007
chr16	+	68873823	68874023
chr16	+	68903811	68904011
chr16	+	68915787	68915987
chr16	+	68941759	68941959
chr16	-	68956050	68956250
chr16	+	68989395	68989595
chr16	+	69054825	69055025
chr16	+	69057334	69057534
chr16	-	69060728	69060928
chr16	+	69114576	69114776
chr16	+	69120075	69120275
chr16	+	69156267	69156467
chr16	-	69238380	69238580
chr16	+	69276926	69277126
chr16	-	69346654	69346854
chr16	-	69377770	69377970
chr16	-	69401412	69401612
chr16	-	69564897	69565097
chr16	+	69777964	69778164
chr16	-	69950291	69950491
chr16	-	70044755	70044955
chr16	-	70069746	70069946
chr16	-	70070410	70070610
chr16	-	70218101	70218301
chr16	-	70246839	70247039
chr16	-	70294136	70294336
chr16	-	70365997	70366197
chr16	+	70471110	70471310
chr16	+	70507664	70507864
chr16	+	70603248	70603448
chr16	+	70647359	70647559
chr16	+	70647728	70647928
chr16	+	70665090	70665290
chr16	-	70665378	70665578
chr16	+	70681817	70682017
chr16	-	70687881	70688081
chr16	-	70715050	70715250
chr16	-	70756317	70756517
chr16	-	71481363	71481563
chr16	-	71542366	71542566
chr16	+	71734951	71735151
chr16	-	72888388	72888588
chr16	-	73011992	73012192
chr16	-	73054879	73055079
chr16	-	73057213	73057413
chr16	-	73123553	73123753
chr16	-	73217954	73218154
chr16	-	73229370	73229570
chr16	-	73243522	73243722
chr16	-	73283816	73284016
chr16	-	73318786	73318986
chr16	-	73331515	73331715
chr16	-	73485212	73485412
chr16	-	73501317	73501517
chr16	+	73576162	73576362
chr16	-	73591495	73591695
chr16	-	73707060	73707260
chr16	+	73798288	73798488
chr16	-	73810459	73810659
chr16	-	73828744	73828944
chr16	-	73834490	73834690
chr16	-	74006095	74006295
chr16	-	74043239	74043439
chr16	-	74136895	74137095
chr16	-	74157920	74158120
chr16	-	74200388	74200588
chr16	-	74211734	74211934
chr16	+	74235481	74235681
chr16	+	74245470	74245670
chr16	+	74907609	74907809
chr16	+	74946514	74946714
chr16	+	75782672	75782872
chr16	+	75784647	75784847
chr16	-	75786553	75786753
chr16	-	75888814	75889014
chr16	+	76408117	76408317
chr16	+	76619303	76619503
chr16	-	76691284	76691484
chr16	+	78189982	78190182
chr16	-	79132478	79132678
chr16	-	79276528	79276728
chr16	+	79588219	79588419
chr16	+	79605040	79605240
chr16	+	79632260	79632460
chr16	-	79633587	79633787
chr16	-	79653245	79653445
chr16	-	79681787	79681987
chr16	-	79708638	79708838
chr16	-	79770893	79771093
chr16	+	79785853	79786053
chr16	+	79836379	79836579
chr16	+	79942487	79942687
chr16	+	80198471	80198671
chr16	+	80243107	80243307
chr16	+	80445348	80445548
chr16	-	80626796	80626996
chr16	+	80761030	80761230
chr16	+	81449266	81449466
chr16	+	82399584	82399784
chr16	+	82497891	82498091
chr16	+	82542032	82542232
chr16	+	82550164	82550364
chr16	+	82563055	82563255
chr16	-	82572234	82572434
chr16	-	82690417	82690617
chr16	+	82722007	82722207
chr16	+	82739911	82740111
chr16	+	82745481	82745681
chr16	-	82746856	82747056
chr16	+	82775757	82775957
chr16	-	82782756	82782956
chr16	-	82785833	82786033
chr16	+	82827636	82827836
chr16	+	82903866	82904066
chr16	+	82989404	82989604
chr16	-	82996352	82996552
chr16	-	83087021	83087221
chr16	+	83208744	83208944
chr16	+	83247776	83247976
chr16	+	83324340	83324540
chr16	-	83429843	83430043
chr16	+	83581210	83581410
chr16	-	83658508	83658708
chr16	+	83703239	83703439
chr16	+	84224819	84225019
chr16	-	84239859	84240059
chr16	-	84278682	84278882
chr16	-	84301415	84301615
chr16	+	84389971	84390171
chr16	+	84395842	84396042
chr16	-	84494297	84494497
chr16	-	85145856	85146056
chr16	-	85906931	85907131
chr16	-	85934059	85934259
chr16	+	85974311	85974511
chr16	-	85983575	85983775
chr16	+	86082575	86082775
chr16	-	86194636	86194836
chr16	-	86318032	86318232
chr16	-	86353148	86353348
chr16	-	86442957	86443157
chr16	+	86527215	86527415
chr16	+	86571941	86572141
chr16	-	87047588	87047788
chr16	+	87160267	87160467
chr16	+	87180307	87180507
chr16	+	87192327	87192527
chr16	-	87232557	87232757
chr16	-	87242024	87242224
chr16	-	87252630	87252830
chr16	-	87292995	87293195
chr16	+	87299879	87300079
chr16	-	87300508	87300708
chr16	-	87311121	87311321
chr16	+	87329856	87330056
chr16	-	87397969	87398169
chr16	+	87450466	87450666
chr16	-	87451093	87451293
chr16	-	87492062	87492262
chr16	+	87570365	87570565
chr16	+	87696311	87696511
chr16	+	87753923	87754123
chr16	-	87765783	87765983
chr16	+	87910641	87910841
chr16	+	88104197	88104397
chr16	+	88171246	88171446
chr16	-	88224424	88224624
chr16	+	88251290	88251490
chr16	+	88251955	88252155
chr16	+	88282959	88283159
chr16	+	88284260	88284460
chr16	-	88284534	88284734
chr16	+	88294638	88294838
chr16	-	88316744	88316944
chr16	+	88410245	88410445
chr16	+	88439029	88439229
chr16	+	88477058	88477258
chr16	+	88488745	88488945
chr16	+	88526278	88526478
chr16	+	88547950	88548150
chr16	+	88548876	88549076
chr16	+	88575480	88575680
chr16	+	88584573	88584773
chr16	+	88603665	88603865
chr16	+	88621343	88621543
chr16	-	88625406	88625606
chr16	-	88655429	88655629
