# Supplementary material for: Intergenic, gene terminal, and intragenic CpG islands in the human genome
Source: BMC Genomics. 2010 Jan 19;11:48. doi: 10.1186/1471-2164-11-48 (PMC2817693; doi:10.1186/1471-2164-11-48)
Supplement: Additional file 2 — Gene elements. The archive contains row data used for statistical significance of gene elements and CGIs overlap. See Table 1 and Figure 1 in the manuscript. [file 1471-2164-11-48-S2.ZIP › 1intron_coding_exon_200bp_3/1intron_coding_exon_200bp_3_chr17.txt]

chr17	+	177057	177257
chr17	-	260754	260954
chr17	-	371729	371929
chr17	-	451887	452087
chr17	+	564412	564612
chr17	-	582760	582960
chr17	+	631955	632155
chr17	-	632683	632883
chr17	+	829108	829308
chr17	-	847371	847571
chr17	-	950726	950926
chr17	+	1029510	1029710
chr17	-	1130433	1130633
chr17	-	1215103	1215303
chr17	-	1287200	1287400
chr17	-	1333770	1333970
chr17	-	1359844	1360044
chr17	-	1364024	1364224
chr17	-	1466814	1467014
chr17	-	1495284	1495484
chr17	+	1534315	1534515
chr17	+	1580222	1580422
chr17	-	1617039	1617239
chr17	-	1637649	1637849
chr17	+	1677704	1677904
chr17	+	1692645	1692845
chr17	+	1883347	1883547
chr17	-	1883887	1884087
chr17	-	1935946	1936146
chr17	+	2153476	2153676
chr17	-	2165773	2165973
chr17	-	2184941	2185141
chr17	+	2193387	2193587
chr17	-	2217450	2217650
chr17	-	2245499	2245699
chr17	+	2352047	2352247
chr17	-	2488365	2488565
chr17	+	2554205	2554405
chr17	+	2650357	2650557
chr17	-	2650595	2650795
chr17	+	3319126	3319326
chr17	-	3326440	3326640
chr17	-	3395316	3395516
chr17	+	3485894	3486094
chr17	-	3490311	3490511
chr17	-	3514842	3515042
chr17	-	3541838	3542038
chr17	-	3627704	3627904
chr17	-	3671396	3671596
chr17	-	3734471	3734671
chr17	-	3755411	3755611
chr17	-	3803754	3803954
chr17	-	3864559	3864759
chr17	-	3906389	3906589
chr17	+	3992384	3992584
chr17	-	3994049	3994249
chr17	-	4092493	4092693
chr17	+	4216114	4216314
chr17	+	4289500	4289700
chr17	-	4289768	4289968
chr17	+	4410225	4410425
chr17	-	4442493	4442693
chr17	-	4489676	4489876
chr17	+	4553706	4553906
chr17	+	4564855	4565055
chr17	+	4568103	4568303
chr17	+	4589104	4589304
chr17	+	4591424	4591624
chr17	-	4622144	4622344
chr17	+	4646779	4646979
chr17	+	4739567	4739767
chr17	-	4746838	4747038
chr17	+	4783655	4783855
chr17	+	4792102	4792302
chr17	-	4795955	4796155
chr17	-	4804872	4805072
chr17	-	4830003	4830203
chr17	-	4830306	4830506
chr17	+	4838212	4838412
chr17	-	4844372	4844572
chr17	-	4953072	4953272
chr17	+	4955618	4955818
chr17	-	5058229	5058429
chr17	+	5078553	5078753
chr17	-	5126540	5126740
chr17	+	5263197	5263397
chr17	-	5264336	5264536
chr17	-	5282318	5282518
chr17	-	5300227	5300427
chr17	-	5307734	5307934
chr17	-	5329261	5329461
chr17	+	5427530	5427730
chr17	-	5925130	5925330
chr17	+	6278852	6279052
chr17	-	6289449	6289649
chr17	-	6382127	6382327
chr17	+	6478854	6479054
chr17	-	6485272	6485472
chr17	-	6494478	6494678
chr17	-	6531710	6531910
chr17	-	6547182	6547382
chr17	+	6557074	6557274
chr17	+	6601930	6602130
chr17	-	6624935	6625135
chr17	+	6674029	6674229
chr17	+	6840667	6840867
chr17	+	6857507	6857707
chr17	+	6859615	6859815
chr17	-	6867894	6868094
chr17	-	6887117	6887317
chr17	-	6922157	6922357
chr17	-	6952932	6953132
chr17	-	7021370	7021570
chr17	-	7052283	7052483
chr17	-	7074841	7075041
chr17	-	7081704	7081904
chr17	-	7085723	7085923
chr17	+	7095037	7095237
chr17	-	7098847	7099047
chr17	+	7105663	7105863
chr17	-	7126011	7126211
chr17	+	7138072	7138272
chr17	+	7153456	7153656
chr17	-	7153844	7154044
chr17	-	7158641	7158841
chr17	+	7172873	7173073
chr17	+	7181153	7181353
chr17	+	7199427	7199627
chr17	-	7237880	7238080
chr17	+	7247842	7248042
chr17	+	7255998	7256198
chr17	+	7285312	7285512
chr17	+	7309553	7309753
chr17	+	7339782	7339982
chr17	+	7403463	7403663
chr17	+	7418100	7418300
chr17	+	7429572	7429772
chr17	-	7495674	7495874
chr17	+	7551799	7551999
chr17	-	7563944	7564144
chr17	-	7733144	7733344
chr17	-	7771870	7772070
chr17	+	7780542	7780742
chr17	+	7787232	7787432
chr17	-	7930264	7930464
chr17	-	7961024	7961224
chr17	-	7967170	7967370
chr17	-	8006413	8006613
chr17	-	8051884	8052084
chr17	+	8091846	8092046
chr17	+	8138275	8138475
chr17	+	8156763	8156963
chr17	-	8184549	8184749
chr17	+	8225985	8226185
chr17	-	8288401	8288601
chr17	-	8449026	8449226
chr17	-	8588228	8588428
chr17	-	8731726	8731926
chr17	+	8755233	8755433
chr17	-	8867434	8867634
chr17	+	9419633	9419833
chr17	+	9429613	9429813
chr17	+	9443907	9444107
chr17	+	9553796	9553996
chr17	-	9670295	9670495
chr17	-	9745143	9745343
chr17	-	9791026	9791226
chr17	-	9825927	9826127
chr17	-	9863940	9864140
chr17	-	10206546	10206746
chr17	-	10263073	10263273
chr17	-	10496606	10496806
chr17	-	10539874	10540074
chr17	+	10573621	10573821
chr17	+	11107206	11107406
chr17	+	11451969	11452169
chr17	-	11731008	11731208
chr17	+	11836284	11836484
chr17	+	11876106	11876306
chr17	+	12434281	12434481
chr17	+	12548968	12549168
chr17	+	12580001	12580201
chr17	+	12738780	12738980
chr17	-	12828951	12829151
chr17	+	12861544	12861744
chr17	-	13913691	13913891
chr17	-	15103236	15103436
chr17	-	15172118	15172318
chr17	-	15399404	15399604
chr17	-	15476714	15476914
chr17	+	15494929	15495129
chr17	+	15544989	15545189
chr17	-	15850608	15850808
chr17	-	15909731	15909931
chr17	+	16038300	16038500
chr17	-	16061501	16061701
chr17	+	16196865	16197065
chr17	+	16263952	16264152
chr17	-	16283454	16283654
chr17	-	16306426	16306626
chr17	+	16411167	16411367
chr17	-	16642570	16642770
chr17	+	16815853	16816053
chr17	-	16887011	16887211
chr17	-	17070362	17070562
chr17	-	17115048	17115248
chr17	+	17124970	17125170
chr17	-	17147857	17148057
chr17	-	17366435	17366635
chr17	+	17435369	17435569
chr17	-	17642553	17642753
chr17	-	17667647	17667847
chr17	+	17816100	17816300
chr17	-	17821798	17821998
chr17	-	17870456	17870656
chr17	+	17882719	17882919
chr17	+	17888984	17889184
chr17	+	17937650	17937850
chr17	+	17968320	17968520
chr17	+	18005154	18005354
chr17	+	18006422	18006622
chr17	+	18038792	18038992
chr17	-	18069803	18070003
chr17	+	18102466	18102666
chr17	-	18106907	18107107
chr17	-	18152981	18153181
chr17	+	18199724	18199924
chr17	-	18320933	18321133
chr17	+	18468941	18469141
chr17	+	18591777	18591977
chr17	+	18633189	18633389
chr17	+	18711118	18711318
chr17	-	18802792	18802992
chr17	+	18890686	18890886
chr17	-	19127621	19127821
chr17	+	19206212	19206412
chr17	+	19223486	19223686
chr17	+	19230855	19231055
chr17	+	19386096	19386296
chr17	-	19493030	19493230
chr17	-	19558695	19558895
chr17	-	19559123	19559323
chr17	-	19586118	19586318
chr17	-	19587369	19587569
chr17	-	19709734	19709934
chr17	+	19821296	19821496
chr17	+	19954130	19954330
chr17	-	20000142	20000342
chr17	+	20739381	20739581
chr17	+	21015721	21015921
chr17	-	21016102	21016302
chr17	+	21096864	21097064
chr17	+	21142116	21142316
chr17	+	21142581	21142781
chr17	+	22652739	22652939
chr17	+	22661012	22661212
chr17	-	22982458	22982658
chr17	+	23149652	23149852
chr17	-	23394485	23394685
chr17	+	23657046	23657246
chr17	-	23670519	23670719
chr17	-	23681682	23681882
chr17	+	23691260	23691460
chr17	-	23709032	23709232
chr17	+	23732147	23732347
chr17	+	23840157	23840357
chr17	-	23875238	23875438
chr17	-	23899851	23900051
chr17	-	23907366	23907566
chr17	-	23922334	23922534
chr17	-	23949781	23949981
chr17	-	23964834	23965034
chr17	-	23995333	23995533
chr17	+	24012670	24012870
chr17	-	24024656	24024856
chr17	-	24055989	24056189
chr17	+	24068157	24068357
chr17	-	24071176	24071376
chr17	+	24076848	24077048
chr17	+	24084926	24085126
chr17	+	24098156	24098356
chr17	-	24206462	24206662
chr17	-	24234376	24234576
chr17	-	24240171	24240371
chr17	-	24252761	24252961
chr17	-	24264422	24264622
chr17	-	24301391	24301591
chr17	+	24356758	24356958
chr17	-	24394484	24394684
chr17	-	24471903	24472103
chr17	+	24516885	24517085
chr17	-	24598039	24598239
chr17	+	24644726	24644926
chr17	+	24818087	24818287
chr17	+	24833139	24833339
chr17	-	24920231	24920431
chr17	-	24929516	24929716
chr17	+	24940270	24940470
chr17	+	24958684	24958884
chr17	+	24959793	24959993
chr17	-	25054207	25054407
chr17	+	25280881	25281081
chr17	+	25344107	25344307
chr17	-	25468008	25468208
chr17	-	25570076	25570276
chr17	-	25642653	25642853
chr17	+	25682995	25683195
chr17	+	25735931	25736131
chr17	+	25832085	25832285
chr17	+	25835605	25835805
chr17	+	25911059	25911259
chr17	-	26083268	26083468
chr17	+	26175466	26175666
chr17	+	26185090	26185290
chr17	-	26187193	26187393
chr17	-	26250751	26250951
chr17	+	26257111	26257311
chr17	+	26273882	26274082
chr17	+	26335559	26335759
chr17	-	26446514	26446714
chr17	+	26671316	26671516
chr17	+	26782755	26782955
chr17	-	26839411	26839611
chr17	-	27207998	27208198
chr17	-	27224886	27225086
chr17	+	27252467	27252667
chr17	+	27291216	27291416
chr17	+	27375641	27375841
chr17	+	27521973	27522173
chr17	+	27534101	27534301
chr17	-	27617433	27617633
chr17	-	27684653	27684853
chr17	+	27692931	27693131
chr17	+	27702716	27702916
chr17	-	27795746	27795946
chr17	+	28227708	28227908
chr17	+	28284103	28284303
chr17	+	28346338	28346538
chr17	-	28346849	28347049
chr17	+	28642338	28642538
chr17	+	29607152	29607352
chr17	+	29622076	29622276
chr17	+	29638026	29638226
chr17	+	29671199	29671399
chr17	-	29707735	29707935
chr17	+	29714017	29714217
chr17	-	29932276	29932476
chr17	+	30312188	30312388
chr17	+	30336918	30337118
chr17	-	30350582	30350782
chr17	-	30372914	30373114
chr17	-	30457614	30457814
chr17	+	30470463	30470663
chr17	-	30473035	30473235
chr17	+	30499903	30500103
chr17	-	30610835	30611035
chr17	-	30711504	30711704
chr17	-	30771514	30771714
chr17	-	30795053	30795253
chr17	-	30795834	30796034
chr17	+	30928827	30929027
chr17	+	30949160	30949360
chr17	+	30959072	30959272
chr17	-	31086533	31086733
chr17	+	31103397	31103597
chr17	-	31112087	31112287
chr17	+	31146183	31146383
chr17	+	31168631	31168831
chr17	-	31171555	31171755
chr17	-	31217891	31218091
chr17	-	31229757	31229957
chr17	-	31281373	31281573
chr17	-	31289034	31289234
chr17	-	31329413	31329613
chr17	-	31335602	31335802
chr17	+	31368771	31368971
chr17	-	31415883	31416083
chr17	+	31441244	31441444
chr17	-	31455488	31455688
chr17	+	31962269	31962469
chr17	+	31984572	31984772
chr17	+	32025312	32025512
chr17	+	32028503	32028703
chr17	+	32038017	32038217
chr17	+	32371498	32371698
chr17	-	32380630	32380830
chr17	-	32714420	32714620
chr17	-	32720544	32720744
chr17	+	32808728	32808928
chr17	-	32845591	32845791
chr17	-	33030505	33030705
chr17	-	33034564	33034764
chr17	-	33066442	33066642
chr17	-	33076451	33076651
chr17	-	33173744	33173944
chr17	-	33706735	33706935
chr17	+	33752204	33752404
chr17	-	33762442	33762642
chr17	-	33962618	33962818
chr17	-	33972683	33972883
chr17	+	34015262	34015462
chr17	+	34116527	34116727
chr17	-	34127733	34127933
chr17	+	34149869	34150069
chr17	-	34162609	34162809
chr17	-	34196700	34196900
chr17	-	34211986	34212186
chr17	-	34230853	34231053
chr17	+	34263276	34263476
chr17	-	34280038	34280238
chr17	-	34371827	34372027
chr17	-	34519171	34519371
chr17	-	34549612	34549812
chr17	+	34606990	34607190
chr17	-	34610129	34610329
chr17	-	34627953	34628153
chr17	-	34753021	34753221
chr17	-	34853408	34853608
chr17	+	34860616	34860816
chr17	+	34880456	34880656
chr17	+	35038747	35038947
chr17	+	35039117	35039317
chr17	+	35066585	35066785
chr17	-	35078457	35078657
chr17	+	35097412	35097612
chr17	+	35116567	35116767
chr17	+	35117898	35118098
chr17	-	35126385	35126585
chr17	+	35273698	35273898
chr17	-	35322277	35322477
chr17	+	35333608	35333808
chr17	+	35375837	35376037
chr17	+	35393871	35394071
chr17	-	35425625	35425825
chr17	-	35484321	35484521
chr17	+	35509642	35509842
chr17	+	35535760	35535960
chr17	+	35550784	35550984
chr17	+	35594157	35594357
chr17	+	35670111	35670311
chr17	+	35683366	35683566
chr17	+	35700634	35700834
chr17	-	35752646	35752846
chr17	+	35827348	35827548
chr17	-	35853863	35854063
chr17	-	35897239	35897439
chr17	-	35898748	35898948
chr17	-	35968721	35968921
chr17	-	36069986	36070186
chr17	-	36071823	36072023
chr17	-	36111712	36111912
chr17	-	36164247	36164447
chr17	-	36181015	36181215
chr17	-	36191049	36191249
chr17	-	36208778	36208978
chr17	-	36230896	36231096
chr17	-	36276016	36276216
chr17	-	36292433	36292633
chr17	-	36338386	36338586
chr17	-	36341234	36341434
chr17	-	36374307	36374507
chr17	-	36392907	36393107
chr17	-	36759207	36759407
chr17	-	36777769	36777969
chr17	-	36875955	36876155
chr17	-	36889560	36889760
chr17	-	36898503	36898703
chr17	-	36899485	36899685
chr17	-	36913504	36913704
chr17	-	36926944	36927144
chr17	-	36935052	36935252
chr17	-	36979999	36980199
chr17	-	36994836	36995036
chr17	-	37021500	37021700
chr17	-	37032811	37033011
chr17	+	37048896	37049096
chr17	+	37099354	37099554
chr17	-	37142577	37142777
chr17	-	37179456	37179656
chr17	+	37226634	37226834
chr17	+	37245436	37245636
chr17	-	37247905	37248105
chr17	-	37308565	37308765
chr17	+	37323293	37323493
chr17	+	37373410	37373610
chr17	-	37374285	37374485
chr17	-	37401969	37402169
chr17	+	37422683	37422883
chr17	-	37427216	37427416
chr17	-	37433273	37433473
chr17	-	37517042	37517242
chr17	-	37534345	37534545
chr17	-	37584571	37584771
chr17	-	37598572	37598772
chr17	+	37637343	37637543
chr17	-	37695084	37695284
chr17	+	37753732	37753932
chr17	+	37871771	37871971
chr17	+	37899676	37899876
chr17	+	37942740	37942940
chr17	+	37969303	37969503
chr17	-	37972873	37973073
chr17	+	38014429	38014629
chr17	+	38015450	38015650
chr17	-	38065097	38065297
chr17	+	38081745	38081945
chr17	-	38088441	38088641
chr17	+	38134168	38134368
chr17	+	38167176	38167376
chr17	+	38179075	38179275
chr17	+	38188100	38188300
chr17	+	38189764	38189964
chr17	+	38208962	38209162
chr17	-	38212363	38212563
chr17	+	38229091	38229291
chr17	+	38239685	38239885
chr17	+	38254427	38254627
chr17	-	38258487	38258687
chr17	+	38303029	38303229
chr17	-	38306650	38306850
chr17	+	38392597	38392797
chr17	+	38395658	38395858
chr17	+	38405274	38405474
chr17	-	38412512	38412712
chr17	+	38427278	38427478
chr17	-	38430993	38431193
chr17	-	38496576	38496776
chr17	-	38510500	38510700
chr17	+	38529359	38529559
chr17	+	38545157	38545357
chr17	-	38720798	38720998
chr17	+	38813966	38814166
chr17	-	38917080	38917280
chr17	-	39076555	39076755
chr17	-	39207833	39208033
chr17	+	39264575	39264775
chr17	-	39280154	39280354
chr17	-	39331275	39331475
chr17	-	39374109	39374309
chr17	-	39437984	39438184
chr17	-	39447432	39447632
chr17	+	39499157	39499357
chr17	-	39504078	39504278
chr17	-	39517570	39517770
chr17	+	39550187	39550387
chr17	+	39577895	39578095
chr17	+	39604738	39604938
chr17	-	39622483	39622683
chr17	-	39629313	39629513
chr17	-	39649599	39649799
chr17	-	39741834	39742034
chr17	-	39782646	39782846
chr17	-	39792566	39792766
chr17	-	39819026	39819226
chr17	-	39907798	39907998
chr17	+	40122243	40122443
chr17	+	40141996	40142196
chr17	+	40169522	40169722
chr17	+	40192414	40192614
chr17	-	40281147	40281347
chr17	-	40316053	40316253
chr17	+	40327110	40327310
chr17	-	40334036	40334236
chr17	-	40346983	40347183
chr17	+	40467467	40467667
chr17	+	40514336	40514536
chr17	+	40526377	40526577
chr17	+	40569191	40569391
chr17	+	40601963	40602163
chr17	+	40663552	40663752
chr17	-	40675616	40675816
chr17	-	40690358	40690558
chr17	-	40704372	40704572
chr17	-	40838256	40838456
chr17	-	40901743	40901943
chr17	+	40915385	40915585
chr17	+	41239954	41240154
chr17	-	41395673	41395873
chr17	+	41603797	41603997
chr17	-	41730886	41731086
chr17	+	41772432	41772632
chr17	-	41948004	41948204
chr17	+	41989846	41990046
chr17	-	42023470	42023670
chr17	+	42250682	42250882
chr17	+	42304680	42304880
chr17	-	42355587	42355787
chr17	+	42621310	42621510
chr17	+	42645962	42646162
chr17	+	42706582	42706782
chr17	+	42767359	42767559
chr17	+	42978072	42978272
chr17	+	43128874	43129074
chr17	-	43166311	43166511
chr17	+	43261303	43261503
chr17	+	43272834	43273034
chr17	+	43348319	43348519
chr17	+	43355125	43355325
chr17	+	43375469	43375669
chr17	+	43403525	43403725
chr17	+	43408875	43409075
chr17	-	43483990	43484190
chr17	+	43509025	43509225
chr17	-	43544447	43544647
chr17	-	43829147	43829347
chr17	-	43983543	43983743
chr17	+	44029896	44030096
chr17	-	44036408	44036608
chr17	-	44220361	44220561
chr17	+	44226364	44226564
chr17	+	44280223	44280423
chr17	+	44326531	44326731
chr17	-	44343242	44343442
chr17	-	44376337	44376537
chr17	+	44399307	44399507
chr17	+	44431268	44431468
chr17	-	44565581	44565781
chr17	+	44639499	44639699
chr17	-	44643203	44643403
chr17	-	44657366	44657566
chr17	-	44745207	44745407
chr17	+	44845337	44845537
chr17	-	44927845	44928045
chr17	-	45054429	45054629
chr17	-	45139430	45139630
chr17	+	45196052	45196252
chr17	-	45221211	45221411
chr17	+	45279091	45279291
chr17	-	45402115	45402315
chr17	+	45426836	45427036
chr17	+	45496238	45496438
chr17	-	45527917	45528117
chr17	+	45557079	45557279
chr17	-	45598438	45598638
chr17	+	45633570	45633770
chr17	+	45709873	45710073
chr17	-	45778636	45778836
chr17	+	45805290	45805490
chr17	-	45817652	45817852
chr17	+	45829372	45829572
chr17	-	45858750	45858950
chr17	+	45900199	45900399
chr17	+	45911787	45911987
chr17	+	45948728	45948928
chr17	+	45970237	45970437
chr17	+	45979878	45980078
chr17	+	46001028	46001228
chr17	+	46087990	46088190
chr17	-	46112260	46112460
chr17	+	46139680	46139880
chr17	-	46152192	46152392
chr17	-	46474012	46474212
chr17	+	46552513	46552713
chr17	+	46587809	46588009
chr17	+	46592138	46592338
chr17	-	46599317	46599517
chr17	-	46636286	46636486
chr17	+	46657167	46657367
chr17	-	46693287	46693487
chr17	+	47567037	47567237
chr17	-	50333284	50333484
chr17	+	50400440	50400640
chr17	+	50422983	50423183
chr17	-	50697960	50698160
chr17	+	50853829	50854029
chr17	+	51199493	51199693
chr17	+	51660075	51660275
chr17	-	52267620	52267820
chr17	-	52340924	52341124
chr17	+	52392934	52393134
chr17	+	52413240	52413440
chr17	+	52417536	52417736
chr17	+	52429120	52429320
chr17	+	52540104	52540304
chr17	+	52689256	52689456
chr17	+	52689624	52689824
chr17	-	52833832	52834032
chr17	-	53281771	53281971
chr17	-	53312099	53312299
chr17	-	53415754	53415954
chr17	+	53439103	53439303
chr17	+	53521300	53521500
chr17	+	53646900	53647100
chr17	+	53676152	53676352
chr17	-	53679999	53680199
chr17	-	53759151	53759351
chr17	-	53783869	53784069
chr17	-	53803394	53803594
chr17	-	53895664	53895864
chr17	-	53945302	53945502
chr17	-	53959339	53959539
chr17	-	54034317	54034517
chr17	+	54084025	54084225
chr17	+	54127089	54127289
chr17	+	54387590	54387790
chr17	-	54387911	54388111
chr17	-	54513363	54513563
chr17	-	54536538	54536738
chr17	+	54587073	54587273
chr17	+	54644282	54644482
chr17	+	54666433	54666633
chr17	+	54820268	54820468
chr17	+	54998568	54998768
chr17	-	55052317	55052517
chr17	+	55130813	55131013
chr17	-	55163666	55163866
chr17	+	55322773	55322973
chr17	-	55325469	55325669
chr17	-	55394760	55394960
chr17	-	55498530	55498730
chr17	-	55504473	55504673
chr17	+	55510638	55510838
chr17	-	55582236	55582436
chr17	-	55684586	55684786
chr17	+	55823824	55824024
chr17	-	55858961	55859161
chr17	+	55957736	55957936
chr17	+	56055462	56055662
chr17	+	56115923	56116123
chr17	+	56334561	56334761
chr17	+	56833625	56833825
chr17	-	56888820	56889020
chr17	-	57292051	57292251
chr17	-	57358806	57359006
chr17	-	57495445	57495645
chr17	+	57818231	57818431
chr17	+	57858679	57858879
chr17	+	57951664	57951864
chr17	-	58059014	58059214
chr17	+	58232538	58232738
chr17	+	58810609	58810809
chr17	+	58820199	58820399
chr17	-	58820638	58820838
chr17	+	58868238	58868438
chr17	+	58908822	58909022
chr17	+	58955030	58955230
chr17	+	59035424	59035624
chr17	+	59063571	59063771
chr17	-	59063895	59064095
chr17	-	59144620	59144820
chr17	-	59157788	59157988
chr17	+	59196803	59197003
chr17	+	59223302	59223502
chr17	-	59223655	59223855
chr17	-	59255504	59255704
chr17	-	59258607	59258807
chr17	-	59304436	59304636
chr17	-	59312612	59312812
chr17	-	59327328	59327528
chr17	-	59342017	59342217
chr17	-	59349599	59349799
chr17	-	59362481	59362681
chr17	-	59436466	59436666
chr17	-	59529334	59529534
chr17	-	59586060	59586260
chr17	-	59626188	59626388
chr17	-	59919601	59919801
chr17	+	59932455	59932655
chr17	-	59933697	59933897
chr17	-	60033221	60033421
chr17	-	60227498	60227698
chr17	-	60287554	60287754
chr17	-	60399508	60399708
chr17	+	60482690	60482890
chr17	-	60564178	60564378
chr17	-	60976241	60976441
chr17	-	61177305	61177505
chr17	-	61456604	61456804
chr17	+	61655695	61655895
chr17	+	61732474	61732674
chr17	+	62305350	62305550
chr17	+	62444565	62444765
chr17	-	62471468	62471668
chr17	-	62642514	62642714
chr17	-	62776915	62777115
chr17	+	62792789	62792989
chr17	+	63146050	63146250
chr17	+	63163884	63164084
chr17	+	63280316	63280516
chr17	+	63758328	63758528
chr17	-	63758915	63759115
chr17	+	63785624	63785824
chr17	-	63815448	63815648
chr17	+	63964877	63965077
chr17	-	64023313	64023513
chr17	-	64047703	64047903
chr17	-	64063480	64063680
chr17	-	64448699	64448899
chr17	-	64552337	64552537
chr17	-	64557227	64557427
chr17	-	64613365	64613565
chr17	-	64645237	64645437
chr17	-	64730434	64730634
chr17	-	64763587	64763787
chr17	-	64785579	64785779
chr17	+	64821849	64822049
chr17	+	65013314	65013514
chr17	+	65024389	65024589
chr17	+	65026847	65027047
chr17	-	67629559	67629759
chr17	+	68596190	68596390
chr17	-	68701119	68701319
chr17	+	68739619	68739819
chr17	-	68744730	68744930
chr17	-	68943379	68943579
chr17	+	69335981	69336181
chr17	+	69730017	69730217
chr17	+	69744826	69745026
chr17	+	69757797	69757997
chr17	+	69792572	69792772
chr17	+	69835957	69836157
chr17	+	69849408	69849608
chr17	+	69877000	69877200
chr17	+	69947277	69947477
chr17	+	69948234	69948434
chr17	+	69951350	69951550
chr17	-	69974478	69974678
chr17	-	70033812	70034012
chr17	-	70052682	70052882
chr17	-	70096584	70096784
chr17	+	70131115	70131315
chr17	+	70212737	70212937
chr17	+	70248300	70248500
chr17	-	70257022	70257222
chr17	+	70283155	70283355
chr17	-	70285110	70285310
chr17	-	70360346	70360546
chr17	-	70379854	70380054
chr17	-	70400412	70400612
chr17	+	70430399	70430599
chr17	+	70433044	70433244
chr17	-	70443598	70443798
chr17	+	70480080	70480280
chr17	+	70506992	70507192
chr17	-	70520563	70520763
chr17	+	70550018	70550218
chr17	+	70556708	70556908
chr17	+	70605526	70605726
chr17	-	70638972	70639172
chr17	-	70655344	70655544
chr17	-	70656362	70656562
chr17	+	70690303	70690503
chr17	-	70713485	70713685
chr17	+	70769023	70769223
chr17	-	70769660	70769860
chr17	-	70777146	70777346
chr17	+	70901026	70901226
chr17	+	70992902	70993102
chr17	-	71004148	71004348
chr17	+	71021186	71021386
chr17	+	71063520	71063720
chr17	-	71136118	71136318
chr17	-	71139344	71139544
chr17	+	71173902	71174102
chr17	+	71175989	71176189
chr17	-	71232458	71232658
chr17	-	71271763	71271963
chr17	-	71292661	71292861
chr17	-	71351196	71351396
chr17	-	71359353	71359553
chr17	-	71384169	71384369
chr17	-	71384490	71384690
chr17	-	71400527	71400727
chr17	-	71409831	71410031
chr17	-	71425946	71426146
chr17	-	71445270	71445470
chr17	+	71486440	71486640
chr17	+	71498940	71499140
chr17	-	71509218	71509418
chr17	-	71531797	71531997
chr17	-	71558203	71558403
chr17	-	71565220	71565420
chr17	+	71579783	71579983
chr17	-	71595799	71595999
chr17	-	71611103	71611303
chr17	-	71681467	71681667
chr17	+	71747628	71747828
chr17	-	71773302	71773502
chr17	-	71797754	71797954
chr17	-	71812618	71812818
chr17	+	71861009	71861209
chr17	+	71892925	71893125
chr17	-	71893331	71893531
chr17	-	71899790	71899990
chr17	-	71906261	71906461
chr17	+	71960201	71960401
chr17	-	71976587	71976787
chr17	-	71985463	71985663
chr17	-	71987619	71987819
chr17	-	72039369	72039569
chr17	-	72086494	72086694
chr17	-	72137389	72137589
chr17	-	72192843	72193043
chr17	-	72195854	72196054
chr17	-	72233533	72233733
chr17	+	72246413	72246613
chr17	+	72380326	72380526
chr17	+	72389626	72389826
chr17	+	72455305	72455505
chr17	+	72698278	72698478
chr17	+	72720789	72720989
chr17	+	72814616	72814816
chr17	+	72909534	72909734
chr17	+	72994899	72995099
chr17	+	73572196	73572396
chr17	-	73590843	73591043
chr17	-	73629388	73629588
chr17	-	73631856	73632056
chr17	+	73654353	73654553
chr17	-	73676392	73676592
chr17	+	73698444	73698644
chr17	+	73722154	73722354
chr17	-	73900342	73900542
chr17	-	73958524	73958724
chr17	-	73966886	73967086
chr17	-	73969386	73969586
chr17	-	74078050	74078250
chr17	-	74217410	74217610
chr17	-	74343179	74343379
chr17	-	74400137	74400337
chr17	-	74483834	74484034
chr17	+	74504468	74504668
chr17	+	74551430	74551630
chr17	+	74554030	74554230
chr17	+	74584905	74585105
chr17	+	75321699	75321899
chr17	-	75384935	75385135
chr17	+	75601560	75601760
chr17	+	75626315	75626515
chr17	-	75693527	75693727
chr17	+	75734986	75735186
chr17	-	75770044	75770244
chr17	+	75808419	75808619
chr17	+	75810847	75811047
chr17	+	75861433	75861633
chr17	+	75897211	75897411
chr17	+	75937963	75938163
chr17	-	76003646	76003846
chr17	+	76064197	76064397
chr17	+	76213884	76214084
chr17	+	76582774	76582974
chr17	+	76641861	76642061
chr17	-	76694542	76694742
chr17	-	76797418	76797618
chr17	-	76820914	76821114
chr17	-	76825855	76826055
chr17	-	76864547	76864747
chr17	-	76878204	76878404
chr17	-	76893758	76893958
chr17	-	76902381	76902581
chr17	-	77110980	77111180
chr17	-	77123362	77123562
chr17	-	77126831	77127031
chr17	+	77214146	77214346
chr17	-	77219880	77220080
chr17	-	77229121	77229321
chr17	+	77233727	77233927
chr17	+	77244962	77245162
chr17	+	77262838	77263038
chr17	+	77281477	77281677
chr17	+	77284139	77284339
chr17	-	77289955	77290155
chr17	-	77410553	77410753
chr17	+	77442294	77442494
chr17	-	77445759	77445959
chr17	-	77460771	77460971
chr17	-	77465049	77465249
chr17	-	77465871	77466071
chr17	-	77487361	77487561
chr17	-	77510162	77510362
chr17	+	77511552	77511752
chr17	+	77530147	77530347
chr17	-	77534834	77535034
chr17	+	77573790	77573990
chr17	+	77575241	77575441
chr17	-	77582962	77583162
chr17	+	77604237	77604437
chr17	-	77604532	77604732
chr17	-	77609582	77609782
chr17	-	77615400	77615600
chr17	-	77632518	77632718
chr17	-	77646638	77646838
chr17	-	77685360	77685560
chr17	+	77752502	77752702
chr17	-	77787397	77787597
chr17	-	77816962	77817162
chr17	-	77868147	77868347
chr17	-	77876056	77876256
chr17	+	77969376	77969576
chr17	+	77984621	77984821
chr17	+	78010955	78011155
chr17	-	78071473	78071673
chr17	-	78178457	78178657
chr17	+	78249419	78249619
chr17	+	78269869	78270069
chr17	+	78289452	78289652
chr17	-	78303543	78303743
chr17	-	78447156	78447356
chr17	+	78602701	78602901
chr17	+	78635901	78636101
