# Supplementary material for: Intergenic, gene terminal, and intragenic CpG islands in the human genome
Source: BMC Genomics. 2010 Jan 19;11:48. doi: 10.1186/1471-2164-11-48 (PMC2817693; doi:10.1186/1471-2164-11-48)
Supplement: Additional file 2 — Gene elements. The archive contains row data used for statistical significance of gene elements and CGIs overlap. See Table 1 and Figure 1 in the manuscript. [file 1471-2164-11-48-S2.ZIP › 1intron_coding_exon_200bp_3/1intron_coding_exon_200bp_3_chr18.txt]

chr18	-	148715	148915
chr18	-	255531	255731
chr18	+	490307	490507
chr18	+	609011	609211
chr18	-	647948	648148
chr18	-	696579	696779
chr18	+	746356	746556
chr18	-	895498	895698
chr18	-	1266079	1266279
chr18	-	1268635	1268835
chr18	-	1348762	1348962
chr18	+	2556619	2556819
chr18	+	2564786	2564986
chr18	+	2695490	2695690
chr18	+	2728193	2728393
chr18	+	2767602	2767802
chr18	-	2837321	2837521
chr18	-	2944598	2944798
chr18	+	3204731	3204931
chr18	+	3243685	3243885
chr18	+	3267049	3267249
chr18	-	3442381	3442581
chr18	-	3804274	3804474
chr18	-	5435244	5435444
chr18	-	5468438	5468638
chr18	+	6301352	6301552
chr18	+	6840831	6841031
chr18	-	6948662	6948862
chr18	+	7107458	7107658
chr18	+	7763945	7764145
chr18	+	7877902	7878102
chr18	+	8710134	8710334
chr18	+	8787893	8788093
chr18	+	9107634	9107834
chr18	+	9185347	9185547
chr18	+	9349768	9349968
chr18	+	9389142	9389342
chr18	+	9506641	9506841
chr18	-	9507302	9507502
chr18	+	9604275	9604475
chr18	+	9765073	9765273
chr18	+	9921605	9921805
chr18	+	10458264	10458464
chr18	+	10475257	10475457
chr18	-	10516156	10516356
chr18	-	10686538	10686738
chr18	+	10861050	10861250
chr18	-	11742578	11742778
chr18	+	11886782	11886982
chr18	+	11988851	11989051
chr18	+	12252622	12252822
chr18	-	12298349	12298549
chr18	+	12366767	12366967
chr18	-	12398007	12398207
chr18	-	12439896	12440096
chr18	-	12525601	12525801
chr18	+	12692284	12692484
chr18	+	12696347	12696547
chr18	-	12696721	12696921
chr18	+	12873871	12874071
chr18	+	12941652	12941852
chr18	+	13030627	13030827
chr18	+	13082174	13082374
chr18	+	13428041	13428241
chr18	+	13610914	13611114
chr18	-	13611271	13611471
chr18	+	13671403	13671603
chr18	-	13721934	13722134
chr18	-	14114476	14114676
chr18	+	16944576	16944776
chr18	-	17217635	17217835
chr18	+	17407072	17407272
chr18	-	17446403	17446603
chr18	+	17538262	17538462
chr18	+	17599529	17599729
chr18	+	18010712	18010912
chr18	+	18780203	18780403
chr18	+	19022598	19022798
chr18	-	19087029	19087229
chr18	-	19132030	19132230
chr18	+	19271542	19271742
chr18	+	19296724	19296924
chr18	-	19337683	19337883
chr18	-	19407537	19407737
chr18	+	19496471	19496671
chr18	+	19547680	19547880
chr18	+	19710054	19710254
chr18	+	19899772	19899972
chr18	-	19990005	19990205
chr18	-	20030163	20030363
chr18	+	20211174	20211374
chr18	+	20261679	20261879
chr18	-	20294884	20295084
chr18	-	21029207	21029407
chr18	-	21156150	21156350
chr18	+	21924262	21924462
chr18	-	21968030	21968230
chr18	-	22310622	22310822
chr18	-	22695258	22695458
chr18	+	22699419	22699619
chr18	-	22764786	22764986
chr18	-	22882466	22882666
chr18	-	23981747	23981947
chr18	-	26866241	26866441
chr18	-	26920704	26920904
chr18	-	26923556	26923756
chr18	-	26927605	26927805
chr18	+	26996292	26996492
chr18	+	27160340	27160540
chr18	+	27218895	27219095
chr18	+	27290199	27290399
chr18	+	27309405	27309605
chr18	+	27351998	27352198
chr18	-	27425933	27426133
chr18	-	27500334	27500534
chr18	+	27776368	27776568
chr18	+	27870875	27871075
chr18	+	27945513	27945713
chr18	-	28024095	28024295
chr18	-	28226997	28227197
chr18	-	28576011	28576211
chr18	-	29060818	29061018
chr18	-	29231171	29231371
chr18	+	29963632	29963832
chr18	+	30599721	30599921
chr18	+	30659027	30659227
chr18	+	30903955	30904155
chr18	-	31076847	31077047
chr18	-	31097620	31097820
chr18	-	31173939	31174139
chr18	-	31207563	31207763
chr18	-	31313374	31313574
chr18	+	31331480	31331680
chr18	+	31497388	31497588
chr18	-	31809057	31809257
chr18	-	31867799	31867999
chr18	-	31957626	31957826
chr18	+	31966997	31967197
chr18	+	32029016	32029216
chr18	+	32189298	32189498
chr18	+	32576496	32576696
chr18	-	32589273	32589473
chr18	-	32639464	32639664
chr18	+	32662443	32662643
chr18	-	32663158	32663358
chr18	-	33109202	33109402
chr18	+	33399116	33399316
chr18	-	37789323	37789523
chr18	-	38867831	38868031
chr18	+	39111010	39111210
chr18	+	40702991	40703191
chr18	+	41459444	41459644
chr18	+	41501594	41501794
chr18	+	41564776	41564976
chr18	-	41659744	41659944
chr18	-	41700971	41701171
chr18	-	41749585	41749785
chr18	-	41874012	41874212
chr18	-	41923961	41924161
chr18	+	41931935	41932135
chr18	+	41938956	41939156
chr18	+	41953688	41953888
chr18	+	42073767	42073967
chr18	-	42168297	42168497
chr18	-	42343777	42343977
chr18	-	42381020	42381220
chr18	-	42428428	42428628
chr18	-	42538626	42538826
chr18	+	42751082	42751282
chr18	-	42833416	42833616
chr18	-	42910698	42910898
chr18	-	42915074	42915274
chr18	-	42937907	42938107
chr18	+	43676689	43676889
chr18	-	44400115	44400315
chr18	-	44728806	44729006
chr18	-	45112375	45112575
chr18	-	45172014	45172214
chr18	-	45262779	45262979
chr18	-	45342774	45342974
chr18	-	45583222	45583422
chr18	-	45675543	45675743
chr18	-	46032153	46032353
chr18	-	46057573	46057773
chr18	+	46067754	46067954
chr18	-	46156287	46156487
chr18	+	46589469	46589669
chr18	+	46688229	46688429
chr18	+	46764262	46764462
chr18	+	46828852	46829052
chr18	-	48121247	48121447
chr18	+	50004185	50004385
chr18	-	50050030	50050230
chr18	+	50134651	50134851
chr18	+	50141809	50142009
chr18	+	50142937	50143137
chr18	+	50412966	50413166
chr18	-	50695968	50696168
chr18	-	50759313	50759513
chr18	-	51403582	51403782
chr18	-	51874889	51875089
chr18	+	52456371	52456571
chr18	+	52497359	52497559
chr18	-	53171255	53171455
chr18	-	53398430	53398630
chr18	+	53439737	53439937
chr18	+	53549442	53549642
chr18	+	53983816	53984016
chr18	-	54140699	54140899
chr18	+	54396825	54397025
chr18	+	54499180	54499380
chr18	+	54752443	54752643
chr18	+	54967523	54967723
chr18	-	55038617	55038817
chr18	-	55090827	55091027
chr18	-	55130985	55131185
chr18	-	55173871	55174071
chr18	-	55257791	55257991
chr18	-	55266316	55266516
chr18	+	55515223	55515423
chr18	+	57317197	57317397
chr18	-	57354843	57355043
chr18	+	57979145	57979345
chr18	+	58046316	58046516
chr18	+	58166179	58166379
chr18	+	58360509	58360709
chr18	+	58394523	58394723
chr18	-	58535473	58535673
chr18	-	59181082	59181282
chr18	+	59240245	59240445
chr18	+	59304957	59305157
chr18	+	59376363	59376563
chr18	-	59407047	59407247
chr18	-	59474276	59474476
chr18	+	59529347	59529547
chr18	+	59610405	59610605
chr18	+	59713276	59713476
chr18	+	59735468	59735668
chr18	-	59796691	59796891
chr18	+	59916590	59916790
chr18	-	61581269	61581469
chr18	-	62386928	62387128
chr18	-	64515521	64515721
chr18	+	64532952	64533152
chr18	+	64656721	64656921
chr18	+	64664328	64664528
chr18	+	65382501	65382701
chr18	-	65496070	65496270
chr18	-	65765286	65765486
chr18	-	65927934	65928134
chr18	-	65952758	65952958
chr18	-	66014865	66015065
chr18	-	66023532	66023732
chr18	-	68356988	68357188
chr18	-	68683457	68683657
chr18	+	69953776	69953976
chr18	-	69967325	69967525
chr18	+	70109761	70109961
chr18	+	70138526	70138726
chr18	+	70319342	70319542
chr18	+	70330461	70330661
chr18	+	70336512	70336712
chr18	+	70374351	70374551
chr18	+	70398144	70398344
chr18	+	70481750	70481950
chr18	-	72665351	72665551
chr18	-	72850871	72851071
chr18	+	72945954	72946154
chr18	+	73096900	73097100
chr18	+	74852860	74853060
chr18	+	74957262	74957462
chr18	+	74971141	74971341
chr18	+	75198065	75198265
chr18	-	75261468	75261668
chr18	+	75540181	75540381
chr18	+	75556011	75556211
chr18	-	75556297	75556497
chr18	-	75795011	75795211
chr18	-	75804451	75804651
chr18	+	75849027	75849227
chr18	+	75897454	75897654
chr18	-	75976525	75976725
chr18	-	76061807	76062007
