# Supplementary material for: Intergenic, gene terminal, and intragenic CpG islands in the human genome
Source: BMC Genomics. 2010 Jan 19;11:48. doi: 10.1186/1471-2164-11-48 (PMC2817693; doi:10.1186/1471-2164-11-48)
Supplement: Additional file 2 — Gene elements. The archive contains row data used for statistical significance of gene elements and CGIs overlap. See Table 1 and Figure 1 in the manuscript. [file 1471-2164-11-48-S2.ZIP › 1intron_coding_exon_200bp_3/1intron_coding_exon_200bp_3_chr19.txt]

chr19	-	28091	28291
chr19	-	239172	239372
chr19	-	287174	287374
chr19	-	325422	325622
chr19	+	425420	425620
chr19	+	448631	448831
chr19	+	469687	469887
chr19	+	486635	486835
chr19	+	498078	498278
chr19	+	528572	528772
chr19	-	541578	541778
chr19	+	584224	584424
chr19	-	591140	591340
chr19	+	613846	614046
chr19	-	627527	627727
chr19	+	646151	646351
chr19	+	676936	677136
chr19	+	710707	710907
chr19	-	748506	748706
chr19	+	772284	772484
chr19	+	779028	779228
chr19	+	794259	794459
chr19	+	794691	794891
chr19	+	803674	803874
chr19	-	810745	810945
chr19	-	841245	841445
chr19	+	863886	864086
chr19	+	869342	869542
chr19	+	883216	883416
chr19	+	936663	936863
chr19	-	951863	952063
chr19	+	971570	971770
chr19	+	981868	982068
chr19	+	993838	994038
chr19	-	1018495	1018695
chr19	+	1046057	1046257
chr19	+	1055983	1056183
chr19	-	1056809	1057009
chr19	-	1078765	1078965
chr19	+	1104982	1105182
chr19	-	1158203	1158403
chr19	+	1193253	1193453
chr19	+	1202359	1202559
chr19	+	1246342	1246542
chr19	+	1307806	1308006
chr19	+	1317957	1318157
chr19	+	1323869	1324069
chr19	+	1338608	1338808
chr19	-	1339938	1340138
chr19	+	1352094	1352294
chr19	+	1368297	1368497
chr19	+	1389604	1389804
chr19	-	1426258	1426458
chr19	-	1434020	1434220
chr19	+	1440956	1441156
chr19	-	1442384	1442584
chr19	-	1507923	1508123
chr19	-	1536214	1536414
chr19	-	1550560	1550760
chr19	-	1597427	1597627
chr19	-	1738186	1738386
chr19	-	1756456	1756656
chr19	-	1761683	1761883
chr19	-	1779631	1779831
chr19	-	1805760	1805960
chr19	+	1868491	1868691
chr19	+	1929102	1929302
chr19	-	1938692	1938892
chr19	-	1941822	1942022
chr19	-	1948463	1948663
chr19	-	1997691	1997891
chr19	+	2028938	2029138
chr19	-	2061224	2061424
chr19	+	2102037	2102237
chr19	-	2115265	2115465
chr19	+	2195341	2195541
chr19	-	2200744	2200944
chr19	+	2206004	2206204
chr19	-	2220744	2220944
chr19	-	2230113	2230313
chr19	-	2340926	2341126
chr19	+	2407467	2407667
chr19	-	2466146	2466346
chr19	-	2684484	2684684
chr19	+	2719766	2719966
chr19	+	2741217	2741417
chr19	+	2773836	2774036
chr19	+	2783099	2783299
chr19	+	2801383	2801583
chr19	+	2824292	2824492
chr19	-	2852047	2852247
chr19	+	2895635	2895835
chr19	+	3012971	3013171
chr19	+	3060945	3061145
chr19	+	3099387	3099587
chr19	+	3143266	3143466
chr19	+	3156735	3156935
chr19	+	3201781	3201981
chr19	-	3317665	3317865
chr19	+	3447338	3447538
chr19	-	3474057	3474257
chr19	+	3507903	3508103
chr19	+	3524488	3524688
chr19	-	3536821	3537021
chr19	+	3550646	3550846
chr19	-	3563302	3563502
chr19	+	3651094	3651294
chr19	-	3686934	3687134
chr19	-	3713817	3714017
chr19	-	3721958	3722158
chr19	-	3735450	3735650
chr19	+	3853283	3853483
chr19	-	3884696	3884896
chr19	-	3915990	3916190
chr19	+	3936175	3936375
chr19	-	3958786	3958986
chr19	-	3999243	3999443
chr19	-	4061654	4061854
chr19	+	4074580	4074780
chr19	-	4104772	4104972
chr19	-	4128136	4128336
chr19	+	4133270	4133470
chr19	+	4181986	4182186
chr19	+	4200023	4200223
chr19	-	4231358	4231558
chr19	+	4253136	4253336
chr19	+	4256741	4256941
chr19	-	4263049	4263249
chr19	+	4289448	4289648
chr19	+	4351120	4351320
chr19	+	4356707	4356907
chr19	-	4356960	4357160
chr19	-	4404520	4404720
chr19	+	4408411	4408611
chr19	-	4423420	4423620
chr19	-	4482835	4483035
chr19	-	4619658	4619858
chr19	-	4656983	4657183
chr19	+	4670662	4670862
chr19	-	4720364	4720564
chr19	-	4798903	4799103
chr19	+	4812140	4812340
chr19	-	4984043	4984243
chr19	-	5225356	5225556
chr19	+	5573340	5573540
chr19	-	5574406	5574606
chr19	+	5631268	5631468
chr19	+	5637709	5637909
chr19	+	5638091	5638291
chr19	-	5641612	5641812
chr19	-	5665283	5665483
chr19	+	5684665	5684865
chr19	-	5705257	5705457
chr19	-	5741347	5741547
chr19	+	5854422	5854622
chr19	-	5908985	5909185
chr19	+	5998217	5998417
chr19	-	6092622	6092822
chr19	-	6221771	6221971
chr19	+	6284269	6284469
chr19	-	6324036	6324236
chr19	-	6373448	6373648
chr19	+	6410283	6410483
chr19	-	6415795	6415995
chr19	-	6431063	6431263
chr19	+	6452966	6453166
chr19	-	6482315	6482515
chr19	-	6541148	6541348
chr19	-	6618461	6618661
chr19	-	6670415	6670615
chr19	+	6688267	6688467
chr19	-	6690797	6690997
chr19	+	6714490	6714690
chr19	+	6771511	6771711
chr19	+	6841290	6841490
chr19	-	7027519	7027719
chr19	+	7244602	7244802
chr19	-	7411369	7411569
chr19	-	7453098	7453298
chr19	+	7459636	7459836
chr19	+	7474805	7475005
chr19	+	7495645	7495845
chr19	-	7506464	7506664
chr19	-	7599185	7599385
chr19	+	7609410	7609610
chr19	+	7640505	7640705
chr19	-	7648062	7648262
chr19	-	7669741	7669941
chr19	-	7702658	7702858
chr19	-	7717418	7717618
chr19	-	7817566	7817766
chr19	+	7869344	7869544
chr19	+	7880438	7880638
chr19	-	7891435	7891635
chr19	-	7909083	7909283
chr19	-	7912083	7912283
chr19	+	7962327	7962527
chr19	-	8024007	8024207
chr19	-	8066388	8066588
chr19	-	8222134	8222334
chr19	-	8276041	8276241
chr19	+	8291991	8292191
chr19	+	8308478	8308678
chr19	+	8336636	8336836
chr19	+	8370545	8370745
chr19	+	8397291	8397491
chr19	-	8415996	8416196
chr19	-	8470665	8470865
chr19	-	8484226	8484426
chr19	-	8526681	8526881
chr19	-	8576244	8576444
chr19	-	8793768	8793968
chr19	+	8864092	8864292
chr19	+	9128086	9128286
chr19	-	9129071	9129271
chr19	+	9273853	9274053
chr19	+	9310667	9310867
chr19	-	9350021	9350221
chr19	-	9389585	9389785
chr19	-	9446002	9446202
chr19	-	9506956	9507156
chr19	-	9538786	9538986
chr19	-	9585780	9585980
chr19	-	9631144	9631344
chr19	-	9807079	9807279
chr19	-	9832471	9832671
chr19	+	9981773	9981973
chr19	+	9988531	9988731
chr19	+	9992183	9992383
chr19	+	10018599	10018799
chr19	+	10058403	10058603
chr19	-	10061055	10061255
chr19	+	10067457	10067657
chr19	+	10166295	10166495
chr19	+	10228182	10228382
chr19	+	10246239	10246439
chr19	-	10261802	10262002
chr19	-	10302203	10302403
chr19	-	10310625	10310825
chr19	-	10340095	10340295
chr19	+	10374853	10375053
chr19	+	10389134	10389334
chr19	+	10417692	10417892
chr19	+	10426303	10426503
chr19	+	10470870	10471070
chr19	+	10516257	10516457
chr19	+	10518313	10518513
chr19	-	10529916	10530116
chr19	-	10533522	10533722
chr19	-	10536711	10536911
chr19	+	10558665	10558865
chr19	+	10597727	10597927
chr19	+	10642448	10642648
chr19	+	10660024	10660224
chr19	+	10673424	10673624
chr19	+	10731212	10731412
chr19	+	10769960	10770160
chr19	-	10784054	10784254
chr19	+	10807484	10807684
chr19	-	10843599	10843799
chr19	+	10899855	10900055
chr19	+	10956747	10956947
chr19	-	11061292	11061492
chr19	-	11120915	11121115
chr19	-	11150397	11150597
chr19	-	11165719	11165919
chr19	+	11211092	11211292
chr19	+	11233872	11234072
chr19	-	11268043	11268243
chr19	-	11307460	11307660
chr19	-	11329416	11329616
chr19	-	11354909	11355109
chr19	+	11402318	11402518
chr19	-	11438091	11438291
chr19	-	11438643	11438843
chr19	-	11470155	11470355
chr19	+	11490689	11490889
chr19	-	11510806	11511006
chr19	+	11548671	11548871
chr19	+	11586140	11586340
chr19	+	11801896	11802096
chr19	+	11838150	11838350
chr19	+	11875228	11875428
chr19	-	11897089	11897289
chr19	-	11989752	11989952
chr19	+	12007151	12007351
chr19	+	12045644	12045844
chr19	-	12064286	12064486
chr19	-	12107376	12107576
chr19	+	12111794	12111994
chr19	-	12135022	12135222
chr19	-	12265191	12265391
chr19	-	12294526	12294726
chr19	-	12324929	12325129
chr19	-	12355502	12355702
chr19	-	12405012	12405212
chr19	-	12438665	12438865
chr19	-	12500511	12500711
chr19	+	12582177	12582377
chr19	-	12582897	12583097
chr19	-	12637620	12637820
chr19	-	12652140	12652340
chr19	-	12666751	12666951
chr19	-	12691151	12691351
chr19	+	12705926	12706126
chr19	+	12710123	12710323
chr19	-	12724559	12724759
chr19	-	12746712	12746912
chr19	-	12778615	12778815
chr19	-	12800768	12800968
chr19	+	12806696	12806896
chr19	-	12810470	12810670
chr19	+	12858667	12858867
chr19	+	12905163	12905363
chr19	+	12910746	12910946
chr19	+	12919460	12919660
chr19	-	13121712	13121912
chr19	+	13477545	13477745
chr19	+	13725901	13726101
chr19	-	13857869	13858069
chr19	+	13876474	13876674
chr19	+	13881434	13881634
chr19	-	13924457	13924657
chr19	+	13965136	13965336
chr19	+	14002320	14002520
chr19	-	14003785	14003985
chr19	-	14061175	14061375
chr19	-	14079222	14079422
chr19	-	14098050	14098250
chr19	+	14155144	14155344
chr19	-	14353358	14353558
chr19	+	14384624	14384824
chr19	+	14412753	14412953
chr19	-	14430188	14430388
chr19	-	14444639	14444839
chr19	-	14452591	14452791
chr19	+	14489750	14489950
chr19	-	14501524	14501724
chr19	+	14543500	14543700
chr19	+	14646357	14646557
chr19	-	14665307	14665507
chr19	-	14746119	14746319
chr19	+	14944317	14944517
chr19	+	14985282	14985482
chr19	+	15025091	15025291
chr19	-	15079333	15079533
chr19	-	15095388	15095588
chr19	-	15169390	15169590
chr19	-	15240854	15241054
chr19	-	15348826	15349026
chr19	-	15382406	15382606
chr19	-	15425309	15425509
chr19	+	15450921	15451121
chr19	+	15501318	15501518
chr19	+	15617327	15617527
chr19	-	15645538	15645738
chr19	-	15867461	15867661
chr19	+	15905820	15906020
chr19	+	16007079	16007279
chr19	+	16047655	16047855
chr19	+	16053521	16053721
chr19	-	16083836	16084036
chr19	+	16145035	16145235
chr19	+	16175068	16175268
chr19	-	16296810	16297010
chr19	-	16414031	16414231
chr19	-	16473363	16473563
chr19	-	16507448	16507648
chr19	-	16513855	16514055
chr19	-	16525721	16525921
chr19	-	16527209	16527409
chr19	-	16539981	16540181
chr19	+	16599482	16599682
chr19	+	16651593	16651793
chr19	+	16708243	16708443
chr19	+	16720748	16720948
chr19	-	16801352	16801552
chr19	-	16874674	16874874
chr19	-	16993992	16994192
chr19	-	17027813	17028013
chr19	+	17047003	17047203
chr19	+	17117005	17117205
chr19	+	17187409	17187609
chr19	-	17198126	17198326
chr19	-	17212575	17212775
chr19	+	17243204	17243404
chr19	+	17272464	17272664
chr19	-	17281467	17281667
chr19	+	17306173	17306373
chr19	+	17309615	17309815
chr19	-	17338005	17338205
chr19	+	17376899	17377099
chr19	+	17458170	17458370
chr19	+	17487780	17487980
chr19	+	17498876	17499076
chr19	+	17530918	17531118
chr19	+	17551089	17551289
chr19	+	17692543	17692743
chr19	+	17704800	17705000
chr19	+	17734369	17734569
chr19	-	17780184	17780384
chr19	-	17792300	17792500
chr19	+	17815842	17816042
chr19	+	17832900	17833100
chr19	+	17845745	17845945
chr19	+	17914263	17914463
chr19	+	17946699	17946899
chr19	+	18058369	18058569
chr19	+	18132079	18132279
chr19	+	18146648	18146848
chr19	-	18165279	18165479
chr19	-	18172256	18172456
chr19	-	18192130	18192330
chr19	-	18193108	18193308
chr19	-	18194134	18194334
chr19	-	18239337	18239537
chr19	+	18294627	18294827
chr19	+	18314467	18314667
chr19	+	18334999	18335199
chr19	-	18391518	18391718
chr19	-	18444693	18444893
chr19	+	18513288	18513488
chr19	+	18536477	18536677
chr19	+	18545270	18545470
chr19	-	18561494	18561694
chr19	+	18578151	18578351
chr19	+	18585480	18585680
chr19	+	18635869	18636069
chr19	+	18714518	18714718
chr19	-	18721686	18721886
chr19	+	18762799	18762999
chr19	+	18817587	18817787
chr19	-	18835422	18835622
chr19	-	18841200	18841400
chr19	-	18856077	18856277
chr19	-	18865385	18865585
chr19	+	18890831	18891031
chr19	+	18892187	18892387
chr19	+	19002559	19002759
chr19	+	19015599	19015799
chr19	-	19068015	19068215
chr19	-	19106697	19106897
chr19	-	19121239	19121439
chr19	+	19163689	19163889
chr19	-	19165943	19166143
chr19	-	19188836	19189036
chr19	-	19233373	19233573
chr19	-	19242935	19243135
chr19	+	19292071	19292271
chr19	+	19318887	19319087
chr19	+	19320762	19320962
chr19	+	19327315	19327515
chr19	+	19463913	19464113
chr19	+	19497789	19497989
chr19	-	19510223	19510423
chr19	-	19571175	19571375
chr19	-	19596379	19596579
chr19	-	19614429	19614629
chr19	-	19619569	19619769
chr19	+	19633683	19633883
chr19	-	19640776	19640976
chr19	-	19686297	19686497
chr19	+	19793209	19793409
chr19	+	19850088	19850288
chr19	+	19886887	19887087
chr19	-	20139170	20139370
chr19	+	20635889	20636089
chr19	+	20780271	20780471
chr19	+	20908468	20908668
chr19	+	20997233	20997433
chr19	+	21073256	21073456
chr19	-	21116830	21117030
chr19	+	21303651	21303851
chr19	+	21336206	21336406
chr19	-	21371910	21372110
chr19	-	21740429	21740629
chr19	-	21792629	21792829
chr19	+	21810477	21810677
chr19	+	22047249	22047449
chr19	+	22047909	22048109
chr19	-	23091819	23092019
chr19	-	23349407	23349607
chr19	-	23637801	23638001
chr19	+	23729264	23729464
chr19	-	24061980	24062180
chr19	+	32822925	32823125
chr19	-	33789852	33790052
chr19	+	33906750	33906950
chr19	-	34789073	34789273
chr19	+	34890800	34891000
chr19	+	35153738	35153938
chr19	+	35168827	35169027
chr19	+	35717392	35717592
chr19	+	37539160	37539360
chr19	+	37593783	37593983
chr19	+	37635689	37635889
chr19	-	37764074	37764274
chr19	-	37832539	37832739
chr19	-	38047523	38047723
chr19	-	38114318	38114518
chr19	+	38154381	38154581
chr19	+	38247329	38247529
chr19	+	38270678	38270878
chr19	+	38294268	38294468
chr19	+	38320221	38320421
chr19	+	38379274	38379474
chr19	-	38389109	38389309
chr19	-	38398720	38398920
chr19	+	38704289	38704489
chr19	+	38953956	38954156
chr19	+	38983710	38983910
chr19	+	39377021	39377221
chr19	+	39391472	39391672
chr19	+	39502450	39502650
chr19	+	39548888	39549088
chr19	+	39613119	39613319
chr19	-	39861559	39861759
chr19	-	39950157	39950357
chr19	+	39955368	39955568
chr19	+	40125765	40125965
chr19	+	40191661	40191861
chr19	+	40192430	40192630
chr19	+	40215070	40215270
chr19	+	40231832	40232032
chr19	-	40302161	40302361
chr19	+	40317054	40317254
chr19	+	40331235	40331435
chr19	+	40339962	40340162
chr19	+	40348683	40348883
chr19	+	40432856	40433056
chr19	+	40451987	40452187
chr19	+	40467330	40467530
chr19	+	40515088	40515288
chr19	-	40515668	40515868
chr19	-	40671583	40671783
chr19	-	40683323	40683523
chr19	-	40695533	40695733
chr19	+	40709185	40709385
chr19	+	40719353	40719553
chr19	+	40796270	40796470
chr19	+	40812060	40812260
chr19	+	40815476	40815676
chr19	+	40825505	40825705
chr19	+	40837111	40837311
chr19	+	40850994	40851194
chr19	+	40898297	40898497
chr19	-	40901124	40901324
chr19	-	40923306	40923506
chr19	+	40928958	40929158
chr19	+	40934715	40934915
chr19	-	40935995	40936195
chr19	+	40939351	40939551
chr19	+	40941913	40942113
chr19	+	40960185	40960385
chr19	-	40995637	40995837
chr19	-	41051526	41051726
chr19	-	41079801	41080001
chr19	+	41084734	41084934
chr19	-	41085379	41085579
chr19	+	41090709	41090909
chr19	-	41123583	41123783
chr19	-	41209490	41209690
chr19	-	41210014	41210214
chr19	+	41236676	41236876
chr19	+	41241320	41241520
chr19	-	41282360	41282560
chr19	+	41298581	41298781
chr19	+	41303250	41303450
chr19	-	41323963	41324163
chr19	-	41334498	41334698
chr19	-	41377899	41378099
chr19	-	41544981	41545181
chr19	-	41590756	41590956
chr19	-	41656201	41656401
chr19	+	41738645	41738845
chr19	-	41792796	41792996
chr19	+	41847239	41847439
chr19	+	41894926	41895126
chr19	-	41895255	41895455
chr19	+	42008152	42008352
chr19	-	42271870	42272070
chr19	-	42338700	42338900
chr19	-	42339098	42339298
chr19	+	42389581	42389781
chr19	+	42418089	42418289
chr19	+	42529730	42529930
chr19	+	42530317	42530517
chr19	-	42556974	42557174
chr19	+	42627448	42627648
chr19	+	42658421	42658621
chr19	-	42706197	42706397
chr19	+	42769208	42769408
chr19	-	42781198	42781398
chr19	-	42827478	42827678
chr19	-	42892564	42892764
chr19	-	42922936	42923136
chr19	-	43405189	43405389
chr19	+	43438418	43438618
chr19	+	43465905	43466105
chr19	+	43498148	43498348
chr19	+	43508871	43509071
chr19	+	43538762	43538962
chr19	-	43557442	43557642
chr19	-	43567010	43567210
chr19	-	43597604	43597804
chr19	+	43608348	43608548
chr19	-	43616355	43616555
chr19	+	43802612	43802812
chr19	-	43830388	43830588
chr19	-	43925583	43925783
chr19	+	43955766	43955966
chr19	-	43971713	43971913
chr19	-	43995000	43995200
chr19	-	43999004	43999204
chr19	-	44013997	44014197
chr19	-	44029915	44030115
chr19	-	44066237	44066437
chr19	-	44072625	44072825
chr19	+	44081785	44081985
chr19	-	44082692	44082892
chr19	+	44112749	44112949
chr19	-	44113824	44114024
chr19	-	44131159	44131359
chr19	-	44132817	44133017
chr19	+	44214143	44214343
chr19	+	44280736	44280936
chr19	+	44355196	44355396
chr19	+	44357209	44357409
chr19	-	44379800	44380000
chr19	-	44426975	44427175
chr19	-	44479073	44479273
chr19	+	44518253	44518453
chr19	+	44551933	44552133
chr19	+	44573097	44573297
chr19	+	44574742	44574942
chr19	+	44599128	44599328
chr19	+	44635634	44635834
chr19	+	44664161	44664361
chr19	+	44700886	44701086
chr19	+	44786880	44787080
chr19	+	44863711	44863911
chr19	-	44887024	44887224
chr19	-	44917554	44917754
chr19	-	45013264	45013464
chr19	-	45023268	45023468
chr19	+	45132110	45132310
chr19	+	45169691	45169891
chr19	-	45196158	45196358
chr19	-	45279662	45279862
chr19	+	45286806	45287006
chr19	-	45390461	45390661
chr19	-	45415117	45415317
chr19	-	45422391	45422591
chr19	-	45454802	45455002
chr19	-	45524234	45524434
chr19	+	45545983	45546183
chr19	-	45564663	45564863
chr19	-	45581887	45582087
chr19	-	45601610	45601810
chr19	+	45663156	45663356
chr19	+	45685242	45685442
chr19	+	45731625	45731825
chr19	+	45774775	45774975
chr19	-	45811785	45811985
chr19	-	45884741	45884941
chr19	-	45916036	45916236
chr19	+	45942103	45942303
chr19	+	45954875	45955075
chr19	+	45977562	45977762
chr19	+	45977928	45978128
chr19	+	46004098	46004298
chr19	-	46004420	46004620
chr19	-	46047726	46047926
chr19	+	46079575	46079775
chr19	+	46133640	46133840
chr19	+	46201544	46201744
chr19	+	46286472	46286672
chr19	+	46392087	46392287
chr19	+	46465766	46465966
chr19	+	46469625	46469825
chr19	+	46501515	46501715
chr19	-	46508102	46508302
chr19	-	46546201	46546401
chr19	+	46560976	46561176
chr19	-	46576265	46576465
chr19	+	46594725	46594925
chr19	-	46595681	46595881
chr19	+	46637426	46637626
chr19	-	46774531	46774731
chr19	-	46824175	46824375
chr19	+	46883670	46883870
chr19	+	46905237	46905437
chr19	+	46952146	46952346
chr19	-	46992514	46992714
chr19	+	47056819	47057019
chr19	+	47074698	47074898
chr19	+	47083773	47083973
chr19	-	47154941	47155141
chr19	-	47184555	47184755
chr19	-	47218347	47218547
chr19	+	47261483	47261683
chr19	-	47264954	47265154
chr19	-	47318569	47318769
chr19	-	47411245	47411445
chr19	-	47436135	47436335
chr19	+	47450769	47450969
chr19	+	47482561	47482761
chr19	+	47510062	47510262
chr19	-	47583469	47583669
chr19	-	47604315	47604515
chr19	-	47606835	47607035
chr19	-	47629849	47630049
chr19	-	47723393	47723593
chr19	-	47789893	47790093
chr19	-	47935082	47935282
chr19	-	47960274	47960474
chr19	-	48074271	48074471
chr19	-	48112480	48112680
chr19	-	48221049	48221249
chr19	-	48277239	48277439
chr19	-	48381140	48381340
chr19	-	48391266	48391466
chr19	-	48400244	48400444
chr19	+	48465159	48465359
chr19	+	48611671	48611871
chr19	-	48660449	48660649
chr19	-	48698276	48698476
chr19	+	48722888	48723088
chr19	-	48730494	48730694
chr19	+	48771199	48771399
chr19	-	48793186	48793386
chr19	-	48804100	48804300
chr19	-	48823783	48823983
chr19	-	48863684	48863884
chr19	-	48944788	48944988
chr19	-	48972629	48972829
chr19	-	48995827	48996027
chr19	+	49117962	49118162
chr19	+	49160740	49160940
chr19	+	49187338	49187538
chr19	+	49204580	49204780
chr19	+	49222813	49223013
chr19	+	49256246	49256446
chr19	+	49296592	49296792
chr19	+	49313979	49314179
chr19	+	49344562	49344762
chr19	+	49367879	49368079
chr19	+	49424237	49424437
chr19	-	49460369	49460569
chr19	-	49495726	49495926
chr19	-	49532712	49532912
chr19	-	49588471	49588671
chr19	+	49695889	49696089
chr19	+	49842133	49842333
chr19	+	49867506	49867706
chr19	+	49875198	49875398
chr19	+	49946122	49946322
chr19	+	49975800	49976000
chr19	+	50006120	50006320
chr19	+	50060166	50060366
chr19	+	50087288	50087488
chr19	+	50102655	50102855
chr19	+	50111085	50111285
chr19	+	50139644	50139844
chr19	+	50156858	50157058
chr19	-	50235410	50235610
chr19	-	50270961	50271161
chr19	-	50360293	50360493
chr19	-	50412782	50412982
chr19	+	50426660	50426860
chr19	+	50453885	50454085
chr19	+	50514418	50514618
chr19	-	50540898	50541098
chr19	-	50552798	50552998
chr19	-	50564246	50564446
chr19	-	50565331	50565531
chr19	-	50581279	50581479
chr19	-	50601823	50602023
chr19	+	50618167	50618367
chr19	-	50663811	50664011
chr19	+	50691689	50691889
chr19	+	50695352	50695552
chr19	-	50702875	50703075
chr19	+	50834254	50834454
chr19	-	50864691	50864891
chr19	+	50884130	50884330
chr19	-	50888009	50888209
chr19	-	50962254	50962454
chr19	-	50974621	50974821
chr19	-	50974968	50975168
chr19	-	50986186	50986386
chr19	-	51005939	51006139
chr19	-	51043100	51043300
chr19	-	51086422	51086622
chr19	-	51156252	51156452
chr19	-	51214746	51214946
chr19	-	51235667	51235867
chr19	+	51319521	51319721
chr19	+	51355310	51355510
chr19	+	51425003	51425203
chr19	+	51498793	51498993
chr19	+	51500140	51500340
chr19	-	51542315	51542515
chr19	+	51664629	51664829
chr19	+	51800722	51800922
chr19	-	51816770	51816970
chr19	-	51848173	51848373
chr19	-	51899747	51899947
chr19	-	51909099	51909299
chr19	-	51933986	51934186
chr19	-	51979657	51979857
chr19	+	52045660	52045860
chr19	+	52132159	52132359
chr19	-	52216267	52216467
chr19	+	52243304	52243504
chr19	-	52326126	52326326
chr19	-	52421852	52422052
chr19	+	52427411	52427611
chr19	+	52549934	52550134
chr19	-	52567995	52568195
chr19	-	52612420	52612620
chr19	-	52652664	52652864
chr19	-	52678654	52678854
chr19	-	52685926	52686126
chr19	-	52698572	52698772
chr19	+	52738994	52739194
chr19	+	52913376	52913576
chr19	+	52941834	52942034
chr19	+	52975592	52975792
chr19	-	53029613	53029813
chr19	+	53080990	53081190
chr19	-	53203807	53204007
chr19	-	53236673	53236873
chr19	-	53300514	53300714
chr19	+	53360418	53360618
chr19	-	53367147	53367347
chr19	-	53387052	53387252
chr19	-	53426076	53426276
chr19	-	53426880	53427080
chr19	+	53435830	53436030
chr19	-	53474878	53475078
chr19	+	53515167	53515367
chr19	-	53521992	53522192
chr19	+	53558766	53558966
chr19	-	53561005	53561205
chr19	-	53584781	53584981
chr19	+	53586136	53586336
chr19	+	53599601	53599801
chr19	+	53665220	53665420
chr19	+	53770808	53771008
chr19	-	53771153	53771353
chr19	-	53805917	53806117
chr19	+	53814009	53814209
chr19	-	53815623	53815823
chr19	-	53831060	53831260
chr19	-	53859837	53860037
chr19	-	53909978	53910178
chr19	-	53911813	53912013
chr19	-	53934715	53934915
chr19	+	53940493	53940693
chr19	-	53951541	53951741
chr19	-	54002144	54002344
chr19	-	54030913	54031113
chr19	+	54062405	54062605
chr19	-	54069968	54070168
chr19	+	54092705	54092905
chr19	+	54099214	54099414
chr19	+	54129867	54130067
chr19	+	54150415	54150615
chr19	+	54187863	54188063
chr19	-	54188993	54189193
chr19	-	54211784	54211984
chr19	+	54218825	54219025
chr19	-	54227174	54227374
chr19	+	54231570	54231770
chr19	-	54239294	54239494
chr19	+	54243593	54243793
chr19	+	54285158	54285358
chr19	+	54302492	54302692
chr19	+	54309716	54309916
chr19	-	54323183	54323383
chr19	+	54353059	54353259
chr19	-	54505580	54505780
chr19	+	54554712	54554912
chr19	+	54559449	54559649
chr19	-	54585996	54586196
chr19	-	54631871	54632071
chr19	+	54646353	54646553
chr19	+	54653353	54653553
chr19	+	54670558	54670758
chr19	+	54684717	54684917
chr19	+	54692061	54692261
chr19	+	54708749	54708949
chr19	-	54723784	54723984
chr19	+	54755490	54755690
chr19	+	54778409	54778609
chr19	+	54834814	54835014
chr19	-	54840204	54840404
chr19	+	54859542	54859742
chr19	+	54861552	54861752
chr19	+	54874739	54874939
chr19	+	54875354	54875554
chr19	+	54887106	54887306
chr19	-	54887463	54887663
chr19	-	54941868	54942068
chr19	+	54957946	54958146
chr19	+	54976624	54976824
chr19	-	54996128	54996328
chr19	+	55007864	55008064
chr19	+	55049273	55049473
chr19	-	55052200	55052400
chr19	-	55060496	55060696
chr19	-	55061515	55061715
chr19	+	55067785	55067985
chr19	-	55072814	55073014
chr19	-	55126098	55126298
chr19	+	55210892	55211092
chr19	-	55226161	55226361
chr19	-	55476912	55477112
chr19	-	55511161	55511361
chr19	-	55519152	55519352
chr19	+	55560407	55560607
chr19	+	55594238	55594438
chr19	+	55614813	55615013
chr19	-	55628042	55628242
chr19	-	55671728	55671928
chr19	-	55702769	55702969
chr19	-	55708081	55708281
chr19	-	55827881	55828081
chr19	-	55884038	55884238
chr19	+	55918772	55918972
chr19	-	56016940	56017140
chr19	+	56026317	56026517
chr19	+	56051106	56051306
chr19	-	56068588	56068788
chr19	-	56103898	56104098
chr19	-	56104483	56104683
chr19	-	56145185	56145385
chr19	-	56162394	56162594
chr19	-	56175556	56175756
chr19	-	56176983	56177183
chr19	-	56195787	56195987
chr19	-	56212359	56212559
chr19	-	56219863	56220063
chr19	-	56220735	56220935
chr19	-	56229208	56229408
chr19	-	56258931	56259131
chr19	+	56277443	56277643
chr19	+	56339273	56339473
chr19	-	56459161	56459361
chr19	-	56548357	56548557
chr19	-	56549375	56549575
chr19	-	56563093	56563293
chr19	-	56577634	56577834
chr19	-	56694783	56694983
chr19	-	56695367	56695567
chr19	-	56768467	56768667
chr19	-	56914964	56915164
chr19	-	57073581	57073781
chr19	+	57094957	57095157
chr19	+	57135072	57135272
chr19	-	57135401	57135601
chr19	-	57164197	57164397
chr19	-	57197347	57197547
chr19	-	57213560	57213760
chr19	-	57236672	57236872
chr19	-	57260631	57260831
chr19	+	57325365	57325565
chr19	+	57396807	57397007
chr19	+	57476974	57477174
chr19	+	57509016	57509216
chr19	+	57548545	57548745
chr19	+	57567974	57568174
chr19	+	57600770	57600970
chr19	+	57628818	57629018
chr19	-	57769228	57769428
chr19	-	57909207	57909407
chr19	-	58003199	58003399
chr19	-	58044279	58044479
chr19	-	58083319	58083519
chr19	-	58147943	58148143
chr19	-	58270249	58270449
chr19	-	58304974	58305174
chr19	-	58311499	58311699
chr19	-	58344433	58344633
chr19	-	58370637	58370837
chr19	+	58446400	58446600
chr19	+	58596928	58597128
chr19	-	58764452	58764652
chr19	+	59018751	59018951
chr19	+	59078027	59078227
chr19	+	59109364	59109564
chr19	+	59173010	59173210
chr19	-	59188275	59188475
chr19	-	59253799	59253999
chr19	+	59295658	59295858
chr19	+	59298032	59298232
chr19	+	59317486	59317686
chr19	-	59354012	59354212
chr19	-	59358705	59358905
chr19	-	59367683	59367883
chr19	-	59376663	59376863
chr19	-	59396962	59397162
chr19	-	59476212	59476412
chr19	+	59567989	59568189
chr19	+	59621912	59622112
chr19	+	59624061	59624261
chr19	+	59654880	59655080
chr19	+	59706526	59706726
chr19	+	59866600	59866800
chr19	+	59928323	59928523
chr19	+	59942563	59942763
chr19	+	59973911	59974111
chr19	+	60020599	60020799
chr19	+	60038144	60038344
chr19	+	60054285	60054485
chr19	+	60078396	60078596
chr19	+	60144414	60144614
chr19	+	60177478	60177678
chr19	-	60197620	60197820
chr19	-	60235719	60235919
chr19	+	60265947	60266147
chr19	+	60281066	60281266
chr19	-	60283722	60283922
chr19	-	60296414	60296614
chr19	-	60306749	60306949
chr19	-	60315976	60316176
chr19	-	60360489	60360689
chr19	-	60369181	60369381
chr19	-	60381549	60381749
chr19	-	60410380	60410580
chr19	-	60431618	60431818
chr19	+	60482378	60482578
chr19	+	60486944	60487144
chr19	+	60489985	60490185
chr19	-	60546032	60546232
chr19	+	60573283	60573483
chr19	-	60610143	60610343
chr19	+	60659327	60659527
chr19	+	60689385	60689585
chr19	-	60692842	60693042
chr19	+	60800549	60800749
chr19	+	60862186	60862386
chr19	-	60882034	60882234
chr19	-	60936729	60936929
chr19	+	61020881	61021081
chr19	+	61060650	61060850
chr19	+	61064362	61064562
chr19	+	61155514	61155714
chr19	-	61202966	61203166
chr19	+	61306119	61306319
chr19	+	61361473	61361673
chr19	-	61380377	61380577
chr19	-	61427016	61427216
chr19	+	61594724	61594924
chr19	-	61610305	61610505
chr19	+	61665318	61665518
chr19	+	61719254	61719454
chr19	+	61742604	61742804
chr19	-	61773553	61773753
chr19	-	62026860	62027060
chr19	+	62345608	62345808
chr19	+	62396853	62397053
chr19	+	62434720	62434920
chr19	+	62435011	62435211
chr19	+	62487529	62487729
chr19	+	62526660	62526860
chr19	+	62556703	62556903
chr19	+	62574760	62574960
chr19	+	62600026	62600226
chr19	+	62693125	62693325
chr19	+	62707635	62707835
chr19	-	62730787	62730987
chr19	-	62755903	62756103
chr19	-	62759538	62759738
chr19	-	62776882	62777082
chr19	+	62781651	62781851
chr19	+	62787930	62788130
chr19	+	62792989	62793189
chr19	+	62807255	62807455
chr19	+	62808664	62808864
chr19	+	62823138	62823338
chr19	+	62837001	62837201
chr19	+	62880892	62881092
chr19	-	62885425	62885625
chr19	-	62908160	62908360
chr19	+	62930370	62930570
chr19	+	62953763	62953963
chr19	-	62973059	62973259
chr19	+	63017690	63017890
chr19	-	63053252	63053452
chr19	-	63115370	63115570
chr19	-	63133735	63133935
chr19	-	63147241	63147441
chr19	+	63243428	63243628
chr19	+	63264558	63264758
chr19	-	63264887	63265087
chr19	+	63292843	63293043
chr19	+	63449277	63449477
chr19	+	63488693	63488893
chr19	+	63517724	63517924
chr19	-	63538384	63538584
chr19	-	63554866	63555066
chr19	+	63595953	63596153
chr19	-	63612345	63612545
chr19	+	63642737	63642937
chr19	+	63657205	63657405
chr19	+	63672705	63672905
chr19	-	63681006	63681206
chr19	-	63714110	63714310
chr19	+	63719373	63719573
chr19	-	63748277	63748477
chr19	-	63755618	63755818
chr19	-	63760337	63760537
chr19	-	63773707	63773907
