# Supplementary material for: Intergenic, gene terminal, and intragenic CpG islands in the human genome
Source: BMC Genomics. 2010 Jan 19;11:48. doi: 10.1186/1471-2164-11-48 (PMC2817693; doi:10.1186/1471-2164-11-48)
Supplement: Additional file 2 — Gene elements. The archive contains row data used for statistical significance of gene elements and CGIs overlap. See Table 1 and Figure 1 in the manuscript. [file 1471-2164-11-48-S2.ZIP › 1intron_coding_exon_200bp_3/1intron_coding_exon_200bp_3_chr2.txt]

chr2	+	232597	232797
chr2	-	255008	255208
chr2	-	1397282	1397482
chr2	-	1783237	1783437
chr2	+	3098891	3099091
chr2	+	3154068	3154268
chr2	-	3237308	3237508
chr2	+	4919501	4919701
chr2	+	4943629	4943829
chr2	-	5020988	5021188
chr2	-	5043048	5043248
chr2	-	5056032	5056232
chr2	-	6827445	6827645
chr2	+	6955550	6955750
chr2	+	6973898	6974098
chr2	-	7087791	7087991
chr2	+	8415069	8415269
chr2	-	8773242	8773442
chr2	-	8909522	8909722
chr2	-	8951493	8951693
chr2	-	8964029	8964229
chr2	+	9094066	9094266
chr2	+	9369842	9370042
chr2	-	9479274	9479474
chr2	+	9509152	9509352
chr2	-	9514551	9514751
chr2	-	9634013	9634213
chr2	+	9720685	9720885
chr2	+	9935745	9935945
chr2	+	10045440	10045640
chr2	+	10054411	10054611
chr2	-	10134484	10134684
chr2	+	10170430	10170630
chr2	+	10232778	10232978
chr2	-	10510860	10511060
chr2	-	10535372	10535572
chr2	-	10759448	10759648
chr2	+	10780319	10780519
chr2	-	10813703	10813903
chr2	-	10893365	10893565
chr2	-	10910079	10910279
chr2	+	11219244	11219444
chr2	+	11231032	11231232
chr2	-	11246414	11246614
chr2	-	11378461	11378661
chr2	-	11540851	11541051
chr2	-	11542531	11542731
chr2	+	11548804	11549004
chr2	+	11652985	11653185
chr2	-	11703335	11703535
chr2	-	11752965	11753165
chr2	+	11858285	11858485
chr2	+	11872723	11872923
chr2	-	12809302	12809502
chr2	-	15493024	15493224
chr2	+	15651709	15651909
chr2	+	15685665	15685865
chr2	+	15687254	15687454
chr2	-	16033575	16033775
chr2	+	16690745	16690945
chr2	-	17695132	17695332
chr2	-	17799322	17799522
chr2	+	17848521	17848721
chr2	-	17863000	17863200
chr2	-	18687150	18687350
chr2	-	18690487	18690687
chr2	-	19473800	19474000
chr2	-	20019425	20019625
chr2	-	20110672	20110872
chr2	-	20127700	20127900
chr2	-	20162401	20162601
chr2	-	20326814	20327014
chr2	-	20440035	20440235
chr2	-	20766894	20767094
chr2	-	20911787	20911987
chr2	-	21178076	21178276
chr2	+	23776658	23776858
chr2	-	24092877	24093077
chr2	+	24171997	24172197
chr2	-	24184408	24184608
chr2	-	24208716	24208916
chr2	-	24217674	24217874
chr2	+	24256739	24256939
chr2	-	24310094	24310294
chr2	+	24462371	24462571
chr2	+	24800067	24800267
chr2	-	24928486	24928686
chr2	-	24962129	24962329
chr2	-	25007240	25007440
chr2	+	25106137	25106337
chr2	-	25256315	25256515
chr2	-	25296273	25296473
chr2	-	25382270	25382470
chr2	-	25434764	25434964
chr2	-	25773615	25773815
chr2	-	25890635	25890835
chr2	-	25980084	25980284
chr2	+	26114692	26114892
chr2	-	26169256	26169456
chr2	+	26378848	26379048
chr2	+	26480439	26480639
chr2	+	26498619	26498819
chr2	+	26548661	26548861
chr2	-	26558974	26559174
chr2	+	26692811	26693011
chr2	+	26908568	26908768
chr2	+	26926448	26926648
chr2	+	27059204	27059404
chr2	+	27157649	27157849
chr2	+	27168384	27168584
chr2	+	27187719	27187919
chr2	+	27188213	27188413
chr2	+	27214468	27214668
chr2	+	27217914	27218114
chr2	-	27221871	27222071
chr2	+	27238605	27238805
chr2	-	27258582	27258782
chr2	-	27268241	27268441
chr2	-	27337400	27337600
chr2	+	27341576	27341776
chr2	+	27347494	27347694
chr2	+	27349638	27349838
chr2	-	27352153	27352353
chr2	-	27391413	27391613
chr2	+	27397130	27397330
chr2	+	27412071	27412271
chr2	-	27417419	27417619
chr2	-	27447628	27447828
chr2	-	27504068	27504268
chr2	+	27504601	27504801
chr2	-	27505325	27505525
chr2	-	27514767	27514967
chr2	-	27516324	27516524
chr2	+	27543620	27543820
chr2	-	27620022	27620222
chr2	+	27631560	27631760
chr2	+	27717974	27718174
chr2	+	27733899	27734099
chr2	-	27763688	27763888
chr2	-	27792188	27792388
chr2	+	27796496	27796696
chr2	+	27799416	27799616
chr2	+	27801584	27801784
chr2	-	27906318	27906518
chr2	+	28024574	28024774
chr2	+	28028849	28029049
chr2	+	28064148	28064348
chr2	+	28538423	28538623
chr2	+	28684326	28684526
chr2	+	28713943	28714143
chr2	+	28748347	28748547
chr2	+	28911166	28911366
chr2	-	28950767	28950967
chr2	+	29003895	29004095
chr2	+	29157401	29157601
chr2	+	29169779	29169979
chr2	+	29265573	29265773
chr2	-	29268334	29268534
chr2	+	30054309	30054509
chr2	+	30292934	30293134
chr2	+	30368720	30368920
chr2	-	30594240	30594440
chr2	+	31272274	31272474
chr2	-	31369366	31369566
chr2	-	31540482	31540682
chr2	-	32080104	32080304
chr2	+	32224010	32224210
chr2	+	32307805	32308005
chr2	+	32343404	32343604
chr2	+	32427001	32427201
chr2	+	32514105	32514305
chr2	+	32638229	32638429
chr2	+	32667871	32668071
chr2	+	32767039	32767239
chr2	+	33085391	33085591
chr2	+	33323372	33323572
chr2	-	33651925	33652125
chr2	+	33735686	33735886
chr2	-	36495418	36495618
chr2	+	36719883	36720083
chr2	-	36855217	36855417
chr2	-	37064003	37064203
chr2	-	37147643	37147843
chr2	+	37221882	37222082
chr2	-	37227235	37227435
chr2	-	37285768	37285968
chr2	+	37370005	37370205
chr2	+	37370698	37370898
chr2	-	37386424	37386624
chr2	+	37454830	37455030
chr2	-	38089390	38089590
chr2	-	38210105	38210305
chr2	-	38454128	38454328
chr2	-	38482306	38482506
chr2	-	38730442	38730642
chr2	+	38741449	38741649
chr2	-	38805145	38805345
chr2	+	38889821	38890021
chr2	-	38917912	38918112
chr2	-	38995255	38995455
chr2	-	39001127	39001327
chr2	+	39006774	39006974
chr2	-	39020371	39020571
chr2	-	39206546	39206746
chr2	-	39364753	39364953
chr2	+	39575483	39575683
chr2	-	39805166	39805366
chr2	-	39894752	39894952
chr2	-	39910432	39910632
chr2	-	40317285	40317485
chr2	+	42091578	42091778
chr2	+	42191828	42192028
chr2	-	42308428	42308628
chr2	+	42499680	42499880
chr2	-	42707565	42707765
chr2	-	42927399	42927599
chr2	-	43699176	43699376
chr2	-	43713818	43714018
chr2	+	43730906	43731106
chr2	+	43817451	43817651
chr2	+	43844910	43845110
chr2	-	43912937	43913137
chr2	+	43977126	43977326
chr2	-	43977907	43978107
chr2	+	44134388	44134588
chr2	+	44347798	44347998
chr2	+	44356555	44356755
chr2	-	44414756	44414956
chr2	-	44465719	44465919
chr2	+	44498086	44498286
chr2	-	44500936	44501136
chr2	-	45328040	45328240
chr2	-	45712133	45712333
chr2	+	45743951	45744151
chr2	+	45981588	45981788
chr2	+	46485461	46485661
chr2	-	46681979	46682179
chr2	+	46753526	46753726
chr2	-	46756089	46756289
chr2	-	47044385	47044585
chr2	+	47047612	47047812
chr2	+	47088951	47089151
chr2	-	47095798	47095998
chr2	-	47291807	47292007
chr2	+	47315030	47315230
chr2	+	47512051	47512251
chr2	+	47546989	47547189
chr2	+	47929515	47929715
chr2	-	47939946	47940146
chr2	+	48497635	48497835
chr2	+	48589596	48589796
chr2	+	48730241	48730441
chr2	-	48756686	48756886
chr2	-	48870089	48870289
chr2	-	49207081	49207281
chr2	-	50082581	50082781
chr2	-	50375760	50375960
chr2	+	53903964	53904164
chr2	+	53910493	53910693
chr2	-	53926161	53926361
chr2	-	54013283	54013483
chr2	+	54087730	54087930
chr2	+	54274039	54274239
chr2	+	54497545	54497745
chr2	+	54737678	54737878
chr2	-	55092945	55093145
chr2	-	55126486	55126686
chr2	-	55167008	55167208
chr2	+	55360821	55361021
chr2	-	55371660	55371860
chr2	-	55401215	55401415
chr2	-	55467223	55467423
chr2	-	55658704	55658904
chr2	-	55707151	55707351
chr2	-	55754294	55754494
chr2	-	55826492	55826692
chr2	+	56323209	56323409
chr2	-	58187754	58187954
chr2	-	58370899	58371099
chr2	+	60691801	60692001
chr2	+	60898718	60898918
chr2	+	60930345	60930545
chr2	-	61020637	61020837
chr2	+	61150350	61150550
chr2	+	61170003	61170203
chr2	+	61210190	61210390
chr2	+	61323294	61323494
chr2	-	61323587	61323787
chr2	-	61342050	61342250
chr2	-	61665308	61665508
chr2	+	62026966	62027166
chr2	-	62044645	62044845
chr2	+	62644615	62644815
chr2	+	62885979	62886179
chr2	-	63191874	63192074
chr2	-	63576340	63576540
chr2	+	63726781	63726981
chr2	+	63733071	63733271
chr2	+	63994889	63995089
chr2	-	63995219	63995419
chr2	-	64111030	64111230
chr2	-	64120673	64120873
chr2	+	64246824	64247024
chr2	+	64593927	64594127
chr2	+	64706145	64706345
chr2	+	65140031	65140231
chr2	-	65208587	65208787
chr2	+	65268477	65268677
chr2	+	65378435	65378635
chr2	-	65385525	65385725
chr2	+	65570546	65570746
chr2	+	65608097	65608297
chr2	+	66576318	66576518
chr2	-	67536455	67536655
chr2	-	68185194	68185394
chr2	-	68280579	68280779
chr2	+	68295843	68296043
chr2	-	68296925	68297125
chr2	-	68355915	68356115
chr2	+	68457804	68458004
chr2	-	68504177	68504377
chr2	+	68603422	68603622
chr2	+	68628771	68628971
chr2	-	68914204	68914404
chr2	+	69091432	69091632
chr2	+	69116076	69116276
chr2	-	69152435	69152635
chr2	-	69512897	69513097
chr2	-	69558388	69558588
chr2	-	69562501	69562701
chr2	-	69570789	69570989
chr2	+	69781460	69781660
chr2	+	69926635	69926835
chr2	+	69976128	69976328
chr2	+	70033675	70033875
chr2	-	70054187	70054387
chr2	-	70318426	70318626
chr2	+	70386987	70387187
chr2	+	70397941	70398141
chr2	-	70398350	70398550
chr2	-	70428156	70428356
chr2	-	70439764	70439964
chr2	-	70653700	70653900
chr2	-	70843247	70843447
chr2	-	70926589	70926789
chr2	-	70958679	70958879
chr2	+	71059681	71059881
chr2	+	71082241	71082441
chr2	-	71117601	71117801
chr2	-	71130769	71130969
chr2	+	71133272	71133472
chr2	-	71207498	71207698
chr2	+	71268764	71268964
chr2	+	71271481	71271681
chr2	+	71494302	71494502
chr2	+	71542453	71542653
chr2	-	71592872	71593072
chr2	-	72273701	72273901
chr2	-	72282998	72283198
chr2	+	72635037	72635237
chr2	+	73026896	73027096
chr2	-	73057157	73057357
chr2	-	73197381	73197581
chr2	+	73250929	73251129
chr2	-	73359566	73359766
chr2	+	73371676	73371876
chr2	+	73378224	73378424
chr2	-	73524976	73525176
chr2	-	73871483	73871683
chr2	+	73918455	73918655
chr2	+	73983393	73983593
chr2	+	74040940	74041140
chr2	+	74077490	74077690
chr2	+	74089165	74089365
chr2	-	74212422	74212622
chr2	+	74317242	74317442
chr2	+	74344285	74344485
chr2	-	74346609	74346809
chr2	-	74443463	74443663
chr2	-	74511731	74511931
chr2	-	74516509	74516709
chr2	+	74518586	74518786
chr2	-	74561158	74561358
chr2	-	74569460	74569660
chr2	+	74578132	74578332
chr2	+	74593986	74594186
chr2	-	74597454	74597654
chr2	-	74614185	74614385
chr2	+	74620398	74620598
chr2	+	74646157	74646357
chr2	-	74653989	74654189
chr2	-	74663090	74663290
chr2	+	74690903	74691103
chr2	-	74693597	74693797
chr2	-	74714362	74714562
chr2	+	74778617	74778817
chr2	+	74795114	74795314
chr2	+	74992873	74993073
chr2	+	75006216	75006416
chr2	-	75097675	75097875
chr2	-	75259550	75259750
chr2	+	75656636	75656836
chr2	-	75845433	75845633
chr2	+	77660248	77660448
chr2	-	79164951	79165151
chr2	+	79226129	79226329
chr2	-	79259707	79259907
chr2	+	79297910	79298110
chr2	+	79882966	79883166
chr2	-	80452438	80452638
chr2	+	84597754	84597954
chr2	+	84688469	84688669
chr2	+	84797606	84797806
chr2	+	84861205	84861405
chr2	+	84944245	84944445
chr2	+	85044969	85045169
chr2	+	85166468	85166668
chr2	-	85466467	85466667
chr2	-	85484876	85485076
chr2	+	85492916	85493116
chr2	-	85496034	85496234
chr2	+	85572919	85573119
chr2	+	85573992	85574192
chr2	-	85678160	85678360
chr2	+	85699966	85700166
chr2	+	85717588	85717788
chr2	+	85730304	85730504
chr2	-	85734631	85734831
chr2	-	85739889	85740089
chr2	+	85740464	85740664
chr2	+	85757799	85757999
chr2	-	85769728	85769928
chr2	+	85806697	85806897
chr2	+	85833899	85834099
chr2	-	85893739	85893939
chr2	-	86000074	86000274
chr2	-	86002267	86002467
chr2	+	86178972	86179172
chr2	+	86246929	86247129
chr2	+	86266520	86266720
chr2	-	86269523	86269723
chr2	+	86333918	86334118
chr2	-	86338315	86338515
chr2	+	86476059	86476259
chr2	-	86581015	86581215
chr2	-	86681094	86681294
chr2	+	86761241	86761441
chr2	+	86879506	86879706
chr2	-	86903975	86904175
chr2	+	87000403	87000603
chr2	-	88206783	88206983
chr2	+	88266531	88266731
chr2	+	88313218	88313418
chr2	+	88317362	88317562
chr2	-	88664452	88664652
chr2	-	88732186	88732386
chr2	+	88765546	88765746
chr2	-	88830764	88830964
chr2	-	89315385	89315585
chr2	-	89360752	89360952
chr2	-	89383837	89384037
chr2	+	94960937	94961137
chr2	-	95113505	95113705
chr2	-	95205565	95205765
chr2	+	95240551	95240751
chr2	+	95264900	95265100
chr2	+	95267576	95267776
chr2	+	95362881	95363081
chr2	+	95368662	95368862
chr2	+	95397775	95397975
chr2	-	95493426	95493626
chr2	+	95569725	95569925
chr2	-	95682057	95682257
chr2	-	96016890	96017090
chr2	-	96114729	96114929
chr2	-	96115175	96115375
chr2	-	96225314	96225514
chr2	-	96283162	96283362
chr2	+	96352549	96352749
chr2	-	96354102	96354302
chr2	+	96392804	96393004
chr2	+	96414052	96414252
chr2	+	96429052	96429252
chr2	+	96634811	96635011
chr2	-	96638345	96638545
chr2	+	96724331	96724531
chr2	-	96734065	96734265
chr2	+	96827264	96827464
chr2	+	96884421	96884621
chr2	-	96905114	96905314
chr2	-	96930123	96930323
chr2	-	96942053	96942253
chr2	-	96954043	96954243
chr2	-	96966105	96966305
chr2	+	97178872	97179072
chr2	-	97201548	97201748
chr2	-	97584715	97584915
chr2	+	97664305	97664505
chr2	-	97721171	97721371
chr2	+	97738623	97738823
chr2	+	97810029	97810229
chr2	+	98292625	98292825
chr2	+	98304829	98305029
chr2	+	98309427	98309627
chr2	+	98325097	98325297
chr2	+	98452466	98452666
chr2	+	98452837	98453037
chr2	-	98595136	98595336
chr2	+	98683087	98683287
chr2	-	98685021	98685221
chr2	-	98753453	98753653
chr2	+	99184169	99184369
chr2	-	99222475	99222675
chr2	+	99255611	99255811
chr2	-	99261236	99261436
chr2	-	99321802	99322002
chr2	-	99367622	99367822
chr2	+	99407802	99408002
chr2	-	99412571	99412771
chr2	-	99537603	99537803
chr2	-	100083913	100084113
chr2	-	100378024	100378224
chr2	+	100481355	100481555
chr2	+	100547573	100547773
chr2	+	100641281	100641481
chr2	+	100999924	101000124
chr2	-	101077789	101077989
chr2	+	101125180	101125380
chr2	-	101328459	101328659
chr2	-	101370162	101370362
chr2	-	101458683	101458883
chr2	-	101480949	101481149
chr2	+	101541556	101541756
chr2	+	101773251	101773451
chr2	+	102084340	102084540
chr2	+	102239550	102239750
chr2	+	102263852	102264052
chr2	+	102413613	102413813
chr2	+	102442601	102442801
chr2	+	102498587	102498787
chr2	+	102553614	102553814
chr2	-	102695115	102695315
chr2	+	102811422	102811622
chr2	+	102837362	102837562
chr2	+	102872638	102872838
chr2	-	105113204	105113404
chr2	+	105382388	105382588
chr2	-	105412662	105412862
chr2	-	105448709	105448909
chr2	+	105473616	105473816
chr2	+	105956100	105956300
chr2	-	106140818	106141018
chr2	-	106200654	106200854
chr2	-	106241058	106241258
chr2	+	106917808	106918008
chr2	+	107913584	107913784
chr2	+	108066878	108067078
chr2	+	108327137	108327337
chr2	+	108369001	108369201
chr2	+	108456534	108456734
chr2	+	108524405	108524605
chr2	+	108544423	108544623
chr2	+	108734377	108734577
chr2	+	108745553	108745753
chr2	+	108803904	108804104
chr2	+	108851902	108852102
chr2	-	108861890	108862090
chr2	-	109005217	109005417
chr2	-	109682929	109683129
chr2	-	109708072	109708272
chr2	-	110206723	110206923
chr2	-	110316447	110316647
chr2	+	111151577	111151777
chr2	+	111275258	111275458
chr2	+	111618094	111618294
chr2	-	111623956	111624156
chr2	+	112354220	112354420
chr2	+	112402726	112402926
chr2	+	112533583	112533783
chr2	-	112612539	112612739
chr2	+	112728515	112728715
chr2	+	112959523	112959723
chr2	+	113020618	113020818
chr2	+	113032899	113033099
chr2	+	113059580	113059780
chr2	-	113229943	113230143
chr2	-	113236378	113236578
chr2	-	113256573	113256773
chr2	+	113309790	113309990
chr2	+	113387398	113387598
chr2	+	113390735	113390935
chr2	+	113452827	113453027
chr2	+	113505304	113505504
chr2	+	113534458	113534658
chr2	+	113547935	113548135
chr2	+	113593672	113593872
chr2	+	113603182	113603382
chr2	-	113657321	113657521
chr2	+	113736883	113737083
chr2	+	113914956	113915156
chr2	+	113955782	113955982
chr2	+	114051587	114051787
chr2	-	114102521	114102721
chr2	-	114217602	114217802
chr2	+	114229976	114230176
chr2	+	114386777	114386977
chr2	+	115782843	115783043
chr2	+	118291048	118291248
chr2	+	118293253	118293453
chr2	-	118420689	118420889
chr2	-	118474739	118474939
chr2	+	118487559	118487759
chr2	+	118576801	118577001
chr2	+	119442764	119442964
chr2	+	119719093	119719293
chr2	+	119721283	119721483
chr2	+	119736661	119736861
chr2	-	119841451	119841651
chr2	+	119997760	119997960
chr2	+	120336140	120336340
chr2	+	120515610	120515810
chr2	+	120754439	120754639
chr2	-	121444413	121444613
chr2	-	121755078	121755278
chr2	-	121822525	121822725
chr2	-	122004132	122004332
chr2	+	122210351	122210551
chr2	+	122230844	122231044
chr2	+	124695310	124695510
chr2	+	127163859	127164059
chr2	-	127164118	127164318
chr2	-	127550513	127550713
chr2	-	127675138	127675338
chr2	-	127767525	127767725
chr2	+	127816731	127816931
chr2	-	127893819	127894019
chr2	+	127999780	127999980
chr2	+	128101975	128102175
chr2	-	128123881	128124081
chr2	-	128131367	128131567
chr2	-	128242806	128243006
chr2	-	128326910	128327110
chr2	-	128345164	128345364
chr2	-	128467113	128467313
chr2	+	128500695	128500895
chr2	-	128565220	128565420
chr2	-	130508181	130508381
chr2	-	130589132	130589332
chr2	-	130617117	130617317
chr2	-	130627739	130627939
chr2	-	130628286	130628486
chr2	-	130635076	130635276
chr2	+	130650156	130650356
chr2	-	130670175	130670375
chr2	+	130832468	130832668
chr2	+	131537612	131537812
chr2	-	131603214	131603414
chr2	+	131673681	131673881
chr2	+	131716856	131717056
chr2	+	131814699	131814899
chr2	-	132067508	132067708
chr2	+	132120750	132120950
chr2	+	132122767	132122967
chr2	-	132342891	132343091
chr2	-	132387052	132387252
chr2	-	132748729	132748929
chr2	-	133259843	133260043
chr2	-	133372535	133372735
chr2	+	133894140	133894340
chr2	-	134845948	134846148
chr2	+	135309835	135310035
chr2	+	135436333	135436533
chr2	+	135454495	135454695
chr2	-	135510315	135510515
chr2	+	135614558	135614758
chr2	-	135760052	135760252
chr2	-	135819318	135819518
chr2	-	135936938	135937138
chr2	-	135941518	135941718
chr2	+	136095430	136095630
chr2	+	136207252	136207452
chr2	-	136333314	136333514
chr2	-	136424493	136424693
chr2	-	136464146	136464346
chr2	-	136534783	136534983
chr2	+	136576504	136576704
chr2	+	138561265	138561465
chr2	+	142721748	142721948
chr2	+	143509708	143509908
chr2	-	143746957	143747157
chr2	-	144562062	144562262
chr2	-	144737039	144737239
chr2	+	145108376	145108576
chr2	-	148436509	148436709
chr2	+	148567002	148567202
chr2	+	149053681	149053881
chr2	+	149281313	149281513
chr2	+	149842584	149842784
chr2	-	150119849	150120049
chr2	-	150264294	150264494
chr2	-	150540626	150540826
chr2	-	151168804	151169004
chr2	-	151937766	151937966
chr2	+	151964689	151964889
chr2	+	152045763	152045963
chr2	+	152093080	152093280
chr2	-	152150779	152150979
chr2	-	152180375	152180575
chr2	-	152411679	152411879
chr2	-	152497222	152497422
chr2	-	152565393	152565593
chr2	-	152780436	152780636
chr2	+	152857424	152857624
chr2	+	153203763	153203963
chr2	+	153301329	153301529
chr2	+	153319393	153319593
chr2	+	153402353	153402553
chr2	+	154822156	154822356
chr2	-	155381498	155381698
chr2	+	157011142	157011342
chr2	+	157177862	157178062
chr2	+	157194038	157194238
chr2	-	157941557	157941757
chr2	-	158006783	158006983
chr2	-	158007695	158007895
chr2	-	158116768	158116968
chr2	-	158269438	158269638
chr2	+	158481246	158481446
chr2	-	158784146	158784346
chr2	+	159138234	159138434
chr2	+	159306696	159306896
chr2	-	159747991	159748191
chr2	-	159961964	159962164
chr2	-	160121231	160121431
chr2	+	160160392	160160592
chr2	-	160411194	160411394
chr2	-	160462197	160462397
chr2	-	160465488	160465688
chr2	-	160581078	160581278
chr2	-	160727176	160727376
chr2	-	160881277	160881477
chr2	-	161000246	161000446
chr2	+	161175106	161175306
chr2	+	161885303	161885503
chr2	+	162049294	162049494
chr2	+	162090653	162090853
chr2	+	162099492	162099692
chr2	-	162306584	162306784
chr2	-	162755504	162755704
chr2	-	162829532	162829732
chr2	-	162870381	162870581
chr2	-	162925010	162925210
chr2	+	162999671	162999871
chr2	-	163026293	163026493
chr2	-	163518785	163518985
chr2	-	164293824	164294024
chr2	-	165301837	165302037
chr2	-	165425893	165426093
chr2	-	165627745	165627945
chr2	+	165857947	165858147
chr2	+	165978832	165979032
chr2	-	166277231	166277431
chr2	-	166447074	166447274
chr2	-	166570492	166570692
chr2	-	166631742	166631942
chr2	-	166740706	166740906
chr2	-	166989092	166989292
chr2	+	167159279	167159479
chr2	+	167892550	167892750
chr2	-	167933965	167934165
chr2	+	168929044	168929244
chr2	+	169229411	169229611
chr2	+	169493382	169493582
chr2	-	169583567	169583767
chr2	+	169699866	169700066
chr2	+	169765144	169765344
chr2	-	169765605	169765805
chr2	+	170044137	170044337
chr2	+	170164066	170164266
chr2	-	170192906	170193106
chr2	-	170242803	170243003
chr2	+	170253469	170253669
chr2	+	170423200	170423400
chr2	-	170483044	170483244
chr2	+	170506305	170506505
chr2	+	170640253	170640453
chr2	+	170668460	170668660
chr2	-	170860307	170860507
chr2	+	171376803	171377003
chr2	+	171503902	171504102
chr2	+	171630165	171630365
chr2	-	171631760	171631960
chr2	-	171732192	171732392
chr2	-	171764870	171765070
chr2	-	171799875	171800075
chr2	+	172042238	172042438
chr2	+	172116898	172117098
chr2	+	172155681	172155881
chr2	+	172223400	172223600
chr2	+	172374592	172374792
chr2	-	172408934	172409134
chr2	+	172576019	172576219
chr2	+	172607352	172607552
chr2	+	172751531	172751731
chr2	-	172776226	172776426
chr2	+	172792173	172792373
chr2	+	173155572	173155772
chr2	+	173248741	173248941
chr2	+	173485058	173485258
chr2	+	173607835	173608035
chr2	+	173673529	173673729
chr2	+	173859838	173860038
chr2	-	174045220	174045420
chr2	-	174646468	174646668
chr2	-	174654789	174654989
chr2	-	174813911	174814111
chr2	-	174919687	174919887
chr2	+	175085585	175085785
chr2	+	175089955	175090155
chr2	+	175094136	175094336
chr2	-	175094551	175094751
chr2	-	175126652	175126852
chr2	-	175160791	175160991
chr2	-	175163600	175163800
chr2	-	175271675	175271875
chr2	-	175449869	175450069
chr2	-	175514754	175514954
chr2	-	175642438	175642638
chr2	-	175805104	175805304
chr2	-	175811776	175811976
chr2	-	175820443	175820643
chr2	-	175870414	175870614
chr2	+	176685587	176685787
chr2	+	176861550	176861750
chr2	+	176986893	176987093
chr2	-	177903107	177903307
chr2	+	177954566	177954766
chr2	-	178083285	178083485
chr2	+	178761559	178761759
chr2	+	178806294	178806494
chr2	+	179014209	179014409
chr2	-	179023276	179023476
chr2	-	179137821	179138021
chr2	-	179140646	179140846
chr2	+	179168312	179168512
chr2	-	179171144	179171344
chr2	-	179492575	179492775
chr2	-	179527978	179528178
chr2	-	179562546	179562746
chr2	-	179807847	179808047
chr2	-	179873422	179873622
chr2	-	180208872	180209072
chr2	+	180435745	180435945
chr2	+	181674074	181674274
chr2	+	182148227	182148427
chr2	-	182215525	182215725
chr2	-	182239942	182240142
chr2	+	182346801	182347001
chr2	+	182582646	182582846
chr2	-	182676425	182676625
chr2	+	183116610	183116810
chr2	+	183410038	183410238
chr2	-	183453035	183453235
chr2	-	183549068	183549268
chr2	+	183728025	183728225
chr2	+	183773540	183773740
chr2	+	183818319	183818519
chr2	+	185556400	185556600
chr2	+	186436700	186436900
chr2	+	186503576	186503776
chr2	+	187292052	187292252
chr2	-	187384645	187384845
chr2	-	187538029	187538229
chr2	-	188073539	188073739
chr2	+	188193680	188193880
chr2	+	189173462	189173662
chr2	-	189664801	189665001
chr2	+	189740600	189740800
chr2	-	190131811	190132011
chr2	+	190270449	190270649
chr2	-	190367324	190367524
chr2	-	190445793	190445993
chr2	+	190472453	190472653
chr2	-	190482174	190482374
chr2	-	190750668	190750868
chr2	+	191009747	191009947
chr2	+	191052657	191052857
chr2	+	191159788	191159988
chr2	+	191360356	191360556
chr2	-	191571703	191571903
chr2	+	191699907	191700107
chr2	+	191986141	191986341
chr2	+	192073310	192073510
chr2	-	192368938	192369138
chr2	+	192884384	192884584
chr2	+	196373727	196373927
chr2	-	196407236	196407436
chr2	-	196748347	196748547
chr2	-	196846882	196847082
chr2	-	197007600	197007800
chr2	+	197123161	197123361
chr2	+	197408531	197408731
chr2	-	197409897	197410097
chr2	-	197488139	197488339
chr2	-	197497853	197498053
chr2	-	197610381	197610581
chr2	-	197837336	197837536
chr2	-	197877337	197877537
chr2	+	198125001	198125201
chr2	-	198143895	198144095
chr2	-	198179478	198179678
chr2	+	198188704	198188904
chr2	+	198191102	198191302
chr2	+	198213652	198213852
chr2	-	198213917	198214117
chr2	-	198336897	198337097
chr2	-	198469297	198469497
chr2	+	198474658	198474858
chr2	-	198776463	198776663
chr2	-	200123744	200123944
chr2	+	200626433	200626633
chr2	+	200649295	200649495
chr2	-	201079513	201079713
chr2	+	201196885	201197085
chr2	+	201225023	201225223
chr2	+	201265338	201265538
chr2	+	201283173	201283373
chr2	-	201503511	201503711
chr2	-	201551696	201551896
chr2	+	201577641	201577841
chr2	-	201582609	201582809
chr2	-	201647774	201647974
chr2	+	201713987	201714187
chr2	+	201775486	201775686
chr2	+	201823056	201823256
chr2	+	201825999	201826199
chr2	+	201850459	201850659
chr2	+	201877733	201877933
chr2	+	201956488	201956688
chr2	-	201957021	201957221
chr2	-	202041012	202041212
chr2	+	202110445	202110645
chr2	+	202148811	202149011
chr2	-	202164985	202165185
chr2	-	202294927	202295127
chr2	-	202331154	202331354
chr2	-	202383259	202383459
chr2	+	202458894	202459094
chr2	+	202497521	202497721
chr2	-	202497873	202498073
chr2	+	202928468	202928668
chr2	+	202965140	202965340
chr2	+	203154836	203155036
chr2	-	203386262	203386462
chr2	-	203515997	203516197
chr2	+	203601464	203601664
chr2	+	203632767	203632967
chr2	+	203644032	203644232
chr2	+	203826626	203826826
chr2	+	203935873	203936073
chr2	+	203975639	203975839
chr2	+	204056904	204057104
chr2	+	204066084	204066284
chr2	-	204081373	204081573
chr2	+	204185262	204185462
chr2	+	204416660	204416860
chr2	+	204560613	204560813
chr2	+	204645663	204645863
chr2	+	205376208	205376408
chr2	-	206373594	206373794
chr2	-	206747174	206747374
chr2	-	206820473	206820673
chr2	+	206843647	206843847
chr2	+	206850616	206850816
chr2	-	207134311	207134511
chr2	+	207455279	207455479
chr2	+	207460119	207460319
chr2	+	207476761	207476961
chr2	-	207629898	207630098
chr2	+	207855496	207855696
chr2	-	208245980	208246180
chr2	+	208314258	208314458
chr2	-	208402347	208402547
chr2	-	208636743	208636943
chr2	+	208941459	208941659
chr2	+	208963612	208963812
chr2	+	208990965	208991165
chr2	+	209118230	209118430
chr2	+	210368600	210368800
chr2	+	210463122	210463322
chr2	+	210657465	210657665
chr2	+	210699685	210699885
chr2	-	210819403	210819603
chr2	-	210911033	210911233
chr2	-	210993023	210993223
chr2	+	211166345	211166545
chr2	+	211263326	211263526
chr2	-	211285813	211286013
chr2	-	212815135	212815335
chr2	-	213838043	213838243
chr2	+	213974062	213974262
chr2	+	213986092	213986292
chr2	-	213987588	213987788
chr2	-	215487348	215487548
chr2	-	215717169	215717369
chr2	-	215727296	215727496
chr2	+	215828168	215828368
chr2	-	216002391	216002591
chr2	-	216055860	216056060
chr2	-	216078531	216078731
chr2	-	216125054	216125254
chr2	-	216686695	216686895
chr2	-	216741775	216741975
chr2	+	216771646	216771846
chr2	+	216789947	216790147
chr2	-	216799687	216799887
chr2	+	217059773	217059973
chr2	+	217106284	217106484
chr2	+	217189297	217189497
chr2	-	217324195	217324395
chr2	-	217369309	217369509
chr2	-	218503537	218503737
chr2	+	218587826	218588026
chr2	+	218763843	218764043
chr2	+	218915947	218916147
chr2	-	218919080	218919280
chr2	-	218957842	218958042
chr2	+	218959993	218960193
chr2	-	218960831	218961031
chr2	+	218971967	218972167
chr2	+	219029809	219030009
chr2	+	219072986	219073186
chr2	+	219091590	219091790
chr2	+	219092136	219092336
chr2	-	219114082	219114282
chr2	+	219248525	219248725
chr2	+	219270587	219270787
chr2	-	219336577	219336777
chr2	+	219346177	219346377
chr2	+	219361957	219362157
chr2	+	219363651	219363851
chr2	+	219387929	219388129
chr2	+	219430084	219430284
chr2	-	219472666	219472866
chr2	-	219520610	219520810
chr2	+	219521765	219521965
chr2	+	219561052	219561252
chr2	-	219571336	219571536
chr2	-	219674533	219674733
chr2	-	219682471	219682671
chr2	-	219716387	219716587
chr2	-	219725892	219726092
chr2	-	219728806	219729006
chr2	-	219747922	219748122
chr2	-	219847912	219848112
chr2	+	219866786	219866986
chr2	+	219868947	219869147
chr2	-	219897270	219897470
chr2	-	219908035	219908235
chr2	-	219915800	219916000
chr2	-	219920633	219920833
chr2	-	219936313	219936513
chr2	+	219943882	219944082
chr2	-	219970126	219970326
chr2	-	219998070	219998270
chr2	+	220077785	220077985
chr2	+	220110120	220110320
chr2	+	220151907	220152107
chr2	+	220152323	220152523
chr2	+	220221783	220221983
chr2	+	220233251	220233451
chr2	-	220235121	220235321
chr2	-	220248687	220248887
chr2	+	220253381	220253581
chr2	+	220295633	220295833
chr2	-	220318271	220318471
chr2	-	222259011	222259211
chr2	+	222988554	222988754
chr2	-	223115046	223115246
chr2	+	223346039	223346239
chr2	+	223378352	223378552
chr2	-	223599374	223599574
chr2	-	224468092	224468292
chr2	+	224635169	224635369
chr2	-	224647874	224648074
chr2	-	224688565	224688765
chr2	-	225090728	225090928
chr2	-	225225864	225226064
chr2	-	225248079	225248279
chr2	-	225513870	225514070
chr2	+	225732273	225732473
chr2	+	226316936	226317136
chr2	+	227557205	227557405
chr2	+	227598841	227599041
chr2	+	227927987	227928187
chr2	+	228020645	228020845
chr2	-	228021068	228021268
chr2	+	228069106	228069306
chr2	-	228162810	228163010
chr2	-	228318733	228318933
chr2	+	228392189	228392389
chr2	+	228505473	228505673
chr2	-	228561951	228562151
chr2	-	228685916	228686116
chr2	-	228822307	228822507
chr2	-	229846186	229846386
chr2	-	230282110	230282310
chr2	+	230570002	230570202
chr2	-	230612831	230613031
chr2	-	230727753	230727953
chr2	-	230740126	230740326
chr2	-	230901774	230901974
chr2	+	230906800	230907000
chr2	+	230927101	230927301
chr2	+	231048982	231049182
chr2	+	231061616	231061816
chr2	+	231107609	231107809
chr2	+	231480890	231481090
chr2	+	231563435	231563635
chr2	+	231690384	231690584
chr2	-	231747261	231747461
chr2	+	231813431	231813631
chr2	+	231898143	231898343
chr2	-	231907012	231907212
chr2	-	232153533	232153733
chr2	-	232199560	232199760
chr2	-	232215642	232215842
chr2	+	232220374	232220574
chr2	-	232400517	232400717
chr2	+	232471079	232471279
chr2	+	232481746	232481946
chr2	+	232486119	232486319
chr2	+	232705527	232705727
chr2	+	233175882	233176082
chr2	+	233216542	233216742
chr2	+	233246429	233246629
chr2	+	233352815	233353015
chr2	+	233362322	233362522
chr2	-	233425454	233425654
chr2	+	233460917	233461117
chr2	-	233560630	233560830
chr2	+	233664637	233664837
chr2	+	233946546	233946746
chr2	+	233954436	233954636
chr2	+	233971549	233971749
chr2	+	233982572	233982772
chr2	+	234006519	234006719
chr2	+	234019937	234020137
chr2	+	234078701	234078901
chr2	-	234079014	234079214
chr2	+	234202154	234202354
chr2	+	234373214	234373414
chr2	-	234451798	234451998
chr2	-	234528299	234528499
chr2	+	234544829	234545029
chr2	+	234621111	234621311
chr2	+	235731330	235731530
chr2	-	236185494	236185694
chr2	-	236928600	236928800
chr2	+	237194073	237194273
chr2	-	237776686	237776886
chr2	-	238029761	238029961
chr2	+	238087169	238087369
chr2	+	238201015	238201215
chr2	-	238209292	238209492
chr2	-	238266124	238266324
chr2	+	238276440	238276640
chr2	+	238398985	238399185
chr2	+	238463307	238463507
chr2	+	238567664	238567864
chr2	+	238678403	238678603
chr2	+	238754796	238754996
chr2	+	238772484	238772684
chr2	+	238792380	238792580
chr2	-	238798615	238798815
chr2	-	238885512	238885712
chr2	+	238968147	238968347
chr2	+	239015745	239015945
chr2	+	239016248	239016448
chr2	-	239117761	239117961
chr2	-	239582341	239582541
chr2	-	239821874	239822074
chr2	-	239894615	239894815
chr2	-	240681748	240681948
chr2	-	240793413	240793613
chr2	-	241095492	241095692
chr2	-	241212465	241212665
chr2	+	241216396	241216596
chr2	+	241232980	241233180
chr2	-	241246460	241246660
chr2	+	241456853	241457053
chr2	-	241537040	241537240
chr2	-	241759300	241759500
chr2	-	241786857	241787057
chr2	+	241802041	241802241
chr2	+	241812679	241812879
chr2	-	241848172	241848372
chr2	-	241907754	241907954
chr2	-	241914986	241915186
chr2	+	241925998	241926198
chr2	+	241985196	241985396
chr2	-	242032696	242032896
chr2	+	242167210	242167410
chr2	-	242219109	242219309
chr2	-	242265879	242266079
chr2	+	242296145	242296345
chr2	+	242310213	242310413
chr2	-	242313016	242313216
chr2	+	242345858	242346058
chr2	+	242363856	242364056
chr2	+	242458268	242458468
chr2	+	242475464	242475664
chr2	+	242475877	242476077
