# Supplementary material for: Intergenic, gene terminal, and intragenic CpG islands in the human genome
Source: BMC Genomics. 2010 Jan 19;11:48. doi: 10.1186/1471-2164-11-48 (PMC2817693; doi:10.1186/1471-2164-11-48)
Supplement: Additional file 2 — Gene elements. The archive contains row data used for statistical significance of gene elements and CGIs overlap. See Table 1 and Figure 1 in the manuscript. [file 1471-2164-11-48-S2.ZIP › 1intron_coding_exon_200bp_3/1intron_coding_exon_200bp_3_chr20.txt]

chr20	-	207972	208172
chr20	-	212723	212923
chr20	+	219031	219231
chr20	+	281652	281852
chr20	+	319729	319929
chr20	-	338670	338870
chr20	-	369034	369234
chr20	-	376719	376919
chr20	-	433874	434074
chr20	-	692648	692848
chr20	-	819012	819212
chr20	+	930528	930728
chr20	+	1053939	1054139
chr20	+	1055867	1056067
chr20	+	1091572	1091772
chr20	-	1225066	1225266
chr20	-	1241407	1241607
chr20	-	1248304	1248504
chr20	-	1374476	1374676
chr20	-	1383683	1383883
chr20	-	1393072	1393272
chr20	-	1408711	1408911
chr20	-	1480685	1480885
chr20	-	1540360	1540560
chr20	-	1565152	1565352
chr20	+	1586087	1586287
chr20	-	1824173	1824373
chr20	+	1911401	1911601
chr20	+	2045110	2045310
chr20	+	2238101	2238301
chr20	-	2309622	2309822
chr20	-	2396405	2396605
chr20	-	2413303	2413503
chr20	+	2465713	2465913
chr20	+	2538863	2539063
chr20	+	2545516	2545716
chr20	+	2622105	2622305
chr20	-	2684471	2684671
chr20	-	2725297	2725497
chr20	+	2728846	2729046
chr20	-	2744091	2744291
chr20	+	2768234	2768434
chr20	+	2788163	2788363
chr20	+	2893305	2893505
chr20	-	3000422	3000622
chr20	-	3011825	3012025
chr20	-	3051231	3051431
chr20	-	3095007	3095207
chr20	+	3132982	3133182
chr20	+	3141613	3141813
chr20	-	3147279	3147479
chr20	+	3165989	3166189
chr20	+	3399867	3400067
chr20	-	3400165	3400365
chr20	-	3589937	3590137
chr20	-	3608219	3608419
chr20	+	3635526	3635726
chr20	-	3667365	3667565
chr20	-	3687326	3687526
chr20	+	3709625	3709825
chr20	+	3726067	3726267
chr20	+	3728733	3728933
chr20	+	3752316	3752516
chr20	+	3786080	3786280
chr20	+	3836371	3836571
chr20	+	3839022	3839222
chr20	-	3841282	3841482
chr20	+	3892321	3892521
chr20	+	4105796	4105996
chr20	-	4721274	4721474
chr20	-	4726732	4726932
chr20	-	4841625	4841825
chr20	-	5034957	5035157
chr20	-	5040252	5040452
chr20	+	5048023	5048223
chr20	+	5101967	5102167
chr20	-	5105392	5105592
chr20	-	5504625	5504825
chr20	+	5532809	5533009
chr20	+	5791468	5791668
chr20	-	5840329	5840529
chr20	+	5878723	5878923
chr20	+	5880868	5881068
chr20	-	5935199	5935399
chr20	-	5979630	5979830
chr20	-	6013935	6014135
chr20	-	6041271	6041471
chr20	+	6047850	6048050
chr20	-	6699120	6699320
chr20	-	7863283	7863483
chr20	+	7947884	7948084
chr20	+	8078739	8078939
chr20	+	9265571	9265771
chr20	+	9300748	9300948
chr20	-	9443564	9443764
chr20	-	9471368	9471568
chr20	+	9572572	9572772
chr20	+	9971568	9971768
chr20	-	10204212	10204412
chr20	-	10337452	10337652
chr20	+	10601897	10602097
chr20	+	11847532	11847732
chr20	-	13055365	13055565
chr20	-	13553900	13554100
chr20	+	13710949	13711149
chr20	+	13715756	13715956
chr20	+	13930732	13930932
chr20	-	15915447	15915647
chr20	+	16501673	16501873
chr20	+	16660607	16660807
chr20	+	16677310	16677510
chr20	-	17156128	17156328
chr20	+	17459397	17459597
chr20	+	17529181	17529381
chr20	-	17529691	17529891
chr20	-	17571773	17571973
chr20	+	17588424	17588624
chr20	-	17653797	17653997
chr20	+	17896817	17897017
chr20	-	17899014	17899214
chr20	+	17985978	17986178
chr20	+	18073675	18073875
chr20	+	18087526	18087726
chr20	-	18234452	18234652
chr20	-	18355804	18356004
chr20	-	18381327	18381527
chr20	+	18393693	18393893
chr20	-	18396213	18396413
chr20	+	18425512	18425712
chr20	+	18440667	18440867
chr20	-	18516760	18516960
chr20	+	18758462	18758662
chr20	+	19209401	19209601
chr20	+	19212588	19212788
chr20	+	19863541	19863741
chr20	-	19946094	19946294
chr20	-	19979267	19979467
chr20	+	19984391	19984591
chr20	+	19999296	19999496
chr20	+	20002744	20002944
chr20	-	20157021	20157221
chr20	+	20440956	20441156
chr20	+	20792974	20793174
chr20	+	21060536	21060736
chr20	+	21254715	21254915
chr20	-	23294385	23294585
chr20	+	23349741	23349941
chr20	-	23369124	23369324
chr20	+	23381020	23381220
chr20	-	23420536	23420736
chr20	-	23494725	23494925
chr20	-	23564005	23564205
chr20	-	23615839	23616039
chr20	-	23677767	23677967
chr20	-	23753961	23754161
chr20	-	23806256	23806456
chr20	+	23914872	23915072
chr20	+	24513290	24513490
chr20	-	24878212	24878412
chr20	-	24912656	24912856
chr20	-	24942299	24942499
chr20	-	24952278	24952478
chr20	-	24976818	24977018
chr20	+	25010108	25010308
chr20	+	25135510	25135710
chr20	-	25177058	25177258
chr20	+	25318948	25319148
chr20	-	25336532	25336732
chr20	-	25384423	25384623
chr20	-	25446486	25446686
chr20	-	25614759	25614959
chr20	+	25777140	25777340
chr20	+	26002204	26002404
chr20	+	29441686	29441886
chr20	+	29529090	29529290
chr20	+	29578746	29578946
chr20	-	29690564	29690764
chr20	+	29772918	29773118
chr20	+	29811319	29811519
chr20	+	29871388	29871588
chr20	-	29878403	29878603
chr20	+	29921580	29921780
chr20	-	29931362	29931562
chr20	+	30003138	30003338
chr20	+	30046330	30046530
chr20	+	30066166	30066366
chr20	+	30122924	30123124
chr20	+	30124581	30124781
chr20	+	30184275	30184475
chr20	-	30184591	30184791
chr20	+	30253182	30253382
chr20	+	30261333	30261533
chr20	+	30367480	30367680
chr20	-	30411256	30411456
chr20	-	30516582	30516782
chr20	+	30579021	30579221
chr20	-	30653160	30653360
chr20	+	30794574	30794774
chr20	+	30832618	30832818
chr20	-	30877516	30877716
chr20	+	31055530	31055730
chr20	+	31062289	31062489
chr20	+	31084249	31084449
chr20	+	31107807	31108007
chr20	+	31134632	31134832
chr20	+	31224197	31224397
chr20	+	31250580	31250780
chr20	+	31275076	31275276
chr20	+	31340006	31340206
chr20	-	31350695	31350895
chr20	-	31446584	31446784
chr20	+	31494577	31494777
chr20	+	31658221	31658421
chr20	-	31658567	31658767
chr20	-	31723890	31724090
chr20	-	31731884	31732084
chr20	+	31771361	31771561
chr20	+	31792167	31792367
chr20	+	31796368	31796568
chr20	+	31899732	31899932
chr20	-	32123798	32123998
chr20	-	32148984	32149184
chr20	+	32163362	32163562
chr20	-	32312002	32312202
chr20	+	32354509	32354709
chr20	+	32459916	32460116
chr20	+	32577532	32577732
chr20	-	32610374	32610574
chr20	+	32728220	32728420
chr20	-	32760329	32760529
chr20	-	32827913	32828113
chr20	-	32908358	32908558
chr20	-	32914430	32914630
chr20	+	32923910	32924110
chr20	+	32934056	32934256
chr20	-	32934454	32934654
chr20	+	33002987	33003187
chr20	+	33028894	33029094
chr20	-	33029561	33029761
chr20	-	33129639	33129839
chr20	+	33198415	33198615
chr20	-	33223689	33223889
chr20	-	33331336	33331536
chr20	-	33339803	33340003
chr20	-	33340176	33340376
chr20	-	33417832	33418032
chr20	-	33433243	33433443
chr20	+	33462956	33463156
chr20	-	33513793	33513993
chr20	-	33611820	33612020
chr20	+	33654932	33655132
chr20	-	33667644	33667844
chr20	-	33749137	33749337
chr20	-	33749927	33750127
chr20	-	33776059	33776259
chr20	+	33791959	33792159
chr20	+	33893707	33893907
chr20	+	34023763	34023963
chr20	+	34226685	34226885
chr20	+	34229086	34229286
chr20	+	34295831	34296031
chr20	+	34497724	34497924
chr20	+	34558320	34558520
chr20	+	34561814	34562014
chr20	+	34585865	34586065
chr20	+	34609647	34609847
chr20	+	34652525	34652725
chr20	-	34667883	34668083
chr20	-	34696407	34696607
chr20	-	34768825	34769025
chr20	-	34829860	34830060
chr20	-	34833011	34833211
chr20	+	34900833	34901033
chr20	-	34938025	34938225
chr20	-	35008622	35008822
chr20	-	35150940	35151140
chr20	+	35240839	35241039
chr20	-	35241187	35241387
chr20	+	35318423	35318623
chr20	+	35377923	35378123
chr20	+	35447690	35447890
chr20	+	35583972	35584172
chr20	+	35739572	35739772
chr20	+	35740530	35740730
chr20	+	35794493	35794693
chr20	+	35826811	35827011
chr20	-	35965288	35965488
chr20	+	36073130	36073330
chr20	-	36095915	36096115
chr20	-	36193046	36193246
chr20	-	36223416	36223616
chr20	-	36281585	36281785
chr20	+	36322113	36322313
chr20	+	36369181	36369381
chr20	+	36411163	36411363
chr20	+	36509321	36509521
chr20	+	36554785	36554985
chr20	+	36570932	36571132
chr20	+	36631743	36631943
chr20	+	36649956	36650156
chr20	+	36811865	36812065
chr20	+	36951450	36951650
chr20	+	37030936	37031136
chr20	+	37054211	37054411
chr20	+	37076735	37076935
chr20	+	39091283	39091483
chr20	-	39199913	39200113
chr20	-	39247256	39247456
chr20	-	39427212	39427412
chr20	-	39555999	39556199
chr20	-	39595624	39595824
chr20	+	41251499	41251699
chr20	+	41520213	41520413
chr20	+	41576861	41577061
chr20	+	41595194	41595394
chr20	+	41602605	41602805
chr20	+	41628920	41629120
chr20	+	41658287	41658487
chr20	+	41735658	41735858
chr20	+	42035219	42035419
chr20	-	42035487	42035687
chr20	-	42222462	42222662
chr20	+	42268734	42268934
chr20	-	42309569	42309769
chr20	+	42372829	42373029
chr20	+	42403048	42403248
chr20	+	42467910	42468110
chr20	-	42542499	42542699
chr20	+	42583767	42583967
chr20	-	42676763	42676963
chr20	-	42698344	42698544
chr20	+	42725208	42725408
chr20	-	42777506	42777706
chr20	+	42872029	42872229
chr20	-	42963889	42964089
chr20	+	43022061	43022261
chr20	-	43028659	43028859
chr20	-	43160751	43160951
chr20	-	43172831	43173031
chr20	+	43237714	43237914
chr20	+	43269227	43269427
chr20	-	43283521	43283721
chr20	-	43315789	43315989
chr20	-	43363498	43363698
chr20	+	43367363	43367563
chr20	-	43368999	43369199
chr20	+	43410178	43410378
chr20	-	43425748	43425948
chr20	+	43440042	43440242
chr20	+	43470185	43470385
chr20	-	43531915	43532115
chr20	-	43600148	43600348
chr20	-	43604921	43605121
chr20	-	43607824	43608024
chr20	-	43624273	43624473
chr20	-	43670864	43671064
chr20	-	43711453	43711653
chr20	+	43747754	43747954
chr20	-	43764265	43764465
chr20	+	43766770	43766970
chr20	-	43784536	43784736
chr20	-	43836491	43836691
chr20	+	43851739	43851939
chr20	+	43854521	43854721
chr20	+	43875281	43875481
chr20	-	43875511	43875711
chr20	+	43889091	43889291
chr20	+	43896045	43896245
chr20	-	43896515	43896715
chr20	+	43919033	43919233
chr20	+	44033055	44033255
chr20	-	44071111	44071311
chr20	+	44083369	44083569
chr20	-	44091443	44091643
chr20	+	44141232	44141432
chr20	-	44180441	44180641
chr20	-	44303304	44303504
chr20	-	44419820	44420020
chr20	-	44436687	44436887
chr20	-	44437417	44437617
chr20	-	44449484	44449684
chr20	-	44456136	44456336
chr20	-	44566353	44566553
chr20	-	44566787	44566987
chr20	-	44672656	44672856
chr20	+	44713156	44713356
chr20	+	44786885	44787085
chr20	+	45051845	45052045
chr20	-	45052166	45052366
chr20	-	45308669	45308869
chr20	-	45372356	45372556
chr20	+	45418607	45418807
chr20	-	45684482	45684682
chr20	-	45725364	45725564
chr20	-	45799094	45799294
chr20	-	46705321	46705521
chr20	+	46877385	46877585
chr20	+	46990941	46991141
chr20	-	47108493	47108693
chr20	-	47201692	47201892
chr20	+	47215740	47215940
chr20	+	47271194	47271394
chr20	+	47278457	47278657
chr20	+	47325522	47325722
chr20	-	47328342	47328542
chr20	-	47424937	47425137
chr20	-	47600134	47600334
chr20	+	47763319	47763519
chr20	-	47862893	47863093
chr20	+	47957898	47958098
chr20	+	47991303	47991503
chr20	-	48033086	48033286
chr20	-	48146765	48146965
chr20	-	48178132	48178332
chr20	+	48203260	48203460
chr20	-	48560535	48560735
chr20	+	48680481	48680681
chr20	+	48787599	48787799
chr20	-	48845118	48845318
chr20	-	48952054	48952254
chr20	-	49005230	49005430
chr20	-	49574057	49574257
chr20	-	49763021	49763221
chr20	-	49779925	49780125
chr20	-	49842299	49842499
chr20	-	50148534	50148734
chr20	+	50241336	50241536
chr20	+	51303243	51303443
chr20	-	51603034	51603234
chr20	-	51628397	51628597
chr20	-	52108101	52108301
chr20	-	52219635	52219835
chr20	+	52223067	52223267
chr20	+	52264095	52264295
chr20	+	52268763	52268963
chr20	+	52604677	52604877
chr20	-	52638753	52638953
chr20	+	54012143	54012343
chr20	-	54367655	54367855
chr20	+	54396418	54396618
chr20	+	54405468	54405668
chr20	+	54445425	54445625
chr20	+	54481562	54481762
chr20	-	54638056	54638256
chr20	+	55273967	55274167
chr20	+	55340094	55340294
chr20	+	55362973	55363173
chr20	-	55400281	55400481
chr20	+	55531924	55532124
chr20	-	55570098	55570298
chr20	-	55624931	55625131
chr20	-	55661549	55661749
chr20	+	55717735	55717935
chr20	-	56159495	56159695
chr20	-	56231645	56231845
chr20	+	56281030	56281230
chr20	+	56319303	56319503
chr20	+	56426471	56426671
chr20	-	56426826	56427026
chr20	+	56522920	56523120
chr20	+	56667883	56668083
chr20	+	56706945	56707145
chr20	+	56903860	56904060
chr20	+	56907189	56907389
chr20	-	56989820	56990020
chr20	+	57015235	57015435
chr20	-	57028030	57028230
chr20	-	57038880	57039080
chr20	+	57050948	57051148
chr20	+	57204117	57204317
chr20	+	57309658	57309858
chr20	+	57751355	57751555
chr20	+	57756006	57756206
chr20	-	57845011	57845211
chr20	+	57930639	57930839
chr20	+	57977215	57977415
chr20	+	58007834	58008034
chr20	+	58078845	58079045
chr20	+	59263075	59263275
chr20	-	59579195	59579395
chr20	-	60023159	60023359
chr20	+	60132866	60133066
chr20	-	60134891	60135091
chr20	-	60148357	60148557
chr20	+	60151458	60151658
chr20	+	60166921	60167121
chr20	+	60168126	60168326
chr20	+	60171001	60171201
chr20	-	60202076	60202276
chr20	-	60224734	60224934
chr20	+	60227971	60228171
chr20	+	60268230	60268430
chr20	+	60289307	60289507
chr20	-	60312233	60312433
chr20	-	60322254	60322454
chr20	+	60375199	60375399
chr20	-	60395840	60396040
chr20	-	60405044	60405244
chr20	-	60421997	60422197
chr20	-	60426917	60427117
chr20	+	60483249	60483449
chr20	+	60572439	60572639
chr20	-	60759048	60759248
chr20	+	60767981	60768181
chr20	+	60856280	60856480
chr20	+	60898705	60898905
chr20	+	60909132	60909332
chr20	-	60918940	60919140
chr20	-	60962106	60962306
chr20	+	61012370	61012570
chr20	+	61044582	61044782
chr20	+	61058360	61058560
chr20	-	61111271	61111471
chr20	+	61317462	61317662
chr20	-	61338243	61338443
chr20	+	61355993	61356193
chr20	+	61377686	61377886
chr20	-	61396987	61397187
chr20	-	61461496	61461696
chr20	-	61548635	61548835
chr20	+	61599216	61599416
chr20	-	61636857	61637057
chr20	-	61646146	61646346
chr20	-	61668251	61668451
chr20	-	61704890	61705090
chr20	-	61706638	61706838
chr20	+	61754923	61755123
chr20	+	61762893	61763093
chr20	+	61808594	61808794
chr20	+	61834813	61835013
chr20	+	61841972	61842172
chr20	+	61891417	61891617
chr20	+	61970891	61971091
chr20	-	62030250	62030450
chr20	-	62048441	62048641
chr20	-	62068802	62069002
chr20	-	62069321	62069521
chr20	+	62080973	62081173
chr20	+	62084642	62084842
chr20	+	62168071	62168271
chr20	-	62168336	62168536
chr20	+	62178453	62178653
chr20	+	62199397	62199597
chr20	+	62301487	62301687
chr20	+	62366024	62366224
