# Supplementary material for: Intergenic, gene terminal, and intragenic CpG islands in the human genome
Source: BMC Genomics. 2010 Jan 19;11:48. doi: 10.1186/1471-2164-11-48 (PMC2817693; doi:10.1186/1471-2164-11-48)
Supplement: Additional file 2 — Gene elements. The archive contains row data used for statistical significance of gene elements and CGIs overlap. See Table 1 and Figure 1 in the manuscript. [file 1471-2164-11-48-S2.ZIP › 1intron_coding_exon_200bp_3/1intron_coding_exon_200bp_3_chr21.txt]

chr21	-	9966659	9966859
chr21	-	9993217	9993417
chr21	+	10120373	10120573
chr21	+	13342955	13343155
chr21	-	13904942	13905142
chr21	-	14248343	14248543
chr21	+	14500806	14501006
chr21	+	14513553	14513753
chr21	+	14520870	14521070
chr21	-	14568350	14568550
chr21	-	14675736	14675936
chr21	+	14840196	14840396
chr21	+	16056879	16057079
chr21	+	16118027	16118227
chr21	+	16124519	16124719
chr21	-	17807362	17807562
chr21	-	17899187	17899387
chr21	+	18112179	18112379
chr21	+	18550495	18550695
chr21	+	18697465	18697665
chr21	-	21292808	21293008
chr21	-	25724193	25724393
chr21	+	25901385	25901585
chr21	-	25934072	25934272
chr21	-	26019533	26019733
chr21	+	26028920	26029120
chr21	-	26035858	26036058
chr21	-	26406335	26406535
chr21	-	26860559	26860759
chr21	-	27136876	27137076
chr21	-	27249062	27249262
chr21	-	29177265	29177465
chr21	-	29281127	29281327
chr21	+	29313202	29313402
chr21	+	29324585	29324785
chr21	-	29331656	29331856
chr21	-	29361898	29362098
chr21	+	29367522	29367722
chr21	+	29385491	29385691
chr21	+	29443179	29443379
chr21	+	29522951	29523151
chr21	-	29615707	29615907
chr21	-	29988254	29988454
chr21	+	31559996	31560196
chr21	-	31954026	31954226
chr21	+	32025646	32025846
chr21	-	32168120	32168320
chr21	+	32572662	32572862
chr21	+	32600620	32600820
chr21	-	32707193	32707393
chr21	-	32876597	32876797
chr21	-	32904187	32904387
chr21	-	32996229	32996429
chr21	+	33065307	33065507
chr21	+	33537646	33537846
chr21	+	33562367	33562567
chr21	+	33570569	33570769
chr21	+	33629498	33629698
chr21	-	33697793	33697993
chr21	-	33761300	33761500
chr21	+	33833146	33833346
chr21	-	33837346	33837546
chr21	-	33881779	33881979
chr21	+	33925461	33925661
chr21	-	34013032	34013232
chr21	+	34209701	34209901
chr21	+	34419309	34419509
chr21	-	34673686	34673886
chr21	-	34815827	34816027
chr21	+	34819055	34819255
chr21	-	34964932	34965132
chr21	-	35153746	35153946
chr21	-	35174881	35175081
chr21	-	35181264	35181464
chr21	-	35187131	35187331
chr21	+	36352783	36352983
chr21	+	36364916	36365116
chr21	+	36431791	36431991
chr21	+	36493036	36493236
chr21	+	36627612	36627812
chr21	+	36681564	36681764
chr21	-	36994092	36994292
chr21	+	37232801	37233001
chr21	-	37301047	37301247
chr21	+	37366114	37366314
chr21	-	37381572	37381772
chr21	-	37532781	37532981
chr21	+	37561208	37561408
chr21	-	37714557	37714757
chr21	-	38009305	38009505
chr21	+	38414891	38415091
chr21	+	38448177	38448377
chr21	-	38448494	38448694
chr21	-	38697502	38697702
chr21	+	38791956	38792156
chr21	-	39103901	39104101
chr21	-	39475675	39475875
chr21	-	39639071	39639271
chr21	+	39642493	39642693
chr21	-	39674283	39674483
chr21	+	39721767	39721967
chr21	-	39745938	39746138
chr21	+	39905893	39906093
chr21	-	40161307	40161507
chr21	+	41140214	41140414
chr21	+	41519861	41520061
chr21	+	41616183	41616383
chr21	+	41671384	41671584
chr21	-	41725973	41726173
chr21	-	41788376	41788576
chr21	-	42050046	42050246
chr21	-	42152864	42153064
chr21	-	42212139	42212339
chr21	-	42235424	42235624
chr21	+	42285470	42285670
chr21	+	42368981	42369181
chr21	+	42377061	42377261
chr21	+	42518648	42518848
chr21	-	42549796	42549996
chr21	-	42606811	42607011
chr21	-	42643209	42643409
chr21	-	42656586	42656786
chr21	-	42673391	42673591
chr21	-	42678713	42678913
chr21	-	42683216	42683416
chr21	+	42688919	42689119
chr21	-	42697237	42697437
chr21	+	42789111	42789311
chr21	+	42818753	42818953
chr21	+	42979169	42979369
chr21	+	42991945	42992145
chr21	-	43037040	43037240
chr21	-	43155574	43155774
chr21	+	43172385	43172585
chr21	+	43189904	43190104
chr21	+	43196159	43196359
chr21	-	43297612	43297812
chr21	-	43361795	43361995
chr21	+	43400429	43400629
chr21	-	43462468	43462668
chr21	-	43669832	43670032
chr21	-	43720348	43720548
chr21	+	43902169	43902369
chr21	+	43913991	43914191
chr21	+	43978176	43978376
chr21	-	43986081	43986281
chr21	+	44020312	44020512
chr21	+	44035457	44035657
chr21	+	44212053	44212253
chr21	+	44213225	44213425
chr21	+	44276198	44276398
chr21	+	44353091	44353291
chr21	-	44378149	44378349
chr21	-	44482800	44483000
chr21	+	44505264	44505464
chr21	+	44530666	44530866
chr21	+	44536411	44536611
chr21	+	44549909	44550109
chr21	-	44566187	44566387
chr21	-	44577574	44577774
chr21	+	44583228	44583428
chr21	+	44598757	44598957
chr21	+	44619942	44620142
chr21	-	44762147	44762347
chr21	-	44812318	44812518
chr21	-	45032439	45032639
chr21	-	45058448	45058648
chr21	-	45109791	45109991
chr21	-	45154716	45154916
chr21	+	45181681	45181881
chr21	+	45187825	45188025
chr21	+	45388772	45388972
chr21	-	45416028	45416228
chr21	-	45530272	45530472
chr21	+	45548630	45548830
chr21	+	45666554	45666754
chr21	-	45700519	45700719
chr21	+	45781912	45782112
chr21	+	46143739	46143939
chr21	+	46226774	46226974
chr21	+	46356119	46356319
chr21	-	46398675	46398875
chr21	-	46406410	46406610
chr21	-	46499187	46499387
chr21	+	46528209	46528409
chr21	-	46531466	46531666
chr21	-	46555910	46556110
chr21	-	46561611	46561811
chr21	+	46566780	46566980
chr21	+	46570517	46570717
chr21	+	46728896	46729096
chr21	+	46753396	46753596
chr21	-	46811025	46811225
chr21	+	46846418	46846618
chr21	+	46887673	46887873
chr21	+	46902883	46903083
