# Supplementary material for: Intergenic, gene terminal, and intragenic CpG islands in the human genome
Source: BMC Genomics. 2010 Jan 19;11:48. doi: 10.1186/1471-2164-11-48 (PMC2817693; doi:10.1186/1471-2164-11-48)
Supplement: Additional file 2 — Gene elements. The archive contains row data used for statistical significance of gene elements and CGIs overlap. See Table 1 and Figure 1 in the manuscript. [file 1471-2164-11-48-S2.ZIP › 1intron_coding_exon_200bp_3/1intron_coding_exon_200bp_3_chr22.txt]

chr22	+	15662982	15663182
chr22	-	15940674	15940874
chr22	-	16005190	16005390
chr22	-	16047255	16047455
chr22	+	16064599	16064799
chr22	+	16354015	16354215
chr22	+	16404280	16404480
chr22	-	16437285	16437485
chr22	+	16485722	16485922
chr22	+	16540332	16540532
chr22	+	16553259	16553459
chr22	-	16559707	16559907
chr22	-	16601334	16601534
chr22	-	16607495	16607695
chr22	+	16763668	16763868
chr22	+	16936992	16937192
chr22	+	16978598	16978798
chr22	+	17017291	17017491
chr22	-	17273096	17273296
chr22	-	17293266	17293466
chr22	-	17451558	17451758
chr22	-	17504962	17505162
chr22	-	17540308	17540508
chr22	-	17637908	17638108
chr22	-	17769352	17769552
chr22	+	17793316	17793516
chr22	-	17794685	17794885
chr22	+	17840959	17841159
chr22	+	18081477	18081677
chr22	-	18121755	18121955
chr22	-	18182801	18183001
chr22	-	18280295	18280495
chr22	+	18294233	18294433
chr22	-	18324893	18325093
chr22	-	18340153	18340353
chr22	+	18352461	18352661
chr22	+	18405230	18405430
chr22	-	18448761	18448961
chr22	+	18478759	18478959
chr22	+	18480888	18481088
chr22	+	18501069	18501269
chr22	+	19073975	19074175
chr22	-	19079603	19079803
chr22	-	19110830	19111030
chr22	+	19167625	19167825
chr22	+	19215756	19215956
chr22	-	19254074	19254274
chr22	-	19459044	19459244
chr22	+	19517256	19517456
chr22	+	19548977	19549177
chr22	+	19612419	19612619
chr22	+	19651930	19652130
chr22	+	19661668	19661868
chr22	-	19670673	19670873
chr22	-	19680255	19680455
chr22	+	19690026	19690226
chr22	-	19694182	19694382
chr22	+	19709473	19709673
chr22	+	19725997	19726197
chr22	-	19797153	19797353
chr22	-	19887970	19888170
chr22	-	20121701	20121901
chr22	+	20271502	20271702
chr22	+	20312663	20312863
chr22	+	20321503	20321703
chr22	-	20344975	20345175
chr22	-	20382726	20382926
chr22	-	20486690	20486890
chr22	-	20618607	20618807
chr22	-	20653415	20653615
chr22	+	20672894	20673094
chr22	+	21223585	21223785
chr22	+	21313576	21313776
chr22	+	21379736	21379936
chr22	+	21547629	21547829
chr22	-	21763160	21763360
chr22	+	21806762	21806962
chr22	+	21813144	21813344
chr22	+	21920338	21920538
chr22	-	21950840	21951040
chr22	-	22149868	22150068
chr22	-	22241824	22242024
chr22	+	22298356	22298556
chr22	-	22430073	22430273
chr22	+	22434374	22434574
chr22	+	22445726	22445926
chr22	-	22454004	22454204
chr22	+	22528643	22528843
chr22	-	22640687	22640887
chr22	-	22670295	22670495
chr22	-	22701172	22701372
chr22	+	22708473	22708673
chr22	-	22756523	22756723
chr22	+	22859481	22859681
chr22	+	22903377	22903577
chr22	+	22964874	22965074
chr22	+	23033633	23033833
chr22	-	23216030	23216230
chr22	-	23268596	23268796
chr22	+	23275270	23275470
chr22	+	23288304	23288504
chr22	+	23335095	23335295
chr22	-	23348141	23348341
chr22	-	23480511	23480711
chr22	+	23658469	23658669
chr22	+	23922993	23923193
chr22	+	23945237	23945437
chr22	+	24324696	24324896
chr22	+	24483550	24483750
chr22	+	25012724	25012924
chr22	-	25155022	25155222
chr22	+	25202041	25202241
chr22	-	25227449	25227649
chr22	-	25257007	25257207
chr22	+	25336457	25336657
chr22	+	25342901	25343101
chr22	-	25343154	25343354
chr22	+	26639513	26639713
chr22	-	26714078	26714278
chr22	-	26826345	26826545
chr22	-	27432560	27432760
chr22	+	27454744	27454944
chr22	+	27464222	27464422
chr22	-	27493577	27493777
chr22	-	27519696	27519896
chr22	+	27782131	27782331
chr22	+	27814598	27814798
chr22	-	27926683	27926883
chr22	+	27985821	27986021
chr22	+	27992557	27992757
chr22	-	28029283	28029483
chr22	-	28034531	28034731
chr22	-	28052077	28052277
chr22	-	28083650	28083850
chr22	+	28143467	28143667
chr22	-	28201689	28201889
chr22	-	28265147	28265347
chr22	+	28301327	28301527
chr22	+	28348999	28349199
chr22	-	28441077	28441277
chr22	-	28463024	28463224
chr22	-	28543008	28543208
chr22	+	28552587	28552787
chr22	+	28698783	28698983
chr22	-	28814547	28814747
chr22	-	28965477	28965677
chr22	-	28985688	28985888
chr22	-	29009320	29009520
chr22	-	29025195	29025395
chr22	-	29073616	29073816
chr22	+	29107371	29107571
chr22	+	29119984	29120184
chr22	-	29146489	29146689
chr22	-	29191124	29191324
chr22	-	29216184	29216384
chr22	-	29224294	29224494
chr22	-	29276635	29276835
chr22	+	29312150	29312350
chr22	-	29327937	29328137
chr22	+	29461500	29461700
chr22	-	29591224	29591424
chr22	+	29670716	29670916
chr22	+	29693193	29693393
chr22	+	29808303	29808503
chr22	+	29827716	29827916
chr22	+	29845183	29845383
chr22	-	29846551	29846751
chr22	+	29860180	29860380
chr22	+	29913022	29913222
chr22	+	29946058	29946258
chr22	-	29969310	29969510
chr22	-	30011837	30012037
chr22	+	30064671	30064871
chr22	-	30120266	30120466
chr22	+	30208962	30209162
chr22	-	30228917	30229117
chr22	-	30344390	30344590
chr22	-	30371319	30371519
chr22	-	30408768	30408968
chr22	+	30432422	30432622
chr22	-	30475520	30475720
chr22	+	30658255	30658455
chr22	-	30763958	30764158
chr22	-	30874860	30875060
chr22	-	30974755	30974955
chr22	-	31089109	31089309
chr22	-	31129375	31129575
chr22	+	31177603	31177803
chr22	+	31199320	31199520
chr22	-	31522663	31522863
chr22	-	31701242	31701442
chr22	+	32481711	32481911
chr22	+	33802863	33803063
chr22	+	33983423	33983623
chr22	+	34004307	34004507
chr22	+	34038222	34038422
chr22	+	34103451	34103651
chr22	+	34123552	34123752
chr22	-	34267628	34267828
chr22	-	34327991	34328191
chr22	+	34337509	34337709
chr22	-	34438474	34438674
chr22	-	34530552	34530752
chr22	-	34866148	34866348
chr22	-	34920155	34920355
chr22	+	34953498	34953698
chr22	+	34975281	34975481
chr22	+	34977427	34977627
chr22	-	35062072	35062272
chr22	-	35197404	35197604
chr22	-	35221955	35222155
chr22	-	35225314	35225514
chr22	-	35246257	35246457
chr22	-	35308096	35308296
chr22	-	35488407	35488607
chr22	+	35537288	35537488
chr22	+	35584385	35584585
chr22	+	35643584	35643784
chr22	-	35686055	35686255
chr22	-	35720526	35720726
chr22	-	35722845	35723045
chr22	+	35738478	35738678
chr22	+	35749555	35749755
chr22	-	35772490	35772690
chr22	-	35819090	35819290
chr22	-	35864176	35864376
chr22	-	35903276	35903476
chr22	-	35905996	35906196
chr22	+	35964453	35964653
chr22	+	36012960	36013160
chr22	-	36023944	36024144
chr22	-	36201308	36201508
chr22	-	36229190	36229390
chr22	+	36239272	36239472
chr22	-	36287320	36287520
chr22	+	36300206	36300406
chr22	+	36334495	36334695
chr22	+	36361431	36361631
chr22	+	36362844	36363044
chr22	+	36363200	36363400
chr22	+	36397291	36397491
chr22	+	36408215	36408415
chr22	+	36472077	36472277
chr22	-	36528671	36528871
chr22	-	36553714	36553914
chr22	+	36564217	36564417
chr22	+	36570320	36570520
chr22	+	36596146	36596346
chr22	+	36607070	36607270
chr22	+	36632257	36632457
chr22	-	36648334	36648534
chr22	+	36673353	36673553
chr22	-	36674315	36674515
chr22	+	36703663	36703863
chr22	-	36778358	36778558
chr22	-	36802540	36802740
chr22	-	36829716	36829916
chr22	+	36889524	36889724
chr22	-	36934397	36934597
chr22	-	36966607	36966807
chr22	+	37034386	37034586
chr22	-	37188830	37189030
chr22	-	37221786	37221986
chr22	+	37288510	37288710
chr22	+	37391187	37391387
chr22	-	37402601	37402801
chr22	+	37420107	37420307
chr22	+	37429148	37429348
chr22	-	37429462	37429662
chr22	-	37471879	37472079
chr22	-	37501515	37501715
chr22	-	37549018	37549218
chr22	+	37679845	37680045
chr22	+	37704378	37704578
chr22	+	37735898	37736098
chr22	+	37743125	37743325
chr22	+	37763240	37763440
chr22	+	37799235	37799435
chr22	-	37820934	37821134
chr22	-	37870338	37870538
chr22	-	37956380	37956580
chr22	-	38033490	38033690
chr22	+	38039899	38040099
chr22	+	38094619	38094819
chr22	+	38135309	38135509
chr22	+	38232152	38232352
chr22	-	38233000	38233200
chr22	-	38291494	38291694
chr22	+	38607703	38607903
chr22	+	38676121	38676321
chr22	+	38739470	38739670
chr22	+	38740189	38740389
chr22	+	38876417	38876617
chr22	+	38966317	38966517
chr22	+	39070134	39070334
chr22	-	39121318	39121518
chr22	+	39183524	39183724
chr22	-	39400239	39400439
chr22	-	39519588	39519788
chr22	+	39576734	39576934
chr22	+	39589301	39589501
chr22	+	39606615	39606815
chr22	+	39673857	39674057
chr22	+	39837489	39837689
chr22	+	39929998	39930198
chr22	-	39934531	39934731
chr22	-	39960125	39960325
chr22	+	40001236	40001436
chr22	+	40045866	40046066
chr22	-	40102706	40102906
chr22	+	40188905	40189105
chr22	-	40189687	40189887
chr22	+	40264294	40264494
chr22	-	40292646	40292846
chr22	-	40306698	40306898
chr22	+	40341055	40341255
chr22	-	40342591	40342791
chr22	+	40402659	40402859
chr22	+	40498991	40499191
chr22	+	40504641	40504841
chr22	+	40530181	40530381
chr22	+	40587133	40587333
chr22	-	40621003	40621203
chr22	-	40646839	40647039
chr22	+	40667323	40667523
chr22	+	40701947	40702147
chr22	+	40706286	40706486
chr22	-	40719385	40719585
chr22	+	40790585	40790785
chr22	-	40800459	40800659
chr22	-	40807680	40807880
chr22	-	40850410	40850610
chr22	-	40900207	40900407
chr22	-	41130052	41130252
chr22	+	41152540	41152740
chr22	-	41221197	41221397
chr22	+	41240017	41240217
chr22	-	41274547	41274747
chr22	-	41296631	41296831
chr22	-	41323665	41323865
chr22	-	41348786	41348986
chr22	-	41351955	41352155
chr22	-	41357351	41357551
chr22	-	41568137	41568337
chr22	-	41614118	41614318
chr22	-	41789095	41789295
chr22	+	41795777	41795977
chr22	-	41844688	41844888
chr22	+	41863229	41863429
chr22	+	41881354	41881554
chr22	-	41881695	41881895
chr22	-	41903654	41903854
chr22	-	41959459	41959659
chr22	-	42059740	42059940
chr22	-	42275878	42276078
chr22	-	42311011	42311211
chr22	-	42456775	42456975
chr22	-	42493885	42494085
chr22	-	42562714	42562914
chr22	+	42612268	42612468
chr22	+	42647514	42647714
chr22	+	42683865	42684065
chr22	+	42814507	42814707
chr22	+	42906387	42906587
chr22	+	43286715	43286915
chr22	+	43430806	43431006
chr22	+	43447945	43448145
chr22	+	43448466	43448666
chr22	-	43503024	43503224
chr22	+	43725713	43725913
chr22	+	43887816	43888016
chr22	-	43888102	43888302
chr22	-	43922331	43922531
chr22	+	44002157	44002357
chr22	-	44038845	44039045
chr22	+	44087687	44087887
chr22	+	44138505	44138705
chr22	+	44234897	44235097
chr22	+	44241758	44241958
chr22	-	44388597	44388797
chr22	+	44769948	44770148
chr22	+	44814691	44814891
chr22	-	44915008	44915208
chr22	+	44964387	44964587
chr22	+	44984728	44984928
chr22	+	45024364	45024564
chr22	+	45053993	45054193
chr22	-	45062961	45063161
chr22	+	45249842	45250042
chr22	+	45354054	45354254
chr22	-	45391167	45391367
chr22	-	45418127	45418327
chr22	+	45454222	45454422
chr22	+	45508734	45508934
chr22	-	45510258	45510458
chr22	+	46345395	46345595
chr22	-	48338120	48338320
chr22	-	48339446	48339646
chr22	-	48518870	48519070
chr22	-	48633408	48633608
chr22	-	48741750	48741950
chr22	+	48825411	48825611
chr22	+	48832685	48832885
chr22	+	48893729	48893929
chr22	+	48917623	48917823
chr22	+	48919618	48919818
chr22	+	48934260	48934460
chr22	-	48942477	48942677
chr22	-	48981254	48981454
chr22	-	49008836	49009036
chr22	+	49030202	49030402
chr22	-	49122709	49122909
chr22	+	49203158	49203358
chr22	-	49215486	49215686
chr22	+	49235954	49236154
chr22	+	49244818	49245018
chr22	-	49245122	49245322
chr22	-	49306037	49306237
chr22	-	49329457	49329657
chr22	-	49466885	49467085
chr22	+	49510559	49510759
chr22	+	49517120	49517320
