# Supplementary material for: Intergenic, gene terminal, and intragenic CpG islands in the human genome
Source: BMC Genomics. 2010 Jan 19;11:48. doi: 10.1186/1471-2164-11-48 (PMC2817693; doi:10.1186/1471-2164-11-48)
Supplement: Additional file 2 — Gene elements. The archive contains row data used for statistical significance of gene elements and CGIs overlap. See Table 1 and Figure 1 in the manuscript. [file 1471-2164-11-48-S2.ZIP › 1intron_coding_exon_200bp_3/1intron_coding_exon_200bp_3_chr3.txt]

chr3	+	342440	342640
chr3	+	1237169	1237369
chr3	+	2752697	2752897
chr3	+	2919358	2919558
chr3	-	3056956	3057156
chr3	+	3121386	3121586
chr3	-	3145873	3146073
chr3	+	3196104	3196304
chr3	-	4320211	4320411
chr3	-	4466025	4466225
chr3	+	4483459	4483659
chr3	+	4537506	4537706
chr3	+	5186986	5187186
chr3	+	5211692	5211892
chr3	+	7162937	7163137
chr3	-	8518667	8518867
chr3	-	8648796	8648996
chr3	-	8769911	8770111
chr3	-	8975686	8975886
chr3	-	9096772	9096972
chr3	+	9265368	9265568
chr3	+	9383390	9383590
chr3	-	9451567	9451767
chr3	+	9568757	9568957
chr3	+	9670103	9670303
chr3	+	9685201	9685401
chr3	+	9721069	9721269
chr3	+	9755481	9755681
chr3	-	9767108	9767308
chr3	-	9782575	9782775
chr3	+	9807743	9807943
chr3	+	9814141	9814341
chr3	+	9842282	9842482
chr3	-	9846080	9846280
chr3	-	9860286	9860486
chr3	+	9894917	9895117
chr3	+	9919879	9920079
chr3	+	9923188	9923388
chr3	-	9951297	9951497
chr3	-	9994131	9994331
chr3	+	10040043	10040243
chr3	+	10049314	10049514
chr3	+	10142108	10142308
chr3	+	10162996	10163196
chr3	+	10194320	10194520
chr3	-	10266299	10266499
chr3	-	10334779	10334979
chr3	+	10465828	10466028
chr3	+	10835948	10836148
chr3	+	11034327	11034527
chr3	-	11315330	11315530
chr3	-	11618497	11618697
chr3	-	11860686	11860886
chr3	+	12175001	12175201
chr3	+	12396001	12396201
chr3	+	12397619	12397819
chr3	+	12508433	12508633
chr3	-	12573676	12573876
chr3	-	12628562	12628762
chr3	-	12765292	12765492
chr3	-	12856030	12856230
chr3	-	12941243	12941443
chr3	-	12958366	12958566
chr3	-	13342432	13342632
chr3	-	13388533	13388733
chr3	+	13436359	13436559
chr3	+	13497544	13497744
chr3	+	13499762	13499962
chr3	-	13513353	13513553
chr3	-	13891672	13891872
chr3	+	14138217	14138417
chr3	+	14145711	14145911
chr3	+	14151069	14151269
chr3	+	14197862	14198062
chr3	+	14462027	14462227
chr3	+	14677839	14678039
chr3	+	14700551	14700751
chr3	+	14743210	14743410
chr3	+	14880437	14880637
chr3	+	14914248	14914448
chr3	-	15020498	15020698
chr3	-	15075987	15076187
chr3	+	15112283	15112483
chr3	-	15223109	15223309
chr3	-	15347078	15347278
chr3	+	15442597	15442797
chr3	-	15444394	15444594
chr3	-	15504806	15505006
chr3	-	15506149	15506349
chr3	+	15651733	15651933
chr3	-	15652200	15652400
chr3	+	15711049	15711249
chr3	-	16192202	16192402
chr3	+	16281079	16281279
chr3	-	16287583	16287783
chr3	-	16374559	16374759
chr3	-	16450549	16450749
chr3	+	16620750	16620950
chr3	-	17028657	17028857
chr3	-	17445016	17445216
chr3	+	18437052	18437252
chr3	-	19165292	19165492
chr3	-	19901112	19901312
chr3	-	19937064	19937264
chr3	+	19952436	19952636
chr3	+	19991895	19992095
chr3	-	20057277	20057477
chr3	+	21767190	21767390
chr3	-	23823917	23824117
chr3	+	23927105	23927305
chr3	+	23934733	23934933
chr3	-	23962090	23962290
chr3	+	24245232	24245432
chr3	+	25477486	25477686
chr3	-	25517819	25518019
chr3	-	25661951	25662151
chr3	-	25780807	25781007
chr3	+	25799554	25799754
chr3	-	25808493	25808693
chr3	-	27219053	27219253
chr3	-	27369021	27369221
chr3	-	27437283	27437483
chr3	-	27468994	27469194
chr3	+	27737708	27737908
chr3	-	28258308	28258508
chr3	+	28356696	28356896
chr3	+	29451036	29451236
chr3	-	30623474	30623674
chr3	+	30866291	30866491
chr3	+	31592690	31592890
chr3	+	31641208	31641408
chr3	+	31642248	31642448
chr3	+	32144370	32144570
chr3	+	32373667	32373867
chr3	-	32408562	32408762
chr3	-	32508383	32508583
chr3	+	32586920	32587120
chr3	+	32720162	32720362
chr3	-	32725317	32725517
chr3	+	33113306	33113506
chr3	+	33136638	33136838
chr3	-	33294012	33294212
chr3	-	33442238	33442438
chr3	-	33527261	33527461
chr3	-	33661400	33661600
chr3	+	33734103	33734303
chr3	+	33828366	33828566
chr3	+	35699142	35699342
chr3	+	36459658	36459858
chr3	-	37010159	37010359
chr3	-	37071661	37071861
chr3	+	37165188	37165388
chr3	+	37267688	37267888
chr3	+	37302307	37302507
chr3	+	37432847	37433047
chr3	+	37487300	37487500
chr3	+	37963350	37963550
chr3	+	38040631	38040831
chr3	+	38061836	38062036
chr3	+	38156157	38156357
chr3	+	38199296	38199496
chr3	+	38240864	38241064
chr3	+	38290565	38290765
chr3	+	38323547	38323747
chr3	+	38364843	38365043
chr3	+	38493580	38493780
chr3	+	38513922	38514122
chr3	-	38517990	38518190
chr3	-	38646925	38647125
chr3	-	38808664	38808864
chr3	+	38966390	38966590
chr3	+	39079343	39079543
chr3	+	39082841	39083041
chr3	-	39085355	39085555
chr3	-	39117598	39117798
chr3	+	39123773	39123973
chr3	-	39124360	39124560
chr3	-	39161752	39161952
chr3	+	39202383	39202583
chr3	+	39405788	39405988
chr3	+	39424899	39425099
chr3	+	39518828	39519028
chr3	+	40060343	40060543
chr3	+	40327186	40327386
chr3	+	40408316	40408516
chr3	+	40474183	40474383
chr3	+	40498881	40499081
chr3	+	40527763	40527963
chr3	+	40545612	40545812
chr3	-	41240577	41240777
chr3	+	41970917	41971117
chr3	+	42141714	42141914
chr3	-	42176970	42177170
chr3	-	42274728	42274928
chr3	-	42519310	42519510
chr3	+	42585160	42585360
chr3	+	42607819	42608019
chr3	+	42633864	42634064
chr3	+	42650907	42651107
chr3	+	42675943	42676143
chr3	+	42677779	42677979
chr3	-	42703267	42703467
chr3	-	42716322	42716522
chr3	-	42773711	42773911
chr3	+	42810452	42810652
chr3	+	42925087	42925287
chr3	-	43320289	43320489
chr3	+	43616679	43616879
chr3	+	43715570	43715770
chr3	-	44371308	44371508
chr3	+	44471416	44471616
chr3	+	44581781	44581981
chr3	+	44647356	44647556
chr3	+	44668851	44669051
chr3	-	44736813	44737013
chr3	+	44777790	44777990
chr3	+	44790689	44790889
chr3	+	44846265	44846465
chr3	+	44880491	44880691
chr3	-	44891194	44891394
chr3	+	44975426	44975626
chr3	+	45005434	45005634
chr3	-	45042968	45043168
chr3	-	45127338	45127538
chr3	+	45162501	45162701
chr3	+	45416539	45416739
chr3	+	45652444	45652644
chr3	-	45705994	45706194
chr3	-	45798720	45798920
chr3	+	45858284	45858484
chr3	-	45911451	45911651
chr3	-	45989728	45989928
chr3	+	46001151	46001351
chr3	-	46374964	46375164
chr3	-	46476314	46476514
chr3	+	46567760	46567960
chr3	-	46594499	46594699
chr3	-	46689876	46690076
chr3	-	46692897	46693097
chr3	-	46695782	46695982
chr3	+	46705631	46705831
chr3	-	46718075	46718275
chr3	-	46760635	46760835
chr3	-	46828368	46828568
chr3	-	46850171	46850371
chr3	+	46879555	46879755
chr3	-	46900129	46900329
chr3	+	46992930	46993130
chr3	+	47004961	47005161
chr3	-	47133249	47133449
chr3	+	47293575	47293775
chr3	+	47335945	47336145
chr3	+	47338860	47339060
chr3	+	47349449	47349649
chr3	+	47412435	47412635
chr3	-	47437524	47437724
chr3	-	47440540	47440740
chr3	-	47451632	47451832
chr3	-	47527721	47527921
chr3	-	47589369	47589569
chr3	-	47594423	47594623
chr3	+	47797896	47798096
chr3	+	47834314	47834514
chr3	+	47843639	47843839
chr3	-	47864031	47864231
chr3	-	47894018	47894218
chr3	-	47994428	47994628
chr3	+	48204071	48204271
chr3	+	48240646	48240846
chr3	+	48263917	48264117
chr3	-	48273517	48273717
chr3	-	48313324	48313524
chr3	+	48317589	48317789
chr3	-	48389352	48389552
chr3	-	48439361	48439561
chr3	-	48449581	48449781
chr3	+	48451030	48451230
chr3	+	48466245	48466445
chr3	-	48466581	48466781
chr3	-	48486247	48486447
chr3	-	48495671	48495871
chr3	-	48513731	48513931
chr3	-	48562672	48562872
chr3	-	48606986	48607186
chr3	-	48621740	48621940
chr3	-	48646073	48646273
chr3	-	48669786	48669986
chr3	-	48675711	48675911
chr3	-	48695450	48695650
chr3	-	48707262	48707462
chr3	-	48820122	48820322
chr3	+	48910926	48911126
chr3	+	48973847	48974047
chr3	+	49003068	49003268
chr3	-	49019969	49020169
chr3	-	49041244	49041444
chr3	-	49070328	49070528
chr3	-	49114910	49115110
chr3	-	49130558	49130758
chr3	+	49186474	49186674
chr3	-	49224274	49224474
chr3	-	49286578	49286778
chr3	-	49348034	49348234
chr3	+	49387670	49387870
chr3	-	49425078	49425278
chr3	+	49441344	49441544
chr3	+	49543032	49543232
chr3	+	49637210	49637410
chr3	+	49700834	49701034
chr3	-	49715191	49715391
chr3	-	49750860	49751060
chr3	-	49811875	49812075
chr3	-	49860638	49860838
chr3	-	49911701	49911901
chr3	+	49925456	49925656
chr3	+	49979705	49979905
chr3	+	50066570	50066770
chr3	+	50104278	50104478
chr3	+	50186028	50186228
chr3	+	50205368	50205568
chr3	+	50264334	50264534
chr3	+	50287076	50287276
chr3	-	50291607	50291807
chr3	-	50303115	50303315
chr3	-	50306157	50306357
chr3	-	50307289	50307489
chr3	-	50313513	50313713
chr3	-	50331481	50331681
chr3	-	50338913	50339113
chr3	-	50344590	50344790
chr3	-	50350459	50350659
chr3	-	50357668	50357868
chr3	-	50361446	50361646
chr3	+	50362809	50363009
chr3	-	50363996	50364196
chr3	-	50446865	50447065
chr3	-	50488635	50488835
chr3	+	50577700	50577900
chr3	-	50583768	50583968
chr3	+	50622607	50622807
chr3	+	50652599	50652799
chr3	-	51397908	51398108
chr3	+	51492574	51492774
chr3	+	51638188	51638388
chr3	+	51693267	51693467
chr3	+	51721327	51721527
chr3	+	51950636	51950836
chr3	+	51952208	51952408
chr3	-	51952595	51952795
chr3	-	51969377	51969577
chr3	+	51980315	51980515
chr3	+	51986725	51986925
chr3	-	51993215	51993415
chr3	-	52004163	52004363
chr3	-	52063431	52063631
chr3	-	52158446	52158646
chr3	+	52163210	52163410
chr3	-	52208497	52208697
chr3	+	52247847	52248047
chr3	+	52256536	52256736
chr3	+	52257007	52257207
chr3	-	52257757	52257957
chr3	-	52268929	52269129
chr3	+	52287056	52287256
chr3	+	52299814	52300014
chr3	+	52300601	52300801
chr3	-	52331832	52332032
chr3	-	52421977	52422177
chr3	-	52451964	52452164
chr3	+	52462847	52463047
chr3	+	52466697	52466897
chr3	+	52494632	52494832
chr3	-	52504548	52504748
chr3	-	52538391	52538591
chr3	-	52571025	52571225
chr3	-	52612789	52612989
chr3	+	52688429	52688629
chr3	+	52695623	52695823
chr3	-	52695884	52696084
chr3	-	52715339	52715539
chr3	+	52779509	52779709
chr3	+	52786851	52787051
chr3	-	52803953	52804153
chr3	-	52838336	52838536
chr3	-	52842806	52843006
chr3	-	52864501	52864701
chr3	-	52963468	52963668
chr3	+	53139193	53139393
chr3	-	53187594	53187794
chr3	-	53242331	53242531
chr3	-	53251299	53251499
chr3	+	53356249	53356449
chr3	-	53504301	53504501
chr3	+	53832172	53832372
chr3	-	53855716	53855916
chr3	-	53885148	53885348
chr3	-	53889177	53889377
chr3	+	53900636	53900836
chr3	+	54132378	54132578
chr3	-	54329626	54329826
chr3	-	54927960	54928160
chr3	-	54934283	54934483
chr3	-	55488633	55488833
chr3	-	55489987	55490187
chr3	-	56305504	56305704
chr3	-	56650821	56651021
chr3	-	56782885	56783085
chr3	-	56967958	56968158
chr3	-	57115223	57115423
chr3	-	57129382	57129582
chr3	+	57208629	57208829
chr3	-	57237006	57237206
chr3	-	57286989	57287189
chr3	+	57503267	57503467
chr3	-	57518455	57518655
chr3	-	57545232	57545432
chr3	-	57619948	57620148
chr3	+	57653348	57653548
chr3	+	57791948	57792148
chr3	+	57807762	57807962
chr3	+	57868449	57868649
chr3	+	58037611	58037811
chr3	+	58171332	58171532
chr3	+	58227754	58227954
chr3	-	58293858	58294058
chr3	-	58495290	58495490
chr3	-	58528132	58528332
chr3	-	58614549	58614749
chr3	-	58828703	58828903
chr3	-	58874631	58874831
chr3	+	60497432	60497632
chr3	+	61709390	61709590
chr3	-	62281240	62281440
chr3	-	62332383	62332583
chr3	-	62363901	62364101
chr3	-	62428028	62428228
chr3	+	62835103	62835303
chr3	+	63406058	63406258
chr3	-	63780313	63780513
chr3	+	63824287	63824487
chr3	-	63873640	63873840
chr3	-	63983518	63983718
chr3	-	64044401	64044601
chr3	-	64123846	64124046
chr3	-	64647685	64647885
chr3	+	65998510	65998710
chr3	-	66376428	66376628
chr3	+	66633103	66633303
chr3	-	67132306	67132506
chr3	-	67662301	67662501
chr3	+	67787416	67787616
chr3	-	68138578	68138778
chr3	-	69012687	69012887
chr3	-	69140370	69140570
chr3	-	69180404	69180604
chr3	-	69217065	69217265
chr3	+	69253733	69253933
chr3	+	70010773	70010973
chr3	-	70068597	70068797
chr3	-	71097898	71098098
chr3	-	71173359	71173559
chr3	-	71828362	71828562
chr3	-	71913434	71913634
chr3	-	72949226	72949426
chr3	+	72979838	72980038
chr3	-	73128913	73129113
chr3	+	73755743	73755943
chr3	+	77229653	77229853
chr3	-	77654744	77654944
chr3	-	79070768	79070968
chr3	-	79257380	79257580
chr3	+	81893015	81893215
chr3	+	85933685	85933885
chr3	-	87359397	87359597
chr3	+	87407960	87408160
chr3	+	88284868	88285068
chr3	-	89239677	89239877
chr3	+	95175007	95175207
chr3	+	95197206	95197406
chr3	+	95236663	95236863
chr3	+	95265769	95265969
chr3	+	95296365	95296565
chr3	+	98068157	98068357
chr3	+	98667751	98667951
chr3	+	98981491	98981691
chr3	+	99101785	99101985
chr3	-	99125946	99126146
chr3	-	99152423	99152623
chr3	-	99163243	99163443
chr3	-	99720530	99720730
chr3	+	99794282	99794482
chr3	-	99970064	99970264
chr3	+	100102455	100102655
chr3	+	100995562	100995762
chr3	+	101132102	101132302
chr3	+	101480981	101481181
chr3	+	101491910	101492110
chr3	+	101506178	101506378
chr3	-	101536333	101536533
chr3	+	101601959	101602159
chr3	+	101758092	101758292
chr3	+	101830930	101831130
chr3	-	101915404	101915604
chr3	-	101994303	101994503
chr3	-	102014058	102014258
chr3	-	102037195	102037395
chr3	-	102128016	102128216
chr3	-	102521367	102521567
chr3	-	102533644	102533844
chr3	-	102660587	102660787
chr3	+	102714424	102714624
chr3	+	102781122	102781322
chr3	-	102791805	102792005
chr3	-	102873748	102873948
chr3	+	102927926	102928126
chr3	+	103002567	103002767
chr3	+	103053417	103053617
chr3	+	103054070	103054270
chr3	+	103639812	103640012
chr3	+	106721399	106721599
chr3	-	106736380	106736580
chr3	+	107068743	107068943
chr3	+	108917942	108918142
chr3	-	108975174	108975374
chr3	-	109281882	109282082
chr3	+	109423447	109423647
chr3	-	109553415	109553615
chr3	-	109766992	109767192
chr3	+	109790610	109790810
chr3	-	109806976	109807176
chr3	+	109958395	109958595
chr3	-	110024472	110024672
chr3	-	110122123	110122323
chr3	+	110319331	110319531
chr3	-	110514230	110514430
chr3	+	110538800	110539000
chr3	+	112313365	112313565
chr3	+	112746381	112746581
chr3	+	112909261	112909461
chr3	+	113085399	113085599
chr3	+	113114654	113114854
chr3	+	113183119	113183319
chr3	+	113202107	113202307
chr3	+	113251179	113251379
chr3	+	113294695	113294895
chr3	-	113295027	113295227
chr3	-	113332051	113332251
chr3	+	113488040	113488240
chr3	-	113534762	113534962
chr3	-	113681307	113681507
chr3	+	113762793	113762993
chr3	+	113770506	113770706
chr3	-	113782864	113783064
chr3	-	113831807	113832007
chr3	-	114029222	114029422
chr3	-	114030922	114031122
chr3	+	114176127	114176327
chr3	-	114192873	114193073
chr3	+	114220878	114221078
chr3	+	114451890	114452090
chr3	-	114474879	114475079
chr3	-	114528178	114528378
chr3	-	114628877	114629077
chr3	+	114707843	114708043
chr3	-	114734781	114734981
chr3	-	114862963	114863163
chr3	+	114947278	114947478
chr3	+	114982385	114982585
chr3	+	115045838	115046038
chr3	+	115105475	115105675
chr3	-	115150501	115150701
chr3	+	115257713	115257913
chr3	-	115266995	115267195
chr3	+	115373059	115373259
chr3	-	115495660	115495860
chr3	-	115540964	115541164
chr3	+	115582113	115582313
chr3	-	116825257	116825457
chr3	-	117288094	117288294
chr3	+	120235867	120236067
chr3	+	120349515	120349715
chr3	-	120388348	120388548
chr3	+	120431183	120431383
chr3	-	120496542	120496742
chr3	+	120663298	120663498
chr3	+	120671155	120671355
chr3	+	120692853	120693053
chr3	-	120700465	120700665
chr3	+	120758965	120759165
chr3	+	120787620	120787820
chr3	-	120799524	120799724
chr3	-	120856151	120856351
chr3	+	120878540	120878740
chr3	+	120908144	120908344
chr3	+	121008564	121008764
chr3	-	121008985	121009185
chr3	-	121203777	121203977
chr3	-	121445314	121445514
chr3	+	121652020	121652220
chr3	-	121798077	121798277
chr3	-	121877401	121877601
chr3	+	121943798	121943998
chr3	-	121952538	121952738
chr3	-	122686722	122686922
chr3	+	122747051	122747251
chr3	-	122822116	122822316
chr3	-	122858890	122859090
chr3	-	122930878	122931078
chr3	-	122931555	122931755
chr3	+	123030197	123030397
chr3	+	123045788	123045988
chr3	+	123073872	123074072
chr3	-	123096119	123096319
chr3	+	123223356	123223556
chr3	+	123292936	123293136
chr3	+	123458416	123458616
chr3	+	123538882	123539082
chr3	+	123604095	123604295
chr3	-	123604420	123604620
chr3	-	123668967	123669167
chr3	+	123760942	123761142
chr3	+	123767194	123767394
chr3	+	123818350	123818550
chr3	+	123905077	123905277
chr3	+	123994953	123995153
chr3	-	123997073	123997273
chr3	+	124162476	124162676
chr3	+	124290503	124290703
chr3	-	124410937	124411137
chr3	-	124554119	124554319
chr3	-	124783867	124784067
chr3	-	124820308	124820508
chr3	-	124894389	124894589
chr3	-	124954076	124954276
chr3	-	125150670	125150870
chr3	+	125181702	125181902
chr3	+	125429325	125429525
chr3	+	125764178	125764378
chr3	+	125833755	125833955
chr3	+	125936428	125936628
chr3	-	125939777	125939977
chr3	-	126075069	126075269
chr3	-	126129528	126129728
chr3	-	126199358	126199558
chr3	-	126293733	126293933
chr3	-	126320391	126320591
chr3	-	126392056	126392256
chr3	-	126435864	126436064
chr3	-	126479344	126479544
chr3	-	126662395	126662595
chr3	-	126706279	126706479
chr3	-	126754214	126754414
chr3	-	126784513	126784713
chr3	+	127134915	127135115
chr3	+	127176902	127177102
chr3	-	127178707	127178907
chr3	-	127252592	127252792
chr3	-	127314422	127314622
chr3	-	127360181	127360381
chr3	-	127362544	127362744
chr3	+	127553181	127553381
chr3	-	127597591	127597791
chr3	-	127663762	127663962
chr3	-	127672567	127672767
chr3	-	127673847	127674047
chr3	+	127718934	127719134
chr3	-	127725971	127726171
chr3	-	127753664	127753864
chr3	+	127867560	127867760
chr3	+	127928417	127928617
chr3	+	128192723	128192923
chr3	+	128800657	128800857
chr3	+	128805947	128806147
chr3	+	128840584	128840784
chr3	+	128875730	128875930
chr3	-	128983437	128983637
chr3	+	129023649	129023849
chr3	+	129131472	129131672
chr3	-	129254101	129254301
chr3	+	129324924	129325124
chr3	-	129355365	129355565
chr3	-	129687910	129688110
chr3	+	129851880	129852080
chr3	+	129999282	129999482
chr3	+	130008882	130009082
chr3	+	130085992	130086192
chr3	-	130096958	130097158
chr3	-	130136861	130137061
chr3	+	130190068	130190268
chr3	-	130235871	130236071
chr3	-	130296711	130296911
chr3	-	130360718	130360918
chr3	+	130452021	130452221
chr3	-	130481457	130481657
chr3	-	130595337	130595537
chr3	-	130623345	130623545
chr3	+	130641070	130641270
chr3	+	130651210	130651410
chr3	+	130681124	130681324
chr3	+	130732215	130732415
chr3	+	130748730	130748930
chr3	-	130750906	130751106
chr3	-	130791069	130791269
chr3	-	130856645	130856845
chr3	+	131029143	131029343
chr3	+	131178038	131178238
chr3	+	131644816	131645016
chr3	-	131788203	131788403
chr3	+	131945827	131946027
chr3	+	132131756	132131956
chr3	+	132133362	132133562
chr3	-	132136254	132136454
chr3	+	132225346	132225546
chr3	+	132281763	132281963
chr3	+	132353728	132353928
chr3	-	132703258	132703458
chr3	-	132925168	132925368
chr3	+	133238898	133239098
chr3	+	133529607	133529807
chr3	-	133665360	133665560
chr3	-	133821088	133821288
chr3	-	133843676	133843876
chr3	+	133860944	133861144
chr3	+	133867163	133867363
chr3	-	133885067	133885267
chr3	-	133894361	133894561
chr3	+	133923304	133923504
chr3	+	134581092	134581292
chr3	+	134648657	134648857
chr3	-	134775827	134776027
chr3	+	134859139	134859339
chr3	+	134949752	134949952
chr3	-	135007545	135007745
chr3	-	135066185	135066385
chr3	-	135181161	135181361
chr3	-	135567968	135568168
chr3	-	135569344	135569544
chr3	+	135684145	135684345
chr3	-	135696905	135697105
chr3	+	135852164	135852364
chr3	+	136127154	136127354
chr3	+	137228170	137228370
chr3	+	137457194	137457394
chr3	-	137463606	137463806
chr3	-	137701837	137702037
chr3	+	137832209	137832409
chr3	+	138146921	138147121
chr3	+	138181804	138182004
chr3	+	138183498	138183698
chr3	+	138193276	138193476
chr3	-	139211986	139212186
chr3	-	139299388	139299588
chr3	-	139326419	139326619
chr3	-	139365035	139365235
chr3	+	139375938	139376138
chr3	-	139390071	139390271
chr3	-	139521122	139521322
chr3	+	139530642	139530842
chr3	+	139598662	139598862
chr3	+	139599807	139600007
chr3	-	139636666	139636866
chr3	+	139774198	139774398
chr3	+	139822745	139822945
chr3	-	139823080	139823280
chr3	-	139896448	139896648
chr3	+	139960512	139960712
chr3	+	140150858	140151058
chr3	-	140545739	140545939
chr3	-	140584976	140585176
chr3	-	140663831	140664031
chr3	-	140740500	140740700
chr3	-	140775221	140775421
chr3	+	140828955	140829155
chr3	+	141377289	141377489
chr3	+	141883800	141884000
chr3	+	142157865	142158065
chr3	+	142348480	142348680
chr3	+	142479680	142479880
chr3	+	142713501	142713701
chr3	+	142943982	142944182
chr3	+	142981712	142981912
chr3	-	143078451	143078651
chr3	-	143195126	143195326
chr3	-	143196682	143196882
chr3	-	143383106	143383306
chr3	-	143417233	143417433
chr3	-	143634434	143634634
chr3	+	143779985	143780185
chr3	+	143870728	143870928
chr3	-	143926272	143926472
chr3	-	144089318	144089518
chr3	+	145049487	145049687
chr3	-	145174530	145174730
chr3	-	147324715	147324915
chr3	-	147407247	147407447
chr3	-	147421411	147421611
chr3	-	147658939	147659139
chr3	-	147734036	147734236
chr3	-	148591732	148591932
chr3	+	148603012	148603212
chr3	+	148612801	148613001
chr3	-	150192133	150192333
chr3	+	150286601	150286801
chr3	+	150340287	150340487
chr3	-	150340984	150341184
chr3	-	150413184	150413384
chr3	-	150530905	150531105
chr3	+	150577655	150577855
chr3	-	150675537	150675737
chr3	-	150773486	150773686
chr3	-	151046626	151046826
chr3	+	151171009	151171209
chr3	-	151611794	151611994
chr3	+	151746336	151746536
chr3	+	151752639	151752839
chr3	+	151758671	151758871
chr3	+	151822668	151822868
chr3	-	151822981	151823181
chr3	-	151899368	151899568
chr3	+	152144104	152144304
chr3	-	152287511	152287711
chr3	-	152495698	152495898
chr3	+	152658801	152659001
chr3	+	152940930	152941130
chr3	+	153017650	153017850
chr3	+	153080843	153081043
chr3	+	153615226	153615426
chr3	-	155323563	155323763
chr3	+	155524464	155524664
chr3	-	156284819	156285019
chr3	-	156701286	156701486
chr3	-	156794676	156794876
chr3	-	156976340	156976540
chr3	+	157053513	157053713
chr3	+	157093807	157094007
chr3	-	157492620	157492820
chr3	+	157755247	157755447
chr3	+	157894309	157894509
chr3	-	158193769	158193969
chr3	-	158350873	158351073
chr3	-	158359971	158360171
chr3	+	158513911	158514111
chr3	-	158637555	158637755
chr3	-	158671021	158671221
chr3	+	159305969	159306169
chr3	+	159324155	159324355
chr3	+	159792723	159792923
chr3	+	159793671	159793871
chr3	+	159845918	159846118
chr3	-	159852738	159852938
chr3	-	159871511	159871711
chr3	+	159932430	159932630
chr3	+	159943070	159943270
chr3	+	160004608	160004808
chr3	+	160007329	160007529
chr3	+	160964732	160964932
chr3	+	161066452	161066652
chr3	-	161189664	161189864
chr3	+	161584851	161585051
chr3	-	161601456	161601656
chr3	-	161636383	161636583
chr3	+	161765503	161765703
chr3	+	162162024	162162224
chr3	+	162265691	162265891
chr3	-	162422548	162422748
chr3	-	166275158	166275358
chr3	-	166973997	166974197
chr3	-	166986802	166987002
chr3	-	168518088	168518288
chr3	-	168667776	168667976
chr3	-	168672335	168672535
chr3	-	168755289	168755489
chr3	-	168802766	168802966
chr3	-	168827783	168827983
chr3	+	168920351	168920551
chr3	-	168989869	168990069
chr3	-	169248856	169249056
chr3	-	170328551	170328751
chr3	+	170863625	170863825
chr3	-	170975052	170975252
chr3	-	171009236	171009436
chr3	+	171069922	171070122
chr3	+	171121502	171121702
chr3	-	171167349	171167549
chr3	-	171373203	171373403
chr3	+	171381991	171382191
chr3	+	171435518	171435718
chr3	+	171581532	171581732
chr3	-	171619783	171619983
chr3	-	171701837	171702037
chr3	-	172068882	172069082
chr3	-	172107585	172107785
chr3	-	172206597	172206797
chr3	-	172219115	172219315
chr3	-	172294460	172294660
chr3	-	172570177	172570377
chr3	+	172938183	172938383
chr3	-	173313083	173313283
chr3	-	173715491	173715691
chr3	+	173911138	173911338
chr3	+	173955585	173955785
chr3	-	174006362	174006562
chr3	+	174317411	174317611
chr3	+	175007970	175008170
chr3	+	176297080	176297280
chr3	-	176297784	176297984
chr3	+	178265209	178265409
chr3	-	180007956	180008156
chr3	+	180267772	180267972
chr3	-	180399668	180399868
chr3	-	180445184	180445384
chr3	+	180529906	180530106
chr3	-	180549454	180549654
chr3	+	180626433	180626633
chr3	+	180770112	180770312
chr3	-	180770732	180770932
chr3	-	180794386	180794586
chr3	+	180804816	180805016
chr3	+	180815259	180815459
chr3	-	180853884	180854084
chr3	+	181236868	181237068
chr3	-	181802913	181803113
chr3	+	181909057	181909257
chr3	+	182133622	182133822
chr3	-	182148427	182148627
chr3	+	182189889	182190089
chr3	+	184020548	184020748
chr3	-	184099263	184099463
chr3	-	184161847	184162047
chr3	-	184166244	184166444
chr3	-	184272978	184273178
chr3	-	184295096	184295296
chr3	-	184354882	184355082
chr3	-	184542121	184542321
chr3	-	184590270	184590470
chr3	+	184755650	184755850
chr3	+	184863746	184863946
chr3	-	184915753	184915953
chr3	-	185018602	185018802
chr3	-	185068551	185068751
chr3	+	185214553	185214753
chr3	+	185235454	185235654
chr3	+	185238309	185238509
chr3	+	185255009	185255209
chr3	+	185300773	185300973
chr3	+	185301773	185301973
chr3	+	185336900	185337100
chr3	+	185363945	185364145
chr3	+	185365710	185365910
chr3	+	185379145	185379345
chr3	+	185386795	185386995
chr3	+	185449034	185449234
chr3	+	185457761	185457961
chr3	+	185476769	185476969
chr3	+	185500139	185500339
chr3	+	185516420	185516620
chr3	+	185517609	185517809
chr3	+	185518005	185518205
chr3	+	185520918	185521118
chr3	+	185521215	185521415
chr3	+	185542354	185542554
chr3	-	185542739	185542939
chr3	-	185554805	185555005
chr3	+	185561706	185561906
chr3	-	185564056	185564256
chr3	+	185576536	185576736
chr3	+	185580980	185581180
chr3	+	185771606	185771806
chr3	+	186026451	186026651
chr3	+	186098853	186099053
chr3	-	186224880	186225080
chr3	+	186454238	186454438
chr3	-	186629547	186629747
chr3	-	186697472	186697672
chr3	-	186734170	186734370
chr3	+	186752712	186752912
chr3	-	186787005	186787205
chr3	-	187023704	187023904
chr3	-	187124475	187124675
chr3	-	187127225	187127425
chr3	-	187507469	187507669
chr3	-	187739460	187739660
chr3	-	187740089	187740289
chr3	+	187764284	187764484
chr3	+	187772384	187772584
chr3	+	187815974	187816174
chr3	+	187841319	187841519
chr3	+	187869224	187869424
chr3	+	187920394	187920594
chr3	+	187984718	187984918
chr3	+	187986172	187986372
chr3	-	187987137	187987337
chr3	+	188004873	188005073
chr3	+	188054473	188054673
chr3	-	188243801	188244001
chr3	-	188404337	188404537
chr3	-	188486547	188486747
chr3	+	188933822	188934022
chr3	+	189684880	189685080
chr3	+	190415581	190415781
chr3	+	190938029	190938229
chr3	+	190938931	190939131
chr3	-	190990334	190990534
chr3	-	191194775	191194975
chr3	-	191195934	191196134
chr3	+	191522274	191522474
chr3	-	191588935	191589135
chr3	+	191650025	191650225
chr3	+	191804417	191804617
chr3	-	192413126	192413326
chr3	+	192482377	192482577
chr3	-	192530215	192530415
chr3	+	193608315	193608515
chr3	-	194456281	194456481
chr3	-	194477322	194477522
chr3	-	194612863	194613063
chr3	+	194755030	194755230
chr3	+	194815012	194815212
chr3	+	194859176	194859376
chr3	-	195650663	195650863
chr3	-	195813047	195813247
chr3	-	195830536	195830736
chr3	-	195872162	195872362
chr3	-	196358608	196358808
chr3	-	196428883	196429083
chr3	-	196594174	196594374
chr3	+	196750823	196751023
chr3	-	196917634	196917834
chr3	-	197006677	197006877
chr3	-	197102229	197102429
chr3	-	197103788	197103988
chr3	+	197292044	197292244
chr3	-	197358182	197358382
chr3	+	197426150	197426350
chr3	+	197432821	197433021
chr3	-	197443455	197443655
chr3	-	197473069	197473269
chr3	-	197531413	197531613
chr3	-	197542214	197542414
chr3	-	197622575	197622775
chr3	-	197703865	197704065
chr3	+	197775976	197776176
chr3	-	197869829	197870029
chr3	+	197923508	197923708
chr3	+	197937394	197937594
chr3	+	198016906	198017106
chr3	-	198101876	198102076
chr3	-	198154614	198154814
chr3	-	198163867	198164067
chr3	-	198243092	198243292
chr3	-	198511659	198511859
chr3	-	198747704	198747904
chr3	-	198748743	198748943
chr3	+	198932957	198933157
chr3	+	198971405	198971605
chr3	-	199006722	199006922
chr3	-	199147484	199147684
chr3	+	199160600	199160800
chr3	-	199175622	199175822
chr3	-	199292470	199292670
