# Supplementary material for: Intergenic, gene terminal, and intragenic CpG islands in the human genome
Source: BMC Genomics. 2010 Jan 19;11:48. doi: 10.1186/1471-2164-11-48 (PMC2817693; doi:10.1186/1471-2164-11-48)
Supplement: Additional file 2 — Gene elements. The archive contains row data used for statistical significance of gene elements and CGIs overlap. See Table 1 and Figure 1 in the manuscript. [file 1471-2164-11-48-S2.ZIP › 1intron_coding_exon_200bp_3/1intron_coding_exon_200bp_3_chr4.txt]

chr4	+	327369	327569
chr4	+	483983	484183
chr4	+	489305	489505
chr4	-	609884	610084
chr4	+	657800	658000
chr4	+	662245	662445
chr4	-	662823	663023
chr4	-	667551	667751
chr4	+	672581	672781
chr4	-	717579	717779
chr4	-	776227	776427
chr4	+	915460	915660
chr4	+	931532	931732
chr4	-	935336	935536
chr4	-	954691	954891
chr4	-	970861	971061
chr4	+	974545	974745
chr4	+	1005619	1005819
chr4	-	1006094	1006294
chr4	-	1092023	1092223
chr4	-	1155105	1155305
chr4	+	1224742	1224942
chr4	+	1295395	1295595
chr4	+	1320277	1320477
chr4	+	1332940	1333140
chr4	-	1359127	1359327
chr4	-	1626426	1626626
chr4	-	1763002	1763202
chr4	+	1824626	1824826
chr4	+	1872972	1873172
chr4	-	1924299	1924499
chr4	-	1954823	1955023
chr4	+	1977507	1977707
chr4	-	2030121	2030321
chr4	-	2143710	2143910
chr4	-	2182085	2182285
chr4	-	2208002	2208202
chr4	+	2387042	2387242
chr4	+	2465763	2465963
chr4	-	2670103	2670303
chr4	-	2784469	2784669
chr4	+	2794746	2794946
chr4	+	2861465	2861665
chr4	+	2866137	2866337
chr4	-	2914844	2915044
chr4	+	3001656	3001856
chr4	+	3023043	3023243
chr4	+	3125468	3125668
chr4	+	3291701	3291901
chr4	+	3381431	3381631
chr4	+	3424910	3425110
chr4	+	3452520	3452720
chr4	+	3455407	3455607
chr4	+	3481226	3481426
chr4	+	3524033	3524233
chr4	+	3531253	3531453
chr4	-	3532180	3532380
chr4	-	3563748	3563948
chr4	-	4332804	4333004
chr4	-	4366143	4366343
chr4	+	4403219	4403419
chr4	+	4421586	4421786
chr4	+	4440237	4440437
chr4	-	4507558	4507758
chr4	-	4591506	4591706
chr4	+	5138891	5139091
chr4	+	5259502	5259702
chr4	+	5450817	5451017
chr4	-	5645296	5645496
chr4	-	5814301	5814501
chr4	+	5827884	5828084
chr4	-	5831354	5831554
chr4	-	5976107	5976307
chr4	-	5986556	5986756
chr4	-	6100138	6100338
chr4	-	6200112	6200312
chr4	+	6232320	6232520
chr4	-	6397487	6397687
chr4	+	6501375	6501575
chr4	+	6696175	6696375
chr4	+	6961664	6961864
chr4	-	7043911	7044111
chr4	+	7187569	7187769
chr4	-	7312926	7313126
chr4	-	7913625	7913825
chr4	-	7988518	7988718
chr4	-	8174045	8174245
chr4	+	8278277	8278477
chr4	+	8360294	8360494
chr4	-	8390152	8390352
chr4	+	8535975	8536175
chr4	+	8569294	8569494
chr4	+	8583581	8583781
chr4	+	8629858	8630058
chr4	+	8702127	8702327
chr4	-	8712720	8712920
chr4	-	9696967	9697167
chr4	-	9794128	9794328
chr4	-	10275943	10276143
chr4	-	13157420	13157620
chr4	-	13264369	13264569
chr4	+	13305037	13305237
chr4	+	14684996	14685196
chr4	+	15119859	15120059
chr4	-	15192762	15192962
chr4	-	15316587	15316787
chr4	+	15332895	15333095
chr4	+	15383205	15383405
chr4	-	15456540	15456740
chr4	-	15716894	15717094
chr4	-	15891791	15891991
chr4	-	16437153	16437353
chr4	+	17189641	17189841
chr4	+	17257514	17257714
chr4	+	17297591	17297791
chr4	-	17489081	17489281
chr4	+	17699289	17699489
chr4	+	19934362	19934562
chr4	-	20436783	20436983
chr4	-	20528560	20528760
chr4	-	22120756	22120956
chr4	-	22151736	22151936
chr4	-	23562824	23563024
chr4	-	24254571	24254771
chr4	-	24551611	24551811
chr4	-	24690391	24690591
chr4	-	24706470	24706670
chr4	-	24834866	24835066
chr4	+	24837946	24838146
chr4	+	24930010	24930210
chr4	+	24991735	24991935
chr4	+	25058063	25058263
chr4	-	25348725	25348925
chr4	-	25513215	25513415
chr4	+	25541146	25541346
chr4	+	26064042	26064242
chr4	+	26167846	26168046
chr4	+	26290858	26291058
chr4	-	35983053	35983253
chr4	+	36052569	36052769
chr4	+	36083823	36084023
chr4	-	37413088	37413288
chr4	+	37510187	37510387
chr4	+	37653950	37654150
chr4	+	37838494	37838694
chr4	+	37869802	37870002
chr4	-	37940142	37940342
chr4	+	38488162	38488362
chr4	+	38512570	38512770
chr4	+	38715728	38715928
chr4	-	38730049	38730249
chr4	+	38856211	38856411
chr4	+	38899949	38900149
chr4	+	38905947	38906147
chr4	-	39006750	39006950
chr4	+	39190224	39190424
chr4	-	39231961	39232161
chr4	-	39283349	39283549
chr4	-	39338371	39338571
chr4	+	39429056	39429256
chr4	-	39522577	39522777
chr4	-	39673839	39674039
chr4	+	39800425	39800625
chr4	+	39926059	39926259
chr4	-	40178477	40178677
chr4	+	40280515	40280715
chr4	+	40603177	40603377
chr4	-	40637422	40637622
chr4	+	40875980	40876180
chr4	+	41100352	41100552
chr4	+	41337279	41337479
chr4	-	41456050	41456250
chr4	+	41591114	41591314
chr4	+	41781345	41781545
chr4	-	41833706	41833906
chr4	-	41994803	41995003
chr4	-	42470055	42470255
chr4	+	44494298	44494498
chr4	-	44521733	44521933
chr4	-	44561356	44561556
chr4	-	45940295	45940495
chr4	-	46229135	46229335
chr4	+	46836083	46836283
chr4	-	47299675	47299875
chr4	+	47306330	47306530
chr4	-	47355776	47355976
chr4	-	47649993	47650193
chr4	-	47718239	47718439
chr4	-	47753940	47754140
chr4	+	47795327	47795527
chr4	-	47859831	47860031
chr4	-	47957348	47957548
chr4	+	48071221	48071421
chr4	+	48226390	48226590
chr4	+	48327675	48327875
chr4	-	48334200	48334400
chr4	-	48355634	48355834
chr4	+	48496458	48496658
chr4	-	48675628	48675828
chr4	+	48747228	48747428
chr4	+	48831220	48831420
chr4	-	52581480	52581680
chr4	-	52710487	52710687
chr4	+	52745120	52745320
chr4	+	52767311	52767511
chr4	-	52779251	52779451
chr4	+	53366009	53366209
chr4	-	53569745	53569945
chr4	+	54071998	54072198
chr4	+	54085966	54086166
chr4	-	54151199	54151399
chr4	-	54215323	54215523
chr4	+	54771076	54771276
chr4	+	54967988	54968188
chr4	-	55365177	55365377
chr4	+	55832121	55832321
chr4	+	56066239	56066439
chr4	-	56103492	56103692
chr4	-	56186795	56186995
chr4	-	56289333	56289533
chr4	+	56342975	56343175
chr4	+	56567303	56567503
chr4	+	56659977	56660177
chr4	+	56675955	56676155
chr4	+	57014427	57014627
chr4	-	57023784	57023984
chr4	-	57085559	57085759
chr4	-	57089692	57089892
chr4	+	57142243	57142443
chr4	+	57148555	57148755
chr4	-	57174839	57175039
chr4	-	57357907	57358107
chr4	+	57528501	57528701
chr4	-	57618631	57618831
chr4	-	57681117	57681317
chr4	-	57686099	57686299
chr4	+	57816770	57816970
chr4	-	62191833	62192033
chr4	-	65069708	65069908
chr4	-	66296789	66296989
chr4	-	66337912	66338112
chr4	+	68239621	68239821
chr4	-	68253414	68253614
chr4	-	68329003	68329203
chr4	-	68335713	68335913
chr4	-	68391192	68391392
chr4	-	68439272	68439472
chr4	-	68554163	68554363
chr4	-	68641056	68641256
chr4	-	68793523	68793723
chr4	-	68936289	68936489
chr4	-	69032869	69033069
chr4	+	69262044	69262244
chr4	-	69863216	69863416
chr4	+	69997323	69997523
chr4	-	70143720	70143920
chr4	+	70260279	70260479
chr4	+	70327445	70327645
chr4	-	70327700	70327900
chr4	-	70540320	70540520
chr4	-	70645873	70646073
chr4	-	70801277	70801477
chr4	+	70903777	70903977
chr4	-	70979085	70979285
chr4	+	71007222	71007422
chr4	+	71045942	71046142
chr4	+	71078254	71078454
chr4	+	71100597	71100797
chr4	+	71202329	71202529
chr4	+	71246772	71246972
chr4	+	71279269	71279469
chr4	+	71294093	71294293
chr4	+	71412919	71413119
chr4	+	71435938	71436138
chr4	+	71527074	71527274
chr4	+	71569030	71569230
chr4	+	71639602	71639802
chr4	-	71860307	71860507
chr4	+	71896978	71897178
chr4	+	71993069	71993269
chr4	-	71993445	71993645
chr4	-	72067067	72067267
chr4	+	72189424	72189624
chr4	+	72228617	72228817
chr4	+	72485770	72485970
chr4	-	72570258	72570458
chr4	+	73014512	73014712
chr4	+	73359135	73359335
chr4	-	73359672	73359872
chr4	-	73798154	73798354
chr4	-	74298882	74299082
chr4	+	74488827	74489027
chr4	+	74635666	74635866
chr4	+	74645585	74645785
chr4	+	74667710	74667910
chr4	-	74712616	74712816
chr4	-	74829471	74829671
chr4	+	74850990	74851190
chr4	+	74972092	74972292
chr4	+	75084333	75084533
chr4	-	75212296	75212496
chr4	-	75218405	75218605
chr4	+	75405831	75406031
chr4	+	75430344	75430544
chr4	+	75532247	75532447
chr4	+	75539643	75539843
chr4	+	75609998	75610198
chr4	-	75676159	75676359
chr4	+	76076450	76076650
chr4	-	76215760	76215960
chr4	+	76796385	76796585
chr4	-	76797922	76798122
chr4	-	76896813	76897013
chr4	-	76941288	76941488
chr4	-	77170311	77170511
chr4	-	77218498	77218698
chr4	-	77256089	77256289
chr4	-	77259803	77260003
chr4	-	77284607	77284807
chr4	-	77301150	77301350
chr4	+	77314058	77314258
chr4	-	77354291	77354491
chr4	-	77403089	77403289
chr4	-	77411052	77411252
chr4	-	77422806	77423006
chr4	+	77491558	77491758
chr4	-	77496021	77496221
chr4	-	77633769	77633969
chr4	+	77681269	77681469
chr4	+	77833739	77833939
chr4	+	78008934	78009134
chr4	+	78056939	78057139
chr4	+	78274555	78274755
chr4	-	78290254	78290454
chr4	+	78344380	78344580
chr4	+	78437497	78437697
chr4	-	78884263	78884463
chr4	+	79097436	79097636
chr4	+	79161373	79161573
chr4	+	79163387	79163587
chr4	+	79344116	79344316
chr4	+	79851311	79851511
chr4	-	80055055	80055255
chr4	-	80213617	80213817
chr4	-	81263197	81263397
chr4	-	81334347	81334547
chr4	+	81350541	81350741
chr4	+	81479421	81479621
chr4	+	81640885	81641085
chr4	-	82309934	82310134
chr4	-	82453293	82453493
chr4	-	82735955	82736155
chr4	-	83649917	83650117
chr4	+	83707379	83707579
chr4	+	83726050	83726250
chr4	-	83733187	83733387
chr4	-	83891717	83891917
chr4	-	83983746	83983946
chr4	-	84148757	84148957
chr4	+	84159989	84160189
chr4	+	84182866	84183066
chr4	-	84186268	84186468
chr4	+	84262292	84262492
chr4	-	84313631	84313831
chr4	-	84383353	84383553
chr4	-	84548326	84548526
chr4	-	84557447	84557647
chr4	-	84600697	84600897
chr4	+	84733528	84733728
chr4	-	84734510	84734710
chr4	-	84747484	84747684
chr4	+	84763117	84763317
chr4	-	84815096	84815296
chr4	+	85775690	85775890
chr4	-	85861851	85862051
chr4	-	85957575	85957775
chr4	-	85966598	85966798
chr4	-	85983844	85984044
chr4	+	86138543	86138743
chr4	+	87000015	87000215
chr4	-	87209375	87209575
chr4	-	87379550	87379750
chr4	-	87385685	87385885
chr4	+	87472467	87472667
chr4	-	87913704	87913904
chr4	-	88111757	88111957
chr4	+	88169587	88169787
chr4	-	88285756	88285956
chr4	-	88464131	88464331
chr4	-	88596768	88596968
chr4	+	88668991	88669191
chr4	+	88713110	88713310
chr4	-	88713552	88713752
chr4	+	88777651	88777851
chr4	+	88935161	88935361
chr4	+	89116761	89116961
chr4	-	89286660	89286860
chr4	-	89396592	89396792
chr4	-	89410967	89411167
chr4	+	89556274	89556474
chr4	+	89668780	89668980
chr4	+	89709290	89709490
chr4	+	89737474	89737674
chr4	-	89884379	89884579
chr4	-	90083382	90083582
chr4	-	90307979	90308179
chr4	+	91113675	91113875
chr4	+	91187403	91187603
chr4	+	91590990	91591190
chr4	+	93868258	93868458
chr4	-	95486914	95487114
chr4	+	95612625	95612825
chr4	+	95801851	95802051
chr4	-	96382897	96383097
chr4	-	96613961	96614161
chr4	+	99421170	99421370
chr4	-	99539899	99540099
chr4	-	99786058	99786258
chr4	+	100207223	100207423
chr4	+	100306994	100307194
chr4	-	100317795	100317995
chr4	-	100363546	100363746
chr4	-	100421110	100421310
chr4	-	100494598	100494798
chr4	-	100566001	100566201
chr4	-	100597222	100597422
chr4	+	100713350	100713550
chr4	-	100791544	100791744
chr4	+	100837288	100837488
chr4	+	100860038	100860238
chr4	-	101095350	101095550
chr4	-	101170370	101170570
chr4	-	101201521	101201721
chr4	-	101228076	101228276
chr4	-	101466503	101466703
chr4	-	101758375	101758575
chr4	+	102624873	102625073
chr4	+	103107941	103108141
chr4	-	103108542	103108742
chr4	+	103602384	103602584
chr4	-	103803900	103804100
chr4	-	104005040	104005240
chr4	+	104104731	104104931
chr4	-	104147941	104148141
chr4	-	104190891	104191091
chr4	-	104268703	104268903
chr4	-	104345269	104345469
chr4	-	104374043	104374243
chr4	-	104475612	104475812
chr4	-	104937165	104937365
chr4	+	106752454	106752654
chr4	-	106831723	106831923
chr4	+	106978410	106978610
chr4	+	106997619	106997819
chr4	-	107174485	107174685
chr4	-	107523526	107523726
chr4	+	107587328	107587528
chr4	-	107603880	107604080
chr4	-	108204711	108204911
chr4	+	108998679	108998879
chr4	+	109178133	109178333
chr4	+	109223528	109223728
chr4	-	109268825	109269025
chr4	-	109368018	109368218
chr4	+	109446114	109446314
chr4	-	109929555	109929755
chr4	-	110039067	110039267
chr4	+	110580282	110580482
chr4	+	110741459	110741659
chr4	-	110939126	110939326
chr4	-	110977103	110977303
chr4	-	110997520	110997720
chr4	+	111080474	111080674
chr4	+	111096494	111096694
chr4	+	111111697	111111897
chr4	+	111146199	111146399
chr4	-	111192223	111192423
chr4	+	111476806	111477006
chr4	-	111755819	111756019
chr4	-	111900130	111900330
chr4	+	111911512	111911712
chr4	+	113531766	113531966
chr4	+	113546702	113546902
chr4	-	113656659	113656859
chr4	-	113820029	113820229
chr4	-	113865344	113865544
chr4	+	113911715	113911915
chr4	+	113928093	113928293
chr4	-	114328573	114328773
chr4	+	115039563	115039763
chr4	-	115902463	115902663
chr4	+	116354618	116354818
chr4	-	119333650	119333850
chr4	+	119630776	119630976
chr4	+	119816417	119816617
chr4	-	119964359	119964559
chr4	+	120112136	120112336
chr4	+	120301986	120302186
chr4	-	120415360	120415560
chr4	+	120490899	120491099
chr4	-	120518662	120518862
chr4	-	120599601	120599801
chr4	-	120886056	120886256
chr4	-	121344577	121344777
chr4	-	122186318	122186518
chr4	-	122318815	122319015
chr4	-	122439977	122440177
chr4	-	122965133	122965333
chr4	+	123080385	123080585
chr4	+	123081232	123081432
chr4	-	123101407	123101607
chr4	-	123146807	123147007
chr4	-	123203967	123204167
chr4	+	123230025	123230225
chr4	+	123635179	123635379
chr4	-	123659002	123659202
chr4	-	124106113	124106313
chr4	-	124171986	124172186
chr4	+	124200894	124201094
chr4	-	124202066	124202266
chr4	+	125988559	125988759
chr4	+	126677342	126677542
chr4	+	128922079	128922279
chr4	+	129023230	129023430
chr4	+	129072635	129072835
chr4	-	129159925	129160125
chr4	+	129243631	129243831
chr4	+	129299695	129299895
chr4	+	129356346	129356546
chr4	+	129376744	129376944
chr4	+	129457964	129458164
chr4	+	129477997	129478197
chr4	-	129479426	129479626
chr4	-	129551278	129551478
chr4	+	130121511	130121711
chr4	-	130131029	130131229
chr4	+	130371629	130371829
chr4	+	130385145	130385345
chr4	-	134431532	134431732
chr4	-	138807580	138807780
chr4	+	139520351	139520551
chr4	-	140294931	140295131
chr4	-	140352327	140352527
chr4	-	140404089	140404289
chr4	-	140554152	140554352
chr4	+	140574290	140574490
chr4	-	140580591	140580791
chr4	+	140834656	140834856
chr4	-	140944837	140945037
chr4	-	141169727	141169927
chr4	+	141647868	141648068
chr4	-	141657952	141658152
chr4	+	141691493	141691693
chr4	-	141804330	141804530
chr4	-	141846737	141846937
chr4	-	141957963	141958163
chr4	-	141980374	141980574
chr4	+	142332224	142332424
chr4	+	142503044	142503244
chr4	+	142999025	142999225
chr4	-	142999936	143000136
chr4	+	143709726	143709926
chr4	+	144466382	144466582
chr4	+	144694033	144694233
chr4	+	144736236	144736436
chr4	-	144792860	144793060
chr4	-	145159268	145159468
chr4	-	145280042	145280242
chr4	+	145419156	145419356
chr4	-	145925712	145925912
chr4	+	146374541	146374741
chr4	-	146383273	146383473
chr4	+	146453217	146453417
chr4	+	146818359	146818559
chr4	-	146918336	146918536
chr4	+	147216921	147217121
chr4	-	147461773	147461973
chr4	-	147721579	147721779
chr4	-	147795878	147796078
chr4	-	148216435	148216635
chr4	+	148221140	148221340
chr4	+	148798406	148798606
chr4	-	148896836	148897036
chr4	-	148936732	148936932
chr4	+	148962354	148962554
chr4	+	149101281	149101481
chr4	+	149233870	149234070
chr4	-	149302170	149302370
chr4	+	149713660	149713860
chr4	-	151358206	151358406
chr4	-	151769793	151769993
chr4	+	152292983	152293183
chr4	-	152378472	152378672
chr4	-	152423046	152423246
chr4	-	152444454	152444654
chr4	-	153037680	153037880
chr4	-	153628882	153629082
chr4	+	153958426	153958626
chr4	+	154142161	154142361
chr4	+	154151007	154151207
chr4	+	154232054	154232254
chr4	+	154554448	154554648
chr4	+	154628619	154628819
chr4	-	154835840	154836040
chr4	-	155002216	155002416
chr4	-	155030233	155030433
chr4	-	155064702	155064902
chr4	-	155518060	155518260
chr4	-	155663225	155663425
chr4	+	155828856	155829056
chr4	-	155841890	155842090
chr4	-	155868320	155868520
chr4	+	156027539	156027739
chr4	-	156075661	156075861
chr4	+	156654332	156654532
chr4	+	156982487	156982687
chr4	-	157037901	157038101
chr4	+	157144743	157144943
chr4	-	157182551	157182751
chr4	-	157222022	157222222
chr4	+	158249342	158249542
chr4	+	158399111	158399311
chr4	-	158499888	158500088
chr4	+	159493746	159493946
chr4	+	159851253	159851453
chr4	-	159951248	159951448
chr4	+	160001760	160001960
chr4	+	160148868	160149068
chr4	-	160546973	160547173
chr4	-	163312416	163312616
chr4	-	164443149	164443349
chr4	-	164773562	164773762
chr4	-	164864687	164864887
chr4	-	164979621	164979821
chr4	-	166233854	166234054
chr4	+	166391303	166391503
chr4	+	166498489	166498689
chr4	+	166616344	166616544
chr4	+	166742945	166743145
chr4	-	167152831	167153031
chr4	+	168529665	168529865
chr4	+	169423763	169423963
chr4	-	169461208	169461408
chr4	+	169963869	169964069
chr4	-	170194596	170194796
chr4	-	170303638	170303838
chr4	-	170452561	170452761
chr4	-	170876784	170876984
chr4	+	170898194	170898394
chr4	+	170975729	170975929
chr4	-	170976089	170976289
chr4	-	171049717	171049917
chr4	+	171385292	171385492
chr4	-	174464843	174465043
chr4	+	174629180	174629380
chr4	-	174667379	174667579
chr4	-	174684277	174684477
chr4	-	174823257	174823457
chr4	-	175555707	175555907
chr4	-	175595092	175595292
chr4	-	175817949	175818149
chr4	-	176084825	176085025
chr4	+	177108290	177108490
chr4	+	177407673	177407873
chr4	-	177408004	177408204
chr4	-	177489883	177490083
chr4	+	177537561	177537761
chr4	-	177616520	177616720
chr4	+	178088267	178088467
chr4	-	178606413	178606613
chr4	-	178736730	178736930
chr4	-	184211361	184211561
chr4	+	184213389	184213589
chr4	+	184505049	184505249
chr4	+	184544814	184545014
chr4	+	184565071	184565271
chr4	+	184741635	184741835
chr4	+	184962357	184962557
chr4	+	184993603	184993803
chr4	-	185203259	185203459
chr4	-	185450036	185450236
chr4	-	185715872	185716072
chr4	+	185934503	185934703
chr4	-	185953624	185953824
chr4	-	185998745	185998945
chr4	-	186027272	186027472
chr4	+	186099422	186099622
chr4	-	186439787	186439987
chr4	+	186486245	186486445
chr4	+	186554949	186555149
chr4	-	186617168	186617368
chr4	+	186674183	186674383
chr4	-	186718867	186719067
chr4	-	186767353	186767553
chr4	-	186821475	186821675
chr4	-	186953900	186954100
chr4	+	186986664	186986864
chr4	+	187374941	187375141
chr4	+	187449746	187449946
chr4	+	187490601	187490801
chr4	+	187528228	187528428
chr4	-	187563495	187563695
chr4	-	187959917	187960117
chr4	+	189401282	189401482
chr4	+	189436629	189436829
chr4	+	189442923	189443123
chr4	-	191237376	191237576
chr4	-	191323070	191323270
