# Supplementary material for: Intergenic, gene terminal, and intragenic CpG islands in the human genome
Source: BMC Genomics. 2010 Jan 19;11:48. doi: 10.1186/1471-2164-11-48 (PMC2817693; doi:10.1186/1471-2164-11-48)
Supplement: Additional file 2 — Gene elements. The archive contains row data used for statistical significance of gene elements and CGIs overlap. See Table 1 and Figure 1 in the manuscript. [file 1471-2164-11-48-S2.ZIP › 1intron_coding_exon_200bp_3/1intron_coding_exon_200bp_3_chr5.txt]

chr5	-	222708	222908
chr5	+	269643	269843
chr5	+	276395	276595
chr5	+	325624	325824
chr5	+	406643	406843
chr5	-	499465	499665
chr5	+	577026	577226
chr5	+	671903	672103
chr5	-	687063	687263
chr5	-	719239	719439
chr5	-	901776	901976
chr5	+	942501	942701
chr5	+	947700	947900
chr5	+	1164782	1164982
chr5	+	1261659	1261859
chr5	-	1278753	1278953
chr5	-	1397567	1397767
chr5	-	1494606	1494806
chr5	+	1576624	1576824
chr5	-	1854664	1854864
chr5	-	1935174	1935374
chr5	+	2804078	2804278
chr5	+	3652137	3652337
chr5	-	5526862	5527062
chr5	-	6430363	6430563
chr5	-	6658522	6658722
chr5	-	6671138	6671338
chr5	-	6673412	6673612
chr5	+	6704753	6704953
chr5	+	6791594	6791794
chr5	-	7449620	7449820
chr5	+	7919558	7919758
chr5	+	7923681	7923881
chr5	-	7924037	7924237
chr5	-	9390925	9391125
chr5	+	10302769	10302969
chr5	+	10307055	10307255
chr5	-	10314858	10315058
chr5	+	10343459	10343659
chr5	+	10430708	10430908
chr5	+	10450203	10450403
chr5	+	10458468	10458668
chr5	-	10495411	10495611
chr5	-	10736684	10736884
chr5	-	10801384	10801584
chr5	-	11785385	11785585
chr5	+	13997290	13997490
chr5	+	14323732	14323932
chr5	+	14333229	14333429
chr5	+	14524225	14524425
chr5	+	14545474	14545674
chr5	+	14653872	14654072
chr5	+	14731588	14731788
chr5	+	14740428	14740628
chr5	-	14743418	14743618
chr5	+	14924260	14924460
chr5	-	15553823	15554023
chr5	-	16516852	16517052
chr5	-	16536582	16536782
chr5	-	16752683	16752883
chr5	-	16930817	16931017
chr5	-	19783103	19783303
chr5	+	22114111	22114311
chr5	+	22178518	22178718
chr5	-	23987670	23987870
chr5	-	24573541	24573741
chr5	+	27023769	27023969
chr5	-	31303566	31303766
chr5	+	31564703	31564903
chr5	+	31569934	31570134
chr5	+	31584152	31584352
chr5	+	32018816	32019016
chr5	-	32179744	32179944
chr5	-	32312606	32312806
chr5	+	32480284	32480484
chr5	+	32627224	32627424
chr5	+	32760359	32760559
chr5	-	33477007	33477207
chr5	-	33917343	33917543
chr5	-	34018275	34018475
chr5	-	34041762	34041962
chr5	+	34078484	34078684
chr5	+	34793128	34793328
chr5	+	34861990	34862190
chr5	-	34876602	34876802
chr5	-	34945219	34945419
chr5	+	34950356	34950556
chr5	+	34954024	34954224
chr5	+	34969475	34969675
chr5	-	34972129	34972329
chr5	-	35076526	35076726
chr5	+	35125209	35125409
chr5	+	35664117	35664317
chr5	+	35795225	35795425
chr5	-	35892919	35893119
chr5	-	35946403	35946603
chr5	-	35991724	35991924
chr5	-	36003993	36004193
chr5	-	36024411	36024611
chr5	-	36100210	36100410
chr5	+	36178834	36179034
chr5	-	36188130	36188330
chr5	-	36255539	36255739
chr5	+	36336984	36337184
chr5	+	36665107	36665307
chr5	-	36989620	36989820
chr5	-	37156200	37156400
chr5	-	37193728	37193928
chr5	-	37234726	37234926
chr5	+	37406479	37406679
chr5	+	37870304	37870504
chr5	+	38373177	38373377
chr5	+	38441783	38441983
chr5	+	38460624	38460824
chr5	+	38466834	38467034
chr5	-	38487318	38487518
chr5	+	38566164	38566364
chr5	-	38904977	38905177
chr5	-	39007819	39008019
chr5	-	39189464	39189664
chr5	-	39378056	39378256
chr5	+	39429888	39430088
chr5	-	40717720	40717920
chr5	-	40766203	40766403
chr5	-	40813446	40813646
chr5	+	40870841	40871041
chr5	+	40878806	40879006
chr5	-	40945476	40945676
chr5	-	41105612	41105812
chr5	-	41237574	41237774
chr5	-	41418394	41418594
chr5	+	41905939	41906139
chr5	+	41962670	41962870
chr5	-	42601804	42602004
chr5	+	42843809	42844009
chr5	+	43196906	43197106
chr5	-	43281927	43282127
chr5	-	43333994	43334194
chr5	-	43424336	43424536
chr5	-	43482417	43482617
chr5	-	43544526	43544726
chr5	+	43592240	43592440
chr5	+	43648565	43648765
chr5	-	43711530	43711730
chr5	+	44424016	44424216
chr5	-	44845423	44845623
chr5	-	45681468	45681668
chr5	+	49772430	49772630
chr5	+	49999460	49999660
chr5	+	50128371	50128571
chr5	+	50715930	50716130
chr5	+	52132798	52132998
chr5	-	52321120	52321320
chr5	-	52433812	52434012
chr5	+	52441098	52441298
chr5	+	52814265	52814465
chr5	-	52892348	52892548
chr5	-	53503516	53503716
chr5	+	54316601	54316801
chr5	+	54356043	54356243
chr5	-	54434338	54434538
chr5	-	54491982	54492182
chr5	-	54504236	54504436
chr5	-	54564132	54564332
chr5	+	54638771	54638971
chr5	-	54639733	54639933
chr5	-	54822700	54822900
chr5	+	55029230	55029430
chr5	+	55077547	55077747
chr5	+	55190892	55191092
chr5	-	55191185	55191385
chr5	-	55301441	55301641
chr5	+	55448198	55448398
chr5	-	56241328	56241528
chr5	-	56270602	56270802
chr5	+	56283477	56283677
chr5	+	56552758	56552958
chr5	+	56578457	56578657
chr5	-	56581161	56581361
chr5	+	57791073	57791273
chr5	-	57914817	57915017
chr5	-	58325050	58325250
chr5	-	58547552	58547752
chr5	-	59320302	59320502
chr5	-	59935152	59935352
chr5	-	60018812	60019012
chr5	-	60089230	60089430
chr5	-	60103678	60103878
chr5	-	60249973	60250173
chr5	+	60276315	60276515
chr5	+	60404507	60404707
chr5	+	61018265	61018465
chr5	+	61679430	61679630
chr5	-	61686839	61687039
chr5	+	61735077	61735277
chr5	+	61774365	61774565
chr5	-	63532526	63532726
chr5	+	64099887	64100087
chr5	+	64106072	64106272
chr5	+	64116862	64117062
chr5	-	64117163	64117363
chr5	-	64528735	64528935
chr5	-	64802726	64802926
chr5	+	64886179	64886379
chr5	-	64895090	64895290
chr5	+	64955576	64955776
chr5	+	64966682	64966882
chr5	-	64967627	64967827
chr5	+	65052090	65052290
chr5	+	65089948	65090148
chr5	+	65119499	65119699
chr5	+	65326129	65326329
chr5	+	65484845	65485045
chr5	+	65493491	65493691
chr5	+	65535654	65535854
chr5	+	66091091	66091291
chr5	-	66336670	66336870
chr5	+	66527935	66528135
chr5	+	67604772	67604972
chr5	+	67623641	67623841
chr5	+	68432188	68432388
chr5	+	68499289	68499489
chr5	+	68523176	68523376
chr5	+	68557719	68557919
chr5	-	68566625	68566825
chr5	-	68639612	68639812
chr5	-	68645630	68645830
chr5	+	68700845	68701045
chr5	+	68705211	68705411
chr5	+	68716178	68716378
chr5	+	68755982	68756182
chr5	+	68840522	68840722
chr5	+	69241756	69241956
chr5	-	69381350	69381550
chr5	-	69539329	69539529
chr5	+	69886600	69886800
chr5	+	70116819	70117019
chr5	-	70256768	70256968
chr5	-	70342958	70343158
chr5	-	70534011	70534211
chr5	+	70590572	70590772
chr5	+	70707668	70707868
chr5	+	70789960	70790160
chr5	+	70863689	70863889
chr5	+	70870423	70870623
chr5	+	70924307	70924507
chr5	+	71051261	71051461
chr5	+	71447079	71447279
chr5	-	71518338	71518538
chr5	-	71555434	71555634
chr5	+	71651531	71651731
chr5	-	71662959	71663159
chr5	+	71791547	71791747
chr5	+	72182625	72182825
chr5	+	72299879	72300079
chr5	+	72459771	72459971
chr5	+	72830513	72830713
chr5	-	72830784	72830984
chr5	+	72893973	72894173
chr5	+	72899614	72899814
chr5	+	72908331	72908531
chr5	+	73218982	73219182
chr5	+	74020707	74020907
chr5	-	74036902	74037102
chr5	+	74095060	74095260
chr5	-	74098945	74099145
chr5	+	74114311	74114511
chr5	-	74674352	74674552
chr5	+	74842492	74842692
chr5	+	74883851	74884051
chr5	-	74901074	74901274
chr5	+	75043756	75043956
chr5	+	75061443	75061643
chr5	+	75792949	75793149
chr5	+	75942399	75942599
chr5	+	76209053	76209253
chr5	+	76284980	76285180
chr5	+	76365797	76365997
chr5	+	76643373	76643573
chr5	-	76743817	76744017
chr5	-	76821154	76821354
chr5	-	76968812	76969012
chr5	-	77039929	77040129
chr5	+	77625831	77626031
chr5	-	77692309	77692509
chr5	-	78300772	78300972
chr5	+	78400898	78401098
chr5	+	78408857	78409057
chr5	+	78412064	78412264
chr5	+	78447144	78447344
chr5	-	78609663	78609863
chr5	+	78844148	78844348
chr5	+	78951371	78951571
chr5	+	79060292	79060492
chr5	-	79070983	79071183
chr5	+	79322536	79322736
chr5	-	79367205	79367405
chr5	+	79587270	79587470
chr5	+	79768129	79768329
chr5	-	79819724	79819924
chr5	+	79985778	79985978
chr5	+	79987784	79987984
chr5	+	80374250	80374450
chr5	+	80584068	80584268
chr5	-	80636717	80636917
chr5	-	80717402	80717602
chr5	+	81082355	81082555
chr5	-	81319254	81319454
chr5	-	81609428	81609628
chr5	+	82408695	82408895
chr5	+	82442401	82442601
chr5	+	82821471	82821671
chr5	-	82873844	82874044
chr5	-	82984400	82984600
chr5	+	83715681	83715881
chr5	+	85616201	85616401
chr5	-	85949704	85949904
chr5	+	86570187	86570387
chr5	-	86600629	86600829
chr5	-	86742920	86743120
chr5	-	87538754	87538954
chr5	-	87572490	87572690
chr5	-	88136375	88136575
chr5	-	89739408	89739608
chr5	+	89856407	89856607
chr5	+	89946206	89946406
chr5	-	90113152	90113352
chr5	+	90714185	90714385
chr5	-	92946949	92947149
chr5	-	93414689	93414889
chr5	-	93753156	93753356
chr5	+	93898256	93898456
chr5	-	94040417	94040617
chr5	-	94234703	94234903
chr5	-	94270843	94271043
chr5	+	94442685	94442885
chr5	-	94752974	94753174
chr5	+	94908320	94908520
chr5	+	94927256	94927456
chr5	+	95183715	95183915
chr5	-	95218442	95218642
chr5	-	95304510	95304710
chr5	+	95794122	95794322
chr5	+	96088052	96088252
chr5	+	96097430	96097630
chr5	-	96105207	96105407
chr5	+	96164661	96164861
chr5	+	96245050	96245250
chr5	+	96340396	96340596
chr5	-	96341439	96341639
chr5	-	96486090	96486290
chr5	-	96526608	96526808
chr5	+	96544385	96544585
chr5	+	98137355	98137555
chr5	-	98137811	98138011
chr5	+	98289737	98289937
chr5	-	99899568	99899768
chr5	-	100259389	100259589
chr5	-	101655210	101655410
chr5	+	101861889	101862089
chr5	-	102229888	102230088
chr5	-	102461385	102461585
chr5	+	102471971	102472171
chr5	-	102493307	102493507
chr5	-	102923069	102923269
chr5	-	106791110	106791310
chr5	+	107728137	107728337
chr5	-	108161990	108162190
chr5	+	108746802	108747002
chr5	-	109054153	109054353
chr5	+	109988666	109988866
chr5	+	110105445	110105645
chr5	+	110435320	110435520
chr5	+	110436283	110436483
chr5	+	110458315	110458515
chr5	-	110588242	110588442
chr5	-	110869977	110870177
chr5	-	111099104	111099304
chr5	-	111569101	111569301
chr5	+	111782336	111782536
chr5	+	112129720	112129920
chr5	+	112225902	112226102
chr5	-	112340583	112340783
chr5	+	112657724	112657924
chr5	+	112878666	112878866
chr5	+	113727300	113727500
chr5	-	113826787	113826987
chr5	-	114527349	114527549
chr5	-	114616852	114617052
chr5	-	114640651	114640851
chr5	-	114648505	114648705
chr5	-	114889214	114889414
chr5	-	114984277	114984477
chr5	-	115176855	115177055
chr5	+	115204785	115204985
chr5	+	115230064	115230264
chr5	+	115346681	115346881
chr5	+	115363827	115364027
chr5	-	115448690	115448890
chr5	-	115841750	115841950
chr5	+	118351687	118351887
chr5	+	118461371	118461571
chr5	+	118819707	118819907
chr5	+	118996140	118996340
chr5	+	120049346	120049546
chr5	-	121325663	121325863
chr5	+	121440748	121440948
chr5	+	121764378	121764578
chr5	-	121789126	121789326
chr5	+	121841979	121842179
chr5	+	122158658	122158858
chr5	-	122209288	122209488
chr5	-	122393013	122393213
chr5	-	122748727	122748927
chr5	+	122786342	122786542
chr5	-	122909435	122909635
chr5	-	124008254	124008454
chr5	+	124107475	124107675
chr5	-	125787281	125787481
chr5	+	125958397	125958597
chr5	+	125966959	125967159
chr5	+	125995935	125996135
chr5	-	126141459	126141659
chr5	+	126281374	126281574
chr5	+	126702509	126702709
chr5	+	126887920	126888120
chr5	-	127448302	127448502
chr5	+	127900741	127900941
chr5	+	128348523	128348723
chr5	+	128468346	128468546
chr5	+	128824492	128824692
chr5	-	129269224	129269424
chr5	+	130528486	130528686
chr5	+	130543485	130543685
chr5	-	130723140	130723340
chr5	-	130869115	130869315
chr5	-	130968286	130968486
chr5	-	131070139	131070339
chr5	-	131108283	131108483
chr5	-	131354560	131354760
chr5	+	131374896	131375096
chr5	+	131581936	131582136
chr5	-	131621420	131621620
chr5	+	131741767	131741967
chr5	+	131755822	131756022
chr5	-	131783532	131783732
chr5	-	131851617	131851817
chr5	+	131906725	131906925
chr5	+	131922673	131922873
chr5	+	131943251	131943451
chr5	+	132022807	132023007
chr5	-	132037777	132037977
chr5	+	132100804	132101004
chr5	-	132111516	132111716
chr5	-	132129121	132129321
chr5	+	132230877	132231077
chr5	-	132298533	132298733
chr5	+	132389887	132390087
chr5	-	132415949	132416149
chr5	-	132930810	132931010
chr5	-	133323611	133323811
chr5	+	133356335	133356535
chr5	+	133501447	133501647
chr5	-	133530834	133531034
chr5	-	133569722	133569922
chr5	+	133729748	133729948
chr5	-	133735230	133735430
chr5	+	133775005	133775205
chr5	+	133901376	133901576
chr5	-	133924547	133924747
chr5	-	133973264	133973464
chr5	+	133987350	133987550
chr5	+	134024506	134024706
chr5	+	134104450	134104650
chr5	+	134127291	134127491
chr5	+	134251082	134251282
chr5	+	134273722	134273922
chr5	-	134331679	134331879
chr5	+	134397101	134397301
chr5	-	134697751	134697951
chr5	-	134733732	134733932
chr5	-	135198482	135198682
chr5	-	135301136	135301336
chr5	+	135318175	135318375
chr5	-	135392778	135392978
chr5	-	136630646	136630846
chr5	+	137099020	137099220
chr5	+	137239215	137239415
chr5	-	137253111	137253311
chr5	-	137306805	137307005
chr5	+	137382342	137382542
chr5	-	137493057	137493257
chr5	-	137533998	137534198
chr5	-	137535723	137535923
chr5	+	137541983	137542183
chr5	-	137543434	137543634
chr5	-	137628137	137628337
chr5	+	137694374	137694574
chr5	+	137705195	137705395
chr5	+	137736060	137736260
chr5	+	137763246	137763446
chr5	-	137802829	137803029
chr5	-	137881289	137881489
chr5	-	137882456	137882656
chr5	+	137938625	137938825
chr5	+	138146563	138146763
chr5	-	138249881	138250081
chr5	+	138491126	138491326
chr5	+	138678061	138678261
chr5	+	138682720	138682920
chr5	-	138727511	138727711
chr5	-	138746194	138746394
chr5	-	138752190	138752390
chr5	-	138766282	138766482
chr5	-	138801147	138801347
chr5	+	138959939	138960139
chr5	+	139042430	139042630
chr5	-	139169581	139169781
chr5	-	139240744	139240944
chr5	+	139401938	139402138
chr5	-	139554422	139554622
chr5	-	139660352	139660552
chr5	+	139720307	139720507
chr5	+	139795671	139795871
chr5	+	139799686	139799886
chr5	+	139886495	139886695
chr5	-	139907610	139907810
chr5	+	139923765	139923965
chr5	-	140002811	140003011
chr5	+	140008038	140008238
chr5	+	140027801	140028001
chr5	+	140050783	140050983
chr5	+	140053158	140053358
chr5	+	140060386	140060586
chr5	+	140338516	140338716
chr5	-	140851452	140851652
chr5	-	140889025	140889225
chr5	-	140946949	140947149
chr5	-	140987939	140988139
chr5	-	140989877	140990077
chr5	-	140998161	140998361
chr5	-	141009282	141009482
chr5	-	141010869	141011069
chr5	-	141225177	141225377
chr5	+	141237771	141237971
chr5	-	141283722	141283922
chr5	+	141314520	141314720
chr5	-	141333492	141333692
chr5	+	141371460	141371660
chr5	-	141468787	141468987
chr5	-	141674905	141675105
chr5	+	141973507	141973707
chr5	-	142130665	142130865
chr5	-	142673927	142674127
chr5	-	142760611	142760811
chr5	+	143529402	143529602
chr5	-	143567303	143567503
chr5	-	145179775	145179975
chr5	+	145194732	145194932
chr5	+	145359612	145359812
chr5	-	145415988	145416188
chr5	-	145490866	145491066
chr5	-	145517552	145517752
chr5	+	145542043	145542243
chr5	-	145807165	145807365
chr5	+	146237557	146237757
chr5	-	146599443	146599643
chr5	-	146784720	146784920
chr5	-	147021202	147021402
chr5	+	147191078	147191278
chr5	-	147238615	147238815
chr5	+	147265987	147266187
chr5	+	147424901	147425101
chr5	+	147530484	147530684
chr5	+	147565590	147565790
chr5	+	147672928	147673128
chr5	+	147695976	147696176
chr5	+	147758553	147758753
chr5	-	147787704	147787904
chr5	-	147910019	147910219
chr5	+	148422526	148422726
chr5	+	148543006	148543206
chr5	+	148607336	148607536
chr5	+	148659063	148659263
chr5	+	148677283	148677483
chr5	+	148707826	148708026
chr5	-	148717929	148718129
chr5	-	148736782	148736982
chr5	+	148910397	148910597
chr5	+	148983566	148983766
chr5	-	149177535	149177735
chr5	+	149303755	149303955
chr5	-	149338108	149338308
chr5	-	149440781	149440981
chr5	+	149496563	149496763
chr5	+	149542322	149542522
chr5	-	149550117	149550317
chr5	+	149649119	149649319
chr5	-	149717611	149717811
chr5	-	149767081	149767281
chr5	+	149807140	149807340
chr5	+	149887357	149887557
chr5	+	150015957	150016157
chr5	-	150022758	150022958
chr5	-	150060253	150060453
chr5	-	150116243	150116443
chr5	+	150262695	150262895
chr5	-	150380496	150380696
chr5	-	150421967	150422167
chr5	-	150423502	150423702
chr5	+	150507437	150507637
chr5	-	150613052	150613252
chr5	-	150653214	150653414
chr5	-	150658438	150658638
chr5	+	150706850	150707050
chr5	-	150818690	150818890
chr5	-	150923394	150923594
chr5	-	151034429	151034629
chr5	+	151118099	151118299
chr5	-	151146470	151146670
chr5	-	151252193	151252393
chr5	+	151763941	151764141
chr5	-	152850724	152850924
chr5	+	153394296	153394496
chr5	+	153412471	153412671
chr5	+	153654367	153654567
chr5	+	153769092	153769292
chr5	+	153810642	153810842
chr5	+	154149876	154150076
chr5	-	154164061	154164261
chr5	+	154197683	154197883
chr5	-	154223149	154223349
chr5	+	154297520	154297720
chr5	+	154316686	154316886
chr5	+	155703875	155704075
chr5	-	155704266	155704466
chr5	-	156314346	156314546
chr5	-	156415123	156415323
chr5	+	156468314	156468514
chr5	+	156568276	156568476
chr5	-	156645067	156645267
chr5	-	156930567	156930767
chr5	+	157010497	157010697
chr5	+	157092252	157092452
chr5	-	157103785	157103985
chr5	-	157176417	157176617
chr5	-	157177134	157177334
chr5	-	158456717	158456917
chr5	+	158567140	158567340
chr5	-	158628656	158628856
chr5	+	158686080	158686280
chr5	+	159394523	159394723
chr5	-	159589210	159589410
chr5	-	159635998	159636198
chr5	-	159675091	159675291
chr5	-	159709367	159709567
chr5	+	159774509	159774709
chr5	-	159781989	159782189
chr5	-	160030253	160030453
chr5	-	160045859	160046059
chr5	+	161213540	161213740
chr5	+	161453210	161453410
chr5	+	161460617	161460817
chr5	-	162799105	162799305
chr5	+	162819245	162819445
chr5	+	162823238	162823438
chr5	+	162871384	162871584
chr5	+	162876943	162877143
chr5	+	167730805	167731005
chr5	+	167767888	167768088
chr5	-	167846127	167846327
chr5	-	167928582	167928782
chr5	+	168659894	168660094
chr5	+	168950428	168950628
chr5	+	168953525	168953725
chr5	+	169013783	169013983
chr5	+	169071315	169071515
chr5	+	169437090	169437290
chr5	-	169593781	169593981
chr5	-	169652955	169653155
chr5	+	169744695	169744895
chr5	+	170078138	170078338
chr5	+	170079701	170079901
chr5	+	170148509	170148709
chr5	+	170237477	170237677
chr5	+	170251767	170251967
chr5	+	170669557	170669757
chr5	+	170749458	170749658
chr5	+	170751113	170751313
chr5	-	171317308	171317508
chr5	-	171516398	171516598
chr5	-	171571837	171572037
chr5	-	171782106	171782306
chr5	+	172129994	172130194
chr5	-	172265084	172265284
chr5	+	172318698	172318898
chr5	+	172327866	172328066
chr5	+	172354182	172354382
chr5	+	172445908	172446108
chr5	-	172504239	172504439
chr5	-	172685620	172685820
chr5	+	172975608	172975808
chr5	+	173269930	173270130
chr5	+	173291857	173292057
chr5	+	173423639	173423839
chr5	+	174868439	174868639
chr5	+	175044816	175045016
chr5	+	175327350	175327550
chr5	+	175649061	175649261
chr5	-	175673094	175673294
chr5	-	175712358	175712558
chr5	+	175718889	175719089
chr5	-	175725356	175725556
chr5	+	175775583	175775783
chr5	-	175808078	175808278
chr5	-	175925012	175925212
chr5	+	175988940	175989140
chr5	+	176011021	176011221
chr5	-	176170428	176170628
chr5	-	176251158	176251358
chr5	-	176328899	176329099
chr5	-	176329314	176329514
chr5	+	176341875	176342075
chr5	+	176382565	176382765
chr5	+	176449795	176449995
chr5	+	176451726	176451926
chr5	+	176495346	176495546
chr5	-	176495638	176495838
chr5	-	176663685	176663885
chr5	-	176671092	176671292
chr5	+	176725368	176725568
chr5	+	176726819	176727019
chr5	+	176768877	176769077
chr5	+	176790277	176790477
chr5	-	176815102	176815302
chr5	-	176828507	176828707
chr5	-	176852285	176852485
chr5	-	176864718	176864918
chr5	-	176868150	176868350
chr5	+	176890688	176890888
chr5	-	176959868	176960068
chr5	+	177108047	177108247
chr5	-	177311564	177311764
chr5	+	177355231	177355431
chr5	+	177479583	177479783
chr5	+	177501988	177502188
chr5	-	177502600	177502800
chr5	-	177564654	177564854
chr5	-	177574493	177574693
chr5	-	177575038	177575238
chr5	-	177591131	177591331
chr5	-	177920356	177920556
chr5	-	177982067	177982267
chr5	+	178088396	178088596
chr5	+	178225649	178225849
chr5	-	178302432	178302632
chr5	+	178353847	178354047
chr5	-	178421703	178421903
chr5	+	178704596	178704796
chr5	+	178919430	178919630
chr5	+	178921952	178922152
chr5	-	178951349	178951549
chr5	+	178982443	178982643
chr5	+	179065663	179065863
chr5	+	179124731	179124931
chr5	-	179153746	179153946
chr5	+	179165892	179166092
chr5	+	179182362	179182562
chr5	-	179182660	179182860
chr5	-	179200566	179200766
chr5	-	179213044	179213244
chr5	-	179264419	179264619
chr5	-	179400254	179400454
chr5	-	179487290	179487490
chr5	-	179629016	179629216
chr5	+	179712616	179712816
chr5	-	179888995	179889195
chr5	-	179950445	179950645
chr5	+	180008893	180009093
chr5	+	180267990	180268190
chr5	+	180352217	180352417
chr5	-	180405205	180405405
chr5	-	180558724	180558924
chr5	+	180563994	180564194
chr5	+	180590148	180590348
chr5	-	180593370	180593570
chr5	-	180601246	180601446
chr5	-	180601952	180602152
