# Supplementary material for: Intergenic, gene terminal, and intragenic CpG islands in the human genome
Source: BMC Genomics. 2010 Jan 19;11:48. doi: 10.1186/1471-2164-11-48 (PMC2817693; doi:10.1186/1471-2164-11-48)
Supplement: Additional file 2 — Gene elements. The archive contains row data used for statistical significance of gene elements and CGIs overlap. See Table 1 and Figure 1 in the manuscript. [file 1471-2164-11-48-S2.ZIP › 1intron_coding_exon_200bp_3/1intron_coding_exon_200bp_3_chr6.txt]

chr6	+	149686	149886
chr6	+	249426	249626
chr6	+	293567	293767
chr6	-	338369	338569
chr6	+	582500	582700
chr6	-	1046532	1046732
chr6	-	1671746	1671946
chr6	-	2069965	2070165
chr6	+	2694168	2694368
chr6	+	2713722	2713922
chr6	-	2715595	2715795
chr6	-	2783920	2784120
chr6	-	2835804	2836004
chr6	-	2841424	2841624
chr6	-	2898420	2898620
chr6	-	2900904	2901104
chr6	+	2911432	2911632
chr6	+	2955056	2955256
chr6	+	3022810	3023010
chr6	-	3064746	3064946
chr6	-	3101386	3101586
chr6	-	3171903	3172103
chr6	-	3243452	3243652
chr6	-	3269236	3269436
chr6	-	3361089	3361289
chr6	-	3682430	3682630
chr6	+	3696308	3696508
chr6	+	3976590	3976790
chr6	-	3986161	3986361
chr6	+	4022387	4022587
chr6	-	4032960	4033160
chr6	-	4071471	4071671
chr6	-	4076099	4076299
chr6	+	4080543	4080743
chr6	+	4679793	4679993
chr6	+	4836744	4836944
chr6	-	4881005	4881205
chr6	-	4945138	4945338
chr6	-	4947479	4947679
chr6	+	5205679	5205879
chr6	-	5314415	5314615
chr6	-	5947730	5947930
chr6	-	6250772	6250972
chr6	+	6536187	6536387
chr6	+	7132464	7132664
chr6	-	7177140	7177340
chr6	-	7255262	7255462
chr6	-	7319364	7319564
chr6	+	7332010	7332210
chr6	+	7338129	7338329
chr6	+	7348971	7349171
chr6	+	7500748	7500948
chr6	+	7538764	7538964
chr6	-	7672852	7673052
chr6	-	7849956	7850156
chr6	-	7971658	7971858
chr6	-	8007849	8008049
chr6	-	8042700	8042900
chr6	-	8373291	8373491
chr6	-	8375390	8375590
chr6	-	10041528	10041728
chr6	+	10519588	10519788
chr6	-	10695134	10695334
chr6	+	10794984	10795184
chr6	+	10805341	10805541
chr6	+	10832978	10833178
chr6	-	10857488	10857688
chr6	-	10927160	10927360
chr6	+	10989722	10989922
chr6	-	10995355	10995555
chr6	-	11119029	11119229
chr6	-	11321947	11322147
chr6	+	11886625	11886825
chr6	+	12197201	12197401
chr6	+	12400358	12400558
chr6	-	12827066	12827266
chr6	-	13403110	13403310
chr6	+	13434797	13434997
chr6	+	13696340	13696540
chr6	-	13750803	13751003
chr6	-	13765488	13765688
chr6	-	13805108	13805308
chr6	+	13922025	13922225
chr6	-	15354795	15354995
chr6	-	15723610	15723810
chr6	+	15770823	15771023
chr6	+	16238565	16238765
chr6	-	16346991	16347191
chr6	+	16434403	16434603
chr6	+	17390813	17391013
chr6	+	17392665	17392865
chr6	+	17534598	17534798
chr6	-	17709332	17709532
chr6	-	17796829	17797029
chr6	-	17917141	17917341
chr6	-	18095355	18095555
chr6	+	18256997	18257197
chr6	-	18268193	18268393
chr6	+	18371852	18372052
chr6	+	18535589	18535789
chr6	-	19946406	19946606
chr6	-	20232811	20233011
chr6	+	20320145	20320345
chr6	+	20587854	20588054
chr6	-	20654734	20654934
chr6	+	22404962	22405162
chr6	-	24242724	24242924
chr6	-	24286840	24287040
chr6	+	24465464	24465664
chr6	-	24511444	24511644
chr6	+	24597421	24597621
chr6	-	24603558	24603758
chr6	-	24704826	24705026
chr6	-	24766942	24767142
chr6	-	24775552	24775752
chr6	+	24826546	24826746
chr6	-	24885505	24885705
chr6	-	24981167	24981367
chr6	-	24982007	24982207
chr6	-	25218311	25218511
chr6	-	25221990	25222190
chr6	+	25246080	25246280
chr6	+	25392817	25393017
chr6	+	25558643	25558843
chr6	+	25662014	25662214
chr6	+	25761387	25761587
chr6	-	25870261	25870461
chr6	-	25934841	25935041
chr6	-	25970652	25970852
chr6	+	26033775	26033975
chr6	+	26077330	26077530
chr6	+	26198846	26199046
chr6	+	26476570	26476770
chr6	+	26493020	26493220
chr6	+	26513914	26514114
chr6	+	26530938	26531138
chr6	+	26551962	26552162
chr6	+	26567486	26567686
chr6	+	26573190	26573390
chr6	+	26609595	26609795
chr6	-	26705431	26705631
chr6	+	27208082	27208282
chr6	+	27547845	27548045
chr6	+	27917119	27917319
chr6	-	28161649	28161849
chr6	+	28202338	28202538
chr6	+	28225038	28225238
chr6	+	28327114	28327314
chr6	+	28351749	28351949
chr6	-	28359966	28360166
chr6	-	28402611	28402811
chr6	+	28404858	28405058
chr6	-	28435745	28435945
chr6	-	28468803	28469003
chr6	+	28591212	28591412
chr6	-	28601857	28602057
chr6	-	28655176	28655376
chr6	-	28997744	28997944
chr6	-	29074595	29074795
chr6	-	29075370	29075570
chr6	-	29699781	29699981
chr6	+	29707856	29708056
chr6	+	29734873	29735073
chr6	+	29741706	29741906
chr6	+	29824455	29824655
chr6	+	30137471	30137671
chr6	+	30144144	30144344
chr6	-	30144455	30144655
chr6	-	30149235	30149435
chr6	+	30187944	30188144
chr6	-	30213138	30213338
chr6	+	30235985	30236185
chr6	-	30239822	30240022
chr6	+	30336758	30336958
chr6	+	30406335	30406535
chr6	-	30629314	30629514
chr6	+	30631686	30631886
chr6	-	30633207	30633407
chr6	+	30685393	30685593
chr6	+	30695047	30695247
chr6	+	30725112	30725312
chr6	-	30725716	30725916
chr6	-	30735999	30736199
chr6	-	30747031	30747231
chr6	-	30755146	30755346
chr6	-	30766000	30766200
chr6	+	30790595	30790795
chr6	-	30796320	30796520
chr6	+	30817702	30817902
chr6	+	30984989	30985189
chr6	-	30999262	30999462
chr6	+	31007591	31007791
chr6	+	31061791	31061991
chr6	+	31213984	31214184
chr6	-	31214536	31214736
chr6	-	31230556	31230756
chr6	-	31235464	31235664
chr6	-	31241043	31241243
chr6	-	31241804	31242004
chr6	-	31431349	31431549
chr6	+	31486097	31486297
chr6	-	31574020	31574220
chr6	-	31615031	31615231
chr6	-	31621338	31621538
chr6	+	31622033	31622233
chr6	+	31623717	31623917
chr6	-	31651684	31651884
chr6	+	31657811	31658011
chr6	-	31663075	31663275
chr6	+	31668234	31668434
chr6	-	31698658	31698858
chr6	+	31727211	31727411
chr6	+	31732026	31732226
chr6	-	31732383	31732583
chr6	+	31739408	31739608
chr6	+	31743422	31743622
chr6	-	31755025	31755225
chr6	+	31778705	31778905
chr6	-	31782715	31782915
chr6	+	31789316	31789516
chr6	+	31797183	31797383
chr6	+	31811817	31812017
chr6	+	31816717	31816917
chr6	-	31838925	31839125
chr6	-	31851999	31852199
chr6	-	31868877	31869077
chr6	-	31881899	31882099
chr6	-	31937948	31938148
chr6	-	31952839	31953039
chr6	+	31973191	31973391
chr6	+	32033927	32034127
chr6	-	32120473	32120673
chr6	-	32173205	32173405
chr6	-	32203506	32203706
chr6	+	32227363	32227563
chr6	+	32230140	32230340
chr6	+	32230583	32230783
chr6	-	32242022	32242222
chr6	+	32246851	32247051
chr6	-	32254407	32254607
chr6	-	32264552	32264752
chr6	-	32268006	32268206
chr6	-	32268286	32268486
chr6	-	32274901	32275101
chr6	-	32298842	32299042
chr6	+	32482599	32482799
chr6	-	32515788	32515988
chr6	-	32597930	32598130
chr6	+	32665197	32665397
chr6	-	32713296	32713496
chr6	+	32742053	32742253
chr6	-	32817281	32817481
chr6	-	32837682	32837882
chr6	-	32890357	32890557
chr6	-	32891069	32891269
chr6	-	32918845	32919045
chr6	+	32928593	32928793
chr6	-	32930045	32930245
chr6	-	33014721	33014921
chr6	+	33028503	33028703
chr6	+	33050015	33050215
chr6	+	33050937	33051137
chr6	-	33051277	33051477
chr6	-	33084017	33084217
chr6	+	33149025	33149225
chr6	+	33156225	33156425
chr6	-	33188371	33188571
chr6	-	33265225	33265425
chr6	-	33273697	33273897
chr6	+	33275796	33275996
chr6	-	33284656	33284856
chr6	-	33344405	33344605
chr6	-	33345575	33345775
chr6	+	33347140	33347340
chr6	-	33347878	33348078
chr6	-	33365676	33365876
chr6	-	33368300	33368500
chr6	-	33372871	33373071
chr6	+	33473582	33473782
chr6	+	33493513	33493713
chr6	-	33496087	33496287
chr6	+	33653089	33653289
chr6	+	33662223	33662423
chr6	-	33697447	33697647
chr6	-	33777176	33777376
chr6	-	33804056	33804256
chr6	-	33862530	33862730
chr6	-	33874977	33875177
chr6	+	34208532	34208732
chr6	-	34316671	34316871
chr6	-	34322905	34323105
chr6	-	34417728	34417928
chr6	+	34500626	34500826
chr6	+	34602885	34603085
chr6	-	34603244	34603444
chr6	-	34616937	34617137
chr6	+	34772000	34772200
chr6	+	34833465	34833665
chr6	+	34843461	34843661
chr6	-	34868050	34868250
chr6	+	34963341	34963541
chr6	-	34965355	34965555
chr6	-	35204938	35205138
chr6	+	35216301	35216501
chr6	+	35303133	35303333
chr6	+	35308403	35308603
chr6	+	35361681	35361881
chr6	+	35385223	35385423
chr6	+	35495680	35495880
chr6	+	35531300	35531500
chr6	-	35544195	35544395
chr6	-	35560380	35560580
chr6	+	35718272	35718472
chr6	+	35813580	35813780
chr6	+	35853012	35853212
chr6	-	35856965	35857165
chr6	+	35872759	35872959
chr6	-	35881838	35882038
chr6	-	35962567	35962767
chr6	-	35996284	35996484
chr6	-	36038377	36038577
chr6	+	36095074	36095274
chr6	+	36128252	36128452
chr6	+	36206824	36207024
chr6	+	36280211	36280411
chr6	+	36289433	36289633
chr6	-	36367308	36367508
chr6	-	36404470	36404670
chr6	-	36449334	36449534
chr6	+	36463090	36463290
chr6	+	36550342	36550542
chr6	-	36550818	36551018
chr6	+	36615626	36615826
chr6	+	36674402	36674602
chr6	+	36761304	36761504
chr6	-	36789695	36789895
chr6	-	36828851	36829051
chr6	-	36898853	36899053
chr6	+	36950270	36950470
chr6	+	36974978	36975178
chr6	-	37030686	37030886
chr6	-	37053005	37053205
chr6	+	37061406	37061606
chr6	+	37084386	37084586
chr6	+	37101344	37101544
chr6	+	37293979	37294179
chr6	+	37345146	37345346
chr6	+	37435998	37436198
chr6	-	37511517	37511717
chr6	+	37575375	37575575
chr6	-	37583459	37583659
chr6	-	37721711	37721911
chr6	+	37772298	37772498
chr6	-	37895771	37895971
chr6	-	38420848	38421048
chr6	-	38668595	38668795
chr6	-	38670082	38670282
chr6	+	38778524	38778724
chr6	+	38812619	38812819
chr6	-	39124673	39124873
chr6	-	39181531	39181731
chr6	-	39271742	39271942
chr6	-	39386762	39386962
chr6	-	39394888	39395088
chr6	-	39495758	39495958
chr6	+	39800798	39800998
chr6	-	39932225	39932425
chr6	-	39991955	39992155
chr6	-	40001568	40001768
chr6	-	40003173	40003373
chr6	-	40421870	40422070
chr6	-	40468630	40468830
chr6	+	41110206	41110406
chr6	+	41119072	41119272
chr6	-	41129196	41129396
chr6	+	41147112	41147312
chr6	+	41156326	41156526
chr6	-	41208231	41208431
chr6	+	41238558	41238758
chr6	-	41304207	41304407
chr6	+	41362122	41362322
chr6	+	41653500	41653700
chr6	-	41714542	41714742
chr6	-	41766952	41767152
chr6	-	41820525	41820725
chr6	+	41852437	41852637
chr6	+	41859645	41859845
chr6	+	41860449	41860649
chr6	-	41863542	41863742
chr6	-	41879727	41879927
chr6	+	41996520	41996720
chr6	+	42002888	42003088
chr6	-	42003253	42003453
chr6	+	42016467	42016667
chr6	+	42126871	42127071
chr6	-	42249531	42249731
chr6	-	42264448	42264648
chr6	-	42290061	42290261
chr6	-	42319078	42319278
chr6	+	42343669	42343869
chr6	+	42649248	42649448
chr6	-	42708621	42708821
chr6	+	42797269	42797469
chr6	+	42898310	42898510
chr6	+	42956375	42956575
chr6	+	42998541	42998741
chr6	+	43009989	43010189
chr6	-	43036690	43036890
chr6	+	43053784	43053984
chr6	-	43060421	43060621
chr6	+	43089301	43089501
chr6	+	43093659	43093859
chr6	-	43097501	43097701
chr6	-	43127480	43127680
chr6	+	43134801	43135001
chr6	+	43136825	43137025
chr6	+	43138431	43138631
chr6	+	43204491	43204691
chr6	+	43249361	43249561
chr6	-	43260622	43260822
chr6	+	43304776	43304976
chr6	+	43328253	43328453
chr6	+	43328805	43329005
chr6	+	43345157	43345357
chr6	-	43374468	43374668
chr6	-	43384126	43384326
chr6	-	43433482	43433682
chr6	+	43444482	43444682
chr6	-	43509077	43509277
chr6	+	43530265	43530465
chr6	-	43574817	43575017
chr6	-	43584637	43584837
chr6	+	43592242	43592442
chr6	-	43634307	43634507
chr6	+	43651274	43651474
chr6	-	43658172	43658372
chr6	-	43701580	43701780
chr6	+	43704491	43704691
chr6	+	43711894	43712094
chr6	-	43721041	43721241
chr6	+	43763182	43763382
chr6	+	43849854	43850054
chr6	+	43854402	43854602
chr6	+	44076530	44076730
chr6	-	44076859	44077059
chr6	+	44192055	44192255
chr6	+	44210530	44210730
chr6	+	44242271	44242471
chr6	+	44245419	44245619
chr6	+	44302776	44302976
chr6	+	44304903	44305103
chr6	+	44324890	44325090
chr6	-	44326929	44327129
chr6	-	44332594	44332794
chr6	-	44338378	44338578
chr6	-	44358275	44358475
chr6	-	44362248	44362448
chr6	+	44388595	44388795
chr6	+	44428239	44428439
chr6	-	44463584	44463784
chr6	-	45029133	45029333
chr6	+	45398393	45398593
chr6	+	45498106	45498306
chr6	-	45498673	45498873
chr6	+	46090975	46091175
chr6	-	46216106	46216306
chr6	-	46241260	46241460
chr6	-	46324593	46324793
chr6	+	46727901	46728101
chr6	+	46731337	46731537
chr6	-	46769871	46770071
chr6	+	46798278	46798478
chr6	-	46975780	46975980
chr6	-	47103457	47103657
chr6	-	47360128	47360328
chr6	+	47384910	47385110
chr6	+	47578773	47578973
chr6	+	47762485	47762685
chr6	+	47783717	47783917
chr6	+	47862008	47862208
chr6	-	47867668	47867868
chr6	-	48084810	48085010
chr6	+	49534553	49534753
chr6	+	49546444	49546644
chr6	+	49563822	49564022
chr6	-	49587741	49587941
chr6	-	49695035	49695235
chr6	-	49776457	49776657
chr6	-	49812180	49812380
chr6	+	49932806	49933006
chr6	+	50790586	50790786
chr6	-	50894645	50894845
chr6	+	52057438	52057638
chr6	-	52159216	52159416
chr6	-	52211708	52211908
chr6	+	52257153	52257353
chr6	-	52393231	52393431
chr6	+	52549352	52549552
chr6	-	52649930	52650130
chr6	-	52729067	52729267
chr6	-	52770395	52770595
chr6	-	52810367	52810567
chr6	-	52870714	52870914
chr6	-	52872833	52873033
chr6	-	52876485	52876685
chr6	-	52955463	52955663
chr6	-	52960166	52960366
chr6	+	53013692	53013892
chr6	+	53043612	53043812
chr6	+	53046036	53046236
chr6	-	53046397	53046597
chr6	-	53107082	53107282
chr6	-	53242028	53242228
chr6	-	53243485	53243685
chr6	-	53267249	53267449
chr6	+	53517052	53517252
chr6	+	53814665	53814865
chr6	+	54094002	54094202
chr6	+	54121611	54121811
chr6	+	54293134	54293334
chr6	+	54323907	54324107
chr6	+	54898926	54899126
chr6	+	55221194	55221394
chr6	-	55300334	55300534
chr6	-	55549925	55550125
chr6	-	55792605	55792805
chr6	-	56050331	56050531
chr6	-	56152887	56153087
chr6	-	56460031	56460231
chr6	+	56815611	56815811
chr6	+	56964933	56965133
chr6	+	56987688	56987888
chr6	+	57019868	57020068
chr6	+	57063366	57063566
chr6	-	57145568	57145768
chr6	+	57182782	57182982
chr6	-	57291357	57291557
chr6	-	58364529	58364729
chr6	-	62945177	62945377
chr6	+	64087577	64087777
chr6	+	64346099	64346299
chr6	+	64447658	64447858
chr6	-	64448022	64448222
chr6	+	66261076	66261276
chr6	-	69406046	69406246
chr6	-	70485695	70485895
chr6	-	70547168	70547368
chr6	+	70563225	70563425
chr6	-	70646272	70646472
chr6	-	71047889	71048089
chr6	+	71069134	71069334
chr6	+	71241632	71241832
chr6	+	71345636	71345836
chr6	-	71434566	71434766
chr6	+	71722062	71722262
chr6	+	72059515	72059715
chr6	-	72063242	72063442
chr6	+	72186289	72186489
chr6	+	72735205	72735405
chr6	-	73389037	73389237
chr6	-	73990793	73990993
chr6	-	74161600	74161800
chr6	+	74217768	74217968
chr6	+	74232451	74232651
chr6	-	74285961	74286161
chr6	-	74411048	74411248
chr6	-	74462734	74462934
chr6	-	75961384	75961584
chr6	-	76007702	76007902
chr6	-	76034185	76034385
chr6	+	76180932	76181132
chr6	+	76387766	76387966
chr6	-	76584102	76584302
chr6	+	76838658	76838858
chr6	-	79634328	79634528
chr6	-	79737325	79737525
chr6	-	79981459	79981659
chr6	+	80284940	80285140
chr6	-	80397943	80398143
chr6	+	80713415	80713615
chr6	+	80774043	80774243
chr6	-	80873326	80873526
chr6	-	82516908	82517108
chr6	-	83000692	83000892
chr6	+	83831879	83832079
chr6	-	83863554	83863754
chr6	-	83955237	83955437
chr6	-	84174340	84174540
chr6	+	84445015	84445215
chr6	+	84659758	84659958
chr6	-	84821884	84822084
chr6	+	84982012	84982212
chr6	-	86216916	86217116
chr6	-	86340816	86341016
chr6	-	86407002	86407202
chr6	+	87854349	87854549
chr6	+	87982138	87982338
chr6	+	88131196	88131396
chr6	+	88176820	88177020
chr6	-	88239457	88239657
chr6	+	88356158	88356358
chr6	-	88356630	88356830
chr6	+	88467686	88467886
chr6	-	88814551	88814751
chr6	-	89707619	89707819
chr6	+	89884060	89884260
chr6	-	89913048	89913248
chr6	-	89969924	89970124
chr6	-	90066304	90066504
chr6	-	90110195	90110395
chr6	-	90145777	90145977
chr6	+	90178083	90178283
chr6	-	90333535	90333735
chr6	-	90404323	90404523
chr6	+	90585745	90585945
chr6	-	90613085	90613285
chr6	-	90718303	90718503
chr6	-	91313828	91314028
chr6	-	91338248	91338448
chr6	+	94185483	94185683
chr6	+	96151132	96151332
chr6	+	97077541	97077741
chr6	-	97158370	97158570
chr6	+	97452062	97452262
chr6	-	97521681	97521881
chr6	-	97786250	97786450
chr6	-	97835960	97836160
chr6	-	99472317	99472517
chr6	-	99897631	99897831
chr6	-	99930780	99930980
chr6	-	99938422	99938622
chr6	-	99967337	99967537
chr6	-	99991997	99992197
chr6	-	100030828	100031028
chr6	-	100063380	100063580
chr6	+	100122892	100123092
chr6	-	100161803	100162003
chr6	-	100502569	100502769
chr6	-	101008442	101008642
chr6	+	101422304	101422504
chr6	-	101953990	101954190
chr6	-	105339054	105339254
chr6	+	105413934	105414134
chr6	-	105511829	105512029
chr6	+	105687719	105687919
chr6	-	105692492	105692692
chr6	-	105714388	105714588
chr6	+	105957214	105957414
chr6	+	106649981	106650181
chr6	-	106653663	106653863
chr6	+	106870468	106870668
chr6	-	107067608	107067808
chr6	-	107176062	107176262
chr6	+	107183115	107183315
chr6	+	107194715	107194915
chr6	-	107468128	107468328
chr6	+	107886686	107886886
chr6	-	107918610	107918810
chr6	-	108177711	108177911
chr6	-	108357412	108357612
chr6	+	108501946	108502146
chr6	-	108596060	108596260
chr6	+	108688456	108688656
chr6	+	108751520	108751720
chr6	+	109091149	109091349
chr6	+	109187996	109188196
chr6	-	109282382	109282582
chr6	-	109428570	109428770
chr6	+	109437054	109437254
chr6	+	109574452	109574652
chr6	-	109664677	109664877
chr6	-	109807559	109807759
chr6	+	109868151	109868351
chr6	-	109904827	109905027
chr6	-	109927137	109927337
chr6	-	109974024	109974224
chr6	+	110103324	110103524
chr6	-	110119398	110119598
chr6	+	110555164	110555364
chr6	-	110608530	110608730
chr6	-	110674157	110674357
chr6	-	110836339	110836539
chr6	-	110841363	110841563
chr6	-	110874887	110875087
chr6	-	110884914	110885114
chr6	-	111098438	111098638
chr6	+	111242704	111242904
chr6	+	111386866	111387066
chr6	+	111412700	111412900
chr6	+	111600389	111600589
chr6	+	111634286	111634486
chr6	+	111646508	111646708
chr6	-	111687624	111687824
chr6	-	111741386	111741586
chr6	-	111839451	111839651
chr6	-	111844369	111844569
chr6	-	111995589	111995789
chr6	-	112008286	112008486
chr6	-	112019991	112020191
chr6	+	112147500	112147700
chr6	-	112487972	112488172
chr6	+	112681650	112681850
chr6	-	114332602	114332802
chr6	-	114387876	114388076
chr6	+	116487623	116487823
chr6	+	116533898	116534098
chr6	+	116552994	116553194
chr6	+	116854228	116854428
chr6	-	116890311	116890511
chr6	+	116928136	116928336
chr6	+	116943254	116943454
chr6	+	117007949	117008149
chr6	-	117045166	117045366
chr6	-	117063736	117063936
chr6	+	117094289	117094489
chr6	+	117116974	117117174
chr6	-	117117310	117117510
chr6	+	117256475	117256675
chr6	+	117305450	117305650
chr6	-	117693701	117693901
chr6	+	117853189	117853389
chr6	-	117910750	117910950
chr6	+	118029659	118029859
chr6	-	118103942	118104142
chr6	-	118951777	118951977
chr6	+	119078852	119079052
chr6	-	119263746	119263946
chr6	-	119286992	119287192
chr6	-	119338073	119338273
chr6	-	119365914	119366114
chr6	-	119374296	119374496
chr6	-	119385945	119386145
chr6	-	119387678	119387878
chr6	-	119694869	119695069
chr6	-	121644532	121644732
chr6	+	121680139	121680339
chr6	-	122762675	122762875
chr6	+	122834342	122834542
chr6	+	123080429	123080629
chr6	+	123087770	123087970
chr6	+	123142933	123143133
chr6	+	123158319	123158519
chr6	+	123373627	123373827
chr6	-	123374004	123374204
chr6	+	123999397	123999597
chr6	+	124645648	124645848
chr6	+	125407854	125408054
chr6	+	125582721	125582921
chr6	-	125583039	125583239
chr6	+	125664493	125664693
chr6	+	126114438	126114638
chr6	+	126217657	126217857
chr6	+	126283580	126283780
chr6	+	126329524	126329724
chr6	+	126356394	126356594
chr6	+	126708842	126709042
chr6	+	127511284	127511484
chr6	-	127643179	127643379
chr6	-	127689983	127690183
chr6	-	127693869	127694069
chr6	-	127813191	127813391
chr6	+	127878151	127878351
chr6	-	127940325	127940525
chr6	-	128082662	128082862
chr6	-	128192773	128192973
chr6	-	128218027	128218227
chr6	-	128854688	128854888
chr6	-	130001468	130001668
chr6	-	130004857	130005057
chr6	+	130223793	130223993
chr6	-	130405640	130405840
chr6	-	130577365	130577565
chr6	-	131228468	131228668
chr6	-	131243040	131243240
chr6	+	131318626	131318826
chr6	+	131522690	131522890
chr6	+	131615668	131615868
chr6	-	131936173	131936373
chr6	+	131990643	131990843
chr6	+	132004086	132004286
chr6	+	132102855	132103055
chr6	+	132210407	132210607
chr6	-	132227405	132227605
chr6	-	132735830	132736030
chr6	-	132838495	132838695
chr6	-	133074672	133074872
chr6	+	133161045	133161245
chr6	+	133745021	133745221
chr6	+	134200222	134200422
chr6	+	134254342	134254542
chr6	-	134343092	134343292
chr6	-	134369766	134369966
chr6	-	134392553	134392753
chr6	-	134624980	134625180
chr6	-	135306798	135306998
chr6	-	135342100	135342300
chr6	+	135417279	135417479
chr6	-	135544368	135544568
chr6	-	135796088	135796288
chr6	+	135854858	135855058
chr6	-	136214851	136215051
chr6	-	136605805	136606005
chr6	-	136607701	136607901
chr6	-	136641608	136641808
chr6	-	136784631	136784831
chr6	+	137154340	137154540
chr6	-	137185627	137185827
chr6	-	137372323	137372523
chr6	-	137379934	137380134
chr6	-	137521313	137521513
chr6	+	137581872	137582072
chr6	-	138234353	138234553
chr6	-	138459325	138459525
chr6	+	138572538	138572738
chr6	+	138767773	138767973
chr6	+	139138707	139138907
chr6	-	139142816	139143016
chr6	+	139310419	139310619
chr6	+	139405347	139405547
chr6	-	139498498	139498698
chr6	-	139639748	139639948
chr6	+	142450866	142451066
chr6	+	142528856	142529056
chr6	+	142672172	142672372
chr6	+	142770778	142770978
chr6	-	143423897	143424097
chr6	-	143796812	143797012
chr6	+	143813192	143813392
chr6	-	143813946	143814146
chr6	+	143874040	143874240
chr6	+	144074644	144074844
chr6	+	144207114	144207314
chr6	+	144220380	144220580
chr6	-	144227398	144227598
chr6	-	144305494	144305694
chr6	-	145998316	145998516
chr6	-	146049126	146049326
chr6	-	146163139	146163339
chr6	-	146256223	146256423
chr6	+	146317318	146317518
chr6	+	146521975	146522175
chr6	+	146912091	146912291
chr6	+	146998002	146998202
chr6	+	147103086	147103286
chr6	+	147568598	147568798
chr6	+	147678856	147679056
chr6	+	147721711	147721911
chr6	+	148752761	148752961
chr6	+	148850241	148850441
chr6	+	148897378	148897578
chr6	+	149249613	149249813
chr6	-	149732929	149733129
chr6	+	149908564	149908764
chr6	-	149929364	149929564
chr6	-	149995746	149995946
chr6	-	150110437	150110637
chr6	-	150149874	150150074
chr6	+	150159425	150159625
chr6	-	150163207	150163407
chr6	-	150266411	150266611
chr6	-	150303396	150303596
chr6	+	150335975	150336175
chr6	+	150358357	150358557
chr6	-	150377385	150377585
chr6	-	150435494	150435694
chr6	+	150482028	150482228
chr6	+	150627792	150627992
chr6	+	150802400	150802600
chr6	+	151289138	151289338
chr6	+	151318698	151318898
chr6	+	151378017	151378217
chr6	+	151718794	151718994
chr6	-	151755036	151755236
chr6	-	151780142	151780342
chr6	-	151843427	151843627
chr6	+	151858356	151858556
chr6	+	151867595	151867795
chr6	+	151949365	151949565
chr6	+	152028490	152028690
chr6	+	152255644	152255844
chr6	-	152256037	152256237
chr6	-	152577577	152577777
chr6	-	152615199	152615399
chr6	-	152730236	152730436
chr6	-	152878710	152878910
chr6	-	152879328	152879528
chr6	+	153041313	153041513
chr6	-	153165534	153165734
chr6	-	153386386	153386586
chr6	-	153388871	153389071
chr6	-	153407926	153408126
chr6	-	153411879	153412079
chr6	+	153456948	153457148
chr6	+	154502873	154503073
chr6	-	154503428	154503628
chr6	-	154660736	154660936
chr6	-	154843839	154844039
chr6	+	154923109	154923309
chr6	+	155187034	155187234
chr6	+	155550222	155550422
chr6	+	155557651	155557851
chr6	+	155578308	155578508
chr6	-	155653957	155654157
chr6	-	155724587	155724787
chr6	+	155868799	155868999
chr6	+	157242272	157242472
chr6	-	157562199	157562399
chr6	+	157714652	157714852
chr6	+	157933824	157934024
chr6	+	158063963	158064163
chr6	+	158258786	158258986
chr6	-	158373530	158373730
chr6	+	158549513	158549713
chr6	+	158804304	158804504
chr6	-	158928307	158928507
chr6	+	159035922	159036122
chr6	-	159054820	159055020
chr6	-	159178645	159178845
chr6	-	159180813	159181013
chr6	-	159385368	159385568
chr6	-	159430751	159430951
chr6	-	159631401	159631601
chr6	+	160084387	160084587
chr6	+	160130231	160130431
chr6	+	160139432	160139632
chr6	+	160144701	160144901
chr6	-	160153586	160153786
chr6	+	160180647	160180847
chr6	+	160182181	160182381
chr6	+	160192013	160192213
chr6	+	160192354	160192554
chr6	+	160382425	160382625
chr6	-	160513790	160513990
chr6	+	160649586	160649786
chr6	-	160740292	160740492
chr6	-	160874263	160874463
chr6	-	160892384	160892584
chr6	+	161055408	161055608
chr6	+	161097648	161097848
chr6	+	161425500	161425700
chr6	-	161482984	161483184
chr6	-	161557861	161558061
chr6	-	162364861	162365061
chr6	-	162592696	162592896
chr6	+	163118904	163119104
chr6	+	163205388	163205588
chr6	-	163806779	163806979
chr6	-	165686197	165686397
chr6	-	165927468	165927668
chr6	-	166550756	166550956
chr6	-	166714147	166714347
chr6	-	166750006	166750206
chr6	-	166922684	166922884
chr6	-	167242159	167242359
chr6	+	167339795	167339995
chr6	+	167383757	167383957
chr6	+	167557450	167557650
chr6	+	167678214	167678414
chr6	-	167709120	167709320
chr6	-	167761992	167762192
chr6	+	168009982	168010182
chr6	-	168046474	168046674
chr6	-	168248914	168249114
chr6	-	168282196	168282396
chr6	-	168294572	168294772
chr6	+	168538423	168538623
chr6	-	168660691	168660891
chr6	-	169466701	169466901
chr6	-	169890125	169890325
chr6	-	169935635	169935835
chr6	+	169968866	169969066
chr6	-	169969392	169969592
chr6	+	170516605	170516805
chr6	-	170545845	170546045
chr6	+	170779649	170779849
chr6	-	170783804	170784004
chr6	-	170810468	170810668
