# Supplementary material for: Intergenic, gene terminal, and intragenic CpG islands in the human genome
Source: BMC Genomics. 2010 Jan 19;11:48. doi: 10.1186/1471-2164-11-48 (PMC2817693; doi:10.1186/1471-2164-11-48)
Supplement: Additional file 2 — Gene elements. The archive contains row data used for statistical significance of gene elements and CGIs overlap. See Table 1 and Figure 1 in the manuscript. [file 1471-2164-11-48-S2.ZIP › 1intron_coding_exon_200bp_3/1intron_coding_exon_200bp_3_chr7.txt]

chr7	+	586643	586843
chr7	+	651474	651674
chr7	+	698732	698932
chr7	-	699013	699213
chr7	+	767072	767272
chr7	-	796263	796463
chr7	-	823021	823221
chr7	-	970628	970828
chr7	-	1252963	1253163
chr7	-	1261639	1261839
chr7	-	1263166	1263366
chr7	-	1295585	1295785
chr7	+	1306430	1306630
chr7	-	1352106	1352306
chr7	-	2038427	2038627
chr7	+	2054837	2055037
chr7	+	2057237	2057437
chr7	-	2057603	2057803
chr7	+	2127003	2127203
chr7	+	2173384	2173584
chr7	+	2189624	2189824
chr7	-	2331474	2331674
chr7	+	2366979	2367179
chr7	+	2379789	2379989
chr7	+	2459526	2459726
chr7	+	2462240	2462440
chr7	-	2513631	2513831
chr7	-	2546377	2546577
chr7	-	2608019	2608219
chr7	+	2760249	2760449
chr7	+	3431751	3431951
chr7	+	4045926	4046126
chr7	-	4596333	4596533
chr7	+	4771642	4771842
chr7	+	4799237	4799437
chr7	+	4869965	4870165
chr7	+	4885592	4885792
chr7	+	5005788	5005988
chr7	+	5029233	5029433
chr7	+	5040774	5040974
chr7	+	5103402	5103602
chr7	-	5104110	5104310
chr7	-	5318503	5318703
chr7	-	5406641	5406841
chr7	-	5538311	5538511
chr7	+	5573674	5573874
chr7	+	5695163	5695363
chr7	-	5711792	5711992
chr7	-	5791569	5791769
chr7	+	5821668	5821868
chr7	-	5822371	5822571
chr7	-	5867577	5867777
chr7	+	6085144	6085344
chr7	-	6187642	6187842
chr7	-	6234676	6234876
chr7	-	6238986	6239186
chr7	-	6258976	6259176
chr7	+	6296637	6296837
chr7	+	6394276	6394476
chr7	-	6403347	6403547
chr7	-	6510306	6510506
chr7	+	6517829	6518029
chr7	-	6554724	6554924
chr7	+	6638748	6638948
chr7	+	7050924	7051124
chr7	-	7386641	7386841
chr7	-	7452016	7452216
chr7	+	8048579	8048779
chr7	-	8248638	8248838
chr7	+	10752682	10752882
chr7	-	12027894	12028094
chr7	-	12180360	12180560
chr7	+	12216324	12216524
chr7	+	12390727	12390927
chr7	-	12435759	12435959
chr7	-	13790346	13790546
chr7	-	13801039	13801239
chr7	-	14570597	14570797
chr7	-	15373137	15373337
chr7	-	15439784	15439984
chr7	-	16277253	16277453
chr7	+	16458171	16458371
chr7	+	16487075	16487275
chr7	-	16566896	16567096
chr7	-	16614248	16614448
chr7	+	16691173	16691373
chr7	-	17112194	17112394
chr7	+	17752946	17753146
chr7	+	18308923	18309123
chr7	+	18397942	18398142
chr7	-	18606316	18606516
chr7	-	19537215	19537415
chr7	-	19967245	19967445
chr7	+	19974410	19974610
chr7	+	20176298	20176498
chr7	-	20464487	20464687
chr7	+	20599436	20599636
chr7	-	21241117	21241317
chr7	-	21729753	21729953
chr7	-	21980007	21980207
chr7	-	22121367	22121567
chr7	+	22307430	22307630
chr7	-	22630908	22631108
chr7	+	22803719	22803919
chr7	+	22936434	22936634
chr7	+	22997727	22997927
chr7	+	23065964	23066164
chr7	-	23112468	23112668
chr7	-	23132114	23132314
chr7	-	23281402	23281602
chr7	+	23344447	23344647
chr7	+	23455588	23455788
chr7	+	23497156	23497356
chr7	+	23501926	23502126
chr7	+	23524756	23524956
chr7	+	23627801	23628001
chr7	+	24102156	24102356
chr7	-	24436644	24436844
chr7	-	24530234	24530434
chr7	-	24557614	24557814
chr7	-	24684929	24685129
chr7	-	24981325	24981525
chr7	+	25040960	25041160
chr7	-	25965929	25966129
chr7	+	26013231	26013431
chr7	+	26019026	26019226
chr7	+	26173633	26173833
chr7	-	26211882	26212082
chr7	-	26667750	26667950
chr7	-	26908215	26908415
chr7	-	26921580	26921780
chr7	-	26942431	26942631
chr7	+	26986587	26986787
chr7	-	27056317	27056517
chr7	+	27475356	27475556
chr7	-	27561546	27561746
chr7	+	27993121	27993321
chr7	+	28300831	28301031
chr7	+	28307562	28307762
chr7	+	28320272	28320472
chr7	-	28499055	28499255
chr7	+	28933548	28933748
chr7	-	29007847	29008047
chr7	-	29768217	29768417
chr7	+	29838967	29839167
chr7	+	29857739	29857939
chr7	+	29958831	29959031
chr7	-	30098683	30098883
chr7	-	30268168	30268368
chr7	+	30317224	30317424
chr7	-	30408000	30408200
chr7	+	30512599	30512799
chr7	+	30566385	30566585
chr7	+	30734719	30734919
chr7	+	30781487	30781687
chr7	+	30783772	30783972
chr7	+	30786638	30786838
chr7	+	30877485	30877685
chr7	+	31367127	31367327
chr7	-	31505378	31505578
chr7	-	31864433	31864633
chr7	-	32022392	32022592
chr7	+	32302971	32303171
chr7	-	32308655	32308855
chr7	-	32688010	32688210
chr7	+	32730962	32731162
chr7	-	32770647	32770847
chr7	-	32836961	32837161
chr7	-	32839768	32839968
chr7	+	32921872	32922072
chr7	+	32965351	32965551
chr7	+	32968288	32968488
chr7	+	33719468	33719668
chr7	-	34471412	34471612
chr7	-	34541669	34541869
chr7	-	34996378	34996578
chr7	-	35063056	35063256
chr7	-	35451323	35451523
chr7	+	35506833	35507033
chr7	+	35645446	35645646
chr7	+	35715724	35715924
chr7	-	35968052	35968252
chr7	+	36179564	36179764
chr7	-	36202894	36203094
chr7	-	36499640	36499840
chr7	-	36700518	36700718
chr7	-	36946080	36946280
chr7	+	37155256	37155456
chr7	+	37728734	37728934
chr7	+	37761480	37761680
chr7	-	38020571	38020771
chr7	-	38245053	38245253
chr7	-	38347852	38348052
chr7	-	38675463	38675663
chr7	+	38721793	38721993
chr7	+	39016872	39017072
chr7	+	39383143	39383343
chr7	+	39503019	39503219
chr7	+	39800236	39800436
chr7	+	39810131	39810331
chr7	+	39993584	39993784
chr7	-	39993838	39994038
chr7	-	41503381	41503581
chr7	-	41961308	41961508
chr7	-	42737637	42737837
chr7	+	42744756	42744956
chr7	+	42747592	42747792
chr7	+	43133272	43133472
chr7	-	43396289	43396489
chr7	+	43461238	43461438
chr7	-	43584010	43584210
chr7	+	43719200	43719400
chr7	+	43751068	43751268
chr7	+	43755591	43755791
chr7	+	43815227	43815427
chr7	-	43857660	43857860
chr7	+	43894889	43895089
chr7	+	43919183	43919383
chr7	-	43924079	43924279
chr7	-	43930904	43931104
chr7	-	43953914	43954114
chr7	+	43970711	43970911
chr7	-	44014079	44014279
chr7	-	44097065	44097265
chr7	-	44240543	44240743
chr7	-	44353182	44353382
chr7	-	44394079	44394279
chr7	+	44394685	44394885
chr7	+	44457964	44458164
chr7	+	44611884	44612084
chr7	-	44612320	44612520
chr7	-	44656194	44656394
chr7	+	44791505	44791705
chr7	-	44813203	44813403
chr7	+	44921465	44921665
chr7	+	44989946	44990146
chr7	+	45405396	45405596
chr7	-	45701841	45702041
chr7	-	45730279	45730479
chr7	-	47213752	47213952
chr7	+	47252124	47252324
chr7	+	47471329	47471529
chr7	-	47608282	47608482
chr7	-	47756349	47756549
chr7	-	47791654	47791854
chr7	-	47830203	47830403
chr7	+	47841453	47841653
chr7	+	47912305	47912505
chr7	+	48133813	48134013
chr7	+	48204478	48204678
chr7	+	48283609	48283809
chr7	-	49592989	49593189
chr7	+	49909724	49909924
chr7	-	50373790	50373990
chr7	-	50381936	50382136
chr7	-	50511770	50511970
chr7	-	50545815	50546015
chr7	-	50871498	50871698
chr7	-	51061851	51062051
chr7	+	53653209	53653409
chr7	-	54384712	54384912
chr7	+	54599196	54599396
chr7	+	54983986	54984186
chr7	-	55208132	55208332
chr7	-	55334321	55334521
chr7	-	55363033	55363233
chr7	-	55527238	55527438
chr7	+	55676126	55676326
chr7	+	55764862	55765062
chr7	+	55796609	55796809
chr7	-	55806604	55806804
chr7	+	55862774	55862974
chr7	+	55894122	55894322
chr7	+	55910182	55910382
chr7	+	55914697	55914897
chr7	-	55915014	55915214
chr7	-	55929679	55929879
chr7	-	55946378	55946578
chr7	+	57010449	57010649
chr7	-	63153685	63153885
chr7	+	63467252	63467452
chr7	+	63610650	63610850
chr7	+	63735777	63735977
chr7	+	63821907	63822107
chr7	+	63822523	63822723
chr7	+	64296763	64296963
chr7	-	64297965	64298165
chr7	+	64557197	64557397
chr7	-	64782703	64782903
chr7	+	64890910	64891110
chr7	+	64990738	64990938
chr7	+	64991303	64991503
chr7	+	65036639	65036839
chr7	+	65195446	65195646
chr7	+	65542210	65542410
chr7	+	65684162	65684362
chr7	-	65851162	65851362
chr7	+	65904226	65904426
chr7	+	65907000	65907200
chr7	+	65926788	65926988
chr7	+	66217870	66218070
chr7	+	68808721	68808921
chr7	-	70042678	70042878
chr7	+	71188121	71188321
chr7	+	71841789	71841989
chr7	-	71858713	71858913
chr7	+	71880740	71880940
chr7	+	72182837	72183037
chr7	-	72369834	72370034
chr7	-	72396995	72397195
chr7	-	72411224	72411424
chr7	-	72433495	72433695
chr7	+	72482980	72483180
chr7	+	72529793	72529993
chr7	-	72568104	72568304
chr7	+	72700798	72700998
chr7	+	72723772	72723972
chr7	+	72894143	72894343
chr7	+	72944527	72944727
chr7	+	73046390	73046590
chr7	-	73075051	73075251
chr7	+	73113051	73113251
chr7	+	73197227	73197427
chr7	+	73371609	73371809
chr7	-	73548213	73548413
chr7	-	73692718	73692918
chr7	-	73745912	73746112
chr7	+	73933700	73933900
chr7	-	73969507	73969707
chr7	+	74032124	74032324
chr7	-	74636010	74636210
chr7	+	74677377	74677577
chr7	-	74873217	74873417
chr7	+	75087411	75087611
chr7	+	75155132	75155332
chr7	-	75228150	75228350
chr7	+	75304189	75304389
chr7	+	75328597	75328797
chr7	-	75577045	75577245
chr7	+	75678074	75678274
chr7	+	75703281	75703481
chr7	+	75756274	75756474
chr7	+	75771103	75771303
chr7	+	75785423	75785623
chr7	+	76510713	76510913
chr7	-	76556754	76556954
chr7	+	76651053	76651253
chr7	+	76844844	76845044
chr7	+	77010176	77010376
chr7	+	77128499	77128699
chr7	-	77182927	77183127
chr7	+	78726786	78726986
chr7	+	79462716	79462916
chr7	-	79920828	79921028
chr7	-	80102713	80102913
chr7	-	81036840	81037040
chr7	-	81623617	81623817
chr7	-	82120602	82120802
chr7	-	82764242	82764442
chr7	-	83408919	83409119
chr7	+	84395507	84395707
chr7	-	86039581	86039781
chr7	+	86215118	86215318
chr7	-	86439018	86439218
chr7	-	86473025	86473225
chr7	-	86615652	86615852
chr7	-	86623151	86623351
chr7	-	86746643	86746843
chr7	+	86873883	86874083
chr7	+	86924587	86924787
chr7	+	86974186	86974386
chr7	-	87044717	87044917
chr7	+	87132396	87132596
chr7	+	87151817	87152017
chr7	-	87208517	87208717
chr7	-	87492909	87493109
chr7	+	87557579	87557779
chr7	+	88491918	88492118
chr7	+	89434568	89434768
chr7	+	89500734	89500934
chr7	+	89529186	89529386
chr7	+	89550836	89551036
chr7	+	89556655	89556855
chr7	+	89626579	89626779
chr7	+	89877981	89878181
chr7	-	89983576	89983776
chr7	+	91153819	91154019
chr7	-	91215113	91215313
chr7	-	91405838	91406038
chr7	-	91508889	91509089
chr7	+	91515798	91515998
chr7	-	91721944	91722144
chr7	+	91802071	91802271
chr7	-	91802890	91803090
chr7	-	91853361	91853561
chr7	-	91855569	91855769
chr7	-	92048797	92048997
chr7	+	92492864	92493064
chr7	+	92513628	92513828
chr7	+	92533311	92533511
chr7	+	92565464	92565664
chr7	-	92577514	92577714
chr7	-	92751632	92751832
chr7	+	92760693	92760893
chr7	-	92865735	92865935
chr7	+	93164353	93164553
chr7	-	93180806	93181006
chr7	+	93277960	93278160
chr7	+	93671509	93671709
chr7	-	93784181	93784381
chr7	+	93929752	93929952
chr7	-	94543471	94543671
chr7	-	94592357	94592557
chr7	-	94668678	94668878
chr7	+	94708640	94708840
chr7	-	94760122	94760322
chr7	+	94869926	94870126
chr7	-	95078801	95079001
chr7	-	95570915	95571115
chr7	-	95760381	95760581
chr7	+	95983450	95983650
chr7	-	96280377	96280577
chr7	+	96298031	96298231
chr7	-	97006699	97006899
chr7	-	97138460	97138660
chr7	+	97263806	97264006
chr7	-	97381244	97381444
chr7	+	97519684	97519884
chr7	-	97555901	97556101
chr7	-	97580480	97580680
chr7	+	97674564	97674764
chr7	-	97891851	97892051
chr7	+	98111850	98112050
chr7	-	98123525	98123725
chr7	+	98385799	98385999
chr7	+	98580253	98580453
chr7	-	98628053	98628253
chr7	+	98650609	98650809
chr7	-	98653461	98653661
chr7	+	98676863	98677063
chr7	-	98681460	98681660
chr7	+	98708184	98708384
chr7	+	98721733	98721933
chr7	-	98722062	98722262
chr7	+	98741711	98741911
chr7	+	98754525	98754725
chr7	+	98803960	98804160
chr7	+	98805935	98806135
chr7	-	98862272	98862472
chr7	-	98918851	98919051
chr7	-	98973427	98973627
chr7	+	99026084	99026284
chr7	-	99070461	99070661
chr7	-	99159054	99159254
chr7	+	99218018	99218218
chr7	+	99266226	99266426
chr7	-	99299680	99299880
chr7	-	99317536	99317736
chr7	+	99319376	99319576
chr7	-	99331341	99331541
chr7	-	99339659	99339859
chr7	-	99340990	99341190
chr7	+	99343337	99343537
chr7	-	99362137	99362337
chr7	-	99398194	99398394
chr7	+	99419107	99419307
chr7	+	99424162	99424362
chr7	+	99513911	99514111
chr7	+	99551046	99551246
chr7	+	99600292	99600492
chr7	+	99600762	99600962
chr7	-	99615995	99616195
chr7	-	99658731	99658931
chr7	+	99662695	99662895
chr7	-	99673964	99674164
chr7	-	99705961	99706161
chr7	+	99719350	99719550
chr7	+	99728893	99729093
chr7	+	99732586	99732786
chr7	-	99781842	99782042
chr7	-	99818283	99818483
chr7	-	99818598	99818798
chr7	+	99827954	99828154
chr7	+	99832049	99832249
chr7	+	99845502	99845702
chr7	-	99883503	99883703
chr7	+	99898403	99898603
chr7	-	99918597	99918797
chr7	-	99963268	99963468
chr7	+	100069051	100069251
chr7	+	100096691	100096891
chr7	+	100109932	100110132
chr7	+	100123355	100123555
chr7	-	100123686	100123886
chr7	+	100135236	100135436
chr7	+	100267635	100267835
chr7	+	100366935	100367135
chr7	+	100393108	100393308
chr7	-	100393489	100393689
chr7	-	100410237	100410437
chr7	-	100437232	100437432
chr7	+	100453681	100453881
chr7	-	100454934	100455134
chr7	-	100473603	100473803
chr7	-	100480856	100481056
chr7	-	100555749	100555949
chr7	+	100865555	100865755
chr7	+	101152628	101152828
chr7	+	101631585	101631785
chr7	-	101673349	101673549
chr7	-	101692149	101692349
chr7	+	101698680	101698880
chr7	-	101699328	101699528
chr7	-	101710438	101710638
chr7	-	101746149	101746349
chr7	-	101804193	101804393
chr7	-	101845368	101845568
chr7	+	101905749	101905949
chr7	+	101985888	101986088
chr7	-	102169084	102169284
chr7	+	102263548	102263748
chr7	-	102309810	102310010
chr7	-	102354622	102354822
chr7	-	102492123	102492323
chr7	+	102514030	102514230
chr7	-	102531957	102532157
chr7	+	102578756	102578956
chr7	-	102582180	102582380
chr7	-	102655276	102655476
chr7	-	103151584	103151784
chr7	+	103442031	103442231
chr7	+	103970871	103971071
chr7	-	104275422	104275622
chr7	-	104438184	104438384
chr7	+	104742312	104742512
chr7	-	104766756	104766956
chr7	-	104854720	104854920
chr7	+	105110574	105110774
chr7	+	105209039	105209239
chr7	-	105236008	105236208
chr7	-	105333680	105333880
chr7	-	105346609	105346809
chr7	+	105519024	105519224
chr7	+	106106731	106106931
chr7	+	106304475	106304675
chr7	-	106414459	106414659
chr7	+	106797998	106798198
chr7	+	106805339	106805539
chr7	+	106818076	106818276
chr7	+	106897490	106897690
chr7	-	106978573	106978773
chr7	+	107028574	107028774
chr7	-	107125686	107125886
chr7	-	107236130	107236330
chr7	-	107268743	107268943
chr7	-	107350558	107350758
chr7	-	107384544	107384744
chr7	-	107472165	107472365
chr7	-	107806339	107806539
chr7	-	110721349	110721549
chr7	-	110970997	110971197
chr7	-	111012377	111012577
chr7	+	111439907	111440107
chr7	+	111520677	111520877
chr7	+	111689567	111689767
chr7	-	111718950	111719150
chr7	-	112009325	112009525
chr7	-	113116327	113116527
chr7	+	113152624	113152824
chr7	+	113732687	113732887
chr7	+	113863396	113863596
chr7	+	114156731	114156931
chr7	-	114157134	114157334
chr7	+	115218066	115218266
chr7	+	115468337	115468537
chr7	+	115482823	115483023
chr7	+	115734063	115734263
chr7	+	115760328	115760528
chr7	+	115965471	115965671
chr7	+	116121930	116122130
chr7	+	116333560	116333760
chr7	-	116333850	116334050
chr7	-	116554799	116554999
chr7	+	116661160	116661360
chr7	-	116714153	116714353
chr7	-	116969427	116969627
chr7	+	117107139	117107339
chr7	+	117419457	117419657
chr7	+	117468234	117468434
chr7	-	119509753	119509953
chr7	+	120090502	120090702
chr7	+	120184967	120185167
chr7	+	120249468	120249668
chr7	+	120333729	120333929
chr7	+	120616761	120616961
chr7	-	121107563	121107763
chr7	-	121363543	121363743
chr7	-	121815296	121815496
chr7	-	122415107	122415307
chr7	-	122730912	122731112
chr7	-	122744041	122744241
chr7	-	122848615	122848815
chr7	+	122982422	122982622
chr7	+	123108564	123108764
chr7	-	123188530	123188730
chr7	+	124130969	124131169
chr7	-	124387573	124387773
chr7	-	126340718	126340918
chr7	+	126625301	126625501
chr7	+	126822886	126823086
chr7	-	126828003	126828203
chr7	+	126849205	126849405
chr7	-	126886457	126886657
chr7	-	127486167	127486367
chr7	-	127573797	127573997
chr7	-	127637760	127637960
chr7	+	127643560	127643760
chr7	+	127712961	127713161
chr7	+	127714450	127714650
chr7	+	127909451	127909651
chr7	+	127950616	127950816
chr7	-	127982810	127983010
chr7	+	128009243	128009443
chr7	+	128026123	128026323
chr7	+	128028151	128028351
chr7	+	128043253	128043453
chr7	-	128064995	128065195
chr7	+	128114190	128114390
chr7	-	128176282	128176482
chr7	+	128288455	128288655
chr7	+	128395269	128395469
chr7	+	128436974	128437174
chr7	+	128611132	128611332
chr7	+	128673612	128673812
chr7	-	128891366	128891566
chr7	-	129114763	129114963
chr7	-	129257515	129257715
chr7	+	129284811	129285011
chr7	-	129304601	129304801
chr7	+	129438963	129439163
chr7	+	129447069	129447269
chr7	+	129502518	129502718
chr7	+	129532335	129532535
chr7	+	129581356	129581556
chr7	+	129614688	129614888
chr7	-	129619138	129619338
chr7	-	129634047	129634247
chr7	+	129674525	129674725
chr7	+	129728958	129729158
chr7	-	129729315	129729515
chr7	+	129827080	129827280
chr7	+	130517236	130517436
chr7	-	130541448	130541648
chr7	-	130653448	130653648
chr7	-	131290661	131290861
chr7	+	131649319	131649519
chr7	-	131867047	131867247
chr7	+	132223671	132223871
chr7	+	132416790	132416990
chr7	-	133269673	133269873
chr7	-	133446862	133447062
chr7	-	133451487	133451687
chr7	+	133600803	133601003
chr7	+	133672448	133672648
chr7	+	133820658	133820858
chr7	+	134070558	134070758
chr7	-	134130003	134130203
chr7	-	134308879	134309079
chr7	-	134309815	134310015
chr7	-	134351006	134351206
chr7	+	134353186	134353386
chr7	-	134374046	134374246
chr7	+	134579960	134580160
chr7	-	134699976	134700176
chr7	-	134863527	134863727
chr7	-	134879203	134879403
chr7	-	135093634	135093834
chr7	-	136395640	136395840
chr7	-	136832004	136832204
chr7	+	137143404	137143604
chr7	+	137230400	137230600
chr7	+	137239665	137239865
chr7	-	137603303	137603503
chr7	-	137798512	137798712
chr7	-	137901879	137902079
chr7	-	137911252	137911452
chr7	-	137980113	137980313
chr7	-	138176680	138176880
chr7	-	138216032	138216232
chr7	+	138250824	138251024
chr7	+	138276454	138276654
chr7	+	138378804	138379004
chr7	+	138411193	138411393
chr7	-	138516473	138516673
chr7	+	138624686	138624886
chr7	+	139025016	139025216
chr7	-	139028621	139028821
chr7	-	139211019	139211219
chr7	+	139535221	139535421
chr7	-	139560832	139561032
chr7	-	139624996	139625196
chr7	+	139754186	139754386
chr7	+	139827393	139827593
chr7	-	139851253	139851453
chr7	-	140003197	140003397
chr7	-	140159520	140159720
chr7	+	140568788	140568988
chr7	-	140708552	140708752
chr7	+	140890166	140890366
chr7	-	140892175	140892375
chr7	+	141098997	141099197
chr7	+	141161288	141161488
chr7	-	141324425	141324625
chr7	+	141410479	141410679
chr7	+	141944493	141944693
chr7	+	141986365	141986565
chr7	-	142077923	142078123
chr7	-	142088733	142088933
chr7	-	142090495	142090695
chr7	-	142092617	142092817
chr7	-	142144379	142144579
chr7	+	142175927	142176127
chr7	+	142348922	142349122
chr7	+	142477814	142478014
chr7	+	142500152	142500352
chr7	+	142505268	142505468
chr7	+	142506028	142506228
chr7	-	142530323	142530523
chr7	-	142572955	142573155
chr7	-	142573698	142573898
chr7	+	142576305	142576505
chr7	-	142595710	142595910
chr7	+	142622453	142622653
chr7	+	142854222	142854422
chr7	+	142855820	142856020
chr7	-	142945723	142945923
chr7	+	143010529	143010729
chr7	+	143500894	143501094
chr7	-	143726311	143726511
chr7	-	143802588	143802788
chr7	+	143970100	143970300
chr7	+	145908809	145909009
chr7	+	147543929	147544129
chr7	+	147748580	147748780
chr7	+	147888514	147888714
chr7	-	147981339	147981539
chr7	-	148155888	148156088
chr7	-	148215458	148215658
chr7	+	148260735	148260935
chr7	+	148288483	148288683
chr7	+	148301355	148301555
chr7	+	148332871	148333071
chr7	+	148384696	148384896
chr7	-	148397097	148397297
chr7	-	148585852	148586052
chr7	-	148611787	148611987
chr7	-	148629243	148629443
chr7	-	148687756	148687956
chr7	-	148756299	148756499
chr7	+	148905535	148905735
chr7	+	148917641	148917841
chr7	-	149008907	149009107
chr7	-	149428157	149428357
chr7	+	149474972	149475172
chr7	+	149605363	149605563
chr7	-	149704696	149704896
chr7	+	149764593	149764793
chr7	+	149826849	149827049
chr7	+	149854582	149854782
chr7	-	149875664	149875864
chr7	-	149926912	149927112
chr7	+	149930901	149931101
chr7	+	149936749	149936949
chr7	-	149992777	149992977
chr7	-	150087590	150087790
chr7	-	150094473	150094673
chr7	+	150112373	150112573
chr7	-	150128698	150128898
chr7	-	150184155	150184355
chr7	+	150192346	150192546
chr7	+	150198735	150198935
chr7	-	150213757	150213957
chr7	-	150214658	150214858
chr7	+	150216709	150216909
chr7	+	150251326	150251526
chr7	+	150272676	150272876
chr7	-	150273049	150273249
chr7	+	150360838	150361038
chr7	-	150369009	150369209
chr7	+	150383018	150383218
chr7	-	150480201	150480401
chr7	-	150516716	150516916
chr7	-	150572979	150573179
chr7	-	150625749	150625949
chr7	+	151011039	151011239
chr7	+	151105476	151105676
chr7	-	151229256	151229456
chr7	-	151273993	151274193
chr7	-	151493409	151493609
chr7	+	151810573	151810773
chr7	+	151917718	151917918
chr7	-	154115103	154115303
chr7	-	154205690	154205890
chr7	+	154220163	154220363
chr7	+	154530722	154530922
chr7	+	154957143	154957343
chr7	-	155032197	155032397
chr7	+	155103792	155103992
chr7	-	155936063	155936263
chr7	-	156055347	156055547
chr7	+	156184897	156185097
chr7	-	156242895	156243095
chr7	+	156301629	156301829
chr7	+	156455778	156455978
chr7	-	156650808	156651008
chr7	-	157781954	157782154
chr7	-	157979611	157979811
chr7	-	157985666	157985866
chr7	-	158040448	158040648
chr7	-	158085894	158086094
chr7	+	158121055	158121255
chr7	-	158203847	158204047
chr7	-	158350746	158350946
chr7	-	158434714	158434914
