# Supplementary material for: Intergenic, gene terminal, and intragenic CpG islands in the human genome
Source: BMC Genomics. 2010 Jan 19;11:48. doi: 10.1186/1471-2164-11-48 (PMC2817693; doi:10.1186/1471-2164-11-48)
Supplement: Additional file 2 — Gene elements. The archive contains row data used for statistical significance of gene elements and CGIs overlap. See Table 1 and Figure 1 in the manuscript. [file 1471-2164-11-48-S2.ZIP › 1intron_coding_exon_200bp_3/1intron_coding_exon_200bp_3_chr8.txt]

chr8	+	159089	159289
chr8	+	183520	183720
chr8	+	371139	371339
chr8	-	371445	371645
chr8	+	670939	671139
chr8	+	847710	847910
chr8	+	1501054	1501254
chr8	+	1715621	1715821
chr8	+	1778724	1778924
chr8	+	1793331	1793531
chr8	+	1804565	1804765
chr8	+	1818006	1818206
chr8	+	1987481	1987681
chr8	+	6254006	6254206
chr8	-	6276516	6276716
chr8	-	6364924	6365124
chr8	+	6407375	6407575
chr8	-	6553817	6554017
chr8	-	6781074	6781274
chr8	-	6861032	6861232
chr8	-	7296132	7296332
chr8	+	7308174	7308374
chr8	-	7743040	7743240
chr8	+	8784780	8784980
chr8	+	8902688	8902888
chr8	+	9474877	9475077
chr8	+	10102551	10102751
chr8	-	10420660	10420860
chr8	-	10516693	10516893
chr8	-	10729696	10729896
chr8	-	10793837	10794037
chr8	+	11095294	11095494
chr8	+	11189911	11190111
chr8	-	11251211	11251411
chr8	+	11332757	11332957
chr8	+	11440768	11440968
chr8	+	11643635	11643835
chr8	+	11674314	11674514
chr8	+	11677919	11678119
chr8	-	11697850	11698050
chr8	+	11748046	11748246
chr8	-	12382816	12383016
chr8	-	12637281	12637481
chr8	+	12639674	12639874
chr8	-	12854239	12854439
chr8	-	13017538	13017738
chr8	-	13303500	13303700
chr8	+	14456411	14456611
chr8	-	15442449	15442649
chr8	-	16077181	16077381
chr8	+	16903426	16903626
chr8	+	16965762	16965962
chr8	-	17058734	17058934
chr8	+	17146715	17146915
chr8	+	17167585	17167785
chr8	-	17178348	17178548
chr8	+	17314948	17315148
chr8	+	17446134	17446334
chr8	+	17456545	17456745
chr8	-	17479102	17479302
chr8	-	17556456	17556656
chr8	-	17586332	17586532
chr8	-	17617691	17617891
chr8	-	17645589	17645789
chr8	+	17787080	17787280
chr8	+	17838721	17838921
chr8	-	17874477	17874677
chr8	-	17977377	17977577
chr8	-	18557476	18557676
chr8	+	18710344	18710544
chr8	+	19234544	19234744
chr8	-	19259075	19259275
chr8	+	19406791	19406991
chr8	+	19724028	19724228
chr8	-	19841320	19841520
chr8	+	20082431	20082631
chr8	-	20099334	20099534
chr8	-	20155377	20155577
chr8	+	21826795	21826995
chr8	+	21880112	21880312
chr8	+	22012202	22012402
chr8	-	22015308	22015508
chr8	-	22041288	22041488
chr8	-	22054156	22054356
chr8	+	22069594	22069794
chr8	+	22075830	22076030
chr8	-	22079012	22079212
chr8	+	22141450	22141650
chr8	+	22160477	22160677
chr8	+	22194376	22194576
chr8	+	22321566	22321766
chr8	+	22388210	22388410
chr8	+	22468119	22468319
chr8	+	22494635	22494835
chr8	+	22514138	22514338
chr8	+	22514968	22515168
chr8	+	22519341	22519541
chr8	-	22529707	22529907
chr8	-	22543463	22543663
chr8	-	22558262	22558462
chr8	+	22840841	22841041
chr8	-	22918085	22918285
chr8	-	22940747	22940947
chr8	+	22982008	22982208
chr8	-	23016640	23016840
chr8	-	23068438	23068638
chr8	+	23138013	23138213
chr8	-	23160453	23160653
chr8	-	23273724	23273924
chr8	-	23362398	23362598
chr8	+	23767663	23767863
chr8	+	24213230	24213430
chr8	+	24305518	24305718
chr8	+	24355729	24355929
chr8	+	24828821	24829021
chr8	+	25156905	25157105
chr8	-	25286152	25286352
chr8	-	25335102	25335302
chr8	+	25371431	25371631
chr8	-	25416978	25417178
chr8	+	25801074	25801274
chr8	+	26206897	26207097
chr8	+	26304474	26304674
chr8	+	26495200	26495400
chr8	-	26557525	26557725
chr8	-	26772640	26772840
chr8	-	27155927	27156127
chr8	+	27224034	27224234
chr8	+	27333127	27333327
chr8	-	27344907	27345107
chr8	+	27384219	27384419
chr8	-	27404744	27404944
chr8	-	27519959	27520159
chr8	-	27522521	27522721
chr8	+	27527888	27528088
chr8	-	27547644	27547844
chr8	-	27662035	27662235
chr8	-	27678688	27678888
chr8	-	27741635	27741835
chr8	-	27879979	27880179
chr8	+	27944478	27944678
chr8	+	28010453	28010653
chr8	+	28013062	28013262
chr8	-	28242720	28242920
chr8	-	28273261	28273461
chr8	+	28396583	28396783
chr8	+	28433872	28434072
chr8	-	28631644	28631844
chr8	-	28707424	28707624
chr8	+	28803109	28803309
chr8	+	28883277	28883477
chr8	-	28883956	28884156
chr8	-	29158876	29159076
chr8	-	29253680	29253880
chr8	-	29639859	29640059
chr8	-	30047118	30047318
chr8	+	30059704	30059904
chr8	+	30078754	30078954
chr8	+	30140967	30141167
chr8	-	30362217	30362417
chr8	-	30612183	30612383
chr8	-	30689148	30689348
chr8	-	30776814	30777014
chr8	+	30818861	30819061
chr8	+	31036009	31036209
chr8	+	32572686	32572886
chr8	-	32625446	32625646
chr8	-	33371316	33371516
chr8	+	33438231	33438431
chr8	-	33462282	33462482
chr8	-	33486993	33487193
chr8	-	33535832	33536032
chr8	-	33569273	33569473
chr8	+	33574154	33574354
chr8	+	35526150	35526350
chr8	+	37673619	37673819
chr8	+	37716839	37717039
chr8	+	37742000	37742200
chr8	-	37774211	37774411
chr8	-	37825332	37825532
chr8	-	37847205	37847405
chr8	-	37851999	37852199
chr8	+	37875546	37875746
chr8	+	38033554	38033754
chr8	+	38082851	38083051
chr8	-	38083842	38084042
chr8	-	38125430	38125630
chr8	+	38152749	38152949
chr8	+	38169161	38169361
chr8	+	38210867	38211067
chr8	-	38222626	38222826
chr8	-	38245137	38245337
chr8	+	38323971	38324171
chr8	+	38376745	38376945
chr8	-	38377085	38377285
chr8	-	38402921	38403121
chr8	-	38406624	38406824
chr8	+	38504797	38504997
chr8	+	38801781	38801981
chr8	-	38951406	38951606
chr8	-	38970337	38970537
chr8	+	38972688	38972888
chr8	+	38984360	38984560
chr8	+	39094560	39094760
chr8	+	39222557	39222757
chr8	+	39301687	39301887
chr8	-	39561354	39561554
chr8	+	39814606	39814806
chr8	+	39894349	39894549
chr8	-	39911895	39912095
chr8	-	40744407	40744607
chr8	+	41283197	41283397
chr8	+	41473983	41474183
chr8	+	41512834	41513034
chr8	-	41575981	41576181
chr8	-	41623371	41623571
chr8	-	41640418	41640618
chr8	-	41734813	41735013
chr8	+	42024852	42025052
chr8	-	42131636	42131836
chr8	+	42169588	42169788
chr8	+	42265107	42265307
chr8	-	42315361	42315561
chr8	+	42353409	42353609
chr8	-	42370954	42371154
chr8	+	42448576	42448776
chr8	+	42522754	42522954
chr8	-	42671899	42672099
chr8	-	42739505	42739705
chr8	-	42813682	42813882
chr8	+	42861827	42862027
chr8	+	42880271	42880471
chr8	+	43033190	43033390
chr8	+	43096205	43096405
chr8	+	43156243	43156443
chr8	+	43271118	43271318
chr8	+	49036427	49036627
chr8	-	49083584	49083784
chr8	-	49806616	49806816
chr8	+	49996098	49996298
chr8	+	50148969	50149169
chr8	-	51469379	51469579
chr8	-	52449845	52450045
chr8	-	52920877	52921077
chr8	-	53287223	53287423
chr8	-	53617559	53617759
chr8	-	53759127	53759327
chr8	-	54310225	54310425
chr8	+	54916490	54916690
chr8	+	54954169	54954369
chr8	-	54956198	54956398
chr8	-	55085606	55085806
chr8	+	55176667	55176867
chr8	+	55211422	55211622
chr8	+	55697028	55697228
chr8	-	56178409	56178609
chr8	+	56837547	56837747
chr8	+	56857659	56857859
chr8	+	56885792	56885992
chr8	-	57017105	57017305
chr8	-	57149273	57149473
chr8	+	57242940	57243140
chr8	+	57289509	57289709
chr8	-	57289781	57289981
chr8	-	57387402	57387602
chr8	+	58068111	58068311
chr8	-	59053598	59053798
chr8	+	59574931	59575131
chr8	-	59640198	59640398
chr8	-	59718187	59718387
chr8	-	60035122	60035322
chr8	+	61355960	61356160
chr8	+	61633763	61633963
chr8	+	61855911	61856111
chr8	+	61896701	61896901
chr8	+	61931356	61931556
chr8	-	62375396	62375596
chr8	+	62764585	62764785
chr8	-	63324241	63324441
chr8	-	64110884	64111084
chr8	+	64160730	64160930
chr8	-	64262858	64263058
chr8	-	65699651	65699851
chr8	-	66680328	66680528
chr8	+	66701804	66702004
chr8	-	66744808	66745008
chr8	+	66863470	66863670
chr8	+	67151247	67151447
chr8	-	67202226	67202426
chr8	+	67500630	67500830
chr8	-	67568508	67568708
chr8	+	67738837	67739037
chr8	+	67754308	67754508
chr8	+	67873129	67873329
chr8	+	67888440	67888640
chr8	-	68089382	68089582
chr8	+	68136442	68136642
chr8	+	68151069	68151269
chr8	+	68177624	68177824
chr8	-	68236705	68236905
chr8	-	68377256	68377456
chr8	-	68581678	68581878
chr8	+	68820602	68820802
chr8	+	69092433	69092633
chr8	+	69112746	69112946
chr8	+	69514086	69514286
chr8	+	69520916	69521116
chr8	+	69714963	69715163
chr8	+	70650557	70650757
chr8	+	70675190	70675390
chr8	-	70676619	70676819
chr8	-	70836665	70836865
chr8	-	71143322	71143522
chr8	-	71288865	71289065
chr8	-	71674872	71675072
chr8	+	71743587	71743787
chr8	-	71756120	71756320
chr8	-	72408964	72409164
chr8	+	73149887	73150087
chr8	+	74010522	74010722
chr8	-	74083995	74084195
chr8	-	74156003	74156203
chr8	+	74368187	74368387
chr8	-	74370368	74370568
chr8	-	74670087	74670287
chr8	-	74763603	74763803
chr8	-	74945091	74945291
chr8	+	75034353	75034553
chr8	+	75053343	75053543
chr8	-	75066344	75066544
chr8	+	75395498	75395698
chr8	+	75425862	75426062
chr8	+	75918569	75918769
chr8	+	76087021	76087221
chr8	+	76622175	76622375
chr8	+	77782212	77782412
chr8	+	79676330	79676530
chr8	-	79740955	79741155
chr8	-	79813426	79813626
chr8	+	79879502	79879702
chr8	-	80686005	80686205
chr8	-	80842085	80842285
chr8	-	81077971	81078171
chr8	+	81154904	81155104
chr8	+	81574082	81574282
chr8	-	81575173	81575373
chr8	-	81767898	81768098
chr8	+	82067692	82067892
chr8	-	82355465	82355665
chr8	-	82519780	82519980
chr8	-	82555389	82555589
chr8	-	82755574	82755774
chr8	-	82788830	82789030
chr8	+	82795816	82796016
chr8	-	82807607	82807807
chr8	+	82914201	82914401
chr8	+	85849167	85849367
chr8	+	86229204	86229404
chr8	-	86277142	86277342
chr8	-	86345347	86345547
chr8	+	86440879	86441079
chr8	+	86538991	86539191
chr8	-	86563597	86563797
chr8	+	87150580	87150780
chr8	-	87180454	87180654
chr8	+	87310737	87310937
chr8	-	87455466	87455666
chr8	+	87589636	87589836
chr8	-	87610022	87610222
chr8	+	87824642	87824842
chr8	-	87947928	87948128
chr8	+	89408219	89408419
chr8	+	90843992	90844192
chr8	+	90850935	90851135
chr8	-	90991124	90991324
chr8	-	91062298	91062498
chr8	+	91065728	91065928
chr8	-	91082966	91083166
chr8	-	91163507	91163707
chr8	+	91726314	91726514
chr8	+	91882893	91883093
chr8	-	92022303	92022503
chr8	+	92121847	92122047
chr8	+	92152340	92152540
chr8	+	92270724	92270924
chr8	-	92331249	92331449
chr8	-	93096225	93096425
chr8	-	93098768	93098968
chr8	+	93998132	93998332
chr8	+	94782426	94782626
chr8	-	94836542	94836742
chr8	-	95270690	95270890
chr8	-	95334517	95334717
chr8	-	95539841	95540041
chr8	-	95599347	95599547
chr8	+	95634588	95634788
chr8	+	95723158	95723358
chr8	+	95807533	95807733
chr8	+	95846913	95847113
chr8	+	95906095	95906295
chr8	-	95930937	95931137
chr8	+	96022033	96022233
chr8	-	96106610	96106810
chr8	-	96345179	96345379
chr8	-	97314632	97314832
chr8	+	97339560	97339760
chr8	+	97354501	97354701
chr8	+	97376300	97376500
chr8	+	97674682	97674882
chr8	+	97916175	97916375
chr8	+	98742274	98742474
chr8	+	98886555	98886755
chr8	+	99012155	99012355
chr8	+	99060088	99060288
chr8	-	99085188	99085388
chr8	+	99126550	99126750
chr8	-	99146132	99146332
chr8	+	99198235	99198435
chr8	-	99204884	99205084
chr8	-	99335492	99335692
chr8	+	99906718	99906918
chr8	+	100031858	100032058
chr8	+	100119625	100119825
chr8	-	100238148	100238348
chr8	-	100969023	100969223
chr8	+	101187100	101187300
chr8	+	101233026	101233226
chr8	-	101243825	101244025
chr8	-	101356566	101356766
chr8	-	101609408	101609608
chr8	-	101699135	101699335
chr8	-	101799685	101799885
chr8	-	102006444	102006644
chr8	+	102282810	102283010
chr8	+	102624443	102624643
chr8	-	102624841	102625041
chr8	-	102774301	102774501
chr8	-	103307439	103307639
chr8	-	103313709	103313909
chr8	-	103443031	103443231
chr8	-	103733802	103734002
chr8	+	103924754	103924954
chr8	+	104123542	104123742
chr8	-	104222462	104222662
chr8	+	104327497	104327697
chr8	+	104399792	104399992
chr8	-	104453211	104453411
chr8	+	104495987	104496187
chr8	+	104501466	104501666
chr8	+	104778288	104778488
chr8	+	104966500	104966700
chr8	-	105430986	105431186
chr8	-	105532809	105533009
chr8	+	105670022	105670222
chr8	+	106500346	106500546
chr8	+	106715448	106715648
chr8	+	107760412	107760612
chr8	+	107764401	107764601
chr8	+	107791824	107792024
chr8	-	107792195	107792395
chr8	-	108384772	108384972
chr8	-	108428502	108428702
chr8	-	109042222	109042422
chr8	-	109070649	109070849
chr8	-	109321481	109321681
chr8	+	109329817	109330017
chr8	-	109525104	109525304
chr8	+	110411009	110411209
chr8	+	110417331	110417531
chr8	+	110445750	110445950
chr8	-	110632313	110632513
chr8	-	110700445	110700645
chr8	-	110724353	110724553
chr8	-	111054193	111054393
chr8	-	114396199	114396399
chr8	-	116686405	116686605
chr8	+	117836885	117837085
chr8	-	117848212	117848412
chr8	+	117947805	117948005
chr8	+	118228172	118228372
chr8	+	118234162	118234362
chr8	-	118602474	118602674
chr8	-	118918622	118918822
chr8	-	119662314	119662514
chr8	+	120033011	120033211
chr8	+	120170898	120171098
chr8	-	120719949	120720149
chr8	-	120913153	120913353
chr8	+	120936834	120937034
chr8	+	121009619	121009819
chr8	-	121229351	121229551
chr8	+	121526288	121526488
chr8	-	121527010	121527210
chr8	-	121775330	121775530
chr8	-	122698628	122698828
chr8	+	124123190	124123390
chr8	+	124158330	124158530
chr8	+	124165381	124165581
chr8	+	124210285	124210485
chr8	+	124273022	124273222
chr8	-	124273392	124273592
chr8	-	124320566	124320766
chr8	-	124415744	124415944
chr8	-	124452760	124452960
chr8	+	124477407	124477607
chr8	-	124498354	124498554
chr8	-	124594804	124595004
chr8	-	124616236	124616436
chr8	+	124818540	124818740
chr8	+	124855299	124855499
chr8	-	124865998	124866198
chr8	-	125095896	125096096
chr8	-	125412215	125412415
chr8	-	125597453	125597653
chr8	+	125620246	125620446
chr8	-	125620710	125620910
chr8	-	125637828	125638028
chr8	-	125647182	125647382
chr8	-	125648601	125648801
chr8	+	125809105	125809305
chr8	-	126057143	126057343
chr8	+	126164936	126165136
chr8	+	126232393	126232593
chr8	+	126514539	126514739
chr8	-	128820448	128820648
chr8	-	130833576	130833776
chr8	-	130857714	130857914
chr8	-	130933707	130933907
chr8	-	130952925	130953125
chr8	-	131439572	131439772
chr8	+	132120601	132120801
chr8	-	133026302	133026502
chr8	-	133267611	133267811
chr8	-	133743056	133743256
chr8	+	133840067	133840267
chr8	+	133875636	133875836
chr8	+	133880321	133880521
chr8	+	133885840	133886040
chr8	-	133948495	133948695
chr8	+	134141326	134141526
chr8	-	134272639	134272839
chr8	-	134323500	134323700
chr8	-	134361693	134361893
chr8	-	134547516	134547716
chr8	-	135719138	135719338
chr8	+	135794069	135794269
chr8	-	136539380	136539580
chr8	-	138919311	138919511
chr8	-	139230008	139230208
chr8	-	139959742	139959942
chr8	-	140700525	140700725
chr8	+	141537361	141537561
chr8	-	141590928	141591128
chr8	-	141664593	141664793
chr8	-	141840544	141840744
chr8	-	141872666	141872866
chr8	-	141958919	141959119
chr8	+	142063158	142063358
chr8	+	142217101	142217301
chr8	-	142268428	142268628
chr8	+	142307259	142307459
chr8	-	142501628	142501828
chr8	+	143433704	143433904
chr8	+	143553635	143553835
chr8	-	143779051	143779251
chr8	-	143820343	143820543
chr8	-	143829591	143829791
chr8	-	143843561	143843761
chr8	-	143854115	143854315
chr8	+	143864682	143864882
chr8	-	143918929	143919129
chr8	-	143953731	143953931
chr8	-	143957606	143957806
chr8	+	143995819	143996019
chr8	+	144173904	144174104
chr8	+	144312173	144312373
chr8	+	144366870	144367070
chr8	+	144428047	144428247
chr8	-	144446611	144446811
chr8	+	144488084	144488284
chr8	-	144522593	144522793
chr8	+	144694488	144694688
chr8	-	144712866	144713066
chr8	-	144739604	144739804
chr8	-	144740166	144740366
chr8	-	144761440	144761640
chr8	+	144769679	144769879
chr8	+	144845029	144845229
chr8	-	144870602	144870802
chr8	-	144968277	144968477
chr8	-	144978558	144978758
chr8	-	145084849	145085049
chr8	+	145166596	145166796
chr8	+	145206632	145206832
chr8	+	145209813	145210013
chr8	-	145222120	145222320
chr8	+	145230243	145230443
chr8	+	145294984	145295184
chr8	-	145347565	145347765
chr8	-	145459869	145460069
chr8	+	145485561	145485761
chr8	+	145503198	145503398
chr8	-	145508111	145508311
chr8	-	145515880	145516080
chr8	+	145552299	145552499
chr8	+	145573682	145573882
chr8	-	145597876	145598076
chr8	-	145609139	145609339
chr8	-	145612284	145612484
chr8	-	145622400	145622600
chr8	-	145638604	145638804
chr8	+	145662749	145662949
chr8	-	145664179	145664379
chr8	-	145671453	145671653
chr8	+	145693967	145694167
chr8	+	145706349	145706549
chr8	-	145724265	145724465
chr8	-	145777470	145777670
chr8	-	145974354	145974554
chr8	+	145999628	145999828
chr8	-	146025280	146025480
chr8	-	146086264	146086464
chr8	+	146142000	146142200
