# Supplementary material for: Intergenic, gene terminal, and intragenic CpG islands in the human genome
Source: BMC Genomics. 2010 Jan 19;11:48. doi: 10.1186/1471-2164-11-48 (PMC2817693; doi:10.1186/1471-2164-11-48)
Supplement: Additional file 2 — Gene elements. The archive contains row data used for statistical significance of gene elements and CGIs overlap. See Table 1 and Figure 1 in the manuscript. [file 1471-2164-11-48-S2.ZIP › 1intron_coding_exon_200bp_3/1intron_coding_exon_200bp_3_chr9.txt]

chr9	-	25265	25465
chr9	+	167522	167722
chr9	+	279308	279508
chr9	+	326380	326580
chr9	+	700602	700802
chr9	+	719849	720049
chr9	+	724546	724746
chr9	+	728083	728283
chr9	+	836758	836958
chr9	+	1041928	1042128
chr9	+	1043520	1043720
chr9	+	2022750	2022950
chr9	+	2149612	2149812
chr9	+	2160217	2160417
chr9	+	2175894	2176094
chr9	-	2612272	2612472
chr9	-	2823433	2823633
chr9	-	2827402	2827602
chr9	-	3336765	3336965
chr9	+	4115533	4115733
chr9	-	4480771	4480971
chr9	+	4656011	4656211
chr9	+	4674675	4674875
chr9	-	4687212	4687412
chr9	+	4730736	4730936
chr9	+	4813346	4813546
chr9	-	5012214	5012414
chr9	+	5421696	5421896
chr9	+	5446877	5447077
chr9	+	5452632	5452832
chr9	-	5512602	5512802
chr9	-	5791329	5791529
chr9	-	5800232	5800432
chr9	+	5822489	5822689
chr9	-	5882552	5882752
chr9	+	5918843	5919043
chr9	+	6240272	6240472
chr9	-	6403644	6403844
chr9	+	6635044	6635244
chr9	-	6783133	6783333
chr9	+	8723579	8723779
chr9	-	12684382	12684582
chr9	-	13237801	13238001
chr9	-	14136807	14137007
chr9	-	14297520	14297720
chr9	-	14662927	14663127
chr9	-	14738638	14738838
chr9	-	14760805	14761005
chr9	-	14853902	14854102
chr9	-	15172414	15172614
chr9	+	15296881	15297081
chr9	-	15413192	15413392
chr9	+	15499914	15500114
chr9	+	15561420	15561620
chr9	+	15735311	15735511
chr9	-	15769149	15769349
chr9	-	16419998	16420198
chr9	-	16573084	16573284
chr9	+	16860443	16860643
chr9	+	17133084	17133284
chr9	+	17287986	17288186
chr9	+	17736862	17737062
chr9	+	18494625	18494825
chr9	+	18647435	18647635
chr9	-	18816462	18816662
chr9	-	18940936	18941136
chr9	-	19046403	19046603
chr9	-	19070671	19070871
chr9	-	19079558	19079758
chr9	-	19086768	19086968
chr9	+	19289025	19289225
chr9	-	19337085	19337285
chr9	+	19369987	19370187
chr9	+	19413658	19413858
chr9	-	19413975	19414175
chr9	-	19612298	19612498
chr9	-	20350840	20351040
chr9	+	20612043	20612243
chr9	+	20707591	20707791
chr9	-	20919596	20919796
chr9	+	21021351	21021551
chr9	-	21792781	21792981
chr9	-	21961208	21961408
chr9	+	23751803	23752003
chr9	-	26084626	26084826
chr9	-	26877512	26877712
chr9	-	26918407	26918607
chr9	+	26936694	26936894
chr9	+	26967924	26968124
chr9	-	26978727	26978927
chr9	-	26988240	26988440
chr9	-	27286737	27286937
chr9	-	27349235	27349435
chr9	-	27540706	27540906
chr9	+	27556474	27556674
chr9	+	32397057	32397257
chr9	-	32398650	32398850
chr9	-	32490938	32491138
chr9	-	32540967	32541167
chr9	-	32561051	32561251
chr9	-	32974856	32975056
chr9	-	32976029	32976229
chr9	-	32978128	32978328
chr9	+	32991364	32991564
chr9	-	33038257	33038457
chr9	-	33063805	33064005
chr9	+	33156555	33156755
chr9	-	33230268	33230468
chr9	+	33254021	33254221
chr9	+	33255806	33256006
chr9	+	33260948	33261148
chr9	+	33284216	33284416
chr9	-	33285426	33285626
chr9	-	33376540	33376740
chr9	-	33385194	33385394
chr9	-	33433891	33434091
chr9	+	33463586	33463786
chr9	+	33518523	33518723
chr9	+	33786439	33786639
chr9	-	33807933	33808133
chr9	-	33917079	33917279
chr9	-	33931861	33932061
chr9	-	34001663	34001863
chr9	-	34088516	34088716
chr9	+	34116151	34116351
chr9	+	34224012	34224212
chr9	-	34232107	34232307
chr9	-	34245164	34245364
chr9	+	34249393	34249593
chr9	-	34329165	34329365
chr9	-	34371130	34371330
chr9	-	34375780	34375980
chr9	+	34448001	34448201
chr9	-	34449052	34449252
chr9	-	34554831	34555031
chr9	-	34608758	34608958
chr9	+	34636884	34637084
chr9	-	34645315	34645515
chr9	-	34680340	34680540
chr9	+	34982995	34983195
chr9	-	34983442	34983642
chr9	-	35058360	35058560
chr9	-	35083578	35083778
chr9	-	35084357	35084557
chr9	-	35092821	35093021
chr9	+	35097177	35097377
chr9	+	35217810	35218010
chr9	+	35544855	35545055
chr9	-	35664360	35664560
chr9	-	35679269	35679469
chr9	+	35715361	35715561
chr9	+	35738142	35738342
chr9	+	35740038	35740238
chr9	-	35783073	35783273
chr9	-	35803782	35803982
chr9	-	35809998	35810198
chr9	+	35835770	35835970
chr9	+	36042060	36042260
chr9	+	36137581	36137781
chr9	-	36181271	36181471
chr9	-	36236480	36236680
chr9	-	36362591	36362791
chr9	+	36389893	36390093
chr9	-	36571737	36571937
chr9	+	37023782	37023982
chr9	+	37291983	37292183
chr9	+	37414640	37414840
chr9	+	37416333	37416533
chr9	+	37420306	37420506
chr9	+	37476498	37476698
chr9	+	37477658	37477858
chr9	+	37697211	37697411
chr9	-	37752115	37752315
chr9	+	37774517	37774717
chr9	+	37809083	37809283
chr9	-	37844980	37845180
chr9	-	38006129	38006329
chr9	-	38404201	38404401
chr9	-	38565696	38565896
chr9	-	38606042	38606242
chr9	-	39257004	39257204
chr9	-	40248265	40248465
chr9	+	40518347	40518547
chr9	+	44501702	44501902
chr9	-	45569425	45569625
chr9	-	45778910	45779110
chr9	-	66937500	66937700
chr9	-	67537080	67537280
chr9	+	68143232	68143432
chr9	+	68222467	68222667
chr9	+	68668364	68668564
chr9	+	68890653	68890853
chr9	+	69056816	69057016
chr9	+	69060607	69060807
chr9	-	69180740	69180940
chr9	-	69320614	69320814
chr9	+	69604122	69604322
chr9	+	69688785	69688985
chr9	+	69888852	69889052
chr9	-	69988290	69988490
chr9	+	70016829	70017029
chr9	-	70103734	70103934
chr9	-	70691062	70691262
chr9	-	70708982	70709182
chr9	-	71714733	71714933
chr9	-	71756307	71756507
chr9	+	71904766	71904966
chr9	-	71994153	71994353
chr9	+	72204897	72205097
chr9	-	72493135	72493335
chr9	+	72797204	72797404
chr9	-	74342454	74342654
chr9	-	74661435	74661635
chr9	-	74703219	74703419
chr9	-	74860902	74861102
chr9	-	74861919	74862119
chr9	+	74922595	74922795
chr9	+	74961772	74961972
chr9	+	75776647	75776847
chr9	-	76155322	76155522
chr9	-	76237040	76237240
chr9	-	76497154	76497354
chr9	-	76548570	76548770
chr9	+	76750197	76750397
chr9	-	77022275	77022475
chr9	-	77373724	77373924
chr9	+	77875369	77875569
chr9	+	78109640	78109840
chr9	+	78144870	78145070
chr9	-	79417304	79417504
chr9	+	81532485	81532685
chr9	+	81773723	81773923
chr9	-	81833474	81833674
chr9	-	82870391	82870591
chr9	-	83092986	83093186
chr9	-	83158217	83158417
chr9	-	83194227	83194427
chr9	+	83311886	83312086
chr9	-	83473429	83473629
chr9	-	83530625	83530825
chr9	-	83643798	83643998
chr9	-	83753122	83753322
chr9	-	83789459	83789659
chr9	-	83822256	83822456
chr9	+	84184842	84185042
chr9	+	84546426	84546626
chr9	+	85800627	85800827
chr9	-	85858367	85858567
chr9	-	85922061	85922261
chr9	-	86072500	86072700
chr9	-	86118712	86118912
chr9	-	86161746	86161946
chr9	-	86184575	86184775
chr9	+	86196948	86197148
chr9	+	87449221	87449421
chr9	+	87494188	87494388
chr9	+	87572294	87572494
chr9	+	87573840	87574040
chr9	-	87727670	87727870
chr9	+	87818640	87818840
chr9	+	88293208	88293408
chr9	+	88306763	88306963
chr9	+	88415354	88415554
chr9	-	88835711	88835911
chr9	+	89022255	89022455
chr9	+	89159437	89159637
chr9	+	89163919	89164119
chr9	+	89169815	89170015
chr9	-	89185949	89186149
chr9	-	89207997	89208197
chr9	+	89249619	89249819
chr9	+	89449699	89449899
chr9	-	90686153	90686353
chr9	-	91197993	91198193
chr9	-	91597939	91598139
chr9	-	91617656	91617856
chr9	-	91954400	91954600
chr9	-	92127677	92127877
chr9	-	92130120	92130320
chr9	-	92161194	92161394
chr9	+	92165659	92165859
chr9	-	92167943	92168143
chr9	-	92243023	92243223
chr9	-	92257315	92257515
chr9	-	92312619	92312819
chr9	+	92364211	92364411
chr9	+	92452949	92453149
chr9	-	92453231	92453431
chr9	-	92500519	92500719
chr9	+	92606141	92606341
chr9	-	92651708	92651908
chr9	-	92697741	92697941
chr9	+	92716651	92716851
chr9	+	92844560	92844760
chr9	+	92917419	92917619
chr9	-	92938190	92938390
chr9	+	92975779	92975979
chr9	+	93071331	93071531
chr9	+	93109381	93109581
chr9	-	93150422	93150622
chr9	+	93293783	93293983
chr9	+	93312776	93312976
chr9	+	93471605	93471805
chr9	+	93926886	93927086
chr9	+	93929466	93929666
chr9	+	94133976	94134176
chr9	+	94134609	94134809
chr9	-	94287020	94287220
chr9	-	94429307	94429507
chr9	+	94480777	94480977
chr9	-	94602418	94602618
chr9	-	95089354	95089554
chr9	-	95324041	95324241
chr9	+	95349797	95349997
chr9	+	95722504	95722704
chr9	+	95757862	95758062
chr9	-	95814926	95815126
chr9	-	96140300	96140500
chr9	-	96210143	96210343
chr9	+	96259249	96259449
chr9	-	96292466	96292666
chr9	-	96407321	96407521
chr9	-	96496611	96496811
chr9	-	96616684	96616884
chr9	-	96686854	96687054
chr9	-	96800735	96800935
chr9	+	96879554	96879754
chr9	+	97135582	97135782
chr9	+	97151049	97151249
chr9	+	97217089	97217289
chr9	+	97272568	97272768
chr9	+	97387820	97388020
chr9	-	97397549	97397749
chr9	-	97448099	97448299
chr9	+	97469034	97469234
chr9	-	97475753	97475953
chr9	-	97531477	97531677
chr9	-	97535597	97535797
chr9	-	97746830	97747030
chr9	-	97758176	97758376
chr9	-	97769316	97769516
chr9	+	97779694	97779894
chr9	+	97836266	97836466
chr9	-	97898778	97898978
chr9	-	97936867	97937067
chr9	-	97951822	97952022
chr9	-	97979526	97979726
chr9	-	98052681	98052881
chr9	-	98070986	98071186
chr9	-	98093764	98093964
chr9	-	98419910	98420110
chr9	-	98615918	98616118
chr9	-	98626714	98626914
chr9	+	98637769	98637969
chr9	+	98664891	98665091
chr9	+	98676884	98677084
chr9	+	98678607	98678807
chr9	-	98947140	98947340
chr9	+	99062615	99062815
chr9	+	99669676	99669876
chr9	+	99674324	99674524
chr9	-	99757200	99757400
chr9	+	99940420	99940620
chr9	+	99968018	99968218
chr9	-	99968387	99968587
chr9	+	100190820	100191020
chr9	+	100292192	100292392
chr9	+	100340400	100340600
chr9	-	101027395	101027595
chr9	+	101212575	101212775
chr9	+	101241519	101241719
chr9	-	101241848	101242048
chr9	+	101272412	101272612
chr9	+	101381838	101382038
chr9	+	101388455	101388655
chr9	-	101395943	101396143
chr9	+	101578917	101579117
chr9	+	102427386	102427586
chr9	+	102843213	102843413
chr9	+	103937782	103937982
chr9	+	103973643	103973843
chr9	+	104592590	104592790
chr9	-	104606137	104606337
chr9	-	104724994	104725194
chr9	+	104745249	104745449
chr9	+	105140854	105141054
chr9	+	105305870	105306070
chr9	+	105350251	105350451
chr9	+	105438232	105438432
chr9	+	105547231	105547431
chr9	+	105563171	105563371
chr9	+	106765767	106765967
chr9	+	106772159	106772359
chr9	+	107141775	107141975
chr9	-	107143951	107144151
chr9	-	107330104	107330304
chr9	-	108753016	108753216
chr9	+	108772631	108772831
chr9	-	108776401	108776601
chr9	-	108790070	108790270
chr9	-	108841092	108841292
chr9	-	108915274	108915474
chr9	-	109121757	109121957
chr9	+	109304931	109305131
chr9	+	109622121	109622321
chr9	+	109709124	109709324
chr9	-	109890691	109890891
chr9	-	110093298	110093498
chr9	-	110176156	110176356
chr9	-	110250787	110250987
chr9	-	110341074	110341274
chr9	-	110388127	110388327
chr9	+	110420647	110420847
chr9	-	110510819	110511019
chr9	-	110717558	110717758
chr9	+	110813707	110813907
chr9	-	111369643	111369843
chr9	-	111436103	111436303
chr9	+	111450648	111450848
chr9	+	111488740	111488940
chr9	+	111491086	111491286
chr9	-	111503551	111503751
chr9	-	111617811	111618011
chr9	+	111633008	111633208
chr9	-	111739149	111739349
chr9	-	111944121	111944321
chr9	-	111984335	111984535
chr9	-	111999449	111999649
chr9	-	112110031	112110231
chr9	+	112175104	112175304
chr9	+	112245628	112245828
chr9	-	112417087	112417287
chr9	-	112531453	112531653
chr9	-	112536069	112536269
chr9	-	112729249	112729449
chr9	+	112898191	112898391
chr9	+	112999359	112999559
chr9	-	113098112	113098312
chr9	+	113114060	113114260
chr9	-	113117605	113117805
chr9	+	113173540	113173740
chr9	-	113191615	113191815
chr9	-	113234170	113234370
chr9	+	113303339	113303539
chr9	+	113321123	113321323
chr9	+	113347074	113347274
chr9	+	113350173	113350373
chr9	+	113432965	113433165
chr9	-	113718248	113718448
chr9	-	113918575	113918775
chr9	+	114004347	114004547
chr9	+	114150892	114151092
chr9	+	114165293	114165493
chr9	-	114171853	114172053
chr9	-	114216002	114216202
chr9	-	114219367	114219567
chr9	-	114266381	114266581
chr9	-	114266859	114267059
chr9	+	114345817	114346017
chr9	+	114434184	114434384
chr9	+	114465982	114466182
chr9	-	114478905	114479105
chr9	-	114635403	114635603
chr9	-	114759973	114760173
chr9	+	114932194	114932394
chr9	-	115218549	115218749
chr9	+	115766655	115766855
chr9	-	115996421	115996621
chr9	-	116462277	116462477
chr9	-	116493627	116493827
chr9	-	116850093	116850293
chr9	+	117256128	117256328
chr9	+	117550193	117550393
chr9	-	117550562	117550762
chr9	-	119050774	119050974
chr9	-	119090983	119091183
chr9	-	120251149	120251349
chr9	-	120285575	120285775
chr9	-	120413874	120414074
chr9	-	120620378	120620578
chr9	-	120675289	120675489
chr9	-	120715893	120716093
chr9	-	120765625	120765825
chr9	+	120891813	120892013
chr9	+	120931905	120932105
chr9	+	120965561	120965761
chr9	+	120967346	120967546
chr9	-	121006933	121007133
chr9	+	121034992	121035192
chr9	+	121143593	121143793
chr9	+	121144541	121144741
chr9	-	121154321	121154521
chr9	+	121211758	121211958
chr9	+	121540956	121541156
chr9	+	121600529	121600729
chr9	-	121600830	121601030
chr9	-	121816813	121817013
chr9	+	122001259	122001459
chr9	-	122001853	122002053
chr9	-	122068864	122069064
chr9	+	122103012	122103212
chr9	+	122122074	122122274
chr9	-	122665031	122665231
chr9	-	122697231	122697431
chr9	-	122722628	122722828
chr9	+	122738911	122739111
chr9	+	122826116	122826316
chr9	+	122827846	122828046
chr9	-	122931684	122931884
chr9	+	123025764	123025964
chr9	-	123198188	123198388
chr9	-	123634464	123634664
chr9	+	123771521	123771721
chr9	+	123855592	123855792
chr9	+	124143567	124143767
chr9	-	124143888	124144088
chr9	+	124256996	124257196
chr9	-	124293033	124293233
chr9	-	124334983	124335183
chr9	-	124575183	124575383
chr9	+	124628606	124628806
chr9	+	124636655	124636855
chr9	-	124642908	124643108
chr9	+	124703542	124703742
chr9	-	124711273	124711473
chr9	-	124773240	124773440
chr9	-	124984511	124984711
chr9	+	125031276	125031476
chr9	-	125044900	125045100
chr9	-	125140940	125141140
chr9	-	125401643	125401843
chr9	+	125513948	125514148
chr9	+	125590181	125590381
chr9	+	125777103	125777303
chr9	+	126182139	126182339
chr9	+	126457014	126457214
chr9	-	126804180	126804380
chr9	+	126949547	126949747
chr9	+	127132799	127132999
chr9	+	127228824	127229024
chr9	+	127244188	127244388
chr9	-	127266637	127266837
chr9	+	127292913	127293113
chr9	+	127296629	127296829
chr9	-	127329597	127329797
chr9	+	127410452	127410652
chr9	-	127454274	127454474
chr9	+	127557176	127557376
chr9	-	127557997	127558197
chr9	-	127576398	127576598
chr9	-	127593134	127593334
chr9	-	127603484	127603684
chr9	+	127620223	127620423
chr9	+	127628332	127628532
chr9	+	127645916	127646116
chr9	-	127685079	127685279
chr9	-	127714895	127715095
chr9	-	127736525	127736725
chr9	-	127738166	127738366
chr9	-	127756675	127756875
chr9	-	127767813	127768013
chr9	-	127779357	127779557
chr9	+	127942727	127942927
chr9	-	127943230	127943430
chr9	+	127969071	127969271
chr9	-	127991497	127991697
chr9	-	128032278	128032478
chr9	-	128102023	128102223
chr9	-	128115806	128116006
chr9	+	128163932	128164132
chr9	+	128184758	128184958
chr9	+	128186786	128186986
chr9	+	128219626	128219826
chr9	+	128301198	128301398
chr9	+	128302573	128302773
chr9	+	128310814	128311014
chr9	+	128340044	128340244
chr9	+	128350507	128350707
chr9	-	128408811	128409011
chr9	-	128478861	128479061
chr9	+	128498173	128498373
chr9	+	128532801	128533001
chr9	-	128544773	128544973
chr9	-	128564573	128564773
chr9	+	128597040	128597240
chr9	+	128629965	128630165
chr9	-	128661019	128661219
chr9	-	128670989	128671189
chr9	+	128686985	128687185
chr9	+	128757727	128757927
chr9	+	128768669	128768869
chr9	-	128789585	128789785
chr9	+	128869724	128869924
chr9	+	128883935	128884135
chr9	+	128909404	128909604
chr9	+	128926299	128926499
chr9	-	128927140	128927340
chr9	-	128946140	128946340
chr9	+	128952115	128952315
chr9	-	128953465	128953665
chr9	+	129461699	129461899
chr9	-	129474699	129474899
chr9	+	129483519	129483719
chr9	-	129507960	129508160
chr9	+	129594519	129594719
chr9	-	129645245	129645445
chr9	-	129664680	129664880
chr9	+	129676771	129676971
chr9	-	129694470	129694670
chr9	-	129800387	129800587
chr9	+	129884584	129884784
chr9	+	129917267	129917467
chr9	+	130042589	130042789
chr9	+	130307528	130307728
chr9	+	130336106	130336306
chr9	+	130359044	130359244
chr9	+	130500222	130500422
chr9	+	130514693	130514893
chr9	+	130571347	130571547
chr9	+	130600231	130600431
chr9	-	130740467	130740667
chr9	-	130829338	130829538
chr9	+	130843276	130843476
chr9	+	130931024	130931224
chr9	+	131022495	131022695
chr9	+	131032263	131032463
chr9	-	131049696	131049896
chr9	+	131175016	131175216
chr9	+	131390824	131391024
chr9	+	131410853	131411053
chr9	-	131435629	131435829
chr9	-	131555891	131556091
chr9	+	131984382	131984582
chr9	-	132071986	132072186
chr9	-	132216798	132216998
chr9	-	132251413	132251613
chr9	+	132306195	132306395
chr9	+	132387049	132387249
chr9	-	132488205	132488405
chr9	+	132574600	132574800
chr9	-	132575897	132576097
chr9	-	132728278	132728478
chr9	+	132782912	132783112
chr9	-	132789033	132789233
chr9	+	132833507	132833707
chr9	+	132892021	132892221
chr9	+	132946826	132947026
chr9	+	132958587	132958787
chr9	+	132969143	132969343
chr9	-	132987568	132987768
chr9	-	133017094	133017294
chr9	-	133066474	133066674
chr9	-	133113544	133113744
chr9	-	133167126	133167326
chr9	-	133230992	133231192
chr9	+	133242748	133242948
chr9	-	133244656	133244856
chr9	-	133253101	133253301
chr9	+	133272146	133272346
chr9	+	133275259	133275459
chr9	+	133296219	133296419
chr9	+	133312093	133312293
chr9	+	133317573	133317773
chr9	+	133327061	133327261
chr9	-	133354864	133355064
chr9	+	133373443	133373643
chr9	+	133431879	133432079
chr9	-	133531387	133531587
chr9	-	133589048	133589248
chr9	-	133627278	133627478
chr9	-	133833896	133834096
chr9	+	133947740	133947940
chr9	+	134035177	134035377
chr9	+	134808501	134808701
chr9	+	134826063	134826263
chr9	-	134998713	134998913
chr9	+	135035359	135035559
chr9	+	135207784	135207984
chr9	-	135461263	135461463
chr9	+	135617299	135617499
chr9	+	135618587	135618787
chr9	+	135639636	135639836
chr9	+	135664367	135664567
chr9	-	135679689	135679889
chr9	-	135749270	135749470
chr9	+	135816993	135817193
chr9	-	135820160	135820360
chr9	-	136073207	136073407
chr9	-	136134221	136134421
chr9	-	136318545	136318745
chr9	+	136344364	136344564
chr9	+	136506058	136506258
chr9	-	136526136	136526336
chr9	-	136541751	136541951
chr9	-	136567313	136567513
chr9	-	136575492	136575692
chr9	-	136579357	136579557
chr9	-	136581029	136581229
chr9	-	136605153	136605353
chr9	-	136617654	136617854
chr9	+	136715814	136716014
chr9	+	136857264	136857464
chr9	+	136887664	136887864
chr9	-	136912310	136912510
chr9	+	136918482	136918682
chr9	-	136927458	136927658
chr9	+	136934481	136934681
chr9	+	136961798	136961998
chr9	+	136970089	136970289
chr9	+	136970476	136970676
chr9	+	136993612	136993812
chr9	+	136999480	136999680
chr9	+	137005829	137006029
chr9	+	137020100	137020300
chr9	+	137023189	137023389
chr9	+	137036269	137036469
chr9	-	137069218	137069418
chr9	+	137113979	137114179
chr9	+	137122979	137123179
chr9	+	137149080	137149280
chr9	+	137154577	137154777
chr9	-	137166047	137166247
chr9	-	137203521	137203721
chr9	-	137211477	137211677
chr9	-	137213363	137213563
chr9	-	137222638	137222838
chr9	+	137239978	137240178
chr9	+	137248589	137248789
chr9	+	137249063	137249263
chr9	+	137258162	137258362
chr9	+	137276776	137276976
chr9	-	137277099	137277299
chr9	-	137310034	137310234
chr9	+	137358504	137358704
chr9	-	137359068	137359268
chr9	+	137369075	137369275
chr9	+	137376319	137376519
chr9	+	137402159	137402359
chr9	-	137411707	137411907
chr9	+	137417748	137417948
chr9	+	137421825	137422025
chr9	-	137425901	137426101
chr9	-	137522491	137522691
chr9	+	137565391	137565591
chr9	-	137593996	137594196
chr9	-	137626776	137626976
chr9	-	137628839	137629039
chr9	-	137717949	137718149
chr9	-	137747893	137748093
chr9	+	137760301	137760501
chr9	+	137782983	137783183
chr9	+	137881054	137881254
chr9	+	137898436	137898636
chr9	+	137922418	137922618
chr9	+	137987526	137987726
chr9	+	137988147	137988347
chr9	+	138049141	138049341
