# Supplementary material for: Intergenic, gene terminal, and intragenic CpG islands in the human genome
Source: BMC Genomics. 2010 Jan 19;11:48. doi: 10.1186/1471-2164-11-48 (PMC2817693; doi:10.1186/1471-2164-11-48)
Supplement: Additional file 2 — Gene elements. The archive contains row data used for statistical significance of gene elements and CGIs overlap. See Table 1 and Figure 1 in the manuscript. [file 1471-2164-11-48-S2.ZIP › 1intron_coding_exon_200bp_3/1intron_coding_exon_200bp_3_chrX.txt]

chrX	-	140982	141182
chrX	-	269632	269832
chrX	+	316902	317102
chrX	-	561910	562110
chrX	-	1379330	1379530
chrX	+	1396027	1396227
chrX	-	1504551	1504751
chrX	+	1554418	1554618
chrX	-	1564946	1565146
chrX	+	1615267	1615467
chrX	+	1757902	1758102
chrX	+	1785657	1785857
chrX	+	2625622	2625822
chrX	+	2681750	2681950
chrX	+	2754198	2754398
chrX	-	2837168	2837368
chrX	+	2871579	2871779
chrX	-	2979514	2979714
chrX	-	3242176	3242376
chrX	-	3586169	3586369
chrX	-	5810528	5810728
chrX	+	6925629	6925829
chrX	-	6997464	6997664
chrX	-	7699876	7700076
chrX	-	8477523	8477723
chrX	-	8576872	8577072
chrX	+	8810535	8810735
chrX	+	9431789	9431989
chrX	-	9432099	9432299
chrX	+	9543143	9543343
chrX	+	9651226	9651426
chrX	+	9714708	9714908
chrX	+	9844861	9845061
chrX	-	9962953	9963153
chrX	+	10344463	10344663
chrX	-	10889938	10890138
chrX	-	10974774	10974974
chrX	+	11074354	11074554
chrX	+	11537367	11537567
chrX	+	12276254	12276454
chrX	+	12576781	12576981
chrX	+	12663086	12663286
chrX	+	12696618	12696818
chrX	-	12754138	12754338
chrX	+	12821304	12821504
chrX	+	13367130	13367330
chrX	-	13441337	13441537
chrX	+	13497446	13497646
chrX	-	13585546	13585746
chrX	-	13798311	13798511
chrX	+	13803715	13803915
chrX	-	14307905	14308105
chrX	+	14642138	14642338
chrX	-	14670658	14670858
chrX	-	15036725	15036925
chrX	-	15080587	15080787
chrX	-	15103826	15104026
chrX	-	15141099	15141299
chrX	+	15268741	15268941
chrX	-	15286272	15286472
chrX	-	15372784	15372984
chrX	+	15442297	15442497
chrX	+	15542156	15542356
chrX	-	15568317	15568517
chrX	+	15629925	15630125
chrX	-	15902147	15902347
chrX	+	16416726	16416926
chrX	-	16428922	16429122
chrX	+	16480316	16480516
chrX	+	16512805	16513005
chrX	-	16564370	16564570
chrX	+	16647073	16647273
chrX	+	16783799	16783999
chrX	+	16802637	16802837
chrX	+	17465317	17465517
chrX	+	17523590	17523790
chrX	-	17528071	17528271
chrX	-	17994511	17994711
chrX	-	18020368	18020568
chrX	+	18111626	18111826
chrX	-	18284938	18285138
chrX	+	18449593	18449793
chrX	+	18507754	18507954
chrX	-	18535517	18535717
chrX	-	18732188	18732388
chrX	+	18846291	18846491
chrX	+	19124083	19124283
chrX	-	19135495	19135695
chrX	-	19187749	19187949
chrX	-	19524217	19524417
chrX	-	19614058	19614258
chrX	-	19731668	19731868
chrX	-	19743482	19743682
chrX	-	19834567	19834767
chrX	-	19842581	19842781
chrX	-	19916398	19916598
chrX	+	20044138	20044338
chrX	-	21152737	21152937
chrX	+	21531820	21532020
chrX	+	21620743	21620943
chrX	+	21744769	21744969
chrX	+	21816042	21816242
chrX	+	23157163	23157363
chrX	-	23445586	23445786
chrX	-	23483633	23483833
chrX	+	23520698	23520898
chrX	-	23561192	23561392
chrX	+	23685267	23685467
chrX	-	23688193	23688393
chrX	+	23783562	23783762
chrX	+	23833187	23833387
chrX	+	23956755	23956955
chrX	-	24243336	24243536
chrX	+	24424562	24424762
chrX	-	24471761	24471961
chrX	+	24793115	24793315
chrX	+	29060510	29060710
chrX	-	30431390	30431590
chrX	-	30633337	30633537
chrX	-	31038791	31038991
chrX	-	31285228	31285428
chrX	-	31507523	31507723
chrX	-	32587386	32587586
chrX	-	32797975	32798175
chrX	+	34434377	34434577
chrX	+	35703589	35703789
chrX	+	35849397	35849597
chrX	+	37041085	37041285
chrX	+	37270931	37271131
chrX	+	37309549	37309749
chrX	+	37397356	37397556
chrX	-	37399071	37399271
chrX	+	37462750	37462950
chrX	-	37649479	37649679
chrX	-	37793815	37794015
chrX	+	37942609	37942809
chrX	+	37982559	37982759
chrX	-	38177098	38177298
chrX	+	39693120	39693320
chrX	+	40204272	40204472
chrX	-	40216370	40216570
chrX	-	40252663	40252863
chrX	+	40350503	40350703
chrX	+	40744305	40744505
chrX	-	40949805	40950005
chrX	-	41194036	41194236
chrX	+	41538236	41538436
chrX	-	43271917	43272117
chrX	-	43459265	43459465
chrX	-	43565527	43565727
chrX	-	43791885	43792085
chrX	-	43928257	43928457
chrX	+	44158104	44158304
chrX	-	44489213	44489413
chrX	-	44767492	44767692
chrX	+	44815892	44816092
chrX	-	46066165	46066365
chrX	+	46374193	46374393
chrX	-	46452892	46453092
chrX	+	46510012	46510212
chrX	+	46601166	46601366
chrX	-	46696961	46697161
chrX	+	46759925	46760125
chrX	+	46762808	46763008
chrX	+	46784766	46784966
chrX	+	46796666	46796866
chrX	+	46817607	46817807
chrX	+	46825379	46825579
chrX	+	46839836	46840036
chrX	+	46854521	46854721
chrX	-	46986394	46986594
chrX	-	47065128	47065328
chrX	+	47082862	47083062
chrX	+	47200387	47200587
chrX	-	47222852	47223052
chrX	-	47252768	47252968
chrX	-	47254992	47255192
chrX	+	47274282	47274482
chrX	+	47340009	47340209
chrX	-	47461975	47462175
chrX	+	47603977	47604177
chrX	-	47725687	47725887
chrX	-	47873000	47873200
chrX	-	47920031	47920231
chrX	-	47970436	47970636
chrX	+	48092889	48093089
chrX	+	48125735	48125935
chrX	+	48141429	48141629
chrX	+	48155773	48155973
chrX	+	48190001	48190201
chrX	+	48213157	48213357
chrX	+	48298720	48298920
chrX	+	48313341	48313541
chrX	+	48406298	48406498
chrX	-	48447001	48447201
chrX	+	48511054	48511254
chrX	-	48512108	48512308
chrX	-	48523522	48523722
chrX	-	48557793	48557993
chrX	-	48579762	48579962
chrX	-	48612165	48612365
chrX	+	48656685	48656885
chrX	-	48686559	48686759
chrX	+	48735945	48736145
chrX	-	48784815	48785015
chrX	-	48797535	48797735
chrX	-	48811864	48812064
chrX	+	48845877	48846077
chrX	-	48848518	48848718
chrX	+	48870923	48871123
chrX	+	48894038	48894238
chrX	+	49058809	49059009
chrX	-	49068102	49068302
chrX	+	49162117	49162317
chrX	+	49298432	49298632
chrX	-	49537722	49537922
chrX	-	49665282	49665482
chrX	+	49668349	49668549
chrX	-	49861296	49861496
chrX	+	50389737	50389937
chrX	-	50909348	50909548
chrX	+	51071638	51071838
chrX	+	51470557	51470757
chrX	-	52537138	52537338
chrX	+	52565274	52565474
chrX	-	52724684	52724884
chrX	+	52778904	52779104
chrX	-	52995509	52995709
chrX	-	53133120	53133320
chrX	-	53191863	53192063
chrX	-	53204128	53204328
chrX	+	53332261	53332461
chrX	-	53336363	53336563
chrX	-	53343855	53344055
chrX	-	53505385	53505585
chrX	-	53558275	53558475
chrX	-	53932298	53932498
chrX	-	53952275	53952475
chrX	-	54069071	54069271
chrX	+	54242390	54242590
chrX	+	54404379	54404579
chrX	-	54442040	54442240
chrX	+	54707362	54707562
chrX	+	54718974	54719174
chrX	+	54831830	54832030
chrX	-	54833223	54833423
chrX	+	54903164	54903364
chrX	-	54910034	54910234
chrX	+	54935073	54935273
chrX	-	54999559	54999759
chrX	+	55070390	55070590
chrX	+	55130627	55130827
chrX	-	55130918	55131118
chrX	+	55173073	55173273
chrX	+	55628566	55628766
chrX	-	56142796	56142996
chrX	+	56903976	56904176
chrX	-	57196472	57196672
chrX	-	62709351	62709551
chrX	-	62727613	62727813
chrX	-	63352972	63353172
chrX	-	63362429	63362629
chrX	-	63923155	63923355
chrX	+	63979025	63979225
chrX	+	64537180	64537380
chrX	-	64670742	64670942
chrX	+	65042606	65042806
chrX	+	65175016	65175216
chrX	-	65191405	65191605
chrX	+	65618596	65618796
chrX	-	66571886	66572086
chrX	+	67435529	67435729
chrX	+	67514510	67514710
chrX	+	67668160	67668360
chrX	+	67719873	67720073
chrX	-	67832769	67832969
chrX	+	68165609	68165809
chrX	+	68207553	68207753
chrX	+	68531655	68531855
chrX	-	68619570	68619770
chrX	+	69052518	69052718
chrX	+	69137192	69137392
chrX	+	69201940	69202140
chrX	-	69272265	69272465
chrX	+	69291925	69292125
chrX	+	69428023	69428223
chrX	+	69451582	69451782
chrX	-	69455627	69455827
chrX	-	69882981	69883181
chrX	-	69931874	69932074
chrX	+	70070812	70071012
chrX	-	70099853	70100053
chrX	+	70114095	70114295
chrX	+	70123640	70123840
chrX	+	70137026	70137226
chrX	-	70151078	70151278
chrX	+	70255259	70255459
chrX	+	70294448	70294648
chrX	+	70304806	70305006
chrX	+	70370168	70370368
chrX	+	70444369	70444569
chrX	+	70532382	70532582
chrX	+	70538847	70539047
chrX	+	70557182	70557382
chrX	+	70594791	70594991
chrX	-	71184700	71184900
chrX	-	71278596	71278796
chrX	-	71279106	71279306
chrX	-	71305116	71305316
chrX	-	71574981	71575181
chrX	-	71587174	71587374
chrX	+	71716471	71716671
chrX	+	72456172	72456372
chrX	-	73424924	73425124
chrX	-	73597246	73597446
chrX	-	73747334	73747534
chrX	+	74158760	74158960
chrX	-	74277497	74277697
chrX	+	74525544	74525744
chrX	-	75175702	75175902
chrX	-	76746231	76746431
chrX	-	76755572	76755772
chrX	-	76778866	76779066
chrX	-	76919140	76919340
chrX	+	76956750	76956950
chrX	+	76964083	76964283
chrX	+	77049681	77049881
chrX	-	77166048	77166248
chrX	-	77200567	77200767
chrX	+	78428546	78428746
chrX	-	79084089	79084289
chrX	-	79777895	79778095
chrX	-	79790550	79790750
chrX	+	80182978	80183178
chrX	-	80263890	80264090
chrX	-	83225541	83225741
chrX	-	83501739	83501939
chrX	+	83536203	83536403
chrX	+	84107395	84107595
chrX	-	84107702	84107902
chrX	+	84168278	84168478
chrX	-	84308803	84309003
chrX	-	84365623	84365823
chrX	-	84368428	84368628
chrX	-	84428917	84429117
chrX	+	85108432	85108632
chrX	+	85437770	85437970
chrX	+	85755967	85756167
chrX	+	86674823	86675023
chrX	+	86675380	86675580
chrX	+	86683154	86683354
chrX	+	90937723	90937923
chrX	-	95746335	95746535
chrX	+	99467393	99467593
chrX	+	99697549	99697749
chrX	-	99707547	99707747
chrX	+	99762868	99763068
chrX	-	99881609	99881809
chrX	-	99931949	99932149
chrX	+	99988903	99989103
chrX	-	100034883	100035083
chrX	+	100102975	100103175
chrX	+	100163206	100163406
chrX	-	100292899	100293099
chrX	-	100347787	100347987
chrX	-	100348679	100348879
chrX	-	100415828	100416028
chrX	+	100436076	100436276
chrX	-	100452180	100452380
chrX	+	100468642	100468842
chrX	-	100548824	100549024
chrX	-	100903091	100903291
chrX	+	101575936	101576136
chrX	+	102153868	102154068
chrX	+	102637965	102638165
chrX	+	102774465	102774665
chrX	+	102846454	102846654
chrX	-	103025341	103025541
chrX	+	103073686	103073886
chrX	-	103217809	103218009
chrX	-	103709822	103710022
chrX	+	104270591	104270791
chrX	-	104873041	104873241
chrX	+	105086372	105086572
chrX	+	105671824	105672024
chrX	+	105674263	105674463
chrX	+	105822086	105822286
chrX	+	105867836	105868036
chrX	+	105897359	105897559
chrX	-	105916238	105916438
chrX	-	106004464	106004664
chrX	-	106030853	106031053
chrX	-	106166142	106166342
chrX	+	106224263	106224463
chrX	+	106265844	106266044
chrX	+	106688468	106688668
chrX	-	106688854	106689054
chrX	-	106764125	106764325
chrX	+	106765864	106766064
chrX	-	106890761	106890961
chrX	-	107094555	107094755
chrX	+	107140581	107140781
chrX	+	107175250	107175450
chrX	-	107180734	107180934
chrX	-	107489582	107489782
chrX	+	108524380	108524580
chrX	-	108585352	108585552
chrX	+	108732309	108732509
chrX	-	109053538	109053738
chrX	+	109366771	109366971
chrX	-	109504038	109504238
chrX	+	109841260	109841460
chrX	-	110172652	110172852
chrX	-	110303777	110303977
chrX	-	110450704	110450904
chrX	+	110459926	110460126
chrX	+	110731303	110731503
chrX	-	110776429	110776629
chrX	-	110962186	110962386
chrX	-	111710099	111710299
chrX	+	111864530	111864730
chrX	-	113784361	113784561
chrX	-	114073365	114073565
chrX	+	114291035	114291235
chrX	+	114359335	114359535
chrX	+	114679336	114679536
chrX	+	114686288	114686488
chrX	-	115379808	115380008
chrX	-	116815241	116815441
chrX	-	116836216	116836416
chrX	+	116888375	116888575
chrX	+	117294062	117294262
chrX	+	117322567	117322767
chrX	+	117458368	117458568
chrX	+	117523715	117523915
chrX	+	117656660	117656860
chrX	+	117689522	117689722
chrX	-	117891443	117891643
chrX	+	118002190	118002390
chrX	+	118155952	118156152
chrX	+	118322103	118322303
chrX	-	118384472	118384672
chrX	+	118480876	118481076
chrX	-	118507155	118507355
chrX	-	118591514	118591714
chrX	-	118705857	118706057
chrX	+	118768417	118768617
chrX	+	118788947	118789147
chrX	-	118854656	118854856
chrX	-	119028707	119028907
chrX	-	119156091	119156291
chrX	-	119200953	119201153
chrX	+	119226788	119226988
chrX	-	119277969	119278169
chrX	-	119372507	119372707
chrX	-	119473777	119473977
chrX	+	119490087	119490287
chrX	+	119520942	119521142
chrX	-	122044032	122044232
chrX	+	122482290	122482490
chrX	+	122747802	122748002
chrX	+	122885023	122885223
chrX	+	122896710	122896910
chrX	-	123206165	123206365
chrX	-	123755626	123755826
chrX	-	128376010	128376210
chrX	+	128382508	128382708
chrX	-	128399991	128400191
chrX	+	128513875	128514075
chrX	-	128639666	128639866
chrX	+	128701089	128701289
chrX	+	128766676	128766876
chrX	+	128871887	128872087
chrX	+	128887943	128888143
chrX	-	128898793	128898993
chrX	-	128934263	128934463
chrX	-	129016113	129016313
chrX	+	129119727	129119927
chrX	+	129204489	129204689
chrX	-	129261547	129261747
chrX	-	129548528	129548728
chrX	+	129568551	129568751
chrX	+	129941067	129941267
chrX	+	129942472	129942672
chrX	-	129943479	129943679
chrX	+	130913992	130914192
chrX	-	130928133	130928333
chrX	-	130945598	130945798
chrX	-	130960280	130960480
chrX	-	131074010	131074210
chrX	-	131251898	131252098
chrX	-	131265956	131266156
chrX	-	131568058	131568258
chrX	-	131816891	131817091
chrX	-	132198890	132199090
chrX	+	132844621	132844821
chrX	+	133237353	133237553
chrX	-	133319889	133320089
chrX	-	133404348	133404548
chrX	-	133645501	133645701
chrX	-	133648817	133649017
chrX	+	133655457	133655657
chrX	-	133667259	133667459
chrX	-	134029223	134029423
chrX	-	134150582	134150782
chrX	+	134152975	134153175
chrX	+	134208353	134208553
chrX	+	134432058	134432258
chrX	+	134436436	134436636
chrX	+	134440293	134440493
chrX	+	134580108	134580308
chrX	+	134597374	134597574
chrX	-	134612922	134613122
chrX	-	134673676	134673876
chrX	+	134692647	134692847
chrX	-	134704009	134704209
chrX	+	134781075	134781275
chrX	+	134802263	134802463
chrX	+	135013884	135014084
chrX	-	135014268	135014468
chrX	+	135033387	135033587
chrX	+	135130255	135130455
chrX	+	135297610	135297810
chrX	+	135307075	135307275
chrX	+	135356066	135356266
chrX	-	135456084	135456284
chrX	-	135539852	135540052
chrX	-	135587177	135587377
chrX	+	135728721	135728921
chrX	-	136375431	136375631
chrX	+	137518298	137518498
chrX	-	138338532	138338732
chrX	-	138440134	138440334
chrX	-	138454583	138454783
chrX	-	138634503	138634703
chrX	+	138772887	138773087
chrX	+	139519104	139519304
chrX	+	140328085	140328285
chrX	+	140678575	140678775
chrX	+	140718513	140718713
chrX	+	146708795	146708995
chrX	+	146790065	146790265
chrX	-	147288211	147288411
chrX	+	148292122	148292322
chrX	-	148333189	148333389
chrX	-	148398802	148399002
chrX	-	148476119	148476319
chrX	+	148772207	148772407
chrX	+	149312320	149312520
chrX	+	149435328	149435528
chrX	-	149532718	149532918
chrX	+	149737362	149737562
chrX	+	149824890	149825090
chrX	+	150018609	150018809
chrX	+	150443484	150443684
chrX	+	150538834	150539034
chrX	+	150556110	150556310
chrX	-	150809443	150809643
chrX	+	151203270	151203470
chrX	-	151477374	151477574
chrX	+	151566927	151567127
chrX	-	151575087	151575287
chrX	+	151669619	151669819
chrX	+	151689175	151689375
chrX	+	151757893	151758093
chrX	+	151776984	151777184
chrX	+	151784177	151784377
chrX	-	152242957	152243157
chrX	+	152256554	152256754
chrX	+	152291341	152291541
chrX	-	152322761	152322961
chrX	+	152385066	152385266
chrX	-	152434628	152434828
chrX	-	152457975	152458175
chrX	+	152459110	152459310
chrX	-	152475139	152475339
chrX	+	152509254	152509454
chrX	+	152515332	152515532
chrX	+	152552973	152553173
chrX	+	152580347	152580547
chrX	-	152581057	152581257
chrX	-	152594898	152595098
chrX	+	152661858	152662058
chrX	-	152691472	152691672
chrX	-	152708110	152708310
chrX	-	152720776	152720976
chrX	-	152750583	152750783
chrX	-	152751025	152751225
chrX	+	152878288	152878488
chrX	-	152930717	152930917
chrX	+	153041105	153041305
chrX	+	153054301	153054501
chrX	-	153054621	153054821
chrX	+	153119887	153120087
chrX	-	153147731	153147931
chrX	+	153154421	153154621
chrX	+	153237483	153237683
chrX	-	153252822	153253022
chrX	-	153270455	153270655
chrX	-	153278377	153278577
chrX	-	153304965	153305165
chrX	+	153337754	153337954
chrX	-	153344109	153344309
chrX	-	153444610	153444810
chrX	+	153542732	153542932
chrX	-	153554961	153555161
chrX	-	153584265	153584465
chrX	-	153655207	153655407
chrX	+	153814188	153814388
chrX	-	153819051	153819251
chrX	-	153853971	153854171
chrX	+	153864108	153864308
chrX	-	154008557	154008757
chrX	-	154092163	154092363
chrX	+	154338260	154338460
chrX	+	154688788	154688988
chrX	+	154794575	154794775
