# Supplementary material for: Intergenic, gene terminal, and intragenic CpG islands in the human genome
Source: BMC Genomics. 2010 Jan 19;11:48. doi: 10.1186/1471-2164-11-48 (PMC2817693; doi:10.1186/1471-2164-11-48)
Supplement: Additional file 2 — Gene elements. The archive contains row data used for statistical significance of gene elements and CGIs overlap. See Table 1 and Figure 1 in the manuscript. [file 1471-2164-11-48-S2.ZIP › 1intron_coding_exon_200bp_3/1intron_coding_exon_200bp_3_chrY.txt]

chrY	-	140982	141182
chrY	-	269632	269832
chrY	+	316902	317102
chrY	-	561910	562110
chrY	-	1379330	1379530
chrY	+	1396027	1396227
chrY	-	1504551	1504751
chrY	+	1554418	1554618
chrY	-	1564946	1565146
chrY	+	1615267	1615467
chrY	+	1757902	1758102
chrY	+	1785657	1785857
chrY	+	2625622	2625822
chrY	+	2753365	2753565
chrY	+	2872274	2872474
chrY	+	4968089	4968289
chrY	-	4968862	4969062
chrY	+	6783756	6783956
chrY	+	6954180	6954380
chrY	-	7185881	7186081
chrY	+	8700201	8700401
chrY	+	9898862	9899062
chrY	+	13270451	13270651
chrY	-	13455024	13455224
chrY	+	15269268	15269468
chrY	-	15273281	15273481
chrY	+	20023715	20023915
chrY	+	20138179	20138379
chrY	-	20147677	20147877
chrY	-	20293251	20293451
chrY	+	20967999	20968199
chrY	-	21075899	21076099
chrY	-	21539056	21539256
chrY	-	21883981	21884181
chrY	-	22089382	22089582
chrY	+	22400017	22400217
chrY	+	22629368	22629568
chrY	+	22795465	22795665
chrY	-	23704016	23704216
chrY	+	25297254	25297454
chrY	+	25335649	25335849
chrY	+	57566215	57566415
chrY	+	57672002	57672202
