# Supplementary material for: Intergenic, gene terminal, and intragenic CpG islands in the human genome
Source: BMC Genomics. 2010 Jan 19;11:48. doi: 10.1186/1471-2164-11-48 (PMC2817693; doi:10.1186/1471-2164-11-48)
Supplement: Additional file 2 — Gene elements. The archive contains row data used for statistical significance of gene elements and CGIs overlap. See Table 1 and Figure 1 in the manuscript. [file 1471-2164-11-48-S2.ZIP › 3intron_non_coding/3intron_non_coding_chr1.txt]

chr1	-	4693	4832
chr1	-	4902	5658
chr1	-	5811	6469
chr1	-	1411019	1411105
chr1	-	1411211	1411412
chr1	-	1750655	1750922
chr1	-	1948714	1948939
chr1	-	2999459	2999950
chr1	-	3000005	3000221
chr1	-	3000326	3000827
chr1	-	3003777	3003792
chr1	-	3753004	3753561
chr1	-	10941065	10941965
chr1	-	15189845	15190128
chr1	+	15190707	15192378
chr1	-	15728481	15731637
chr1	-	16468171	16468358
chr1	-	16468548	16470443
chr1	-	16540809	16547625
chr1	-	16690905	16691645
chr1	-	16692047	16697575
chr1	-	16702911	16703330
chr1	+	16703415	16704075
chr1	+	19401082	19403022
chr1	+	19700111	19700389
chr1	+	20421098	20421954
chr1	+	20422030	20422655
chr1	+	20422726	20423853
chr1	-	20423972	20425555
chr1	-	21669064	21669484
chr1	+	23630213	23630731
chr1	+	24679034	24679403
chr1	+	26439221	26439728
chr1	+	29262932	29263946
chr1	+	30865981	30867674
chr1	+	30867992	30868182
chr1	+	32178569	32180024
chr1	-	32180085	32194856
chr1	+	32349744	32349829
chr1	+	32674267	32688152
chr1	-	32688235	32727624
chr1	-	33651264	33654157
chr1	+	35854993	35855004
chr1	+	36456473	36456724
chr1	-	36457762	36458427
chr1	-	37746443	37746513
chr1	-	37848789	37849495
chr1	+	37849656	37850619
chr1	+	39444462	39445009
chr1	+	39445194	39445595
chr1	+	39445766	39450277
chr1	+	39450457	39451155
chr1	+	39451295	39451978
chr1	+	39452173	39453217
chr1	+	39453381	39454428
chr1	+	39454513	39457372
chr1	+	39457481	39457674
chr1	+	39457774	39458957
chr1	-	39459111	39459410
chr1	+	39695888	39696449
chr1	+	41145020	41146422
chr1	+	42669754	42671239
chr1	+	42802205	42811347
chr1	+	42835811	42836744
chr1	+	43561303	43561478
chr1	+	43561574	43561819
chr1	+	43561944	43562044
chr1	+	43562210	43562293
chr1	+	43562883	43563003
chr1	+	43757222	43757244
chr1	+	44265522	44268002
chr1	+	44859434	44859538
chr1	+	44859983	44860055
chr1	-	45644247	45644728
chr1	-	45755093	45755117
chr1	-	45755199	45755292
chr1	-	46725502	46726884
chr1	-	47020871	47022223
chr1	-	47022307	47023355
chr1	-	47023421	47037345
chr1	+	47037480	47045638
chr1	+	52837274	52845091
chr1	+	52845273	52846179
chr1	+	53071485	53071737
chr1	-	53259882	53262205
chr1	+	54029965	54037749
chr1	-	54283770	54288745
chr1	+	54363981	54365345
chr1	+	54887961	54893216
chr1	+	54893305	54893569
chr1	-	55019397	55019494
chr1	-	57175823	57188373
chr1	-	58646699	58651524
chr1	-	60165716	60166178
chr1	-	60166262	60166844
chr1	+	61859044	61861109
chr1	-	62339082	62340575
chr1	-	63618796	63624497
chr1	-	74748146	74748804
chr1	-	74751197	74757108
chr1	-	78059605	78065305
chr1	-	78065619	78065639
chr1	-	78124283	78125158
chr1	+	84676253	84679529
chr1	+	84722009	84723337
chr1	+	84723464	84726489
chr1	+	84726669	84728135
chr1	+	84728235	84730737
chr1	+	86820473	86821568
chr1	+	86821794	86823680
chr1	+	86823859	86824866
chr1	+	86824927	86825020
chr1	+	86825122	86825483
chr1	+	86825708	86826008
chr1	+	86826280	86826837
chr1	+	86827003	86827861
chr1	-	86828102	86832110
chr1	-	91438938	91439766
chr1	+	92691113	92691146
chr1	+	95422293	95424332
chr1	+	100201853	100202342
chr1	-	103806436	103809342
chr1	-	108477761	108477926
chr1	-	108478411	108481342
chr1	-	108481558	108483583
chr1	-	108483821	108486919
chr1	-	108487093	108487823
chr1	-	108487876	108488905
chr1	-	108489076	108489899
chr1	-	108489952	108490933
chr1	-	108491074	108491950
chr1	+	108492003	108493411
chr1	+	108640625	108665167
chr1	+	108996506	108996588
chr1	+	109112932	109113048
chr1	-	109457896	109461034
chr1	+	109547253	109548869
chr1	-	109846920	109847008
chr1	+	109857802	109857825
chr1	+	110179867	110183515
chr1	+	110487262	110487574
chr1	+	111218609	111234700
chr1	+	111497031	111497880
chr1	+	111538914	111539409
chr1	+	111539530	111539644
chr1	-	111963929	111967094
chr1	-	113075206	113078316
chr1	-	113078419	113080176
chr1	-	113080337	113083140
chr1	-	113083176	113095151
chr1	-	113095245	113103617
chr1	-	113103715	113104343
chr1	-	114133682	114133694
chr1	-	114346747	114348398
chr1	-	114776231	114790601
chr1	-	114791426	114793553
chr1	-	114793673	114799741
chr1	-	114800012	114800767
chr1	-	114800898	114802623
chr1	-	114802861	114822222
chr1	-	114836308	114837508
chr1	-	114838218	114839232
chr1	-	114962714	114962816
chr1	-	114962856	114963193
chr1	-	115541471	115548289
chr1	+	116093044	116094878
chr1	-	117288799	117290862
chr1	+	117399890	117402276
chr1	-	118214774	118214782
chr1	+	120003507	120005461
chr1	+	142779556	142779824
chr1	-	143056844	143057364
chr1	-	143503958	143504587
chr1	-	143504697	143505410
chr1	-	143505580	143506237
chr1	-	143506290	143506998
chr1	-	143507172	143507767
chr1	-	143507820	143508538
chr1	-	144950431	144956374
chr1	-	144956484	144965111
chr1	-	147838877	147839779
chr1	-	147841543	147845027
chr1	+	148488998	148490579
chr1	+	148502364	148505144
chr1	+	148505238	148507634
chr1	+	148507712	148513123
chr1	+	148513171	148514314
chr1	-	148514443	148515036
chr1	-	148557536	148559029
chr1	-	148631380	148631405
chr1	-	148632769	148632815
chr1	-	149856405	149856415
chr1	-	151655828	151710280
chr1	-	151934943	151954957
chr1	-	153589439	153590039
chr1	+	156620355	156620779
chr1	-	158021029	158025339
chr1	+	158088153	158088396
chr1	+	162409675	162410259
chr1	+	163551319	163553479
chr1	-	166088106	166095771
chr1	-	166290358	166291042
chr1	+	166425309	166426527
chr1	+	167911515	167911596
chr1	-	168289302	168292382
chr1	-	168402882	168404751
chr1	+	171861940	171867354
chr1	-	172580895	172580991
chr1	+	175196476	175196682
chr1	+	175232572	175233748
chr1	+	175233864	175234516
chr1	+	175234678	175242678
chr1	+	175246696	175247885
chr1	+	177938531	177939362
chr1	+	179110153	179115477
chr1	-	179257015	179261070
chr1	-	197253699	197253708
chr1	+	197674364	197674788
chr1	-	198029654	198030858
chr1	+	199868877	199869411
chr1	-	200204531	200209430
chr1	-	200734036	200734489
chr1	-	200734653	200737753
chr1	+	200923565	200924246
chr1	+	201252812	201253320
chr1	+	201254986	201259425
chr1	+	201259515	201259752
chr1	+	201259846	201264122
chr1	+	201264401	201265994
chr1	+	201266072	201268545
chr1	+	201268694	201271444
chr1	+	201271532	201274471
chr1	+	201274529	201280051
chr1	+	201280299	201281864
chr1	+	201281943	201286214
chr1	+	201286369	201286464
chr1	+	201286710	201295090
chr1	+	201295225	201295428
chr1	+	201295535	201297780
chr1	+	201297898	201302277
chr1	+	201302343	201303722
chr1	+	201303937	201308830
chr1	+	201309009	201315971
chr1	+	201316055	201316867
chr1	+	201321004	201321929
chr1	+	201321999	201322141
chr1	+	201322625	201322739
chr1	+	201322908	201327757
chr1	+	201386139	201409264
chr1	+	204047313	204050881
chr1	+	206174653	206174779
chr1	+	207988021	207994055
chr1	-	214424594	214428758
chr1	-	216174005	216174361
chr1	-	216619876	216619882
chr1	+	216710197	216712121
chr1	+	219311300	219311657
chr1	-	220872959	220873007
chr1	+	222341369	222341469
chr1	+	225745472	225746287
chr1	-	227439749	227442618
chr1	-	233089664	233092173
chr1	-	243587652	243589333
