# Supplementary material for: Intergenic, gene terminal, and intragenic CpG islands in the human genome
Source: BMC Genomics. 2010 Jan 19;11:48. doi: 10.1186/1471-2164-11-48 (PMC2817693; doi:10.1186/1471-2164-11-48)
Supplement: Additional file 2 — Gene elements. The archive contains row data used for statistical significance of gene elements and CGIs overlap. See Table 1 and Figure 1 in the manuscript. [file 1471-2164-11-48-S2.ZIP › 3intron_non_coding/3intron_non_coding_chr10.txt]

chr10	-	3808596	3811538
chr10	-	4917713	4919529
chr10	-	5187953	5189835
chr10	-	5190002	5192081
chr10	-	5192149	5192773
chr10	-	5192853	5193674
chr10	+	5548487	5548892
chr10	+	6411779	6412920
chr10	+	6412985	6413178
chr10	+	6413275	6413468
chr10	+	6413572	6417224
chr10	+	11414612	11414647
chr10	+	13720930	13725717
chr10	+	13729042	13729138
chr10	+	13729283	13730090
chr10	-	13730237	13733908
chr10	+	15158558	15159861
chr10	+	26629931	26632968
chr10	+	29784638	29784654
chr10	-	29784681	29785070
chr10	-	30694501	30694771
chr10	-	30694856	30695285
chr10	-	30695362	30696700
chr10	-	30696814	30697080
chr10	-	30697586	30697980
chr10	+	32340451	32344442
chr10	+	33205515	33211626
chr10	+	37560615	37561432
chr10	+	37561502	37564728
chr10	+	37564740	37793624
chr10	+	38394023	38395812
chr10	+	38698944	38700008
chr10	-	38700108	38706918
chr10	-	42078288	42079286
chr10	-	43203391	43210083
chr10	-	45119889	45122879
chr10	+	49034731	49034813
chr10	-	50588015	50588054
chr10	-	61459591	61472435
chr10	-	69772957	69773271
chr10	-	75244270	75244766
chr10	-	88715841	88717505
chr10	-	94125427	94125574
chr10	+	94125700	94126496
chr10	+	94819747	94820012
chr10	+	94820306	94820723
chr10	+	96074852	96077714
chr10	+	96357774	96359599
chr10	+	97745113	97745889
chr10	+	97749961	97753898
chr10	+	97753996	97759571
chr10	+	97759671	97762278
chr10	-	103300639	103302901
chr10	-	103531380	103531473
chr10	+	104166869	104168447
chr10	+	104612680	104613476
chr10	-	104650547	104651221
chr10	-	105138914	105141937
chr10	-	105200548	105200829
chr10	-	106065813	106083085
chr10	-	111696044	111696943
chr10	+	118606483	118633697
chr10	+	119801698	119802776
chr10	+	119805727	119847696
chr10	-	121683290	121690087
chr10	-	122808030	122924920
chr10	-	122924938	123227845
chr10	+	123706765	123708828
chr10	+	124534912	124535466
chr10	+	124535685	124538416
chr10	+	124538459	124541255
chr10	+	124541286	124541792
chr10	+	124541947	124544036
chr10	+	124544254	124544774
chr10	+	124544993	124546151
chr10	+	124546257	124546875
chr10	+	124737011	124739679
chr10	+	131867675	131868366
chr10	-	131868576	131872121
chr10	-	133456014	133456182
chr10	-	133456532	133457209
chr10	+	133458622	133471982
chr10	+	133832528	133833349
chr10	+	133833747	133845850
chr10	+	134069784	134080554
chr10	+	134111929	134112247
chr10	+	134112270	134112517
chr10	-	134445443	134445530
chr10	-	135027952	135028183
chr10	-	135269222	135269292
chr10	-	135270869	135271652
