# Supplementary material for: Intergenic, gene terminal, and intragenic CpG islands in the human genome
Source: BMC Genomics. 2010 Jan 19;11:48. doi: 10.1186/1471-2164-11-48 (PMC2817693; doi:10.1186/1471-2164-11-48)
Supplement: Additional file 2 — Gene elements. The archive contains row data used for statistical significance of gene elements and CGIs overlap. See Table 1 and Figure 1 in the manuscript. [file 1471-2164-11-48-S2.ZIP › 3intron_non_coding/3intron_non_coding_chr11.txt]

chr11	-	284710	284852
chr11	-	522523	522630
chr11	+	758108	758387
chr11	-	1001697	1001831
chr11	+	1662300	1662350
chr11	+	1814668	1814762
chr11	+	1814897	1814997
chr11	-	1865383	1868983
chr11	-	1973601	1973681
chr11	-	1973805	1973884
chr11	+	1973998	1974092
chr11	-	2113336	2116034
chr11	-	2275728	2277233
chr11	-	2861722	2861804
chr11	-	2877613	2880389
chr11	-	2923453	2927032
chr11	-	9259165	9261493
chr11	-	10833242	10834266
chr11	+	14945224	14945795
chr11	-	15055593	15056204
chr11	-	18090879	18091199
chr11	-	18682909	18683939
chr11	-	18684270	18685036
chr11	-	18685337	18685926
chr11	-	20526987	20527026
chr11	-	20527052	20527128
chr11	-	30808730	30809410
chr11	-	30809493	30835343
chr11	-	30835486	30836029
chr11	-	30836138	30837062
chr11	-	30837182	30856666
chr11	-	30856835	30859280
chr11	-	30859432	30870940
chr11	-	30871121	30872370
chr11	+	30872508	30877663
chr11	-	36568602	36570070
chr11	-	40094461	40118926
chr11	-	44537202	44543783
chr11	+	44597892	44838452
chr11	+	45350968	45357481
chr11	+	45357715	45358061
chr11	+	45358266	45365353
chr11	-	45365437	45366002
chr11	+	45629092	45630118
chr11	-	45850361	45859040
chr11	-	47447020	47448458
chr11	-	47450231	47450318
chr11	+	50195895	50200695
chr11	-	54793392	54794488
chr11	+	55504130	55507280
chr11	+	59321446	59324903
chr11	+	59864014	59864824
chr11	+	60173360	60184770
chr11	+	60184825	60210958
chr11	-	60649890	60650335
chr11	+	60928753	60934985
chr11	-	61014633	61014861
chr11	-	61278494	61279436
chr11	+	61313284	61313832
chr11	-	62828938	62835054
chr11	-	63522736	63522885
chr11	+	64251180	64251343
chr11	+	64750260	64751259
chr11	-	65377747	65378862
chr11	-	65390760	65390891
chr11	-	66189626	66192661
chr11	-	67129151	67129939
chr11	+	69178423	69180548
chr11	-	69905913	69906756
chr11	-	70796477	70810494
chr11	-	70971570	70987690
chr11	-	70988020	70991996
chr11	-	70992060	70992198
chr11	+	70992239	70993299
chr11	+	71527842	71528038
chr11	-	71528175	71528278
chr11	-	72795438	72796205
chr11	-	73643396	73648615
chr11	+	73648830	73655350
chr11	-	74793561	74794305
chr11	-	74811461	74812383
chr11	-	74812573	74814085
chr11	+	76054651	76058453
chr11	-	76513555	76514666
chr11	+	77005389	77008298
chr11	-	82636987	82636996
chr11	-	92852084	92872089
chr11	-	93104031	93104566
chr11	-	93104614	93105057
chr11	+	93108663	93108954
chr11	+	100362294	100363453
chr11	-	100363534	100364653
chr11	-	104262040	104262629
chr11	-	104318911	104320684
chr11	-	104370285	104371676
chr11	-	104401538	104402162
chr11	+	104468522	104475299
chr11	-	106968438	106968625
chr11	+	107741967	107758956
chr11	-	112744396	112749055
chr11	-	116221556	116222308
chr11	-	117196298	117196590
chr11	-	117214203	117215705
chr11	+	117631159	117633162
chr11	-	117728413	117729043
chr11	-	118391679	118391760
chr11	+	123009695	123010038
chr11	+	124120836	124121070
chr11	+	124121089	124121509
chr11	-	124873377	124873402
chr11	-	129603462	129604933
chr11	-	129605080	129606411
chr11	-	129606821	129608336
chr11	-	133216029	133217134
chr11	+	133293408	133294128
chr11	+	133407966	133412616
chr11	+	133412747	133414866
chr11	-	133750849	133751058
chr11	-	133755852	133757027
