# Supplementary material for: Intergenic, gene terminal, and intragenic CpG islands in the human genome
Source: BMC Genomics. 2010 Jan 19;11:48. doi: 10.1186/1471-2164-11-48 (PMC2817693; doi:10.1186/1471-2164-11-48)
Supplement: Additional file 2 — Gene elements. The archive contains row data used for statistical significance of gene elements and CGIs overlap. See Table 1 and Figure 1 in the manuscript. [file 1471-2164-11-48-S2.ZIP › 3intron_non_coding/3intron_non_coding_chr12.txt]

chr12	-	544109	544643
chr12	-	3771601	3778085
chr12	-	3778264	3786314
chr12	-	6518050	6518387
chr12	+	6727975	6728196
chr12	-	6940370	6940549
chr12	-	6956315	6956556
chr12	-	7398994	7401242
chr12	+	7515261	7523722
chr12	+	7943164	7943336
chr12	+	8821666	8824437
chr12	+	8824603	8826774
chr12	+	8918876	8919323
chr12	+	8920620	8924386
chr12	-	8924480	8930369
chr12	-	9099602	9101482
chr12	-	9102740	9108130
chr12	-	9993994	9994767
chr12	-	10633412	10636145
chr12	-	10636253	10637646
chr12	-	10743521	10745119
chr12	-	10889817	10890910
chr12	-	10924923	10926082
chr12	-	11351401	11352421
chr12	+	11396131	11397274
chr12	+	12763156	12765236
chr12	+	19414000	19414922
chr12	-	19417870	19419731
chr12	-	24611410	24611862
chr12	-	24611991	24615734
chr12	-	24615859	24627156
chr12	+	25520662	25547938
chr12	-	27467509	27468381
chr12	-	31156861	31157172
chr12	-	31159129	31159403
chr12	+	31160671	31161620
chr12	+	32684941	32686961
chr12	+	32687044	32688794
chr12	+	38401984	38416778
chr12	+	38416969	38425928
chr12	+	38426116	38434324
chr12	+	38434402	38438830
chr12	+	39237941	39238161
chr12	+	39238204	39239303
chr12	+	39239358	39240604
chr12	+	39240659	39241072
chr12	+	39241124	39241407
chr12	+	39241462	39241630
chr12	+	39241679	39243599
chr12	+	39243630	39245580
chr12	+	39245614	39245701
chr12	+	39245865	39246194
chr12	+	39246233	39247666
chr12	+	39247910	39249071
chr12	+	39249112	39249764
chr12	-	39249874	39250531
chr12	-	43854693	43856290
chr12	-	43895557	43895675
chr12	+	43897023	43897216
chr12	-	47175030	47176230
chr12	-	47973947	47974497
chr12	-	47974586	47975250
chr12	+	49926171	49926801
chr12	-	52964369	52964599
chr12	+	53136205	53139139
chr12	-	53257397	53257910
chr12	-	53288463	53288669
chr12	-	53288898	53289683
chr12	+	53289729	53290230
chr12	+	54837787	54837932
chr12	-	55269070	55269190
chr12	-	55277689	55277698
chr12	-	55690340	55692184
chr12	+	55692343	55692428
chr12	+	56263266	56264267
chr12	+	62823752	62823767
chr12	+	67337265	67339326
chr12	+	67942610	67949558
chr12	+	70382545	70383022
chr12	-	70711934	70711943
chr12	-	79693974	79707711
chr12	-	80155908	80158195
chr12	-	87393427	87398087
chr12	-	91316705	91317242
chr12	-	94864838	94869609
chr12	-	99054324	99054924
chr12	-	99055120	99055203
chr12	-	99120670	99134213
chr12	-	99134364	99137888
chr12	-	99138092	99138731
chr12	-	99138816	99148421
chr12	+	99148548	99148639
chr12	+	100023321	100024106
chr12	+	100580671	100581827
chr12	+	101092674	101092705
chr12	+	105770813	105775231
chr12	+	105775371	105776019
chr12	-	105776193	105782148
chr12	-	105875017	105881359
chr12	-	105888247	105889031
chr12	-	107187617	107187626
chr12	+	107189909	107226238
chr12	+	108345055	108346037
chr12	+	108346138	108347683
chr12	-	108347837	108348355
chr12	+	110263988	110264168
chr12	-	111405321	111406348
chr12	-	119243629	119246092
chr12	+	120552271	120553353
chr12	+	122870598	122874021
chr12	+	122874158	122875377
chr12	+	122875501	122876893
chr12	+	122877029	122877329
chr12	+	122877547	122879792
chr12	+	122879913	122887162
chr12	+	122887336	122888690
chr12	+	122888785	122889060
chr12	-	122889229	122891051
chr12	-	129043188	129043228
chr12	-	129044336	129044446
chr12	+	129046443	129053343
chr12	+	130217334	130218680
chr12	+	130219821	130221629
chr12	+	131265321	131265953
chr12	+	131266315	131271194
chr12	+	131271377	131272214
chr12	+	131272355	131272699
chr12	+	131274356	131275968
chr12	+	131276184	131276628
