# Supplementary material for: Intergenic, gene terminal, and intragenic CpG islands in the human genome
Source: BMC Genomics. 2010 Jan 19;11:48. doi: 10.1186/1471-2164-11-48 (PMC2817693; doi:10.1186/1471-2164-11-48)
Supplement: Additional file 2 — Gene elements. The archive contains row data used for statistical significance of gene elements and CGIs overlap. See Table 1 and Figure 1 in the manuscript. [file 1471-2164-11-48-S2.ZIP › 3intron_non_coding/3intron_non_coding_chr13.txt]

chr13	-	19147125	19147527
chr13	-	19147794	19149863
chr13	-	19324331	19334538
chr13	-	19695635	19701718
chr13	-	23413164	23413428
chr13	+	23413609	23413764
chr13	+	24351434	24351874
chr13	-	31871348	31871745
chr13	+	31905110	31908497
chr13	-	38522243	38522984
chr13	-	40031172	40031645
chr13	-	43321319	43326223
chr13	+	43327501	43327506
chr13	-	43362411	43363584
chr13	-	45850142	45859269
chr13	-	45860016	45909520
chr13	-	50466949	50476389
chr13	-	50476714	50478836
chr13	-	51289251	51310609
chr13	-	51641441	51642122
chr13	-	51642236	51643293
chr13	-	51643385	51647774
chr13	-	51647913	51652717
chr13	-	51652791	51656111
chr13	-	51656251	51658818
chr13	-	51658960	51661774
chr13	-	51662051	51695374
chr13	-	51695468	51699140
chr13	-	51699233	51701461
chr13	-	51701568	51705199
chr13	-	51705281	51707355
chr13	-	51707418	51725880
chr13	-	51725970	51726072
chr13	-	51726155	51730664
chr13	-	51730727	51751976
chr13	+	51752042	51752787
chr13	-	60039786	60045747
chr13	-	63301287	63303587
chr13	+	63303662	63311203
chr13	-	79023259	79024651
chr13	-	96438089	96440012
chr13	-	98259721	98260423
chr13	-	98260547	98274652
chr13	-	98274760	98276126
chr13	-	98276196	98277084
chr13	-	98277143	98279561
chr13	-	98279778	98279897
chr13	-	98280012	98281602
chr13	-	98281786	98281903
chr13	-	98282042	98287748
chr13	+	98287865	98296178
chr13	+	99341693	99355524
chr13	-	99355661	99358309
chr13	-	104910939	104912648
chr13	+	104912858	104916216
chr13	-	104940543	104941261
chr13	-	107661646	107664886
