# Supplementary material for: Intergenic, gene terminal, and intragenic CpG islands in the human genome
Source: BMC Genomics. 2010 Jan 19;11:48. doi: 10.1186/1471-2164-11-48 (PMC2817693; doi:10.1186/1471-2164-11-48)
Supplement: Additional file 2 — Gene elements. The archive contains row data used for statistical significance of gene elements and CGIs overlap. See Table 1 and Figure 1 in the manuscript. [file 1471-2164-11-48-S2.ZIP › 3intron_non_coding/3intron_non_coding_chr14.txt]

chr14	-	18653090	18654596
chr14	-	19059040	19060546
chr14	-	20122496	20125561
chr14	+	20340093	20340247
chr14	+	20626876	20627012
chr14	-	22089449	22090389
chr14	-	22103878	22113798
chr14	-	22586424	22586509
chr14	+	23461636	23472795
chr14	-	23616817	23616936
chr14	+	23788220	23788241
chr14	-	32363773	32368804
chr14	-	34100796	34100858
chr14	-	49646182	49649082
chr14	-	49649188	49649837
chr14	-	58965559	58992154
chr14	-	58992232	58992908
chr14	-	58993017	58995327
chr14	-	58995476	58997442
chr14	-	58997645	58997736
chr14	+	58997837	58999973
chr14	+	59554951	59555591
chr14	+	59555732	59559204
chr14	+	59559342	59564354
chr14	+	59564573	59568465
chr14	+	59568539	59589535
chr14	+	59589677	59594348
chr14	+	59594494	59598481
chr14	+	59598651	59599793
chr14	-	62828313	62829410
chr14	+	63136445	63161398
chr14	-	63994779	63996229
chr14	-	64750398	64754171
chr14	+	64754262	64754977
chr14	+	66029372	66033297
chr14	+	66033339	66034579
chr14	+	66034639	66034823
chr14	-	66761736	66764857
chr14	-	66872714	66874342
chr14	-	66984403	66990548
chr14	-	66990615	66990789
chr14	-	66991152	67003573
chr14	-	67003711	67004200
chr14	-	67004336	67009456
chr14	+	67010412	67023469
chr14	+	68187327	68266277
chr14	-	68746672	68765285
chr14	-	74189955	74193509
chr14	+	74193979	74196676
chr14	-	74371904	74372230
chr14	-	74390654	74390677
chr14	+	74553223	74553240
chr14	+	76365260	76367298
chr14	+	76389507	76393475
chr14	+	76393572	76396788
chr14	+	76396936	76402063
chr14	+	76402172	76403451
chr14	-	76403535	76406220
chr14	-	80014504	80032638
chr14	-	89808720	89809615
chr14	-	89810885	89810898
chr14	+	92720461	92720656
chr14	+	93539454	93540953
chr14	+	93544683	93544707
chr14	+	94181168	94182600
chr14	+	95207651	95207766
chr14	+	95207938	95208060
chr14	-	95209543	95215161
chr14	+	95246972	95247838
chr14	-	101463829	101500736
chr14	-	102044033	102044564
chr14	+	102724361	102724466
chr14	+	105025899	105026044
