# Supplementary material for: Intergenic, gene terminal, and intragenic CpG islands in the human genome
Source: BMC Genomics. 2010 Jan 19;11:48. doi: 10.1186/1471-2164-11-48 (PMC2817693; doi:10.1186/1471-2164-11-48)
Supplement: Additional file 2 — Gene elements. The archive contains row data used for statistical significance of gene elements and CGIs overlap. See Table 1 and Figure 1 in the manuscript. [file 1471-2164-11-48-S2.ZIP › 3intron_non_coding/3intron_non_coding_chr15.txt]

chr15	+	22764323	22770550
chr15	+	22881563	22883706
chr15	+	22883840	22885853
chr15	+	22886107	22887829
chr15	+	22887960	22890073
chr15	+	22890215	22893560
chr15	+	22893680	22894956
chr15	+	22895069	22895384
chr15	+	22895519	22900098
chr15	+	22902535	22903711
chr15	+	22903829	22904149
chr15	+	22904279	22905237
chr15	+	22905644	22905794
chr15	+	23812262	23845364
chr15	+	23845483	23848267
chr15	+	23848468	23848606
chr15	+	26715821	26715917
chr15	+	26716044	26718074
chr15	+	26718215	26725982
chr15	+	26726031	26728315
chr15	-	29016755	29018442
chr15	-	29022601	29025705
chr15	-	32606807	32607073
chr15	+	33062984	33067049
chr15	+	38355599	38356608
chr15	+	40743408	40744742
chr15	+	40744821	40745275
chr15	-	40745339	40748647
chr15	+	41816499	41823884
chr15	+	42795847	42797096
chr15	+	54507964	54508298
chr15	+	55362089	55365646
chr15	+	55815145	55830660
chr15	+	55830937	55857084
chr15	+	55857236	55861065
chr15	+	56911408	56926787
chr15	+	56926962	56931261
chr15	-	56931457	56933972
chr15	-	60322437	60322523
chr15	-	60322672	60322754
chr15	-	60322858	60322928
chr15	-	60323031	60323116
chr15	-	60323673	60324150
chr15	-	60324432	60325197
chr15	+	62820253	62820424
chr15	-	64626098	64627701
chr15	-	65120205	65123420
chr15	+	65124608	65127279
chr15	+	67160771	67170308
chr15	+	67170509	67171085
chr15	-	67171762	67174094
chr15	-	70365738	70366631
chr15	-	71640443	71641289
chr15	-	72916639	72916762
chr15	-	72916830	72917144
chr15	-	72917193	72917545
chr15	-	72917587	72917659
chr15	-	72917739	72917833
chr15	-	72917899	72918036
chr15	-	72918140	72918403
chr15	-	72918445	72918661
chr15	-	72918768	72918951
chr15	-	72919108	72919627
chr15	-	72999837	73003041
chr15	+	73379934	73379961
chr15	+	73419666	73420222
chr15	+	75558719	75562366
chr15	-	76598171	76606776
chr15	-	79031055	79031354
chr15	+	79031693	79058326
chr15	+	80596121	80596385
chr15	+	80596447	80597484
chr15	-	80597588	80597796
chr15	-	81010057	81010080
chr15	-	82660965	82662625
chr15	-	82662777	82663932
chr15	-	82745387	82748350
chr15	-	82748575	82748771
chr15	-	82751870	82753539
chr15	-	82854292	82854501
chr15	-	82854607	82855643
chr15	-	82855703	82855968
chr15	-	82857069	82857449
chr15	+	82871903	82882766
chr15	+	82981656	82982630
chr15	-	82982713	82983742
chr15	-	83550042	83551702
chr15	-	83551854	83553009
chr15	-	84106674	84106698
chr15	-	84114056	84139000
chr15	+	87816091	87816945
chr15	+	88706878	88708168
chr15	+	89637406	89638641
chr15	-	97744804	97747743
chr15	-	98075551	98078511
chr15	-	98150625	98157359
chr15	-	99629374	99629913
