# Supplementary material for: Intergenic, gene terminal, and intragenic CpG islands in the human genome
Source: BMC Genomics. 2010 Jan 19;11:48. doi: 10.1186/1471-2164-11-48 (PMC2817693; doi:10.1186/1471-2164-11-48)
Supplement: Additional file 2 — Gene elements. The archive contains row data used for statistical significance of gene elements and CGIs overlap. See Table 1 and Figure 1 in the manuscript. [file 1471-2164-11-48-S2.ZIP › 3intron_non_coding/3intron_non_coding_chr16.txt]

chr16	+	360227	360499
chr16	+	401580	401890
chr16	-	653440	655258
chr16	-	1079574	1080005
chr16	-	1080596	1083497
chr16	-	1297809	1298131
chr16	-	1298152	1298451
chr16	+	1298614	1298633
chr16	+	1667909	1668278
chr16	+	2601055	2603961
chr16	-	2604071	2606122
chr16	+	2653410	2659412
chr16	+	3026963	3027280
chr16	+	3027398	3027631
chr16	+	3027709	3027836
chr16	+	3028015	3028309
chr16	-	3475085	3475467
chr16	+	4686899	4687018
chr16	+	4737637	4738726
chr16	-	10924684	10925235
chr16	-	11443879	11444740
chr16	+	12088670	12088688
chr16	-	16335243	16337218
chr16	-	19619946	19625223
chr16	+	20851814	20851976
chr16	-	21309325	21310649
chr16	-	21382816	21383537
chr16	-	21383640	21385913
chr16	-	21386139	21388568
chr16	-	21388742	21390475
chr16	-	21390574	21391151
chr16	-	21398401	21403193
chr16	-	21729661	21730599
chr16	+	21730660	21731107
chr16	+	22002691	22004029
chr16	+	22004098	22004465
chr16	+	22004573	22005878
chr16	-	22074739	22074853
chr16	-	23442240	23442332
chr16	-	23499996	23501097
chr16	-	24582827	24583659
chr16	+	28456492	28456827
chr16	+	28857801	28857962
chr16	+	28908842	28909010
chr16	+	29274791	29278086
chr16	+	29290936	29292121
chr16	-	29293099	29321925
chr16	-	29362511	29363219
chr16	-	29363322	29365623
chr16	+	29377040	29380203
chr16	-	29383802	29427265
chr16	-	30498670	30499494
chr16	+	30908228	30908251
chr16	+	30958641	30958733
chr16	+	31624295	31624493
chr16	+	31624615	31624711
chr16	-	31624857	31625712
chr16	-	45063342	45065661
chr16	-	45069957	45070544
chr16	-	45070833	45089517
chr16	-	45089665	45091348
chr16	-	45092303	45097586
chr16	+	45097661	45109322
chr16	+	48696875	48697252
chr16	+	54946495	54947515
chr16	-	55236225	55236462
chr16	-	56749759	56751278
chr16	-	65349850	65350161
chr16	-	65350243	65350544
chr16	-	65350695	65358818
chr16	-	65767459	65767466
chr16	-	65772071	65773009
chr16	-	65773102	65774665
chr16	-	65775445	65775769
chr16	-	65798909	65799002
chr16	-	67712054	67712456
chr16	+	67922000	67922216
chr16	-	68286784	68287763
chr16	-	69877344	69880281
chr16	-	70233368	70236154
chr16	+	74123040	74124487
chr16	+	82400532	82402526
chr16	+	82918063	82920428
chr16	+	83874665	83876104
chr16	-	83877071	83878968
chr16	+	85894183	85896825
chr16	-	87755469	87757030
chr16	-	88309774	88310707
chr16	+	88310732	88312935
chr16	+	88587803	88588601
