# Supplementary material for: Intergenic, gene terminal, and intragenic CpG islands in the human genome
Source: BMC Genomics. 2010 Jan 19;11:48. doi: 10.1186/1471-2164-11-48 (PMC2817693; doi:10.1186/1471-2164-11-48)
Supplement: Additional file 2 — Gene elements. The archive contains row data used for statistical significance of gene elements and CGIs overlap. See Table 1 and Figure 1 in the manuscript. [file 1471-2164-11-48-S2.ZIP › 3intron_non_coding/3intron_non_coding_chr17.txt]

chr17	+	264714	270705
chr17	+	270985	272169
chr17	+	272363	273514
chr17	+	1891920	1892091
chr17	-	2882494	2883435
chr17	-	4122561	4132841
chr17	+	4584524	4584626
chr17	-	5078862	5078966
chr17	-	7022632	7023232
chr17	+	7132687	7132791
chr17	+	7155695	7155864
chr17	+	7434213	7434460
chr17	-	7434575	7435120
chr17	-	7711402	7711863
chr17	+	7713612	7716658
chr17	-	7860598	7864170
chr17	-	8065553	8066335
chr17	+	8067318	8067854
chr17	+	10549658	10550479
chr17	+	10550593	10554875
chr17	+	12434791	12479042
chr17	+	15586076	15586452
chr17	+	15586519	15586947
chr17	+	15587048	15587405
chr17	+	15587556	15588281
chr17	+	15588492	15590116
chr17	+	16285170	16285406
chr17	+	16645168	16646297
chr17	+	16646556	16648604
chr17	+	16648718	16652881
chr17	+	16653284	16653917
chr17	+	16654087	16656482
chr17	+	16656691	16659586
chr17	+	18086862	18087946
chr17	+	18267104	18267351
chr17	+	18267589	18267695
chr17	+	18267774	18268527
chr17	+	18268677	18268832
chr17	+	18938345	18972206
chr17	+	19231087	19376567
chr17	+	19422939	19471569
chr17	-	19471637	19471685
chr17	-	20363519	20363676
chr17	-	20363826	20364764
chr17	-	20365002	20365249
chr17	-	20365365	20365500
chr17	+	20366134	20367304
chr17	+	20393858	20429490
chr17	+	20429500	20707300
chr17	-	20740046	20768096
chr17	-	23231520	23233721
chr17	-	23959675	23962687
chr17	-	24111021	24117729
chr17	+	24306171	24306877
chr17	+	26083753	26086040
chr17	+	26086088	26086176
chr17	+	26086242	26094444
chr17	+	26094514	26109315
chr17	+	27831763	27831883
chr17	-	33805778	33809291
chr17	+	33941571	33942964
chr17	+	34442217	34443948
chr17	+	34444021	34452977
chr17	+	34453059	34454166
chr17	+	34454721	34462643
chr17	+	35579442	35580225
chr17	-	35604011	35604024
chr17	-	36975931	36977010
chr17	-	37036410	37036567
chr17	-	37036618	37036857
chr17	-	37037541	37037664
chr17	-	37037885	37038132
chr17	-	37038248	37038853
chr17	-	37039016	37040196
chr17	-	37562663	37565274
chr17	-	38280407	38283517
chr17	+	38283617	38284069
chr17	-	38545827	38550270
chr17	-	39788086	39788608
chr17	-	39788736	39788851
chr17	-	39788969	39789066
chr17	-	39789247	39789323
chr17	-	39789483	39792472
chr17	-	40457225	40457234
chr17	-	40863447	40864769
chr17	-	40941689	40943392
chr17	-	40943443	40946333
chr17	-	40946439	40947016
chr17	-	41720109	41726461
chr17	+	42197157	42200846
chr17	-	42655423	42655873
chr17	-	43566178	43569589
chr17	+	44195335	44201349
chr17	+	44685036	44685214
chr17	+	44685280	44687051
chr17	-	45607810	45608071
chr17	-	46193867	46195756
chr17	+	46197397	46199233
chr17	+	46729364	46730141
chr17	+	46770281	46771966
chr17	-	46772085	46773610
chr17	-	50392988	50393478
chr17	+	52323661	52323724
chr17	-	53109420	53111908
chr17	-	53295646	53298833
chr17	-	53734808	53736697
chr17	+	57697772	57698752
chr17	+	58938763	58939301
chr17	+	58939443	58939731
chr17	+	58939921	58940175
chr17	+	58940368	58940456
chr17	+	58940555	58940645
chr17	+	58940819	58941175
chr17	+	58941317	58941415
chr17	+	58941639	58941780
chr17	+	58941926	58944474
chr17	+	58944558	58945064
chr17	+	58945188	58950020
chr17	+	58950204	58950603
chr17	+	58950939	58951327
chr17	+	58951460	58952434
chr17	+	58952544	58952652
chr17	-	58977352	58979894
chr17	-	60394962	60399113
chr17	-	60399243	60399333
chr17	-	60400098	60401134
chr17	+	62765184	62765974
chr17	+	69822006	69822322
chr17	+	69956650	69957068
chr17	+	70254395	70254499
chr17	+	71098062	71098582
chr17	+	71098693	71098847
chr17	+	71098923	71099276
chr17	+	71099389	71099652
chr17	+	71099757	71099913
chr17	+	71099978	71100139
chr17	+	71100218	71100354
chr17	+	71100517	71102515
chr17	+	71102649	71104135
chr17	+	71104232	71104443
chr17	+	71104576	71109113
chr17	+	71109240	71110192
chr17	+	71110271	71110505
chr17	+	71110622	71110707
chr17	+	71110754	71117841
chr17	+	71117936	71118575
chr17	+	71118636	71119276
chr17	+	71119335	71119561
chr17	+	71119693	71120473
chr17	+	71120570	71120649
chr17	+	71120886	71120968
chr17	+	71121148	71121380
chr17	+	71121454	71121656
chr17	+	71121710	71121874
chr17	+	71122037	71122258
chr17	+	71122360	71122448
chr17	+	71122526	71122636
chr17	+	71122719	71122915
chr17	+	71123015	71123178
chr17	+	71123277	71123368
chr17	+	71123561	71123744
chr17	-	71123824	71123987
chr17	-	73769590	73770922
chr17	-	73771899	73773652
chr17	-	73773910	73777445
chr17	-	73777622	73778327
chr17	-	73778523	73778927
chr17	+	73779644	73786119
chr17	-	73927352	73931373
chr17	+	74295336	74303993
chr17	-	75326457	75330187
chr17	-	76706838	76707774
chr17	-	76707976	76708330
chr17	+	76708479	76708595
chr17	+	76769728	76769953
chr17	+	76770477	76771359
chr17	-	77225156	77225331
chr17	-	77599973	77600195
chr17	-	77600282	77600841
chr17	-	78495215	78498043
