# Supplementary material for: Intergenic, gene terminal, and intragenic CpG islands in the human genome
Source: BMC Genomics. 2010 Jan 19;11:48. doi: 10.1186/1471-2164-11-48 (PMC2817693; doi:10.1186/1471-2164-11-48)
Supplement: Additional file 2 — Gene elements. The archive contains row data used for statistical significance of gene elements and CGIs overlap. See Table 1 and Figure 1 in the manuscript. [file 1471-2164-11-48-S2.ZIP › 3intron_non_coding/3intron_non_coding_chr18.txt]

chr18	-	899875	899884
chr18	-	1245216	1259176
chr18	+	5383478	5384675
chr18	+	12419436	12421148
chr18	+	17311316	17319578
chr18	+	17319713	17323970
chr18	+	17324311	17329628
chr18	+	17329745	17330412
chr18	+	17330658	17333687
chr18	+	17334266	17334498
chr18	+	17334602	17339370
chr18	+	17339527	17339768
chr18	+	17339909	17342076
chr18	-	17342239	17342345
chr18	-	19143707	19186157
chr18	-	19186252	19190555
chr18	-	19190626	19199595
chr18	-	19199631	19202676
chr18	+	19202713	19204177
chr18	+	30718739	30721727
chr18	-	31211300	31235250
chr18	+	33079159	33087727
chr18	-	46173217	46173577
chr18	-	49935680	49940132
chr18	-	51046260	51046449
chr18	-	51822134	51843569
chr18	+	51843625	51846025
chr18	+	53550254	53552255
chr18	+	53552327	53553380
chr18	-	53553823	53555991
chr18	-	57631974	57632116
chr18	+	57634812	57711007
chr18	-	58396797	58402658
chr18	+	68566380	68567228
chr18	-	70172762	70174695
chr18	-	75500108	75502155
chr18	-	75502288	75502858
