# Supplementary material for: Intergenic, gene terminal, and intragenic CpG islands in the human genome
Source: BMC Genomics. 2010 Jan 19;11:48. doi: 10.1186/1471-2164-11-48 (PMC2817693; doi:10.1186/1471-2164-11-48)
Supplement: Additional file 2 — Gene elements. The archive contains row data used for statistical significance of gene elements and CGIs overlap. See Table 1 and Figure 1 in the manuscript. [file 1471-2164-11-48-S2.ZIP › 3intron_non_coding/3intron_non_coding_chr19.txt]

chr19	-	533583	533749
chr19	+	1039720	1040470
chr19	+	1177663	1178591
chr19	-	1225440	1225647
chr19	-	1549215	1550410
chr19	-	1803595	1805279
chr19	+	2706932	2708334
chr19	-	3244485	3247755
chr19	-	5512411	5513092
chr19	-	5795863	5797436
chr19	+	5844302	5845685
chr19	+	6086921	6092523
chr19	-	6141704	6143678
chr19	-	6387476	6389457
chr19	+	6389546	6389734
chr19	-	8292976	8293155
chr19	+	9038590	9112072
chr19	+	10030785	10033484
chr19	+	10033658	10033860
chr19	+	10034020	10037254
chr19	+	10037315	10039499
chr19	+	10039591	10040641
chr19	+	10040688	10041966
chr19	+	10042055	10042310
chr19	+	10042398	10042657
chr19	+	10042764	10044599
chr19	+	10044687	10044765
chr19	+	10044856	10044975
chr19	-	10045112	10045592
chr19	-	10277160	10277521
chr19	-	10277629	10279860
chr19	-	10280068	10280155
chr19	-	10280227	10281024
chr19	-	10281125	10281232
chr19	+	10894851	10894947
chr19	+	11320839	11326323
chr19	+	11326373	11326548
chr19	+	11421244	11422460
chr19	-	11779919	11780719
chr19	-	12118040	12119209
chr19	-	12197095	12198186
chr19	-	12198343	12202274
chr19	-	12202331	12206481
chr19	-	12206724	12209266
chr19	-	12209372	12209713
chr19	-	12209918	12214521
chr19	-	12353201	12354384
chr19	+	12673058	12673139
chr19	+	13062205	13066448
chr19	+	16007828	16013248
chr19	-	16489153	16489705
chr19	-	17375136	17375488
chr19	+	17797120	17797960
chr19	-	18837976	18838329
chr19	-	18962959	18963148
chr19	-	18963363	18964176
chr19	-	18965550	18966174
chr19	+	19149325	19150655
chr19	+	19221835	19221850
chr19	+	19507260	19507337
chr19	-	19507489	19509127
chr19	-	19728497	19728915
chr19	-	19730356	19733065
chr19	-	19758664	19763370
chr19	+	19764294	19765642
chr19	-	19865457	19866971
chr19	-	20369082	20369093
chr19	+	20370847	20383589
chr19	+	20786241	20786791
chr19	-	21093529	21099603
chr19	-	22901971	22902018
chr19	-	22902231	22902459
chr19	+	22902517	22902616
chr19	-	23121858	23123770
chr19	-	32821226	32821252
chr19	-	33619563	33619662
chr19	-	33619882	33620231
chr19	-	33620466	33644033
chr19	-	33644245	33649148
chr19	+	33649528	33789434
chr19	+	33794902	33795185
chr19	-	40222451	40222540
chr19	+	40258921	40262280
chr19	+	40591894	40592027
chr19	+	40592215	40593903
chr19	-	40594025	40599220
chr19	-	40680281	40680388
chr19	+	40680424	40681457
chr19	+	40801442	40801628
chr19	+	40801792	40802165
chr19	+	40802247	40802354
chr19	+	40802866	40802936
chr19	+	40803070	40805342
chr19	+	40805476	40805617
chr19	+	40950808	40950896
chr19	+	40950979	40951145
chr19	+	40952592	40953504
chr19	-	42573026	42575385
chr19	-	42853298	42869191
chr19	+	44050913	44051516
chr19	+	44701651	44702625
chr19	+	44867899	44868035
chr19	-	44868133	44868664
chr19	-	45270397	45270583
chr19	+	45421051	45421134
chr19	+	45984724	45994314
chr19	+	46142264	46142455
chr19	-	46142598	46146797
chr19	+	46624556	46625028
chr19	-	46784065	46784656
chr19	+	46870528	46873143
chr19	+	46923113	46924943
chr19	-	46962048	46966546
chr19	-	47777346	47779197
chr19	-	47918083	47919933
chr19	-	48204103	48205949
chr19	-	48260594	48262508
chr19	+	48364196	48366046
chr19	+	48556398	48557134
chr19	+	48557321	48557436
chr19	-	48557572	48558079
chr19	+	48963082	48963531
chr19	+	49995548	49995647
chr19	-	50898423	50935805
chr19	+	50965303	50965329
chr19	+	51319772	51338200
chr19	+	51343009	51343339
chr19	-	51586356	51587733
chr19	-	51844970	51845248
chr19	+	51915436	51915632
chr19	+	52196805	52196888
chr19	-	52577796	52580782
chr19	+	52598623	52601528
chr19	+	52976458	52979358
chr19	+	53217404	53220020
chr19	-	53899500	53899511
chr19	+	53946353	53947558
chr19	-	54345221	54345304
chr19	+	54524372	54526615
chr19	+	54675690	54681083
chr19	-	55055406	55055634
chr19	-	55104954	55122762
chr19	+	55171854	55174151
chr19	+	55246264	55256868
chr19	-	55257069	55261143
chr19	-	55662025	55662690
chr19	-	55817551	55817755
chr19	-	55994028	55994362
chr19	-	56713452	56714591
chr19	+	57259169	57259530
chr19	+	57751826	57758382
chr19	+	57792636	57793279
chr19	-	57793862	57794202
chr19	-	57809863	57830130
chr19	-	57962838	57973890
chr19	-	58121183	58122196
chr19	-	58165908	58175956
chr19	+	58357689	58358360
chr19	+	58618568	58620135
chr19	+	58620213	58620394
chr19	+	58620517	58621082
chr19	-	58622002	58622151
chr19	+	59668544	59674577
chr19	+	59748388	59748391
chr19	-	60116337	60118993
chr19	+	60558276	60558439
chr19	+	60693175	60693476
chr19	+	60693588	60693950
chr19	-	62417382	62419274
chr19	-	62746424	62746830
chr19	-	62747764	62749636
chr19	-	62901022	62904167
chr19	-	62904326	62904417
chr19	+	63010682	63010961
chr19	-	63067222	63071064
chr19	-	63125810	63126371
chr19	-	63126470	63128802
chr19	+	63332691	63345735
chr19	+	63556670	63556891
chr19	-	63557036	63557536
chr19	-	63560828	63561666
