# Supplementary material for: Intergenic, gene terminal, and intragenic CpG islands in the human genome
Source: BMC Genomics. 2010 Jan 19;11:48. doi: 10.1186/1471-2164-11-48 (PMC2817693; doi:10.1186/1471-2164-11-48)
Supplement: Additional file 2 — Gene elements. The archive contains row data used for statistical significance of gene elements and CGIs overlap. See Table 1 and Figure 1 in the manuscript. [file 1471-2164-11-48-S2.ZIP › 3intron_non_coding/3intron_non_coding_chr2.txt]

chr2	-	6820393	6821378
chr2	-	6821474	6821884
chr2	-	6931408	6940617
chr2	-	6940703	6942178
chr2	-	8298769	8334292
chr2	-	8334370	8378065
chr2	-	8378287	8385339
chr2	-	8385415	8385501
chr2	+	8385608	8387567
chr2	-	8773635	8774412
chr2	-	9496742	9497184
chr2	-	9497242	9497298
chr2	-	11190383	11190517
chr2	-	11190787	11196038
chr2	+	16031072	16031280
chr2	-	24952362	24953691
chr2	-	25512074	25513809
chr2	+	26443199	26443484
chr2	+	26519659	26520872
chr2	+	26521056	26523523
chr2	-	26927846	26928330
chr2	+	27147984	27148453
chr2	-	27175474	27175762
chr2	+	27273214	27273488
chr2	+	27414753	27414947
chr2	+	27441062	27441405
chr2	+	27578580	27578703
chr2	-	28777784	28779212
chr2	-	45313378	45313904
chr2	-	50059487	50059498
chr2	+	54004362	54004872
chr2	+	55105668	55105786
chr2	+	55106019	55106914
chr2	+	55107069	55107454
chr2	-	55107556	55108857
chr2	+	55429952	55430462
chr2	+	61273063	61276249
chr2	+	65221495	65222423
chr2	+	65621938	65830566
chr2	+	65830745	65893533
chr2	+	65893569	66037976
chr2	+	66038094	66110332
chr2	+	66110405	66155053
chr2	+	66155195	66211288
chr2	+	66211403	66217044
chr2	+	66217513	66220074
chr2	+	66220188	66223294
chr2	-	66707929	66710028
chr2	-	68261795	68263987
chr2	+	85450863	85456804
chr2	-	85575376	85575591
chr2	+	85797637	85800234
chr2	+	87728022	87858587
chr2	+	87858803	87861081
chr2	+	87861201	87864717
chr2	+	87864990	87871167
chr2	+	87871403	87874454
chr2	+	87874547	87876498
chr2	+	87876634	87876803
chr2	-	87876887	87877797
chr2	+	88167367	88172914
chr2	+	95376629	95377349
chr2	-	95377422	95377754
chr2	-	95945115	95947482
chr2	-	96586058	96586988
chr2	-	96587061	96588049
chr2	+	96588536	96595404
chr2	+	97255379	97267348
chr2	+	97267378	97267471
chr2	+	97267545	97269208
chr2	+	97269238	97269331
chr2	+	97269405	97271069
chr2	+	97271099	97271192
chr2	+	97271266	97272926
chr2	+	97272956	97273048
chr2	+	97273122	97274808
chr2	+	97274838	97274939
chr2	+	97275013	97278588
chr2	+	97278618	97278719
chr2	+	97278793	97280468
chr2	+	97280498	97280591
chr2	+	97280665	97282336
chr2	+	97282366	97282455
chr2	+	97282529	97284203
chr2	+	97284233	97286073
chr2	+	97286103	97287944
chr2	+	97287974	97288063
chr2	+	97288137	97289812
chr2	+	97289842	97289931
chr2	+	97290005	97291678
chr2	-	97291708	97291801
chr2	-	97559529	97567636
chr2	-	97567837	97579781
chr2	-	97633853	97633946
chr2	-	97633976	97635645
chr2	+	97635719	97635812
chr2	+	99272415	99281614
chr2	+	99281739	99290978
chr2	-	99376158	99394006
chr2	-	101492665	101493830
chr2	+	101493945	101496679
chr2	+	107923511	107929529
chr2	+	107929618	107931733
chr2	+	107931944	107934087
chr2	+	107934270	107934352
chr2	+	107935902	107936167
chr2	+	107936306	107936567
chr2	+	107936715	107937655
chr2	+	107938007	107941163
chr2	+	107941300	107944856
chr2	+	107944952	107945678
chr2	+	107947903	107954941
chr2	+	107955082	107957645
chr2	-	107957848	107965694
chr2	-	108584373	108584728
chr2	-	108585019	108585140
chr2	-	108586987	108608802
chr2	-	110326575	110327166
chr2	-	110327828	110329737
chr2	+	111574952	111575704
chr2	-	112503107	112503136
chr2	+	112690277	112704710
chr2	-	113310588	113344237
chr2	+	114189003	114191559
chr2	+	121464944	121464960
chr2	-	121465046	121465121
chr2	-	130549376	130550883
chr2	-	130551005	130559616
chr2	-	130559799	130560145
chr2	-	130560191	130561869
chr2	-	130561944	130567240
chr2	-	130567312	130573272
chr2	-	132558078	132558620
chr2	-	132739534	132742216
chr2	-	132742282	132744836
chr2	-	150449932	150451341
chr2	-	150451429	150486203
chr2	+	150486243	150539472
chr2	-	157292870	157295494
chr2	-	159345075	159347866
chr2	+	160956783	160957647
chr2	+	162659778	162665195
chr2	-	167936183	167939873
chr2	+	172006380	172007857
chr2	-	173192137	173194325
chr2	-	175763373	175763933
chr2	+	177976559	177976571
chr2	+	178816419	178819630
chr2	-	182807702	182819206
chr2	+	182833272	182837268
chr2	+	186451337	186452204
chr2	+	186452251	186453415
chr2	-	186453523	186454734
chr2	+	190437564	190440781
chr2	+	197420092	197420186
chr2	+	197420349	197421088
chr2	+	197421176	197422262
chr2	-	197422383	197422675
chr2	+	197495639	197497653
chr2	-	202581157	202583529
chr2	-	208541968	208543012
chr2	-	210980698	210981261
chr2	-	219513305	219513873
chr2	-	219848590	219850946
chr2	-	220252236	220252628
chr2	-	222110778	222115433
chr2	+	225070431	225090602
chr2	+	227687097	227688602
chr2	+	228004248	228004256
chr2	-	228004666	228004681
chr2	+	228376391	228376621
chr2	+	231091664	231091883
chr2	-	231092028	231093017
chr2	-	231598531	231599841
chr2	+	231601317	231615387
chr2	+	231693048	231694258
chr2	+	231694339	231697441
chr2	+	231697504	231702809
chr2	+	231702918	231704093
chr2	+	231704433	231709939
chr2	+	231710108	231711832
chr2	+	231711954	231715198
chr2	+	231860941	231862753
chr2	-	234760668	234767488
chr2	+	236885701	236886914
chr2	-	238525067	238532481
chr2	-	239577467	239577677
chr2	-	239577798	239578437
chr2	-	239578531	239579332
chr2	-	239579427	239579559
chr2	-	239579822	239579945
chr2	-	239580289	239581022
chr2	-	241748771	241749384
chr2	-	241749450	241753681
chr2	+	241753838	241754534
chr2	+	242009609	242011371
chr2	+	242463693	242470259
