# Supplementary material for: Intergenic, gene terminal, and intragenic CpG islands in the human genome
Source: BMC Genomics. 2010 Jan 19;11:48. doi: 10.1186/1471-2164-11-48 (PMC2817693; doi:10.1186/1471-2164-11-48)
Supplement: Additional file 2 — Gene elements. The archive contains row data used for statistical significance of gene elements and CGIs overlap. See Table 1 and Figure 1 in the manuscript. [file 1471-2164-11-48-S2.ZIP › 3intron_non_coding/3intron_non_coding_chr20.txt]

chr20	-	1298717	1300719
chr20	+	1494144	1494798
chr20	+	2046062	2072429
chr20	-	2687631	2687913
chr20	-	3706967	3707067
chr20	-	10342580	10349175
chr20	+	10349407	10360331
chr20	-	13980667	13981789
chr20	+	14256205	14257779
chr20	+	18672916	18692003
chr20	+	21134223	21143172
chr20	+	21143339	21144220
chr20	+	21144287	21157648
chr20	+	21157754	21161371
chr20	-	21161469	21172882
chr20	-	22329750	22329963
chr20	+	23055176	23057265
chr20	+	26013122	26015045
chr20	+	28236916	28239533
chr20	+	28239646	28241887
chr20	+	28241993	28245198
chr20	-	30081303	30082464
chr20	-	30685734	30692028
chr20	+	30692151	30700717
chr20	+	31232065	31232690
chr20	+	31256671	31257287
chr20	+	31257352	31259167
chr20	+	31259248	31261505
chr20	+	31294029	31294573
chr20	+	31697497	31698298
chr20	+	32130021	32131376
chr20	+	32280677	32280949
chr20	+	32280961	32281086
chr20	+	32281144	32281544
chr20	+	32281654	32281701
chr20	+	32755978	32756822
chr20	-	32756940	32760155
chr20	-	33205392	33205489
chr20	-	33205704	33205745
chr20	-	33205807	33205906
chr20	-	33578493	33579475
chr20	-	33613119	33615035
chr20	-	33652261	33652867
chr20	-	33653055	33653141
chr20	+	33706681	33710265
chr20	-	34951221	34954058
chr20	+	35163236	35164480
chr20	+	36510788	36512392
chr20	+	36512505	36512589
chr20	-	41647687	41649698
chr20	-	42175558	42176835
chr20	-	42367775	42368386
chr20	+	42719107	42721049
chr20	+	43238192	43238424
chr20	+	43270786	43271655
chr20	+	43285481	43286345
chr20	-	43542150	43543424
chr20	+	43613666	43614075
chr20	+	43767981	43769910
chr20	-	43946445	43947030
chr20	-	44477011	44517940
chr20	+	44519550	44519642
chr20	+	47329153	47330428
chr20	+	47330515	47330846
chr20	-	47330909	47338988
chr20	+	49060309	49062302
chr20	+	51306518	51537089
chr20	-	51620450	51621666
chr20	-	52204708	52207114
chr20	-	56246774	56247702
chr20	-	56247865	56248121
chr20	-	56248308	56248976
chr20	-	56249073	56251973
chr20	+	56252168	56254244
chr20	-	56724775	56725826
chr20	+	57037292	57038752
chr20	+	60242435	60243456
chr20	-	60243815	60243922
chr20	-	60554511	60555478
chr20	+	60990107	60990665
chr20	+	61182744	61183978
chr20	+	61185140	61185667
chr20	+	61186689	61186730
chr20	+	61341408	61342052
chr20	+	61414347	61414588
chr20	+	61414732	61414913
chr20	+	61415047	61415539
chr20	+	61415689	61415868
chr20	+	61415999	61417197
chr20	+	61417237	61418349
chr20	+	61418489	61420854
chr20	+	61421394	61421835
chr20	+	61421995	61422087
chr20	+	61422166	61422809
chr20	+	61422897	61423854
chr20	+	61423909	61427065
chr20	+	61427162	61427237
chr20	+	61427292	61427464
chr20	+	61427519	61427892
chr20	+	61427946	61428547
chr20	+	61428620	61428997
chr20	+	61429784	61429874
chr20	+	61430295	61431380
chr20	+	61431458	61432515
chr20	-	61470857	61472656
chr20	-	61503791	61503879
chr20	+	61506737	61507985
chr20	+	62389667	62396687
