# Supplementary material for: Intergenic, gene terminal, and intragenic CpG islands in the human genome
Source: BMC Genomics. 2010 Jan 19;11:48. doi: 10.1186/1471-2164-11-48 (PMC2817693; doi:10.1186/1471-2164-11-48)
Supplement: Additional file 2 — Gene elements. The archive contains row data used for statistical significance of gene elements and CGIs overlap. See Table 1 and Figure 1 in the manuscript. [file 1471-2164-11-48-S2.ZIP › 3intron_non_coding/3intron_non_coding_chr21.txt]

chr21	-	10042789	10042980
chr21	-	10043083	10048593
chr21	-	10048711	10051468
chr21	-	10051589	10060598
chr21	-	10061301	10069351
chr21	-	10069467	10071320
chr21	-	14238055	14239230
chr21	-	14239302	14245258
chr21	-	14245332	14245423
chr21	+	14245453	14248257
chr21	+	14607323	14610391
chr21	+	14611828	14617703
chr21	+	14617780	14630271
chr21	+	14630450	14631371
chr21	+	14631433	14631972
chr21	-	18000765	18000773
chr21	-	25680523	25714890
chr21	-	25714984	25718736
chr21	+	25718833	25723948
chr21	+	29646006	29646770
chr21	+	29646856	29655222
chr21	-	29655436	29655743
chr21	-	31238457	31238464
chr21	-	31238469	31414351
chr21	-	32866777	32867464
chr21	-	32867550	32868276
chr21	-	32868306	32868756
chr21	-	33088667	33104753
chr21	-	33731697	33733390
chr21	-	33733475	33742958
chr21	-	34743853	34752821
chr21	-	36755945	36771541
chr21	+	39174167	39195694
chr21	-	39805607	39808884
chr21	-	42091726	42091811
chr21	+	42091973	42093412
chr21	+	42430821	42435274
chr21	+	43695230	43695480
chr21	-	43696814	43697428
chr21	-	43706570	43715819
chr21	-	45544886	45546603
chr21	-	46075584	46076949
