# Supplementary material for: Intergenic, gene terminal, and intragenic CpG islands in the human genome
Source: BMC Genomics. 2010 Jan 19;11:48. doi: 10.1186/1471-2164-11-48 (PMC2817693; doi:10.1186/1471-2164-11-48)
Supplement: Additional file 2 — Gene elements. The archive contains row data used for statistical significance of gene elements and CGIs overlap. See Table 1 and Figure 1 in the manuscript. [file 1471-2164-11-48-S2.ZIP › 3intron_non_coding/3intron_non_coding_chr22.txt]

chr22	+	14539390	14542396
chr22	-	16945863	16947306
chr22	+	17542037	17542265
chr22	+	17880987	17882557
chr22	-	18145110	18145390
chr22	-	18214564	18216519
chr22	-	18762980	18763060
chr22	-	18763166	18763648
chr22	-	18763759	18764822
chr22	+	18764894	18764993
chr22	+	19381149	19381427
chr22	+	19381552	19381847
chr22	+	19381965	19382309
chr22	+	19382367	19382474
chr22	+	19382535	19382809
chr22	+	19382883	19383029
chr22	+	19383071	19383152
chr22	+	19728001	19728156
chr22	+	19728300	19731091
chr22	+	19731202	19732202
chr22	+	19732319	19732650
chr22	+	19732841	19733940
chr22	+	19734020	19735775
chr22	+	19736044	19739215
chr22	-	19739421	19740566
chr22	-	20441965	20442041
chr22	-	20442068	20442137
chr22	-	20443084	20447885
chr22	-	22058466	22066500
chr22	-	22067325	22069101
chr22	-	22129420	22134015
chr22	-	22134058	22136077
chr22	-	22521461	22521684
chr22	-	22521781	22521929
chr22	-	22521966	22522190
chr22	+	22665488	22666822
chr22	+	22973921	22977274
chr22	+	22977482	22978518
chr22	+	22978582	22979288
chr22	+	22979396	22981429
chr22	+	22981559	22982214
chr22	-	22983130	22984021
chr22	-	23150899	23151430
chr22	-	23152085	23152783
chr22	-	23306934	23308735
chr22	-	23309916	23310342
chr22	+	23310472	23312737
chr22	-	24748287	24750962
chr22	-	25246788	25248733
chr22	-	25389407	25389516
chr22	+	25389956	25392194
chr22	+	29694128	29695709
chr22	-	34449452	34449900
chr22	+	34912459	34915856
chr22	-	35688130	35688526
chr22	+	35946580	35947210
chr22	+	36411932	36413838
chr22	+	36493272	36494289
chr22	-	36537404	36537435
chr22	-	37012445	37013760
chr22	+	37945819	37946199
chr22	+	40802570	40803622
chr22	+	41229615	41231134
chr22	+	41231229	41232319
chr22	-	41232432	41232621
chr22	-	41414502	41415994
chr22	+	44767869	44767920
chr22	-	45048149	45049497
chr22	-	46337370	46338723
chr22	+	46339221	46340735
chr22	+	46859031	46859509
chr22	-	47612817	47613470
chr22	-	48737747	48737879
chr22	-	49259134	49259284
chr22	-	49259402	49259509
chr22	-	49259632	49259763
