# Supplementary material for: Intergenic, gene terminal, and intragenic CpG islands in the human genome
Source: BMC Genomics. 2010 Jan 19;11:48. doi: 10.1186/1471-2164-11-48 (PMC2817693; doi:10.1186/1471-2164-11-48)
Supplement: Additional file 2 — Gene elements. The archive contains row data used for statistical significance of gene elements and CGIs overlap. See Table 1 and Figure 1 in the manuscript. [file 1471-2164-11-48-S2.ZIP › 3intron_non_coding/3intron_non_coding_chr3.txt]

chr3	+	3165705	3165777
chr3	-	3165918	3166697
chr3	-	3799386	3805597
chr3	-	3805759	3816549
chr3	+	3839582	3843925
chr3	-	9860679	9871242
chr3	-	9962396	9962768
chr3	-	10118613	10120881
chr3	+	10121467	10124698
chr3	-	10295748	10295904
chr3	+	15684817	15686620
chr3	+	39532497	39540737
chr3	-	39540822	39540938
chr3	-	46761285	46765118
chr3	-	46765146	46770981
chr3	-	46771143	46771903
chr3	-	46772167	46772535
chr3	-	46773124	46827599
chr3	-	46874587	46874724
chr3	-	47513885	47514437
chr3	-	48073297	48073439
chr3	-	48073523	48105266
chr3	-	48228939	48228988
chr3	+	49436166	49436400
chr3	+	49677291	49677665
chr3	+	49677756	49680026
chr3	+	50207394	50207704
chr3	-	50270151	50270803
chr3	-	55520345	55667346
chr3	-	57282537	57285595
chr3	-	59710346	59712986
chr3	-	62836095	62972560
chr3	-	62972599	63174244
chr3	-	64039952	64040550
chr3	-	64040724	64043806
chr3	-	64477838	64482881
chr3	-	68863740	68863749
chr3	+	88187840	88189030
chr3	+	106773499	106776010
chr3	-	109892441	109894896
chr3	-	110495542	110501907
chr3	-	114493286	114495488
chr3	-	120727287	120729269
chr3	+	120871203	120876681
chr3	-	120952636	120966588
chr3	-	126108280	126109683
chr3	-	129665652	129666816
chr3	-	129775845	129776806
chr3	+	130594838	130595175
chr3	+	131795962	131799906
chr3	+	131799973	131801298
chr3	+	131801353	131808472
chr3	+	131808509	131810443
chr3	+	131810507	131812190
chr3	+	131812254	131823362
chr3	+	131823426	131828026
chr3	+	131828090	131828860
chr3	+	131828912	131836131
chr3	+	131836168	131837240
chr3	+	131837304	131843193
chr3	+	131843257	131844373
chr3	+	131844410	131844528
chr3	+	131844566	131846532
chr3	+	131846545	131860217
chr3	+	131860315	131863178
chr3	+	131863851	131866544
chr3	+	131866639	131876743
chr3	+	139671045	139671599
chr3	+	139672567	139673902
chr3	+	139674634	139675075
chr3	+	139675175	139675760
chr3	+	139675893	139677762
chr3	+	139677869	139677982
chr3	+	139678033	139678357
chr3	+	140307962	140310751
chr3	-	140310846	140325520
chr3	-	143365363	143365451
chr3	+	147634003	147642242
chr3	+	151827649	151828143
chr3	+	153659833	153662871
chr3	+	158027601	158029776
chr3	+	158029869	158053258
chr3	+	158053474	158121065
chr3	-	158121186	158124985
chr3	-	159297615	159297664
chr3	-	161428212	161457489
chr3	-	161639677	161649215
chr3	-	162287279	162301628
chr3	-	162546846	162560291
chr3	-	162560385	162571924
chr3	-	171040258	171040343
chr3	-	171290081	171297385
chr3	-	172067016	172068503
chr3	-	181818319	181819748
chr3	-	184691102	184691499
chr3	-	187747447	187751619
chr3	-	188321819	188328488
chr3	+	188401954	188404009
chr3	-	194892624	194895096
chr3	+	195563079	195565382
chr3	+	196924806	196928020
chr3	-	197359559	197375080
chr3	-	197412907	197413456
chr3	-	197533456	197538924
chr3	-	197569701	197570009
chr3	-	198725847	198726756
chr3	-	199274543	199278898
chr3	-	199278970	199280933
chr3	-	199280988	199291976
