# Supplementary material for: Intergenic, gene terminal, and intragenic CpG islands in the human genome
Source: BMC Genomics. 2010 Jan 19;11:48. doi: 10.1186/1471-2164-11-48 (PMC2817693; doi:10.1186/1471-2164-11-48)
Supplement: Additional file 2 — Gene elements. The archive contains row data used for statistical significance of gene elements and CGIs overlap. See Table 1 and Figure 1 in the manuscript. [file 1471-2164-11-48-S2.ZIP › 3intron_non_coding/3intron_non_coding_chr4.txt]

chr4	+	410763	456363
chr4	+	659644	659861
chr4	-	659999	661710
chr4	-	1040122	1040455
chr4	-	1040623	1041938
chr4	-	1180107	1180444
chr4	+	1180450	1183315
chr4	+	3302758	3306455
chr4	-	3306592	3308495
chr4	+	4356056	4357625
chr4	+	4537727	4538582
chr4	+	5646133	5647186
chr4	+	5933962	5938009
chr4	-	5938054	5940563
chr4	-	6441899	6441918
chr4	+	7153853	7154969
chr4	-	8630802	8631628
chr4	-	10124433	10132697
chr4	-	13282978	13285009
chr4	-	13285083	13286422
chr4	-	13286562	13287187
chr4	-	14152457	14155239
chr4	+	15647261	15648934
chr4	-	20406243	20407313
chr4	-	37416001	37455572
chr4	-	38437447	38438811
chr4	-	38438896	38448608
chr4	-	38449471	38449788
chr4	-	38449950	38450594
chr4	-	38452290	38454686
chr4	-	38454769	38460142
chr4	-	38599840	38599961
chr4	-	38623086	38625043
chr4	+	38791829	38795217
chr4	-	39102850	39109672
chr4	-	39278412	39278718
chr4	-	39868371	39869150
chr4	-	46578187	46687904
chr4	+	56302507	56306236
chr4	-	56731709	56738453
chr4	-	62115185	62119795
chr4	-	62119922	62121207
chr4	+	71002071	71002791
chr4	+	71047460	71048665
chr4	+	71079731	71082743
chr4	+	71102080	71105056
chr4	+	71208108	71209171
chr4	+	71249692	71250651
chr4	+	71280693	71281561
chr4	-	71295971	71297738
chr4	+	72051614	72055045
chr4	-	72797836	72798539
chr4	+	72972623	72976902
chr4	+	74651074	74651843
chr4	+	74686043	74686382
chr4	+	74733863	74734627
chr4	-	75683408	75685510
chr4	-	76005122	76028626
chr4	-	76029065	76030428
chr4	-	76861568	76864198
chr4	-	77196106	77198240
chr4	-	77198308	77199069
chr4	+	77199133	77199282
chr4	+	78463743	78470542
chr4	+	78470600	78710572
chr4	-	78710767	78711539
chr4	-	80190519	80193542
chr4	-	80193704	80196093
chr4	-	80196214	80196273
chr4	-	83632487	83633635
chr4	+	83703216	83704368
chr4	+	84197803	84198298
chr4	+	84463686	84463853
chr4	+	84463907	84464051
chr4	+	84464170	84464246
chr4	+	86245257	86245336
chr4	+	86245460	86248056
chr4	+	86248209	86279022
chr4	+	86279098	86282561
chr4	+	86282660	86283805
chr4	-	86283901	86284338
chr4	-	88154776	88166089
chr4	+	101676709	101688616
chr4	-	103352084	103352339
chr4	-	104167316	104169329
chr4	-	104299151	104304954
chr4	+	109327512	109342382
chr4	-	109904014	109908780
chr4	+	110091017	110091463
chr4	-	120337223	120337234
chr4	-	120473150	120474150
chr4	-	125946275	125947743
chr4	-	140568852	140571288
chr4	-	145151011	145155503
chr4	-	156631486	156631668
chr4	-	156631815	156631935
chr4	+	156632098	156633827
chr4	-	158641805	158642191
chr4	-	166233526	166233732
chr4	-	171301892	171302483
chr4	-	174820910	174821153
chr4	+	174821259	174822893
chr4	+	175614547	175614715
chr4	-	175614969	175627362
chr4	-	183439848	183440004
chr4	-	185638356	185646390
