# Supplementary material for: Intergenic, gene terminal, and intragenic CpG islands in the human genome
Source: BMC Genomics. 2010 Jan 19;11:48. doi: 10.1186/1471-2164-11-48 (PMC2817693; doi:10.1186/1471-2164-11-48)
Supplement: Additional file 2 — Gene elements. The archive contains row data used for statistical significance of gene elements and CGIs overlap. See Table 1 and Figure 1 in the manuscript. [file 1471-2164-11-48-S2.ZIP › 3intron_non_coding/3intron_non_coding_chr5.txt]

chr5	-	232870	234149
chr5	+	849696	854214
chr5	-	1869169	1882395
chr5	-	9093248	9093307
chr5	-	17185010	17215577
chr5	+	17215675	17269185
chr5	+	22180015	22187725
chr5	+	22187863	22187969
chr5	+	24016708	24213702
chr5	-	34932738	34935251
chr5	-	39409285	39410872
chr5	-	41348394	41348583
chr5	+	43413344	43417659
chr5	-	52423758	52423766
chr5	+	60491784	60492671
chr5	+	65798101	65901899
chr5	-	65902415	65903475
chr5	-	68613663	68614009
chr5	-	68652164	68664231
chr5	-	68957251	68957280
chr5	-	68957484	68962735
chr5	+	69010843	69176377
chr5	-	69409176	69451887
chr5	-	69813122	69818374
chr5	-	69826782	69828619
chr5	-	69828705	69829210
chr5	+	69832487	69832968
chr5	-	70284596	70300065
chr5	-	70471618	70474227
chr5	-	70474343	70528851
chr5	+	70528945	70529228
chr5	+	70709164	70716878
chr5	+	70717017	70717398
chr5	+	70894479	70896336
chr5	+	71690407	71691186
chr5	-	72237029	72240291
chr5	-	73961574	73966264
chr5	-	73968080	73971887
chr5	+	76409477	76410174
chr5	-	78647890	78653184
chr5	-	79443282	79445150
chr5	+	79891618	79895309
chr5	+	80208204	80208210
chr5	+	81585005	81585642
chr5	+	85624909	85627840
chr5	-	85951070	85952240
chr5	-	86380598	86380984
chr5	-	86382538	86386822
chr5	-	95014670	95015521
chr5	-	95018601	95020076
chr5	-	95176418	95177966
chr5	-	101735727	101736939
chr5	-	103586171	103586875
chr5	+	103586941	103586960
chr5	+	112798764	112799140
chr5	+	112956987	112957077
chr5	-	118998681	118999293
chr5	-	122750261	122751896
chr5	-	122752200	122753516
chr5	-	131170851	131182331
chr5	-	131182456	131214855
chr5	-	131214976	131218345
chr5	-	131218427	131275406
chr5	-	131275472	131280477
chr5	-	131280518	131285413
chr5	-	131285534	131297104
chr5	-	131297234	131306226
chr5	-	131306288	131308256
chr5	-	131308345	131308747
chr5	-	131308842	131311175
chr5	-	131614549	131621285
chr5	+	131641081	131644373
chr5	+	134263981	134264587
chr5	+	134324867	134331512
chr5	+	135305267	135305370
chr5	+	135305575	135310498
chr5	+	137300016	137301549
chr5	-	137455130	137455678
chr5	-	138733306	138735574
chr5	+	139694050	139694426
chr5	-	139732648	139734538
chr5	-	145120282	145124686
chr5	-	147252696	147256739
chr5	-	148854976	148855365
chr5	+	149570828	149579247
chr5	-	149758827	149759565
chr5	-	151102714	151106032
chr5	+	158675687	158676270
chr5	+	162802153	162803257
chr5	-	162804599	162806259
chr5	-	171223711	171228218
chr5	+	172315638	172316762
chr5	-	172379977	172394007
chr5	-	174279335	174336057
chr5	+	174336142	174353925
chr5	-	176426350	176438988
chr5	+	176879789	176881580
chr5	+	177312900	177317215
chr5	-	177317270	177317414
chr5	-	177570790	177571496
chr5	-	178339347	178339363
chr5	-	178974567	178975152
