# Supplementary material for: Intergenic, gene terminal, and intragenic CpG islands in the human genome
Source: BMC Genomics. 2010 Jan 19;11:48. doi: 10.1186/1471-2164-11-48 (PMC2817693; doi:10.1186/1471-2164-11-48)
Supplement: Additional file 2 — Gene elements. The archive contains row data used for statistical significance of gene elements and CGIs overlap. See Table 1 and Figure 1 in the manuscript. [file 1471-2164-11-48-S2.ZIP › 3intron_non_coding/3intron_non_coding_chr6.txt]

chr6	-	126696	127365
chr6	-	127475	129592
chr6	-	129810	131355
chr6	-	131562	132735
chr6	-	132907	134475
chr6	-	134650	143164
chr6	-	2569353	2578837
chr6	+	2613133	2616508
chr6	+	4007533	4007789
chr6	-	4007867	4008306
chr6	-	6307594	6311586
chr6	-	6311842	6314233
chr6	-	6314388	6383807
chr6	+	6383965	6509526
chr6	+	7555922	7555933
chr6	+	10523457	10523505
chr6	-	10523600	10523767
chr6	+	10538533	10542466
chr6	+	11020985	11021085
chr6	+	11021147	11030909
chr6	+	11031010	11032714
chr6	+	11032861	11034557
chr6	+	11034652	11035458
chr6	+	11035587	11036621
chr6	+	11036670	11038588
chr6	+	11038734	11039658
chr6	+	11039709	11043276
chr6	+	11043407	11050677
chr6	+	11050749	11050895
chr6	+	11050966	11063334
chr6	+	11063437	11064354
chr6	+	11064462	11067002
chr6	+	11067095	11069523
chr6	+	11069624	11069718
chr6	+	11069778	11072000
chr6	+	11072063	11082170
chr6	+	19946853	19947419
chr6	+	21339744	21340323
chr6	+	21904945	21905072
chr6	+	21905151	21959613
chr6	+	21959705	21959753
chr6	-	21959780	21959828
chr6	-	25891426	25906989
chr6	+	25953506	25953586
chr6	+	26482581	26482977
chr6	-	26483006	26484003
chr6	-	26746936	26751865
chr6	-	27199769	27200740
chr6	-	27202221	27203021
chr6	-	27435980	27438936
chr6	-	28198969	28200365
chr6	-	28456628	28457946
chr6	-	29812577	29813721
chr6	-	29813958	29814090
chr6	+	29814212	29814306
chr6	+	30051274	30053409
chr6	-	30053474	30053973
chr6	+	30078489	30078922
chr6	+	30084934	30085075
chr6	+	30085124	30085290
chr6	-	30568340	30568504
chr6	-	31249790	31249993
chr6	-	31250027	31253394
chr6	+	31430053	31430234
chr6	-	31488217	31490767
chr6	-	31530101	31530181
chr6	-	31530256	31530402
chr6	-	31530465	31530510
chr6	-	31530552	31530661
chr6	-	31530700	31531177
chr6	-	31531261	31531386
chr6	+	31531433	31538937
chr6	-	31748207	31748982
chr6	-	31929637	31929687
chr6	-	31929815	31930040
chr6	-	31930082	31930224
chr6	-	31930297	31930336
chr6	-	31930432	31931664
chr6	+	31931672	31934931
chr6	+	32519677	32520406
chr6	+	32718540	32718706
chr6	-	32822170	32822336
chr6	+	33141103	33144392
chr6	+	33161998	33162293
chr6	-	35895219	35898736
chr6	+	37470492	37508990
chr6	-	37614281	37616776
chr6	-	38247310	38247329
chr6	-	38247602	38247610
chr6	+	38249150	38249287
chr6	+	41137610	41139817
chr6	+	41213386	41213633
chr6	+	41215786	41216313
chr6	+	41312334	41312770
chr6	+	41865053	41865246
chr6	-	42962710	42962875
chr6	-	43386973	43394017
chr6	+	43394186	43407413
chr6	+	47766297	47769366
chr6	+	47769444	47770684
chr6	+	47771765	47771780
chr6	+	47794141	47796903
chr6	+	49627348	49628139
chr6	+	49628243	49628648
chr6	+	49628880	49630548
chr6	+	49630830	49636205
chr6	+	49636606	49637375
chr6	+	56991315	56998838
chr6	+	57575166	57580317
chr6	+	57580401	57606925
chr6	+	57606995	57620430
chr6	-	57620747	57620755
chr6	-	58347280	58354020
chr6	-	58354157	58358653
chr6	-	72182984	72183743
chr6	+	72183817	72185112
chr6	-	73167418	73168916
chr6	-	80077681	80078803
chr6	-	84320724	84322580
chr6	+	88051377	88089302
chr6	+	105721271	105723298
chr6	+	108063367	108086103
chr6	+	109092786	109107722
chr6	+	109197467	109197691
chr6	+	109698414	109698623
chr6	+	114347315	114348312
chr6	+	116944517	116944544
chr6	-	117160225	117169361
chr6	-	118101939	118102502
chr6	-	127816940	127835917
chr6	-	131203432	131220963
chr6	-	133085887	133086565
chr6	-	133086740	133087437
chr6	+	133087812	133089553
chr6	+	134200556	134214027
chr6	-	134254642	134255985
chr6	-	141944948	141981936
chr6	+	141983141	142263152
chr6	-	144300564	144300971
chr6	+	144311291	144323298
chr6	+	150360702	150361972
chr6	+	150383398	150384618
chr6	+	151505838	151514775
chr6	+	151767002	151768975
chr6	-	153170434	153172158
chr6	-	155808822	155810055
chr6	-	159233581	159248694
chr6	-	160846426	160858379
chr6	-	160858461	160858630
chr6	-	160859163	160868571
chr6	-	160868732	160869950
chr6	-	160870132	160871593
chr6	-	160874813	160875506
chr6	-	160875689	160877257
chr6	+	160877418	160878693
chr6	-	167579394	167580388
chr6	-	167890146	167897295
chr6	-	168004733	168006549
chr6	+	168213390	168214748
chr6	+	170631322	170631482
