# Supplementary material for: Intergenic, gene terminal, and intragenic CpG islands in the human genome
Source: BMC Genomics. 2010 Jan 19;11:48. doi: 10.1186/1471-2164-11-48 (PMC2817693; doi:10.1186/1471-2164-11-48)
Supplement: Additional file 2 — Gene elements. The archive contains row data used for statistical significance of gene elements and CGIs overlap. See Table 1 and Figure 1 in the manuscript. [file 1471-2164-11-48-S2.ZIP › 3intron_non_coding/3intron_non_coding_chr7.txt]

chr7	+	959209	959257
chr7	+	959294	959464
chr7	-	959555	959946
chr7	+	1241669	1247086
chr7	+	2192388	2193079
chr7	+	4603464	4603544
chr7	+	4603760	4603986
chr7	+	4802050	4808346
chr7	-	4808455	4809481
chr7	-	5244375	5251361
chr7	+	5251524	5260597
chr7	+	6550808	6554555
chr7	+	6564473	6565892
chr7	+	7398677	7401368
chr7	+	7401435	7402283
chr7	+	7402435	7407850
chr7	+	7408004	7409127
chr7	+	7409333	7418812
chr7	-	7418943	7419866
chr7	-	12190787	12192342
chr7	-	12192433	12193351
chr7	-	12193600	12196401
chr7	+	12196468	12201673
chr7	+	17156718	17158114
chr7	+	23717606	23717851
chr7	+	23718181	23743488
chr7	+	23743542	23839320
chr7	-	23839354	23840356
chr7	+	26005199	26005354
chr7	+	26216378	26225044
chr7	+	26225100	26306654
chr7	+	26307124	26307878
chr7	+	26308060	26308973
chr7	-	26309079	26309855
chr7	-	26482516	26482949
chr7	+	26941767	26941826
chr7	-	30175313	30178890
chr7	-	30374663	30374681
chr7	+	30374985	30376578
chr7	-	30797215	30797939
chr7	-	34163700	34230430
chr7	-	34894593	34903171
chr7	-	34903298	34904698
chr7	-	34904799	34915768
chr7	-	34915944	34917495
chr7	-	34917616	34918895
chr7	-	34918921	34930599
chr7	-	34930647	34932500
chr7	-	34932573	34934358
chr7	-	34934461	34936849
chr7	-	34936931	34945161
chr7	-	34945222	34953884
chr7	-	34953972	34954733
chr7	-	34954812	34957842
chr7	-	34957943	34960642
chr7	-	34960735	34962939
chr7	+	34963127	34974852
chr7	+	37709950	37713085
chr7	+	38041713	38042763
chr7	+	42931415	42931785
chr7	+	42932035	42934641
chr7	+	42934859	42960286
chr7	+	42960425	42961479
chr7	+	42961667	42974448
chr7	-	42974555	42975764
chr7	+	43446248	43452287
chr7	-	43820653	43821505
chr7	-	44032362	44032898
chr7	-	45726674	45727643
chr7	-	50289205	50290087
chr7	-	50300751	50305119
chr7	-	53499351	53533828
chr7	-	53533992	53607028
chr7	+	53607148	53607384
chr7	+	55049240	55098153
chr7	-	65266009	65269031
chr7	+	65289141	65291373
chr7	-	72201551	72216840
chr7	+	72300675	72301161
chr7	+	73083742	73087924
chr7	-	73617837	73618528
chr7	+	73744221	73744484
chr7	+	75789425	75801634
chr7	+	75823830	75825387
chr7	+	75825491	75899888
chr7	-	79948115	79950350
chr7	+	86599412	86615489
chr7	+	90392175	90481130
chr7	-	91730865	91731326
chr7	-	92380070	92388758
chr7	+	92409956	92418695
chr7	-	93180608	93180698
chr7	-	93239651	93246537
chr7	-	93246627	93249866
chr7	+	97240941	97242967
chr7	-	98257230	98269712
chr7	-	99456662	99461521
chr7	+	99464995	99465843
chr7	-	99562310	99563164
chr7	-	99814846	99814927
chr7	-	99815026	99815133
chr7	-	99815288	99815379
chr7	-	99815487	99815570
chr7	-	100200701	100200819
chr7	-	100200942	100201205
chr7	-	100202301	100202956
chr7	-	101772693	101773772
chr7	-	101773894	101774181
chr7	-	101774259	101775259
chr7	-	101775471	101775667
chr7	-	101806914	101813883
chr7	-	101872032	101873111
chr7	-	101873233	101873520
chr7	-	101873598	101874601
chr7	+	101874813	101875009
chr7	+	101986200	101992251
chr7	+	101992345	101995670
chr7	+	101995810	102006806
chr7	+	102006849	102011650
chr7	+	102011747	102021732
chr7	-	102021868	102042687
chr7	-	102337521	102337821
chr7	-	107799501	107800224
chr7	-	112318898	112319997
chr7	+	113111264	113111269
chr7	+	117474004	117476353
chr7	+	123204302	123205011
chr7	-	126834405	126835627
chr7	+	128189391	128191228
chr7	-	128720789	128720797
chr7	+	131270540	131270551
chr7	+	134193161	134201174
chr7	+	134201242	134218403
chr7	+	134218476	134222209
chr7	+	134222268	134223725
chr7	-	134223798	134257386
chr7	+	134872285	134875648
chr7	-	137728384	137728469
chr7	+	138593712	138594691
chr7	-	139857948	139859546
chr7	-	140567056	140567374
chr7	-	140858742	140867172
chr7	+	140867359	140876899
chr7	+	141361291	141361556
chr7	+	141361607	141371349
chr7	+	141371521	141372858
chr7	+	141373164	141373286
chr7	+	141373430	141373552
chr7	+	147554027	147555429
chr7	+	148422516	148424676
chr7	+	148424778	148426294
chr7	+	148426485	148426949
chr7	+	148427048	148428115
chr7	+	148428232	148428489
chr7	+	148428756	148429118
chr7	+	148429152	148429278
chr7	-	148429923	148431789
chr7	-	148684114	148685606
chr7	+	148685686	148686312
chr7	+	148962723	148963374
chr7	+	148963471	148963672
chr7	+	148963734	148965871
chr7	+	148966003	148967504
chr7	-	148967656	148968543
chr7	-	149382307	149383684
chr7	-	149473177	149473351
chr7	+	150149461	150154571
chr7	+	150180301	150180975
chr7	+	150181408	150181958
chr7	-	150182105	150183276
chr7	-	150310702	150310846
