# Supplementary material for: Intergenic, gene terminal, and intragenic CpG islands in the human genome
Source: BMC Genomics. 2010 Jan 19;11:48. doi: 10.1186/1471-2164-11-48 (PMC2817693; doi:10.1186/1471-2164-11-48)
Supplement: Additional file 2 — Gene elements. The archive contains row data used for statistical significance of gene elements and CGIs overlap. See Table 1 and Figure 1 in the manuscript. [file 1471-2164-11-48-S2.ZIP › 3intron_non_coding/3intron_non_coding_chr8.txt]

chr8	+	6488549	6489161
chr8	+	11259909	11260501
chr8	+	12892881	12908081
chr8	+	17020656	17022167
chr8	+	17119127	17122135
chr8	+	17188308	17196866
chr8	-	22077518	22077723
chr8	-	26422677	26422980
chr8	+	27935642	27935651
chr8	-	28252928	28256377
chr8	-	29635587	29638311
chr8	+	29638455	29639590
chr8	+	30536016	30539002
chr8	+	30539209	30543315
chr8	+	30543420	30543854
chr8	+	38236823	38237274
chr8	+	39378172	39379481
chr8	-	39379533	39393889
chr8	+	39720741	39721505
chr8	+	39963137	39963575
chr8	+	39963762	39964546
chr8	+	39964647	39966396
chr8	+	39966515	39990240
chr8	+	39990390	39991922
chr8	-	41483798	41486259
chr8	-	41622946	41622988
chr8	+	41631741	41631754
chr8	+	43331273	43335342
chr8	+	43335467	43337250
chr8	-	48369972	48444395
chr8	-	52234631	52234673
chr8	-	52234682	52394690
chr8	-	52609616	52609754
chr8	-	52609857	52610077
chr8	-	53609714	53613543
chr8	+	56838142	56839048
chr8	+	58355878	58357083
chr8	+	58357328	58359273
chr8	-	58359389	58359550
chr8	+	61265099	61283862
chr8	-	64066183	64074343
chr8	-	74365495	74365831
chr8	-	75311825	75311996
chr8	+	78058987	78060977
chr8	+	94783948	94785023
chr8	+	94785093	94786312
chr8	+	94786413	94791166
chr8	+	94797537	94800078
chr8	+	94800193	94807797
chr8	+	94807918	94809608
chr8	+	95778366	95787328
chr8	+	96115527	96116857
chr8	+	96116981	96122109
chr8	+	96122332	96122973
chr8	+	96123031	96126948
chr8	+	96127052	96128397
chr8	+	96128532	96129860
chr8	+	96129963	96133577
chr8	-	96133635	96139212
chr8	-	100963023	100968893
chr8	-	101042601	101043797
chr8	-	101784764	101785700
chr8	+	102280644	102281393
chr8	+	117868904	117869868
chr8	-	124035450	124054662
chr8	-	125067195	125085610
chr8	-	125085654	125095014
chr8	-	125128199	125128978
chr8	-	125129116	125140209
chr8	-	125140395	125141589
chr8	+	125142215	125252849
chr8	-	133906799	133913661
chr8	-	139224535	139227383
chr8	+	140694100	140699682
chr8	+	142516324	142516582
chr8	-	142516803	142516991
chr8	-	143291582	143308740
chr8	-	143690221	143690470
chr8	+	143690616	143690846
chr8	+	144202091	144206017
chr8	-	144404886	144413319
chr8	-	144720779	144720923
chr8	+	145225680	145225756
chr8	+	145320165	145322369
chr8	+	145367569	145367882
chr8	+	145368003	145368285
chr8	+	145368409	145369101
chr8	+	145369407	145370384
chr8	-	145372152	145373486
chr8	+	145691673	145691808
chr8	-	146004676	146004994
chr8	-	146007266	146009379
