# Supplementary material for: Intergenic, gene terminal, and intragenic CpG islands in the human genome
Source: BMC Genomics. 2010 Jan 19;11:48. doi: 10.1186/1471-2164-11-48 (PMC2817693; doi:10.1186/1471-2164-11-48)
Supplement: Additional file 2 — Gene elements. The archive contains row data used for statistical significance of gene elements and CGIs overlap. See Table 1 and Figure 1 in the manuscript. [file 1471-2164-11-48-S2.ZIP › 3intron_non_coding/3intron_non_coding_chr9.txt]

chr9	-	4577259	4578826
chr9	-	4578962	4586434
chr9	-	4586531	4590652
chr9	-	4590810	4594178
chr9	+	8307464	8307698
chr9	-	15450312	15451628
chr9	+	21445944	21466897
chr9	-	22019592	22022672
chr9	+	27940705	28002352
chr9	+	33563286	33564837
chr9	+	33565014	33565166
chr9	-	34328846	34329021
chr9	-	34826050	34827062
chr9	-	35600298	35600598
chr9	-	36327060	36327591
chr9	-	37878590	37889825
chr9	-	38399215	38401387
chr9	-	38531560	38532308
chr9	-	38533053	38533235
chr9	-	40490100	40497786
chr9	-	40864940	40864950
chr9	+	40865364	40870617
chr9	+	41433715	41438969
chr9	+	41439370	41439380
chr9	+	45579910	45583318
chr9	+	45583365	45584530
chr9	+	45584585	45585384
chr9	+	45585504	45587044
chr9	+	65012438	65068487
chr9	-	65068592	65069678
chr9	-	66890277	66908579
chr9	+	66908670	66914177
chr9	-	72096694	72097707
chr9	+	87884581	87888568
chr9	-	88415678	88419555
chr9	-	90908454	90908565
chr9	-	90908714	90911293
chr9	-	90911465	90915362
chr9	+	91405167	91536156
chr9	+	92664115	92668361
chr9	+	92668416	92678613
chr9	-	92679032	92679395
chr9	+	92964068	92966735
chr9	-	94924557	94928518
chr9	-	95288229	95288747
chr9	-	95712279	95716345
chr9	-	95716460	95716816
chr9	-	96335090	96338043
chr9	+	97924913	97926191
chr9	+	102848216	102853818
chr9	+	102853935	102858724
chr9	+	102858799	102860161
chr9	-	111508782	111511106
chr9	-	115730314	115746203
chr9	-	121664713	121702169
chr9	-	121702277	121712329
chr9	-	121712582	121815841
chr9	-	127696539	127709674
chr9	+	127806940	127806955
chr9	+	127994960	127995143
chr9	+	128277739	128278681
chr9	+	129986053	129989697
chr9	+	129989729	129990841
chr9	+	130068338	130074822
chr9	-	131401289	131401380
chr9	+	132987078	132987217
chr9	+	132989584	132989780
chr9	+	132989985	132991198
chr9	+	132991399	132991726
chr9	-	132992033	132992065
chr9	-	133110353	133110857
chr9	+	133161298	133162349
chr9	+	133365434	133365451
chr9	+	135462245	135463084
chr9	+	135642950	135644134
chr9	-	135683622	135684343
chr9	-	136532470	136533277
chr9	-	136914432	136914627
chr9	-	136914654	136914928
chr9	+	136930073	136932075
chr9	-	137151145	137151867
chr9	+	137786489	137788222
chr9	-	138016956	138034967
chr9	-	138040306	138045751
chr9	-	138045970	138048077
