# Supplementary material for: Intergenic, gene terminal, and intragenic CpG islands in the human genome
Source: BMC Genomics. 2010 Jan 19;11:48. doi: 10.1186/1471-2164-11-48 (PMC2817693; doi:10.1186/1471-2164-11-48)
Supplement: Additional file 2 — Gene elements. The archive contains row data used for statistical significance of gene elements and CGIs overlap. See Table 1 and Figure 1 in the manuscript. [file 1471-2164-11-48-S2.ZIP › 3intron_non_coding/3intron_non_coding_chrX.txt]

chrX	-	156060	159259
chrX	-	160138	161190
chrX	-	161865	164026
chrX	-	164180	164398
chrX	-	164548	168085
chrX	-	1382430	1390264
chrX	-	3520348	3523578
chrX	-	8568950	8569056
chrX	+	8803155	8803260
chrX	+	13444247	13445459
chrX	+	13446160	13458264
chrX	-	13458375	13458914
chrX	-	16367556	16368531
chrX	-	19786174	19788551
chrX	-	21484170	21515323
chrX	+	23611387	23614446
chrX	-	25917828	25917953
chrX	+	30338131	30354525
chrX	+	37283896	37291098
chrX	-	38303146	38303409
chrX	+	40245669	40246119
chrX	-	47340308	47351486
chrX	+	47675843	47676082
chrX	-	47735275	47735735
chrX	+	47802547	47803316
chrX	-	47882081	47882542
chrX	-	47911735	47912504
chrX	+	47962725	47963188
chrX	-	48097670	48100377
chrX	-	48802107	48804260
chrX	+	50168181	50168400
chrX	+	51478071	51478277
chrX	+	52542479	52544861
chrX	-	52544967	52545428
chrX	+	52556742	52557509
chrX	+	56639044	56641516
chrX	-	56641654	56726773
chrX	-	56886651	56888033
chrX	-	56888115	56893719
chrX	-	62192216	62192265
chrX	-	62192472	62192649
chrX	-	65600957	65602336
chrX	-	67050027	67051278
chrX	-	69044494	69044643
chrX	-	69991659	69992384
chrX	-	69992788	70039118
chrX	-	74375802	74381975
chrX	-	77335416	77345095
chrX	+	99691129	99691900
chrX	+	99899499	99901847
chrX	+	100033489	100033615
chrX	+	100033805	100033854
chrX	+	100560499	100566068
chrX	+	100566488	100570490
chrX	+	100570560	100570721
chrX	+	100570811	100572156
chrX	+	100572188	100585335
chrX	-	100585565	100592775
chrX	-	100677902	100678637
chrX	-	100718847	100719203
chrX	-	100893509	100893654
chrX	-	100893716	100897137
chrX	-	101202473	101202830
chrX	+	101215420	101215860
chrX	+	101629674	101632286
chrX	-	101632348	101632493
chrX	-	102124353	102124714
chrX	-	102137074	102137313
chrX	-	102315091	102315677
chrX	-	102335664	102336347
chrX	-	102371055	102371430
chrX	-	102561900	102578446
chrX	-	102738125	102739571
chrX	+	102886902	102888079
chrX	-	103038793	103038810
chrX	-	103072181	103073406
chrX	-	106173708	106197117
chrX	+	108422374	108425271
chrX	-	109223060	109225831
chrX	-	119153978	119155961
chrX	+	119542909	119542992
chrX	-	122342433	122348098
chrX	-	122463135	122470303
chrX	-	128306814	128307813
chrX	-	131065151	131073696
chrX	-	133426291	133461600
chrX	+	135022693	135027076
chrX	+	135730456	135732925
chrX	+	135733059	135801164
chrX	+	140328405	140334049
chrX	-	140404420	140462448
chrX	+	141017360	141017667
chrX	+	146812080	146813567
chrX	+	147782547	147782598
chrX	+	148786134	148787091
chrX	+	148787181	148791135
chrX	-	149601779	149601949
chrX	-	150954646	150954720
chrX	-	150974726	150974800
chrX	+	151606800	151606879
chrX	-	151809654	151810385
chrX	-	151967277	151967351
chrX	+	152456433	152456751
chrX	+	153242701	153243744
chrX	-	153243843	153244490
chrX	+	153857379	153857464
chrX	+	153912148	153913201
