# Supplementary material for: Intergenic, gene terminal, and intragenic CpG islands in the human genome
Source: BMC Genomics. 2010 Jan 19;11:48. doi: 10.1186/1471-2164-11-48 (PMC2817693; doi:10.1186/1471-2164-11-48)
Supplement: Additional file 2 — Gene elements. The archive contains row data used for statistical significance of gene elements and CGIs overlap. See Table 1 and Figure 1 in the manuscript. [file 1471-2164-11-48-S2.ZIP › 3intron_non_coding/3intron_non_coding_chrY.txt]

chrY	-	156060	159259
chrY	-	160138	161190
chrY	-	161865	164026
chrY	-	164180	164398
chrY	-	164548	168085
chrY	-	1382430	1390264
chrY	-	8694809	8695289
chrY	-	20006876	20008934
chrY	-	20009091	20009299
chrY	-	20009378	20015116
chrY	+	20015239	20016466
chrY	-	20139624	20140093
chrY	-	20965834	20966438
chrY	-	22083674	22084793
chrY	+	22084886	22087511
chrY	-	23769809	23773771
chrY	+	25249198	25253170
chrY	+	25385483	25389455
