# Supplementary material for: Intergenic, gene terminal, and intragenic CpG islands in the human genome
Source: BMC Genomics. 2010 Jan 19;11:48. doi: 10.1186/1471-2164-11-48 (PMC2817693; doi:10.1186/1471-2164-11-48)
Supplement: Additional file 2 — Gene elements. The archive contains row data used for statistical significance of gene elements and CGIs overlap. See Table 1 and Figure 1 in the manuscript. [file 1471-2164-11-48-S2.ZIP › 3intron_non_coding/isl_3intron_non_coding_chr1.txt]

chr1	3002433	3003915	1483	65.2	0.82
chr1	23630149	23630393	245	69	0.79
chr1	32674517	32674832	316	59.5	1.22
chr1	36455594	36458495	2902	64.2	0.74
chr1	44858799	44859651	853	69.3	0.77
chr1	54893367	54893874	508	66.7	0.8
chr1	111217924	111219049	1126	57.8	0.93
chr1	113104185	113104838	654	69	0.9
chr1	116092402	116094406	2005	67.7	0.91
chr1	147844841	147845425	585	70.6	0.73
chr1	148507065	148507355	291	68.4	0.74
chr1	201385790	201386542	753	77.4	0.91
