# Supplementary material for: Intergenic, gene terminal, and intragenic CpG islands in the human genome
Source: BMC Genomics. 2010 Jan 19;11:48. doi: 10.1186/1471-2164-11-48 (PMC2817693; doi:10.1186/1471-2164-11-48)
Supplement: Additional file 2 — Gene elements. The archive contains row data used for statistical significance of gene elements and CGIs overlap. See Table 1 and Figure 1 in the manuscript. [file 1471-2164-11-48-S2.ZIP › 3intron_non_coding/isl_3intron_non_coding_chr11.txt]

chr11	1974036	1974829	794	70.2	0.67
chr11	2115528	2119060	3533	57.1	1.05
chr11	2861600	2863600	2001	54.7	1.28
chr11	2879878	2880393	516	72.5	0.69
chr11	18683897	18684303	407	68.1	0.88
chr11	44543179	44543963	785	72.1	0.74
chr11	44704782	44706337	1556	64.5	0.94
chr11	63522635	63525242	2608	69.7	0.69
chr11	74814056	74814337	282	73.4	0.87
chr11	124120600	124122216	1617	60.5	0.71
chr11	133293182	133296478	3297	65.9	0.62
chr11	133411946	133412569	624	65.1	0.82
