# Supplementary material for: Intergenic, gene terminal, and intragenic CpG islands in the human genome
Source: BMC Genomics. 2010 Jan 19;11:48. doi: 10.1186/1471-2164-11-48 (PMC2817693; doi:10.1186/1471-2164-11-48)
Supplement: Additional file 2 — Gene elements. The archive contains row data used for statistical significance of gene elements and CGIs overlap. See Table 1 and Figure 1 in the manuscript. [file 1471-2164-11-48-S2.ZIP › 3intron_non_coding/isl_3intron_non_coding_chr13.txt]

chr13	45858686	45859671	986	65.3	0.9
chr13	51666297	51666855	559	60.8	0.83
chr13	51667558	51667879	322	67.1	0.83
chr13	99345174	99345432	259	53.3	1
chr13	99345635	99346912	1278	61.4	1.02
