# Supplementary material for: Intergenic, gene terminal, and intragenic CpG islands in the human genome
Source: BMC Genomics. 2010 Jan 19;11:48. doi: 10.1186/1471-2164-11-48 (PMC2817693; doi:10.1186/1471-2164-11-48)
Supplement: Additional file 2 — Gene elements. The archive contains row data used for statistical significance of gene elements and CGIs overlap. See Table 1 and Figure 1 in the manuscript. [file 1471-2164-11-48-S2.ZIP › 3intron_non_coding/isl_3intron_non_coding_chr14.txt]

chr14	67009928	67010423	496	65.1	0.78
chr14	92720499	92721405	907	66.6	0.99
chr14	101464526	101464876	351	60.4	0.75
chr14	101484011	101484973	963	62.3	0.78
chr14	101491905	101492109	205	72.7	0.89
chr14	101500403	101501651	1249	65.9	0.9
chr14	102043071	102046419	3349	59.4	0.98
