# Supplementary material for: Intergenic, gene terminal, and intragenic CpG islands in the human genome
Source: BMC Genomics. 2010 Jan 19;11:48. doi: 10.1186/1471-2164-11-48 (PMC2817693; doi:10.1186/1471-2164-11-48)
Supplement: Additional file 2 — Gene elements. The archive contains row data used for statistical significance of gene elements and CGIs overlap. See Table 1 and Figure 1 in the manuscript. [file 1471-2164-11-48-S2.ZIP › 3intron_non_coding/isl_3intron_non_coding_chr16.txt]

chr16	359862	360257	396	66.4	0.66
chr16	360491	360737	247	66.4	0.99
chr16	1079734	1079938	205	72.2	0.64
chr16	1082317	1084088	1772	60.6	0.97
chr16	1667941	1668859	919	72	0.97
chr16	2604554	2604820	267	69.3	0.69
chr16	3026285	3026969	685	74.9	0.68
chr16	29384891	29386003	1113	70.1	0.7
chr16	29402555	29402799	245	64.9	1.02
chr16	65775218	65776720	1503	70.1	0.86
chr16	67921099	67922336	1238	73.3	0.91
chr16	83875251	83875504	254	65	0.89
chr16	83878076	83878276	201	70.6	0.72
