# Supplementary material for: Intergenic, gene terminal, and intragenic CpG islands in the human genome
Source: BMC Genomics. 2010 Jan 19;11:48. doi: 10.1186/1471-2164-11-48 (PMC2817693; doi:10.1186/1471-2164-11-48)
Supplement: Additional file 2 — Gene elements. The archive contains row data used for statistical significance of gene elements and CGIs overlap. See Table 1 and Figure 1 in the manuscript. [file 1471-2164-11-48-S2.ZIP › 3intron_non_coding/isl_3intron_non_coding_chr17.txt]

chr17	1891698	1892371	674	70.8	0.95
chr17	8065430	8065913	484	51	1.22
chr17	18954870	18955383	514	64	1.15
chr17	18956172	18956421	250	58.4	1.04
chr17	19351188	19351969	782	53.8	1.2
chr17	19423898	19424279	382	71.2	0.96
chr17	20432951	20433287	337	64.4	0.81
chr17	20628162	20628505	344	69.5	1.06
chr17	20684723	20685438	716	65.8	0.75
chr17	20687376	20688227	852	66.9	0.91
chr17	20696356	20696725	370	59.5	0.83
chr17	20739550	20740704	1155	65.9	0.65
chr17	20752341	20752750	410	70.2	0.67
chr17	40862612	40866163	3552	61.5	0.84
chr17	75330166	75330656	491	62.1	0.85
chr17	76707630	76711272	3643	70.4	0.66
chr17	77225256	77225964	709	73.8	0.91
