# Supplementary material for: Intergenic, gene terminal, and intragenic CpG islands in the human genome
Source: BMC Genomics. 2010 Jan 19;11:48. doi: 10.1186/1471-2164-11-48 (PMC2817693; doi:10.1186/1471-2164-11-48)
Supplement: Additional file 2 — Gene elements. The archive contains row data used for statistical significance of gene elements and CGIs overlap. See Table 1 and Figure 1 in the manuscript. [file 1471-2164-11-48-S2.ZIP › 3intron_non_coding/isl_3intron_non_coding_chr19.txt]

chr19	1177491	1177989	499	71.5	0.64
chr19	1178532	1181256	2725	65.8	1.07
chr19	1225470	1227358	1889	68.6	0.93
chr19	3244268	3244548	281	67.6	0.65
chr19	9065247	9065490	244	58.6	0.91
chr19	10033699	10033900	202	60.4	0.82
chr19	10281108	10281442	335	67.8	0.61
chr19	11421046	11421295	250	68	0.69
chr19	20377020	20377358	339	70.5	1.07
chr19	45420928	45421270	343	71.7	0.87
chr19	50906802	50908020	1219	68.4	0.76
chr19	50912330	50912554	225	68.9	0.98
chr19	50925882	50926218	337	68.2	0.9
chr19	50928269	50928797	529	69	0.91
chr19	50962540	50967007	4468	64	0.82
chr19	54344025	54346072	2048	65.9	0.67
chr19	55245825	55246304	480	62.1	0.91
chr19	59665988	59668631	2644	64.9	0.87
chr19	59674201	59674709	509	72.3	0.79
