# Supplementary material for: Intergenic, gene terminal, and intragenic CpG islands in the human genome
Source: BMC Genomics. 2010 Jan 19;11:48. doi: 10.1186/1471-2164-11-48 (PMC2817693; doi:10.1186/1471-2164-11-48)
Supplement: Additional file 2 — Gene elements. The archive contains row data used for statistical significance of gene elements and CGIs overlap. See Table 1 and Figure 1 in the manuscript. [file 1471-2164-11-48-S2.ZIP › 3intron_non_coding/isl_3intron_non_coding_chr2.txt]

chr2	16030400	16033630	3231	60.6	0.77
chr2	27440735	27443116	2382	66.8	0.68
chr2	219850256	219851015	760	66.1	0.86
chr2	242462589	242463748	1160	69.9	0.9
