# Supplementary material for: Intergenic, gene terminal, and intragenic CpG islands in the human genome
Source: BMC Genomics. 2010 Jan 19;11:48. doi: 10.1186/1471-2164-11-48 (PMC2817693; doi:10.1186/1471-2164-11-48)
Supplement: Additional file 2 — Gene elements. The archive contains row data used for statistical significance of gene elements and CGIs overlap. See Table 1 and Figure 1 in the manuscript. [file 1471-2164-11-48-S2.ZIP › 3intron_non_coding/isl_3intron_non_coding_chr20.txt]

chr20	3706207	3707184	978	65.8	0.69
chr20	30082455	30082799	345	70.1	1.01
chr20	32755477	32756229	753	65.9	1.07
chr20	33652134	33653681	1548	68.7	0.83
chr20	61341227	61341623	397	69.3	0.66
chr20	61421792	61421994	203	72.4	0.61
chr20	61424352	61424853	502	65.7	0.72
chr20	61507903	61508163	261	70.5	0.64
