# Supplementary material for: Intergenic, gene terminal, and intragenic CpG islands in the human genome
Source: BMC Genomics. 2010 Jan 19;11:48. doi: 10.1186/1471-2164-11-48 (PMC2817693; doi:10.1186/1471-2164-11-48)
Supplement: Additional file 2 — Gene elements. The archive contains row data used for statistical significance of gene elements and CGIs overlap. See Table 1 and Figure 1 in the manuscript. [file 1471-2164-11-48-S2.ZIP › 3intron_non_coding/isl_3intron_non_coding_chr22.txt]

chr22	18216438	18217564	1127	70.2	0.88
chr22	19380813	19383347	2535	67.4	0.74
chr22	45047898	45048222	325	62.5	0.76
chr22	49253753	49260912	7160	63	0.76
