# Supplementary material for: Intergenic, gene terminal, and intragenic CpG islands in the human genome
Source: BMC Genomics. 2010 Jan 19;11:48. doi: 10.1186/1471-2164-11-48 (PMC2817693; doi:10.1186/1471-2164-11-48)
Supplement: Additional file 2 — Gene elements. The archive contains row data used for statistical significance of gene elements and CGIs overlap. See Table 1 and Figure 1 in the manuscript. [file 1471-2164-11-48-S2.ZIP › 3intron_non_coding/isl_3intron_non_coding_chr3.txt]

chr3	3815514	3817862	2349	61	0.9
chr3	9860513	9860780	268	68.7	0.83
chr3	46766866	46767522	657	68.8	0.7
chr3	46773047	46773467	421	70.8	0.68
chr3	48104930	48105900	971	73.5	0.82
chr3	62834655	62836227	1573	64.4	0.84
chr3	197532744	197533591	848	64.4	1
