# Supplementary material for: Intergenic, gene terminal, and intragenic CpG islands in the human genome
Source: BMC Genomics. 2010 Jan 19;11:48. doi: 10.1186/1471-2164-11-48 (PMC2817693; doi:10.1186/1471-2164-11-48)
Supplement: Additional file 2 — Gene elements. The archive contains row data used for statistical significance of gene elements and CGIs overlap. See Table 1 and Figure 1 in the manuscript. [file 1471-2164-11-48-S2.ZIP › 3intron_non_coding/isl_3intron_non_coding_chr5.txt]

chr5	68664179	68664495	317	71.6	0.9
chr5	73971482	73973307	1826	63.6	0.87
chr5	131308807	131309339	533	65.7	0.77
chr5	131620939	131621712	774	62.9	0.84
