# Supplementary material for: Intergenic, gene terminal, and intragenic CpG islands in the human genome
Source: BMC Genomics. 2010 Jan 19;11:48. doi: 10.1186/1471-2164-11-48 (PMC2817693; doi:10.1186/1471-2164-11-48)
Supplement: Additional file 2 — Gene elements. The archive contains row data used for statistical significance of gene elements and CGIs overlap. See Table 1 and Figure 1 in the manuscript. [file 1471-2164-11-48-S2.ZIP › 3intron_non_coding/isl_3intron_non_coding_chr6.txt]

chr6	6491370	6492229	860	66.9	0.75
chr6	19945484	19947293	1810	68.1	0.93
chr6	30052382	30053148	767	62.8	0.87
chr6	37508826	37509345	520	73.3	0.85
chr6	88088877	88089148	272	75.4	0.95
chr6	108061857	108063386	1530	63.5	0.93
chr6	134200820	134201042	223	71.3	0.72
chr6	134254384	134254791	408	64.5	0.76
chr6	134255653	134256044	392	54.1	1.05
