# Supplementary material for: Intergenic, gene terminal, and intragenic CpG islands in the human genome
Source: BMC Genomics. 2010 Jan 19;11:48. doi: 10.1186/1471-2164-11-48 (PMC2817693; doi:10.1186/1471-2164-11-48)
Supplement: Additional file 2 — Gene elements. The archive contains row data used for statistical significance of gene elements and CGIs overlap. See Table 1 and Figure 1 in the manuscript. [file 1471-2164-11-48-S2.ZIP › 3intron_non_coding/isl_3intron_non_coding_chr7.txt]

chr7	2193050	2193581	532	62.4	0.75
chr7	55096372	55097762	1391	68.6	0.74
chr7	75790048	75790432	385	62.6	0.85
chr7	75823193	75824138	946	68.8	0.76
chr7	100202172	100203228	1057	67.5	0.71
chr7	101806688	101807075	388	68.8	0.99
chr7	150152957	150154052	1096	71.3	0.87
