# Supplementary material for: Intergenic, gene terminal, and intragenic CpG islands in the human genome
Source: BMC Genomics. 2010 Jan 19;11:48. doi: 10.1186/1471-2164-11-48 (PMC2817693; doi:10.1186/1471-2164-11-48)
Supplement: Additional file 2 — Gene elements. The archive contains row data used for statistical significance of gene elements and CGIs overlap. See Table 1 and Figure 1 in the manuscript. [file 1471-2164-11-48-S2.ZIP › 3intron_non_coding/isl_3intron_non_coding_chr9.txt]

chr9	91523437	91523803	367	62.9	0.84
chr9	92679258	92679560	303	59.7	1.04
chr9	94927696	94928080	385	64.7	0.75
chr9	95716801	95718000	1200	61.2	0.89
chr9	121738500	121738745	246	63.4	0.85
chr9	133160556	133161385	830	67.8	0.72
chr9	136930735	136930991	257	68.9	0.79
chr9	138047138	138049350	2213	62.4	1.01
