# Supplementary material for: Intergenic, gene terminal, and intragenic CpG islands in the human genome
Source: BMC Genomics. 2010 Jan 19;11:48. doi: 10.1186/1471-2164-11-48 (PMC2817693; doi:10.1186/1471-2164-11-48)
Supplement: Additional file 2 — Gene elements. The archive contains row data used for statistical significance of gene elements and CGIs overlap. See Table 1 and Figure 1 in the manuscript. [file 1471-2164-11-48-S2.ZIP › 3intron_non_coding_200bp_3/3intron_non_coding_200bp_3_chr1.txt]

chr1	-	4902	5102
chr1	-	5811	6011
chr1	-	1411211	1411411
chr1	-	1750655	1750855
chr1	-	1948714	1948914
chr1	-	2999459	2999659
chr1	-	3000005	3000205
chr1	-	3000326	3000526
chr1	-	3753004	3753204
chr1	-	10941065	10941265
chr1	-	15189845	15190045
chr1	+	15192178	15192378
chr1	-	15728481	15728681
chr1	-	16468548	16468748
chr1	-	16540809	16541009
chr1	-	16690905	16691105
chr1	-	16692047	16692247
chr1	-	16702911	16703111
chr1	+	16703875	16704075
chr1	+	19402822	19403022
chr1	+	19700189	19700389
chr1	+	20421754	20421954
chr1	+	20422455	20422655
chr1	+	20423653	20423853
chr1	-	20423972	20424172
chr1	-	21669064	21669264
chr1	+	23630531	23630731
chr1	+	24679203	24679403
chr1	+	26439528	26439728
chr1	+	29263746	29263946
chr1	+	30867474	30867674
chr1	+	32179824	32180024
chr1	-	32180085	32180285
chr1	+	32687952	32688152
chr1	-	32688235	32688435
chr1	-	33651264	33651464
chr1	+	36456524	36456724
chr1	-	36457762	36457962
chr1	-	37848789	37848989
chr1	+	37850419	37850619
chr1	+	39444809	39445009
chr1	+	39445395	39445595
chr1	+	39450077	39450277
chr1	+	39450955	39451155
chr1	+	39451778	39451978
chr1	+	39453017	39453217
chr1	+	39454228	39454428
chr1	+	39457172	39457372
chr1	+	39458757	39458957
chr1	-	39459111	39459311
chr1	+	39696249	39696449
chr1	+	41146222	41146422
chr1	+	42671039	42671239
chr1	+	42811147	42811347
chr1	+	42836544	42836744
chr1	+	43561619	43561819
chr1	+	44267802	44268002
chr1	-	45644247	45644447
chr1	-	46725502	46725702
chr1	-	47020871	47021071
chr1	-	47022307	47022507
chr1	-	47023421	47023621
chr1	+	47045438	47045638
chr1	+	52844891	52845091
chr1	+	52845979	52846179
chr1	+	53071537	53071737
chr1	-	53259882	53260082
chr1	+	54037549	54037749
chr1	-	54283770	54283970
chr1	+	54365145	54365345
chr1	+	54893016	54893216
chr1	+	54893369	54893569
chr1	-	57175823	57176023
chr1	-	58646699	58646899
chr1	-	60165716	60165916
chr1	-	60166262	60166462
chr1	+	61860909	61861109
chr1	-	62339082	62339282
chr1	-	63618796	63618996
chr1	-	74748146	74748346
chr1	-	74751197	74751397
chr1	-	78059605	78059805
chr1	-	78124283	78124483
chr1	+	84679329	84679529
chr1	+	84723137	84723337
chr1	+	84726289	84726489
chr1	+	84727935	84728135
chr1	+	84730537	84730737
chr1	+	86821368	86821568
chr1	+	86823480	86823680
chr1	+	86824666	86824866
chr1	+	86825283	86825483
chr1	+	86825808	86826008
chr1	+	86826637	86826837
chr1	+	86827661	86827861
chr1	-	86828102	86828302
chr1	-	91438938	91439138
chr1	+	95424132	95424332
chr1	+	100202142	100202342
chr1	-	103806436	103806636
chr1	-	108478411	108478611
chr1	-	108481558	108481758
chr1	-	108483821	108484021
chr1	-	108487093	108487293
chr1	-	108487876	108488076
chr1	-	108489076	108489276
chr1	-	108489952	108490152
chr1	-	108491074	108491274
chr1	+	108493211	108493411
chr1	+	108664967	108665167
chr1	-	109457896	109458096
chr1	+	109548669	109548869
chr1	+	110183315	110183515
chr1	+	110487374	110487574
chr1	+	111234500	111234700
chr1	+	111497680	111497880
chr1	+	111539209	111539409
chr1	-	111963929	111964129
chr1	-	113075206	113075406
chr1	-	113078419	113078619
chr1	-	113080337	113080537
chr1	-	113083176	113083376
chr1	-	113095245	113095445
chr1	-	113103715	113103915
chr1	-	114346747	114346947
chr1	-	114776231	114776431
chr1	-	114791426	114791626
chr1	-	114793673	114793873
chr1	-	114800012	114800212
chr1	-	114800898	114801098
chr1	-	114802861	114803061
chr1	-	114836308	114836508
chr1	-	114838218	114838418
chr1	-	114962856	114963056
chr1	-	115541471	115541671
chr1	+	116094678	116094878
chr1	-	117288799	117288999
chr1	+	117402076	117402276
chr1	+	120005261	120005461
chr1	+	142779624	142779824
chr1	-	143056844	143057044
chr1	-	143503958	143504158
chr1	-	143504697	143504897
chr1	-	143505580	143505780
chr1	-	143506290	143506490
chr1	-	143507172	143507372
chr1	-	143507820	143508020
chr1	-	144950431	144950631
chr1	-	144956484	144956684
chr1	-	147838877	147839077
chr1	-	147841543	147841743
chr1	+	148490379	148490579
chr1	+	148504944	148505144
chr1	+	148507434	148507634
chr1	+	148512923	148513123
chr1	+	148514114	148514314
chr1	-	148514443	148514643
chr1	-	148557536	148557736
chr1	-	151655828	151656028
chr1	-	151934943	151935143
chr1	-	153589439	153589639
chr1	+	156620579	156620779
chr1	-	158021029	158021229
chr1	+	158088196	158088396
chr1	+	162410059	162410259
chr1	+	163553279	163553479
chr1	-	166088106	166088306
chr1	-	166290358	166290558
chr1	+	166426327	166426527
chr1	-	168289302	168289502
chr1	-	168402882	168403082
chr1	+	171867154	171867354
chr1	+	175196482	175196682
chr1	+	175233548	175233748
chr1	+	175234316	175234516
chr1	+	175242478	175242678
chr1	+	175247685	175247885
chr1	+	177939162	177939362
chr1	+	179115277	179115477
chr1	-	179257015	179257215
chr1	+	197674588	197674788
chr1	-	198029654	198029854
chr1	+	199869211	199869411
chr1	-	200204531	200204731
chr1	-	200734036	200734236
chr1	-	200734653	200734853
chr1	+	200924046	200924246
chr1	+	201253120	201253320
chr1	+	201259225	201259425
chr1	+	201259552	201259752
chr1	+	201263922	201264122
chr1	+	201265794	201265994
chr1	+	201268345	201268545
chr1	+	201271244	201271444
chr1	+	201274271	201274471
chr1	+	201279851	201280051
chr1	+	201281664	201281864
chr1	+	201286014	201286214
chr1	+	201294890	201295090
chr1	+	201295228	201295428
chr1	+	201297580	201297780
chr1	+	201302077	201302277
chr1	+	201303522	201303722
chr1	+	201308630	201308830
chr1	+	201315771	201315971
chr1	+	201316667	201316867
chr1	+	201321729	201321929
chr1	+	201327557	201327757
chr1	+	201409064	201409264
chr1	+	204050681	204050881
chr1	+	207993855	207994055
chr1	-	214424594	214424794
chr1	-	216174005	216174205
chr1	+	216711921	216712121
chr1	+	219311457	219311657
chr1	+	225746087	225746287
chr1	-	227439749	227439949
chr1	-	233089664	233089864
chr1	-	243587652	243587852
