# Supplementary material for: Intergenic, gene terminal, and intragenic CpG islands in the human genome
Source: BMC Genomics. 2010 Jan 19;11:48. doi: 10.1186/1471-2164-11-48 (PMC2817693; doi:10.1186/1471-2164-11-48)
Supplement: Additional file 2 — Gene elements. The archive contains row data used for statistical significance of gene elements and CGIs overlap. See Table 1 and Figure 1 in the manuscript. [file 1471-2164-11-48-S2.ZIP › 3intron_non_coding_200bp_3/3intron_non_coding_200bp_3_chr10.txt]

chr10	-	3808596	3808796
chr10	-	4917713	4917913
chr10	-	5187953	5188153
chr10	-	5190002	5190202
chr10	-	5192149	5192349
chr10	-	5192853	5193053
chr10	+	5548692	5548892
chr10	+	6412720	6412920
chr10	+	6417024	6417224
chr10	+	13725517	13725717
chr10	+	13729890	13730090
chr10	-	13730237	13730437
chr10	+	15159661	15159861
chr10	+	26632768	26632968
chr10	-	29784681	29784881
chr10	-	30694501	30694701
chr10	-	30694856	30695056
chr10	-	30695362	30695562
chr10	-	30696814	30697014
chr10	-	30697586	30697786
chr10	+	32344242	32344442
chr10	+	33211426	33211626
chr10	+	37561232	37561432
chr10	+	37564528	37564728
chr10	+	37793424	37793624
chr10	+	38395612	38395812
chr10	+	38699808	38700008
chr10	-	38700108	38700308
chr10	-	42078288	42078488
chr10	-	43203391	43203591
chr10	-	45119889	45120089
chr10	-	61459591	61459791
chr10	-	69772957	69773157
chr10	-	75244270	75244470
chr10	-	88715841	88716041
chr10	+	94126296	94126496
chr10	+	94819812	94820012
chr10	+	94820523	94820723
chr10	+	96077514	96077714
chr10	+	96359399	96359599
chr10	+	97745689	97745889
chr10	+	97753698	97753898
chr10	+	97759371	97759571
chr10	+	97762078	97762278
chr10	-	103300639	103300839
chr10	+	104168247	104168447
chr10	+	104613276	104613476
chr10	-	104650547	104650747
chr10	-	105138914	105139114
chr10	-	105200548	105200748
chr10	-	106065813	106066013
chr10	-	111696044	111696244
chr10	+	118633497	118633697
chr10	+	119802576	119802776
chr10	+	119847496	119847696
chr10	-	121683290	121683490
chr10	-	122808030	122808230
chr10	-	122924938	122925138
chr10	+	123708628	123708828
chr10	+	124535266	124535466
chr10	+	124538216	124538416
chr10	+	124541055	124541255
chr10	+	124541592	124541792
chr10	+	124543836	124544036
chr10	+	124544574	124544774
chr10	+	124545951	124546151
chr10	+	124546675	124546875
chr10	+	124739479	124739679
chr10	+	131868166	131868366
chr10	-	131868576	131868776
chr10	-	133456532	133456732
chr10	+	133471782	133471982
chr10	+	133833149	133833349
chr10	+	133845650	133845850
chr10	+	134080354	134080554
chr10	+	134112047	134112247
chr10	+	134112317	134112517
chr10	-	135027952	135028152
chr10	-	135270869	135271069
