# Supplementary material for: Intergenic, gene terminal, and intragenic CpG islands in the human genome
Source: BMC Genomics. 2010 Jan 19;11:48. doi: 10.1186/1471-2164-11-48 (PMC2817693; doi:10.1186/1471-2164-11-48)
Supplement: Additional file 2 — Gene elements. The archive contains row data used for statistical significance of gene elements and CGIs overlap. See Table 1 and Figure 1 in the manuscript. [file 1471-2164-11-48-S2.ZIP › 3intron_non_coding_200bp_3/3intron_non_coding_200bp_3_chr11.txt]

chr11	+	758187	758387
chr11	-	1865383	1865583
chr11	-	2113336	2113536
chr11	-	2275728	2275928
chr11	-	2877613	2877813
chr11	-	2923453	2923653
chr11	-	9259165	9259365
chr11	-	10833242	10833442
chr11	+	14945595	14945795
chr11	-	15055593	15055793
chr11	-	18090879	18091079
chr11	-	18682909	18683109
chr11	-	18684270	18684470
chr11	-	18685337	18685537
chr11	-	30808730	30808930
chr11	-	30809493	30809693
chr11	-	30835486	30835686
chr11	-	30836138	30836338
chr11	-	30837182	30837382
chr11	-	30856835	30857035
chr11	-	30859432	30859632
chr11	-	30871121	30871321
chr11	+	30877463	30877663
chr11	-	36568602	36568802
chr11	-	40094461	40094661
chr11	-	44537202	44537402
chr11	+	44838252	44838452
chr11	+	45357281	45357481
chr11	+	45357861	45358061
chr11	+	45365153	45365353
chr11	-	45365437	45365637
chr11	+	45629918	45630118
chr11	-	45850361	45850561
chr11	-	47447020	47447220
chr11	+	50200495	50200695
chr11	-	54793392	54793592
chr11	+	55507080	55507280
chr11	+	59324703	59324903
chr11	+	59864624	59864824
chr11	+	60184570	60184770
chr11	+	60210758	60210958
chr11	-	60649890	60650090
chr11	+	60934785	60934985
chr11	-	61014633	61014833
chr11	-	61278494	61278694
chr11	+	61313632	61313832
chr11	-	62828938	62829138
chr11	+	64751059	64751259
chr11	-	65377747	65377947
chr11	-	66189626	66189826
chr11	-	67129151	67129351
chr11	+	69180348	69180548
chr11	-	69905913	69906113
chr11	-	70796477	70796677
chr11	-	70971570	70971770
chr11	-	70988020	70988220
chr11	+	70993099	70993299
chr11	-	72795438	72795638
chr11	-	73643396	73643596
chr11	+	73655150	73655350
chr11	-	74793561	74793761
chr11	-	74811461	74811661
chr11	-	74812573	74812773
chr11	+	76058253	76058453
chr11	-	76513555	76513755
chr11	+	77008098	77008298
chr11	-	92852084	92852284
chr11	-	93104031	93104231
chr11	-	93104614	93104814
chr11	+	93108754	93108954
chr11	+	100363253	100363453
chr11	-	100363534	100363734
chr11	-	104262040	104262240
chr11	-	104318911	104319111
chr11	-	104370285	104370485
chr11	-	104401538	104401738
chr11	+	104475099	104475299
chr11	+	107758756	107758956
chr11	-	112744396	112744596
chr11	-	116221556	116221756
chr11	-	117196298	117196498
chr11	-	117214203	117214403
chr11	+	117632962	117633162
chr11	-	117728413	117728613
chr11	+	123009838	123010038
chr11	+	124120870	124121070
chr11	+	124121309	124121509
chr11	-	129603462	129603662
chr11	-	129605080	129605280
chr11	-	129606821	129607021
chr11	-	133216029	133216229
chr11	+	133293928	133294128
chr11	+	133412416	133412616
chr11	+	133414666	133414866
chr11	-	133750849	133751049
chr11	-	133755852	133756052
