# Supplementary material for: Intergenic, gene terminal, and intragenic CpG islands in the human genome
Source: BMC Genomics. 2010 Jan 19;11:48. doi: 10.1186/1471-2164-11-48 (PMC2817693; doi:10.1186/1471-2164-11-48)
Supplement: Additional file 2 — Gene elements. The archive contains row data used for statistical significance of gene elements and CGIs overlap. See Table 1 and Figure 1 in the manuscript. [file 1471-2164-11-48-S2.ZIP › 3intron_non_coding_200bp_3/3intron_non_coding_200bp_3_chr12.txt]

chr12	-	544109	544309
chr12	-	3771601	3771801
chr12	-	3778264	3778464
chr12	-	6518050	6518250
chr12	+	6727996	6728196
chr12	-	6956315	6956515
chr12	-	7398994	7399194
chr12	+	7523522	7523722
chr12	+	8824237	8824437
chr12	+	8826574	8826774
chr12	+	8919123	8919323
chr12	+	8924186	8924386
chr12	-	8924480	8924680
chr12	-	9099602	9099802
chr12	-	9102740	9102940
chr12	-	9993994	9994194
chr12	-	10633412	10633612
chr12	-	10636253	10636453
chr12	-	10743521	10743721
chr12	-	10889817	10890017
chr12	-	10924923	10925123
chr12	-	11351401	11351601
chr12	+	11397074	11397274
chr12	+	12765036	12765236
chr12	+	19414722	19414922
chr12	-	19417870	19418070
chr12	-	24611410	24611610
chr12	-	24611991	24612191
chr12	-	24615859	24616059
chr12	+	25547738	25547938
chr12	-	27467509	27467709
chr12	-	31156861	31157061
chr12	-	31159129	31159329
chr12	+	31161420	31161620
chr12	+	32686761	32686961
chr12	+	32688594	32688794
chr12	+	38416578	38416778
chr12	+	38425728	38425928
chr12	+	38434124	38434324
chr12	+	38438630	38438830
chr12	+	39237961	39238161
chr12	+	39239103	39239303
chr12	+	39240404	39240604
chr12	+	39240872	39241072
chr12	+	39241207	39241407
chr12	+	39243399	39243599
chr12	+	39245380	39245580
chr12	+	39245994	39246194
chr12	+	39247466	39247666
chr12	+	39248871	39249071
chr12	+	39249564	39249764
chr12	-	39249874	39250074
chr12	-	43854693	43854893
chr12	-	47175030	47175230
chr12	-	47973947	47974147
chr12	-	47974586	47974786
chr12	+	49926601	49926801
chr12	-	52964369	52964569
chr12	+	53138939	53139139
chr12	-	53257397	53257597
chr12	-	53288463	53288663
chr12	-	53288898	53289098
chr12	+	53290030	53290230
chr12	-	55690340	55690540
chr12	+	56264067	56264267
chr12	+	67339126	67339326
chr12	+	67949358	67949558
chr12	+	70382822	70383022
chr12	-	79693974	79694174
chr12	-	80155908	80156108
chr12	-	87393427	87393627
chr12	-	91316705	91316905
chr12	-	94864838	94865038
chr12	-	99054324	99054524
chr12	-	99120670	99120870
chr12	-	99134364	99134564
chr12	-	99138092	99138292
chr12	-	99138816	99139016
chr12	+	100023906	100024106
chr12	+	100581627	100581827
chr12	+	105775031	105775231
chr12	+	105775819	105776019
chr12	-	105776193	105776393
chr12	-	105875017	105875217
chr12	-	105888247	105888447
chr12	+	107226038	107226238
chr12	+	108345837	108346037
chr12	+	108347483	108347683
chr12	-	108347837	108348037
chr12	-	111405321	111405521
chr12	-	119243629	119243829
chr12	+	120553153	120553353
chr12	+	122873821	122874021
chr12	+	122875177	122875377
chr12	+	122876693	122876893
chr12	+	122877129	122877329
chr12	+	122879592	122879792
chr12	+	122886962	122887162
chr12	+	122888490	122888690
chr12	+	122888860	122889060
chr12	-	122889229	122889429
chr12	+	129053143	129053343
chr12	+	130218480	130218680
chr12	+	130221429	130221629
chr12	+	131265753	131265953
chr12	+	131270994	131271194
chr12	+	131272014	131272214
chr12	+	131272499	131272699
chr12	+	131275768	131275968
chr12	+	131276428	131276628
