# Supplementary material for: Intergenic, gene terminal, and intragenic CpG islands in the human genome
Source: BMC Genomics. 2010 Jan 19;11:48. doi: 10.1186/1471-2164-11-48 (PMC2817693; doi:10.1186/1471-2164-11-48)
Supplement: Additional file 2 — Gene elements. The archive contains row data used for statistical significance of gene elements and CGIs overlap. See Table 1 and Figure 1 in the manuscript. [file 1471-2164-11-48-S2.ZIP › 3intron_non_coding_200bp_3/3intron_non_coding_200bp_3_chr13.txt]

chr13	-	19147125	19147325
chr13	-	19147794	19147994
chr13	-	19324331	19324531
chr13	-	19695635	19695835
chr13	-	23413164	23413364
chr13	+	24351674	24351874
chr13	-	31871348	31871548
chr13	+	31908297	31908497
chr13	-	38522243	38522443
chr13	-	40031172	40031372
chr13	-	43321319	43321519
chr13	-	43362411	43362611
chr13	-	45850142	45850342
chr13	-	45860016	45860216
chr13	-	50466949	50467149
chr13	-	50476714	50476914
chr13	-	51289251	51289451
chr13	-	51641441	51641641
chr13	-	51642236	51642436
chr13	-	51643385	51643585
chr13	-	51647913	51648113
chr13	-	51652791	51652991
chr13	-	51656251	51656451
chr13	-	51658960	51659160
chr13	-	51662051	51662251
chr13	-	51695468	51695668
chr13	-	51699233	51699433
chr13	-	51701568	51701768
chr13	-	51705281	51705481
chr13	-	51707418	51707618
chr13	-	51726155	51726355
chr13	-	51730727	51730927
chr13	+	51752587	51752787
chr13	-	60039786	60039986
chr13	-	63301287	63301487
chr13	+	63311003	63311203
chr13	-	79023259	79023459
chr13	-	96438089	96438289
chr13	-	98259721	98259921
chr13	-	98260547	98260747
chr13	-	98274760	98274960
chr13	-	98276196	98276396
chr13	-	98277143	98277343
chr13	-	98280012	98280212
chr13	-	98282042	98282242
chr13	+	98295978	98296178
chr13	+	99355324	99355524
chr13	-	99355661	99355861
chr13	-	104910939	104911139
chr13	+	104916016	104916216
chr13	-	104940543	104940743
chr13	-	107661646	107661846
