# Supplementary material for: Intergenic, gene terminal, and intragenic CpG islands in the human genome
Source: BMC Genomics. 2010 Jan 19;11:48. doi: 10.1186/1471-2164-11-48 (PMC2817693; doi:10.1186/1471-2164-11-48)
Supplement: Additional file 2 — Gene elements. The archive contains row data used for statistical significance of gene elements and CGIs overlap. See Table 1 and Figure 1 in the manuscript. [file 1471-2164-11-48-S2.ZIP › 3intron_non_coding_200bp_3/3intron_non_coding_200bp_3_chr14.txt]

chr14	-	18653090	18653290
chr14	-	19059040	19059240
chr14	-	20122496	20122696
chr14	-	22089449	22089649
chr14	-	22103878	22104078
chr14	+	23472595	23472795
chr14	-	32363773	32363973
chr14	-	49646182	49646382
chr14	-	49649188	49649388
chr14	-	58965559	58965759
chr14	-	58992232	58992432
chr14	-	58993017	58993217
chr14	-	58995476	58995676
chr14	+	58999773	58999973
chr14	+	59555391	59555591
chr14	+	59559004	59559204
chr14	+	59564154	59564354
chr14	+	59568265	59568465
chr14	+	59589335	59589535
chr14	+	59594148	59594348
chr14	+	59598281	59598481
chr14	+	59599593	59599793
chr14	-	62828313	62828513
chr14	+	63161198	63161398
chr14	-	63994779	63994979
chr14	-	64750398	64750598
chr14	+	64754777	64754977
chr14	+	66033097	66033297
chr14	+	66034379	66034579
chr14	-	66761736	66761936
chr14	-	66872714	66872914
chr14	-	66984403	66984603
chr14	-	66991152	66991352
chr14	-	67003711	67003911
chr14	-	67004336	67004536
chr14	+	67023269	67023469
chr14	+	68266077	68266277
chr14	-	68746672	68746872
chr14	-	74189955	74190155
chr14	+	74196476	74196676
chr14	-	74371904	74372104
chr14	+	76367098	76367298
chr14	+	76393275	76393475
chr14	+	76396588	76396788
chr14	+	76401863	76402063
chr14	+	76403251	76403451
chr14	-	76403535	76403735
chr14	-	80014504	80014704
chr14	-	89808720	89808920
chr14	+	93540753	93540953
chr14	+	94182400	94182600
chr14	-	95209543	95209743
chr14	+	95247638	95247838
chr14	-	101463829	101464029
chr14	-	102044033	102044233
