# Supplementary material for: Intergenic, gene terminal, and intragenic CpG islands in the human genome
Source: BMC Genomics. 2010 Jan 19;11:48. doi: 10.1186/1471-2164-11-48 (PMC2817693; doi:10.1186/1471-2164-11-48)
Supplement: Additional file 2 — Gene elements. The archive contains row data used for statistical significance of gene elements and CGIs overlap. See Table 1 and Figure 1 in the manuscript. [file 1471-2164-11-48-S2.ZIP › 3intron_non_coding_200bp_3/3intron_non_coding_200bp_3_chr15.txt]

chr15	+	22770350	22770550
chr15	+	22883506	22883706
chr15	+	22885653	22885853
chr15	+	22887629	22887829
chr15	+	22889873	22890073
chr15	+	22893360	22893560
chr15	+	22894756	22894956
chr15	+	22895184	22895384
chr15	+	22899898	22900098
chr15	+	22903511	22903711
chr15	+	22903949	22904149
chr15	+	22905037	22905237
chr15	+	23845164	23845364
chr15	+	23848067	23848267
chr15	+	26717874	26718074
chr15	+	26725782	26725982
chr15	+	26728115	26728315
chr15	-	29016755	29016955
chr15	-	29022601	29022801
chr15	-	32606807	32607007
chr15	+	33066849	33067049
chr15	+	38356408	38356608
chr15	+	40744542	40744742
chr15	+	40745075	40745275
chr15	-	40745339	40745539
chr15	+	41823684	41823884
chr15	+	42796896	42797096
chr15	+	54508098	54508298
chr15	+	55365446	55365646
chr15	+	55830460	55830660
chr15	+	55856884	55857084
chr15	+	55860865	55861065
chr15	+	56926587	56926787
chr15	+	56931061	56931261
chr15	-	56931457	56931657
chr15	-	60323673	60323873
chr15	-	60324432	60324632
chr15	-	64626098	64626298
chr15	-	65120205	65120405
chr15	+	65127079	65127279
chr15	+	67170108	67170308
chr15	+	67170885	67171085
chr15	-	67171762	67171962
chr15	-	70365738	70365938
chr15	-	71640443	71640643
chr15	-	72916830	72917030
chr15	-	72917193	72917393
chr15	-	72918140	72918340
chr15	-	72918445	72918645
chr15	-	72919108	72919308
chr15	-	72999837	73000037
chr15	+	73420022	73420222
chr15	+	75562166	75562366
chr15	-	76598171	76598371
chr15	-	79031055	79031255
chr15	+	79058126	79058326
chr15	+	80596185	80596385
chr15	+	80597284	80597484
chr15	-	80597588	80597788
chr15	-	82660965	82661165
chr15	-	82662777	82662977
chr15	-	82745387	82745587
chr15	-	82751870	82752070
chr15	-	82854292	82854492
chr15	-	82854607	82854807
chr15	-	82855703	82855903
chr15	-	82857069	82857269
chr15	+	82882566	82882766
chr15	+	82982430	82982630
chr15	-	82982713	82982913
chr15	-	83550042	83550242
chr15	-	83551854	83552054
chr15	-	84114056	84114256
chr15	+	87816745	87816945
chr15	+	88707968	88708168
chr15	+	89638441	89638641
chr15	-	97744804	97745004
chr15	-	98075551	98075751
chr15	-	98150625	98150825
chr15	-	99629374	99629574
