# Supplementary material for: Intergenic, gene terminal, and intragenic CpG islands in the human genome
Source: BMC Genomics. 2010 Jan 19;11:48. doi: 10.1186/1471-2164-11-48 (PMC2817693; doi:10.1186/1471-2164-11-48)
Supplement: Additional file 2 — Gene elements. The archive contains row data used for statistical significance of gene elements and CGIs overlap. See Table 1 and Figure 1 in the manuscript. [file 1471-2164-11-48-S2.ZIP › 3intron_non_coding_200bp_3/3intron_non_coding_200bp_3_chr16.txt]

chr16	+	360299	360499
chr16	+	401690	401890
chr16	-	653440	653640
chr16	-	1079574	1079774
chr16	-	1080596	1080796
chr16	-	1297809	1298009
chr16	-	1298152	1298352
chr16	+	1668078	1668278
chr16	+	2603761	2603961
chr16	-	2604071	2604271
chr16	+	2659212	2659412
chr16	+	3027080	3027280
chr16	+	3027431	3027631
chr16	+	3028109	3028309
chr16	-	3475085	3475285
chr16	+	4738526	4738726
chr16	-	10924684	10924884
chr16	-	11443879	11444079
chr16	-	16335243	16335443
chr16	-	19619946	19620146
chr16	-	21309325	21309525
chr16	-	21382816	21383016
chr16	-	21383640	21383840
chr16	-	21386139	21386339
chr16	-	21388742	21388942
chr16	-	21390574	21390774
chr16	-	21398401	21398601
chr16	-	21729661	21729861
chr16	+	21730907	21731107
chr16	+	22003829	22004029
chr16	+	22004265	22004465
chr16	+	22005678	22005878
chr16	-	23499996	23500196
chr16	-	24582827	24583027
chr16	+	28456627	28456827
chr16	+	29277886	29278086
chr16	+	29291921	29292121
chr16	-	29293099	29293299
chr16	-	29362511	29362711
chr16	-	29363322	29363522
chr16	+	29380003	29380203
chr16	-	29383802	29384002
chr16	-	30498670	30498870
chr16	-	31624857	31625057
chr16	-	45063342	45063542
chr16	-	45069957	45070157
chr16	-	45070833	45071033
chr16	-	45089665	45089865
chr16	-	45092303	45092503
chr16	+	45109122	45109322
chr16	+	48697052	48697252
chr16	+	54947315	54947515
chr16	-	55236225	55236425
chr16	-	56749759	56749959
chr16	-	65349850	65350050
chr16	-	65350243	65350443
chr16	-	65350695	65350895
chr16	-	65772071	65772271
chr16	-	65773102	65773302
chr16	-	65775445	65775645
chr16	-	67712054	67712254
chr16	+	67922016	67922216
chr16	-	68286784	68286984
chr16	-	69877344	69877544
chr16	-	70233368	70233568
chr16	+	74124287	74124487
chr16	+	82402326	82402526
chr16	+	82920228	82920428
chr16	+	83875904	83876104
chr16	-	83877071	83877271
chr16	+	85896625	85896825
chr16	-	87755469	87755669
chr16	-	88309774	88309974
chr16	+	88312735	88312935
chr16	+	88588401	88588601
