# Supplementary material for: Intergenic, gene terminal, and intragenic CpG islands in the human genome
Source: BMC Genomics. 2010 Jan 19;11:48. doi: 10.1186/1471-2164-11-48 (PMC2817693; doi:10.1186/1471-2164-11-48)
Supplement: Additional file 3 — CGI classes. The archive contains classes of CGIs used for calculation of CAGE tag frequency. [file 1471-2164-11-48-S3.ZIP]

Archive with 11,182 entries (9,998 files):
- 4gr_3prim/4gr_3prim_chr1.txt
- 4gr_3prim/4gr_3prim_chr10.txt
- 4gr_3prim/4gr_3prim_chr11.txt
- 4gr_3prim/4gr_3prim_chr12.txt
- 4gr_3prim/4gr_3prim_chr13.txt
- 4gr_3prim/4gr_3prim_chr14.txt
- 4gr_3prim/4gr_3prim_chr15.txt
- 4gr_3prim/4gr_3prim_chr16.txt
- 4gr_3prim/4gr_3prim_chr17.txt
- 4gr_3prim/4gr_3prim_chr18.txt
- 4gr_3prim/4gr_3prim_chr19.txt
- 4gr_3prim/4gr_3prim_chr2.txt
- 4gr_3prim/4gr_3prim_chr20.txt
- 4gr_3prim/4gr_3prim_chr21.txt
- 4gr_3prim/4gr_3prim_chr22.txt
- 4gr_3prim/4gr_3prim_chr3.txt
- 4gr_3prim/4gr_3prim_chr4.txt
- 4gr_3prim/4gr_3prim_chr5.txt
- 4gr_3prim/4gr_3prim_chr6.txt
- 4gr_3prim/4gr_3prim_chr7.txt
- 4gr_3prim/4gr_3prim_chr8.txt
- 4gr_3prim/4gr_3prim_chr9.txt
- 4gr_3prim/4gr_3prim_chrX.txt
- 4gr_3prim/4gr_3prim_chrY.txt
- 4gr_5prim/4gr_5prim_chr1.txt
- 4gr_5prim/4gr_5prim_chr10.txt
- 4gr_5prim/4gr_5prim_chr11.txt
- 4gr_5prim/4gr_5prim_chr12.txt
- 4gr_5prim/4gr_5prim_chr13.txt
- 4gr_5prim/4gr_5prim_chr14.txt
- 4gr_5prim/4gr_5prim_chr15.txt
- 4gr_5prim/4gr_5prim_chr16.txt
- 4gr_5prim/4gr_5prim_chr17.txt
- 4gr_5prim/4gr_5prim_chr18.txt
- 4gr_5prim/4gr_5prim_chr19.txt
- 4gr_5prim/4gr_5prim_chr2.txt
- 4gr_5prim/4gr_5prim_chr20.txt
- 4gr_5prim/4gr_5prim_chr21.txt
- 4gr_5prim/4gr_5prim_chr22.txt
- 4gr_5prim/4gr_5prim_chr3.txt
- 4gr_5prim/4gr_5prim_chr4.txt
- 4gr_5prim/4gr_5prim_chr5.txt
- 4gr_5prim/4gr_5prim_chr6.txt
- 4gr_5prim/4gr_5prim_chr7.txt
- 4gr_5prim/4gr_5prim_chr8.txt
- 4gr_5prim/4gr_5prim_chr9.txt
- 4gr_5prim/4gr_5prim_chrX.txt
- 4gr_5prim/4gr_5prim_chrY.txt
- 4gr_inter/4gr_inter_chr1.txt
- 4gr_inter/4gr_inter_chr10.txt
- 4gr_inter/4gr_inter_chr11.txt
- 4gr_inter/4gr_inter_chr12.txt
- 4gr_inter/4gr_inter_chr13.txt
- 4gr_inter/4gr_inter_chr14.txt
- 4gr_inter/4gr_inter_chr15.txt
- 4gr_inter/4gr_inter_chr16.txt
- 4gr_inter/4gr_inter_chr17.txt
- 4gr_inter/4gr_inter_chr18.txt
- 4gr_inter/4gr_inter_chr19.txt
- 4gr_inter/4gr_inter_chr2.txt
- 4gr_inter/4gr_inter_chr20.txt
- 4gr_inter/4gr_inter_chr21.txt
- 4gr_inter/4gr_inter_chr22.txt
- 4gr_inter/4gr_inter_chr3.txt
- 4gr_inter/4gr_inter_chr4.txt
- 4gr_inter/4gr_inter_chr5.txt
- 4gr_inter/4gr_inter_chr6.txt
- 4gr_inter/4gr_inter_chr7.txt
- 4gr_inter/4gr_inter_chr8.txt
- 4gr_inter/4gr_inter_chr9.txt
- 4gr_inter/4gr_inter_chrX.txt
- 4gr_inter/4gr_inter_chrY.txt
- 4gr_intra/4gr_intra_chr1.txt
- 4gr_intra/4gr_intra_chr10.txt
- 4gr_intra/4gr_intra_chr11.txt
- 4gr_intra/4gr_intra_chr12.txt
- 4gr_intra/4gr_intra_chr13.txt
- 4gr_intra/4gr_intra_chr14.txt
- 4gr_intra/4gr_intra_chr15.txt
- 4gr_intra/4gr_intra_chr16.txt
- 4gr_intra/4gr_intra_chr17.txt
- 4gr_intra/4gr_intra_chr18.txt
- 4gr_intra/4gr_intra_chr19.txt
- 4gr_intra/4gr_intra_chr2.txt
- 4gr_intra/4gr_intra_chr20.txt
- 4gr_intra/4gr_intra_chr21.txt
- 4gr_intra/4gr_intra_chr22.txt
- 4gr_intra/4gr_intra_chr3.txt
- 4gr_intra/4gr_intra_chr4.txt
- 4gr_intra/4gr_intra_chr5.txt
- 4gr_intra/4gr_intra_chr6.txt
- 4gr_intra/4gr_intra_chr7.txt
- 4gr_intra/4gr_intra_chr8.txt
- 4gr_intra/4gr_intra_chr9.txt
- 4gr_intra/4gr_intra_chrX.txt
- 4gr_intra/4gr_intra_chrY.txt
- CGI_SEQ_5prime_best/
- CGI_SEQ_5prime_best/isle0.seq
- CGI_SEQ_5prime_best/isle1.seq
- CGI_SEQ_5prime_best/isle10.seq
- CGI_SEQ_5prime_best/isle100.seq
- CGI_SEQ_5prime_best/isle1000.seq
- CGI_SEQ_5prime_best/isle1001.seq
- CGI_SEQ_5prime_best/isle1002.seq
- CGI_SEQ_5prime_best/isle1003.seq
- CGI_SEQ_5prime_best/isle1004.seq
- CGI_SEQ_5prime_best/isle1005.seq
- CGI_SEQ_5prime_best/isle1006.seq
- CGI_SEQ_5prime_best/isle1007.seq
- CGI_SEQ_5prime_best/isle1008.seq
- CGI_SEQ_5prime_best/isle1009.seq
- CGI_SEQ_5prime_best/isle101.seq
- CGI_SEQ_5prime_best/isle1010.seq
- CGI_SEQ_5prime_best/isle1011.seq
- CGI_SEQ_5prime_best/isle1012.seq
- CGI_SEQ_5prime_best/isle1013.seq
- CGI_SEQ_5prime_best/isle1014.seq
- CGI_SEQ_5prime_best/isle1015.seq
- CGI_SEQ_5prime_best/isle1016.seq
- CGI_SEQ_5prime_best/isle1017.seq
- CGI_SEQ_5prime_best/isle1018.seq
- CGI_SEQ_5prime_best/isle1019.seq
- CGI_SEQ_5prime_best/isle102.seq
- CGI_SEQ_5prime_best/isle1020.seq
- CGI_SEQ_5prime_best/isle1021.seq
- CGI_SEQ_5prime_best/isle1022.seq
- CGI_SEQ_5prime_best/isle1023.seq
- CGI_SEQ_5prime_best/isle1024.seq
- CGI_SEQ_5prime_best/isle1025.seq
- CGI_SEQ_5prime_best/isle1026.seq
- CGI_SEQ_5prime_best/isle1027.seq
- CGI_SEQ_5prime_best/isle1028.seq
- CGI_SEQ_5prime_best/isle1029.seq
- CGI_SEQ_5prime_best/isle103.seq
- CGI_SEQ_5prime_best/isle1030.seq
- CGI_SEQ_5prime_best/isle1031.seq
- CGI_SEQ_5prime_best/isle1032.seq
- CGI_SEQ_5prime_best/isle1033.seq
- CGI_SEQ_5prime_best/isle1034.seq
- CGI_SEQ_5prime_best/isle1035.seq
- CGI_SEQ_5prime_best/isle1036.seq
- CGI_SEQ_5prime_best/isle1037.seq
- CGI_SEQ_5prime_best/isle1038.seq
- CGI_SEQ_5prime_best/isle1039.seq
- CGI_SEQ_5prime_best/isle104.seq
- CGI_SEQ_5prime_best/isle1040.seq
- CGI_SEQ_5prime_best/isle1041.seq
- CGI_SEQ_5prime_best/isle1042.seq
- CGI_SEQ_5prime_best/isle1043.seq
- CGI_SEQ_5prime_best/isle1044.seq
- CGI_SEQ_5prime_best/isle1045.seq
- CGI_SEQ_5prime_best/isle1046.seq
- CGI_SEQ_5prime_best/isle1047.seq
- CGI_SEQ_5prime_best/isle1048.seq
- CGI_SEQ_5prime_best/isle1049.seq
- CGI_SEQ_5prime_best/isle105.seq
- CGI_SEQ_5prime_best/isle1050.seq
- CGI_SEQ_5prime_best/isle1051.seq
- CGI_SEQ_5prime_best/isle1052.seq
- CGI_SEQ_5prime_best/isle1053.seq
- CGI_SEQ_5prime_best/isle1054.seq
- CGI_SEQ_5prime_best/isle1055.seq
- CGI_SEQ_5prime_best/isle1056.seq
- CGI_SEQ_5prime_best/isle1057.seq
- CGI_SEQ_5prime_best/isle1058.seq
- CGI_SEQ_5prime_best/isle1059.seq
- CGI_SEQ_5prime_best/isle106.seq
- CGI_SEQ_5prime_best/isle1060.seq
- CGI_SEQ_5prime_best/isle1061.seq
- CGI_SEQ_5prime_best/isle1062.seq
- CGI_SEQ_5prime_best/isle1063.seq
- CGI_SEQ_5prime_best/isle1064.seq
- CGI_SEQ_5prime_best/isle1065.seq
- CGI_SEQ_5prime_best/isle1066.seq
- CGI_SEQ_5prime_best/isle1067.seq
- CGI_SEQ_5prime_best/isle1068.seq
- CGI_SEQ_5prime_best/isle1069.seq
- CGI_SEQ_5prime_best/isle107.seq
- CGI_SEQ_5prime_best/isle1070.seq
- CGI_SEQ_5prime_best/isle1071.seq
- CGI_SEQ_5prime_best/isle1072.seq
- CGI_SEQ_5prime_best/isle1073.seq
- CGI_SEQ_5prime_best/isle1074.seq
- CGI_SEQ_5prime_best/isle1075.seq
- CGI_SEQ_5prime_best/isle1076.seq
- CGI_SEQ_5prime_best/isle1077.seq
- CGI_SEQ_5prime_best/isle1078.seq
- CGI_SEQ_5prime_best/isle1079.seq
- CGI_SEQ_5prime_best/isle108.seq
- CGI_SEQ_5prime_best/isle1080.seq
- CGI_SEQ_5prime_best/isle1081.seq
- CGI_SEQ_5prime_best/isle1082.seq
- CGI_SEQ_5prime_best/isle1083.seq
- CGI_SEQ_5prime_best/isle1084.seq
- CGI_SEQ_5prime_best/isle1085.seq
- CGI_SEQ_5prime_best/isle1086.seq
- CGI_SEQ_5prime_best/isle1087.seq
- CGI_SEQ_5prime_best/isle1088.seq
- CGI_SEQ_5prime_best/isle1089.seq
- CGI_SEQ_5prime_best/isle109.seq
- CGI_SEQ_5prime_best/isle1090.seq
- CGI_SEQ_5prime_best/isle1091.seq
- CGI_SEQ_5prime_best/isle1092.seq
- CGI_SEQ_5prime_best/isle1093.seq
- CGI_SEQ_5prime_best/isle1094.seq
- CGI_SEQ_5prime_best/isle1095.seq
- CGI_SEQ_5prime_best/isle1096.seq
- CGI_SEQ_5prime_best/isle1097.seq
- CGI_SEQ_5prime_best/isle1098.seq
- CGI_SEQ_5prime_best/isle1099.seq
- CGI_SEQ_5prime_best/isle11.seq
- CGI_SEQ_5prime_best/isle110.seq
- CGI_SEQ_5prime_best/isle1100.seq
- CGI_SEQ_5prime_best/isle1101.seq
- CGI_SEQ_5prime_best/isle1102.seq
- CGI_SEQ_5prime_best/isle1103.seq
- CGI_SEQ_5prime_best/isle1104.seq
- CGI_SEQ_5prime_best/isle1105.seq
- CGI_SEQ_5prime_best/isle1106.seq
- CGI_SEQ_5prime_best/isle1107.seq
- CGI_SEQ_5prime_best/isle1108.seq
- CGI_SEQ_5prime_best/isle1109.seq
- CGI_SEQ_5prime_best/isle111.seq
- CGI_SEQ_5prime_best/isle1110.seq
- CGI_SEQ_5prime_best/isle1111.seq
- CGI_SEQ_5prime_best/isle1112.seq
- CGI_SEQ_5prime_best/isle1113.seq
- CGI_SEQ_5prime_best/isle1114.seq
- CGI_SEQ_5prime_best/isle1115.seq
- CGI_SEQ_5prime_best/isle1116.seq
- CGI_SEQ_5prime_best/isle1117.seq
- CGI_SEQ_5prime_best/isle1118.seq
- CGI_SEQ_5prime_best/isle1119.seq
- CGI_SEQ_5prime_best/isle112.seq
- CGI_SEQ_5prime_best/isle1120.seq
- CGI_SEQ_5prime_best/isle1121.seq
- CGI_SEQ_5prime_best/isle1122.seq
- CGI_SEQ_5prime_best/isle1123.seq
- CGI_SEQ_5prime_best/isle1124.seq
- CGI_SEQ_5prime_best/isle1125.seq
- CGI_SEQ_5prime_best/isle1126.seq
- CGI_SEQ_5prime_best/isle1127.seq
- CGI_SEQ_5prime_best/isle1128.seq
- CGI_SEQ_5prime_best/isle1129.seq
- CGI_SEQ_5prime_best/isle113.seq
- CGI_SEQ_5prime_best/isle1130.seq
- CGI_SEQ_5prime_best/isle1131.seq
- CGI_SEQ_5prime_best/isle1132.seq
- CGI_SEQ_5prime_best/isle1133.seq
- CGI_SEQ_5prime_best/isle1134.seq
- CGI_SEQ_5prime_best/isle1135.seq
- CGI_SEQ_5prime_best/isle1136.seq
- CGI_SEQ_5prime_best/isle1137.seq
- CGI_SEQ_5prime_best/isle1138.seq
- CGI_SEQ_5prime_best/isle1139.seq
- CGI_SEQ_5prime_best/isle114.seq
- CGI_SEQ_5prime_best/isle1140.seq
- CGI_SEQ_5prime_best/isle1141.seq
- CGI_SEQ_5prime_best/isle1142.seq
- CGI_SEQ_5prime_best/isle1143.seq
- CGI_SEQ_5prime_best/isle1144.seq
- CGI_SEQ_5prime_best/isle1145.seq
- CGI_SEQ_5prime_best/isle1146.seq
- CGI_SEQ_5prime_best/isle1147.seq
- CGI_SEQ_5prime_best/isle1148.seq
- CGI_SEQ_5prime_best/isle1149.seq
- CGI_SEQ_5prime_best/isle115.seq
- CGI_SEQ_5prime_best/isle1150.seq
- CGI_SEQ_5prime_best/isle1151.seq
- CGI_SEQ_5prime_best/isle1152.seq
- CGI_SEQ_5prime_best/isle1153.seq
- CGI_SEQ_5prime_best/isle1154.seq
- CGI_SEQ_5prime_best/isle1155.seq
- CGI_SEQ_5prime_best/isle1156.seq
- CGI_SEQ_5prime_best/isle1157.seq
- CGI_SEQ_5prime_best/isle1158.seq
- CGI_SEQ_5prime_best/isle1159.seq
- CGI_SEQ_5prime_best/isle116.seq
- CGI_SEQ_5prime_best/isle1160.seq
- CGI_SEQ_5prime_best/isle1161.seq
- CGI_SEQ_5prime_best/isle1162.seq
- CGI_SEQ_5prime_best/isle1163.seq
- CGI_SEQ_5prime_best/isle1164.seq
- CGI_SEQ_5prime_best/isle1165.seq
- CGI_SEQ_5prime_best/isle1166.seq
- CGI_SEQ_5prime_best/isle1167.seq
- CGI_SEQ_5prime_best/isle1168.seq
- CGI_SEQ_5prime_best/isle1169.seq
- CGI_SEQ_5prime_best/isle117.seq
- CGI_SEQ_5prime_best/isle1170.seq
- CGI_SEQ_5prime_best/isle1171.seq
- CGI_SEQ_5prime_best/isle1172.seq
- CGI_SEQ_5prime_best/isle1173.seq
- CGI_SEQ_5prime_best/isle1174.seq
- CGI_SEQ_5prime_best/isle1175.seq
- CGI_SEQ_5prime_best/isle1176.seq
- CGI_SEQ_5prime_best/isle1177.seq
- CGI_SEQ_5prime_best/isle1178.seq
- CGI_SEQ_5prime_best/isle1179.seq
- CGI_SEQ_5prime_best/isle118.seq
[truncated: 9,700 more entries]
