# Supplementary material for: Intergenic, gene terminal, and intragenic CpG islands in the human genome
Source: BMC Genomics. 2010 Jan 19;11:48. doi: 10.1186/1471-2164-11-48 (PMC2817693; doi:10.1186/1471-2164-11-48)
Supplement: Additional file 3 — CGI classes. The archive contains classes of CGIs used for calculation of CAGE tag frequency. [file 1471-2164-11-48-S3.ZIP › 4gr_3prim/4gr_3prim_chr1.txt]

chr1	3prim	1034359	1035226
chr1	3prim	1056786	1057362
chr1	3prim	1172750	1173141
chr1	3prim	1176283	1177079
chr1	3prim	1185491	1185801
chr1	3prim	1192445	1193057
chr1	3prim	1193707	1194342
chr1	3prim	1217808	1218130
chr1	3prim	1268703	1270086
chr1	3prim	1307358	1308909
chr1	3prim	1311348	1311997
chr1	3prim	1505493	1505951
chr1	3prim	1555871	1556717
chr1	3prim	1560229	1560487
chr1	3prim	1561360	1561936
chr1	3prim	1663248	1665388
chr1	3prim	1666414	1666852
chr1	3prim	1942430	1945962
chr1	3prim	1993569	1994012
chr1	3prim	2268604	2271231
chr1	3prim	2365712	2366334
chr1	3prim	2465810	2466227
chr1	3prim	2467203	2467419
chr1	3prim	2467716	2467990
chr1	3prim	2471959	2472184
chr1	3prim	2472288	2472640
chr1	3prim	3374522	3374789
chr1	3prim	3672451	3672831
chr1	3prim	3711710	3712841
chr1	3prim	3754615	3755172
chr1	3prim	3814021	3814768
chr1	3prim	5871423	5871658
chr1	3prim	6235961	6237122
chr1	3prim	6239414	6240729
chr1	3prim	6243429	6244358
chr1	3prim	6274214	6274534
chr1	3prim	6275402	6275678
chr1	3prim	6454850	6456221
chr1	3prim	6587663	6587940
chr1	3prim	9033546	9034779
chr1	3prim	9258468	9258705
chr1	3prim	9258953	9259282
chr1	3prim	9724558	9724970
chr1	3prim	9725424	9725752
chr1	3prim	10642076	10642406
chr1	3prim	11524104	11524310
chr1	3prim	11643033	11643543
chr1	3prim	11713832	11714282
chr1	3prim	16015206	16015565
chr1	3prim	17768787	17769098
chr1	3prim	17897684	17898148
chr1	3prim	19410316	19410582
chr1	3prim	19750816	19751171
chr1	3prim	21296880	21297237
chr1	3prim	21416666	21417625
chr1	3prim	21675485	21675686
chr1	3prim	21894989	21895203
chr1	3prim	22191826	22192249
chr1	3prim	22719356	22719609
chr1	3prim	23626323	23627061
chr1	3prim	24607008	24607226
chr1	3prim	24973802	24974438
chr1	3prim	25311765	25312017
chr1	3prim	26045735	26046114
chr1	3prim	26174664	26175157
chr1	3prim	26370658	26371423
chr1	3prim	27016735	27017124
chr1	3prim	27558559	27558780
chr1	3prim	29009923	29010568
chr1	3prim	30863369	30863680
chr1	3prim	31323515	31323926
chr1	3prim	31721564	31721864
chr1	3prim	31723434	31723936
chr1	3prim	31923097	31923446
chr1	3prim	33027562	33028542
chr1	3prim	33282069	33282414
chr1	3prim	36440923	36442102
chr1	3prim	36476455	36476677
chr1	3prim	37896172	37896834
chr1	3prim	38130677	38131081
chr1	3prim	40972448	40973529
chr1	3prim	42597890	42598593
chr1	3prim	43058928	43059644
chr1	3prim	43483398	43484370
chr1	3prim	44858798	44859651
chr1	3prim	44918953	44919445
chr1	3prim	46417928	46418185
chr1	3prim	46721595	46722152
chr1	3prim	50592936	50593536
chr1	3prim	50593904	50594123
chr1	3prim	50594453	50594680
chr1	3prim	50595017	50595446
chr1	3prim	54958763	54959540
chr1	3prim	90888425	90888722
chr1	3prim	107735274	107735484
chr1	3prim	107825141	107825410
chr1	3prim	110477707	110478054
chr1	3prim	113104184	113104838
chr1	3prim	120637220	120638123
chr1	3prim	143078179	143078579
chr1	3prim	144949586	144949925
chr1	3prim	145114843	145115690
chr1	3prim	145378001	145378849
chr1	3prim	145540043	145540891
chr1	3prim	146192271	146193132
chr1	3prim	147301109	147301489
chr1	3prim	147916758	147919173
chr1	3prim	148507064	148507355
chr1	3prim	149000523	149000736
chr1	3prim	149001933	149002146
chr1	3prim	151802822	151803307
chr1	3prim	151856485	151856995
chr1	3prim	151870260	151871129
chr1	3prim	153074272	153074498
chr1	3prim	153406730	153408356
chr1	3prim	158685274	158685697
chr1	3prim	159068534	159068979
chr1	3prim	178499150	178499550
chr1	3prim	179315834	179316202
chr1	3prim	197701280	197701595
chr1	3prim	198182537	198182762
chr1	3prim	199727129	199727842
chr1	3prim	200187472	200187698
chr1	3prim	200188441	200188716
chr1	3prim	201969769	201970203
chr1	3prim	207245454	207245657
chr1	3prim	208040701	208041149
chr1	3prim	217445858	217446152
chr1	3prim	217449245	217449466
chr1	3prim	224223160	224223471
chr1	3prim	224553366	224553932
chr1	3prim	224780570	224780778
chr1	3prim	224854812	224855065
chr1	3prim	224872684	224873856
chr1	3prim	224889163	224889629
chr1	3prim	226037076	226037352
chr1	3prim	226722077	226722424
chr1	3prim	229428662	229428871
chr1	3prim	231485060	231485707
chr1	3prim	239977031	239977570
chr1	3prim	239978454	239978804
chr1	3prim	243789889	243790751
chr1	3prim	245315846	245316268
