# Supplementary material for: Intergenic, gene terminal, and intragenic CpG islands in the human genome
Source: BMC Genomics. 2010 Jan 19;11:48. doi: 10.1186/1471-2164-11-48 (PMC2817693; doi:10.1186/1471-2164-11-48)
Supplement: Additional file 3 — CGI classes. The archive contains classes of CGIs used for calculation of CAGE tag frequency. [file 1471-2164-11-48-S3.ZIP › 4gr_3prim/4gr_3prim_chr10.txt]

chr10	3prim	701896	702395
chr10	3prim	1199314	1199521
chr10	3prim	3170174	3170578
chr10	3prim	5543555	5543797
chr10	3prim	5544342	5544607
chr10	3prim	5723654	5723884
chr10	3prim	6302653	6302877
chr10	3prim	11545228	11545772
chr10	3prim	13738568	13739546
chr10	3prim	15294604	15294858
chr10	3prim	15295060	15295293
chr10	3prim	23523903	23524504
chr10	3prim	26540613	26541132
chr10	3prim	26895912	26896204
chr10	3prim	35543814	35544027
chr10	3prim	45641382	45641596
chr10	3prim	48521425	48521648
chr10	3prim	50895006	50895223
chr10	3prim	51134480	51134697
chr10	3prim	71001455	71001697
chr10	3prim	73437162	73438385
chr10	3prim	75077419	75077712
chr10	3prim	80815964	80816203
chr10	3prim	93795492	93795825
chr10	3prim	94445504	94445876
chr10	3prim	94818092	94819030
chr10	3prim	101287428	101287693
chr10	3prim	102231970	102232549
chr10	3prim	102576115	102578099
chr10	3prim	102580112	102580392
chr10	3prim	102756311	102756683
chr10	3prim	102792623	102792869
chr10	3prim	102815919	102817683
chr10	3prim	102886332	102886655
chr10	3prim	102889167	102889479
chr10	3prim	102889812	102890253
chr10	3prim	104149086	104149526
chr10	3prim	104406545	104407155
chr10	3prim	105222911	105223446
chr10	3prim	105351774	105352178
chr10	3prim	105352539	105352817
chr10	3prim	114915512	114915741
chr10	3prim	118358569	118359414
chr10	3prim	118875555	118875874
chr10	3prim	119301194	119302094
chr10	3prim	124392648	124392954
chr10	3prim	126293784	126294203
chr10	3prim	133869490	133869766
chr10	3prim	134015133	134016303
chr10	3prim	134443225	134443567
chr10	3prim	134445283	134445684
chr10	3prim	134590791	134591023
chr10	3prim	134640705	134640928
chr10	3prim	134641439	134641651
chr10	3prim	134903584	134904283
chr10	3prim	134905260	134906357
chr10	3prim	134926966	134927387
chr10	3prim	134928818	134929077
chr10	3prim	134963883	134964334
chr10	3prim	135027563	135028598
chr10	3prim	135091982	135092197
chr10	3prim	135105407	135105737
chr10	3prim	135325028	135325686
