# Supplementary material for: Intergenic, gene terminal, and intragenic CpG islands in the human genome
Source: BMC Genomics. 2010 Jan 19;11:48. doi: 10.1186/1471-2164-11-48 (PMC2817693; doi:10.1186/1471-2164-11-48)
Supplement: Additional file 3 — CGI classes. The archive contains classes of CGIs used for calculation of CAGE tag frequency. [file 1471-2164-11-48-S3.ZIP › 4gr_3prim/4gr_3prim_chr11.txt]

chr11	3prim	305739	306487
chr11	3prim	308361	309052
chr11	3prim	393072	393400
chr11	3prim	484853	485156
chr11	3prim	601691	601943
chr11	3prim	633879	634377
chr11	3prim	813556	814878
chr11	3prim	1000479	1000753
chr11	3prim	1249738	1250647
chr11	3prim	1254585	1255052
chr11	3prim	1437966	1438191
chr11	3prim	1438354	1439220
chr11	3prim	1440290	1440530
chr11	3prim	1731164	1731616
chr11	3prim	1934099	1934341
chr11	3prim	1934728	1935003
chr11	3prim	1969909	1970193
chr11	3prim	2827940	2828516
chr11	3prim	2922361	2922678
chr11	3prim	3644951	3645583
chr11	3prim	6248832	6249269
chr11	3prim	17749852	17750535
chr11	3prim	18683896	18684303
chr11	3prim	33678289	33678554
chr11	3prim	33678718	33679175
chr11	3prim	44704781	44706337
chr11	3prim	46683321	46683613
chr11	3prim	47333227	47333812
chr11	3prim	47567714	47569014
chr11	3prim	50194584	50194798
chr11	3prim	57000257	57001039
chr11	3prim	57006522	57007424
chr11	3prim	61040440	61040723
chr11	3prim	61267617	61268160
chr11	3prim	62315675	62316131
chr11	3prim	63286464	63288410
chr11	3prim	63432895	63433225
chr11	3prim	63435979	63436214
chr11	3prim	63522634	63525242
chr11	3prim	63643931	63644176
chr11	3prim	63791436	63791642
chr11	3prim	63793329	63794550
chr11	3prim	64092065	64092541
chr11	3prim	64131394	64132342
chr11	3prim	64289512	64290339
chr11	3prim	64377783	64378822
chr11	3prim	64419038	64419456
chr11	3prim	64564906	64565840
chr11	3prim	64749856	64750060
chr11	3prim	65062511	65065078
chr11	3prim	65099905	65100425
chr11	3prim	65115868	65116904
chr11	3prim	65176429	65177103
chr11	3prim	65566570	65567687
chr11	3prim	65806326	65806805
chr11	3prim	65999652	65999967
chr11	3prim	66167501	66168163
chr11	3prim	66595494	66595768
chr11	3prim	66808970	66809686
chr11	3prim	66933521	66933745
chr11	3prim	66988874	66989134
chr11	3prim	67016989	67019291
chr11	3prim	67972865	67973123
chr11	3prim	69177991	69178333
chr11	3prim	69334289	69334654
chr11	3prim	70824090	70824510
chr11	3prim	71628463	71629056
chr11	3prim	73049448	73050280
chr11	3prim	74814055	74814337
chr11	3prim	76187934	76188298
chr11	3prim	78046824	78047029
chr11	3prim	87881358	87882210
chr11	3prim	111302761	111303240
chr11	3prim	116804191	116804425
chr11	3prim	118686606	118686880
chr11	3prim	118732306	118732968
chr11	3prim	119040769	119041202
chr11	3prim	120361935	120362384
chr11	3prim	124120599	124122216
chr11	3prim	128185542	128185753
chr11	3prim	129584409	129584851
chr11	3prim	129848166	129848862
chr11	3prim	133411945	133412569
