# Supplementary material for: Intergenic, gene terminal, and intragenic CpG islands in the human genome
Source: BMC Genomics. 2010 Jan 19;11:48. doi: 10.1186/1471-2164-11-48 (PMC2817693; doi:10.1186/1471-2164-11-48)
Supplement: Additional file 3 — CGI classes. The archive contains classes of CGIs used for calculation of CAGE tag frequency. [file 1471-2164-11-48-S3.ZIP › 4gr_3prim/4gr_3prim_chr12.txt]

chr12	3prim	168489	168761
chr12	3prim	1625258	1625504
chr12	3prim	1775538	1777026
chr12	3prim	4349783	4350234
chr12	3prim	4541570	4541965
chr12	3prim	6728234	6728518
chr12	3prim	8224055	8224460
chr12	3prim	8265219	8265456
chr12	3prim	12767897	12770269
chr12	3prim	12830980	12831658
chr12	3prim	13607116	13608301
chr12	3prim	40253532	40253742
chr12	3prim	47769868	47770522
chr12	3prim	48012858	48013381
chr12	3prim	48471863	48472093
chr12	3prim	48635346	48635792
chr12	3prim	48761136	48761712
chr12	3prim	50694648	50694942
chr12	3prim	50695127	50695388
chr12	3prim	50759617	50760445
chr12	3prim	50930249	50930678
chr12	3prim	50988229	50988827
chr12	3prim	51469980	51470198
chr12	3prim	52004899	52006045
chr12	3prim	52625028	52625435
chr12	3prim	52685679	52685921
chr12	3prim	53049324	53049555
chr12	3prim	53050332	53050777
chr12	3prim	54687350	54687773
chr12	3prim	55905036	55905669
chr12	3prim	55916373	55916736
chr12	3prim	56406176	56407818
chr12	3prim	94852986	94853189
chr12	3prim	97641854	97642231
chr12	3prim	102198557	102198885
chr12	3prim	103653229	103653464
chr12	3prim	104963140	104963359
chr12	3prim	105135889	105136109
chr12	3prim	108011619	108011894
chr12	3prim	112054923	112055340
chr12	3prim	112363470	112369162
chr12	3prim	113567568	113568268
chr12	3prim	113572223	113572781
chr12	3prim	115779109	115780331
chr12	3prim	115939530	115939826
chr12	3prim	115947025	115947347
chr12	3prim	118997272	118997737
chr12	3prim	119639835	119640061
chr12	3prim	120740021	120740259
chr12	3prim	121876521	121876798
chr12	3prim	121995433	121995982
chr12	3prim	122771404	122772134
chr12	3prim	123323676	123324104
chr12	3prim	123333852	123334056
chr12	3prim	123334196	123335024
chr12	3prim	124034449	124034695
chr12	3prim	127954483	127954723
chr12	3prim	130950684	130950915
chr12	3prim	130952202	130952757
chr12	3prim	131095758	131095969
chr12	3prim	131267456	131268214
chr12	3prim	131269597	131269876
chr12	3prim	131285427	131287190
chr12	3prim	131305176	131305382
chr12	3prim	131305690	131306179
chr12	3prim	131465520	131465732
chr12	3prim	131769575	131770926
chr12	3prim	131772184	131772451
chr12	3prim	131906573	131906845
chr12	3prim	131960013	131960348
chr12	3prim	132024604	132024813
chr12	3prim	132027588	132027822
