# Supplementary material for: Intergenic, gene terminal, and intragenic CpG islands in the human genome
Source: BMC Genomics. 2010 Jan 19;11:48. doi: 10.1186/1471-2164-11-48 (PMC2817693; doi:10.1186/1471-2164-11-48)
Supplement: Additional file 3 — CGI classes. The archive contains classes of CGIs used for calculation of CAGE tag frequency. [file 1471-2164-11-48-S3.ZIP › 4gr_3prim/4gr_3prim_chr13.txt]

chr13	3prim	20193611	20194438
chr13	3prim	20849293	20849717
chr13	3prim	27396226	27397046
chr13	3prim	27399859	27400090
chr13	3prim	27400362	27400744
chr13	3prim	27432432	27433560
chr13	3prim	28952342	28952558
chr13	3prim	28975245	28975490
chr13	3prim	28986558	28986772
chr13	3prim	43613873	43614242
chr13	3prim	44863248	44863559
chr13	3prim	45185283	45186215
chr13	3prim	51666296	51666855
chr13	3prim	51667557	51667879
chr13	3prim	78068115	78069232
chr13	3prim	99345173	99345432
chr13	3prim	99345634	99346912
chr13	3prim	99439335	99440189
chr13	3prim	105943409	105943788
chr13	3prim	109962285	109962548
chr13	3prim	112188125	112188328
chr13	3prim	112249707	112249928
chr13	3prim	112588351	112588559
chr13	3prim	112820728	112821013
chr13	3prim	112851218	112851480
chr13	3prim	113350312	113350520
chr13	3prim	113589783	113590519
chr13	3prim	113592217	113592916
chr13	3prim	113597591	113597803
chr13	3prim	113766643	113766853
