# Supplementary material for: Intergenic, gene terminal, and intragenic CpG islands in the human genome
Source: BMC Genomics. 2010 Jan 19;11:48. doi: 10.1186/1471-2164-11-48 (PMC2817693; doi:10.1186/1471-2164-11-48)
Supplement: Additional file 3 — CGI classes. The archive contains classes of CGIs used for calculation of CAGE tag frequency. [file 1471-2164-11-48-S3.ZIP › 4gr_3prim/4gr_3prim_chr14.txt]

chr14	3prim	18958058	18960323
chr14	3prim	20147715	20147934
chr14	3prim	20628387	20631283
chr14	3prim	20994082	20994408
chr14	3prim	22384867	22385105
chr14	3prim	22425578	22426242
chr14	3prim	22885726	22885950
chr14	3prim	23545877	23546415
chr14	3prim	33338697	33340189
chr14	3prim	36063239	36064239
chr14	3prim	37126889	37127549
chr14	3prim	53483054	53483514
chr14	3prim	56334391	56335314
chr14	3prim	60051276	60052389
chr14	3prim	60178707	60179539
chr14	3prim	61287478	61287830
chr14	3prim	63131552	63131796
chr14	3prim	68411180	68411573
chr14	3prim	69582545	69582747
chr14	3prim	75082583	75082957
chr14	3prim	76312063	76312378
chr14	3prim	77011746	77012069
chr14	3prim	79397767	79398084
chr14	3prim	88698638	88698952
chr14	3prim	90077457	90077662
chr14	3prim	90808662	90808911
chr14	3prim	92223031	92224512
chr14	3prim	98710113	98712520
chr14	3prim	99266196	99266830
chr14	3prim	99680159	99680444
chr14	3prim	99828361	99829192
chr14	3prim	100073820	100075434
chr14	3prim	100270370	100270682
chr14	3prim	100271312	100271516
chr14	3prim	101464525	101464876
chr14	3prim	101484010	101484973
chr14	3prim	101491904	101492109
chr14	3prim	101551964	101552166
chr14	3prim	101750040	101750272
chr14	3prim	102443590	102443893
chr14	3prim	102464150	102466823
chr14	3prim	102674292	102675257
chr14	3prim	103070640	103070891
chr14	3prim	103234804	103235031
chr14	3prim	104469121	104471124
chr14	3prim	104679192	104679520
chr14	3prim	104680004	104680518
chr14	3prim	105007309	105007603
chr14	3prim	105036033	105036349
