# Supplementary material for: Intergenic, gene terminal, and intragenic CpG islands in the human genome
Source: BMC Genomics. 2010 Jan 19;11:48. doi: 10.1186/1471-2164-11-48 (PMC2817693; doi:10.1186/1471-2164-11-48)
Supplement: Additional file 3 — CGI classes. The archive contains classes of CGIs used for calculation of CAGE tag frequency. [file 1471-2164-11-48-S3.ZIP › 4gr_3prim/4gr_3prim_chr15.txt]

chr15	3prim	26030298	26030621
chr15	3prim	26031763	26032093
chr15	3prim	27182933	27183582
chr15	3prim	28441782	28442280
chr15	3prim	29451550	29451832
chr15	3prim	29562832	29564280
chr15	3prim	30247458	30247956
chr15	3prim	38318536	38318881
chr15	3prim	38359370	38360050
chr15	3prim	38447263	38448191
chr15	3prim	39021125	39021683
chr15	3prim	39580854	39582597
chr15	3prim	39980205	39980547
chr15	3prim	43246093	43246872
chr15	3prim	61679842	61680964
chr15	3prim	64860360	64860997
chr15	3prim	71398226	71398582
chr15	3prim	72490106	72490308
chr15	3prim	72882402	72882613
chr15	3prim	73435457	73435762
chr15	3prim	74419317	74422570
chr15	3prim	74425527	74426878
chr15	3prim	76838741	76838967
chr15	3prim	84102953	84103217
chr15	3prim	84113157	84114051
chr15	3prim	87972669	87972908
chr15	3prim	88009791	88010283
chr15	3prim	88619318	88619605
chr15	3prim	89298998	89299619
chr15	3prim	89300956	89301822
chr15	3prim	91389106	91389574
chr15	3prim	94684945	94685537
chr15	3prim	97317995	97318244
chr15	3prim	98157344	98157943
