# Supplementary material for: Intergenic, gene terminal, and intragenic CpG islands in the human genome
Source: BMC Genomics. 2010 Jan 19;11:48. doi: 10.1186/1471-2164-11-48 (PMC2817693; doi:10.1186/1471-2164-11-48)
Supplement: Additional file 3 — CGI classes. The archive contains classes of CGIs used for calculation of CAGE tag frequency. [file 1471-2164-11-48-S3.ZIP › 4gr_3prim/4gr_3prim_chr16.txt]

chr16	3prim	176022	177283
chr16	3prim	258618	258902
chr16	3prim	274445	274765
chr16	3prim	275830	276035
chr16	3prim	400246	400779
chr16	3prim	544802	545349
chr16	3prim	573868	574144
chr16	3prim	651066	651415
chr16	3prim	772828	773043
chr16	3prim	960220	961304
chr16	3prim	976821	977449
chr16	3prim	1079733	1079938
chr16	3prim	1082316	1084088
chr16	3prim	1249158	1249416
chr16	3prim	1250223	1250907
chr16	3prim	1337681	1338246
chr16	3prim	1351893	1352369
chr16	3prim	1354418	1354852
chr16	3prim	1433500	1433774
chr16	3prim	1435040	1435367
chr16	3prim	1499966	1500195
chr16	3prim	1758553	1758917
chr16	3prim	1767105	1767406
chr16	3prim	1968200	1968448
chr16	3prim	2026421	2026893
chr16	3prim	2028754	2028999
chr16	3prim	2052869	2053172
chr16	3prim	2054026	2054245
chr16	3prim	2065660	2065996
chr16	3prim	2068728	2068953
chr16	3prim	2069160	2069670
chr16	3prim	2074260	2074633
chr16	3prim	2079804	2082171
chr16	3prim	2166080	2166352
chr16	3prim	2168191	2170947
chr16	3prim	2573480	2573921
chr16	3prim	2600773	2600979
chr16	3prim	2604553	2604820
chr16	3prim	2606267	2606708
chr16	3prim	2612793	2613058
chr16	3prim	2697536	2697912
chr16	3prim	2752267	2752575
chr16	3prim	2842830	2843363
chr16	3prim	3018142	3018554
chr16	3prim	3048196	3049606
chr16	3prim	3109354	3110229
chr16	3prim	3130766	3131390
chr16	3prim	3132182	3132670
chr16	3prim	3474834	3475067
chr16	3prim	3716135	3716549
chr16	3prim	3955002	3955233
chr16	3prim	3956195	3957044
chr16	3prim	4243445	4244226
chr16	3prim	4873624	4874564
chr16	3prim	4875027	4875288
chr16	3prim	10628908	10629148
chr16	3prim	10908280	10908534
chr16	3prim	10909147	10909373
chr16	3prim	21321149	21321394
chr16	3prim	21753583	21753828
chr16	3prim	22244649	22245077
chr16	3prim	22454918	22455163
chr16	3prim	22833844	22834140
chr16	3prim	28819445	28819684
chr16	3prim	29384890	29386003
chr16	3prim	29402554	29402799
chr16	3prim	30124239	30125352
chr16	3prim	30141894	30142139
chr16	3prim	30318926	30319621
chr16	3prim	30336371	30337300
chr16	3prim	30523278	30523787
chr16	3prim	30576608	30578656
chr16	3prim	30694119	30694965
chr16	3prim	30753151	30753695
chr16	3prim	30820856	30821443
chr16	3prim	30960980	30961301
chr16	3prim	30980489	30981107
chr16	3prim	31143026	31143605
chr16	3prim	31249953	31250641
chr16	3prim	31406151	31408065
chr16	3prim	47868914	47869809
chr16	3prim	49264792	49265542
chr16	3prim	49725767	49726611
chr16	3prim	53527802	53530347
chr16	3prim	53922324	53922984
chr16	3prim	53923315	53923523
chr16	3prim	55973475	55973839
chr16	3prim	56475382	56475852
chr16	3prim	56636451	56636833
chr16	3prim	64994078	64994580
chr16	3prim	64998003	64998459
chr16	3prim	65513444	65513752
chr16	3prim	65539280	65540446
chr16	3prim	65746114	65747153
chr16	3prim	67289559	67289807
chr16	3prim	68333589	68333895
chr16	3prim	68556538	68557278
chr16	3prim	68779451	68780191
chr16	3prim	68971930	68973366
chr16	3prim	69255075	69255864
chr16	3prim	70451608	70451895
chr16	3prim	71378641	71379093
chr16	3prim	72998152	72998892
chr16	3prim	73820996	73821386
chr16	3prim	82556385	82556640
chr16	3prim	82643367	82643616
chr16	3prim	82813690	82813963
chr16	3prim	83252670	83253182
chr16	3prim	83875250	83875504
chr16	3prim	83878075	83878276
chr16	3prim	85106570	85108013
chr16	3prim	85122858	85123362
chr16	3prim	86667424	86668036
chr16	3prim	87127111	87129031
chr16	3prim	87227956	87229074
chr16	3prim	87237026	87237516
chr16	3prim	87291111	87291469
chr16	3prim	87470928	87471170
chr16	3prim	87746834	87747152
chr16	3prim	88131064	88131397
chr16	3prim	88160093	88160300
chr16	3prim	88288517	88288719
chr16	3prim	88304519	88306290
chr16	3prim	88528772	88529757
chr16	3prim	88597263	88598384
