# Supplementary material for: Intergenic, gene terminal, and intragenic CpG islands in the human genome
Source: BMC Genomics. 2010 Jan 19;11:48. doi: 10.1186/1471-2164-11-48 (PMC2817693; doi:10.1186/1471-2164-11-48)
Supplement: Additional file 3 — CGI classes. The archive contains classes of CGIs used for calculation of CAGE tag frequency. [file 1471-2164-11-48-S3.ZIP › 4gr_3prim/4gr_3prim_chr17.txt]

chr17	3prim	655069	655348
chr17	3prim	1424797	1425009
chr17	3prim	1425334	1425964
chr17	3prim	1485165	1485601
chr17	3prim	1493492	1494074
chr17	3prim	1784337	1784609
chr17	3prim	1786739	1787959
chr17	3prim	2222275	2222503
chr17	3prim	2539778	2540794
chr17	3prim	3774544	3774886
chr17	3prim	4386049	4386454
chr17	3prim	4457303	4457526
chr17	3prim	4632443	4633062
chr17	3prim	4941093	4941929
chr17	3prim	5288373	5288598
chr17	3prim	5964377	5964808
chr17	3prim	6299138	6299679
chr17	3prim	7017745	7018612
chr17	3prim	7306647	7306954
chr17	3prim	7766852	7767139
chr17	3prim	7859746	7860592
chr17	3prim	8220580	8220834
chr17	3prim	9083705	9084564
chr17	3prim	9489114	9490341
chr17	3prim	11401796	11402162
chr17	3prim	13340483	13340813
chr17	3prim	14050922	14051299
chr17	3prim	14189116	14189446
chr17	3prim	16461663	16462042
chr17	3prim	17653636	17655181
chr17	3prim	17656421	17656944
chr17	3prim	18091004	18091897
chr17	3prim	18107899	18108502
chr17	3prim	18815409	18815612
chr17	3prim	18858993	18859293
chr17	3prim	18906202	18906453
chr17	3prim	18907671	18907921
chr17	3prim	18914482	18914802
chr17	3prim	18932769	18933358
chr17	3prim	18954869	18955383
chr17	3prim	18956171	18956421
chr17	3prim	19007005	19007391
chr17	3prim	19025341	19025661
chr17	3prim	19032174	19032423
chr17	3prim	19033649	19033898
chr17	3prim	19040411	19040731
chr17	3prim	19058806	19059395
chr17	3prim	19188378	19188662
chr17	3prim	19351187	19351969
chr17	3prim	19423897	19424279
chr17	3prim	20432950	20433287
chr17	3prim	20628161	20628505
chr17	3prim	20684722	20685438
chr17	3prim	20687375	20688227
chr17	3prim	20696355	20696725
chr17	3prim	20752340	20752750
chr17	3prim	21160584	21161005
chr17	3prim	24923637	24924193
chr17	3prim	29988488	29989546
chr17	3prim	31092156	31092781
chr17	3prim	31115249	31116032
chr17	3prim	31117684	31117949
chr17	3prim	31517905	31518189
chr17	3prim	31820964	31821249
chr17	3prim	31872016	31872300
chr17	3prim	33368211	33368566
chr17	3prim	33412811	33413166
chr17	3prim	33542023	33542378
chr17	3prim	33592249	33592534
chr17	3prim	34584951	34585155
chr17	3prim	34619512	34620065
chr17	3prim	35502786	35503129
chr17	3prim	37503798	37504117
chr17	3prim	37717819	37718473
chr17	3prim	37810158	37811063
chr17	3prim	38075461	38077099
chr17	3prim	39370947	39371233
chr17	3prim	39371369	39371595
chr17	3prim	39612569	39612928
chr17	3prim	39786618	39788081
chr17	3prim	40392692	40393266
chr17	3prim	40454655	40455094
chr17	3prim	40577710	40578171
chr17	3prim	40602622	40602950
chr17	3prim	40680472	40681512
chr17	3prim	40828310	40830126
chr17	3prim	43245955	43246164
chr17	3prim	43491648	43491968
chr17	3prim	43959361	43959880
chr17	3prim	43974086	43974313
chr17	3prim	43982786	43983443
chr17	3prim	44050324	44050552
chr17	3prim	44051552	44051925
chr17	3prim	44052412	44052700
chr17	3prim	44053879	44054082
chr17	3prim	44151233	44152291
chr17	3prim	44656544	44657476
chr17	3prim	44945141	44945414
chr17	3prim	45974110	45974793
chr17	3prim	46272787	46273321
chr17	3prim	53294087	53294590
chr17	3prim	53681684	53682261
chr17	3prim	53710206	53710501
chr17	3prim	55474534	55475210
chr17	3prim	56840355	56840562
chr17	3prim	58865385	58865618
chr17	3prim	58966792	58967034
chr17	3prim	58969124	58969767
chr17	3prim	58980953	58982022
chr17	3prim	59372755	59373051
chr17	3prim	59576956	59577856
chr17	3prim	60203370	60203646
chr17	3prim	60392403	60392767
chr17	3prim	63766787	63767151
chr17	3prim	69859519	69859917
chr17	3prim	69861941	69862306
chr17	3prim	69879574	69879775
chr17	3prim	69954522	69954789
chr17	3prim	70343650	70344245
chr17	3prim	70350407	70351346
chr17	3prim	70359761	70360496
chr17	3prim	70510799	70511573
chr17	3prim	70636510	70636749
chr17	3prim	71009694	71009985
chr17	3prim	71250174	71250405
chr17	3prim	71382317	71382552
chr17	3prim	71421683	71421945
chr17	3prim	71514774	71517089
chr17	3prim	71979422	71979751
chr17	3prim	72721054	72721267
chr17	3prim	73612274	73612710
chr17	3prim	73933036	73933361
chr17	3prim	74309749	74310056
chr17	3prim	74363354	74363568
chr17	3prim	74501237	74501634
chr17	3prim	74555336	74556084
chr17	3prim	75330165	75330656
chr17	3prim	75373163	75373460
chr17	3prim	75377959	75381951
chr17	3prim	75420461	75423641
chr17	3prim	75529234	75529477
chr17	3prim	75798898	75799541
chr17	3prim	76057163	76057444
chr17	3prim	76059078	76059298
chr17	3prim	76413375	76413755
chr17	3prim	76552432	76552991
chr17	3prim	76554558	76554777
chr17	3prim	76587651	76587888
chr17	3prim	77114062	77114657
chr17	3prim	77225255	77225964
chr17	3prim	77392542	77392913
chr17	3prim	77473741	77474164
chr17	3prim	77630012	77630763
chr17	3prim	77793893	77794165
chr17	3prim	77796088	77796578
chr17	3prim	77872150	77872852
chr17	3prim	77990720	77990931
chr17	3prim	78164684	78164990
chr17	3prim	78280668	78281215
chr17	3prim	78645413	78646420
