# Supplementary material for: Intergenic, gene terminal, and intragenic CpG islands in the human genome
Source: BMC Genomics. 2010 Jan 19;11:48. doi: 10.1186/1471-2164-11-48 (PMC2817693; doi:10.1186/1471-2164-11-48)
Supplement: Additional file 3 — CGI classes. The archive contains classes of CGIs used for calculation of CAGE tag frequency. [file 1471-2164-11-48-S3.ZIP › 4gr_3prim/4gr_3prim_chr18.txt]

chr18	3prim	2903059	2903307
chr18	3prim	3057297	3057533
chr18	3prim	3488941	3489358
chr18	3prim	11870953	11871171
chr18	3prim	12315040	12316049
chr18	3prim	12422890	12423245
chr18	3prim	12423995	12424486
chr18	3prim	18034617	18034897
chr18	3prim	33077796	33078015
chr18	3prim	33087552	33088604
chr18	3prim	40897703	40897935
chr18	3prim	42513903	42514449
chr18	3prim	44640264	44640479
chr18	3prim	44701716	44702081
chr18	3prim	51598072	51598840
chr18	3prim	53466728	53466930
chr18	3prim	55082982	55083321
chr18	3prim	55083693	55083974
chr18	3prim	55085813	55087807
chr18	3prim	57372431	57372966
chr18	3prim	58202849	58203367
chr18	3prim	59754380	59755224
chr18	3prim	75239785	75240189
chr18	3prim	75328261	75328715
chr18	3prim	75331585	75331791
chr18	3prim	75390006	75390452
chr18	3prim	75393121	75393544
chr18	3prim	75498544	75499886
chr18	3prim	75759900	75760988
chr18	3prim	75776186	75776473
chr18	3prim	75776978	75777310
chr18	3prim	75779360	75779701
chr18	3prim	76018637	76019580
