# Supplementary material for: Intergenic, gene terminal, and intragenic CpG islands in the human genome
Source: BMC Genomics. 2010 Jan 19;11:48. doi: 10.1186/1471-2164-11-48 (PMC2817693; doi:10.1186/1471-2164-11-48)
Supplement: Additional file 3 — CGI classes. The archive contains classes of CGIs used for calculation of CAGE tag frequency. [file 1471-2164-11-48-S3.ZIP › 4gr_3prim/4gr_3prim_chr19.txt]

chr19	3prim	257214	257681
chr19	3prim	311071	312949
chr19	3prim	373147	373629
chr19	3prim	408800	413256
chr19	3prim	414853	415103
chr19	3prim	469847	470905
chr19	3prim	474165	474661
chr19	3prim	502290	502542
chr19	3prim	536259	536502
chr19	3prim	566691	574505
chr19	3prim	594092	594720
chr19	3prim	697300	698161
chr19	3prim	762904	764824
chr19	3prim	798898	799129
chr19	3prim	806526	807146
chr19	3prim	813930	814227
chr19	3prim	817774	818056
chr19	3prim	818904	819301
chr19	3prim	848374	848624
chr19	3prim	944854	945511
chr19	3prim	947074	947679
chr19	3prim	958551	963222
chr19	3prim	1059394	1060610
chr19	3prim	1177490	1177989
chr19	3prim	1178531	1181256
chr19	3prim	1181974	1182323
chr19	3prim	1207998	1208348
chr19	3prim	1211264	1212334
chr19	3prim	1231712	1232170
chr19	3prim	1250754	1251239
chr19	3prim	1253530	1253811
chr19	3prim	1344155	1344470
chr19	3prim	1346290	1346788
chr19	3prim	1416206	1422241
chr19	3prim	1423935	1424210
chr19	3prim	1454037	1454370
chr19	3prim	1454511	1454791
chr19	3prim	1457026	1457268
chr19	3prim	1506010	1506213
chr19	3prim	1506539	1507866
chr19	3prim	1528467	1529509
chr19	3prim	1766700	1767784
chr19	3prim	1802578	1803203
chr19	3prim	1805468	1805863
chr19	3prim	1826632	1828921
chr19	3prim	1869817	1870256
chr19	3prim	1871892	1872200
chr19	3prim	1875512	1875775
chr19	3prim	1936880	1937198
chr19	3prim	1989292	1989691
chr19	3prim	2180737	2181594
chr19	3prim	2223701	2224246
chr19	3prim	2224693	2225031
chr19	3prim	2226711	2227372
chr19	3prim	2272581	2272990
chr19	3prim	2429865	2430244
chr19	3prim	2682691	2682967
chr19	3prim	2683656	2684539
chr19	3prim	2705545	2705938
chr19	3prim	2706325	2706629
chr19	3prim	3113841	3114161
chr19	3prim	3158920	3159157
chr19	3prim	3244267	3244548
chr19	3prim	3442051	3443502
chr19	3prim	3698832	3699087
chr19	3prim	3702109	3702568
chr19	3prim	3704744	3705257
chr19	3prim	3718171	3718451
chr19	3prim	3893010	3893250
chr19	3prim	3909492	3910812
chr19	3prim	4041200	4041688
chr19	3prim	4124153	4124483
chr19	3prim	4273974	4274201
chr19	3prim	4312470	4312842
chr19	3prim	4494407	4495578
chr19	3prim	5102332	5102730
chr19	3prim	5645382	5645848
chr19	3prim	5778754	5779405
chr19	3prim	5780048	5780474
chr19	3prim	5945822	5946067
chr19	3prim	6162767	6164128
chr19	3prim	6446192	6447225
chr19	3prim	6485759	6486079
chr19	3prim	6703515	6704657
chr19	3prim	7448104	7448355
chr19	3prim	7588679	7588988
chr19	3prim	7591152	7592182
chr19	3prim	7832590	7834752
chr19	3prim	7883471	7883717
chr19	3prim	7934515	7934820
chr19	3prim	8374304	8374944
chr19	3prim	8460998	8461251
chr19	3prim	8461436	8461650
chr19	3prim	9131906	9132918
chr19	3prim	9281323	9281581
chr19	3prim	9378468	9378986
chr19	3prim	9825944	9826433
chr19	3prim	10033698	10033900
chr19	3prim	10087164	10087702
chr19	3prim	10267934	10268342
chr19	3prim	10281107	10281442
chr19	3prim	10892933	10893195
chr19	3prim	11214960	11215362
chr19	3prim	11352559	11353740
chr19	3prim	11390213	11390588
chr19	3prim	11390722	11390966
chr19	3prim	11392278	11392590
chr19	3prim	11421045	11421295
chr19	3prim	11521299	11521521
chr19	3prim	12619273	12619754
chr19	3prim	12619975	12620210
chr19	3prim	12628749	12628980
chr19	3prim	12729396	12729840
chr19	3prim	12797511	12797890
chr19	3prim	12845132	12846466
chr19	3prim	12890794	12891355
chr19	3prim	13068375	13068621
chr19	3prim	13069343	13071525
chr19	3prim	13127389	13128030
chr19	3prim	13179046	13179812
chr19	3prim	13802064	13802769
chr19	3prim	13805139	13805695
chr19	3prim	13852001	13852217
chr19	3prim	13904645	13905211
chr19	3prim	13933665	13935824
chr19	3prim	14057244	14057706
chr19	3prim	14377726	14378464
chr19	3prim	14537201	14537542
chr19	3prim	15085375	15085915
chr19	3prim	15195122	15195822
chr19	3prim	15209678	15210007
chr19	3prim	15441382	15441863
chr19	3prim	15523113	15523358
chr19	3prim	15883512	15883935
chr19	3prim	16490929	16491156
chr19	3prim	16850009	16850700
chr19	3prim	17183471	17183988
chr19	3prim	17264039	17264570
chr19	3prim	17323721	17324137
chr19	3prim	17427532	17427778
chr19	3prim	17468983	17469406
chr19	3prim	17803061	17803567
chr19	3prim	18140514	18141178
chr19	3prim	18180145	18180363
chr19	3prim	18566032	18566429
chr19	3prim	18566929	18567147
chr19	3prim	18639485	18641041
chr19	3prim	18749032	18749969
chr19	3prim	18757515	18757860
chr19	3prim	18759228	18759449
chr19	3prim	18838466	18838833
chr19	3prim	18840351	18842200
chr19	3prim	18901193	18901431
chr19	3prim	19117551	19117824
chr19	3prim	19229708	19230681
chr19	3prim	19232675	19233393
chr19	3prim	38359282	38360505
chr19	3prim	38389754	38390033
chr19	3prim	38954783	38955746
chr19	3prim	40307252	40307505
chr19	3prim	40309093	40309480
chr19	3prim	40407463	40407960
chr19	3prim	40461383	40462037
chr19	3prim	40819942	40820256
chr19	3prim	40920814	40921344
chr19	3prim	41127297	41127618
chr19	3prim	41197040	41197321
chr19	3prim	41310567	41310973
chr19	3prim	43392173	43392417
chr19	3prim	43909370	43909697
chr19	3prim	44089716	44090140
chr19	3prim	44382816	44383229
chr19	3prim	44386316	44386834
chr19	3prim	44585021	44585453
chr19	3prim	45420075	45420458
chr19	3prim	45420927	45421270
chr19	3prim	45578581	45578921
chr19	3prim	45596284	45596795
chr19	3prim	45618480	45619208
chr19	3prim	45746964	45747171
chr19	3prim	45751898	45752405
chr19	3prim	45765334	45765991
chr19	3prim	45827117	45827489
chr19	3prim	45984431	45984696
chr19	3prim	46325616	46325887
chr19	3prim	46528854	46529070
chr19	3prim	46549087	46549426
chr19	3prim	47104215	47104424
chr19	3prim	47194570	47195324
chr19	3prim	47392526	47392815
chr19	3prim	47395444	47395816
chr19	3prim	47519583	47520989
chr19	3prim	47521395	47522437
chr19	3prim	47597563	47598190
chr19	3prim	48731072	48731596
chr19	3prim	50266706	50266983
chr19	3prim	50286237	50286847
chr19	3prim	50287926	50288711
chr19	3prim	50667688	50668102
chr19	3prim	50724144	50724695
chr19	3prim	50748623	50748989
chr19	3prim	50811294	50811655
chr19	3prim	50876639	50876976
chr19	3prim	50906801	50908020
chr19	3prim	50912329	50912554
chr19	3prim	50925881	50926218
chr19	3prim	50928268	50928797
chr19	3prim	51071723	51072047
chr19	3prim	51135571	51136048
chr19	3prim	51210123	51211920
chr19	3prim	52468210	52470580
chr19	3prim	52625107	52625639
chr19	3prim	52935962	52936505
chr19	3prim	53377535	53377897
chr19	3prim	53492031	53492568
chr19	3prim	53525206	53525532
chr19	3prim	53528953	53529361
chr19	3prim	53647808	53648098
chr19	3prim	53675374	53675987
chr19	3prim	53830511	53830897
chr19	3prim	53856567	53857105
chr19	3prim	53990217	53990557
chr19	3prim	54164334	54164692
chr19	3prim	54344024	54346072
chr19	3prim	54346914	54347207
chr19	3prim	54533830	54534135
chr19	3prim	54623015	54623616
chr19	3prim	54750688	54751069
chr19	3prim	54785469	54787319
chr19	3prim	54788421	54788724
chr19	3prim	54865192	54865565
chr19	3prim	54896394	54896815
chr19	3prim	55003823	55004633
chr19	3prim	55056647	55058098
chr19	3prim	55083120	55083773
chr19	3prim	55084881	55085810
chr19	3prim	55504109	55504320
chr19	3prim	55552658	55553075
chr19	3prim	55553585	55553895
chr19	3prim	55623082	55623450
chr19	3prim	55853735	55854326
chr19	3prim	55857061	55857587
chr19	3prim	55923444	55923781
chr19	3prim	56022024	56022282
chr19	3prim	56293634	56294072
chr19	3prim	56466240	56466506
chr19	3prim	56908471	56909201
chr19	3prim	57646273	57646657
chr19	3prim	57648468	57649057
chr19	3prim	57780138	57780472
chr19	3prim	57796196	57796961
chr19	3prim	58117890	58118201
chr19	3prim	59101778	59102012
chr19	3prim	59103188	59103780
chr19	3prim	59137043	59137557
chr19	3prim	59177115	59178134
chr19	3prim	59206906	59207154
chr19	3prim	59290972	59291268
chr19	3prim	59402918	59403187
chr19	3prim	60376688	60377129
chr19	3prim	60516127	60516412
chr19	3prim	60549412	60549867
chr19	3prim	60555942	60556191
chr19	3prim	60556828	60557246
chr19	3prim	60604622	60604910
chr19	3prim	60654294	60656059
chr19	3prim	60696784	60697183
chr19	3prim	60795540	60796783
chr19	3prim	60808526	60808927
chr19	3prim	61289850	61292108
chr19	3prim	61362888	61363431
chr19	3prim	61866873	61868219
chr19	3prim	63212566	63213036
chr19	3prim	63287628	63288739
chr19	3prim	63683549	63683946
