# Supplementary material for: Intergenic, gene terminal, and intragenic CpG islands in the human genome
Source: BMC Genomics. 2010 Jan 19;11:48. doi: 10.1186/1471-2164-11-48 (PMC2817693; doi:10.1186/1471-2164-11-48)
Supplement: Additional file 3 — CGI classes. The archive contains classes of CGIs used for calculation of CAGE tag frequency. [file 1471-2164-11-48-S3.ZIP › 4gr_3prim/4gr_3prim_chr2.txt]

chr2	3prim	3184689	3185021
chr2	3prim	3244197	3245296
chr2	3prim	8775704	8776786
chr2	3prim	9564792	9565833
chr2	3prim	10517487	10517746
chr2	3prim	11683439	11683901
chr2	3prim	11747448	11747834
chr2	3prim	19469110	19469920
chr2	3prim	19473363	19473589
chr2	3prim	20791634	20792908
chr2	3prim	25295590	25296414
chr2	3prim	25511327	25511546
chr2	3prim	26862189	26863125
chr2	3prim	27205790	27206566
chr2	3prim	45142862	45143133
chr2	3prim	45143432	45144201
chr2	3prim	47659642	47660712
chr2	3prim	60599473	60600643
chr2	3prim	63194165	63194773
chr2	3prim	63195587	63195798
chr2	3prim	63197600	63198748
chr2	3prim	65452412	65452962
chr2	3prim	66714541	66716482
chr2	3prim	68793993	68794225
chr2	3prim	71103749	71104150
chr2	3prim	80441335	80442504
chr2	3prim	85576352	85576713
chr2	3prim	87480855	87481275
chr2	3prim	91354779	91355070
chr2	3prim	96927093	96927474
chr2	3prim	97816311	97816557
chr2	3prim	98070251	98071462
chr2	3prim	105968045	105968513
chr2	3prim	112661042	112661253
chr2	3prim	119315289	119315529
chr2	3prim	119315688	119317196
chr2	3prim	119736905	119737200
chr2	3prim	120823176	120823766
chr2	3prim	121462070	121463081
chr2	3prim	127861347	127862127
chr2	3prim	127874667	127875142
chr2	3prim	127882078	127882428
chr2	3prim	127902327	127902600
chr2	3prim	128742000	128742649
chr2	3prim	130613349	130613620
chr2	3prim	131944581	131944901
chr2	3prim	144980855	144981208
chr2	3prim	161919967	161921702
chr2	3prim	162105342	162106216
chr2	3prim	162109088	162110184
chr2	3prim	172770495	172770891
chr2	3prim	172771418	172771719
chr2	3prim	172784774	172787561
chr2	3prim	172789130	172789642
chr2	3prim	176787686	176787994
chr2	3prim	176802791	176803047
chr2	3prim	176861761	176862720
chr2	3prim	176865058	176865458
chr2	3prim	203464433	203464663
chr2	3prim	209050478	209050814
chr2	3prim	219057880	219058397
chr2	3prim	219081454	219081715
chr2	3prim	219096513	219096974
chr2	3prim	219563586	219564293
chr2	3prim	219582963	219583506
chr2	3prim	219671796	219672642
chr2	3prim	219691636	219693559
chr2	3prim	219745676	219746086
chr2	3prim	220229661	220230788
chr2	3prim	220242368	220243374
chr2	3prim	220246234	220246499
chr2	3prim	222981231	222981659
chr2	3prim	222995991	222996645
chr2	3prim	227481408	227482152
chr2	3prim	233566173	233567384
chr2	3prim	236814557	236814856
chr2	3prim	239710693	239710978
chr2	3prim	240789188	240789390
chr2	3prim	241179622	241180037
chr2	3prim	241255674	241255943
chr2	3prim	241360399	241361349
chr2	3prim	242326068	242326550
chr2	3prim	242430627	242431037
chr2	3prim	242462588	242463748
chr2	3prim	242477379	242477720
chr2	3prim	242480671	242480876
