# Supplementary material for: Intergenic, gene terminal, and intragenic CpG islands in the human genome
Source: BMC Genomics. 2010 Jan 19;11:48. doi: 10.1186/1471-2164-11-48 (PMC2817693; doi:10.1186/1471-2164-11-48)
Supplement: Additional file 3 — CGI classes. The archive contains classes of CGIs used for calculation of CAGE tag frequency. [file 1471-2164-11-48-S3.ZIP › 4gr_3prim/4gr_3prim_chr20.txt]

chr20	3prim	324916	325165
chr20	3prim	590672	590895
chr20	3prim	591975	593233
chr20	3prim	689633	690058
chr20	3prim	1109625	1109921
chr20	3prim	1234516	1234727
chr20	3prim	1866077	1866278
chr20	3prim	2749639	2750135
chr20	3prim	3093121	3093746
chr20	3prim	3157045	3157388
chr20	3prim	3157813	3158080
chr20	3prim	3680061	3680944
chr20	3prim	4150148	4150765
chr20	3prim	5230835	5231062
chr20	3prim	5969583	5970874
chr20	3prim	21320041	21320463
chr20	3prim	22505517	22507240
chr20	3prim	22507553	22508001
chr20	3prim	23284868	23285201
chr20	3prim	25006288	25006726
chr20	3prim	29535573	29535976
chr20	3prim	29912672	29913254
chr20	3prim	30047981	30048439
chr20	3prim	30070153	30070835
chr20	3prim	30082454	30082799
chr20	3prim	30507601	30507802
chr20	3prim	31695831	31696064
chr20	3prim	31842498	31842852
chr20	3prim	32320320	32320909
chr20	3prim	33328747	33328977
chr20	3prim	33329181	33329505
chr20	3prim	35468399	35468617
chr20	3prim	36005835	36006183
chr20	3prim	36792919	36793267
chr20	3prim	42812082	42812852
chr20	3prim	43355363	43356056
chr20	3prim	43378535	43379075
chr20	3prim	43885008	43885234
chr20	3prim	44008228	44008429
chr20	3prim	44075501	44075813
chr20	3prim	44076063	44076518
chr20	3prim	44119178	44121017
chr20	3prim	44236471	44237069
chr20	3prim	45301061	45301518
chr20	3prim	47956009	47956541
chr20	3prim	49053853	49054087
chr20	3prim	49054305	49054724
chr20	3prim	50134672	50135139
chr20	3prim	50202402	50202615
chr20	3prim	54411931	54412178
chr20	3prim	55416037	55416480
chr20	3prim	55660658	55661093
chr20	3prim	56469709	56470011
chr20	3prim	56860124	56860442
chr20	3prim	56861086	56861390
chr20	3prim	56861703	56861911
chr20	3prim	56862419	56864634
chr20	3prim	57032597	57032803
chr20	3prim	59945115	59945490
chr20	3prim	60191004	60191773
chr20	3prim	60209137	60209547
chr20	3prim	60294127	60294394
chr20	3prim	60315988	60316295
chr20	3prim	60319362	60319575
chr20	3prim	60381889	60382302
chr20	3prim	60914012	60914265
chr20	3prim	60942348	60942701
chr20	3prim	61188212	61188451
chr20	3prim	61189296	61189536
chr20	3prim	61341226	61341623
chr20	3prim	61389469	61390248
chr20	3prim	61421791	61421994
chr20	3prim	61424351	61424853
chr20	3prim	61448459	61448738
chr20	3prim	61473193	61473477
chr20	3prim	61501861	61502867
chr20	3prim	61507902	61508163
chr20	3prim	61508373	61509121
chr20	3prim	61589642	61591064
chr20	3prim	61659584	61659788
chr20	3prim	61691778	61692500
chr20	3prim	61848623	61849056
chr20	3prim	62032989	62033306
chr20	3prim	62040241	62041220
chr20	3prim	62075705	62075907
chr20	3prim	62144236	62144575
chr20	3prim	62175524	62176387
chr20	3prim	62200157	62200603
