# Supplementary material for: Intergenic, gene terminal, and intragenic CpG islands in the human genome
Source: BMC Genomics. 2010 Jan 19;11:48. doi: 10.1186/1471-2164-11-48 (PMC2817693; doi:10.1186/1471-2164-11-48)
Supplement: Additional file 3 — CGI classes. The archive contains classes of CGIs used for calculation of CAGE tag frequency. [file 1471-2164-11-48-S3.ZIP › 4gr_3prim/4gr_3prim_chr21.txt]

chr21	3prim	29296855	29297099
chr21	3prim	32863518	32864135
chr21	3prim	35086014	35086804
chr21	3prim	36589679	36589958
chr21	3prim	37041663	37042612
chr21	3prim	39116514	39116719
chr21	3prim	42033985	42035017
chr21	3prim	42094543	42094911
chr21	3prim	43346908	43347152
chr21	3prim	43465251	43465453
chr21	3prim	43465788	43466712
chr21	3prim	43661158	43661635
chr21	3prim	43701031	43701255
chr21	3prim	43938389	43938692
chr21	3prim	43938826	43939032
chr21	3prim	44001948	44002155
chr21	3prim	44047890	44048152
chr21	3prim	44568741	44569275
chr21	3prim	44669420	44670121
chr21	3prim	45093324	45093691
chr21	3prim	45509543	45509807
chr21	3prim	45511335	45511549
chr21	3prim	45663520	45663770
chr21	3prim	45756509	45756815
chr21	3prim	46246272	46248311
chr21	3prim	46389713	46390773
chr21	3prim	46404920	46406493
chr21	3prim	46541663	46542487
chr21	3prim	46842970	46843219
chr21	3prim	46905669	46906277
chr21	3prim	46911628	46912534
