# Supplementary material for: Intergenic, gene terminal, and intragenic CpG islands in the human genome
Source: BMC Genomics. 2010 Jan 19;11:48. doi: 10.1186/1471-2164-11-48 (PMC2817693; doi:10.1186/1471-2164-11-48)
Supplement: Additional file 3 — CGI classes. The archive contains classes of CGIs used for calculation of CAGE tag frequency. [file 1471-2164-11-48-S3.ZIP › 4gr_3prim/4gr_3prim_chr22.txt]

chr22	3prim	15963994	15964841
chr22	3prim	16699102	16699342
chr22	3prim	18127866	18129567
chr22	3prim	18150750	18151008
chr22	3prim	18509016	18509259
chr22	3prim	18603515	18604829
chr22	3prim	19084297	19085477
chr22	3prim	19103940	19105114
chr22	3prim	20636118	20636373
chr22	3prim	22054836	22055091
chr22	3prim	22127055	22127488
chr22	3prim	22697466	22698279
chr22	3prim	22876367	22877250
chr22	3prim	22908732	22908938
chr22	3prim	28032033	28032351
chr22	3prim	28449906	28450219
chr22	3prim	28964283	28964548
chr22	3prim	29275416	29276629
chr22	3prim	34144649	34144856
chr22	3prim	34272203	34272496
chr22	3prim	35042950	35043260
chr22	3prim	35284869	35285554
chr22	3prim	35902732	35903160
chr22	3prim	36539047	36539675
chr22	3prim	36809115	36810221
chr22	3prim	36934835	36935328
chr22	3prim	37586838	37587711
chr22	3prim	37952090	37952311
chr22	3prim	38102165	38102387
chr22	3prim	38108854	38109604
chr22	3prim	38406019	38406890
chr22	3prim	40116269	40116642
chr22	3prim	40387290	40387502
chr22	3prim	40419914	40420689
chr22	3prim	41234473	41234745
chr22	3prim	41296298	41296704
chr22	3prim	41590488	41590781
chr22	3prim	45047897	45048222
chr22	3prim	45395177	45395398
chr22	3prim	45690631	45690862
chr22	3prim	45744733	45744994
chr22	3prim	45777419	45777680
chr22	3prim	45878791	45879032
chr22	3prim	48485725	48486374
chr22	3prim	48643431	48644312
chr22	3prim	48798898	48799850
chr22	3prim	48958965	48959477
chr22	3prim	48959937	48960394
chr22	3prim	48961450	48961857
chr22	3prim	49016246	49016481
chr22	3prim	49175601	49175854
