# Supplementary material for: Intergenic, gene terminal, and intragenic CpG islands in the human genome
Source: BMC Genomics. 2010 Jan 19;11:48. doi: 10.1186/1471-2164-11-48 (PMC2817693; doi:10.1186/1471-2164-11-48)
Supplement: Additional file 3 — CGI classes. The archive contains classes of CGIs used for calculation of CAGE tag frequency. [file 1471-2164-11-48-S3.ZIP › 4gr_3prim/4gr_3prim_chr3.txt]

chr3	3prim	4999760	4999967
chr3	3prim	5003409	5003903
chr3	3prim	9002156	9002611
chr3	3prim	9962895	9964619
chr3	3prim	10027541	10028023
chr3	3prim	10345438	10345806
chr3	3prim	12915753	12916134
chr3	3prim	13835435	13835883
chr3	3prim	27731216	27731426
chr3	3prim	27731664	27731945
chr3	3prim	39197284	39197674
chr3	3prim	42552592	42552902
chr3	3prim	43380423	43380629
chr3	3prim	45052073	45052694
chr3	3prim	46766865	46767522
chr3	3prim	46773046	46773467
chr3	3prim	47025490	47026613
chr3	3prim	47866133	47866548
chr3	3prim	48227075	48227374
chr3	3prim	48445234	48446393
chr3	3prim	49922625	49923434
chr3	3prim	50377107	50377946
chr3	3prim	52533605	52533809
chr3	3prim	55479241	55479493
chr3	3prim	62329328	62330049
chr3	3prim	62330352	62330571
chr3	3prim	73515426	73516760
chr3	3prim	123194744	123194992
chr3	3prim	127545230	127545518
chr3	3prim	127743183	127744051
chr3	3prim	148613761	148614028
chr3	3prim	159294752	159295463
chr3	3prim	159298280	159298794
chr3	3prim	161425615	161427130
chr3	3prim	170965037	170965751
chr3	3prim	184379619	184380080
chr3	3prim	185370514	185371177
chr3	3prim	185441760	185442446
chr3	3prim	185587007	185587218
chr3	3prim	185783816	185784833
chr3	3prim	188899210	188899425
chr3	3prim	195341469	195342394
chr3	3prim	195598895	195600282
chr3	3prim	196267271	196267843
chr3	3prim	196978176	196978962
chr3	3prim	196979250	196979524
chr3	3prim	197083143	197083801
chr3	3prim	197084029	197084280
chr3	3prim	197422519	197422753
chr3	3prim	197875103	197875813
chr3	3prim	198217265	198219185
