# Supplementary material for: Intergenic, gene terminal, and intragenic CpG islands in the human genome
Source: BMC Genomics. 2010 Jan 19;11:48. doi: 10.1186/1471-2164-11-48 (PMC2817693; doi:10.1186/1471-2164-11-48)
Supplement: Additional file 3 — CGI classes. The archive contains classes of CGIs used for calculation of CAGE tag frequency. [file 1471-2164-11-48-S3.ZIP › 4gr_3prim/4gr_3prim_chr4.txt]

chr4	3prim	664843	666091
chr4	3prim	768491	770422
chr4	3prim	831480	831700
chr4	3prim	939143	939522
chr4	3prim	941441	942079
chr4	3prim	1010936	1011168
chr4	3prim	1012116	1012497
chr4	3prim	1039482	1039753
chr4	3prim	1053571	1053789
chr4	3prim	1178015	1178992
chr4	3prim	1192786	1193030
chr4	3prim	1195647	1196033
chr4	3prim	1947811	1948065
chr4	3prim	2032773	2033629
chr4	3prim	2399029	2399559
chr4	3prim	2770863	2771226
chr4	3prim	2965058	2965276
chr4	3prim	3080023	3080552
chr4	3prim	3539349	3539580
chr4	3prim	3541859	3542163
chr4	3prim	3547903	3548567
chr4	3prim	3550417	3550816
chr4	3prim	3551506	3551817
chr4	3prim	4984510	4984885
chr4	3prim	4985458	4985745
chr4	3prim	6421605	6422282
chr4	3prim	8425795	8426135
chr4	3prim	8706786	8707022
chr4	3prim	25354077	25354401
chr4	3prim	41588436	41588872
chr4	3prim	57212510	57212950
chr4	3prim	81243023	81243327
chr4	3prim	81480687	81481497
chr4	3prim	81481647	81482024
chr4	3prim	81485408	81485870
chr4	3prim	85771176	85772053
chr4	3prim	111896832	111897087
chr4	3prim	113789429	113790200
chr4	3prim	119557223	119557796
chr4	3prim	151534952	151535164
chr4	3prim	154254656	154254965
chr4	3prim	154255057	154255354
chr4	3prim	174818095	174818678
chr4	3prim	183437427	183437630
chr4	3prim	184095807	184096888
chr4	3prim	191317883	191320047
