# Supplementary material for: Intergenic, gene terminal, and intragenic CpG islands in the human genome
Source: BMC Genomics. 2010 Jan 19;11:48. doi: 10.1186/1471-2164-11-48 (PMC2817693; doi:10.1186/1471-2164-11-48)
Supplement: Additional file 3 — CGI classes. The archive contains classes of CGIs used for calculation of CAGE tag frequency. [file 1471-2164-11-48-S3.ZIP › 4gr_3prim/4gr_3prim_chr5.txt]

chr5	3prim	715283	716402
chr5	3prim	718187	718401
chr5	3prim	918317	918642
chr5	3prim	1090964	1091426
chr5	3prim	1298901	1299927
chr5	3prim	1306737	1306951
chr5	3prim	1309968	1310222
chr5	3prim	1927907	1932032
chr5	3prim	6808104	6808387
chr5	3prim	15989641	15990316
chr5	3prim	36725964	36726415
chr5	3prim	43519276	43520312
chr5	3prim	76959643	76960258
chr5	3prim	76961201	76962631
chr5	3prim	92955024	92955245
chr5	3prim	92956285	92956586
chr5	3prim	92982076	92983096
chr5	3prim	115810974	115811324
chr5	3prim	131308806	131309339
chr5	3prim	131634917	131635788
chr5	3prim	134390991	134393045
chr5	3prim	135496248	135497061
chr5	3prim	139207789	139208463
chr5	3prim	140873097	140873373
chr5	3prim	141209114	141210268
chr5	3prim	141213750	141214078
chr5	3prim	145702660	145703118
chr5	3prim	150016161	150016822
chr5	3prim	153833249	153833744
chr5	3prim	159331582	159332506
chr5	3prim	170674208	170675356
chr5	3prim	170816205	170816441
chr5	3prim	171656347	171656716
chr5	3prim	171699027	171699431
chr5	3prim	172588446	172588808
chr5	3prim	174091286	174092335
chr5	3prim	175978749	175980247
chr5	3prim	176237571	176237772
chr5	3prim	176691677	176691967
chr5	3prim	176759687	176760360
chr5	3prim	179157338	179157591
chr5	3prim	180412191	180413565
chr5	3prim	180418760	180419498
chr5	3prim	180548763	180551720
chr5	3prim	180554784	180555264
chr5	3prim	180593788	180594161
