# Supplementary material for: Intergenic, gene terminal, and intragenic CpG islands in the human genome
Source: BMC Genomics. 2010 Jan 19;11:48. doi: 10.1186/1471-2164-11-48 (PMC2817693; doi:10.1186/1471-2164-11-48)
Supplement: Additional file 3 — CGI classes. The archive contains classes of CGIs used for calculation of CAGE tag frequency. [file 1471-2164-11-48-S3.ZIP › 4gr_3prim/4gr_3prim_chr6.txt]

chr6	3prim	1564092	1566093
chr6	3prim	1569184	1570467
chr6	3prim	5941184	5941485
chr6	3prim	5942026	5942413
chr6	3prim	5944148	5944786
chr6	3prim	6491369	6492229
chr6	3prim	10506559	10506798
chr6	3prim	15625261	15625536
chr6	3prim	26280012	26280377
chr6	3prim	29629089	29629812
chr6	3prim	29876004	29876311
chr6	3prim	30146860	30147456
chr6	3prim	30176471	30176773
chr6	3prim	30177729	30178139
chr6	3prim	30179204	30179407
chr6	3prim	30247697	30248242
chr6	3prim	31031187	31031764
chr6	3prim	31569665	31570132
chr6	3prim	31707498	31707740
chr6	3prim	31964875	31965083
chr6	3prim	33083662	33083904
chr6	3prim	33237269	33237696
chr6	3prim	33288988	33289234
chr6	3prim	33324081	33325441
chr6	3prim	33647000	33647317
chr6	3prim	33847383	33847714
chr6	3prim	37611516	37612269
chr6	3prim	39977557	39977778
chr6	3prim	40467748	40468416
chr6	3prim	41103780	41104219
chr6	3prim	41176453	41177326
chr6	3prim	41728928	41729240
chr6	3prim	41758650	41759560
chr6	3prim	43000910	43001240
chr6	3prim	43345238	43345621
chr6	3prim	43360712	43361454
chr6	3prim	44227504	44227759
chr6	3prim	50918601	50918953
chr6	3prim	50921273	50921658
chr6	3prim	100167700	100169378
chr6	3prim	100173126	100173998
chr6	3prim	108061856	108063386
chr6	3prim	117975790	117976223
chr6	3prim	126122027	126122524
chr6	3prim	134200819	134201042
chr6	3prim	134254383	134254791
chr6	3prim	134255652	134256044
chr6	3prim	134258612	134258973
chr6	3prim	139158639	139159162
chr6	3prim	146797168	146797594
chr6	3prim	158064219	158064489
chr6	3prim	166542256	166542457
chr6	3prim	166796238	166796850
chr6	3prim	168171072	168171284
chr6	3prim	168209129	168210121
chr6	3prim	170507043	170507717
chr6	3prim	170508223	170508541
chr6	3prim	170621153	170621398
