# Supplementary material for: Intergenic, gene terminal, and intragenic CpG islands in the human genome
Source: BMC Genomics. 2010 Jan 19;11:48. doi: 10.1186/1471-2164-11-48 (PMC2817693; doi:10.1186/1471-2164-11-48)
Supplement: Additional file 3 — CGI classes. The archive contains classes of CGIs used for calculation of CAGE tag frequency. [file 1471-2164-11-48-S3.ZIP › 4gr_3prim/4gr_3prim_chr7.txt]

chr7	3prim	708272	708889
chr7	3prim	709626	709833
chr7	3prim	803191	803566
chr7	3prim	849168	849369
chr7	3prim	1292238	1292685
chr7	3prim	1664071	1664329
chr7	3prim	2066517	2066817
chr7	3prim	2193049	2193581
chr7	3prim	2531245	2531498
chr7	3prim	2719477	2719704
chr7	3prim	4076320	4078303
chr7	3prim	4605352	4605722
chr7	3prim	5115540	5115840
chr7	3prim	5115991	5116230
chr7	3prim	5116806	5117023
chr7	3prim	5294609	5294856
chr7	3prim	5299630	5299934
chr7	3prim	5301167	5301421
chr7	3prim	5307625	5308007
chr7	3prim	5313198	5314808
chr7	3prim	5418164	5418383
chr7	3prim	5420345	5420581
chr7	3prim	5420898	5421225
chr7	3prim	5971735	5971971
chr7	3prim	5977372	5977762
chr7	3prim	6215049	6215282
chr7	3prim	6420124	6421196
chr7	3prim	18925206	18925587
chr7	3prim	26188986	26190131
chr7	3prim	26919309	26919840
chr7	3prim	26920829	26921629
chr7	3prim	26952302	26952751
chr7	3prim	26972901	26974200
chr7	3prim	26982111	26982856
chr7	3prim	31149085	31149782
chr7	3prim	41778307	41779361
chr7	3prim	43958010	43958935
chr7	3prim	44032909	44033163
chr7	3prim	44775351	44776085
chr7	3prim	55096371	55097762
chr7	3prim	64045235	64046041
chr7	3prim	69699545	69700637
chr7	3prim	72093304	72094600
chr7	3prim	72162316	72162636
chr7	3prim	72171475	72172091
chr7	3prim	72429641	72429859
chr7	3prim	73465452	73465769
chr7	3prim	73646984	73648280
chr7	3prim	74017125	74018421
chr7	3prim	74716133	74716913
chr7	3prim	74759482	74760366
chr7	3prim	74801239	74802175
chr7	3prim	74833706	74833940
chr7	3prim	74912655	74913522
chr7	3prim	75268008	75268815
chr7	3prim	75603516	75603725
chr7	3prim	75790047	75790432
chr7	3prim	75900739	75901489
chr7	3prim	93938260	93938515
chr7	3prim	94801817	94802039
chr7	3prim	97479294	97479844
chr7	3prim	98277742	98277955
chr7	3prim	98634808	98635573
chr7	3prim	98661618	98661940
chr7	3prim	98785417	98785802
chr7	3prim	99735831	99736249
chr7	3prim	99811787	99812795
chr7	3prim	99815799	99816937
chr7	3prim	99863162	99863374
chr7	3prim	100408919	100410430
chr7	3prim	100468990	100469647
chr7	3prim	101485100	101486069
chr7	3prim	101522938	101524524
chr7	3prim	101794935	101795192
chr7	3prim	101827111	101827358
chr7	3prim	101827824	101828528
chr7	3prim	101845248	101845605
chr7	3prim	110962317	110962616
chr7	3prim	121550494	121551292
chr7	3prim	128403040	128403344
chr7	3prim	129810325	129811234
chr7	3prim	140854616	140855391
chr7	3prim	142011406	142012091
chr7	3prim	148205608	148206838
chr7	3prim	148238857	148239722
chr7	3prim	148358669	148359485
chr7	3prim	148360557	148360843
chr7	3prim	148429303	148429829
chr7	3prim	148566519	148567542
chr7	3prim	148609026	148609651
chr7	3prim	148899301	148900870
chr7	3prim	149531284	149532877
chr7	3prim	149855062	149855666
chr7	3prim	150082103	150082415
chr7	3prim	150147997	150148981
chr7	3prim	150152956	150154052
chr7	3prim	150178743	150178946
chr7	3prim	150307413	150307813
chr7	3prim	150308479	150309684
chr7	3prim	150339198	150339626
chr7	3prim	150372297	150372517
chr7	3prim	154122050	154122278
chr7	3prim	154754574	154754787
chr7	3prim	154758303	154760879
chr7	3prim	155095168	155098890
chr7	3prim	156294831	156298870
chr7	3prim	156708270	156708484
chr7	3prim	156711036	156711281
