# Supplementary material for: Intergenic, gene terminal, and intragenic CpG islands in the human genome
Source: BMC Genomics. 2010 Jan 19;11:48. doi: 10.1186/1471-2164-11-48 (PMC2817693; doi:10.1186/1471-2164-11-48)
Supplement: Additional file 3 — CGI classes. The archive contains classes of CGIs used for calculation of CAGE tag frequency. [file 1471-2164-11-48-S3.ZIP › 4gr_3prim/4gr_3prim_chr8.txt]

chr8	3prim	1636846	1637166
chr8	3prim	1879642	1879854
chr8	3prim	1881103	1881490
chr8	3prim	1944333	1944584
chr8	3prim	10507205	10507479
chr8	3prim	10507967	10508242
chr8	3prim	10621226	10621580
chr8	3prim	20151712	20151938
chr8	3prim	21961407	21961703
chr8	3prim	22135045	22135291
chr8	3prim	27201048	27201518
chr8	3prim	29250518	29250843
chr8	3prim	37677085	37678045
chr8	3prim	37818004	37819089
chr8	3prim	41630144	41630805
chr8	3prim	57513501	57513839
chr8	3prim	86753836	86755663
chr8	3prim	86760673	86762500
chr8	3prim	86859659	86861486
chr8	3prim	86871850	86873677
chr8	3prim	86884040	86885867
chr8	3prim	86895954	86897781
chr8	3prim	86908141	86909965
chr8	3prim	97225939	97227206
chr8	3prim	124288592	124288990
chr8	3prim	133210747	133210998
chr8	3prim	135559968	135560268
chr8	3prim	140700278	140700514
chr8	3prim	143622627	143623164
chr8	3prim	143817470	143818312
chr8	3prim	144177050	144177254
chr8	3prim	144408911	144409960
chr8	3prim	144449305	144450650
chr8	3prim	144460957	144462001
chr8	3prim	144943974	144944249
chr8	3prim	144944518	144945028
chr8	3prim	145062258	145074123
chr8	3prim	145173619	145173822
chr8	3prim	145175273	145180015
chr8	3prim	145242241	145243425
chr8	3prim	145465255	145465520
chr8	3prim	145466102	145466358
chr8	3prim	145547906	145548950
chr8	3prim	145658197	145658688
chr8	3prim	145659089	145659345
chr8	3prim	145709446	145709838
chr8	3prim	145718317	145719490
chr8	3prim	145720663	145721218
chr8	3prim	145784727	145785004
chr8	3prim	145794298	145794504
chr8	3prim	145815433	145815663
chr8	3prim	145820693	145822806
chr8	3prim	145880484	145883655
chr8	3prim	145896219	145896910
chr8	3prim	145909301	145910517
chr8	3prim	145926447	145926797
chr8	3prim	145951337	145952039
chr8	3prim	146003514	146004647
