# Supplementary material for: Intergenic, gene terminal, and intragenic CpG islands in the human genome
Source: BMC Genomics. 2010 Jan 19;11:48. doi: 10.1186/1471-2164-11-48 (PMC2817693; doi:10.1186/1471-2164-11-48)
Supplement: Additional file 3 — CGI classes. The archive contains classes of CGIs used for calculation of CAGE tag frequency. [file 1471-2164-11-48-S3.ZIP › 4gr_3prim/4gr_3prim_chr9.txt]

chr9	3prim	959529	963276
chr9	3prim	21995887	21996229
chr9	3prim	33034245	33034612
chr9	3prim	35636744	35637265
chr9	3prim	36871950	36872211
chr9	3prim	69092504	69092714
chr9	3prim	87550689	87550940
chr9	3prim	91523436	91523803
chr9	3prim	91565846	91566808
chr9	3prim	92556851	92557263
chr9	3prim	92679257	92679560
chr9	3prim	93159668	93159885
chr9	3prim	93790366	93791272
chr9	3prim	94927695	94928080
chr9	3prim	96561457	96562025
chr9	3prim	96717400	96717836
chr9	3prim	96719144	96719609
chr9	3prim	96766710	96767142
chr9	3prim	96963052	96963318
chr9	3prim	97929254	97929947
chr9	3prim	120710660	120711226
chr9	3prim	121738499	121738745
chr9	3prim	124319685	124320010
chr9	3prim	124651680	124652195
chr9	3prim	127066118	127067849
chr9	3prim	127534052	127534262
chr9	3prim	127631163	127631385
chr9	3prim	127732480	127732714
chr9	3prim	127754100	127754512
chr9	3prim	127763523	127763924
chr9	3prim	127772393	127772885
chr9	3prim	128233900	128235477
chr9	3prim	129337767	129338707
chr9	3prim	129391710	129392446
chr9	3prim	129439029	129439615
chr9	3prim	129451897	129452519
chr9	3prim	129579522	129580107
chr9	3prim	129727597	129727838
chr9	3prim	129731904	129732269
chr9	3prim	130585967	130587199
chr9	3prim	130789974	130790433
chr9	3prim	130809008	130809488
chr9	3prim	131165766	131165992
chr9	3prim	131212884	131213167
chr9	3prim	132145701	132147483
chr9	3prim	132494140	132495794
chr9	3prim	132976140	132976604
chr9	3prim	133160555	133161385
chr9	3prim	133228228	133228727
chr9	3prim	134960098	134960420
chr9	3prim	135237551	135237760
chr9	3prim	136049181	136049471
chr9	3prim	136129419	136129866
chr9	3prim	136310458	136312153
chr9	3prim	136512613	136513355
chr9	3prim	136531360	136531849
chr9	3prim	136533679	136534912
chr9	3prim	136537838	136538233
chr9	3prim	136593299	136594368
chr9	3prim	136893459	136893968
chr9	3prim	137009527	137009793
chr9	3prim	137010682	137010922
chr9	3prim	137177791	137178042
chr9	3prim	137281004	137281210
chr9	3prim	137344629	137344919
chr9	3prim	137443036	137443289
chr9	3prim	137605291	137605547
chr9	3prim	137619440	137619792
chr9	3prim	138004315	138005733
chr9	3prim	138052968	138053244
