# Supplementary material for: Intergenic, gene terminal, and intragenic CpG islands in the human genome
Source: BMC Genomics. 2010 Jan 19;11:48. doi: 10.1186/1471-2164-11-48 (PMC2817693; doi:10.1186/1471-2164-11-48)
Supplement: Additional file 3 — CGI classes. The archive contains classes of CGIs used for calculation of CAGE tag frequency. [file 1471-2164-11-48-S3.ZIP › 4gr_3prim/4gr_3prim_chrX.txt]

chrX	3prim	155714	156032
chrX	3prim	161534	161828
chrX	3prim	164019	164578
chrX	3prim	167531	168511
chrX	3prim	261398	265968
chrX	3prim	574823	575637
chrX	3prim	592936	593171
chrX	3prim	1370496	1370793
chrX	3prim	1549085	1549536
chrX	3prim	2818799	2819007
chrX	3prim	3221729	3221970
chrX	3prim	5670743	5671040
chrX	3prim	10916599	10917221
chrX	3prim	24779894	24783864
chrX	3prim	41088992	41090380
chrX	3prim	47189668	47190378
chrX	3prim	47239296	47239618
chrX	3prim	48504645	48505620
chrX	3prim	48788632	48788938
chrX	3prim	48804206	48804776
chrX	3prim	48944345	48944959
chrX	3prim	53000491	53001054
chrX	3prim	67843199	67843579
chrX	3prim	69436728	69437682
chrX	3prim	70172556	70172821
chrX	3prim	73538666	73539805
chrX	3prim	103301155	103301454
chrX	3prim	119790513	119791512
chrX	3prim	128791154	128791794
chrX	3prim	128792168	128792762
chrX	3prim	128919542	128920238
chrX	3prim	136381429	136382605
chrX	3prim	151736764	151737379
chrX	3prim	151797948	151798191
chrX	3prim	151915066	151917234
chrX	3prim	152589634	152591200
chrX	3prim	153081882	153082208
chrX	3prim	153298693	153298909
