# Supplementary material for: Intergenic, gene terminal, and intragenic CpG islands in the human genome
Source: BMC Genomics. 2010 Jan 19;11:48. doi: 10.1186/1471-2164-11-48 (PMC2817693; doi:10.1186/1471-2164-11-48)
Supplement: Additional file 3 — CGI classes. The archive contains classes of CGIs used for calculation of CAGE tag frequency. [file 1471-2164-11-48-S3.ZIP › 4gr_3prim/4gr_3prim_chrY.txt]

chrY	3prim	155714	156032
chrY	3prim	161534	161828
chrY	3prim	164019	164578
chrY	3prim	167531	168511
chrY	3prim	261398	265968
chrY	3prim	574823	575637
chrY	3prim	592936	593171
chrY	3prim	1370496	1370793
chrY	3prim	1549085	1549536
chrY	3prim	15379953	15380319
