# Supplementary material for: Intergenic, gene terminal, and intragenic CpG islands in the human genome
Source: BMC Genomics. 2010 Jan 19;11:48. doi: 10.1186/1471-2164-11-48 (PMC2817693; doi:10.1186/1471-2164-11-48)
Supplement: Additional file 3 — CGI classes. The archive contains classes of CGIs used for calculation of CAGE tag frequency. [file 1471-2164-11-48-S3.ZIP › 4gr_5prim/4gr_5prim_chr1.txt]

chr1	5prim	802279	803308
chr1	5prim	894628	894836
chr1	5prim	898833	901495
chr1	5prim	909195	912015
chr1	5prim	915873	918506
chr1	5prim	934456	942721
chr1	5prim	952936	953220
chr1	5prim	959793	959994
chr1	5prim	973454	977477
chr1	5prim	988737	988961
chr1	5prim	989396	989918
chr1	5prim	994835	996410
chr1	5prim	1024129	1024352
chr1	5prim	1030197	1030617
chr1	5prim	1058022	1058313
chr1	5prim	1059741	1059949
chr1	5prim	1063066	1063270
chr1	5prim	1063998	1064537
chr1	5prim	1066300	1066548
chr1	5prim	1067432	1067653
chr1	5prim	1085967	1086263
chr1	5prim	1090438	1090753
chr1	5prim	1091101	1092368
chr1	5prim	1149237	1150068
chr1	5prim	1155497	1155929
chr1	5prim	1181593	1182073
chr1	5prim	1186631	1186837
chr1	5prim	1188978	1189447
chr1	5prim	1203425	1203818
chr1	5prim	1206969	1208908
chr1	5prim	1221679	1222393
chr1	5prim	1229319	1230168
chr1	5prim	1230445	1230722
chr1	5prim	1243089	1243520
chr1	5prim	1248438	1249865
chr1	5prim	1282323	1285108
chr1	5prim	1287841	1288416
chr1	5prim	1299566	1300558
chr1	5prim	1302588	1303343
chr1	5prim	1305129	1305352
chr1	5prim	1307008	1307209
chr1	5prim	1312300	1312557
chr1	5prim	1323856	1325268
chr1	5prim	1329630	1331049
chr1	5prim	1349063	1350962
chr1	5prim	1419338	1420869
chr1	5prim	1427271	1428219
chr1	5prim	1456034	1456716
chr1	5prim	1459728	1460851
chr1	5prim	1481352	1481605
chr1	5prim	1492111	1493088
chr1	5prim	1499301	1499799
chr1	5prim	1502552	1503020
chr1	5prim	1529855	1530116
chr1	5prim	1532145	1533472
chr1	5prim	1574799	1575061
chr1	5prim	1582028	1582253
chr1	5prim	1594749	1596014
chr1	5prim	1675755	1675973
chr1	5prim	1687557	1688393
chr1	5prim	1702918	1703263
chr1	5prim	1709047	1710495
chr1	5prim	1741556	1742744
chr1	5prim	1745801	1746303
chr1	5prim	1853567	1855434
chr1	5prim	1882260	1883553
chr1	5prim	1891408	1891685
chr1	5prim	1906877	1907177
chr1	5prim	1907779	1908039
chr1	5prim	1967328	1967614
chr1	5prim	1982573	1983641
chr1	5prim	2013413	2015374
chr1	5prim	2148594	2148963
chr1	5prim	2153179	2153980
chr1	5prim	2158210	2158804
chr1	5prim	2168970	2169513
chr1	5prim	2176361	2176659
chr1	5prim	2190374	2193335
chr1	5prim	2336321	2336538
chr1	5prim	2354643	2355926
chr1	5prim	2375547	2376879
chr1	5prim	2378053	2378318
chr1	5prim	2392088	2392329
chr1	5prim	2404008	2404235
chr1	5prim	2406980	2407976
chr1	5prim	2419831	2420248
chr1	5prim	2430987	2431217
chr1	5prim	2441919	2442211
chr1	5prim	2443287	2443566
chr1	5prim	2489403	2490421
chr1	5prim	2492922	2494172
chr1	5prim	2549559	2551054
chr1	5prim	2592054	2593217
chr1	5prim	2961790	2962200
chr1	5prim	3002432	3003915
chr1	5prim	3007082	3011119
chr1	5prim	3394062	3394840
chr1	5prim	3470606	3471107
chr1	5prim	3563924	3565398
chr1	5prim	3589602	3592793
chr1	5prim	3630253	3630710
chr1	5prim	3686120	3687242
chr1	5prim	3735555	3736391
chr1	5prim	3796344	3797622
chr1	5prim	3798234	3798526
chr1	5prim	3839513	3841241
chr1	5prim	4624362	4626928
chr1	5prim	4636949	4637240
chr1	5prim	4682025	4682918
chr1	5prim	5985861	5987221
chr1	5prim	6020510	6020760
chr1	5prim	6045875	6046102
chr1	5prim	6122009	6122501
chr1	5prim	6123139	6123386
chr1	5prim	6173503	6175080
chr1	5prim	6175297	6175517
chr1	5prim	6193444	6194149
chr1	5prim	6200091	6201044
chr1	5prim	6203096	6203854
chr1	5prim	6229794	6230527
chr1	5prim	6248027	6248405
chr1	5prim	6254403	6255208
chr1	5prim	6387080	6388451
chr1	5prim	6413323	6415204
chr1	5prim	6418769	6419593
chr1	5prim	6460262	6460494
chr1	5prim	6479409	6479825
chr1	5prim	6484349	6485381
chr1	5prim	6491827	6492138
chr1	5prim	6548402	6549101
chr1	5prim	6573693	6574627
chr1	5prim	6596042	6598110
chr1	5prim	6607052	6610007
chr1	5prim	6619337	6619957
chr1	5prim	6695561	6696397
chr1	5prim	6778579	6780632
chr1	5prim	7765644	7766112
chr1	5prim	7777726	7777959
chr1	5prim	7778181	7779370
chr1	5prim	7936674	7936965
chr1	5prim	7955567	7956492
chr1	5prim	8019820	8021120
chr1	5prim	8417655	8418605
chr1	5prim	8697271	8697815
chr1	5prim	8811278	8811549
chr1	5prim	8811864	8812358
chr1	5prim	8872364	8873675
chr1	5prim	9065868	9066175
chr1	5prim	9122769	9124009
chr1	5prim	9228667	9229384
chr1	5prim	9350392	9350670
chr1	5prim	9361773	9362000
chr1	5prim	9533616	9534710
chr1	5prim	9582852	9583783
chr1	5prim	9646046	9647267
chr1	5prim	9683561	9684494
chr1	5prim	9817277	9818933
chr1	5prim	9904111	9904329
chr1	5prim	9904850	9905056
chr1	5prim	9937431	9937851
chr1	5prim	9991387	9992374
chr1	5prim	10026798	10027670
chr1	5prim	10204281	10205572
chr1	5prim	10392814	10394263
chr1	5prim	10424466	10425338
chr1	5prim	10466443	10467066
chr1	5prim	10469184	10469438
chr1	5prim	10632565	10633176
chr1	5prim	10633660	10634364
chr1	5prim	10659453	10659883
chr1	5prim	10688039	10688442
chr1	5prim	10689492	10689787
chr1	5prim	11006585	11007511
chr1	5prim	11053296	11054900
chr1	5prim	11093653	11094402
chr1	5prim	11256524	11257302
chr1	5prim	11267525	11267813
chr1	5prim	11495632	11496422
chr1	5prim	11530648	11530888
chr1	5prim	11648483	11649570
chr1	5prim	11658379	11659151
chr1	5prim	11675094	11675983
chr1	5prim	11684967	11686917
chr1	5prim	11730241	11730529
chr1	5prim	11799728	11800832
chr1	5prim	11853381	11853821
chr1	5prim	11919909	11920900
chr1	5prim	11928960	11929235
chr1	5prim	11974379	11975059
chr1	5prim	12013517	12014169
chr1	5prim	12057754	12058414
chr1	5prim	12161142	12161978
chr1	5prim	12224220	12224851
chr1	5prim	12225221	12225465
chr1	5prim	12611249	12612908
chr1	5prim	13584811	13585919
chr1	5prim	13654912	13655148
chr1	5prim	13655443	13656174
chr1	5prim	13771787	13772506
chr1	5prim	13820573	13821764
chr1	5prim	14669916	14671299
chr1	5prim	14995679	14996851
chr1	5prim	15224525	15226777
chr1	5prim	15286487	15286753
chr1	5prim	15481173	15482534
chr1	5prim	15595799	15596005
chr1	5prim	15596412	15596887
chr1	5prim	15598414	15598969
chr1	5prim	15656394	15656914
chr1	5prim	15689127	15689662
chr1	5prim	15756572	15756808
chr1	5prim	15798922	15799281
chr1	5prim	15815934	15816159
chr1	5prim	15830453	15831168
chr1	5prim	15906566	15908186
chr1	5prim	15909058	15909429
chr1	5prim	15919195	15920702
chr1	5prim	15921135	15921423
chr1	5prim	16047208	16047978
chr1	5prim	16144954	16145378
chr1	5prim	16226790	16228088
chr1	5prim	16278223	16279886
chr1	5prim	16308850	16309105
chr1	5prim	16423880	16424498
chr1	5prim	16438927	16439576
chr1	5prim	16512304	16513109
chr1	5prim	16555911	16556263
chr1	5prim	16716161	16716798
chr1	5prim	16718791	16720351
chr1	5prim	17051857	17052669
chr1	5prim	17077191	17077399
chr1	5prim	17083135	17083888
chr1	5prim	17125762	17126028
chr1	5prim	17190957	17191394
chr1	5prim	17479741	17479951
chr1	5prim	17509378	17511117
chr1	5prim	17611169	17611936
chr1	5prim	17694758	17694976
chr1	5prim	18179411	18180119
chr1	5prim	18180872	18181210
chr1	5prim	18181857	18182979
chr1	5prim	18554179	18554973
chr1	5prim	18702201	18705135
chr1	5prim	18974134	18974940
chr1	5prim	19281457	19282352
chr1	5prim	19323190	19323877
chr1	5prim	19345555	19346248
chr1	5prim	19360304	19360966
chr1	5prim	19383513	19384615
chr1	5prim	19557009	19557950
chr1	5prim	19668647	19669308
chr1	5prim	19715561	19717229
chr1	5prim	19736452	19738094
chr1	5prim	19871335	19872086
chr1	5prim	19954113	19954768
chr1	5prim	20257666	20258103
chr1	5prim	20555768	20558817
chr1	5prim	20579722	20580189
chr1	5prim	20624200	20625898
chr1	5prim	20705351	20705857
chr1	5prim	20732822	20733544
chr1	5prim	20789138	20790077
chr1	5prim	20803312	20804672
chr1	5prim	20858014	20859427
chr1	5prim	21248421	21249142
chr1	5prim	21361686	21362407
chr1	5prim	21511578	21512530
chr1	5prim	21531751	21532019
chr1	5prim	21580854	21581650
chr1	5prim	21693980	21694569
chr1	5prim	21723407	21724019
chr1	5prim	21731009	21731408
chr1	5prim	21740369	21741220
chr1	5prim	21741467	21741715
chr1	5prim	21854435	21855567
chr1	5prim	21886197	21886713
chr1	5prim	22124315	22125335
chr1	5prim	22214218	22215558
chr1	5prim	22523542	22524123
chr1	5prim	22634901	22635402
chr1	5prim	22782129	22783668
chr1	5prim	23091120	23091983
chr1	5prim	23415551	23416669
chr1	5prim	23439996	23441356
chr1	5prim	23495814	23496969
chr1	5prim	23508460	23509277
chr1	5prim	23555283	23555999
chr1	5prim	23602339	23603395
chr1	5prim	23630148	23630393
chr1	5prim	23630988	23631518
chr1	5prim	23763661	23763873
chr1	5prim	23815001	23815921
chr1	5prim	23849808	23850569
chr1	5prim	23862788	23863130
chr1	5prim	23872105	23872855
chr1	5prim	23939560	23940296
chr1	5prim	23974421	23974843
chr1	5prim	24031091	24032007
chr1	5prim	24051669	24052323
chr1	5prim	24258846	24259783
chr1	5prim	24393510	24394291
chr1	5prim	24485163	24485568
chr1	5prim	24487977	24488345
chr1	5prim	24574171	24575184
chr1	5prim	24714333	24715502
chr1	5prim	24816658	24817892
chr1	5prim	25000833	25004311
chr1	5prim	25303869	25304484
chr1	5prim	25318272	25319859
chr1	5prim	25408922	25409323
chr1	5prim	25409602	25410714
chr1	5prim	25501786	25503431
chr1	5prim	25626807	25627337
chr1	5prim	25628245	25628918
chr1	5prim	25830268	25831521
chr1	5prim	25869615	25870499
chr1	5prim	25916092	25917766
chr1	5prim	26008691	26009076
chr1	5prim	26056423	26057455
chr1	5prim	26121461	26123059
chr1	5prim	26171949	26172748
chr1	5prim	26180321	26180966
chr1	5prim	26244591	26245170
chr1	5prim	26290504	26291055
chr1	5prim	26316978	26317458
chr1	5prim	26346680	26347608
chr1	5prim	26356587	26356792
chr1	5prim	26421388	26422290
chr1	5prim	26442634	26442998
chr1	5prim	26482508	26483984
chr1	5prim	26540333	26540826
chr1	5prim	26705975	26708243
chr1	5prim	26798232	26798834
chr1	5prim	26837175	26837385
chr1	5prim	26874054	26874270
chr1	5prim	26875208	26876053
chr1	5prim	26900303	26901187
chr1	5prim	26910634	26911151
chr1	5prim	26932190	26932761
chr1	5prim	26970207	26971243
chr1	5prim	27004269	27005288
chr1	5prim	27023021	27023583
chr1	5prim	27165487	27165884
chr1	5prim	27244847	27245849
chr1	5prim	27332595	27333148
chr1	5prim	27360061	27362158
chr1	5prim	27367419	27367732
chr1	5prim	27371166	27371885
chr1	5prim	27376554	27377385
chr1	5prim	27393742	27393973
chr1	5prim	27403034	27403491
chr1	5prim	27500484	27500995
chr1	5prim	27736287	27737144
chr1	5prim	27783770	27784173
chr1	5prim	27841363	27841930
chr1	5prim	27883173	27883399
chr1	5prim	27924726	27925677
chr1	5prim	27969162	27969446
chr1	5prim	27970161	27970980
chr1	5prim	28099240	28099454
chr1	5prim	28243287	28243739
chr1	5prim	28246652	28247118
chr1	5prim	28269973	28271391
chr1	5prim	28339507	28339809
chr1	5prim	28665269	28665909
chr1	5prim	28677653	28677927
chr1	5prim	28700018	28700320
chr1	5prim	28728685	28729415
chr1	5prim	28739657	28740070
chr1	5prim	28790169	28790514
chr1	5prim	28883682	28884931
chr1	5prim	28959117	28959964
chr1	5prim	29034054	29034916
chr1	5prim	29061384	29062585
chr1	5prim	29268315	29272463
chr1	5prim	29328592	29329302
chr1	5prim	29377836	29378243
chr1	5prim	29383361	29385923
chr1	5prim	30860065	30860314
chr1	5prim	30860667	30861053
chr1	5prim	31049937	31050171
chr1	5prim	31050631	31051059
chr1	5prim	31207505	31208031
chr1	5prim	31438339	31439071
chr1	5prim	31554887	31556103
chr1	5prim	31752242	31753162
chr1	5prim	31779303	31780054
chr1	5prim	31838630	31838962
chr1	5prim	31890980	31891200
chr1	5prim	31895239	31895628
chr1	5prim	31897440	31899345
chr1	5prim	32072480	32073475
chr1	5prim	32148195	32149676
chr1	5prim	32207298	32208145
chr1	5prim	32243154	32243411
chr1	5prim	32314247	32314907
chr1	5prim	32335324	32335553
chr1	5prim	32339662	32340978
chr1	5prim	32356614	32357133
chr1	5prim	32383011	32383279
chr1	5prim	32409803	32410637
chr1	5prim	32426507	32427127
chr1	5prim	32469952	32471322
chr1	5prim	32496037	32497110
chr1	5prim	32528863	32529441
chr1	5prim	32599593	32600154
chr1	5prim	32674516	32674832
chr1	5prim	32785636	32786456
chr1	5prim	32951768	32952999
chr1	5prim	33020779	33021490
chr1	5prim	33035885	33036095
chr1	5prim	33098624	33099606
chr1	5prim	33107551	33108072
chr1	5prim	33171294	33171812
chr1	5prim	33215617	33216336
chr1	5prim	33294352	33294620
chr1	5prim	33315706	33316971
chr1	5prim	33390541	33390796
chr1	5prim	33483876	33484863
chr1	5prim	33485043	33485286
chr1	5prim	33607118	33607421
chr1	5prim	33759698	33759947
chr1	5prim	34297876	34300069
chr1	5prim	34311475	34312117
chr1	5prim	34896121	34896369
chr1	5prim	34915969	34916692
chr1	5prim	34919511	34919829
chr1	5prim	34927657	34927884
chr1	5prim	34994275	34994643
chr1	5prim	35111330	35112029
chr1	5prim	35119742	35120130
chr1	5prim	35166214	35166680
chr1	5prim	35214020	35214396
chr1	5prim	35326560	35327904
chr1	5prim	35403316	35403948
chr1	5prim	35691773	35692927
chr1	5prim	35708020	35709144
chr1	5prim	35776062	35776354
chr1	5prim	35853341	35853879
chr1	5prim	35904017	35904893
chr1	5prim	35942592	35943554
chr1	5prim	36017594	36018824
chr1	5prim	36065342	36066355
chr1	5prim	36218647	36219058
chr1	5prim	36223418	36224048
chr1	5prim	36283948	36284555
chr1	5prim	36310849	36311554
chr1	5prim	36313048	36313420
chr1	5prim	36358852	36359180
chr1	5prim	36455593	36458495
chr1	5prim	36520182	36520966
chr1	5prim	36532304	36532696
chr1	5prim	36584889	36585417
chr1	5prim	36598507	36599224
chr1	5prim	37167470	37169717
chr1	5prim	37608816	37609743
chr1	5prim	37649164	37649658
chr1	5prim	37688699	37688916
chr1	5prim	37691545	37691812
chr1	5prim	37730521	37730833
chr1	5prim	37768770	37769957
chr1	5prim	37825135	37825372
chr1	5prim	37826388	37827679
chr1	5prim	37870012	37870293
chr1	5prim	37887283	37888070
chr1	5prim	37888795	37889105
chr1	5prim	37898931	37899981
chr1	5prim	37928188	37929520
chr1	5prim	37942501	37943495
chr1	5prim	37994243	37995092
chr1	5prim	38066329	38066814
chr1	5prim	38124325	38124862
chr1	5prim	38139710	38140489
chr1	5prim	38147175	38147820
chr1	5prim	38179195	38182735
chr1	5prim	38993908	38994814
chr1	5prim	39007572	39008442
chr1	5prim	39125748	39126364
chr1	5prim	39625517	39627230
chr1	5prim	39649458	39650861
chr1	5prim	39710410	39711760
chr1	5prim	39774103	39774800
chr1	5prim	39806081	39807180
chr1	5prim	39818524	39819106
chr1	5prim	39826023	39827607
chr1	5prim	39873405	39873832
chr1	5prim	39904860	39906283
chr1	5prim	39922776	39924265
chr1	5prim	40018034	40018381
chr1	5prim	40035688	40037306
chr1	5prim	40089580	40090459
chr1	5prim	40174504	40175796
chr1	5prim	40231759	40232221
chr1	5prim	40296006	40296705
chr1	5prim	40392479	40392791
chr1	5prim	40392889	40393103
chr1	5prim	40450772	40451049
chr1	5prim	40451313	40452238
chr1	5prim	40508308	40509115
chr1	5prim	40584698	40585165
chr1	5prim	40611877	40612480
chr1	5prim	40643149	40643879
chr1	5prim	40666253	40666532
chr1	5prim	40788945	40789229
chr1	5prim	40800204	40800471
chr1	5prim	40826255	40827068
chr1	5prim	40918183	40919254
chr1	5prim	40996042	40997378
chr1	5prim	41113963	41115299
chr1	5prim	41152511	41152786
chr1	5prim	41376050	41377420
chr1	5prim	41796473	41797725
chr1	5prim	42052733	42053096
chr1	5prim	42469358	42470463
chr1	5prim	42515071	42516081
chr1	5prim	42590809	42591668
chr1	5prim	42793070	42793515
chr1	5prim	42816593	42818109
chr1	5prim	42901307	42902452
chr1	5prim	42951653	42952183
chr1	5prim	42981351	42981606
chr1	5prim	43092560	43093861
chr1	5prim	43306596	43307145
chr1	5prim	43407577	43407922
chr1	5prim	43439615	43439973
chr1	5prim	43493227	43494152
chr1	5prim	43501907	43502166
chr1	5prim	43502921	43503230
chr1	5prim	43524468	43525014
chr1	5prim	43588176	43588907
chr1	5prim	43665817	43666685
chr1	5prim	43784709	43785402
chr1	5prim	43841761	43842856
chr1	5prim	44068161	44068628
chr1	5prim	44070850	44071516
chr1	5prim	44081166	44081897
chr1	5prim	44104502	44105207
chr1	5prim	44109235	44110349
chr1	5prim	44113728	44114715
chr1	5prim	44126243	44126865
chr1	5prim	44348096	44348558
chr1	5prim	44489750	44490206
chr1	5prim	44540202	44543140
chr1	5prim	44766374	44767142
chr1	5prim	44789330	44789816
chr1	5prim	44808863	44809677
chr1	5prim	44874416	44874838
chr1	5prim	44910106	44910993
chr1	5prim	44921055	44921385
chr1	5prim	44934627	44935876
chr1	5prim	44940772	44941411
chr1	5prim	44977636	44978252
chr1	5prim	45121130	45121537
chr1	5prim	45145318	45146115
chr1	5prim	45340795	45341481
chr1	5prim	45461512	45462394
chr1	5prim	45474657	45475076
chr1	5prim	45625438	45625986
chr1	5prim	45634679	45635142
chr1	5prim	45656256	45656896
chr1	5prim	45685496	45685787
chr1	5prim	45718683	45719675
chr1	5prim	45757287	45758235
chr1	5prim	45820844	45822173
chr1	5prim	45981119	45981840
chr1	5prim	46310146	46311149
chr1	5prim	46380841	46381278
chr1	5prim	46479445	46481056
chr1	5prim	46518359	46518856
chr1	5prim	46571744	46572311
chr1	5prim	46781635	46782199
chr1	5prim	46790600	46790987
chr1	5prim	46794036	46794546
chr1	5prim	46845694	46846415
chr1	5prim	46896422	46897103
chr1	5prim	47201246	47201653
chr1	5prim	47403000	47403747
chr1	5prim	47408524	47410217
chr1	5prim	47491727	47492231
chr1	5prim	47511431	47512446
chr1	5prim	47593916	47595085
chr1	5prim	47611145	47611418
chr1	5prim	47611681	47612405
chr1	5prim	47614813	47617538
chr1	5prim	48649324	48649703
chr1	5prim	48954391	48954830
chr1	5prim	50201437	50201866
chr1	5prim	50596248	50603492
chr1	5prim	51137468	51138091
chr1	5prim	51145783	51147526
chr1	5prim	51413788	51414563
chr1	5prim	51508118	51508610
chr1	5prim	51522348	51522708
chr1	5prim	51696568	51697237
chr1	5prim	51907049	51907842
chr1	5prim	52056199	52056960
chr1	5prim	52167991	52168474
chr1	5prim	52210473	52211526
chr1	5prim	52232767	52233145
chr1	5prim	52233801	52234317
chr1	5prim	52319421	52320525
chr1	5prim	52543532	52544202
chr1	5prim	52546160	52546549
chr1	5prim	52581888	52582326
chr1	5prim	52730279	52731620
chr1	5prim	52779901	52780629
chr1	5prim	52810650	52811324
chr1	5prim	52875709	52876201
chr1	5prim	52904044	52904449
chr1	5prim	53020315	53021283
chr1	5prim	53098638	53099544
chr1	5prim	53104901	53105727
chr1	5prim	53239593	53240995
chr1	5prim	53256125	53256704
chr1	5prim	53374330	53374836
chr1	5prim	53397966	53398412
chr1	5prim	53415980	53416663
chr1	5prim	53503708	53505517
chr1	5prim	53637212	53638249
chr1	5prim	54015779	54016283
chr1	5prim	54067375	54067677
chr1	5prim	54123078	54123964
chr1	5prim	54230622	54231320
chr1	5prim	54377842	54378280
chr1	5prim	54435717	54436040
chr1	5prim	54534011	54534354
chr1	5prim	54568422	54568629
chr1	5prim	54582874	54584497
chr1	5prim	54584694	54585021
chr1	5prim	54893366	54893874
chr1	5prim	54941923	54942390
chr1	5prim	54978298	54979079
chr1	5prim	54983686	54983993
chr1	5prim	55064484	55065349
chr1	5prim	55158108	55158867
chr1	5prim	55174709	55175031
chr1	5prim	55217081	55218036
chr1	5prim	56756123	56757138
chr1	5prim	56822684	56823358
chr1	5prim	57599984	57602658
chr1	5prim	58427293	58428116
chr1	5prim	58724347	58724598
chr1	5prim	58754034	58755316
chr1	5prim	58959482	58962961
chr1	5prim	59474123	59474815
chr1	5prim	59992645	59993069
chr1	5prim	60104293	60104604
chr1	5prim	60251336	60251561
chr1	5prim	61260774	61261585
chr1	5prim	61831895	61832114
chr1	5prim	61902668	61902963
chr1	5prim	61919848	61920839
chr1	5prim	62372576	62372967
chr1	5prim	62496157	62497154
chr1	5prim	62613672	62615688
chr1	5prim	62865401	62866370
chr1	5prim	63494415	63502492
chr1	5prim	63545130	63545842
chr1	5prim	63770958	63771934
chr1	5prim	63951486	63952800
chr1	5prim	64683379	64683625
chr1	5prim	64922303	64923259
chr1	5prim	65325062	65326919
chr1	5prim	65432068	65432613
chr1	5prim	65443432	65443870
chr1	5prim	65487039	65487767
chr1	5prim	65597877	65598725
chr1	5prim	65703022	65703832
chr1	5prim	65970461	65970939
chr1	5prim	66710749	66711081
chr1	5prim	66930100	66930314
chr1	5prim	67102489	67103130
chr1	5prim	67107704	67108504
chr1	5prim	67231245	67232160
chr1	5prim	67312411	67312736
chr1	5prim	67485339	67485788
chr1	5prim	67607156	67608847
chr1	5prim	67862934	67864291
chr1	5prim	68010392	68011336
chr1	5prim	68224664	68225026
chr1	5prim	68228257	68228494
chr1	5prim	68229275	68229495
chr1	5prim	68341020	68341223
chr1	5prim	68408660	68409649
chr1	5prim	68674304	68675027
chr1	5prim	69744988	69746516
chr1	5prim	70097064	70097291
chr1	5prim	70383204	70383463
chr1	5prim	70399321	70399581
chr1	5prim	70531754	70532740
chr1	5prim	70588643	70589112
chr1	5prim	71224245	71225825
chr1	5prim	71258507	71258804
chr1	5prim	72460492	72461757
chr1	5prim	74375847	74376056
chr1	5prim	75302838	75303375
chr1	5prim	75307834	75308183
chr1	5prim	75308744	75308968
chr1	5prim	75901937	75902751
chr1	5prim	75974557	75974924
chr1	5prim	76252168	76252674
chr1	5prim	77045132	77046555
chr1	5prim	77397017	77397273
chr1	5prim	77459335	77460245
chr1	5prim	77860238	77861439
chr1	5prim	77936864	77937671
chr1	5prim	78066402	78066694
chr1	5prim	78156324	78156626
chr1	5prim	78156784	78157302
chr1	5prim	78223598	78224182
chr1	5prim	78668645	78669537
chr1	5prim	79184302	79184558
chr1	5prim	81978019	81981069
chr1	5prim	84176244	84177253
chr1	5prim	84255167	84256282
chr1	5prim	84476129	84476927
chr1	5prim	84656953	84657371
chr1	5prim	84683365	84684512
chr1	5prim	84751846	84752365
chr1	5prim	84867626	84868595
chr1	5prim	85174606	85175456
chr1	5prim	85175905	85176188
chr1	5prim	85225530	85226576
chr1	5prim	85436722	85437545
chr1	5prim	85453886	85454556
chr1	5prim	85641961	85643189
chr1	5prim	85754250	85754956
chr1	5prim	85758383	85759261
chr1	5prim	85886062	85886274
chr1	5prim	86333299	86334892
chr1	5prim	86573587	86574104
chr1	5prim	86730689	86731275
chr1	5prim	86881896	86883036
chr1	5prim	87092183	87093235
chr1	5prim	87309564	87310536
chr1	5prim	87505823	87507163
chr1	5prim	87509389	87509905
chr1	5prim	87512856	87513273
chr1	5prim	88861615	88862679
chr1	5prim	89068984	89069412
chr1	5prim	89170055	89170625
chr1	5prim	89810251	89811313
chr1	5prim	89998210	89999243
chr1	5prim	90020860	90021627
chr1	5prim	90172420	90173258
chr1	5prim	90894118	90894385
chr1	5prim	90894530	90894878
chr1	5prim	90895166	90896561
chr1	5prim	90897177	90897598
chr1	5prim	91199179	91199828
chr1	5prim	91678284	91679020
chr1	5prim	92062934	92064106
chr1	5prim	92126739	92127007
chr1	5prim	92207388	92207985
chr1	5prim	92257840	92258501
chr1	5prim	92395459	92395703
chr1	5prim	92476194	92476947
chr1	5prim	92657928	92664630
chr1	5prim	93009519	93010143
chr1	5prim	93138533	93139775
chr1	5prim	93256579	93257053
chr1	5prim	93357453	93358492
chr1	5prim	93523239	93523961
chr1	5prim	93858342	93859525
chr1	5prim	94056528	94056843
chr1	5prim	94086390	94087488
chr1	5prim	94414711	94415365
chr1	5prim	94595546	94596423
chr1	5prim	94718858	94720072
chr1	5prim	94997623	94998340
chr1	5prim	95103858	95105137
chr1	5prim	95250272	95250572
chr1	5prim	95294771	95295593
chr1	5prim	95411746	95412163
chr1	5prim	96899123	96899627
chr1	5prim	98098210	98098745
chr1	5prim	98222987	98223731
chr1	5prim	98838893	98839732
chr1	5prim	99181953	99182989
chr1	5prim	99442003	99442356
chr1	5prim	100027441	100028030
chr1	5prim	100147318	100148091
chr1	5prim	100215503	100216425
chr1	5prim	100310151	100310775
chr1	5prim	100443653	100444020
chr1	5prim	100529730	100530920
chr1	5prim	100716492	100717906
chr1	5prim	101072609	101072853
chr1	5prim	101073570	101073829
chr1	5prim	101203338	101203701
chr1	5prim	101413806	101414089
chr1	5prim	101414466	101414766
chr1	5prim	103780508	103780934
chr1	5prim	107311247	107312452
chr1	5prim	107394931	107396505
chr1	5prim	108219293	108219883
chr1	5prim	108447269	108447555
chr1	5prim	108454442	108455243
chr1	5prim	108814580	108815254
chr1	5prim	108915635	108916420
chr1	5prim	108946830	108947203
chr1	5prim	109001060	109001864
chr1	5prim	109131586	109132080
chr1	5prim	109217723	109218307
chr1	5prim	109295897	109297074
chr1	5prim	109330621	109330874
chr1	5prim	109345230	109345674
chr1	5prim	109368137	109368653
chr1	5prim	109468484	109469140
chr1	5prim	109503987	109504765
chr1	5prim	109536355	109536568
chr1	5prim	109537752	109538249
chr1	5prim	109652116	109652936
chr1	5prim	109680690	109681612
chr1	5prim	109721004	109722166
chr1	5prim	109738672	109738945
chr1	5prim	109748587	109748985
chr1	5prim	109763996	109764547
chr1	5prim	109803081	109803632
chr1	5prim	109874506	109874758
chr1	5prim	109910583	109911169
chr1	5prim	109922623	109922998
chr1	5prim	109942280	109942656
chr1	5prim	109994393	109995348
chr1	5prim	110165185	110165931
chr1	5prim	110239290	110240068
chr1	5prim	110289241	110289984
chr1	5prim	110322307	110325345
chr1	5prim	110405030	110406306
chr1	5prim	110464298	110466836
chr1	5prim	110592436	110592666
chr1	5prim	110592858	110594842
chr1	5prim	110661934	110662582
chr1	5prim	110861025	110862228
chr1	5prim	110928286	110929979
chr1	5prim	111217923	111219049
chr1	5prim	111394269	111395345
chr1	5prim	111458379	111459345
chr1	5prim	111601180	111601581
chr1	5prim	111703346	111704244
chr1	5prim	111770226	111770632
chr1	5prim	111874246	111874879
chr1	5prim	111993094	111995319
chr1	5prim	112010083	112011034
chr1	5prim	112236510	112237427
chr1	5prim	112243601	112245815
chr1	5prim	112650537	112651155
chr1	5prim	112720886	112721196
chr1	5prim	112756452	112757034
chr1	5prim	112762855	112764343
chr1	5prim	112873633	112874613
chr1	5prim	112929517	112930139
chr1	5prim	112961384	112962240
chr1	5prim	112968927	112970191
chr1	5prim	112973510	112973807
chr1	5prim	112977615	112977829
chr1	5prim	113210028	113210248
chr1	5prim	113210408	113211354
chr1	5prim	113327633	113328302
chr1	5prim	113644622	113646112
chr1	5prim	114013556	114014314
chr1	5prim	114066415	114067342
chr1	5prim	114159496	114160066
chr1	5prim	114184007	114184941
chr1	5prim	114407178	114408714
chr1	5prim	114408928	114409227
chr1	5prim	114765102	114766306
chr1	5prim	114924281	114925027
chr1	5prim	115035117	115035504
chr1	5prim	115109490	115109984
chr1	5prim	115343892	115344626
chr1	5prim	115592209	115593374
chr1	5prim	115896422	115897603
chr1	5prim	116092401	116094406
chr1	5prim	116230799	116231579
chr1	5prim	116627333	116628855
chr1	5prim	116673224	116673584
chr1	5prim	116825002	116825925
chr1	5prim	116921866	116922663
chr1	5prim	117164245	117165494
chr1	5prim	117314430	117315396
chr1	5prim	117376222	117377190
chr1	5prim	117621216	117622487
chr1	5prim	117860000	117861712
chr1	5prim	118183882	118184762
chr1	5prim	118439858	118440139
chr1	5prim	119234427	119234680
chr1	5prim	119238824	119239234
chr1	5prim	119241861	119242754
chr1	5prim	119244033	119244238
chr1	5prim	119394916	119395453
chr1	5prim	119877344	119878668
chr1	5prim	119966886	119967541
chr1	5prim	120151055	120151262
chr1	5prim	120323390	120324482
chr1	5prim	120548003	120551433
chr1	5prim	120616740	120617118
chr1	5prim	120618013	120618438
chr1	5prim	142420383	142421670
chr1	5prim	142528784	142529224
chr1	5prim	142564527	142564889
chr1	5prim	142697988	142699119
chr1	5prim	142904455	142904752
chr1	5prim	142959285	142959717
chr1	5prim	142962024	142963746
chr1	5prim	142966066	142966523
chr1	5prim	142996632	142996975
chr1	5prim	143005082	143005681
chr1	5prim	143064174	143065263
chr1	5prim	143099723	143100187
chr1	5prim	143100314	143100563
chr1	5prim	143203010	143203247
chr1	5prim	143546068	143546922
chr1	5prim	143548917	143549677
chr1	5prim	143551359	143552369
chr1	5prim	143557753	143558036
chr1	5prim	143559896	143560120
chr1	5prim	143560683	143560974
chr1	5prim	143868286	143869317
chr1	5prim	143938905	143940094
chr1	5prim	144296065	144296691
chr1	5prim	144366658	144367734
chr1	5prim	144604954	144605298
chr1	5prim	144625170	144625903
chr1	5prim	145045830	145047390
chr1	5prim	145644123	145644776
chr1	5prim	146066404	146067365
chr1	5prim	146211898	146212323
chr1	5prim	146212971	146213591
chr1	5prim	146485064	146486485
chr1	5prim	146577201	146578062
chr1	5prim	146616767	146617854
chr1	5prim	146624827	146628117
chr1	5prim	146634974	146638264
chr1	5prim	146645237	146646324
chr1	5prim	146670842	146672543
chr1	5prim	146684152	146685019
chr1	5prim	146712698	146712966
chr1	5prim	146795226	146795933
chr1	5prim	146852397	146852888
chr1	5prim	146934768	146936151
chr1	5prim	147020044	147020915
chr1	5prim	147054120	147054727
chr1	5prim	147067438	147067710
chr1	5prim	147079549	147079762
chr1	5prim	147106908	147107213
chr1	5prim	147149904	147150362
chr1	5prim	147334422	147335441
chr1	5prim	147342728	147342977
chr1	5prim	147347148	147347374
chr1	5prim	147364401	147365426
chr1	5prim	147414783	147415274
chr1	5prim	147662067	147662338
chr1	5prim	147711692	147711912
chr1	5prim	147759569	147761023
chr1	5prim	147793808	147794165
chr1	5prim	147833235	147833700
chr1	5prim	147844840	147845425
chr1	5prim	147855943	147856610
chr1	5prim	147931122	147932446
chr1	5prim	147983920	147984605
chr1	5prim	148066731	148068842
chr1	5prim	148113595	148113797
chr1	5prim	148132399	148132618
chr1	5prim	148185087	148185655
chr1	5prim	148244613	148245105
chr1	5prim	148296646	148296975
chr1	5prim	148325734	148326272
chr1	5prim	148397447	148398278
chr1	5prim	148548518	148549166
chr1	5prim	148575677	148577103
chr1	5prim	148694836	148695480
chr1	5prim	148778730	148779460
chr1	5prim	148779705	148779966
chr1	5prim	148821911	148822185
chr1	5prim	149301051	149301343
chr1	5prim	149546031	149546411
chr1	5prim	150321497	150321913
chr1	5prim	150419250	150420047
chr1	5prim	150444138	150444442
chr1	5prim	150456391	150456602
chr1	5prim	150463903	150465448
chr1	5prim	150513289	150513680
chr1	5prim	150560728	150561771
chr1	5prim	150731445	150732407
chr1	5prim	150743619	150744203
chr1	5prim	150748854	150749349
chr1	5prim	150752716	150753053
chr1	5prim	150762785	150763598
chr1	5prim	150776300	150776583
chr1	5prim	150968341	150968999
chr1	5prim	151005916	151006925
chr1	5prim	151057783	151058362
chr1	5prim	151111278	151111617
chr1	5prim	151114048	151114601
chr1	5prim	151190743	151191518
chr1	5prim	151287180	151288772
chr1	5prim	151343754	151343976
chr1	5prim	151344127	151344638
chr1	5prim	151353306	151353646
chr1	5prim	151393453	151393870
chr1	5prim	151722035	151723004
chr1	5prim	151747001	151747808
chr1	5prim	151759310	151759571
chr1	5prim	151759815	151760559
chr1	5prim	151784943	151785477
chr1	5prim	151786323	151787431
chr1	5prim	151788282	151788484
chr1	5prim	151788770	151789697
chr1	5prim	151836061	151837405
chr1	5prim	151847998	151849651
chr1	5prim	151864228	151868364
chr1	5prim	151911507	151913524
chr1	5prim	151921080	151921684
chr1	5prim	151926049	151926252
chr1	5prim	151958415	151959011
chr1	5prim	151960258	151960517
chr1	5prim	151976507	151976891
chr1	5prim	151977272	151978233
chr1	5prim	151991620	151992053
chr1	5prim	152009983	152010607
chr1	5prim	152037697	152038728
chr1	5prim	152044885	152045385
chr1	5prim	152055934	152056509
chr1	5prim	152060064	152060821
chr1	5prim	152091480	152091816
chr1	5prim	152103679	152104074
chr1	5prim	152105542	152108506
chr1	5prim	152344987	152346353
chr1	5prim	152392805	152393401
chr1	5prim	152470905	152472198
chr1	5prim	152528370	152528981
chr1	5prim	152642182	152642504
chr1	5prim	152643268	152643562
chr1	5prim	152717145	152717380
chr1	5prim	152760751	152761563
chr1	5prim	152803462	152803853
chr1	5prim	152836035	152838247
chr1	5prim	152897559	152898170
chr1	5prim	152976745	152977125
chr1	5prim	152995657	152996170
chr1	5prim	153028441	153028972
chr1	5prim	153121246	153121515
chr1	5prim	153151831	153152324
chr1	5prim	153203476	153204654
chr1	5prim	153282690	153284133
chr1	5prim	153355172	153355575
chr1	5prim	153374558	153374953
chr1	5prim	153424712	153425520
chr1	5prim	153429626	153430019
chr1	5prim	153459365	153460333
chr1	5prim	153487931	153489727
chr1	5prim	153511184	153511989
chr1	5prim	153523871	153524219
chr1	5prim	153533820	153535142
chr1	5prim	153550108	153551086
chr1	5prim	153641877	153644175
chr1	5prim	153703316	153703879
chr1	5prim	153706592	153707305
chr1	5prim	153710272	153710869
chr1	5prim	153828222	153829302
chr1	5prim	153920822	153921718
chr1	5prim	154776613	154777020
chr1	5prim	154960506	154960927
chr1	5prim	154963693	154964576
chr1	5prim	155954275	155954791
chr1	5prim	155971301	155971571
chr1	5prim	156563489	156564426
chr1	5prim	156637079	156638084
chr1	5prim	156682974	156683216
chr1	5prim	156707402	156708471
chr1	5prim	156712505	156712926
chr1	5prim	156728441	156728870
chr1	5prim	156814368	156815062
chr1	5prim	156853201	156853741
chr1	5prim	156866794	156867811
chr1	5prim	156881113	156881503
chr1	5prim	156988205	156988775
chr1	5prim	157044828	157045524
chr1	5prim	157126001	157126411
chr1	5prim	157153677	157153916
chr1	5prim	157183185	157183731
chr1	5prim	157584756	157585026
chr1	5prim	157803791	157804298
chr1	5prim	157821450	157821903
chr1	5prim	157881135	157881874
chr1	5prim	157900795	157901185
chr1	5prim	157915180	157915609
chr1	5prim	157942211	157942762
chr1	5prim	157949074	157949759
chr1	5prim	157960134	157960524
chr1	5prim	157984882	157985329
chr1	5prim	158096848	158097080
chr1	5prim	158097191	158097524
chr1	5prim	158307079	158308411
chr1	5prim	158427295	158428956
chr1	5prim	158451072	158451734
chr1	5prim	158724680	158725789
chr1	5prim	158771108	158771710
chr1	5prim	159199257	159199685
chr1	5prim	159262514	159263511
chr1	5prim	159491908	159492380
chr1	5prim	160023137	160023679
chr1	5prim	162055144	162055469
chr1	5prim	162055849	162057986
chr1	5prim	162331221	162332232
chr1	5prim	162399202	162399475
chr1	5prim	162469490	162470007
chr1	5prim	162528311	162529341
chr1	5prim	162865916	162868106
chr1	5prim	163539999	163541002
chr1	5prim	163576654	163577431
chr1	5prim	163676332	163676827
chr1	5prim	163689878	163690341
chr1	5prim	163920788	163923019
chr1	5prim	164254127	164254728
chr1	5prim	164331122	164331497
chr1	5prim	164422636	164423510
chr1	5prim	164636685	164638459
chr1	5prim	164836974	164837816
chr1	5prim	164837973	164838312
chr1	5prim	164879621	164880295
chr1	5prim	164926603	164927497
chr1	5prim	165806424	165808069
chr1	5prim	166128279	166128527
chr1	5prim	166186216	166187235
chr1	5prim	166495631	166496005
chr1	5prim	166594113	166594380
chr1	5prim	166775268	166775655
chr1	5prim	167362114	167362509
chr1	5prim	167364932	167365836
chr1	5prim	168186175	168186897
chr1	5prim	168442502	168443264
chr1	5prim	168482056	168482591
chr1	5prim	168485073	168485286
chr1	5prim	168542124	168542982
chr1	5prim	169144524	169144938
chr1	5prim	169233567	169234202
chr1	5prim	170177635	170178762
chr1	5prim	170370319	170370702
chr1	5prim	170415642	170416060
chr1	5prim	170524945	170525752
chr1	5prim	170568829	170569574
chr1	5prim	170859953	170860946
chr1	5prim	171700147	171701281
chr1	5prim	171724022	171724453
chr1	5prim	171780207	171780531
chr1	5prim	171893557	171894021
chr1	5prim	172907368	172908468
chr1	5prim	173865049	173865503
chr1	5prim	173871777	173871980
chr1	5prim	173882471	173882822
chr1	5prim	174794369	174795503
chr1	5prim	175243019	175244013
chr1	5prim	175425625	175426732
chr1	5prim	175726461	175727574
chr1	5prim	175782732	175783605
chr1	5prim	175929820	175930857
chr1	5prim	175994428	175994978
chr1	5prim	176066451	176066995
chr1	5prim	176276377	176276964
chr1	5prim	176292408	176293253
chr1	5prim	176443604	176445608
chr1	5prim	176578536	176578763
chr1	5prim	176583139	176584028
chr1	5prim	176655373	176656076
chr1	5prim	176855212	176856241
chr1	5prim	176929776	176936632
chr1	5prim	177202982	177203934
chr1	5prim	177332684	177333473
chr1	5prim	177612973	177614249
chr1	5prim	177722884	177723122
chr1	5prim	177723376	177723806
chr1	5prim	177789160	177790833
chr1	5prim	178182968	178183706
chr1	5prim	178184363	178184730
chr1	5prim	178186631	178186918
chr1	5prim	178757261	178758168
chr1	5prim	179091354	179093220
chr1	5prim	179305032	179305417
chr1	5prim	179490052	179490754
chr1	5prim	179653476	179654301
chr1	5prim	179723461	179725027
chr1	5prim	180117657	180119321
chr1	5prim	180172008	180173912
chr1	5prim	180335940	180336990
chr1	5prim	180505850	180506073
chr1	5prim	180737016	180738423
chr1	5prim	180752438	180752711
chr1	5prim	181087072	181088468
chr1	5prim	181454909	181456095
chr1	5prim	181674519	181675434
chr1	5prim	181746026	181746877
chr1	5prim	181857507	181858362
chr1	5prim	182016986	182018392
chr1	5prim	182435115	182435319
chr1	5prim	183075781	183076505
chr1	5prim	183380967	183381738
chr1	5prim	189509289	189509855
chr1	5prim	189759878	189760928
chr1	5prim	189805831	189806435
chr1	5prim	189822385	189822881
chr1	5prim	193309365	193309668
chr1	5prim	193901662	193902376
chr1	5prim	194475588	194476445
chr1	5prim	194611673	194613294
chr1	5prim	194616717	194617046
chr1	5prim	194618745	194619448
chr1	5prim	196736131	196736590
chr1	5prim	196740049	196740704
chr1	5prim	196741464	196741693
chr1	5prim	196742282	196742489
chr1	5prim	196743057	196743712
chr1	5prim	197110556	197111022
chr1	5prim	197321209	197321781
chr1	5prim	197370203	197371041
chr1	5prim	197439506	197440605
chr1	5prim	197573853	197575045
chr1	5prim	197591733	197592233
chr1	5prim	197854902	197855403
chr1	5prim	197984109	197985305
chr1	5prim	198100217	198100689
chr1	5prim	198169176	198170305
chr1	5prim	198207542	198208173
chr1	5prim	198348698	198351445
chr1	5prim	198440444	198441086
chr1	5prim	198529870	198530355
chr1	5prim	198655993	198656710
chr1	5prim	198683411	198684236
chr1	5prim	198844808	198845800
chr1	5prim	198894615	198895047
chr1	5prim	198914850	198915183
chr1	5prim	199042700	199042969
chr1	5prim	199049314	199049853
chr1	5prim	199343325	199344696
chr1	5prim	199507660	199509384
chr1	5prim	199511447	199512341
chr1	5prim	199589340	199590051
chr1	5prim	199627861	199628181
chr1	5prim	199658536	199659133
chr1	5prim	199667702	199667909
chr1	5prim	199707985	199708685
chr1	5prim	199828890	199829153
chr1	5prim	200005968	200006995
chr1	5prim	200330128	200330510
chr1	5prim	200562164	200562558
chr1	5prim	200773902	200776167
chr1	5prim	200852055	200852766
chr1	5prim	201111970	201112816
chr1	5prim	201217130	201217488
chr1	5prim	201385789	201386542
chr1	5prim	201529267	201529587
chr1	5prim	201682639	201682867
chr1	5prim	201911620	201912567
chr1	5prim	201928448	201928909
chr1	5prim	201929289	201929616
chr1	5prim	202021889	202022692
chr1	5prim	202044150	202045233
chr1	5prim	202205534	202205766
chr1	5prim	202229660	202230247
chr1	5prim	202269408	202270100
chr1	5prim	202332150	202333089
chr1	5prim	202363634	202363911
chr1	5prim	202380632	202381560
chr1	5prim	202449895	202451002
chr1	5prim	202475557	202476325
chr1	5prim	202513527	202514667
chr1	5prim	202550555	202550848
chr1	5prim	202766604	202767095
chr1	5prim	203068631	203069839
chr1	5prim	203118792	203119303
chr1	5prim	203174199	203174425
chr1	5prim	203196918	203197582
chr1	5prim	203246486	203248046
chr1	5prim	203612484	203612845
chr1	5prim	203614676	203615237
chr1	5prim	203882938	203883759
chr1	5prim	204015926	204016675
chr1	5prim	204058032	204058410
chr1	5prim	204313566	204314359
chr1	5prim	204472493	204472908
chr1	5prim	204804884	204806411
chr1	5prim	206236838	206237823
chr1	5prim	206346116	206346562
chr1	5prim	206367711	206368061
chr1	5prim	206389524	206389823
chr1	5prim	206499574	206500449
chr1	5prim	206794347	206795645
chr1	5prim	206795796	206796032
chr1	5prim	206890528	206891188
chr1	5prim	207695062	207696070
chr1	5prim	207820500	207822529
chr1	5prim	207888546	207889031
chr1	5prim	207944334	207944727
chr1	5prim	208139516	208141572
chr1	5prim	208237036	208237571
chr1	5prim	208391826	208392675
chr1	5prim	208597232	208597759
chr1	5prim	208846362	208848089
chr1	5prim	208975986	208976679
chr1	5prim	208994500	208995239
chr1	5prim	209168546	209171481
chr1	5prim	209260855	209262443
chr1	5prim	209353261	209353742
chr1	5prim	209419754	209420514
chr1	5prim	209512042	209513487
chr1	5prim	209576914	209577656
chr1	5prim	209613006	209613262
chr1	5prim	210547121	210547475
chr1	5prim	210549193	210549429
chr1	5prim	210549592	210549810
chr1	5prim	210550903	210551132
chr1	5prim	210842491	210843442
chr1	5prim	211112499	211113451
chr1	5prim	211113587	211113923
chr1	5prim	211164651	211165300
chr1	5prim	211167303	211168104
chr1	5prim	211170057	211170951
chr1	5prim	211644446	211645031
chr1	5prim	212128902	212129661
chr1	5prim	213651393	213651609
chr1	5prim	214192662	214192872
chr1	5prim	214846414	214847079
chr1	5prim	214907452	214908069
chr1	5prim	214908682	214908901
chr1	5prim	215735504	215735967
chr1	5prim	216174729	216174957
chr1	5prim	216489527	216490542
chr1	5prim	216607811	216608219
chr1	5prim	216655709	216656329
chr1	5prim	216833875	216834328
chr1	5prim	217089902	217090743
chr1	5prim	217251902	217252644
chr1	5prim	217309806	217310571
chr1	5prim	217348411	217348998
chr1	5prim	217438843	217439259
chr1	5prim	217440361	217442068
chr1	5prim	217442949	217443283
chr1	5prim	217443887	217444195
chr1	5prim	218303869	218305199
chr1	5prim	219151416	219151665
chr1	5prim	219179342	219179615
chr1	5prim	219179794	219180478
chr1	5prim	219205862	219206066
chr1	5prim	219273721	219274625
chr1	5prim	219908621	219910407
chr1	5prim	219938421	219939047
chr1	5prim	219939460	219939765
chr1	5prim	220206725	220207558
chr1	5prim	220339820	220340998
chr1	5prim	220608570	220609207
chr1	5prim	220677320	220678542
chr1	5prim	220824464	220824928
chr1	5prim	220851258	220851959
chr1	5prim	220928295	220928841
chr1	5prim	220929332	220929553
chr1	5prim	221110372	221112049
chr1	5prim	221112143	221112588
chr1	5prim	221423955	221424516
chr1	5prim	221921456	221923247
chr1	5prim	222147005	222148530
chr1	5prim	222271981	222272469
chr1	5prim	222376340	222377633
chr1	5prim	222381885	222382415
chr1	5prim	222418377	222419287
chr1	5prim	222433847	222434430
chr1	5prim	222493538	222494071
chr1	5prim	222556192	222558192
chr1	5prim	222680770	222681495
chr1	5prim	222717742	222718615
chr1	5prim	222803096	222804236
chr1	5prim	222902068	222902674
chr1	5prim	223231295	223233288
chr1	5prim	223364780	223365641
chr1	5prim	223433804	223435165
chr1	5prim	223812181	223813487
chr1	5prim	224055158	224055595
chr1	5prim	224229378	224230166
chr1	5prim	224310562	224310818
chr1	5prim	224441157	224443017
chr1	5prim	224500831	224503247
chr1	5prim	224576464	224578236
chr1	5prim	224596404	224597919
chr1	5prim	224602103	224602304
chr1	5prim	224603522	224604011
chr1	5prim	224634243	224635295
chr1	5prim	224652112	224653435
chr1	5prim	224659843	224660721
chr1	5prim	224706206	224708772
chr1	5prim	224709967	224710263
chr1	5prim	224710883	224711132
chr1	5prim	224768620	224768874
chr1	5prim	224769984	224771223
chr1	5prim	224774699	224775232
chr1	5prim	224865680	224865981
chr1	5prim	224900546	224901448
chr1	5prim	224910441	224911302
chr1	5prim	224919315	224919838
chr1	5prim	224951931	224953169
chr1	5prim	224981081	224982487
chr1	5prim	225050845	225090903
chr1	5prim	225092721	225092939
chr1	5prim	225177545	225179032
chr1	5prim	225713381	225713864
chr1	5prim	225784749	225785670
chr1	5prim	225873941	225877419
chr1	5prim	225950448	225951028
chr1	5prim	226000507	226001809
chr1	5prim	226067863	226069034
chr1	5prim	226509229	226510944
chr1	5prim	227084812	227085328
chr1	5prim	227310366	227311390
chr1	5prim	227420606	227421608
chr1	5prim	227481797	227483052
chr1	5prim	227483520	227483744
chr1	5prim	227603294	227604080
chr1	5prim	227604547	227606512
chr1	5prim	227683531	227683978
chr1	5prim	227779747	227781117
chr1	5prim	227863416	227865182
chr1	5prim	227970734	227971343
chr1	5prim	228069149	228069850
chr1	5prim	229247789	229248442
chr1	5prim	229392926	229393330
chr1	5prim	229770261	229771149
chr1	5prim	230056108	230057049
chr1	5prim	230347033	230348192
chr1	5prim	230656619	230657206
chr1	5prim	230815729	230816236
chr1	5prim	230920671	230921707
chr1	5prim	231051011	231053759
chr1	5prim	231517564	231518017
chr1	5prim	231617781	231618428
chr1	5prim	231650305	231650758
chr1	5prim	231816379	231818201
chr1	5prim	231993130	231994660
chr1	5prim	232131359	232131812
chr1	5prim	232137882	232140107
chr1	5prim	232140321	232140529
chr1	5prim	232355628	232356638
chr1	5prim	232553723	232554858
chr1	5prim	232630799	232631066
chr1	5prim	232631575	232632715
chr1	5prim	232770644	232771741
chr1	5prim	232884500	232885377
chr1	5prim	233013112	233013649
chr1	5prim	233093402	233094039
chr1	5prim	233175513	233176364
chr1	5prim	233284355	233285243
chr1	5prim	233531167	233532685
chr1	5prim	236581000	236583104
chr1	5prim	236982294	236982761
chr1	5prim	237846144	237846831
chr1	5prim	238008514	238009153
chr1	5prim	238129001	238129690
chr1	5prim	238337192	238337785
chr1	5prim	239012957	239013517
chr1	5prim	239013963	239014723
chr1	5prim	239743782	239744816
chr1	5prim	240537075	240538129
chr1	5prim	240539438	240539660
chr1	5prim	240544315	240544579
chr1	5prim	240940563	240941642
chr1	5prim	240950542	240950961
chr1	5prim	241142240	241143121
chr1	5prim	241324064	241325183
chr1	5prim	241352475	241354061
chr1	5prim	241459069	241460752
chr1	5prim	241642588	241646288
chr1	5prim	242174580	242175144
chr1	5prim	242177218	242178555
chr1	5prim	242996189	242996809
chr1	5prim	243055248	243056317
chr1	5prim	243109238	243109958
chr1	5prim	243213305	243214069
chr1	5prim	243278255	243278552
chr1	5prim	243420526	243421708
chr1	5prim	243600626	243601798
chr1	5prim	243820290	243821881
chr1	5prim	243940736	243940985
chr1	5prim	244007440	244007992
chr1	5prim	244020076	244020542
chr1	5prim	244346371	244347293
chr1	5prim	244426366	244426767
chr1	5prim	245330201	245330482
chr1	5prim	245341831	245343061
chr1	5prim	245351314	245352547
chr1	5prim	245362162	245363170
chr1	5prim	245410003	245410472
