# Supplementary material for: Intergenic, gene terminal, and intragenic CpG islands in the human genome
Source: BMC Genomics. 2010 Jan 19;11:48. doi: 10.1186/1471-2164-11-48 (PMC2817693; doi:10.1186/1471-2164-11-48)
Supplement: Additional file 3 — CGI classes. The archive contains classes of CGIs used for calculation of CAGE tag frequency. [file 1471-2164-11-48-S3.ZIP › 4gr_5prim/4gr_5prim_chr10.txt]

chr10	5prim	84526	85301
chr10	5prim	170582	172452
chr10	5prim	659070	659336
chr10	5prim	724707	725606
chr10	5prim	845626	845885
chr10	5prim	1011641	1012509
chr10	5prim	1023790	1024615
chr10	5prim	1084337	1085594
chr10	5prim	1092144	1093341
chr10	5prim	1195562	1195859
chr10	5prim	1220813	1221214
chr10	5prim	1242141	1242505
chr10	5prim	1274151	1274422
chr10	5prim	1358903	1359891
chr10	5prim	1372500	1373006
chr10	5prim	1394659	1396219
chr10	5prim	1405976	1406249
chr10	5prim	1429621	1430014
chr10	5prim	1496344	1496708
chr10	5prim	1506979	1507313
chr10	5prim	1573537	1573998
chr10	5prim	1574749	1574952
chr10	5prim	1575174	1575421
chr10	5prim	1585542	1585792
chr10	5prim	1731424	1734125
chr10	5prim	1768784	1770018
chr10	5prim	3098650	3101419
chr10	5prim	3135919	3136206
chr10	5prim	3138406	3138625
chr10	5prim	3150888	3151107
chr10	5prim	3204721	3205260
chr10	5prim	3816853	3818126
chr10	5prim	4858125	4858949
chr10	5prim	5444431	5444779
chr10	5prim	5478484	5478686
chr10	5prim	5530785	5531515
chr10	5prim	5557122	5557828
chr10	5prim	5747986	5748804
chr10	5prim	5766461	5767703
chr10	5prim	5894712	5895971
chr10	5prim	5970920	5972395
chr10	5prim	6058950	6060079
chr10	5prim	6170792	6171780
chr10	5prim	6226526	6227861
chr10	5prim	6282981	6286463
chr10	5prim	6661913	6662648
chr10	5prim	7489382	7495345
chr10	5prim	7661724	7661956
chr10	5prim	7869594	7870523
chr10	5prim	8131380	8138335
chr10	5prim	8140390	8140774
chr10	5prim	11099448	11100530
chr10	5prim	11247184	11247986
chr10	5prim	11692840	11693968
chr10	5prim	11824413	11824943
chr10	5prim	11905131	11905990
chr10	5prim	11951560	11952438
chr10	5prim	12124242	12125437
chr10	5prim	12150706	12151309
chr10	5prim	12211231	12212044
chr10	5prim	12277838	12278383
chr10	5prim	12430808	12432595
chr10	5prim	13083100	13083787
chr10	5prim	13181784	13182499
chr10	5prim	13243442	13243796
chr10	5prim	13381383	13382229
chr10	5prim	13384241	13384504
chr10	5prim	13429211	13430946
chr10	5prim	13668795	13669272
chr10	5prim	13973488	13974190
chr10	5prim	14685758	14686711
chr10	5prim	14919775	14921047
chr10	5prim	14960326	14961694
chr10	5prim	15035681	15036437
chr10	5prim	15170392	15170919
chr10	5prim	15178971	15179857
chr10	5prim	15249830	15250720
chr10	5prim	15452425	15453046
chr10	5prim	15801429	15802107
chr10	5prim	15942085	15942408
chr10	5prim	16518809	16519309
chr10	5prim	16601610	16603828
chr10	5prim	16899095	16899981
chr10	5prim	17283310	17283793
chr10	5prim	17310436	17312623
chr10	5prim	17535413	17536727
chr10	5prim	17698671	17699645
chr10	5prim	17726103	17726341
chr10	5prim	18469131	18470240
chr10	5prim	18980534	18980771
chr10	5prim	18988119	18988717
chr10	5prim	20144457	20146111
chr10	5prim	20146649	20146952
chr10	5prim	21502134	21503814
chr10	5prim	21823204	21826426
chr10	5prim	21828639	21829594
chr10	5prim	21862856	21864416
chr10	5prim	22332306	22332903
chr10	5prim	22644913	22645638
chr10	5prim	22654281	22654940
chr10	5prim	22674006	22674868
chr10	5prim	23042161	23043796
chr10	5prim	23520703	23522461
chr10	5prim	23767842	23769529
chr10	5prim	24022388	24022595
chr10	5prim	24023372	24024984
chr10	5prim	25051969	25053822
chr10	5prim	25281116	25281906
chr10	5prim	25345324	25346030
chr10	5prim	25503762	25505645
chr10	5prim	26262927	26264028
chr10	5prim	26544389	26547440
chr10	5prim	26767067	26767998
chr10	5prim	27026148	27027094
chr10	5prim	27189172	27190235
chr10	5prim	27429081	27429628
chr10	5prim	27483036	27483411
chr10	5prim	27484139	27484500
chr10	5prim	27569224	27570108
chr10	5prim	27570944	27571369
chr10	5prim	27581303	27581889
chr10	5prim	27833055	27833770
chr10	5prim	28070188	28075217
chr10	5prim	28327453	28328063
chr10	5prim	28861195	28863098
chr10	5prim	29005710	29007272
chr10	5prim	30064078	30066083
chr10	5prim	30677967	30678285
chr10	5prim	30762384	30763713
chr10	5prim	31647233	31650100
chr10	5prim	31932195	31932758
chr10	5prim	32256907	32257108
chr10	5prim	32257359	32258398
chr10	5prim	32384556	32385576
chr10	5prim	32675223	32676661
chr10	5prim	33286277	33287713
chr10	5prim	33663126	33666203
chr10	5prim	35143130	35145249
chr10	5prim	35418840	35419638
chr10	5prim	35455794	35456691
chr10	5prim	35665055	35666546
chr10	5prim	35936524	35937467
chr10	5prim	35968507	35971899
chr10	5prim	37454151	37454775
chr10	5prim	38186508	38187110
chr10	5prim	38305081	38305729
chr10	5prim	38339496	38340105
chr10	5prim	38423206	38423968
chr10	5prim	38685118	38685519
chr10	5prim	38779411	38779710
chr10	5prim	42291201	42291840
chr10	5prim	42292758	42292959
chr10	5prim	42453529	42454156
chr10	5prim	42597855	42598538
chr10	5prim	42891945	42893440
chr10	5prim	42920152	42921171
chr10	5prim	42952972	42954228
chr10	5prim	43044534	43045619
chr10	5prim	43211335	43212923
chr10	5prim	43222586	43224798
chr10	5prim	43270890	43271443
chr10	5prim	43421819	43422372
chr10	5prim	43463862	43464704
chr10	5prim	43482856	43483537
chr10	5prim	44199720	44202397
chr10	5prim	44774801	44775050
chr10	5prim	44775245	44775480
chr10	5prim	44790028	44790297
chr10	5prim	44816281	44816556
chr10	5prim	45188724	45190162
chr10	5prim	45409877	45410468
chr10	5prim	45487683	45488648
chr10	5prim	45542422	45543293
chr10	5prim	46060677	46061236
chr10	5prim	46182456	46183149
chr10	5prim	46389997	46391563
chr10	5prim	46412453	46413301
chr10	5prim	46503347	46503639
chr10	5prim	47239357	47239609
chr10	5prim	47897685	47897937
chr10	5prim	47974465	47975203
chr10	5prim	47990611	47990870
chr10	5prim	48009025	48009381
chr10	5prim	48033747	48033974
chr10	5prim	48048673	48049476
chr10	5prim	48058417	48059326
chr10	5prim	48447598	48448132
chr10	5prim	48572221	48572886
chr10	5prim	49482858	49483358
chr10	5prim	49993190	49993741
chr10	5prim	50204280	50204710
chr10	5prim	50416640	50417335
chr10	5prim	50487101	50487315
chr10	5prim	50487607	50490362
chr10	5prim	50491493	50491694
chr10	5prim	50492356	50492672
chr10	5prim	50557571	50557868
chr10	5prim	50639664	50640611
chr10	5prim	51158969	51159650
chr10	5prim	51235077	51235654
chr10	5prim	51242204	51242626
chr10	5prim	51293050	51293949
chr10	5prim	51497422	51498293
chr10	5prim	51847730	51848188
chr10	5prim	52052478	52055161
chr10	5prim	52420962	52421771
chr10	5prim	52503545	52504758
chr10	5prim	53129257	53129765
chr10	5prim	53743995	53744833
chr10	5prim	57791065	57791281
chr10	5prim	59697013	59699247
chr10	5prim	59764737	59765312
chr10	5prim	59814729	59815341
chr10	5prim	60605833	60607055
chr10	5prim	60792312	60792542
chr10	5prim	61138616	61140005
chr10	5prim	61335662	61336800
chr10	5prim	62162791	62163382
chr10	5prim	62207976	62208868
chr10	5prim	62373313	62374296
chr10	5prim	62882501	62883015
chr10	5prim	63092544	63093111
chr10	5prim	63698047	63698712
chr10	5prim	63803795	63804426
chr10	5prim	64234441	64235824
chr10	5prim	64243177	64243492
chr10	5prim	64244666	64248784
chr10	5prim	64562885	64563342
chr10	5prim	64894876	64895893
chr10	5prim	64950876	64952036
chr10	5prim	69314175	69315184
chr10	5prim	69504419	69505239
chr10	5prim	69660899	69661529
chr10	5prim	69761061	69762579
chr10	5prim	69836212	69837348
chr10	5prim	69956966	69957402
chr10	5prim	69990136	69990828
chr10	5prim	70150710	70151604
chr10	5prim	70256923	70258215
chr10	5prim	70330531	70331479
chr10	5prim	70385944	70386500
chr10	5prim	70418441	70419340
chr10	5prim	70553669	70554359
chr10	5prim	70609902	70610310
chr10	5prim	70678278	70678484
chr10	5prim	70747952	70749383
chr10	5prim	70881122	70881786
chr10	5prim	71001932	71003398
chr10	5prim	71059868	71060361
chr10	5prim	71231308	71232882
chr10	5prim	71482324	71483699
chr10	5prim	71562098	71562808
chr10	5prim	71575221	71576681
chr10	5prim	71599739	71600593
chr10	5prim	71662420	71663473
chr10	5prim	71811566	71812643
chr10	5prim	71833723	71834579
chr10	5prim	71870071	71871374
chr10	5prim	71907667	71908827
chr10	5prim	72030261	72030611
chr10	5prim	72102248	72102744
chr10	5prim	72245519	72246308
chr10	5prim	72317744	72318323
chr10	5prim	72642081	72643901
chr10	5prim	72748863	72749187
chr10	5prim	72826170	72827960
chr10	5prim	73203097	73203498
chr10	5prim	73280667	73281151
chr10	5prim	73393717	73394776
chr10	5prim	73516812	73518239
chr10	5prim	73645677	73646121
chr10	5prim	73703173	73704704
chr10	5prim	73783821	73784798
chr10	5prim	74055473	74056047
chr10	5prim	74121834	74122603
chr10	5prim	74525864	74526991
chr10	5prim	74597648	74598069
chr10	5prim	74676635	74677190
chr10	5prim	74682132	74682537
chr10	5prim	74788211	74788685
chr10	5prim	74843417	74843956
chr10	5prim	74925039	74925814
chr10	5prim	75173979	75174228
chr10	5prim	75201976	75202823
chr10	5prim	75211563	75212212
chr10	5prim	75215270	75216130
chr10	5prim	75240934	75241815
chr10	5prim	75303606	75304802
chr10	5prim	75340702	75341385
chr10	5prim	75427490	75428233
chr10	5prim	75580842	75581486
chr10	5prim	75606223	75606732
chr10	5prim	76541061	76541626
chr10	5prim	76639998	76641008
chr10	5prim	76663898	76665959
chr10	5prim	76825134	76839606
chr10	5prim	79066101	79068501
chr10	5prim	79459144	79459447
chr10	5prim	79463500	79463958
chr10	5prim	80777088	80777550
chr10	5prim	80874458	80874796
chr10	5prim	80875007	80875817
chr10	5prim	81828339	81829058
chr10	5prim	81882202	81882620
chr10	5prim	81954661	81955538
chr10	5prim	81956969	81957497
chr10	5prim	82106182	82107100
chr10	5prim	82158044	82158897
chr10	5prim	82203536	82204740
chr10	5prim	82285481	82286172
chr10	5prim	85889038	85889620
chr10	5prim	85944179	85945283
chr10	5prim	86078375	86078771
chr10	5prim	88012620	88013259
chr10	5prim	88112904	88117344
chr10	5prim	88270615	88272069
chr10	5prim	88505406	88507197
chr10	5prim	88718019	88718700
chr10	5prim	88720534	88721612
chr10	5prim	88843737	88845478
chr10	5prim	89104843	89105162
chr10	5prim	89254350	89255351
chr10	5prim	89409326	89410007
chr10	5prim	89567461	89568267
chr10	5prim	89611752	89614108
chr10	5prim	90332508	90333201
chr10	5prim	90629767	90630603
chr10	5prim	90740273	90741088
chr10	5prim	90957535	90957880
chr10	5prim	91001305	91001844
chr10	5prim	91164385	91165146
chr10	5prim	91284927	91285905
chr10	5prim	91394217	91395028
chr10	5prim	91450879	91451595
chr10	5prim	92606800	92608014
chr10	5prim	92903370	92903674
chr10	5prim	92970327	92970812
chr10	5prim	93159467	93160553
chr10	5prim	93382647	93383127
chr10	5prim	93547950	93548679
chr10	5prim	93657982	93658751
chr10	5prim	93673410	93673819
chr10	5prim	93989111	93989995
chr10	5prim	94040403	94041392
chr10	5prim	94323227	94324447
chr10	5prim	94341336	94341595
chr10	5prim	94342647	94343139
chr10	5prim	94438673	94440459
chr10	5prim	94441309	94441717
chr10	5prim	94442180	94442408
chr10	5prim	94598017	94599019
chr10	5prim	94810016	94813242
chr10	5prim	94815536	94816310
chr10	5prim	94821502	94822302
chr10	5prim	94823262	94825246
chr10	5prim	95246123	95246552
chr10	5prim	95316219	95317098
chr10	5prim	95350379	95351377
chr10	5prim	95452150	95452490
chr10	5prim	95643631	95644171
chr10	5prim	95743337	95744191
chr10	5prim	96112530	96112894
chr10	5prim	96152013	96153317
chr10	5prim	96295106	96295883
chr10	5prim	97040175	97041114
chr10	5prim	97310414	97311473
chr10	5prim	97405850	97406716
chr10	5prim	97443468	97444003
chr10	5prim	97792861	97794252
chr10	5prim	98262197	98263929
chr10	5prim	98336039	98337054
chr10	5prim	98469715	98470477
chr10	5prim	98581697	98583263
chr10	5prim	98935052	98936229
chr10	5prim	99041924	99042480
chr10	5prim	99068801	99071038
chr10	5prim	99083396	99084945
chr10	5prim	99150804	99151106
chr10	5prim	99175768	99176284
chr10	5prim	99195466	99196264
chr10	5prim	99247930	99249510
chr10	5prim	99319950	99320194
chr10	5prim	99382776	99383365
chr10	5prim	99390253	99390972
chr10	5prim	99436686	99437390
chr10	5prim	99463074	99463281
chr10	5prim	99463510	99464654
chr10	5prim	99486639	99487441
chr10	5prim	99521015	99521958
chr10	5prim	99599415	99600106
chr10	5prim	99779604	99781310
chr10	5prim	99884255	99884904
chr10	5prim	100018194	100018498
chr10	5prim	100196296	100196768
chr10	5prim	101079000	101080645
chr10	5prim	101180441	101180915
chr10	5prim	101280015	101280328
chr10	5prim	101280615	101281168
chr10	5prim	101282426	101282841
chr10	5prim	101283005	101283228
chr10	5prim	101284433	101287253
chr10	5prim	101369698	101371435
chr10	5prim	101408858	101409579
chr10	5prim	101481670	101482344
chr10	5prim	101935561	101935897
chr10	5prim	101979117	101979523
chr10	5prim	102017089	102017480
chr10	5prim	102036132	102036622
chr10	5prim	102096172	102097712
chr10	5prim	102269152	102269720
chr10	5prim	102279140	102279732
chr10	5prim	102493903	102496136
chr10	5prim	102497472	102499636
chr10	5prim	102662357	102663149
chr10	5prim	102719289	102719700
chr10	5prim	102736523	102737491
chr10	5prim	102738860	102739078
chr10	5prim	102746824	102749788
chr10	5prim	102755195	102755438
chr10	5prim	102779767	102779984
chr10	5prim	102780810	102781039
chr10	5prim	102782032	102782256
chr10	5prim	102810478	102812864
chr10	5prim	102881000	102881784
chr10	5prim	102883650	102885049
chr10	5prim	102974172	102980053
chr10	5prim	103103513	103104404
chr10	5prim	103337669	103338205
chr10	5prim	103444116	103444468
chr10	5prim	103525626	103526495
chr10	5prim	103528805	103529978
chr10	5prim	103532701	103533280
chr10	5prim	103567384	103568246
chr10	5prim	103578903	103579244
chr10	5prim	103580276	103580599
chr10	5prim	103593156	103593632
chr10	5prim	103805492	103806095
chr10	5prim	103814884	103815768
chr10	5prim	103882649	103883580
chr10	5prim	103901686	103902536
chr10	5prim	103975842	103976236
chr10	5prim	103980203	103981819
chr10	5prim	103990244	103991731
chr10	5prim	103995129	103995582
chr10	5prim	104143719	104145547
chr10	5prim	104168518	104169538
chr10	5prim	104170468	104172032
chr10	5prim	104181974	104182517
chr10	5prim	104200085	104200975
chr10	5prim	104210973	104211277
chr10	5prim	104252214	104252514
chr10	5prim	104253666	104254145
chr10	5prim	104391811	104394958
chr10	5prim	104463389	104464701
chr10	5prim	104603990	104604316
chr10	5prim	104619028	104619469
chr10	5prim	104667305	104669302
chr10	5prim	104942232	104943222
chr10	5prim	105026618	105028074
chr10	5prim	105100255	105100998
chr10	5prim	105117570	105117814
chr10	5prim	105117992	105118453
chr10	5prim	105145810	105146474
chr10	5prim	105201940	105202296
chr10	5prim	105205042	105205450
chr10	5prim	105207956	105208277
chr10	5prim	105243181	105244418
chr10	5prim	105410675	105411066
chr10	5prim	105418495	105418703
chr10	5prim	105442328	105443220
chr10	5prim	105604501	105605446
chr10	5prim	105667545	105668030
chr10	5prim	105716677	105717245
chr10	5prim	105871439	105871937
chr10	5prim	105981889	105982238
chr10	5prim	106004657	106005077
chr10	5prim	106018532	106019037
chr10	5prim	106024564	106024793
chr10	5prim	106064955	106065358
chr10	5prim	106065549	106065781
chr10	5prim	106389557	106392802
chr10	5prim	108913770	108914795
chr10	5prim	111672765	111673473
chr10	5prim	111757077	111758345
chr10	5prim	111957418	111960713
chr10	5prim	111975553	111976194
chr10	5prim	112054127	112054849
chr10	5prim	112247153	112248674
chr10	5prim	112317062	112317860
chr10	5prim	112621404	112622466
chr10	5prim	112825980	112829293
chr10	5prim	113933273	113933647
chr10	5prim	114196594	114197310
chr10	5prim	114702105	114702534
chr10	5prim	115428997	115430186
chr10	5prim	115604363	115605046
chr10	5prim	115793348	115795458
chr10	5prim	115923369	115924252
chr10	5prim	115928952	115929282
chr10	5prim	115988998	115989593
chr10	5prim	116153381	116154589
chr10	5prim	116381456	116381817
chr10	5prim	116571512	116572424
chr10	5prim	116687883	116688366
chr10	5prim	116842251	116844084
chr10	5prim	118020722	118024220
chr10	5prim	118419420	118419843
chr10	5prim	118490858	118492696
chr10	5prim	118754218	118755136
chr10	5prim	118885953	118888027
chr10	5prim	118889237	118890319
chr10	5prim	118924724	118925170
chr10	5prim	118990425	118991520
chr10	5prim	119123793	119125622
chr10	5prim	119291311	119295358
chr10	5prim	119795815	119796534
chr10	5prim	120091554	120091927
chr10	5prim	120343682	120345811
chr10	5prim	120503939	120505098
chr10	5prim	120829582	120830470
chr10	5prim	120853610	120854206
chr10	5prim	120914775	120915548
chr10	5prim	120928018	120928408
chr10	5prim	120956117	120957613
chr10	5prim	121291468	121293159
chr10	5prim	121345803	121346948
chr10	5prim	121400556	121401817
chr10	5prim	121475053	121475309
chr10	5prim	121567519	121568375
chr10	5prim	121621644	121623094
chr10	5prim	121641993	121642497
chr10	5prim	122600668	122601042
chr10	5prim	123346606	123348275
chr10	5prim	123676962	123678099
chr10	5prim	123724017	123724855
chr10	5prim	123912840	123913532
chr10	5prim	124124078	124124923
chr10	5prim	124210328	124212230
chr10	5prim	124628733	124629783
chr10	5prim	124703258	124704239
chr10	5prim	124729782	124730282
chr10	5prim	124757748	124758887
chr10	5prim	124897273	124901025
chr10	5prim	124903621	124904716
chr10	5prim	125415485	125416632
chr10	5prim	125640810	125641363
chr10	5prim	125793991	125794369
chr10	5prim	126096808	126097852
chr10	5prim	126140233	126140730
chr10	5prim	126421304	126423275
chr10	5prim	126470082	126470800
chr10	5prim	126480151	126480924
chr10	5prim	126705718	126705919
chr10	5prim	126829781	126831024
chr10	5prim	126837214	126841317
chr10	5prim	126906566	126907316
chr10	5prim	127397617	127398556
chr10	5prim	127454146	127454375
chr10	5prim	127501319	127502187
chr10	5prim	127574239	127575528
chr10	5prim	128066145	128067472
chr10	5prim	128183301	128183521
chr10	5prim	128863580	128864054
chr10	5prim	128883495	128885157
chr10	5prim	129424400	129427356
chr10	5prim	129595207	129596227
chr10	5prim	129813803	129814952
chr10	5prim	131154938	131155700
chr10	5prim	131651159	131661686
chr10	5prim	131824510	131825314
chr10	5prim	132948328	132948599
chr10	5prim	132999183	133001042
chr10	5prim	133601389	133601624
chr10	5prim	133644396	133644627
chr10	5prim	133644888	133646588
chr10	5prim	133803835	133804269
chr10	5prim	133848902	133851490
chr10	5prim	133891489	133891774
chr10	5prim	133921961	133922183
chr10	5prim	133945477	133945810
chr10	5prim	133970437	133972412
chr10	5prim	133995086	133996015
chr10	5prim	134059357	134061046
chr10	5prim	134068258	134069605
chr10	5prim	134200292	134201109
chr10	5prim	134209523	134209770
chr10	5prim	134210849	134211074
chr10	5prim	134261231	134261471
chr10	5prim	134310264	134310469
chr10	5prim	134447347	134452639
chr10	5prim	134471062	134471362
chr10	5prim	134472413	134472631
chr10	5prim	134474044	134474265
chr10	5prim	134522359	134522594
chr10	5prim	134605653	134606842
chr10	5prim	134628673	134629063
chr10	5prim	134860598	134860826
chr10	5prim	134862391	134863192
chr10	5prim	134866811	134867029
chr10	5prim	134869183	134869940
chr10	5prim	134907558	134907965
chr10	5prim	134909499	134909813
chr10	5prim	134918119	134918386
chr10	5prim	134922211	134922620
chr10	5prim	134932102	134933441
chr10	5prim	134933661	134933873
chr10	5prim	134937678	134940958
chr10	5prim	134970990	134971287
chr10	5prim	134978850	134979372
chr10	5prim	134986397	134986682
chr10	5prim	134987423	134988111
chr10	5prim	134990286	134990865
chr10	5prim	134992176	134992435
chr10	5prim	135010872	135011550
chr10	5prim	135011732	135011990
chr10	5prim	135012119	135012329
chr10	5prim	135032254	135032461
chr10	5prim	135037077	135039446
chr10	5prim	135059526	135060835
chr10	5prim	135075574	135076062
chr10	5prim	135080475	135082188
chr10	5prim	135096348	135096954
chr10	5prim	135121799	135122005
chr10	5prim	135125568	135127118
chr10	5prim	135127311	135127628
chr10	5prim	135167597	135167997
chr10	5prim	135230136	135231442
chr10	5prim	135267764	135268648
chr10	5prim	135270415	135271913
chr10	5prim	135272106	135272399
