# Supplementary material for: Intergenic, gene terminal, and intragenic CpG islands in the human genome
Source: BMC Genomics. 2010 Jan 19;11:48. doi: 10.1186/1471-2164-11-48 (PMC2817693; doi:10.1186/1471-2164-11-48)
Supplement: Additional file 3 — CGI classes. The archive contains classes of CGIs used for calculation of CAGE tag frequency. [file 1471-2164-11-48-S3.ZIP › 4gr_5prim/4gr_5prim_chr11.txt]

chr11	5prim	196975	198089
chr11	5prim	198584	199225
chr11	5prim	225996	227290
chr11	5prim	269072	271700
chr11	5prim	278847	279239
chr11	5prim	279771	280010
chr11	5prim	300728	301419
chr11	5prim	365851	367380
chr11	5prim	369295	370768
chr11	5prim	384257	384619
chr11	5prim	386685	387462
chr11	5prim	396491	397871
chr11	5prim	406419	407650
chr11	5prim	410265	410975
chr11	5prim	439961	441178
chr11	5prim	449088	449345
chr11	5prim	450468	450715
chr11	5prim	454346	454685
chr11	5prim	462781	463065
chr11	5prim	494189	494659
chr11	5prim	496353	498009
chr11	5prim	524691	527718
chr11	5prim	531896	532227
chr11	5prim	544713	546560
chr11	5prim	550382	551397
chr11	5prim	565464	567093
chr11	5prim	604760	606068
chr11	5prim	607226	607797
chr11	5prim	614780	615053
chr11	5prim	616728	618037
chr11	5prim	626435	626668
chr11	5prim	626906	630628
chr11	5prim	684761	686375
chr11	5prim	695794	696534
chr11	5prim	702310	702515
chr11	5prim	710561	711369
chr11	5prim	736877	738032
chr11	5prim	766803	767998
chr11	5prim	779871	780133
chr11	5prim	781953	782400
chr11	5prim	787640	788544
chr11	5prim	790551	790866
chr11	5prim	794827	795608
chr11	5prim	799202	800509
chr11	5prim	808974	810271
chr11	5prim	816941	817625
chr11	5prim	819284	823558
chr11	5prim	832293	833423
chr11	5prim	839087	840982
chr11	5prim	848575	848932
chr11	5prim	900242	900500
chr11	5prim	900677	901581
chr11	5prim	915183	916083
chr11	5prim	965211	965776
chr11	5prim	1286966	1288074
chr11	5prim	1366695	1368922
chr11	5prim	1387515	1388410
chr11	5prim	1447773	1448101
chr11	5prim	1449095	1449331
chr11	5prim	1534281	1535667
chr11	5prim	1549074	1549386
chr11	5prim	1550126	1550954
chr11	5prim	1552385	1552719
chr11	5prim	1671923	1672183
chr11	5prim	1672347	1672578
chr11	5prim	1741381	1742129
chr11	5prim	1848613	1849132
chr11	5prim	1859654	1859910
chr11	5prim	1925134	1925579
chr11	5prim	1974035	1974829
chr11	5prim	1976141	1976439
chr11	5prim	2110609	2110963
chr11	5prim	2115527	2119060
chr11	5prim	2121711	2122248
chr11	5prim	2246680	2249508
chr11	5prim	2354799	2356174
chr11	5prim	2377616	2379050
chr11	5prim	2421747	2422224
chr11	5prim	2422823	2423394
chr11	5prim	2846964	2847913
chr11	5prim	2861599	2863600
chr11	5prim	2863884	2864251
chr11	5prim	2879877	2880393
chr11	5prim	2906364	2908332
chr11	5prim	2969375	2970757
chr11	5prim	3034718	3035560
chr11	5prim	3138150	3138696
chr11	5prim	3142707	3143344
chr11	5prim	3195793	3196564
chr11	5prim	3391609	3391815
chr11	5prim	3619628	3620378
chr11	5prim	3775023	3775883
chr11	5prim	3786272	3786580
chr11	5prim	3818431	3819572
chr11	5prim	3832863	3834007
chr11	5prim	4072265	4073065
chr11	5prim	4585674	4586106
chr11	5prim	6212344	6212755
chr11	5prim	6237652	6237883
chr11	5prim	6297021	6298485
chr11	5prim	6367922	6368489
chr11	5prim	6396439	6397308
chr11	5prim	6451301	6452029
chr11	5prim	6458999	6459503
chr11	5prim	6548536	6549371
chr11	5prim	6581097	6581649
chr11	5prim	6589455	6590363
chr11	5prim	6607481	6608655
chr11	5prim	6633072	6633672
chr11	5prim	6660872	6661519
chr11	5prim	6904096	6904788
chr11	5prim	6997648	6998525
chr11	5prim	7066708	7067952
chr11	5prim	7229333	7230811
chr11	5prim	7491130	7492303
chr11	5prim	7651287	7652261
chr11	5prim	7965623	7965827
chr11	5prim	8058934	8059489
chr11	5prim	8146802	8147247
chr11	5prim	8240678	8241608
chr11	5prim	8571973	8572465
chr11	5prim	8660359	8661192
chr11	5prim	8666943	8667387
chr11	5prim	8708878	8709125
chr11	5prim	8848648	8849370
chr11	5prim	8889149	8889870
chr11	5prim	8942028	8943083
chr11	5prim	8981671	8982891
chr11	5prim	9069037	9070035
chr11	5prim	9242849	9243667
chr11	5prim	9292249	9293053
chr11	5prim	9362684	9363278
chr11	5prim	9438685	9439728
chr11	5prim	9550922	9553112
chr11	5prim	9642096	9642626
chr11	5prim	10271855	10272509
chr11	5prim	10272808	10273045
chr11	5prim	10280929	10281404
chr11	5prim	10282624	10283166
chr11	5prim	10283589	10286407
chr11	5prim	10428576	10429433
chr11	5prim	10518801	10519518
chr11	5prim	10729069	10729665
chr11	5prim	10785937	10787697
chr11	5prim	10835678	10837029
chr11	5prim	11598697	11600395
chr11	5prim	11819848	11820594
chr11	5prim	11986313	11987690
chr11	5prim	12088389	12089592
chr11	5prim	12355541	12356439
chr11	5prim	13255372	13257311
chr11	5prim	13440849	13441866
chr11	5prim	13646164	13647300
chr11	5prim	14336384	14337313
chr11	5prim	14498176	14498801
chr11	5prim	14621629	14623250
chr11	5prim	14869476	14870347
chr11	5prim	14950028	14950237
chr11	5prim	14951704	14952484
chr11	5prim	15051533	15052448
chr11	5prim	16716521	16716962
chr11	5prim	16902968	16903974
chr11	5prim	16991419	16992980
chr11	5prim	17055415	17056082
chr11	5prim	17254355	17255270
chr11	5prim	17329595	17330241
chr11	5prim	17331504	17331998
chr11	5prim	17366028	17366268
chr11	5prim	17367012	17367863
chr11	5prim	17454039	17455202
chr11	5prim	17522342	17522628
chr11	5prim	17697365	17700355
chr11	5prim	17712632	17714862
chr11	5prim	17990705	17991844
chr11	5prim	18083872	18084287
chr11	5prim	18187195	18187482
chr11	5prim	18300201	18300814
chr11	5prim	18372498	18373256
chr11	5prim	18374243	18374501
chr11	5prim	18433874	18434332
chr11	5prim	18504636	18505205
chr11	5prim	18566586	18567039
chr11	5prim	18612387	18613058
chr11	5prim	18676847	18677397
chr11	5prim	18769148	18770655
chr11	5prim	19095073	19095792
chr11	5prim	19218488	19218732
chr11	5prim	19219049	19220973
chr11	5prim	19690512	19691896
chr11	5prim	19755113	19755525
chr11	5prim	20341737	20342249
chr11	5prim	20365331	20366357
chr11	5prim	20574773	20576496
chr11	5prim	20579296	20579975
chr11	5prim	20647155	20648421
chr11	5prim	22170748	22171896
chr11	5prim	22319438	22319953
chr11	5prim	22603282	22604017
chr11	5prim	22644861	22645193
chr11	5prim	22807341	22807943
chr11	5prim	24474800	24475314
chr11	5prim	26310113	26310388
chr11	5prim	27340935	27341446
chr11	5prim	27450216	27450933
chr11	5prim	27484439	27485093
chr11	5prim	27678237	27679215
chr11	5prim	27698635	27698849
chr11	5prim	27700048	27701140
chr11	5prim	28088439	28088797
chr11	5prim	29994248	29994520
chr11	5prim	29995098	29995399
chr11	5prim	29995510	29995724
chr11	5prim	29996648	29996870
chr11	5prim	30301112	30301522
chr11	5prim	31347663	31348074
chr11	5prim	31487707	31488077
chr11	5prim	31782319	31783543
chr11	5prim	31784272	31784497
chr11	5prim	31788196	31795614
chr11	5prim	32068970	32069853
chr11	5prim	32411450	32413887
chr11	5prim	32415998	32416454
chr11	5prim	32417162	32417580
chr11	5prim	32561759	32562305
chr11	5prim	32807736	32808527
chr11	5prim	32993782	32994493
chr11	5prim	33017275	33018422
chr11	5prim	33139563	33139840
chr11	5prim	33235233	33236751
chr11	5prim	33714052	33714698
chr11	5prim	33751968	33752895
chr11	5prim	33846933	33848071
chr11	5prim	34029562	34031279
chr11	5prim	34083404	34084149
chr11	5prim	34334805	34336569
chr11	5prim	34337064	34337286
chr11	5prim	34416741	34417433
chr11	5prim	34893904	34894956
chr11	5prim	35116951	35117576
chr11	5prim	35396951	35398458
chr11	5prim	35503715	35503972
chr11	5prim	35596205	35598061
chr11	5prim	35640997	35641422
chr11	5prim	35922218	35923030
chr11	5prim	36354502	36355974
chr11	5prim	36487743	36488491
chr11	5prim	43290015	43290463
chr11	5prim	43336817	43337616
chr11	5prim	43658592	43659173
chr11	5prim	43858830	43859104
chr11	5prim	44044094	44044741
chr11	5prim	44073693	44074570
chr11	5prim	44287118	44288337
chr11	5prim	44288890	44289333
chr11	5prim	44543178	44543963
chr11	5prim	44927624	44929261
chr11	5prim	45125194	45125677
chr11	5prim	45158359	45159304
chr11	5prim	45190798	45191004
chr11	5prim	45264017	45264551
chr11	5prim	45627773	45628988
chr11	5prim	45642736	45644071
chr11	5prim	45782191	45783448
chr11	5prim	45825318	45825989
chr11	5prim	45863582	45864385
chr11	5prim	45895872	45896500
chr11	5prim	45900089	45901349
chr11	5prim	46256120	46256792
chr11	5prim	46273451	46274061
chr11	5prim	46310667	46311646
chr11	5prim	46323452	46323677
chr11	5prim	46325226	46326236
chr11	5prim	46344481	46345111
chr11	5prim	46345650	46345954
chr11	5prim	46353559	46353762
chr11	5prim	46359200	46360715
chr11	5prim	46363480	46364017
chr11	5prim	46367497	46371263
chr11	5prim	46571773	46572240
chr11	5prim	46595213	46596062
chr11	5prim	46678555	46679004
chr11	5prim	46823770	46824653
chr11	5prim	46895934	46896694
chr11	5prim	46914746	46915105
chr11	5prim	47154603	47155461
chr11	5prim	47163764	47165752
chr11	5prim	47192980	47193509
chr11	5prim	47226810	47227209
chr11	5prim	47247776	47248434
chr11	5prim	47356364	47356582
chr11	5prim	47386309	47386922
chr11	5prim	47404280	47404833
chr11	5prim	47530487	47531475
chr11	5prim	47543424	47544184
chr11	5prim	47556705	47557503
chr11	5prim	47572286	47572631
chr11	5prim	47620153	47620907
chr11	5prim	47693315	47693682
chr11	5prim	47744776	47745598
chr11	5prim	47826369	47826932
chr11	5prim	47958180	47959746
chr11	5prim	49186293	49186616
chr11	5prim	50213831	50214348
chr11	5prim	56704522	56704760
chr11	5prim	56848190	56849407
chr11	5prim	56859417	56860006
chr11	5prim	56950916	56951226
chr11	5prim	56982329	56982670
chr11	5prim	56983342	56985283
chr11	5prim	57038247	57039881
chr11	5prim	57091547	57092403
chr11	5prim	57170976	57171240
chr11	5prim	57181513	57181838
chr11	5prim	57191118	57191364
chr11	5prim	57191780	57192722
chr11	5prim	57236062	57236884
chr11	5prim	57265306	57266145
chr11	5prim	57276909	57277329
chr11	5prim	58102249	58103897
chr11	5prim	58630465	58631062
chr11	5prim	58666703	58667160
chr11	5prim	59139263	59139505
chr11	5prim	59139741	59139986
chr11	5prim	59279001	59279879
chr11	5prim	59334666	59334955
chr11	5prim	60039359	60039621
chr11	5prim	60291486	60291714
chr11	5prim	60365968	60366362
chr11	5prim	60376500	60377687
chr11	5prim	60430173	60430760
chr11	5prim	60438128	60438844
chr11	5prim	60448361	60449108
chr11	5prim	60458258	60458795
chr11	5prim	60475004	60475464
chr11	5prim	60685136	60685838
chr11	5prim	60818327	60819639
chr11	5prim	60856649	60857548
chr11	5prim	60885797	60886455
chr11	5prim	60916412	60916861
chr11	5prim	60953497	60954273
chr11	5prim	61104384	61105614
chr11	5prim	61204175	61204849
chr11	5prim	61244708	61244933
chr11	5prim	61276317	61276548
chr11	5prim	61316483	61317125
chr11	5prim	61339149	61341304
chr11	5prim	61351572	61353286
chr11	5prim	61415145	61416168
chr11	5prim	61441167	61441792
chr11	5prim	61479320	61480059
chr11	5prim	61491336	61492508
chr11	5prim	61861355	61862212
chr11	5prim	61895197	61895449
chr11	5prim	62069858	62070890
chr11	5prim	62071337	62071630
chr11	5prim	62097804	62098271
chr11	5prim	62115389	62116250
chr11	5prim	62125030	62127067
chr11	5prim	62136214	62137132
chr11	5prim	62145913	62146367
chr11	5prim	62170208	62170869
chr11	5prim	62177120	62177500
chr11	5prim	62195623	62196379
chr11	5prim	62202614	62203189
chr11	5prim	62211649	62212444
chr11	5prim	62230029	62230732
chr11	5prim	62233346	62234057
chr11	5prim	62250570	62251703
chr11	5prim	62277946	62278538
chr11	5prim	62285479	62286004
chr11	5prim	62295577	62295898
chr11	5prim	62310642	62311838
chr11	5prim	62329286	62329725
chr11	5prim	62355255	62356640
chr11	5prim	62363117	62363696
chr11	5prim	62379935	62380453
chr11	5prim	62404813	62405737
chr11	5prim	62447550	62448064
chr11	5prim	63014954	63015380
chr11	5prim	63137719	63138672
chr11	5prim	63194877	63195890
chr11	5prim	63205280	63205962
chr11	5prim	63337113	63338316
chr11	5prim	63362690	63364050
chr11	5prim	63440319	63441204
chr11	5prim	63442065	63442544
chr11	5prim	63462605	63463444
chr11	5prim	63498476	63499190
chr11	5prim	63509990	63511030
chr11	5prim	63640431	63641758
chr11	5prim	63642157	63642364
chr11	5prim	63689566	63690646
chr11	5prim	63709253	63710804
chr11	5prim	63731405	63731624
chr11	5prim	63750165	63750410
chr11	5prim	63754238	63754988
chr11	5prim	63758148	63759288
chr11	5prim	63764859	63766063
chr11	5prim	63766274	63766575
chr11	5prim	63770348	63771917
chr11	5prim	63775011	63775953
chr11	5prim	63809152	63810228
chr11	5prim	63811743	63811964
chr11	5prim	63815384	63816694
chr11	5prim	63823333	63825317
chr11	5prim	63828640	63830490
chr11	5prim	63841222	63842633
chr11	5prim	63866398	63866804
chr11	5prim	63868903	63869183
chr11	5prim	63883006	63883536
chr11	5prim	63972987	63973285
chr11	5prim	64086096	64086401
chr11	5prim	64166453	64167829
chr11	5prim	64235419	64236174
chr11	5prim	64236775	64237920
chr11	5prim	64247069	64247722
chr11	5prim	64266009	64270402
chr11	5prim	64302242	64303260
chr11	5prim	64326824	64327477
chr11	5prim	64333853	64334925
chr11	5prim	64368290	64369210
chr11	5prim	64402005	64403142
chr11	5prim	64441175	64441402
chr11	5prim	64448636	64449072
chr11	5prim	64538026	64538961
chr11	5prim	64551408	64551938
chr11	5prim	64607878	64608404
chr11	5prim	64620274	64620556
chr11	5prim	64631710	64632819
chr11	5prim	64635622	64636989
chr11	5prim	64640691	64642024
chr11	5prim	64645712	64646507
chr11	5prim	64658102	64658683
chr11	5prim	64705291	64705636
chr11	5prim	64708300	64708611
chr11	5prim	64785616	64786502
chr11	5prim	64838513	64839909
chr11	5prim	64857685	64858419
chr11	5prim	64878514	64879288
chr11	5prim	64879949	64880281
chr11	5prim	64910302	64911182
chr11	5prim	65021533	65021974
chr11	5prim	65049147	65049516
chr11	5prim	65070419	65071031
chr11	5prim	65071488	65072052
chr11	5prim	65081657	65082785
chr11	5prim	65093789	65095050
chr11	5prim	65096693	65097059
chr11	5prim	65098196	65099077
chr11	5prim	65138158	65138448
chr11	5prim	65139400	65140433
chr11	5prim	65159311	65159758
chr11	5prim	65164920	65165207
chr11	5prim	65166212	65166703
chr11	5prim	65186718	65187655
chr11	5prim	65235925	65236600
chr11	5prim	65244236	65244924
chr11	5prim	65304075	65305837
chr11	5prim	65310325	65312149
chr11	5prim	65357645	65358127
chr11	5prim	65381071	65385172
chr11	5prim	65396411	65397950
chr11	5prim	65412045	65412782
chr11	5prim	65414450	65415546
chr11	5prim	65423252	65424785
chr11	5prim	65441676	65441940
chr11	5prim	65442863	65444130
chr11	5prim	65525973	65526633
chr11	5prim	65535887	65536430
chr11	5prim	65572980	65573241
chr11	5prim	65575943	65576800
chr11	5prim	65593830	65595225
chr11	5prim	65781486	65782829
chr11	5prim	65791327	65791630
chr11	5prim	65791792	65792023
chr11	5prim	65792404	65793384
chr11	5prim	65801787	65802284
chr11	5prim	65812785	65813900
chr11	5prim	65815863	65816511
chr11	5prim	65818407	65819668
chr11	5prim	65835668	65837496
chr11	5prim	65840148	65840358
chr11	5prim	65840531	65841111
chr11	5prim	65858600	65858855
chr11	5prim	65868827	65869379
chr11	5prim	65870546	65870834
chr11	5prim	65871073	65872101
chr11	5prim	65895382	65896305
chr11	5prim	65944706	65945973
chr11	5prim	65990475	65991540
chr11	5prim	66003845	66004594
chr11	5prim	66069745	66070398
chr11	5prim	66070766	66071031
chr11	5prim	66092151	66092727
chr11	5prim	66116673	66117410
chr11	5prim	66140147	66141623
chr11	5prim	66150500	66150708
chr11	5prim	66162318	66163267
chr11	5prim	66201573	66202047
chr11	5prim	66268379	66269295
chr11	5prim	66366942	66367843
chr11	5prim	66380196	66383190
chr11	5prim	66384106	66384308
chr11	5prim	66547119	66548016
chr11	5prim	66580694	66581197
chr11	5prim	66641851	66643906
chr11	5prim	66774183	66774398
chr11	5prim	66790251	66791236
chr11	5prim	66812507	66813825
chr11	5prim	66827383	66828377
chr11	5prim	66877432	66877804
chr11	5prim	66896463	66897722
chr11	5prim	66915647	66916547
chr11	5prim	66922868	66923098
chr11	5prim	66925192	66925674
chr11	5prim	66944663	66945455
chr11	5prim	66947987	66948242
chr11	5prim	66952376	66952766
chr11	5prim	66959895	66960238
chr11	5prim	66992840	66993529
chr11	5prim	67006920	67007440
chr11	5prim	67028235	67029518
chr11	5prim	67031643	67033007
chr11	5prim	67107504	67108529
chr11	5prim	67130726	67131302
chr11	5prim	67140113	67140385
chr11	5prim	67153420	67154870
chr11	5prim	67554378	67554989
chr11	5prim	67562827	67563187
chr11	5prim	67644553	67646344
chr11	5prim	67736587	67738644
chr11	5prim	67795876	67796456
chr11	5prim	67836941	67837507
chr11	5prim	67984436	67985184
chr11	5prim	68207935	68209422
chr11	5prim	68274243	68274755
chr11	5prim	68275330	68275544
chr11	5prim	68363258	68363906
chr11	5prim	68364731	68365995
chr11	5prim	68367826	68368383
chr11	5prim	68427683	68428558
chr11	5prim	68529372	68529685
chr11	5prim	68529860	68530288
chr11	5prim	68535145	68535427
chr11	5prim	68572917	68573527
chr11	5prim	69160317	69167777
chr11	5prim	69198935	69199510
chr11	5prim	69227021	69229110
chr11	5prim	69298007	69299727
chr11	5prim	69340970	69343647
chr11	5prim	69601986	69602845
chr11	5prim	69611567	69611857
chr11	5prim	69726747	69727454
chr11	5prim	69793885	69795145
chr11	5prim	69921877	69922649
chr11	5prim	70185976	70186265
chr11	5prim	70836662	70837479
chr11	5prim	70841745	70842328
chr11	5prim	70995868	70997136
chr11	5prim	71175219	71176713
chr11	5prim	71469033	71469608
chr11	5prim	71491851	71492177
chr11	5prim	71501316	71501623
chr11	5prim	71611895	71613969
chr11	5prim	71629760	71630176
chr11	5prim	71632464	71633307
chr11	5prim	71822803	71823284
chr11	5prim	72030870	72032006
chr11	5prim	72115324	72115653
chr11	5prim	72140740	72141365
chr11	5prim	72143532	72143857
chr11	5prim	72169929	72170292
chr11	5prim	72182313	72182775
chr11	5prim	72202653	72203746
chr11	5prim	72210260	72211422
chr11	5prim	72529824	72531808
chr11	5prim	72606630	72607533
chr11	5prim	72622927	72623876
chr11	5prim	72696100	72698211
chr11	5prim	72764877	72765942
chr11	5prim	72986447	72987148
chr11	5prim	73148923	73150131
chr11	5prim	73176595	73176913
chr11	5prim	73265321	73265750
chr11	5prim	73371350	73372450
chr11	5prim	73559547	73560220
chr11	5prim	73700076	73700351
chr11	5prim	73786542	73787585
chr11	5prim	73881783	73882504
chr11	5prim	73981177	73981688
chr11	5prim	74119908	74120522
chr11	5prim	74337579	74338021
chr11	5prim	74377463	74377834
chr11	5prim	74739872	74740625
chr11	5prim	74788141	74788572
chr11	5prim	74817102	74817465
chr11	5prim	74818385	74819497
chr11	5prim	74913837	74915429
chr11	5prim	74950598	74951264
chr11	5prim	74955014	74955680
chr11	5prim	75056064	75057530
chr11	5prim	75157110	75157820
chr11	5prim	75203359	75203564
chr11	5prim	75204044	75204574
chr11	5prim	75594919	75595574
chr11	5prim	75596389	75599732
chr11	5prim	75599817	75600024
chr11	5prim	75769177	75770286
chr11	5prim	75833055	75834475
chr11	5prim	76059097	76059943
chr11	5prim	76172064	76173320
chr11	5prim	76249611	76249939
chr11	5prim	76428340	76429426
chr11	5prim	76455217	76456101
chr11	5prim	76491537	76491987
chr11	5prim	76800384	76800736
chr11	5prim	76861841	76863152
chr11	5prim	76978008	76979039
chr11	5prim	77026071	77026607
chr11	5prim	77208834	77209910
chr11	5prim	77383248	77383683
chr11	5prim	77468126	77468749
chr11	5prim	77528130	77528493
chr11	5prim	77805613	77807048
chr11	5prim	77963053	77963643
chr11	5prim	78064837	78065072
chr11	5prim	82121083	82122624
chr11	5prim	82289907	82290492
chr11	5prim	82545608	82546208
chr11	5prim	82582126	82583308
chr11	5prim	82674290	82675184
chr11	5prim	85016991	85017277
chr11	5prim	85036513	85036874
chr11	5prim	85052520	85053882
chr11	5prim	85243556	85244099
chr11	5prim	85457373	85458045
chr11	5prim	85633033	85633238
chr11	5prim	85633456	85634165
chr11	5prim	85763341	85763654
chr11	5prim	86060343	86061234
chr11	5prim	86188832	86189537
chr11	5prim	86343549	86344215
chr11	5prim	86344689	86344937
chr11	5prim	86426308	86426741
chr11	5prim	87547891	87548262
chr11	5prim	87710149	87710690
chr11	5prim	88864064	88864366
chr11	5prim	89595390	89596006
chr11	5prim	92342437	92343082
chr11	5prim	92570408	92571039
chr11	5prim	92915462	92916452
chr11	5prim	93034326	93034921
chr11	5prim	93113733	93114723
chr11	5prim	93156957	93157778
chr11	5prim	93501208	93502421
chr11	5prim	93773874	93774496
chr11	5prim	93866320	93867060
chr11	5prim	93916542	93918561
chr11	5prim	94141014	94142344
chr11	5prim	94345939	94346708
chr11	5prim	94462245	94463259
chr11	5prim	94603401	94604221
chr11	5prim	94605005	94605236
chr11	5prim	95162108	95163691
chr11	5prim	95296560	95297013
chr11	5prim	95762184	95763235
chr11	5prim	98396753	98397031
chr11	5prim	100503240	100504984
chr11	5prim	100505156	100505647
chr11	5prim	100958567	100959894
chr11	5prim	101290804	101291338
chr11	5prim	101423283	101423703
chr11	5prim	101485842	101487540
chr11	5prim	101693389	101693650
chr11	5prim	101722784	101723457
chr11	5prim	101827739	101828972
chr11	5prim	102467484	102468259
chr11	5prim	103412615	103413200
chr11	5prim	103539746	103540268
chr11	5prim	104986336	104986632
chr11	5prim	105397935	105398162
chr11	5prim	105453307	105454040
chr11	5prim	106393533	106395413
chr11	5prim	106966953	106967858
chr11	5prim	107234159	107234796
chr11	5prim	107304168	107305190
chr11	5prim	107384710	107385608
chr11	5prim	107497214	107497941
chr11	5prim	107598421	107599179
chr11	5prim	107873708	107874617
chr11	5prim	107968808	107969313
chr11	5prim	108040794	108041406
chr11	5prim	108798729	108800193
chr11	5prim	109671774	109672969
chr11	5prim	109805784	109806544
chr11	5prim	110087049	110089093
chr11	5prim	110674514	110675638
chr11	5prim	110888378	110889102
chr11	5prim	110890547	110890922
chr11	5prim	110916142	110917409
chr11	5prim	110977933	110979149
chr11	5prim	111141804	111142424
chr11	5prim	111247163	111247502
chr11	5prim	111254780	111255288
chr11	5prim	111312817	111313413
chr11	5prim	111400786	111401657
chr11	5prim	111450268	111450661
chr11	5prim	111462562	111462891
chr11	5prim	111602232	111602757
chr11	5prim	112690542	112690873
chr11	5prim	112763653	112764031
chr11	5prim	112850278	112851538
chr11	5prim	113149509	113149867
chr11	5prim	113251026	113251903
chr11	5prim	113434843	113437400
chr11	5prim	113776009	113776900
chr11	5prim	113815211	113815796
chr11	5prim	114878784	114881091
chr11	5prim	116148519	116149102
chr11	5prim	116163621	116164105
chr11	5prim	116166244	116166620
chr11	5prim	116197159	116197570
chr11	5prim	116211691	116212120
chr11	5prim	116474059	116474722
chr11	5prim	116519909	116520770
chr11	5prim	116554609	116555444
chr11	5prim	116607952	116608662
chr11	5prim	116608935	116609151
chr11	5prim	116691554	116692189
chr11	5prim	116703633	116704160
chr11	5prim	117171844	117173351
chr11	5prim	117252312	117252927
chr11	5prim	117361848	117362508
chr11	5prim	117528562	117529404
chr11	5prim	117735374	117735578
chr11	5prim	117777471	117777756
chr11	5prim	117810632	117812915
chr11	5prim	117906445	117907279
chr11	5prim	117948297	117948841
chr11	5prim	117983445	117987106
chr11	5prim	118010718	118010951
chr11	5prim	118166515	118168236
chr11	5prim	118286270	118286942
chr11	5prim	118347589	118348143
chr11	5prim	118373851	118374414
chr11	5prim	118394088	118395325
chr11	5prim	118432584	118433622
chr11	5prim	118460784	118461042
chr11	5prim	118470227	118471674
chr11	5prim	118477391	118477619
chr11	5prim	118483088	118483995
chr11	5prim	118497096	118497961
chr11	5prim	118524853	118526097
chr11	5prim	118544639	118545154
chr11	5prim	118581851	118582487
chr11	5prim	118692157	118693104
chr11	5prim	118710233	118710778
chr11	5prim	118715500	118716868
chr11	5prim	118739690	118740424
chr11	5prim	118757340	118757774
chr11	5prim	118797899	118798101
chr11	5prim	118798530	118799153
chr11	5prim	119103592	119105367
chr11	5prim	119513256	119513920
chr11	5prim	119544811	119545495
chr11	5prim	119586697	119587555
chr11	5prim	119615707	119615929
chr11	5prim	119701015	119701582
chr11	5prim	119711670	119712859
chr11	5prim	120399899	120400292
chr11	5prim	120668454	120669162
chr11	5prim	120827748	120828512
chr11	5prim	122031488	122032689
chr11	5prim	122258596	122259161
chr11	5prim	122437383	122439013
chr11	5prim	122570636	122571394
chr11	5prim	122571727	122572196
chr11	5prim	123029943	123030895
chr11	5prim	123117108	123117755
chr11	5prim	123997874	123998363
chr11	5prim	124048594	124049256
chr11	5prim	124114762	124115681
chr11	5prim	124133577	124134800
chr11	5prim	124134933	124135136
chr11	5prim	124137273	124138449
chr11	5prim	124174587	124175729
chr11	5prim	124240279	124241675
chr11	5prim	124243922	124244221
chr11	5prim	124251119	124251983
chr11	5prim	124296024	124296564
chr11	5prim	124437940	124438867
chr11	5prim	124486529	124486979
chr11	5prim	124539453	124539705
chr11	5prim	124540106	124541636
chr11	5prim	124870347	124871529
chr11	5prim	124967533	124968094
chr11	5prim	125000443	125001076
chr11	5prim	125262265	125263317
chr11	5prim	125279477	125279794
chr11	5prim	125437292	125438213
chr11	5prim	125586579	125587238
chr11	5prim	125643569	125644376
chr11	5prim	125657932	125658610
chr11	5prim	125678749	125679252
chr11	5prim	125730565	125731283
chr11	5prim	125791661	125792080
chr11	5prim	126375436	126375762
chr11	5prim	126378301	126379019
chr11	5prim	127896922	127897821
chr11	5prim	128067881	128070221
chr11	5prim	128265651	128266443
chr11	5prim	128653707	128655127
chr11	5prim	128748168	128748667
chr11	5prim	128749208	128749777
chr11	5prim	128750318	128751605
chr11	5prim	129190947	129191421
chr11	5prim	129270355	129270827
chr11	5prim	129376900	129378633
chr11	5prim	129444146	129446008
chr11	5prim	129534868	129535472
chr11	5prim	129689158	129689878
chr11	5prim	129802611	129803727
chr11	5prim	129823444	129825408
chr11	5prim	130291321	130291844
chr11	5prim	131285538	131286742
chr11	5prim	132317872	132318285
chr11	5prim	132318772	132319605
chr11	5prim	133293181	133296478
chr11	5prim	133444060	133444891
chr11	5prim	133499919	133500300
chr11	5prim	133598906	133600701
chr11	5prim	133627972	133628191
chr11	5prim	133628419	133629206
chr11	5prim	133650769	133652390
chr11	5prim	133706994	133707617
chr11	5prim	133716969	133717821
chr11	5prim	133736937	133737168
chr11	5prim	133762638	133762841
chr11	5prim	133786590	133788129
