# Supplementary material for: Intergenic, gene terminal, and intragenic CpG islands in the human genome
Source: BMC Genomics. 2010 Jan 19;11:48. doi: 10.1186/1471-2164-11-48 (PMC2817693; doi:10.1186/1471-2164-11-48)
Supplement: Additional file 3 — CGI classes. The archive contains classes of CGIs used for calculation of CAGE tag frequency. [file 1471-2164-11-48-S3.ZIP › 4gr_5prim/4gr_5prim_chr12.txt]

chr12	5prim	45927	46661
chr12	5prim	438963	440623
chr12	5prim	731703	733674
chr12	5prim	928742	929691
chr12	5prim	969818	971046
chr12	5prim	1572899	1574493
chr12	5prim	1609547	1610094
chr12	5prim	1670135	1671000
chr12	5prim	1983604	1984142
chr12	5prim	2033550	2033809
chr12	5prim	2094670	2094906
chr12	5prim	2670400	2671323
chr12	5prim	2773650	2775450
chr12	5prim	2792110	2792388
chr12	5prim	2856239	2856900
chr12	5prim	2869926	2870899
chr12	5prim	2938221	2939705
chr12	5prim	3056272	3057229
chr12	5prim	3179073	3180531
chr12	5prim	3470227	3473269
chr12	5prim	3732329	3732867
chr12	5prim	3818183	3818881
chr12	5prim	3852507	3852969
chr12	5prim	4248627	4252483
chr12	5prim	4253454	4254666
chr12	5prim	4300304	4301008
chr12	5prim	4424666	4424885
chr12	5prim	4518105	4518314
chr12	5prim	4628438	4628692
chr12	5prim	4788534	4789918
chr12	5prim	4888846	4891432
chr12	5prim	5023273	5024607
chr12	5prim	5473848	5474251
chr12	5prim	6179413	6180653
chr12	5prim	6289864	6290285
chr12	5prim	6308533	6309192
chr12	5prim	6342921	6343583
chr12	5prim	6363150	6363783
chr12	5prim	6449816	6450690
chr12	5prim	6457081	6457373
chr12	5prim	6472621	6472847
chr12	5prim	6473180	6473567
chr12	5prim	6513522	6514868
chr12	5prim	6519938	6520158
chr12	5prim	6527988	6528234
chr12	5prim	6534686	6535597
chr12	5prim	6547260	6548016
chr12	5prim	6585761	6586090
chr12	5prim	6586341	6587051
chr12	5prim	6599509	6600571
chr12	5prim	6626262	6626940
chr12	5prim	6642519	6642840
chr12	5prim	6668374	6669183
chr12	5prim	6679475	6680077
chr12	5prim	6703319	6703752
chr12	5prim	6732082	6732666
chr12	5prim	6732933	6733250
chr12	5prim	6745742	6747184
chr12	5prim	6753116	6753445
chr12	5prim	6803537	6803866
chr12	5prim	6807831	6808900
chr12	5prim	6831266	6832134
chr12	5prim	6846653	6847654
chr12	5prim	6852580	6853197
chr12	5prim	6893522	6894350
chr12	5prim	6907216	6908185
chr12	5prim	6923410	6924188
chr12	5prim	6995795	6996617
chr12	5prim	7233341	7233684
chr12	5prim	7233808	7234065
chr12	5prim	7916631	7917175
chr12	5prim	8076231	8076883
chr12	5prim	8125956	8126287
chr12	5prim	8741230	8742670
chr12	5prim	8958213	8958747
chr12	5prim	8993417	8994070
chr12	5prim	9108595	9108982
chr12	5prim	10256636	10256988
chr12	5prim	10657222	10657598
chr12	5prim	10717798	10718053
chr12	5prim	10766404	10767447
chr12	5prim	11215038	11215598
chr12	5prim	11693120	11693485
chr12	5prim	11694019	11694250
chr12	5prim	12310946	12311808
chr12	5prim	12394209	12394732
chr12	5prim	12401178	12401695
chr12	5prim	12605900	12606467
chr12	5prim	12656018	12656472
chr12	5prim	12761065	12762515
chr12	5prim	12857390	12857616
chr12	5prim	12935309	12935934
chr12	5prim	13044086	13044351
chr12	5prim	13044680	13045016
chr12	5prim	13045355	13046133
chr12	5prim	13088505	13089095
chr12	5prim	13145316	13145898
chr12	5prim	14025893	14026509
chr12	5prim	14409792	14410242
chr12	5prim	14611515	14612360
chr12	5prim	14814144	14815241
chr12	5prim	14818558	14819290
chr12	5prim	14847258	14847738
chr12	5prim	15265253	15265781
chr12	5prim	15366585	15367168
chr12	5prim	15832985	15834007
chr12	5prim	15926198	15927103
chr12	5prim	15955347	15955801
chr12	5prim	19173908	19175168
chr12	5prim	19483450	19484952
chr12	5prim	20412883	20414389
chr12	5prim	21481736	21482052
chr12	5prim	21545663	21546223
chr12	5prim	21571675	21572249
chr12	5prim	21701755	21702033
chr12	5prim	21985221	21986624
chr12	5prim	22090329	22090856
chr12	5prim	22378102	22379933
chr12	5prim	22588047	22588995
chr12	5prim	22669255	22669568
chr12	5prim	24606223	24607510
chr12	5prim	24946866	24947513
chr12	5prim	24992874	24993340
chr12	5prim	25239306	25239666
chr12	5prim	26166316	26167145
chr12	5prim	26169807	26170974
chr12	5prim	26239527	26240397
chr12	5prim	26876720	26877571
chr12	5prim	26982425	26983124
chr12	5prim	27058263	27058731
chr12	5prim	27066609	27067110
chr12	5prim	27288249	27288913
chr12	5prim	27376950	27377943
chr12	5prim	27754900	27755348
chr12	5prim	27824056	27825005
chr12	5prim	28014290	28015040
chr12	5prim	28019157	28019842
chr12	5prim	29193301	29194221
chr12	5prim	29424713	29425183
chr12	5prim	29425357	29425575
chr12	5prim	29827262	29828700
chr12	5prim	30739531	30740283
chr12	5prim	30798626	30799512
chr12	5prim	31117610	31118453
chr12	5prim	31367984	31370733
chr12	5prim	31634027	31635591
chr12	5prim	31772897	31773728
chr12	5prim	31836073	31836497
chr12	5prim	32150516	32151432
chr12	5prim	32723397	32724245
chr12	5prim	32799641	32800248
chr12	5prim	32940568	32941365
chr12	5prim	33483030	33484317
chr12	5prim	34066497	34066722
chr12	5prim	36996659	36996910
chr12	5prim	37585515	37585896
chr12	5prim	37586736	37586947
chr12	5prim	38122478	38123766
chr12	5prim	38785229	38786284
chr12	5prim	38904622	38905180
chr12	5prim	39372789	39373369
chr12	5prim	40824392	40825155
chr12	5prim	40917491	40918886
chr12	5prim	41006028	41006386
chr12	5prim	41162921	41164460
chr12	5prim	41269099	41270148
chr12	5prim	41270354	41270647
chr12	5prim	42230986	42232552
chr12	5prim	42438773	42439189
chr12	5prim	42485897	42486672
chr12	5prim	42515977	42516431
chr12	5prim	43556097	43557102
chr12	5prim	43730469	43731653
chr12	5prim	43895980	43897019
chr12	5prim	44406993	44407899
chr12	5prim	44408738	44410371
chr12	5prim	44947321	44949675
chr12	5prim	45051401	45052900
chr12	5prim	45759444	45760387
chr12	5prim	45915301	45915947
chr12	5prim	46385584	46386172
chr12	5prim	46438821	46439413
chr12	5prim	46439596	46439818
chr12	5prim	46453264	46453845
chr12	5prim	46492988	46493393
chr12	5prim	46499376	46500455
chr12	5prim	46584912	46585804
chr12	5prim	46643462	46643774
chr12	5prim	46684156	46684998
chr12	5prim	46685435	46685639
chr12	5prim	46785730	46786499
chr12	5prim	46837091	46837785
chr12	5prim	46863628	46864841
chr12	5prim	46878244	46879052
chr12	5prim	47009590	47010143
chr12	5prim	47030585	47031366
chr12	5prim	47208041	47208396
chr12	5prim	47361756	47362568
chr12	5prim	47396322	47397148
chr12	5prim	47462694	47463421
chr12	5prim	47468688	47468925
chr12	5prim	47469316	47469549
chr12	5prim	47498363	47498909
chr12	5prim	47531923	47532440
chr12	5prim	47604753	47605743
chr12	5prim	47637106	47637654
chr12	5prim	47649931	47650710
chr12	5prim	47657957	47661817
chr12	5prim	47676884	47678708
chr12	5prim	47679406	47679628
chr12	5prim	47698566	47699023
chr12	5prim	47749708	47750256
chr12	5prim	47772033	47772244
chr12	5prim	47774230	47774469
chr12	5prim	47790302	47790909
chr12	5prim	47810339	47811759
chr12	5prim	47868363	47869148
chr12	5prim	47944513	47945442
chr12	5prim	47975140	47977627
chr12	5prim	48002897	48003285
chr12	5prim	48015995	48017429
chr12	5prim	48024947	48027108
chr12	5prim	48046488	48047394
chr12	5prim	48069232	48069460
chr12	5prim	48217890	48219904
chr12	5prim	48247897	48248486
chr12	5prim	48303240	48303733
chr12	5prim	48386709	48387854
chr12	5prim	48474922	48475228
chr12	5prim	48522905	48523242
chr12	5prim	48583847	48584255
chr12	5prim	48641106	48642430
chr12	5prim	48647634	48647919
chr12	5prim	48705202	48705667
chr12	5prim	48737464	48738210
chr12	5prim	48765153	48765596
chr12	5prim	48791405	48792502
chr12	5prim	48846993	48847653
chr12	5prim	49080816	49081187
chr12	5prim	49184888	49185431
chr12	5prim	49443765	49445109
chr12	5prim	49522900	49523191
chr12	5prim	49705907	49706614
chr12	5prim	49727865	49728454
chr12	5prim	49763126	49763819
chr12	5prim	49852947	49853339
chr12	5prim	49897159	49897991
chr12	5prim	49918756	49919429
chr12	5prim	49949671	49950678
chr12	5prim	50071546	50072088
chr12	5prim	50104727	50105433
chr12	5prim	50270741	50271551
chr12	5prim	50494163	50495140
chr12	5prim	50587068	50587850
chr12	5prim	50595301	50595604
chr12	5prim	50631798	50632170
chr12	5prim	50686734	50687963
chr12	5prim	50716786	50717865
chr12	5prim	50730820	50731688
chr12	5prim	50749615	50750469
chr12	5prim	50913060	50913844
chr12	5prim	50971212	50971489
chr12	5prim	50981994	50982271
chr12	5prim	51001067	51001318
chr12	5prim	51047101	51047366
chr12	5prim	51281039	51281579
chr12	5prim	51583709	51584091
chr12	5prim	51629072	51629429
chr12	5prim	51686139	51687163
chr12	5prim	51726846	51727107
chr12	5prim	51727651	51727973
chr12	5prim	51734275	51734673
chr12	5prim	51759081	51759758
chr12	5prim	51777839	51778222
chr12	5prim	51860292	51861417
chr12	5prim	51911896	51912260
chr12	5prim	51931986	51932338
chr12	5prim	51948195	51948696
chr12	5prim	51975494	51975837
chr12	5prim	51979708	51980295
chr12	5prim	52001400	52001783
chr12	5prim	52060603	52060870
chr12	5prim	52121562	52121835
chr12	5prim	52131935	52132873
chr12	5prim	52172829	52173368
chr12	5prim	52179462	52179877
chr12	5prim	52180717	52181580
chr12	5prim	52306079	52306550
chr12	5prim	52355892	52356444
chr12	5prim	52357320	52357532
chr12	5prim	52619072	52619998
chr12	5prim	52631830	52632183
chr12	5prim	52633044	52633368
chr12	5prim	52634962	52635645
chr12	5prim	52640796	52641758
chr12	5prim	52653082	52655370
chr12	5prim	52664963	52666369
chr12	5prim	52679641	52680915
chr12	5prim	52686173	52686762
chr12	5prim	52688949	52689614
chr12	5prim	52694693	52694980
chr12	5prim	52697976	52698398
chr12	5prim	52699257	52699613
chr12	5prim	52709694	52709979
chr12	5prim	52710877	52711440
chr12	5prim	52713292	52714976
chr12	5prim	52726909	52727810
chr12	5prim	52732143	52732380
chr12	5prim	52734011	52734358
chr12	5prim	52959589	52959817
chr12	5prim	52960081	52961255
chr12	5prim	53071167	53071505
chr12	5prim	53098248	53098469
chr12	5prim	53098969	53099458
chr12	5prim	53268200	53268858
chr12	5prim	54387479	54387867
chr12	5prim	54396065	54396565
chr12	5prim	54408284	54409453
chr12	5prim	54423050	54424051
chr12	5prim	54497592	54497820
chr12	5prim	54509530	54509865
chr12	5prim	54510053	54510579
chr12	5prim	54607006	54607895
chr12	5prim	54612041	54612490
chr12	5prim	54615785	54616057
chr12	5prim	54646734	54647176
chr12	5prim	54653903	54654439
chr12	5prim	54721840	54722673
chr12	5prim	54759059	54760660
chr12	5prim	54784135	54785314
chr12	5prim	54798128	54798676
chr12	5prim	54808507	54808721
chr12	5prim	54809210	54809552
chr12	5prim	54832459	54832678
chr12	5prim	54869673	54869949
chr12	5prim	54901790	54902034
chr12	5prim	54904262	54904641
chr12	5prim	54946709	54947398
chr12	5prim	54979947	54980612
chr12	5prim	54995725	54996377
chr12	5prim	55013928	55014263
chr12	5prim	55040128	55040590
chr12	5prim	55129113	55129522
chr12	5prim	55167668	55168969
chr12	5prim	55325314	55326090
chr12	5prim	55367557	55368712
chr12	5prim	55405244	55405641
chr12	5prim	55432110	55432600
chr12	5prim	55686135	55686493
chr12	5prim	55758541	55758886
chr12	5prim	55767064	55769383
chr12	5prim	55807791	55808426
chr12	5prim	55896243	55897435
chr12	5prim	55909687	55910170
chr12	5prim	55918199	55920845
chr12	5prim	55921507	55921839
chr12	5prim	55922824	55923940
chr12	5prim	56110422	56110662
chr12	5prim	56139982	56140240
chr12	5prim	56168017	56168302
chr12	5prim	56200074	56200301
chr12	5prim	56200652	56201087
chr12	5prim	56202589	56203077
chr12	5prim	56226830	56227248
chr12	5prim	56229929	56230193
chr12	5prim	56271043	56271569
chr12	5prim	56290147	56290516
chr12	5prim	56291249	56291618
chr12	5prim	56299438	56299919
chr12	5prim	56300975	56301964
chr12	5prim	56307561	56308304
chr12	5prim	56311928	56313323
chr12	5prim	56373798	56374296
chr12	5prim	56416095	56416628
chr12	5prim	56417137	56418314
chr12	5prim	56418745	56419001
chr12	5prim	56432120	56432627
chr12	5prim	56435155	56436048
chr12	5prim	56445122	56446267
chr12	5prim	56451830	56452229
chr12	5prim	56452519	56453008
chr12	5prim	56525107	56527313
chr12	5prim	57599826	57600719
chr12	5prim	60871035	60872535
chr12	5prim	60940132	60940944
chr12	5prim	61146650	61147122
chr12	5prim	61282426	61283899
chr12	5prim	61614410	61615402
chr12	5prim	61829903	61831234
chr12	5prim	62348103	62349041
chr12	5prim	62459715	62460505
chr12	5prim	62523670	62524668
chr12	5prim	62902091	62902653
chr12	5prim	63084201	63085211
chr12	5prim	63131866	63132581
chr12	5prim	63290060	63291166
chr12	5prim	63439136	63439756
chr12	5prim	63801145	63802130
chr12	5prim	63849462	63850663
chr12	5prim	63958658	63959517
chr12	5prim	64503894	64506448
chr12	5prim	64810731	64811059
chr12	5prim	64849469	64850212
chr12	5prim	64868962	64869612
chr12	5prim	65949308	65950314
chr12	5prim	66328433	66330143
chr12	5prim	67012114	67012742
chr12	5prim	67290487	67291644
chr12	5prim	67366847	67367419
chr12	5prim	67426082	67426473
chr12	5prim	67487889	67488930
chr12	5prim	67613288	67613799
chr12	5prim	67919539	67920362
chr12	5prim	68039712	68040355
chr12	5prim	68150261	68150740
chr12	5prim	68265332	68265991
chr12	5prim	68418607	68419826
chr12	5prim	69045704	69047319
chr12	5prim	69289891	69290324
chr12	5prim	70119459	70120656
chr12	5prim	70343035	70344054
chr12	5prim	70366056	70366528
chr12	5prim	70434744	70435607
chr12	5prim	70519590	70519902
chr12	5prim	70951950	70953818
chr12	5prim	73887348	73888019
chr12	5prim	73889258	73889611
chr12	5prim	74010096	74010473
chr12	5prim	74071066	74071508
chr12	5prim	74191486	74191785
chr12	5prim	74710901	74712583
chr12	5prim	74763984	74765398
chr12	5prim	75244377	75244754
chr12	5prim	75455175	75456298
chr12	5prim	75659986	75660873
chr12	5prim	75775100	75775684
chr12	5prim	75961415	75962410
chr12	5prim	78585999	78587622
chr12	5prim	78830794	78831770
chr12	5prim	79604502	79605184
chr12	5prim	79613193	79613594
chr12	5prim	79833076	79833982
chr12	5prim	79974037	79974587
chr12	5prim	80654788	80655142
chr12	5prim	81254472	81255214
chr12	5prim	81583130	81584114
chr12	5prim	83807668	83807890
chr12	5prim	83808131	83808344
chr12	5prim	83808750	83809297
chr12	5prim	84176346	84177168
chr12	5prim	86931573	86932074
chr12	5prim	87038203	87038616
chr12	5prim	87475928	87477134
chr12	5prim	88247636	88250612
chr12	5prim	88421480	88422372
chr12	5prim	89850272	89850564
chr12	5prim	91041178	91042801
chr12	5prim	91824810	91825966
chr12	5prim	92273933	92274757
chr12	5prim	92337403	92338557
chr12	5prim	92363672	92364007
chr12	5prim	92466431	92469863
chr12	5prim	92573761	92574123
chr12	5prim	93044195	93046468
chr12	5prim	93546019	93546780
chr12	5prim	93899850	93900079
chr12	5prim	93969118	93969932
chr12	5prim	94113302	94114465
chr12	5prim	94370052	94370487
chr12	5prim	94444374	94445447
chr12	5prim	94686341	94687667
chr12	5prim	94754488	94754714
chr12	5prim	94755023	94755497
chr12	5prim	94838713	94839036
chr12	5prim	94839471	94839879
chr12	5prim	94891873	94892143
chr12	5prim	94931482	94931977
chr12	5prim	95090307	95090558
chr12	5prim	95091099	95091613
chr12	5prim	95295659	95296998
chr12	5prim	95803270	95803755
chr12	5prim	97411520	97412729
chr12	5prim	97489661	97490671
chr12	5prim	97540740	97541951
chr12	5prim	98880711	98881050
chr12	5prim	99038384	99039088
chr12	5prim	99095721	99096282
chr12	5prim	99096954	99097267
chr12	5prim	99163216	99164114
chr12	5prim	99469761	99470313
chr12	5prim	100105855	100106401
chr12	5prim	100176258	100176624
chr12	5prim	100303515	100304621
chr12	5prim	100593512	100594834
chr12	5prim	100635221	100635883
chr12	5prim	100726730	100727082
chr12	5prim	100773222	100774269
chr12	5prim	101016135	101016543
chr12	5prim	101813507	101813720
chr12	5prim	101852556	101852889
chr12	5prim	101854046	101855162
chr12	5prim	102391615	102392310
chr12	5prim	102736740	102737794
chr12	5prim	102825484	102827278
chr12	5prim	102852970	102853536
chr12	5prim	102861873	102862490
chr12	5prim	102960233	102961554
chr12	5prim	103033641	103035006
chr12	5prim	103111864	103112639
chr12	5prim	103183204	103183563
chr12	5prim	103185068	103185460
chr12	5prim	103199815	103200451
chr12	5prim	103352720	103354862
chr12	5prim	104003800	104004375
chr12	5prim	104132157	104132566
chr12	5prim	104226739	104227519
chr12	5prim	105034573	105036163
chr12	5prim	105143347	105144841
chr12	5prim	105198699	105199666
chr12	5prim	105253883	105254432
chr12	5prim	105476879	105477227
chr12	5prim	105477676	105478181
chr12	5prim	105479855	105480180
chr12	5prim	105481896	105483553
chr12	5prim	105670229	105671214
chr12	5prim	105851619	105852556
chr12	5prim	105883025	105883543
chr12	5prim	105989079	105990278
chr12	5prim	106214070	106216574
chr12	5prim	106477309	106477772
chr12	5prim	106581909	106582360
chr12	5prim	106656861	106657604
chr12	5prim	106671453	106672037
chr12	5prim	107025417	107026319
chr12	5prim	107411169	107411942
chr12	5prim	107456962	107457490
chr12	5prim	107458655	107459225
chr12	5prim	107626690	107628430
chr12	5prim	107753671	107754052
chr12	5prim	107952958	107953393
chr12	5prim	107993827	107994079
chr12	5prim	107997984	107999151
chr12	5prim	108192292	108192546
chr12	5prim	108209546	108211098
chr12	5prim	108377851	108378358
chr12	5prim	108473714	108474319
chr12	5prim	108733763	108734302
chr12	5prim	108780731	108781498
chr12	5prim	108800700	108801311
chr12	5prim	108896517	108896925
chr12	5prim	108899857	108900371
chr12	5prim	109024815	109025420
chr12	5prim	109181112	109182782
chr12	5prim	109303741	109304268
chr12	5prim	109350581	109350965
chr12	5prim	109368599	109369903
chr12	5prim	109402176	109402893
chr12	5prim	109482831	109483912
chr12	5prim	109514413	109514870
chr12	5prim	109589331	109590067
chr12	5prim	109642726	109643748
chr12	5prim	109933781	109934298
chr12	5prim	109934680	109936266
chr12	5prim	109937673	109937962
chr12	5prim	110263554	110263964
chr12	5prim	110269279	110269780
chr12	5prim	110305658	110307112
chr12	5prim	110318616	110319470
chr12	5prim	110498332	110500278
chr12	5prim	110586140	110586779
chr12	5prim	110667218	110667699
chr12	5prim	110742412	110743434
chr12	5prim	110913625	110914576
chr12	5prim	111008867	111009426
chr12	5prim	111025904	111026508
chr12	5prim	111084902	111085535
chr12	5prim	111309675	111309920
chr12	5prim	111319177	111319963
chr12	5prim	111838905	111839213
chr12	5prim	111957109	111958254
chr12	5prim	111993634	111994196
chr12	5prim	112035697	112036478
chr12	5prim	112085481	112086651
chr12	5prim	112121758	112122377
chr12	5prim	112235179	112235654
chr12	5prim	112258937	112259567
chr12	5prim	112371607	112373401
chr12	5prim	112866722	112867097
chr12	5prim	113301032	113301609
chr12	5prim	113303573	113304449
chr12	5prim	113305742	113306330
chr12	5prim	113308581	113310370
chr12	5prim	113574734	113575347
chr12	5prim	113583494	113585665
chr12	5prim	113587449	113587872
chr12	5prim	115638343	115639156
chr12	5prim	115650523	115650745
chr12	5prim	115781428	115782241
chr12	5prim	115782540	115782773
chr12	5prim	115811365	115811927
chr12	5prim	115999010	116000141
chr12	5prim	116090370	116091208
chr12	5prim	116260796	116262168
chr12	5prim	116917111	116917716
chr12	5prim	116961823	116962193
chr12	5prim	117003774	117004855
chr12	5prim	117036450	117037451
chr12	5prim	117272044	117273741
chr12	5prim	117881311	117881554
chr12	5prim	117881825	117882530
chr12	5prim	118235073	118235314
chr12	5prim	118568222	118568952
chr12	5prim	118777567	118777889
chr12	5prim	119016899	119017944
chr12	5prim	119094942	119095504
chr12	5prim	119101308	119101836
chr12	5prim	119112934	119113248
chr12	5prim	119114431	119114663
chr12	5prim	119165696	119166261
chr12	5prim	119268971	119269746
chr12	5prim	119338374	119339086
chr12	5prim	119346767	119347423
chr12	5prim	119369398	119370614
chr12	5prim	119396369	119397433
chr12	5prim	119429508	119429758
chr12	5prim	119434887	119435167
chr12	5prim	119481448	119482089
chr12	5prim	119540881	119542203
chr12	5prim	119586831	119588199
chr12	5prim	119626192	119626633
chr12	5prim	119804134	119805156
chr12	5prim	119879205	119879537
chr12	5prim	119916873	119917077
chr12	5prim	120110425	120110936
chr12	5prim	120174566	120174882
chr12	5prim	120196765	120197889
chr12	5prim	120252690	120252994
chr12	5prim	120300100	120301116
chr12	5prim	120478890	120480413
chr12	5prim	120480890	120481177
chr12	5prim	120526896	120527862
chr12	5prim	120693623	120695079
chr12	5prim	120697826	120698030
chr12	5prim	120700748	120702071
chr12	5prim	120789202	120789764
chr12	5prim	120819035	120819573
chr12	5prim	121192528	121192918
chr12	5prim	121212680	121213986
chr12	5prim	121234934	121236251
chr12	5prim	121275649	121276108
chr12	5prim	121431284	121431891
chr12	5prim	121509875	121510524
chr12	5prim	121536141	121536645
chr12	5prim	121761874	121762544
chr12	5prim	121844630	121845923
chr12	5prim	121905213	121905774
chr12	5prim	121969091	121969445
chr12	5prim	121975748	121976087
chr12	5prim	121984031	121984912
chr12	5prim	121989700	121990852
chr12	5prim	122242247	122243268
chr12	5prim	122280126	122281288
chr12	5prim	122393147	122394261
chr12	5prim	122398674	122399477
chr12	5prim	122445462	122446342
chr12	5prim	122467519	122467881
chr12	5prim	122542473	122543874
chr12	5prim	122593815	122594579
chr12	5prim	122611097	122611895
chr12	5prim	122642977	122643359
chr12	5prim	122680458	122681051
chr12	5prim	122721526	122722387
chr12	5prim	122946461	122947043
chr12	5prim	122981453	122983608
chr12	5prim	123304985	123305186
chr12	5prim	123313439	123313764
chr12	5prim	123345899	123346473
chr12	5prim	123354033	123354370
chr12	5prim	123356013	123356310
chr12	5prim	123381436	123381681
chr12	5prim	123398121	123398888
chr12	5prim	123425944	123426321
chr12	5prim	123426434	123426723
chr12	5prim	123436123	123436344
chr12	5prim	123454752	123455041
chr12	5prim	123466194	123466464
chr12	5prim	123475585	123475819
chr12	5prim	123526886	123527313
chr12	5prim	123527760	123527981
chr12	5prim	123528097	123528362
chr12	5prim	123872664	123873568
chr12	5prim	123923438	123924779
chr12	5prim	123998294	123998704
chr12	5prim	124003042	124003729
chr12	5prim	124074552	124075191
chr12	5prim	124094708	124095020
chr12	5prim	124103228	124103468
chr12	5prim	124124186	124124505
chr12	5prim	127832827	127833604
chr12	5prim	127862750	127863533
chr12	5prim	128312615	128313040
chr12	5prim	128709421	128709732
chr12	5prim	128864563	128868464
chr12	5prim	128912489	128914019
chr12	5prim	129051795	129051997
chr12	5prim	129170207	129173868
chr12	5prim	129347240	129347576
chr12	5prim	129348382	129348963
chr12	5prim	129433657	129434071
chr12	5prim	129478506	129478709
chr12	5prim	129650728	129650939
chr12	5prim	129696048	129696428
chr12	5prim	129712877	129713128
chr12	5prim	129724704	129725037
chr12	5prim	129725389	129725606
chr12	5prim	129848030	129848839
chr12	5prim	129880974	129882108
chr12	5prim	130013576	130013855
chr12	5prim	130172694	130173255
chr12	5prim	130174074	130174488
chr12	5prim	130307973	130309079
chr12	5prim	130861264	130862684
chr12	5prim	130978669	130981969
chr12	5prim	130991183	130991636
chr12	5prim	131045772	131046282
chr12	5prim	131046859	131047172
chr12	5prim	131058865	131060776
chr12	5prim	131079568	131081031
chr12	5prim	131100582	131101471
chr12	5prim	131234782	131235945
chr12	5prim	131294096	131295699
chr12	5prim	131354338	131354621
chr12	5prim	131356110	131356427
chr12	5prim	131356569	131356801
chr12	5prim	131456108	131456706
chr12	5prim	131457990	131458305
chr12	5prim	131458444	131459140
chr12	5prim	131464293	131464540
chr12	5prim	131736009	131736361
chr12	5prim	131742246	131742507
chr12	5prim	131756867	131758611
chr12	5prim	131759056	131759371
chr12	5prim	131805218	131805894
chr12	5prim	131806272	131806906
chr12	5prim	131873812	131875061
chr12	5prim	131897110	131898342
chr12	5prim	132015139	132016335
chr12	5prim	132074157	132075208
chr12	5prim	132142992	132143329
chr12	5prim	132173060	132173803
chr12	5prim	132224115	132224875
chr12	5prim	132267054	132268163
chr12	5prim	132316878	132317944
