# Supplementary material for: Intergenic, gene terminal, and intragenic CpG islands in the human genome
Source: BMC Genomics. 2010 Jan 19;11:48. doi: 10.1186/1471-2164-11-48 (PMC2817693; doi:10.1186/1471-2164-11-48)
Supplement: Additional file 3 — CGI classes. The archive contains classes of CGIs used for calculation of CAGE tag frequency. [file 1471-2164-11-48-S3.ZIP › 4gr_5prim/4gr_5prim_chr13.txt]

chr13	5prim	19105461	19106252
chr13	5prim	19254147	19255234
chr13	5prim	19334776	19337089
chr13	5prim	19429548	19431630
chr13	5prim	19614137	19615372
chr13	5prim	19664208	19665779
chr13	5prim	19704016	19704867
chr13	5prim	19997568	19998443
chr13	5prim	20038951	20039719
chr13	5prim	20175233	20176446
chr13	5prim	20245443	20246257
chr13	5prim	20374759	20375384
chr13	5prim	20532519	20533907
chr13	5prim	20612242	20613115
chr13	5prim	20648287	20649332
chr13	5prim	20930862	20931730
chr13	5prim	21075803	21076452
chr13	5prim	21141259	21143362
chr13	5prim	21145803	21147755
chr13	5prim	23050899	23052140
chr13	5prim	23361119	23361677
chr13	5prim	23451676	23452007
chr13	5prim	23632771	23633538
chr13	5prim	23780098	23780951
chr13	5prim	23984522	23985067
chr13	5prim	24152393	24153093
chr13	5prim	24394588	24395299
chr13	5prim	24568041	24568531
chr13	5prim	24641998	24644127
chr13	5prim	24759234	24759794
chr13	5prim	24772994	24774200
chr13	5prim	24843993	24844953
chr13	5prim	24940693	24941486
chr13	5prim	25522725	25524265
chr13	5prim	25693809	25694712
chr13	5prim	25725936	25727103
chr13	5prim	26029568	26030677
chr13	5prim	26232226	26233205
chr13	5prim	26723351	26724049
chr13	5prim	26742658	26743525
chr13	5prim	26922165	26923278
chr13	5prim	27092183	27094249
chr13	5prim	27261743	27262269
chr13	5prim	27263545	27263785
chr13	5prim	27264549	27266505
chr13	5prim	27389488	27390518
chr13	5prim	27392001	27394099
chr13	5prim	27438356	27441544
chr13	5prim	27442524	27442890
chr13	5prim	27572227	27573170
chr13	5prim	27965788	27967977
chr13	5prim	28131010	28131513
chr13	5prim	28190670	28191329
chr13	5prim	29066901	29068246
chr13	5prim	29321921	29322941
chr13	5prim	29778899	29779939
chr13	5prim	30089511	30090189
chr13	5prim	30378272	30379105
chr13	5prim	30633109	30634670
chr13	5prim	30671919	30673034
chr13	5prim	31424882	31425373
chr13	5prim	31787533	31787900
chr13	5prim	31899249	31900078
chr13	5prim	32058284	32058913
chr13	5prim	32059192	32059835
chr13	5prim	32487928	32489428
chr13	5prim	33014557	33015140
chr13	5prim	33290127	33290493
chr13	5prim	34942844	34943481
chr13	5prim	34943931	34944143
chr13	5prim	34947570	34948159
chr13	5prim	34950553	34951119
chr13	5prim	35603040	35603707
chr13	5prim	35686414	35687038
chr13	5prim	35817737	35819004
chr13	5prim	35903581	35904453
chr13	5prim	36145949	36146463
chr13	5prim	36291213	36292092
chr13	5prim	36471273	36471612
chr13	5prim	36472792	36473223
chr13	5prim	36531395	36531966
chr13	5prim	37341682	37342228
chr13	5prim	37821957	37822413
chr13	5prim	38509688	38510116
chr13	5prim	38510417	38510930
chr13	5prim	39074849	39075576
chr13	5prim	39127743	39128181
chr13	5prim	40136500	40139750
chr13	5prim	40243062	40243570
chr13	5prim	40261435	40262319
chr13	5prim	40393776	40394213
chr13	5prim	40394587	40394806
chr13	5prim	40532172	40534120
chr13	5prim	40604202	40605120
chr13	5prim	40665827	40666762
chr13	5prim	40783251	40784196
chr13	5prim	40928913	40930667
chr13	5prim	41432880	41433461
chr13	5prim	41519745	41521038
chr13	5prim	41521339	41521560
chr13	5prim	41743853	41744807
chr13	5prim	42046277	42047282
chr13	5prim	42464074	42464508
chr13	5prim	42495504	42495856
chr13	5prim	43351207	43352295
chr13	5prim	43845371	43846443
chr13	5prim	43909151	43909395
chr13	5prim	44047970	44050288
chr13	5prim	44461288	44462002
chr13	5prim	44592522	44592824
chr13	5prim	44812617	44813656
chr13	5prim	44889974	44890591
chr13	5prim	44936954	44937682
chr13	5prim	45524455	45525020
chr13	5prim	45858685	45859671
chr13	5prim	45910103	45910441
chr13	5prim	46024971	46026707
chr13	5prim	46268764	46269485
chr13	5prim	47473081	47473576
chr13	5prim	47509647	47510269
chr13	5prim	47566846	47567393
chr13	5prim	47704983	47705949
chr13	5prim	47775460	47776502
chr13	5prim	48004412	48005464
chr13	5prim	48447823	48449043
chr13	5prim	48692126	48693543
chr13	5prim	48719926	48720704
chr13	5prim	48916122	48916739
chr13	5prim	48968023	48968720
chr13	5prim	49057387	49058107
chr13	5prim	49163225	49163599
chr13	5prim	49264061	49265304
chr13	5prim	49407945	49409199
chr13	5prim	49468376	49469644
chr13	5prim	49553282	49554409
chr13	5prim	50315372	50316150
chr13	5prim	50381748	50382592
chr13	5prim	50694493	50694889
chr13	5prim	50723698	50724045
chr13	5prim	50923692	50925947
chr13	5prim	51056057	51057236
chr13	5prim	51275822	51276574
chr13	5prim	51483315	51484568
chr13	5prim	51600774	51601388
chr13	5prim	51631379	51631862
chr13	5prim	51878000	51878587
chr13	5prim	51922156	51922939
chr13	5prim	51927195	51928129
chr13	5prim	52089406	52089873
chr13	5prim	52124383	52124961
chr13	5prim	52211128	52212046
chr13	5prim	52317898	52320873
chr13	5prim	52322942	52323996
chr13	5prim	56612972	56613305
chr13	5prim	56614551	56614752
chr13	5prim	56619542	56619875
chr13	5prim	56621121	56621322
chr13	5prim	56626115	56626448
chr13	5prim	56627694	56627895
chr13	5prim	56632686	56633019
chr13	5prim	56634265	56634466
chr13	5prim	56639251	56639584
chr13	5prim	56640830	56641031
chr13	5prim	57101587	57102323
chr13	5prim	57104527	57106931
chr13	5prim	59868404	59870046
chr13	5prim	63316435	63316680
chr13	5prim	66702594	66703460
chr13	5prim	69579733	69580220
chr13	5prim	71337363	71338060
chr13	5prim	72199231	72200155
chr13	5prim	72253704	72254613
chr13	5prim	72530861	72532371
chr13	5prim	73606002	73607602
chr13	5prim	74953078	74954800
chr13	5prim	75009674	75010045
chr13	5prim	75021439	75022269
chr13	5prim	76357323	76359100
chr13	5prim	76464090	76464600
chr13	5prim	76498571	76499429
chr13	5prim	76798505	76799141
chr13	5prim	76801399	76801873
chr13	5prim	77390426	77391383
chr13	5prim	78073611	78075986
chr13	5prim	78130823	78131418
chr13	5prim	78878005	78878724
chr13	5prim	78953067	78953714
chr13	5prim	79811158	79811462
chr13	5prim	79812014	79813575
chr13	5prim	83351665	83351898
chr13	5prim	87121570	87122641
chr13	5prim	87124601	87124920
chr13	5prim	87127395	87127886
chr13	5prim	90797542	90799442
chr13	5prim	90849154	90849717
chr13	5prim	92677246	92678878
chr13	5prim	94046289	94046673
chr13	5prim	94051815	94052570
chr13	5prim	94157642	94157875
chr13	5prim	94161153	94164052
chr13	5prim	94751338	94752212
chr13	5prim	94884048	94884277
chr13	5prim	95002692	95003497
chr13	5prim	95091607	95092604
chr13	5prim	95094144	95095060
chr13	5prim	95126869	95127947
chr13	5prim	95503230	95503910
chr13	5prim	95540139	95542163
chr13	5prim	96444395	96444738
chr13	5prim	96796963	96797378
chr13	5prim	96883221	96885120
chr13	5prim	97426060	97427307
chr13	5prim	97592399	97594242
chr13	5prim	97626564	97627566
chr13	5prim	98026320	98027577
chr13	5prim	98202483	98203104
chr13	5prim	98650387	98651553
chr13	5prim	98948693	98949021
chr13	5prim	98951366	98952139
chr13	5prim	99056709	99057221
chr13	5prim	99418242	99422349
chr13	5prim	99429753	99433527
chr13	5prim	99435113	99435473
chr13	5prim	99538957	99539806
chr13	5prim	99982397	99982849
chr13	5prim	100124330	100125724
chr13	5prim	100866117	100867259
chr13	5prim	100904166	100904489
chr13	5prim	101366426	101367496
chr13	5prim	101850362	101850945
chr13	5prim	102046814	102047993
chr13	5prim	102223299	102224888
chr13	5prim	102248878	102251217
chr13	5prim	102296101	102296764
chr13	5prim	105984469	105987025
chr13	5prim	106017927	106018665
chr13	5prim	107316335	107316634
chr13	5prim	107317293	107319064
chr13	5prim	107665108	107665365
chr13	5prim	107668503	107669329
chr13	5prim	109232467	109238181
chr13	5prim	109756892	109758591
chr13	5prim	109758925	109759144
chr13	5prim	110011590	110012478
chr13	5prim	110065781	110066779
chr13	5prim	110075413	110075652
chr13	5prim	110088667	110088971
chr13	5prim	110092676	110092901
chr13	5prim	110156081	110156895
chr13	5prim	110162719	110166531
chr13	5prim	110169501	110170161
chr13	5prim	110364487	110366367
chr13	5prim	110603639	110604532
chr13	5prim	111768565	111771583
chr13	5prim	111774282	111776420
chr13	5prim	112289712	112289926
chr13	5prim	112290126	112290657
chr13	5prim	112351307	112351541
chr13	5prim	112391854	112393189
chr13	5prim	112534836	112535348
chr13	5prim	112540487	112540837
chr13	5prim	112543321	112543739
chr13	5prim	112545297	112545662
chr13	5prim	112584816	112585309
chr13	5prim	112670738	112671661
chr13	5prim	112681844	112682066
chr13	5prim	112683655	112683900
chr13	5prim	112696344	112697602
chr13	5prim	112704117	112704380
chr13	5prim	112711202	112711540
chr13	5prim	112713989	112715332
chr13	5prim	112718930	112719192
chr13	5prim	112724782	112725121
chr13	5prim	112725628	112725837
chr13	5prim	112732526	112732992
chr13	5prim	112735422	112735829
chr13	5prim	112749834	112750281
chr13	5prim	112753501	112753779
chr13	5prim	112762785	112763161
chr13	5prim	112793162	112793645
chr13	5prim	112798487	112799566
chr13	5prim	112809567	112813535
chr13	5prim	112910363	112912518
chr13	5prim	112918002	112918204
chr13	5prim	112999097	112999991
chr13	5prim	113192456	113193626
chr13	5prim	113193966	113194173
chr13	5prim	113546736	113548135
chr13	5prim	113567374	113567616
chr13	5prim	113651131	113651386
chr13	5prim	113651598	113652259
chr13	5prim	113654465	113654685
chr13	5prim	113915460	113916618
chr13	5prim	114018250	114018976
chr13	5prim	114064856	114066136
chr13	5prim	114097766	114098467
