# Supplementary material for: Intergenic, gene terminal, and intragenic CpG islands in the human genome
Source: BMC Genomics. 2010 Jan 19;11:48. doi: 10.1186/1471-2164-11-48 (PMC2817693; doi:10.1186/1471-2164-11-48)
Supplement: Additional file 3 — CGI classes. The archive contains classes of CGIs used for calculation of CAGE tag frequency. [file 1471-2164-11-48-S3.ZIP › 4gr_5prim/4gr_5prim_chr14.txt]

chr14	5prim	18719933	18720377
chr14	5prim	18755063	18757329
chr14	5prim	18994988	18995432
chr14	5prim	19951409	19951610
chr14	5prim	19992580	19993863
chr14	5prim	19998997	19999548
chr14	5prim	20220758	20221064
chr14	5prim	20222323	20222580
chr14	5prim	20528229	20528448
chr14	5prim	20562575	20564110
chr14	5prim	20606922	20607195
chr14	5prim	20607846	20608505
chr14	5prim	20609551	20609885
chr14	5prim	20636380	20636662
chr14	5prim	20807246	20807934
chr14	5prim	20838983	20839220
chr14	5prim	20921338	20922390
chr14	5prim	21014754	21015652
chr14	5prim	21048785	21049539
chr14	5prim	22127761	22128199
chr14	5prim	22137283	22137613
chr14	5prim	22305614	22306418
chr14	5prim	22368824	22369153
chr14	5prim	22375733	22376853
chr14	5prim	22410694	22411332
chr14	5prim	22457932	22458697
chr14	5prim	22468250	22468592
chr14	5prim	22495822	22496297
chr14	5prim	22519726	22522014
chr14	5prim	22545762	22546267
chr14	5prim	22549150	22549372
chr14	5prim	22587063	22587581
chr14	5prim	22596321	22597200
chr14	5prim	22598200	22598422
chr14	5prim	22633818	22634564
chr14	5prim	22824961	22825296
chr14	5prim	22840352	22841742
chr14	5prim	22860052	22860499
chr14	5prim	22890927	22891946
chr14	5prim	22904275	22905787
chr14	5prim	23089842	23090091
chr14	5prim	23090411	23090982
chr14	5prim	23094846	23095417
chr14	5prim	23106239	23106916
chr14	5prim	23114726	23116600
chr14	5prim	23492610	23492981
chr14	5prim	23508748	23509286
chr14	5prim	23527704	23527940
chr14	5prim	23620157	23620988
chr14	5prim	23633096	23633726
chr14	5prim	23653108	23654083
chr14	5prim	23671338	23671540
chr14	5prim	23674922	23675600
chr14	5prim	23680246	23680998
chr14	5prim	23686162	23686955
chr14	5prim	23710893	23712060
chr14	5prim	23727395	23728061
chr14	5prim	23734280	23735347
chr14	5prim	23752242	23752677
chr14	5prim	23771486	23771832
chr14	5prim	23781211	23781874
chr14	5prim	23810404	23810782
chr14	5prim	23838460	23839204
chr14	5prim	23849714	23850772
chr14	5prim	23854987	23855709
chr14	5prim	23871520	23871993
chr14	5prim	23872767	23872999
chr14	5prim	23873518	23874193
chr14	5prim	23878475	23878832
chr14	5prim	23905650	23906060
chr14	5prim	23907712	23908164
chr14	5prim	23908608	23908834
chr14	5prim	23968619	23969128
chr14	5prim	23981251	23981959
chr14	5prim	24588264	24589452
chr14	5prim	26136153	26136418
chr14	5prim	28304640	28305659
chr14	5prim	28306586	28307583
chr14	5prim	29465961	29467171
chr14	5prim	30097884	30098563
chr14	5prim	30413106	30414508
chr14	5prim	30564545	30565807
chr14	5prim	30958919	30959775
chr14	5prim	30996011	30996561
chr14	5prim	31615027	31616892
chr14	5prim	33489259	33490189
chr14	5prim	34078277	34078800
chr14	5prim	34168445	34169229
chr14	5prim	34253136	34253947
chr14	5prim	34412596	34414277
chr14	5prim	34521385	34522295
chr14	5prim	34585013	34585688
chr14	5prim	34660877	34661754
chr14	5prim	34831151	34831605
chr14	5prim	34942798	34943741
chr14	5prim	35072349	35074764
chr14	5prim	35347529	35348371
chr14	5prim	35365178	35365781
chr14	5prim	36053191	36053489
chr14	5prim	36056113	36060327
chr14	5prim	36060624	36060960
chr14	5prim	36061345	36062239
chr14	5prim	36119084	36121477
chr14	5prim	36122288	36122589
chr14	5prim	36122885	36123441
chr14	5prim	36185939	36187379
chr14	5prim	36194970	36195412
chr14	5prim	36196537	36198025
chr14	5prim	36200932	36202536
chr14	5prim	36710983	36711630
chr14	5prim	36736437	36737244
chr14	5prim	37130592	37131870
chr14	5prim	37133414	37135416
chr14	5prim	37137197	37138958
chr14	5prim	37746905	37747538
chr14	5prim	37747996	37750688
chr14	5prim	37794005	37795288
chr14	5prim	38641846	38642454
chr14	5prim	38653209	38653452
chr14	5prim	38709115	38709386
chr14	5prim	38714095	38714773
chr14	5prim	38805553	38806653
chr14	5prim	38970427	38971957
chr14	5prim	41145608	41146079
chr14	5prim	44436137	44436858
chr14	5prim	44501378	44501865
chr14	5prim	44622911	44623171
chr14	5prim	44673123	44673656
chr14	5prim	44674719	44675225
chr14	5prim	44791898	44792552
chr14	5prim	46190618	46190909
chr14	5prim	47213183	47215339
chr14	5prim	49122400	49122783
chr14	5prim	49134934	49135777
chr14	5prim	49156705	49158011
chr14	5prim	49170065	49171759
chr14	5prim	49224504	49224989
chr14	5prim	49229417	49230174
chr14	5prim	49303993	49305288
chr14	5prim	49389176	49389382
chr14	5prim	49429090	49430547
chr14	5prim	49652720	49653254
chr14	5prim	49848430	49849294
chr14	5prim	49932838	49933313
chr14	5prim	50068327	50069461
chr14	5prim	50096622	50097320
chr14	5prim	50204230	50205054
chr14	5prim	50366477	50368227
chr14	5prim	50408462	50408896
chr14	5prim	50480364	50481214
chr14	5prim	50629866	50632237
chr14	5prim	50776541	50777249
chr14	5prim	51187725	51189238
chr14	5prim	51525878	51526343
chr14	5prim	51604331	51606472
chr14	5prim	51803957	51805236
chr14	5prim	51850437	51851719
chr14	5prim	52088788	52089964
chr14	5prim	52231588	52232527
chr14	5prim	52243502	52243862
chr14	5prim	52266358	52267200
chr14	5prim	52327414	52328150
chr14	5prim	52486858	52488089
chr14	5prim	52688615	52689789
chr14	5prim	53488427	53488631
chr14	5prim	53489934	53492708
chr14	5prim	53933173	53934004
chr14	5prim	53977346	53977987
chr14	5prim	54025138	54025581
chr14	5prim	54046061	54046745
chr14	5prim	54101576	54104780
chr14	5prim	54296713	54296950
chr14	5prim	54438297	54439663
chr14	5prim	54563364	54563782
chr14	5prim	54587884	54588710
chr14	5prim	54665450	54666445
chr14	5prim	54727985	54728303
chr14	5prim	54807693	54808752
chr14	5prim	54835053	54835328
chr14	5prim	54948055	54948434
chr14	5prim	54976950	54977186
chr14	5prim	55116387	55117739
chr14	5prim	55302698	55303034
chr14	5prim	55654795	55655987
chr14	5prim	56116225	56116557
chr14	5prim	56344360	56346593
chr14	5prim	56347821	56348040
chr14	5prim	56348462	56348869
chr14	5prim	56804859	56805457
chr14	5prim	57688044	57688973
chr14	5prim	57736320	57736951
chr14	5prim	57781104	57781650
chr14	5prim	57834260	57834714
chr14	5prim	57834926	57836139
chr14	5prim	57932294	57932962
chr14	5prim	57963371	57963706
chr14	5prim	58174052	58175330
chr14	5prim	58182824	58183393
chr14	5prim	58724383	58726083
chr14	5prim	59000387	59002004
chr14	5prim	59020213	59021280
chr14	5prim	59166961	59167306
chr14	5prim	59263584	59264055
chr14	5prim	59406704	59407214
chr14	5prim	59456024	59456503
chr14	5prim	59701493	59702007
chr14	5prim	59785118	59786512
chr14	5prim	60021729	60022699
chr14	5prim	60043525	60043876
chr14	5prim	60045485	60047933
chr14	5prim	60183855	60186305
chr14	5prim	60257869	60260525
chr14	5prim	60517416	60517894
chr14	5prim	60857633	60859220
chr14	5prim	61231600	61232984
chr14	5prim	61298727	61299021
chr14	5prim	62581775	62582749
chr14	5prim	63079398	63080278
chr14	5prim	63178096	63178705
chr14	5prim	63263994	63264802
chr14	5prim	63389375	63390279
chr14	5prim	63830612	63830994
chr14	5prim	63874862	63875538
chr14	5prim	63923956	63924777
chr14	5prim	64001632	64002295
chr14	5prim	64039720	64041933
chr14	5prim	64076627	64078950
chr14	5prim	64086269	64086662
chr14	5prim	64240629	64241760
chr14	5prim	64279596	64279842
chr14	5prim	64285566	64285964
chr14	5prim	64415864	64417099
chr14	5prim	64450828	64451135
chr14	5prim	64508165	64509116
chr14	5prim	64523140	64523751
chr14	5prim	64638207	64639762
chr14	5prim	64948239	64950123
chr14	5prim	66044122	66045988
chr14	5prim	66777506	66778400
chr14	5prim	66895892	66897279
chr14	5prim	66948287	66948920
chr14	5prim	67009927	67010423
chr14	5prim	67051267	67052133
chr14	5prim	67069321	67070193
chr14	5prim	67108551	67108766
chr14	5prim	67136337	67136887
chr14	5prim	67156030	67156710
chr14	5prim	67210725	67211635
chr14	5prim	68326429	68326789
chr14	5prim	68329365	68332653
chr14	5prim	68514392	68516579
chr14	5prim	68688089	68688844
chr14	5prim	68689581	68690211
chr14	5prim	68727880	68728526
chr14	5prim	68796003	68798146
chr14	5prim	68934466	68934826
chr14	5prim	69107861	69110055
chr14	5prim	69148070	69148830
chr14	5prim	69303323	69304421
chr14	5prim	69415696	69416280
chr14	5prim	69724848	69725830
chr14	5prim	69896008	69896333
chr14	5prim	70345265	70346324
chr14	5prim	70443717	70445155
chr14	5prim	71468417	71469307
chr14	5prim	72428542	72430687
chr14	5prim	72462449	72463369
chr14	5prim	72563214	72563723
chr14	5prim	72594742	72595256
chr14	5prim	72672651	72673500
chr14	5prim	72773807	72774859
chr14	5prim	72776052	72776430
chr14	5prim	72994341	72994733
chr14	5prim	72994903	72995188
chr14	5prim	73073875	73074436
chr14	5prim	73105880	73106415
chr14	5prim	73128153	73128869
chr14	5prim	73181313	73181519
chr14	5prim	73250271	73251017
chr14	5prim	73255235	73255747
chr14	5prim	73295379	73296962
chr14	5prim	73388165	73388538
chr14	5prim	73422955	73423584
chr14	5prim	73486610	73487111
chr14	5prim	73555078	73556109
chr14	5prim	73621079	73621459
chr14	5prim	73775941	73777945
chr14	5prim	73839119	73839568
chr14	5prim	73893688	73893890
chr14	5prim	74029433	74030660
chr14	5prim	74122320	74122573
chr14	5prim	74147070	74149349
chr14	5prim	74249382	74249628
chr14	5prim	74418238	74418814
chr14	5prim	74459465	74459886
chr14	5prim	74491821	74492260
chr14	5prim	74539068	74539635
chr14	5prim	74587470	74587977
chr14	5prim	74605578	74606129
chr14	5prim	74663046	74663764
chr14	5prim	74712617	74713129
chr14	5prim	74813436	74816551
chr14	5prim	75114343	75114855
chr14	5prim	75197008	75197667
chr14	5prim	75518376	75519142
chr14	5prim	75521832	75522295
chr14	5prim	75687891	75688205
chr14	5prim	75912259	75913599
chr14	5prim	75975456	75975810
chr14	5prim	76297322	76298444
chr14	5prim	76348326	76349162
chr14	5prim	76561691	76565029
chr14	5prim	76633718	76634450
chr14	5prim	76675638	76678057
chr14	5prim	76717861	76718081
chr14	5prim	76806486	76807525
chr14	5prim	76856443	76857547
chr14	5prim	76912854	76913499
chr14	5prim	76993623	76994349
chr14	5prim	77034324	77035423
chr14	5prim	77152337	77153003
chr14	5prim	77243807	77244303
chr14	5prim	77296807	77297328
chr14	5prim	77336100	77336488
chr14	5prim	78814906	78815812
chr14	5prim	80477463	80477886
chr14	5prim	80491047	80491314
chr14	5prim	80756138	80757638
chr14	5prim	81069504	81070187
chr14	5prim	85066247	85066711
chr14	5prim	85067221	85068390
chr14	5prim	85069285	85070231
chr14	5prim	87528871	87529442
chr14	5prim	87859353	87860246
chr14	5prim	87862657	87863077
chr14	5prim	87921636	87922038
chr14	5prim	88087413	88087725
chr14	5prim	88090602	88091199
chr14	5prim	88098931	88099691
chr14	5prim	88328149	88329340
chr14	5prim	88360671	88361108
chr14	5prim	88952174	88954031
chr14	5prim	89155118	89155464
chr14	5prim	89490653	89490928
chr14	5prim	89491895	89492346
chr14	5prim	89596449	89598704
chr14	5prim	89792608	89793055
chr14	5prim	89867917	89868147
chr14	5prim	89932796	89934656
chr14	5prim	90351980	90352510
chr14	5prim	90595986	90597305
chr14	5prim	90769834	90770991
chr14	5prim	90789329	90789981
chr14	5prim	90825033	90825317
chr14	5prim	90839863	90840172
chr14	5prim	91045423	91047079
chr14	5prim	91110164	91110629
chr14	5prim	91371954	91372831
chr14	5prim	91483334	91484077
chr14	5prim	91575751	91576423
chr14	5prim	91642307	91642856
chr14	5prim	91657302	91658775
chr14	5prim	91858666	91858957
chr14	5prim	91859247	91860465
chr14	5prim	92049479	92050981
chr14	5prim	92330060	92330677
chr14	5prim	92459064	92459652
chr14	5prim	92650836	92652550
chr14	5prim	92720498	92721405
chr14	5prim	92742881	92743670
chr14	5prim	92868462	92869557
chr14	5prim	92883236	92883864
chr14	5prim	92966489	92967219
chr14	5prim	93323705	93325486
chr14	5prim	93562392	93563050
chr14	5prim	93616754	93617418
chr14	5prim	93710119	93711401
chr14	5prim	94304365	94306322
chr14	5prim	94307375	94307964
chr14	5prim	94309128	94309432
chr14	5prim	94692833	94693973
chr14	5prim	94855505	94856186
chr14	5prim	95070429	95071618
chr14	5prim	95250009	95250601
chr14	5prim	95575064	95576155
chr14	5prim	95927308	95927878
chr14	5prim	96037907	96039124
chr14	5prim	96333312	96334027
chr14	5prim	98805793	98807337
chr14	5prim	98809554	98810673
chr14	5prim	99015914	99017941
chr14	5prim	99180873	99181659
chr14	5prim	99211354	99211804
chr14	5prim	99219480	99220826
chr14	5prim	99328913	99329295
chr14	5prim	99507134	99508616
chr14	5prim	99695072	99696214
chr14	5prim	99774115	99776820
chr14	5prim	99841573	99843426
chr14	5prim	99864825	99865129
chr14	5prim	99865371	99865754
chr14	5prim	99912092	99912684
chr14	5prim	100103629	100104982
chr14	5prim	100190761	100191118
chr14	5prim	100262604	100263252
chr14	5prim	100360276	100360621
chr14	5prim	100361796	100362462
chr14	5prim	100362616	100362854
chr14	5prim	100363180	100364186
chr14	5prim	101095742	101101320
chr14	5prim	101296504	101296803
chr14	5prim	101297194	101298607
chr14	5prim	101500402	101501651
chr14	5prim	101622474	101623821
chr14	5prim	101675350	101676730
chr14	5prim	101765208	101765557
chr14	5prim	101840869	101841471
chr14	5prim	101850379	101850583
chr14	5prim	101855683	101856291
chr14	5prim	101898909	101899626
chr14	5prim	102043070	102046419
chr14	5prim	102127679	102129797
chr14	5prim	102458769	102460001
chr14	5prim	102592741	102594184
chr14	5prim	102659106	102659999
chr14	5prim	102662987	102663676
chr14	5prim	102724994	102725681
chr14	5prim	102869562	102871414
chr14	5prim	102920970	102922461
chr14	5prim	103056816	103059549
chr14	5prim	103065157	103065525
chr14	5prim	103068696	103068955
chr14	5prim	103098061	103099424
chr14	5prim	103164304	103166114
chr14	5prim	103251131	103252705
chr14	5prim	103263654	103264380
chr14	5prim	103382914	103384743
chr14	5prim	103457333	103457789
chr14	5prim	103711011	103711515
chr14	5prim	103712926	103713956
chr14	5prim	103714553	103714827
chr14	5prim	103715306	103715515
chr14	5prim	103715710	103716231
chr14	5prim	104125918	104126158
chr14	5prim	104141563	104142508
chr14	5prim	104226565	104227618
chr14	5prim	104238322	104238546
chr14	5prim	104238708	104239174
chr14	5prim	104252062	104252495
chr14	5prim	104257743	104258791
chr14	5prim	104260972	104261909
chr14	5prim	104289411	104289665
chr14	5prim	104289991	104291010
chr14	5prim	104310308	104310636
chr14	5prim	104311214	104311474
chr14	5prim	104332379	104332669
chr14	5prim	104401559	104403231
chr14	5prim	104403453	104403696
chr14	5prim	104430880	104431198
chr14	5prim	104522948	104523606
chr14	5prim	104557656	104558960
chr14	5prim	104718514	104718872
chr14	5prim	104756000	104756204
chr14	5prim	104756497	104756778
chr14	5prim	104785536	104787370
chr14	5prim	104837603	104839041
chr14	5prim	104851384	104853072
chr14	5prim	104935525	104936510
chr14	5prim	105001287	105002557
chr14	5prim	105003838	105004081
chr14	5prim	105011370	105012945
chr14	5prim	105023648	105025341
chr14	5prim	105027220	105029242
chr14	5prim	105063544	105067459
chr14	5prim	105392795	105393047
chr14	5prim	106007219	106007567
chr14	5prim	106009241	106009863
