# Supplementary material for: Intergenic, gene terminal, and intragenic CpG islands in the human genome
Source: BMC Genomics. 2010 Jan 19;11:48. doi: 10.1186/1471-2164-11-48 (PMC2817693; doi:10.1186/1471-2164-11-48)
Supplement: Additional file 3 — CGI classes. The archive contains classes of CGIs used for calculation of CAGE tag frequency. [file 1471-2164-11-48-S3.ZIP › 4gr_5prim/4gr_5prim_chr15.txt]

chr15	5prim	20384723	20385352
chr15	5prim	20443378	20445439
chr15	5prim	20496443	20496647
chr15	5prim	20585374	20586151
chr15	5prim	20636882	20638339
chr15	5prim	21482652	21483640
chr15	5prim	22471706	22472345
chr15	5prim	22644284	22644675
chr15	5prim	22674450	22674801
chr15	5prim	22751128	22752147
chr15	5prim	23234441	23235508
chr15	5prim	23509970	23510333
chr15	5prim	23658596	23659911
chr15	5prim	24567985	24570036
chr15	5prim	26013369	26016037
chr15	5prim	26017783	26018084
chr15	5prim	26035852	26036087
chr15	5prim	26240819	26241290
chr15	5prim	27348786	27349435
chr15	5prim	27900997	27901232
chr15	5prim	27901402	27902507
chr15	5prim	28047787	28048686
chr15	5prim	28123936	28124428
chr15	5prim	28183066	28183870
chr15	5prim	28270889	28272220
chr15	5prim	28275068	28275972
chr15	5prim	28302558	28305737
chr15	5prim	28472379	28473183
chr15	5prim	28982965	28983684
chr15	5prim	29070696	29071706
chr15	5prim	29405055	29408200
chr15	5prim	29408947	29409185
chr15	5prim	30109456	30110352
chr15	5prim	30694950	30695242
chr15	5prim	30796822	30798988
chr15	5prim	31274215	31274582
chr15	5prim	31390108	31391295
chr15	5prim	32117861	32118770
chr15	5prim	32181106	32181556
chr15	5prim	32288993	32289791
chr15	5prim	32416867	32417688
chr15	5prim	32446767	32447262
chr15	5prim	32833735	32834772
chr15	5prim	33048978	33049416
chr15	5prim	33067685	33068129
chr15	5prim	33625418	33625807
chr15	5prim	35177467	35177672
chr15	5prim	35179893	35181540
chr15	5prim	36331294	36332824
chr15	5prim	36533566	36534077
chr15	5prim	36643554	36644950
chr15	5prim	37659819	37660859
chr15	5prim	37861937	37862480
chr15	5prim	37999253	38000736
chr15	5prim	38118283	38118855
chr15	5prim	38188345	38188590
chr15	5prim	38240297	38240655
chr15	5prim	38331644	38332804
chr15	5prim	38437347	38438394
chr15	5prim	38462311	38462920
chr15	5prim	38485073	38485660
chr15	5prim	38520221	38521989
chr15	5prim	38550454	38551488
chr15	5prim	38648703	38649407
chr15	5prim	38673688	38674210
chr15	5prim	38774163	38775064
chr15	5prim	38834502	38834979
chr15	5prim	38842688	38844079
chr15	5prim	38886535	38887170
chr15	5prim	38923011	38924502
chr15	5prim	38953139	38953863
chr15	5prim	38973547	38974461
chr15	5prim	39005081	39010472
chr15	5prim	39032177	39033296
chr15	5prim	39195351	39196148
chr15	5prim	39310120	39311024
chr15	5prim	39363333	39363828
chr15	5prim	39411654	39412632
chr15	5prim	39481785	39482048
chr15	5prim	39496199	39497243
chr15	5prim	39572908	39575831
chr15	5prim	39590735	39592823
chr15	5prim	39623437	39623904
chr15	5prim	39639015	39639262
chr15	5prim	39853780	39854522
chr15	5prim	39907109	39907420
chr15	5prim	39907594	39907914
chr15	5prim	40051448	40052153
chr15	5prim	40287452	40287853
chr15	5prim	40352744	40353083
chr15	5prim	40353490	40353696
chr15	5prim	40627754	40628408
chr15	5prim	40654629	40655546
chr15	5prim	40815705	40816638
chr15	5prim	40999708	41000893
chr15	5prim	41213064	41213555
chr15	5prim	41264880	41265108
chr15	5prim	41409122	41410245
chr15	5prim	41449897	41450958
chr15	5prim	41572535	41572782
chr15	5prim	41590173	41590699
chr15	5prim	41669384	41669818
chr15	5prim	41673305	41673917
chr15	5prim	41728158	41728994
chr15	5prim	41769216	41769650
chr15	5prim	41773137	41773749
chr15	5prim	41825796	41826414
chr15	5prim	41855878	41857084
chr15	5prim	41871436	41872564
chr15	5prim	41880029	41880432
chr15	5prim	41903975	41904328
chr15	5prim	41906366	41906569
chr15	5prim	42274033	42275152
chr15	5prim	42368096	42368835
chr15	5prim	42506478	42507430
chr15	5prim	42615929	42617241
chr15	5prim	42742583	42743275
chr15	5prim	42790752	42791699
chr15	5prim	43102493	43102835
chr15	5prim	43190540	43191510
chr15	5prim	43192061	43192774
chr15	5prim	43193759	43194174
chr15	5prim	43195865	43196820
chr15	5prim	43208528	43209686
chr15	5prim	43214588	43215498
chr15	5prim	43231779	43231997
chr15	5prim	43266801	43267790
chr15	5prim	43267993	43268214
chr15	5prim	43457262	43458321
chr15	5prim	43481702	43483086
chr15	5prim	43509853	43510231
chr15	5prim	43601627	43602636
chr15	5prim	43666566	43667210
chr15	5prim	43714169	43715050
chr15	5prim	45796710	45798336
chr15	5prim	46257299	46257920
chr15	5prim	46410477	46411943
chr15	5prim	46724102	46725869
chr15	5prim	46890023	46890230
chr15	5prim	46890561	46890988
chr15	5prim	46957436	46958002
chr15	5prim	47042276	47042856
chr15	5prim	47125655	47126063
chr15	5prim	47234631	47234868
chr15	5prim	47700277	47700774
chr15	5prim	48261614	48262478
chr15	5prim	48433729	48435034
chr15	5prim	48503613	48504118
chr15	5prim	48765635	48766491
chr15	5prim	48844895	48845415
chr15	5prim	48987550	48988562
chr15	5prim	49173153	49174495
chr15	5prim	49174824	49175047
chr15	5prim	49421016	49421610
chr15	5prim	49701459	49702688
chr15	5prim	49760825	49761130
chr15	5prim	49816522	49817427
chr15	5prim	49830714	49831739
chr15	5prim	49909108	49909744
chr15	5prim	50050860	50051517
chr15	5prim	50098512	50099472
chr15	5prim	50191483	50192270
chr15	5prim	50258872	50259602
chr15	5prim	50374645	50375464
chr15	5prim	50607625	50608931
chr15	5prim	50648044	50648702
chr15	5prim	50758022	50759178
chr15	5prim	50867750	50870991
chr15	5prim	51838947	51839296
chr15	5prim	53276034	53276586
chr15	5prim	53398377	53398900
chr15	5prim	53487432	53488098
chr15	5prim	53577593	53578046
chr15	5prim	53667084	53668520
chr15	5prim	54072552	54073587
chr15	5prim	54444769	54445175
chr15	5prim	54544471	54544675
chr15	5prim	54812639	54813442
chr15	5prim	54997518	54999297
chr15	5prim	55455629	55456320
chr15	5prim	55671290	55671650
chr15	5prim	55785996	55786677
chr15	5prim	56144601	56146068
chr15	5prim	56828373	56829575
chr15	5prim	56850579	56851378
chr15	5prim	57012564	57013592
chr15	5prim	57067033	57068012
chr15	5prim	57184562	57185041
chr15	5prim	57286251	57286630
chr15	5prim	57451155	57452373
chr15	5prim	57517362	57518030
chr15	5prim	57736668	57737144
chr15	5prim	57768526	57769087
chr15	5prim	58083427	58085812
chr15	5prim	58477041	58477722
chr15	5prim	58478000	58478222
chr15	5prim	58558360	58558850
chr15	5prim	58670590	58672642
chr15	5prim	59307715	59309008
chr15	5prim	60139519	60140384
chr15	5prim	60147119	60148287
chr15	5prim	61121286	61123116
chr15	5prim	61127309	61128517
chr15	5prim	61200971	61201905
chr15	5prim	61236471	61236927
chr15	5prim	61268502	61269028
chr15	5prim	61356349	61357153
chr15	5prim	61400720	61401138
chr15	5prim	61460941	61461213
chr15	5prim	61583182	61584691
chr15	5prim	61912567	61913718
chr15	5prim	62125205	62125939
chr15	5prim	62172928	62173375
chr15	5prim	62175038	62175681
chr15	5prim	62230640	62231874
chr15	5prim	62241943	62242630
chr15	5prim	62434967	62435576
chr15	5prim	62466960	62467286
chr15	5prim	62782255	62782749
chr15	5prim	62853969	62855405
chr15	5prim	62903066	62903620
chr15	5prim	62920424	62921479
chr15	5prim	62990783	62991445
chr15	5prim	63068981	63069428
chr15	5prim	63108515	63109049
chr15	5prim	63147077	63147595
chr15	5prim	63212345	63213286
chr15	5prim	63263847	63265108
chr15	5prim	63365666	63366543
chr15	5prim	63456363	63457670
chr15	5prim	63501795	63502624
chr15	5prim	63596738	63597221
chr15	5prim	63609738	63610593
chr15	5prim	63690264	63690723
chr15	5prim	63870893	63871979
chr15	5prim	63948603	63949647
chr15	5prim	64331486	64333188
chr15	5prim	64372821	64373548
chr15	5prim	64435838	64436232
chr15	5prim	64465949	64467017
chr15	5prim	64576987	64577302
chr15	5prim	64780597	64783625
chr15	5prim	65144393	65146115
chr15	5prim	65333739	65334464
chr15	5prim	65621840	65622564
chr15	5prim	66133357	66134462
chr15	5prim	66308472	66309291
chr15	5prim	66336399	66336662
chr15	5prim	66357028	66358112
chr15	5prim	66510421	66511745
chr15	5prim	66657687	66659028
chr15	5prim	66896762	66901055
chr15	5prim	67009643	67010434
chr15	5prim	67111013	67111286
chr15	5prim	67112393	67112671
chr15	5prim	67239505	67240993
chr15	5prim	67378300	67378808
chr15	5prim	67493570	67494406
chr15	5prim	67532103	67532800
chr15	5prim	68174983	68180260
chr15	5prim	68841952	68843284
chr15	5prim	68933049	68933874
chr15	5prim	68971330	68971743
chr15	5prim	70196916	70198056
chr15	5prim	70276532	70277173
chr15	5prim	70309185	70311292
chr15	5prim	70351496	70352219
chr15	5prim	70399000	70399856
chr15	5prim	70455095	70455712
chr15	5prim	70553314	70554747
chr15	5prim	70765343	70765811
chr15	5prim	70862639	70863716
chr15	5prim	71130832	71132422
chr15	5prim	71446913	71449068
chr15	5prim	71712086	71712978
chr15	5prim	71763612	71764376
chr15	5prim	72005749	72007426
chr15	5prim	72071305	72071874
chr15	5prim	72077397	72077813
chr15	5prim	72206923	72210097
chr15	5prim	72212144	72215874
chr15	5prim	72254666	72254945
chr15	5prim	72512376	72513540
chr15	5prim	72540466	72541032
chr15	5prim	72620294	72621014
chr15	5prim	72693991	72695591
chr15	5prim	72775219	72775722
chr15	5prim	72805239	72806389
chr15	5prim	72861478	72862199
chr15	5prim	72922239	72922958
chr15	5prim	72952426	72952956
chr15	5prim	72969315	72969675
chr15	5prim	72985692	72986547
chr15	5prim	73016835	73017713
chr15	5prim	73035330	73036975
chr15	5prim	73038520	73038826
chr15	5prim	73074747	73075752
chr15	5prim	73102908	73103231
chr15	5prim	73281035	73282384
chr15	5prim	73287911	73288210
chr15	5prim	73415303	73415730
chr15	5prim	73426648	73427796
chr15	5prim	73447441	73448113
chr15	5prim	73530134	73535502
chr15	5prim	73657857	73658869
chr15	5prim	73704701	73705267
chr15	5prim	73719007	73719837
chr15	5prim	73726559	73727886
chr15	5prim	73762060	73762418
chr15	5prim	73817619	73818737
chr15	5prim	73922366	73924001
chr15	5prim	73983158	73984005
chr15	5prim	74138739	74139184
chr15	5prim	74139371	74139588
chr15	5prim	74271148	74271635
chr15	5prim	74390618	74391081
chr15	5prim	74414578	74414893
chr15	5prim	74416053	74416262
chr15	5prim	74417084	74418025
chr15	5prim	75010826	75011521
chr15	5prim	75149795	75150615
chr15	5prim	75498680	75499965
chr15	5prim	75693465	75695191
chr15	5prim	75711623	75713043
chr15	5prim	75714096	75714417
chr15	5prim	76156572	76156961
chr15	5prim	76210648	76211151
chr15	5prim	76228550	76229316
chr15	5prim	76343460	76344597
chr15	5prim	76419724	76420163
chr15	5prim	76420377	76421144
chr15	5prim	76517150	76518160
chr15	5prim	76586601	76587382
chr15	5prim	76619719	76620350
chr15	5prim	76644780	76645324
chr15	5prim	76699301	76700671
chr15	5prim	76720242	76720876
chr15	5prim	76889770	76891683
chr15	5prim	76952157	76953112
chr15	5prim	77024095	77024626
chr15	5prim	77168859	77171264
chr15	5prim	77390275	77391148
chr15	5prim	77511154	77512698
chr15	5prim	77976061	77976750
chr15	5prim	78002413	78003555
chr15	5prim	78483131	78484448
chr15	5prim	78858322	78860275
chr15	5prim	79068933	79069472
chr15	5prim	79079848	79082664
chr15	5prim	79197770	79198122
chr15	5prim	79213554	79213757
chr15	5prim	79403308	79404018
chr15	5prim	80122527	80126992
chr15	5prim	80341840	80342531
chr15	5prim	80584535	80585549
chr15	5prim	80611347	80612376
chr15	5prim	80741705	80742719
chr15	5prim	80979113	80980127
chr15	5prim	81005690	81006718
chr15	5prim	81112171	81114596
chr15	5prim	81275420	81276327
chr15	5prim	81411954	81412731
chr15	5prim	81445594	81446249
chr15	5prim	81471011	81471536
chr15	5prim	81526244	81527093
chr15	5prim	81566865	81567926
chr15	5prim	81666652	81668083
chr15	5prim	81742984	81744934
chr15	5prim	81906766	81907925
chr15	5prim	82113326	82114775
chr15	5prim	82689022	82690036
chr15	5prim	82914439	82915365
chr15	5prim	82945082	82945615
chr15	5prim	82975493	82975791
chr15	5prim	82977632	82978418
chr15	5prim	82998236	82998699
chr15	5prim	83002200	83002688
chr15	5prim	83059843	83060829
chr15	5prim	83092083	83092701
chr15	5prim	83161196	83161578
chr15	5prim	83324516	83326869
chr15	5prim	83578128	83579142
chr15	5prim	83724608	83725684
chr15	5prim	84085333	84085539
chr15	5prim	84138422	84139433
chr15	5prim	86600526	86602021
chr15	5prim	86811448	86812236
chr15	5prim	86965380	86965956
chr15	5prim	87147047	87148207
chr15	5prim	87239180	87239854
chr15	5prim	87257228	87257834
chr15	5prim	87432550	87433213
chr15	5prim	87588002	87588695
chr15	5prim	87677394	87677960
chr15	5prim	87678601	87679601
chr15	5prim	87840468	87840988
chr15	5prim	87992482	87993621
chr15	5prim	88034534	88035087
chr15	5prim	88094225	88095737
chr15	5prim	88238029	88238633
chr15	5prim	88256566	88257267
chr15	5prim	88344414	88344839
chr15	5prim	88346276	88346915
chr15	5prim	88411404	88412610
chr15	5prim	88446002	88447168
chr15	5prim	88528883	88529574
chr15	5prim	88545135	88546327
chr15	5prim	88577703	88578640
chr15	5prim	88609578	88610255
chr15	5prim	88696476	88696994
chr15	5prim	88732166	88733023
chr15	5prim	88873693	88874980
chr15	5prim	89061388	89061923
chr15	5prim	89215315	89216431
chr15	5prim	89225580	89225841
chr15	5prim	89228544	89228909
chr15	5prim	89246567	89247772
chr15	5prim	89274318	89274596
chr15	5prim	89276630	89276930
chr15	5prim	89279121	89279987
chr15	5prim	89338240	89339222
chr15	5prim	89366458	89366924
chr15	5prim	89443912	89444706
chr15	5prim	89640952	89641344
chr15	5prim	90197017	90198686
chr15	5prim	90737681	90739525
chr15	5prim	90999378	91000185
chr15	5prim	91058752	91059226
chr15	5prim	91416626	91418189
chr15	5prim	91432432	91434177
chr15	5prim	92575619	92575983
chr15	5prim	94674412	94678725
chr15	5prim	96304538	96305653
chr15	5prim	97007969	97012082
chr15	5prim	97608851	97609565
chr15	5prim	97922891	97924588
chr15	5prim	98090424	98091414
chr15	5prim	98164247	98164977
chr15	5prim	98649748	98650142
chr15	5prim	98698480	98699961
chr15	5prim	98707765	98708017
chr15	5prim	98901951	98902701
chr15	5prim	98959498	98960660
chr15	5prim	99236784	99238656
chr15	5prim	99275809	99277746
chr15	5prim	99410970	99411405
chr15	5prim	99608674	99610237
chr15	5prim	99634769	99635438
chr15	5prim	99652466	99653469
chr15	5prim	100009688	100010868
chr15	5prim	100081620	100082273
