# Supplementary material for: Intergenic, gene terminal, and intragenic CpG islands in the human genome
Source: BMC Genomics. 2010 Jan 19;11:48. doi: 10.1186/1471-2164-11-48 (PMC2817693; doi:10.1186/1471-2164-11-48)
Supplement: Additional file 3 — CGI classes. The archive contains classes of CGIs used for calculation of CAGE tag frequency. [file 1471-2164-11-48-S3.ZIP › 4gr_5prim/4gr_5prim_chr16.txt]

chr16	5prim	43424	44190
chr16	5prim	62017	62873
chr16	5prim	67448	68631
chr16	5prim	143753	144866
chr16	5prim	154343	156720
chr16	5prim	162369	163447
chr16	5prim	166173	167254
chr16	5prim	170301	171761
chr16	5prim	218839	219496
chr16	5prim	221089	221317
chr16	5prim	224479	225396
chr16	5prim	264798	266178
chr16	5prim	270061	270995
chr16	5prim	272515	272761
chr16	5prim	359861	360257
chr16	5prim	360490	360737
chr16	5prim	371190	372811
chr16	5prim	387161	387650
chr16	5prim	390835	391141
chr16	5prim	391475	392133
chr16	5prim	414923	416816
chr16	5prim	516726	517928
chr16	5prim	527568	528173
chr16	5prim	530094	530369
chr16	5prim	531328	531591
chr16	5prim	533300	533501
chr16	5prim	535848	536198
chr16	5prim	549773	551179
chr16	5prim	554793	555096
chr16	5prim	555683	555928
chr16	5prim	559806	560196
chr16	5prim	578546	580706
chr16	5prim	610626	610852
chr16	5prim	612266	612508
chr16	5prim	615907	616140
chr16	5prim	617368	618129
chr16	5prim	622635	627107
chr16	5prim	631598	632701
chr16	5prim	636496	636803
chr16	5prim	638827	640245
chr16	5prim	641829	642038
chr16	5prim	652235	652441
chr16	5prim	652736	653048
chr16	5prim	657932	659065
chr16	5prim	660683	661167
chr16	5prim	669439	675816
chr16	5prim	676751	677395
chr16	5prim	680008	680579
chr16	5prim	683472	683703
chr16	5prim	683925	685944
chr16	5prim	690399	691452
chr16	5prim	695038	696697
chr16	5prim	704749	705995
chr16	5prim	707141	707379
chr16	5prim	710621	712159
chr16	5prim	716637	719418
chr16	5prim	727071	727328
chr16	5prim	730627	731401
chr16	5prim	777377	779342
chr16	5prim	781348	781552
chr16	5prim	790228	790807
chr16	5prim	950336	952199
chr16	5prim	954740	954977
chr16	5prim	969879	975328
chr16	5prim	1068224	1070395
chr16	5prim	1142415	1144625
chr16	5prim	1248005	1248309
chr16	5prim	1298730	1300233
chr16	5prim	1303814	1304497
chr16	5prim	1323028	1324736
chr16	5prim	1341335	1342349
chr16	5prim	1344834	1345237
chr16	5prim	1360171	1360443
chr16	5prim	1365048	1365605
chr16	5prim	1369051	1370105
chr16	5prim	1403763	1404717
chr16	5prim	1464521	1465535
chr16	5prim	1483099	1484427
chr16	5prim	1523810	1524642
chr16	5prim	1527684	1527900
chr16	5prim	1531814	1532108
chr16	5prim	1538953	1539158
chr16	5prim	1544965	1545346
chr16	5prim	1600055	1605096
chr16	5prim	1616043	1616298
chr16	5prim	1645867	1646245
chr16	5prim	1646696	1646942
chr16	5prim	1667940	1668859
chr16	5prim	1760312	1763955
chr16	5prim	1771722	1773569
chr16	5prim	1780624	1782689
chr16	5prim	1816114	1817634
chr16	5prim	1932669	1933647
chr16	5prim	1949497	1949920
chr16	5prim	1954165	1955452
chr16	5prim	1961740	1962591
chr16	5prim	1964780	1965084
chr16	5prim	1968988	1970711
chr16	5prim	1973493	1974801
chr16	5prim	1980035	1980629
chr16	5prim	1981826	1983027
chr16	5prim	2017043	2017471
chr16	5prim	2037466	2038366
chr16	5prim	2125140	2126407
chr16	5prim	2138456	2139130
chr16	5prim	2145208	2145903
chr16	5prim	2154223	2155519
chr16	5prim	2155710	2155920
chr16	5prim	2185867	2187101
chr16	5prim	2195169	2195829
chr16	5prim	2203913	2205429
chr16	5prim	2213220	2214082
chr16	5prim	2224117	2224347
chr16	5prim	2224627	2225599
chr16	5prim	2226601	2228074
chr16	5prim	2241158	2241970
chr16	5prim	2257446	2259001
chr16	5prim	2329707	2332165
chr16	5prim	2418687	2419969
chr16	5prim	2449817	2450483
chr16	5prim	2457608	2458611
chr16	5prim	2461087	2465930
chr16	5prim	2503431	2504904
chr16	5prim	2509560	2511072
chr16	5prim	2517803	2518368
chr16	5prim	2521727	2522649
chr16	5prim	2528035	2528557
chr16	5prim	2554921	2555174
chr16	5prim	2593222	2593848
chr16	5prim	2625021	2625274
chr16	5prim	2662924	2663696
chr16	5prim	2672273	2672941
chr16	5prim	2705620	2705856
chr16	5prim	2710138	2710501
chr16	5prim	2711082	2711366
chr16	5prim	2741914	2743410
chr16	5prim	2746312	2746580
chr16	5prim	2766762	2767796
chr16	5prim	2775064	2775959
chr16	5prim	2788427	2789146
chr16	5prim	2807246	2808003
chr16	5prim	2832580	2832811
chr16	5prim	2847575	2847837
chr16	5prim	2872268	2873766
chr16	5prim	2884286	2884679
chr16	5prim	2901642	2902533
chr16	5prim	2953017	2953229
chr16	5prim	2953652	2955132
chr16	5prim	2956647	2960327
chr16	5prim	2969753	2970955
chr16	5prim	3003680	3003982
chr16	5prim	3007522	3008359
chr16	5prim	3010096	3011306
chr16	5prim	3013687	3014444
chr16	5prim	3019537	3019955
chr16	5prim	3025223	3025470
chr16	5prim	3026284	3026969
chr16	5prim	3035601	3037034
chr16	5prim	3079034	3080537
chr16	5prim	3124277	3125313
chr16	5prim	3224640	3225512
chr16	5prim	3253947	3254790
chr16	5prim	3272473	3273848
chr16	5prim	3295021	3296013
chr16	5prim	3390717	3391668
chr16	5prim	3433099	3433570
chr16	5prim	3447546	3448607
chr16	5prim	3490109	3490347
chr16	5prim	3490774	3491275
chr16	5prim	3706978	3707936
chr16	5prim	3869484	3869770
chr16	5prim	3870649	3871652
chr16	5prim	4104809	4106259
chr16	5prim	4106656	4107013
chr16	5prim	4261640	4264074
chr16	5prim	4340956	4341573
chr16	5prim	4361643	4362241
chr16	5prim	4405875	4406890
chr16	5prim	4415430	4416331
chr16	5prim	4464139	4464713
chr16	5prim	4466296	4466928
chr16	5prim	4527837	4528891
chr16	5prim	4599349	4599614
chr16	5prim	4604007	4606783
chr16	5prim	4614707	4615454
chr16	5prim	4683044	4684232
chr16	5prim	4723863	4725011
chr16	5prim	4742410	4742788
chr16	5prim	4756765	4757354
chr16	5prim	4758668	4758908
chr16	5prim	4792118	4793177
chr16	5prim	4836607	4838244
chr16	5prim	4926168	4927534
chr16	5prim	5023245	5024033
chr16	5prim	5061750	5062193
chr16	5prim	5087251	5088841
chr16	5prim	6008915	6010402
chr16	5prim	6473020	6473984
chr16	5prim	7294334	7294609
chr16	5prim	7508196	7508414
chr16	5prim	8622917	8623225
chr16	5prim	8675757	8676120
chr16	5prim	8798823	8799429
chr16	5prim	8963873	8964345
chr16	5prim	8965145	8965387
chr16	5prim	8965564	8965766
chr16	5prim	9091647	9094190
chr16	5prim	10181444	10184925
chr16	5prim	10387187	10387755
chr16	5prim	10581381	10582236
chr16	5prim	10745085	10745697
chr16	5prim	10880283	10880806
chr16	5prim	10942997	10944197
chr16	5prim	10945665	10946260
chr16	5prim	11175393	11175712
chr16	5prim	11179747	11180004
chr16	5prim	11256042	11258304
chr16	5prim	11277440	11277722
chr16	5prim	11346687	11347268
chr16	5prim	11587509	11588776
chr16	5prim	11669360	11669628
chr16	5prim	11670064	11670747
chr16	5prim	11743574	11744593
chr16	5prim	11797825	11799022
chr16	5prim	11852566	11853018
chr16	5prim	11916381	11917615
chr16	5prim	11977806	11978371
chr16	5prim	12804866	12805390
chr16	5prim	13921252	13921796
chr16	5prim	14072350	14073157
chr16	5prim	14631103	14631549
chr16	5prim	14634017	14634867
chr16	5prim	14695578	14695817
chr16	5prim	14825972	14826300
chr16	5prim	14834942	14835542
chr16	5prim	14976017	14976962
chr16	5prim	14990867	14991546
chr16	5prim	15056705	15057608
chr16	5prim	15095436	15095830
chr16	5prim	15397027	15397576
chr16	5prim	15435851	15436587
chr16	5prim	15651260	15651924
chr16	5prim	15858340	15858767
chr16	5prim	15889746	15890173
chr16	5prim	15950719	15951428
chr16	5prim	16224737	16225065
chr16	5prim	16233959	16234357
chr16	5prim	16321283	16321536
chr16	5prim	16324957	16325211
chr16	5prim	16325806	16326798
chr16	5prim	16332459	16333096
chr16	5prim	18378335	18378972
chr16	5prim	18480530	18481111
chr16	5prim	18708752	18709367
chr16	5prim	18719888	18720900
chr16	5prim	18844531	18845627
chr16	5prim	18902657	18903078
chr16	5prim	18986571	18986889
chr16	5prim	19086503	19087718
chr16	5prim	19440482	19441017
chr16	5prim	19442575	19443136
chr16	5prim	19473987	19474889
chr16	5prim	19636695	19637397
chr16	5prim	19802466	19804657
chr16	5prim	19992208	19992806
chr16	5prim	20660147	20660781
chr16	5prim	20725001	20726015
chr16	5prim	20819067	20820117
chr16	5prim	21077311	21077779
chr16	5prim	21196920	21197320
chr16	5prim	21323096	21323396
chr16	5prim	21438613	21439624
chr16	5prim	21518193	21519195
chr16	5prim	21738983	21739445
chr16	5prim	21871616	21871874
chr16	5prim	21926488	21927558
chr16	5prim	22216092	22216866
chr16	5prim	22292578	22293986
chr16	5prim	22732117	22733960
chr16	5prim	23067467	23068467
chr16	5prim	23101217	23102274
chr16	5prim	23105051	23105316
chr16	5prim	23220740	23221447
chr16	5prim	23371491	23372130
chr16	5prim	23429074	23429400
chr16	5prim	23475899	23476989
chr16	5prim	23514751	23515347
chr16	5prim	23559888	23560419
chr16	5prim	23597392	23598172
chr16	5prim	23631771	23632276
chr16	5prim	23673470	23674370
chr16	5prim	23754442	23755603
chr16	5prim	24174541	24175028
chr16	5prim	24458119	24459224
chr16	5prim	24933568	24934039
chr16	5prim	24950631	24950940
chr16	5prim	25030311	25030943
chr16	5prim	25176287	25177229
chr16	5prim	25610456	25612132
chr16	5prim	27122273	27123179
chr16	5prim	27232386	27233196
chr16	5prim	27468480	27469061
chr16	5prim	27981318	27982797
chr16	5prim	28130584	28131064
chr16	5prim	28322358	28322870
chr16	5prim	28410314	28410992
chr16	5prim	28416738	28417010
chr16	5prim	28472646	28473254
chr16	5prim	28541941	28542532
chr16	5prim	28630078	28630590
chr16	5prim	28659583	28659833
chr16	5prim	28665460	28666301
chr16	5prim	28669030	28669647
chr16	5prim	28741405	28743374
chr16	5prim	28764705	28765640
chr16	5prim	28782166	28783059
chr16	5prim	28798455	28799369
chr16	5prim	28843554	28844537
chr16	5prim	28869414	28870292
chr16	5prim	28893382	28894162
chr16	5prim	29170397	29170627
chr16	5prim	29203982	29204222
chr16	5prim	29372854	29374644
chr16	5prim	29531888	29532892
chr16	5prim	29583346	29583621
chr16	5prim	29709197	29709819
chr16	5prim	29723748	29724773
chr16	5prim	29726182	29727055
chr16	5prim	29730664	29731407
chr16	5prim	29734163	29735803
chr16	5prim	29781419	29782017
chr16	5prim	29818848	29819543
chr16	5prim	29820397	29820704
chr16	5prim	29844539	29845262
chr16	5prim	29880524	29881071
chr16	5prim	29892165	29892960
chr16	5prim	29905137	29905350
chr16	5prim	29906287	29906507
chr16	5prim	29914079	29915375
chr16	5prim	29930152	29930508
chr16	5prim	29940285	29940632
chr16	5prim	29949808	29950113
chr16	5prim	29971701	29972179
chr16	5prim	29983811	29985373
chr16	5prim	29994737	29995343
chr16	5prim	30010317	30011196
chr16	5prim	30015012	30015376
chr16	5prim	30041721	30041989
chr16	5prim	30102248	30102858
chr16	5prim	30112196	30113986
chr16	5prim	30253553	30254366
chr16	5prim	30273707	30274262
chr16	5prim	30288578	30289453
chr16	5prim	30296536	30298132
chr16	5prim	30313791	30314791
chr16	5prim	30326058	30326773
chr16	5prim	30348596	30349176
chr16	5prim	30364231	30364869
chr16	5prim	30392883	30393222
chr16	5prim	30443342	30444037
chr16	5prim	30445029	30446394
chr16	5prim	30451368	30451833
chr16	5prim	30453025	30454014
chr16	5prim	30473943	30474779
chr16	5prim	30476682	30477550
chr16	5prim	30488728	30489035
chr16	5prim	30490237	30491334
chr16	5prim	30501466	30502026
chr16	5prim	30503988	30504401
chr16	5prim	30528501	30529327
chr16	5prim	30569484	30570754
chr16	5prim	30666904	30667821
chr16	5prim	30680031	30681504
chr16	5prim	30813050	30813284
chr16	5prim	30841138	30843275
chr16	5prim	30848931	30849435
chr16	5prim	30865631	30865996
chr16	5prim	30866743	30867034
chr16	5prim	30867266	30868366
chr16	5prim	30875926	30877316
chr16	5prim	30916333	30916537
chr16	5prim	30951854	30952996
chr16	5prim	30982585	30983257
chr16	5prim	30991844	30993549
chr16	5prim	30998890	30999297
chr16	5prim	31012952	31013822
chr16	5prim	31024602	31024936
chr16	5prim	31027058	31028245
chr16	5prim	31036300	31036701
chr16	5prim	31067077	31067510
chr16	5prim	31098321	31099726
chr16	5prim	31121067	31121788
chr16	5prim	31133457	31135765
chr16	5prim	31346392	31347183
chr16	5prim	31360838	31361121
chr16	5prim	31361444	31362062
chr16	5prim	31377483	31378803
chr16	5prim	31383289	31383701
chr16	5prim	31390777	31391147
chr16	5prim	31394653	31396468
chr16	5prim	31426882	31427441
chr16	5prim	32172032	32172945
chr16	5prim	32594149	32595062
chr16	5prim	32803689	32805323
chr16	5prim	33112972	33113885
chr16	5prim	33169507	33170420
chr16	5prim	33685006	33686640
chr16	5prim	33868738	33873924
chr16	5prim	34114249	34115251
chr16	5prim	45212503	45212875
chr16	5prim	45280065	45281777
chr16	5prim	45421954	45423062
chr16	5prim	45475350	45476458
chr16	5prim	45564328	45565530
chr16	5prim	45734288	45735947
chr16	5prim	46052198	46052708
chr16	5prim	46835559	46836156
chr16	5prim	46957231	46957541
chr16	5prim	46976403	46977402
chr16	5prim	47201090	47201361
chr16	5prim	47871538	47874764
chr16	5prim	48616368	48616924
chr16	5prim	48657221	48658035
chr16	5prim	49138976	49140236
chr16	5prim	49140676	49140966
chr16	5prim	49333126	49334130
chr16	5prim	49741200	49746264
chr16	5prim	51646217	51646780
chr16	5prim	51721501	51723339
chr16	5prim	52025785	52026710
chr16	5prim	52094002	52095186
chr16	5prim	52295118	52295736
chr16	5prim	52873103	52882105
chr16	5prim	53519923	53525306
chr16	5prim	53915022	53916541
chr16	5prim	54070721	54071027
chr16	5prim	54100421	54100775
chr16	5prim	54247099	54248396
chr16	5prim	54424148	54424499
chr16	5prim	54782073	54783852
chr16	5prim	55016236	55017249
chr16	5prim	55042366	55043275
chr16	5prim	55111030	55111576
chr16	5prim	55180569	55181415
chr16	5prim	55199630	55200096
chr16	5prim	55216608	55217161
chr16	5prim	55223446	55224142
chr16	5prim	55226538	55227228
chr16	5prim	55229438	55230031
chr16	5prim	55234621	55235099
chr16	5prim	55249190	55249535
chr16	5prim	55259364	55259709
chr16	5prim	55260888	55261149
chr16	5prim	55273493	55273926
chr16	5prim	55321494	55321983
chr16	5prim	55523235	55523977
chr16	5prim	55683545	55684611
chr16	5prim	55776987	55778084
chr16	5prim	55836259	55836878
chr16	5prim	55875468	55876465
chr16	5prim	56038496	56039167
chr16	5prim	56053977	56054539
chr16	5prim	56119952	56120826
chr16	5prim	56127349	56128345
chr16	5prim	56326318	56326601
chr16	5prim	56327097	56327474
chr16	5prim	56352208	56352560
chr16	5prim	56393456	56394490
chr16	5prim	56587715	56589134
chr16	5prim	56591448	56593049
chr16	5prim	56616213	56616429
chr16	5prim	56616881	56618978
chr16	5prim	56631317	56631530
chr16	5prim	56720255	56721183
chr16	5prim	56788766	56789111
chr16	5prim	56841204	56841585
chr16	5prim	56983684	56984366
chr16	5prim	57054534	57056096
chr16	5prim	57079070	57079342
chr16	5prim	57092541	57093097
chr16	5prim	57106528	57107517
chr16	5prim	57220476	57221549
chr16	5prim	57275810	57276204
chr16	5prim	57324948	57325829
chr16	5prim	60626622	60628135
chr16	5prim	63712157	63715165
chr16	5prim	65140737	65141636
chr16	5prim	65143769	65144220
chr16	5prim	65157525	65158120
chr16	5prim	65170250	65170913
chr16	5prim	65195755	65197062
chr16	5prim	65287450	65288763
chr16	5prim	65342541	65343376
chr16	5prim	65392772	65393291
chr16	5prim	65421908	65422492
chr16	5prim	65435673	65436573
chr16	5prim	65471668	65472283
chr16	5prim	65516234	65517156
chr16	5prim	65525530	65526425
chr16	5prim	65527000	65527379
chr16	5prim	65591971	65592841
chr16	5prim	65620114	65621513
chr16	5prim	65700783	65701328
chr16	5prim	65701524	65701836
chr16	5prim	65740709	65742469
chr16	5prim	65750506	65750720
chr16	5prim	65751047	65751540
chr16	5prim	65753101	65753328
chr16	5prim	65754293	65757489
chr16	5prim	65765568	65766179
chr16	5prim	65769434	65770010
chr16	5prim	65775217	65776720
chr16	5prim	65790533	65791363
chr16	5prim	65818245	65818656
chr16	5prim	65837524	65840653
chr16	5prim	65870397	65871232
chr16	5prim	65984785	65986451
chr16	5prim	66007437	66007973
chr16	5prim	66021889	66022963
chr16	5prim	66071899	66072846
chr16	5prim	66120076	66120891
chr16	5prim	66121559	66121833
chr16	5prim	66128753	66130229
chr16	5prim	66153369	66155055
chr16	5prim	66250952	66253061
chr16	5prim	66257510	66258855
chr16	5prim	66310350	66310947
chr16	5prim	66397776	66398607
chr16	5prim	66425159	66425399
chr16	5prim	66433218	66434241
chr16	5prim	66438179	66439017
chr16	5prim	66464310	66464812
chr16	5prim	66476180	66476410
chr16	5prim	66484419	66485197
chr16	5prim	66500468	66500773
chr16	5prim	66526791	66527919
chr16	5prim	66559417	66560222
chr16	5prim	66560908	66561260
chr16	5prim	66571468	66572046
chr16	5prim	66584575	66584897
chr16	5prim	66614083	66614854
chr16	5prim	66676065	66677487
chr16	5prim	66826511	66829644
chr16	5prim	66836371	66837129
chr16	5prim	66855513	66856480
chr16	5prim	66901807	66902747
chr16	5prim	66962408	66963774
chr16	5prim	67038365	67040323
chr16	5prim	67233951	67234344
chr16	5prim	67236187	67237650
chr16	5prim	67328535	67329845
chr16	5prim	67434859	67435318
chr16	5prim	67697129	67699401
chr16	5prim	67701000	67701420
chr16	5prim	67723853	67724409
chr16	5prim	67778381	67779608
chr16	5prim	67902638	67903406
chr16	5prim	67912363	67912687
chr16	5prim	67921098	67922336
chr16	5prim	67930562	67931383
chr16	5prim	67976817	67977587
chr16	5prim	68015765	68016127
chr16	5prim	68156938	68158237
chr16	5prim	68317794	68318007
chr16	5prim	68345970	68346485
chr16	5prim	68705167	68706260
chr16	5prim	68842393	68843457
chr16	5prim	68880628	68880990
chr16	5prim	68938140	68938500
chr16	5prim	69030089	69031150
chr16	5prim	69045859	69046315
chr16	5prim	69064527	69064747
chr16	5prim	69114590	69114987
chr16	5prim	69276615	69277942
chr16	5prim	69353906	69354129
chr16	5prim	69392190	69392799
chr16	5prim	69821861	69822160
chr16	5prim	69880616	69881015
chr16	5prim	69949916	69950250
chr16	5prim	70053274	70053761
chr16	5prim	70217330	70218248
chr16	5prim	70314450	70315667
chr16	5prim	70399424	70400602
chr16	5prim	70475239	70476043
chr16	5prim	70486362	70487454
chr16	5prim	70599848	70600389
chr16	5prim	70684630	70684842
chr16	5prim	71550604	71551368
chr16	5prim	71639091	71640066
chr16	5prim	71649015	71649896
chr16	5prim	72888034	72888815
chr16	5prim	72959047	72960140
chr16	5prim	73197969	73198698
chr16	5prim	73257806	73258506
chr16	5prim	73291653	73292073
chr16	5prim	73310198	73310411
chr16	5prim	73365814	73366487
chr16	5prim	73575897	73576746
chr16	5prim	73590542	73591708
chr16	5prim	73705899	73706365
chr16	5prim	73739744	73740347
chr16	5prim	73842181	73843322
chr16	5prim	73856477	73857687
chr16	5prim	74024351	74025028
chr16	5prim	74055329	74056281
chr16	5prim	74070046	74071217
chr16	5prim	74120614	74121613
chr16	5prim	74147061	74147860
chr16	5prim	74157507	74158361
chr16	5prim	74214406	74214861
chr16	5prim	74238765	74240080
chr16	5prim	75781669	75782644
chr16	5prim	75785838	75786150
chr16	5prim	76025810	76026575
chr16	5prim	76379876	76380635
chr16	5prim	76690675	76691567
chr16	5prim	78190120	78193038
chr16	5prim	79132242	79132591
chr16	5prim	79597635	79598826
chr16	5prim	79627033	79627664
chr16	5prim	79667986	79668744
chr16	5prim	79686862	79687719
chr16	5prim	79905851	79907027
chr16	5prim	80035278	80035500
chr16	5prim	80035715	80036851
chr16	5prim	80370211	80371208
chr16	5prim	80761149	80761732
chr16	5prim	81218152	81219314
chr16	5prim	82398913	82399489
chr16	5prim	82489883	82490912
chr16	5prim	82559306	82559512
chr16	5prim	82559770	82560361
chr16	5prim	82707413	82708611
chr16	5prim	82735501	82736724
chr16	5prim	82777697	82778280
chr16	5prim	82782232	82782586
chr16	5prim	82827922	82828358
chr16	5prim	82886020	82886221
chr16	5prim	82959458	82959998
chr16	5prim	83096385	83096616
chr16	5prim	83208461	83209066
chr16	5prim	83239261	83240233
chr16	5prim	83290664	83291529
chr16	5prim	83410849	83411215
chr16	5prim	83602231	83602937
chr16	5prim	83618683	83619303
chr16	5prim	84201590	84201824
chr16	5prim	84202448	84206528
chr16	5prim	84216243	84216499
chr16	5prim	84224122	84224650
chr16	5prim	84225066	84225351
chr16	5prim	84227635	84227850
chr16	5prim	84231702	84232008
chr16	5prim	84232344	84232693
chr16	5prim	84233792	84234093
chr16	5prim	84241608	84241992
chr16	5prim	84279710	84280442
chr16	5prim	84300986	84301579
chr16	5prim	84341363	84342632
chr16	5prim	84389921	84391343
chr16	5prim	84489622	84490443
chr16	5prim	85098931	85102729
chr16	5prim	85103860	85104133
chr16	5prim	85145936	85147014
chr16	5prim	85156856	85160150
chr16	5prim	85166889	85167966
chr16	5prim	85169689	85171322
chr16	5prim	85908135	85909071
chr16	5prim	85974084	85975739
chr16	5prim	85982638	85984178
chr16	5prim	85998888	85999172
chr16	5prim	86193992	86194785
chr16	5prim	86294153	86294408
chr16	5prim	86296118	86296352
chr16	5prim	86299411	86299653
chr16	5prim	86356624	86357248
chr16	5prim	86459955	86460961
chr16	5prim	86541902	86543234
chr16	5prim	86548788	86549097
chr16	5prim	86658974	86659412
chr16	5prim	86663141	86663409
chr16	5prim	86664275	86664838
chr16	5prim	86692041	86692350
chr16	5prim	86694746	86695099
chr16	5prim	87046230	87050015
chr16	5prim	87163677	87164834
chr16	5prim	87233712	87233993
chr16	5prim	87244490	87245107
chr16	5prim	87256609	87257911
chr16	5prim	87280021	87280779
chr16	5prim	87292542	87292900
chr16	5prim	87299738	87300696
chr16	5prim	87309307	87310018
chr16	5prim	87315065	87315283
chr16	5prim	87315534	87316941
chr16	5prim	87331303	87331613
chr16	5prim	87397281	87398093
chr16	5prim	87399351	87399557
chr16	5prim	87405213	87406437
chr16	5prim	87425086	87425571
chr16	5prim	87429676	87429968
chr16	5prim	87433010	87433251
chr16	5prim	87435934	87436199
chr16	5prim	87450172	87451477
chr16	5prim	87497865	87498100
chr16	5prim	87503351	87503670
chr16	5prim	87521638	87521943
chr16	5prim	87533835	87536101
chr16	5prim	87561030	87561287
chr16	5prim	87561561	87561794
chr16	5prim	87687519	87688207
chr16	5prim	87694617	87694983
chr16	5prim	87695264	87695492
chr16	5prim	87753188	87753696
chr16	5prim	87759911	87760184
chr16	5prim	87765445	87765832
chr16	5prim	87826775	87827375
chr16	5prim	87862075	87862589
chr16	5prim	87872964	87876022
chr16	5prim	87935738	87935966
chr16	5prim	87966004	87966351
chr16	5prim	87983648	87984271
chr16	5prim	88015261	88015659
chr16	5prim	88027526	88027727
chr16	5prim	88083276	88085254
chr16	5prim	88101455	88102869
chr16	5prim	88154145	88155370
chr16	5prim	88168554	88170916
chr16	5prim	88241412	88242351
chr16	5prim	88250693	88252137
chr16	5prim	88280379	88281185
chr16	5prim	88294754	88296383
chr16	5prim	88314338	88316590
chr16	5prim	88409893	88410959
chr16	5prim	88421808	88422646
chr16	5prim	88466933	88468313
chr16	5prim	88488087	88488371
chr16	5prim	88505063	88505352
chr16	5prim	88513414	88513857
chr16	5prim	88516331	88517247
chr16	5prim	88517570	88518008
chr16	5prim	88519636	88520461
chr16	5prim	88541751	88542114
chr16	5prim	88543052	88543621
chr16	5prim	88558010	88558241
chr16	5prim	88566031	88567133
chr16	5prim	88593818	88594144
chr16	5prim	88612610	88613920
chr16	5prim	88616416	88616914
