# Supplementary material for: Intergenic, gene terminal, and intragenic CpG islands in the human genome
Source: BMC Genomics. 2010 Jan 19;11:48. doi: 10.1186/1471-2164-11-48 (PMC2817693; doi:10.1186/1471-2164-11-48)
Supplement: Additional file 3 — CGI classes. The archive contains classes of CGIs used for calculation of CAGE tag frequency. [file 1471-2164-11-48-S3.ZIP › 4gr_5prim/4gr_5prim_chr17.txt]

chr17	5prim	185075	185296
chr17	5prim	205475	206667
chr17	5prim	260070	260622
chr17	5prim	564505	565309
chr17	5prim	581953	583249
chr17	5prim	601776	603457
chr17	5prim	631900	632738
chr17	5prim	828483	830131
chr17	5prim	846592	847513
chr17	5prim	958594	959718
chr17	5prim	1029126	1030583
chr17	5prim	1249356	1250639
chr17	5prim	1305638	1306564
chr17	5prim	1335436	1336480
chr17	5prim	1337206	1337536
chr17	5prim	1338105	1338480
chr17	5prim	1341032	1341563
chr17	5prim	1341869	1342122
chr17	5prim	1366192	1367184
chr17	5prim	1456632	1456851
chr17	5prim	1477860	1479979
chr17	5prim	1498480	1499999
chr17	5prim	1534537	1535150
chr17	5prim	1565954	1566812
chr17	5prim	1574495	1576647
chr17	5prim	1604197	1604427
chr17	5prim	1679584	1680317
chr17	5prim	1746291	1746506
chr17	5prim	1873801	1876158
chr17	5prim	1879888	1880602
chr17	5prim	1891697	1892371
chr17	5prim	1899669	1909078
chr17	5prim	2153267	2153998
chr17	5prim	2186380	2188297
chr17	5prim	2212242	2212626
chr17	5prim	2242672	2244266
chr17	5prim	2249642	2252152
chr17	5prim	2361811	2362112
chr17	5prim	2443243	2444773
chr17	5prim	2554485	2554755
chr17	5prim	2561070	2562380
chr17	5prim	3236112	3236822
chr17	5prim	3321756	3321987
chr17	5prim	3473992	3474244
chr17	5prim	3486067	3487233
chr17	5prim	3517973	3519367
chr17	5prim	3545801	3546300
chr17	5prim	3573673	3574588
chr17	5prim	3716412	3716623
chr17	5prim	3718033	3718425
chr17	5prim	3738693	3738902
chr17	5prim	3742268	3743617
chr17	5prim	3813808	3814844
chr17	5prim	3854127	3854452
chr17	5prim	3854742	3855126
chr17	5prim	3992541	3994116
chr17	5prim	4113454	4114102
chr17	5prim	4215374	4216904
chr17	5prim	4404932	4405733
chr17	5prim	4434147	4435231
chr17	5prim	4445170	4445408
chr17	5prim	4489464	4491683
chr17	5prim	4553733	4554471
chr17	5prim	4560149	4561172
chr17	5prim	4581316	4581979
chr17	5prim	4588787	4590159
chr17	5prim	4635368	4636303
chr17	5prim	4638989	4640597
chr17	5prim	4646341	4646596
chr17	5prim	4656971	4657924
chr17	5prim	4743044	4746181
chr17	5prim	4783603	4784381
chr17	5prim	4791687	4794652
chr17	5prim	4810913	4812434
chr17	5prim	4831006	4831715
chr17	5prim	4841081	4842522
chr17	5prim	4922081	4922703
chr17	5prim	4955429	4956080
chr17	5prim	4959774	4960275
chr17	5prim	4960361	4960603
chr17	5prim	4966522	4967788
chr17	5prim	5035563	5036180
chr17	5prim	5126231	5126597
chr17	5prim	5263231	5264440
chr17	5prim	5282852	5283355
chr17	5prim	5312572	5313042
chr17	5prim	5330114	5331007
chr17	5prim	5343855	5345326
chr17	5prim	5914039	5915173
chr17	5prim	6288189	6288835
chr17	5prim	6399853	6400553
chr17	5prim	6400795	6401026
chr17	5prim	6484078	6485287
chr17	5prim	6495556	6496309
chr17	5prim	6557146	6558195
chr17	5prim	6619929	6620434
chr17	5prim	6839544	6841151
chr17	5prim	6856548	6856925
chr17	5prim	6858293	6859263
chr17	5prim	6866124	6868251
chr17	5prim	6886113	6888245
chr17	5prim	7063762	7064442
chr17	5prim	7078082	7078857
chr17	5prim	7081845	7083795
chr17	5prim	7086203	7087433
chr17	5prim	7095148	7096850
chr17	5prim	7105009	7106969
chr17	5prim	7124748	7126411
chr17	5prim	7138155	7139141
chr17	5prim	7140434	7140733
chr17	5prim	7150948	7152464
chr17	5prim	7158899	7159684
chr17	5prim	7173054	7173875
chr17	5prim	7194022	7194488
chr17	5prim	7195216	7196532
chr17	5prim	7224947	7225411
chr17	5prim	7227922	7228664
chr17	5prim	7237228	7239190
chr17	5prim	7247930	7249350
chr17	5prim	7252396	7252787
chr17	5prim	7261095	7261669
chr17	5prim	7280532	7281620
chr17	5prim	7283553	7284752
chr17	5prim	7288998	7289554
chr17	5prim	7309725	7309968
chr17	5prim	7322990	7323434
chr17	5prim	7328004	7329050
chr17	5prim	7392874	7393369
chr17	5prim	7405390	7406547
chr17	5prim	7416640	7418054
chr17	5prim	7427009	7428155
chr17	5prim	7433038	7433669
chr17	5prim	7471430	7471976
chr17	5prim	7494864	7496063
chr17	5prim	7530015	7530228
chr17	5prim	7532219	7532564
chr17	5prim	7549101	7549681
chr17	5prim	7561341	7561844
chr17	5prim	7695643	7696309
chr17	5prim	7697297	7698377
chr17	5prim	7699332	7699705
chr17	5prim	7701006	7702405
chr17	5prim	7773257	7773889
chr17	5prim	7775896	7776294
chr17	5prim	7846652	7848170
chr17	5prim	7850434	7850766
chr17	5prim	7962775	7963031
chr17	5prim	7964685	7964964
chr17	5prim	7965483	7967587
chr17	5prim	7969506	7969737
chr17	5prim	7970398	7970815
chr17	5prim	7995275	7996560
chr17	5prim	8000281	8000962
chr17	5prim	8006634	8007219
chr17	5prim	8020215	8020850
chr17	5prim	8030603	8030832
chr17	5prim	8033143	8034431
chr17	5prim	8054357	8054691
chr17	5prim	8065429	8065913
chr17	5prim	8066949	8067211
chr17	5prim	8091851	8092245
chr17	5prim	8093239	8093558
chr17	5prim	8132589	8133220
chr17	5prim	8139165	8139895
chr17	5prim	8227101	8228061
chr17	5prim	8279727	8280685
chr17	5prim	8473729	8475658
chr17	5prim	8589728	8590238
chr17	5prim	8643067	8643549
chr17	5prim	8732195	8732729
chr17	5prim	8809194	8810097
chr17	5prim	8864892	8867645
chr17	5prim	9419732	9419950
chr17	5prim	9748792	9749064
chr17	5prim	10041759	10043165
chr17	5prim	10541150	10541924
chr17	5prim	10573514	10574215
chr17	5prim	11084212	11086141
chr17	5prim	11442356	11443053
chr17	5prim	11841167	11841709
chr17	5prim	11864676	11865596
chr17	5prim	12509392	12510060
chr17	5prim	12633462	12634415
chr17	5prim	12861681	12862291
chr17	5prim	13444554	13446284
chr17	5prim	13913355	13913810
chr17	5prim	14142451	14142777
chr17	5prim	14143357	14143983
chr17	5prim	14144893	14148427
chr17	5prim	15104655	15105535
chr17	5prim	15106521	15107231
chr17	5prim	15185430	15185851
chr17	5prim	15407084	15407568
chr17	5prim	15543503	15544040
chr17	5prim	15548277	15549124
chr17	5prim	15788482	15790238
chr17	5prim	15843225	15844413
chr17	5prim	16059000	16060235
chr17	5prim	16196343	16197873
chr17	5prim	16224652	16225493
chr17	5prim	16283229	16283622
chr17	5prim	16335558	16336568
chr17	5prim	16412799	16413525
chr17	5prim	16497438	16497928
chr17	5prim	16886109	16887042
chr17	5prim	17049496	17050426
chr17	5prim	17050618	17051021
chr17	5prim	17065423	17065656
chr17	5prim	17080842	17081805
chr17	5prim	17124611	17125424
chr17	5prim	17147252	17148031
chr17	5prim	17320900	17321141
chr17	5prim	17338973	17341071
chr17	5prim	17435323	17436230
chr17	5prim	17525205	17527086
chr17	5prim	17538549	17539123
chr17	5prim	17544308	17544872
chr17	5prim	17566330	17569225
chr17	5prim	17625741	17627965
chr17	5prim	17638435	17638788
chr17	5prim	17641595	17641805
chr17	5prim	17680187	17681250
chr17	5prim	17684137	17684713
chr17	5prim	17815892	17816658
chr17	5prim	17882923	17884220
chr17	5prim	17931805	17932306
chr17	5prim	17962920	17965593
chr17	5prim	18026983	18029085
chr17	5prim	18069302	18069546
chr17	5prim	18102436	18103041
chr17	5prim	18104410	18105397
chr17	5prim	18158546	18159781
chr17	5prim	18207147	18207732
chr17	5prim	18469101	18469439
chr17	5prim	18515861	18516078
chr17	5prim	18516434	18517202
chr17	5prim	18625250	18625734
chr17	5prim	18701998	18702578
chr17	5prim	18847634	18848968
chr17	5prim	19080900	19082241
chr17	5prim	19205996	19207037
chr17	5prim	19221593	19223134
chr17	5prim	19377380	19378284
chr17	5prim	19491936	19493075
chr17	5prim	19568469	19568890
chr17	5prim	19588731	19589084
chr17	5prim	19710898	19712100
chr17	5prim	19712201	19712406
chr17	5prim	19821268	19822225
chr17	5prim	19823917	19824202
chr17	5prim	19999620	20000652
chr17	5prim	20739549	20740704
chr17	5prim	20970648	20971337
chr17	5prim	21057442	21058623
chr17	5prim	21128169	21129036
chr17	5prim	21259243	21260634
chr17	5prim	22645126	22645857
chr17	5prim	23244065	23244602
chr17	5prim	23392713	23393260
chr17	5prim	23578371	23579145
chr17	5prim	23658021	23658597
chr17	5prim	23669417	23669741
chr17	5prim	23669987	23670732
chr17	5prim	23686198	23687175
chr17	5prim	23708292	23709002
chr17	5prim	23722486	23723684
chr17	5prim	23903366	23903914
chr17	5prim	23922232	23922908
chr17	5prim	23949869	23950639
chr17	5prim	23995909	23996608
chr17	5prim	24012848	24013518
chr17	5prim	24062211	24063046
chr17	5prim	24068295	24069176
chr17	5prim	24070983	24071400
chr17	5prim	24077068	24078211
chr17	5prim	24079314	24080183
chr17	5prim	24094665	24095697
chr17	5prim	24163311	24163797
chr17	5prim	24193652	24194020
chr17	5prim	24206105	24206445
chr17	5prim	24248131	24248999
chr17	5prim	24253601	24254304
chr17	5prim	24300345	24303003
chr17	5prim	24303461	24303795
chr17	5prim	24337095	24337409
chr17	5prim	24356394	24357314
chr17	5prim	24430879	24432185
chr17	5prim	24517329	24518006
chr17	5prim	24527724	24528140
chr17	5prim	24531015	24531733
chr17	5prim	24643617	24644519
chr17	5prim	24645295	24645581
chr17	5prim	24741261	24742163
chr17	5prim	24917212	24920204
chr17	5prim	24939844	24941083
chr17	5prim	24942287	24942524
chr17	5prim	24944000	24945231
chr17	5prim	24963424	24964896
chr17	5prim	24966658	24969514
chr17	5prim	24973555	24974403
chr17	5prim	25112153	25112733
chr17	5prim	25280952	25281534
chr17	5prim	25467872	25468137
chr17	5prim	25586513	25587312
chr17	5prim	25642496	25643399
chr17	5prim	25729489	25730944
chr17	5prim	25828462	25828819
chr17	5prim	25927633	25927958
chr17	5prim	26082534	26083083
chr17	5prim	26175607	26176027
chr17	5prim	26183004	26183549
chr17	5prim	26257385	26257664
chr17	5prim	26272980	26274052
chr17	5prim	26322172	26322732
chr17	5prim	26445721	26446193
chr17	5prim	26742356	26743417
chr17	5prim	26838740	26839782
chr17	5prim	27209877	27210693
chr17	5prim	27252717	27253075
chr17	5prim	27287874	27288628
chr17	5prim	27493445	27494055
chr17	5prim	27617311	27618146
chr17	5prim	27693113	27693400
chr17	5prim	27701114	27701573
chr17	5prim	27795073	27796250
chr17	5prim	27837290	27839352
chr17	5prim	28227564	28228298
chr17	5prim	28278987	28279505
chr17	5prim	28642458	28644578
chr17	5prim	29508120	29508393
chr17	5prim	29930078	29933064
chr17	5prim	29933120	29933406
chr17	5prim	30312287	30313026
chr17	5prim	30331465	30332359
chr17	5prim	30440242	30440691
chr17	5prim	30470539	30471263
chr17	5prim	30493009	30493531
chr17	5prim	30502228	30502479
chr17	5prim	30593254	30594640
chr17	5prim	30724600	30724873
chr17	5prim	30725102	30725770
chr17	5prim	30799407	30799907
chr17	5prim	30800666	30801001
chr17	5prim	30929615	30929839
chr17	5prim	30947701	30948257
chr17	5prim	31082662	31082891
chr17	5prim	31086281	31086526
chr17	5prim	31146137	31146914
chr17	5prim	31159991	31161013
chr17	5prim	31281759	31281961
chr17	5prim	31916421	31917043
chr17	5prim	31964579	31965593
chr17	5prim	31974263	31975563
chr17	5prim	32022166	32023015
chr17	5prim	32031946	32032903
chr17	5prim	32366012	32374988
chr17	5prim	32377397	32377685
chr17	5prim	32379871	32380870
chr17	5prim	32789909	32790740
chr17	5prim	32840777	32841448
chr17	5prim	32923403	32924596
chr17	5prim	32946835	32947139
chr17	5prim	33043093	33043870
chr17	5prim	33077363	33077641
chr17	5prim	33176146	33178879
chr17	5prim	33179447	33179696
chr17	5prim	33706359	33706660
chr17	5prim	33761183	33762465
chr17	5prim	33967934	33968351
chr17	5prim	33969217	33969521
chr17	5prim	33971253	33972119
chr17	5prim	33973070	33973464
chr17	5prim	34015860	34016644
chr17	5prim	34111804	34115223
chr17	5prim	34139634	34140051
chr17	5prim	34157397	34159854
chr17	5prim	34161633	34162036
chr17	5prim	34162188	34163103
chr17	5prim	34208782	34209906
chr17	5prim	34234899	34235276
chr17	5prim	34262997	34263644
chr17	5prim	34279263	34280630
chr17	5prim	34328386	34328623
chr17	5prim	34561024	34561301
chr17	5prim	34561488	34561692
chr17	5prim	34606731	34607403
chr17	5prim	34610012	34610471
chr17	5prim	34634479	34635889
chr17	5prim	34810892	34812508
chr17	5prim	34860919	34861244
chr17	5prim	34871057	34871571
chr17	5prim	35015217	35017077
chr17	5prim	35017618	35017830
chr17	5prim	35036840	35037445
chr17	5prim	35046791	35047248
chr17	5prim	35077219	35078515
chr17	5prim	35097638	35098007
chr17	5prim	35109974	35110417
chr17	5prim	35139981	35140536
chr17	5prim	35273907	35274171
chr17	5prim	35277671	35278163
chr17	5prim	35336752	35337578
chr17	5prim	35390176	35391016
chr17	5prim	35464293	35464501
chr17	5prim	35472610	35473406
chr17	5prim	35508800	35509422
chr17	5prim	35510161	35510608
chr17	5prim	35531286	35533030
chr17	5prim	35587131	35588321
chr17	5prim	35628966	35629362
chr17	5prim	35697341	35697678
chr17	5prim	35751053	35752489
chr17	5prim	35754922	35755365
chr17	5prim	35827242	35827769
chr17	5prim	35852796	35853050
chr17	5prim	35853195	35853832
chr17	5prim	36057470	36058340
chr17	5prim	36189325	36189619
chr17	5prim	36937434	36938125
chr17	5prim	37058266	37058524
chr17	5prim	37098359	37099476
chr17	5prim	37143482	37145015
chr17	5prim	37195701	37196702
chr17	5prim	37220933	37222130
chr17	5prim	37245547	37246153
chr17	5prim	37274398	37275450
chr17	5prim	37327817	37328906
chr17	5prim	37372131	37372827
chr17	5prim	37373337	37373573
chr17	5prim	37373759	37373997
chr17	5prim	37422525	37423220
chr17	5prim	37425457	37425807
chr17	5prim	37522926	37523139
chr17	5prim	37528049	37528886
chr17	5prim	37560435	37560789
chr17	5prim	37586123	37586997
chr17	5prim	37589472	37590135
chr17	5prim	37681477	37682562
chr17	5prim	37693714	37694540
chr17	5prim	37793363	37794301
chr17	5prim	37827266	37829052
chr17	5prim	37864272	37864558
chr17	5prim	37941559	37942297
chr17	5prim	37958702	37960509
chr17	5prim	37967613	37968808
chr17	5prim	37972212	37973159
chr17	5prim	37982970	37983491
chr17	5prim	38014585	38015287
chr17	5prim	38064758	38065123
chr17	5prim	38081501	38082185
chr17	5prim	38085208	38085978
chr17	5prim	38088317	38088624
chr17	5prim	38089257	38089793
chr17	5prim	38090548	38091051
chr17	5prim	38150184	38150760
chr17	5prim	38166342	38167079
chr17	5prim	38185855	38186825
chr17	5prim	38189490	38189706
chr17	5prim	38189971	38190194
chr17	5prim	38190784	38191006
chr17	5prim	38204000	38204428
chr17	5prim	38229685	38229947
chr17	5prim	38238533	38239448
chr17	5prim	38385988	38386893
chr17	5prim	38403818	38404175
chr17	5prim	38427347	38427962
chr17	5prim	38430196	38430492
chr17	5prim	38430862	38431119
chr17	5prim	38531660	38531986
chr17	5prim	38719253	38719799
chr17	5prim	38831746	38832241
chr17	5prim	38832796	38833008
chr17	5prim	38916566	38916896
chr17	5prim	38978130	38979691
chr17	5prim	39188243	39188721
chr17	5prim	39211160	39211872
chr17	5prim	39211996	39212213
chr17	5prim	39265556	39266344
chr17	5prim	39333448	39333656
chr17	5prim	39339674	39340538
chr17	5prim	39385699	39386467
chr17	5prim	39416572	39417169
chr17	5prim	39427467	39427970
chr17	5prim	39437553	39440498
chr17	5prim	39447238	39447474
chr17	5prim	39447669	39447958
chr17	5prim	39499180	39499622
chr17	5prim	39503451	39504027
chr17	5prim	39556047	39557069
chr17	5prim	39574679	39575142
chr17	5prim	39619471	39620330
chr17	5prim	39631817	39632264
chr17	5prim	39632432	39633669
chr17	5prim	39651387	39655245
chr17	5prim	39741336	39741919
chr17	5prim	39757027	39757953
chr17	5prim	39758313	39758792
chr17	5prim	39796048	39796807
chr17	5prim	39935903	39936572
chr17	5prim	39990355	39992377
chr17	5prim	40122532	40122835
chr17	5prim	40141426	40141804
chr17	5prim	40191302	40192458
chr17	5prim	40332236	40332644
chr17	5prim	40399895	40401950
chr17	5prim	40403073	40403480
chr17	5prim	40467051	40467258
chr17	5prim	40484315	40484564
chr17	5prim	40493755	40494383
chr17	5prim	40564873	40566272
chr17	5prim	40580716	40583399
chr17	5prim	40594043	40595016
chr17	5prim	40654508	40655423
chr17	5prim	40674212	40675026
chr17	5prim	40694907	40695615
chr17	5prim	40838880	40839237
chr17	5prim	40862611	40866163
chr17	5prim	40923396	40924154
chr17	5prim	41216447	41218691
chr17	5prim	41327204	41330836
chr17	5prim	41382387	41382598
chr17	5prim	41794307	41795311
chr17	5prim	41805628	41806355
chr17	5prim	42011806	42012810
chr17	5prim	42023122	42023849
chr17	5prim	42202307	42202631
chr17	5prim	42203476	42205075
chr17	5prim	42250799	42252024
chr17	5prim	42283286	42284689
chr17	5prim	42355213	42355697
chr17	5prim	42410316	42411837
chr17	5prim	42621250	42621973
chr17	5prim	42685927	42686765
chr17	5prim	42755873	42756439
chr17	5prim	42963279	42963980
chr17	5prim	43081672	43083221
chr17	5prim	43126106	43127992
chr17	5prim	43128450	43128694
chr17	5prim	43165588	43166387
chr17	5prim	43263783	43264066
chr17	5prim	43273093	43273773
chr17	5prim	43328464	43329253
chr17	5prim	43403068	43403822
chr17	5prim	43480045	43481232
chr17	5prim	43533148	43533942
chr17	5prim	43539835	43540173
chr17	5prim	43862343	43862777
chr17	5prim	43962803	43963389
chr17	5prim	43975366	43976372
chr17	5prim	43984552	43984815
chr17	5prim	43986799	43987211
chr17	5prim	43996533	43997109
chr17	5prim	44009052	44009368
chr17	5prim	44010214	44010603
chr17	5prim	44024433	44024810
chr17	5prim	44025521	44026457
chr17	5prim	44028531	44029180
chr17	5prim	44030043	44030588
chr17	5prim	44040243	44040448
chr17	5prim	44042526	44043729
chr17	5prim	44045389	44046054
chr17	5prim	44046519	44047096
chr17	5prim	44057279	44059165
chr17	5prim	44155532	44155745
chr17	5prim	44155944	44156287
chr17	5prim	44156783	44157070
chr17	5prim	44157789	44158075
chr17	5prim	44159202	44159414
chr17	5prim	44160552	44161147
chr17	5prim	44263300	44263843
chr17	5prim	44324694	44325124
chr17	5prim	44340587	44341536
chr17	5prim	44377061	44377343
chr17	5prim	44427819	44431041
chr17	5prim	44564810	44565739
chr17	5prim	44662739	44663275
chr17	5prim	44793905	44794937
chr17	5prim	44927344	44930315
chr17	5prim	45007788	45008077
chr17	5prim	45008210	45009368
chr17	5prim	45109869	45110771
chr17	5prim	45195833	45196376
chr17	5prim	45220973	45221723
chr17	5prim	45283265	45284356
chr17	5prim	45400787	45402206
chr17	5prim	45403952	45405615
chr17	5prim	45425697	45427653
chr17	5prim	45429049	45429613
chr17	5prim	45487993	45489083
chr17	5prim	45527459	45527993
chr17	5prim	45561662	45562600
chr17	5prim	45631876	45634007
chr17	5prim	45705421	45705831
chr17	5prim	45777988	45778563
chr17	5prim	45778772	45779110
chr17	5prim	45805455	45805664
chr17	5prim	45829515	45830094
chr17	5prim	45858055	45858886
chr17	5prim	45900569	45901899
chr17	5prim	45911003	45911508
chr17	5prim	45940384	45941166
chr17	5prim	45968877	45969465
chr17	5prim	45979414	45979722
chr17	5prim	45991102	45994278
chr17	5prim	46067049	46067704
chr17	5prim	46139560	46140330
chr17	5prim	46151749	46152316
chr17	5prim	46297948	46299942
chr17	5prim	46552521	46553473
chr17	5prim	46585685	46586238
chr17	5prim	46598619	46599646
chr17	5prim	46692101	46693582
chr17	5prim	47590174	47591465
chr17	5prim	50332865	50333306
chr17	5prim	50400550	50401367
chr17	5prim	50697197	50698060
chr17	5prim	50853242	50854545
chr17	5prim	51183421	51183737
chr17	5prim	52025779	52027346
chr17	5prim	52029157	52029365
chr17	5prim	52029872	52030231
chr17	5prim	52265495	52267469
chr17	5prim	52345831	52346770
chr17	5prim	52393056	52393529
chr17	5prim	52410295	52410554
chr17	5prim	52517172	52518907
chr17	5prim	52688067	52689244
chr17	5prim	53282211	53283097
chr17	5prim	53317572	53318228
chr17	5prim	53419829	53421050
chr17	5prim	53438749	53440372
chr17	5prim	53515753	53516493
chr17	5prim	53589320	53589826
chr17	5prim	53651487	53651841
chr17	5prim	53711373	53712012
chr17	5prim	53784454	53784905
chr17	5prim	53919853	53920890
chr17	5prim	53950079	53950618
chr17	5prim	53964024	53964582
chr17	5prim	54091753	54091961
chr17	5prim	54093846	54094096
chr17	5prim	54124864	54125294
chr17	5prim	54187960	54188985
chr17	5prim	54538410	54539223
chr17	5prim	54586637	54587437
chr17	5prim	54642137	54642574
chr17	5prim	54653087	54653427
chr17	5prim	54763569	54764927
chr17	5prim	54997502	54998076
chr17	5prim	55051436	55052080
chr17	5prim	55139536	55139890
chr17	5prim	55324793	55325803
chr17	5prim	55396628	55397245
chr17	5prim	55510792	55511209
chr17	5prim	55582023	55582502
chr17	5prim	55582843	55583143
chr17	5prim	55823762	55824685
chr17	5prim	55853493	55854114
chr17	5prim	55957804	55958492
chr17	5prim	56032005	56032999
chr17	5prim	56109407	56110262
chr17	5prim	56827842	56838048
chr17	5prim	56841509	56841914
chr17	5prim	56842897	56845267
chr17	5prim	56886505	56890036
chr17	5prim	57295607	57295849
chr17	5prim	57359671	57360198
chr17	5prim	57497029	57498298
chr17	5prim	57854843	57855488
chr17	5prim	57909239	57910900
chr17	5prim	58058274	58059675
chr17	5prim	58110904	58112020
chr17	5prim	58239140	58239589
chr17	5prim	58868484	58869118
chr17	5prim	58876732	58878202
chr17	5prim	58907566	58908795
chr17	5prim	59031886	59032410
chr17	5prim	59052739	59054460
chr17	5prim	59130622	59132465
chr17	5prim	59172416	59173129
chr17	5prim	59204416	59205794
chr17	5prim	59258458	59259025
chr17	5prim	59560703	59561782
chr17	5prim	59693535	59694531
chr17	5prim	59923344	59923785
chr17	5prim	59931941	59934028
chr17	5prim	60087871	60089320
chr17	5prim	60204828	60208259
chr17	5prim	60263231	60263990
chr17	5prim	60401977	60402755
chr17	5prim	60482355	60483817
chr17	5prim	60563792	60564054
chr17	5prim	60986364	60987824
chr17	5prim	60988154	60988393
chr17	5prim	61728509	61730079
chr17	5prim	62391469	62392783
chr17	5prim	62471191	62471491
chr17	5prim	62671187	62672960
chr17	5prim	62792805	62793299
chr17	5prim	63144230	63144730
chr17	5prim	63251588	63251843
chr17	5prim	63462246	63462754
chr17	5prim	63703958	63707468
chr17	5prim	63708622	63708873
chr17	5prim	63755178	63755998
chr17	5prim	63798136	63800127
chr17	5prim	63964944	63965732
chr17	5prim	64019385	64020551
chr17	5prim	64107667	64109173
chr17	5prim	64834304	64835432
chr17	5prim	65676508	65677315
chr17	5prim	67624419	67625866
chr17	5prim	67627869	67631593
chr17	5prim	67631734	67632037
chr17	5prim	68672517	68673945
chr17	5prim	68700002	68701053
chr17	5prim	68739655	68740669
chr17	5prim	68793460	68794203
chr17	5prim	68818570	68820277
chr17	5prim	68943216	68943473
chr17	5prim	69711527	69712023
chr17	5prim	69720069	69720497
chr17	5prim	69721264	69721885
chr17	5prim	69781896	69782107
chr17	5prim	69833543	69834056
chr17	5prim	69938378	69940572
chr17	5prim	70178790	70179305
chr17	5prim	70244443	70245140
chr17	5prim	70256023	70257547
chr17	5prim	70283839	70284287
chr17	5prim	70367216	70369607
chr17	5prim	70380517	70381298
chr17	5prim	70400944	70401655
chr17	5prim	70430590	70432614
chr17	5prim	70443324	70444196
chr17	5prim	70479762	70480759
chr17	5prim	70495216	70496186
chr17	5prim	70520157	70520765
chr17	5prim	70554172	70554911
chr17	5prim	70595461	70596090
chr17	5prim	70616824	70618262
chr17	5prim	70638791	70639590
chr17	5prim	70661425	70662480
chr17	5prim	70689657	70690788
chr17	5prim	70712921	70713717
chr17	5prim	70768775	70769696
chr17	5prim	70777935	70779647
chr17	5prim	70796775	70797449
chr17	5prim	70912812	70913583
chr17	5prim	70964129	70964493
chr17	5prim	71022611	71024771
chr17	5prim	71032551	71034135
chr17	5prim	71070945	71071158
chr17	5prim	71095433	71097932
chr17	5prim	71139137	71139419
chr17	5prim	71174594	71175223
chr17	5prim	71228618	71229442
chr17	5prim	71272273	71272864
chr17	5prim	71286384	71287639
chr17	5prim	71292441	71292903
chr17	5prim	71362855	71363817
chr17	5prim	71385123	71386518
chr17	5prim	71398791	71398992
chr17	5prim	71404091	71405043
chr17	5prim	71412121	71412948
chr17	5prim	71448476	71449012
chr17	5prim	71486566	71487326
chr17	5prim	71579769	71580351
chr17	5prim	71581999	71585125
chr17	5prim	71611333	71611650
chr17	5prim	71645234	71645709
chr17	5prim	71647517	71649397
chr17	5prim	71734475	71734727
chr17	5prim	71747353	71748806
chr17	5prim	71772722	71773877
chr17	5prim	71815073	71816023
chr17	5prim	71860746	71862251
chr17	5prim	71890443	71894108
chr17	5prim	71959983	71961019
chr17	5prim	71986834	71987047
chr17	5prim	72008587	72009227
chr17	5prim	72044876	72046161
chr17	5prim	72064815	72065956
chr17	5prim	72092569	72093991
chr17	5prim	72218060	72218662
chr17	5prim	72233626	72235015
chr17	5prim	72243940	72245817
chr17	5prim	72375765	72378252
chr17	5prim	72456340	72456566
chr17	5prim	72596217	72596680
chr17	5prim	72647920	72649325
chr17	5prim	72788912	72789767
chr17	5prim	72880283	72882101
chr17	5prim	72909879	72910122
chr17	5prim	72959072	72959416
chr17	5prim	73639116	73640001
chr17	5prim	73648108	73648779
chr17	5prim	73675990	73676867
chr17	5prim	73694672	73695044
chr17	5prim	73721724	73722222
chr17	5prim	73866413	73868633
chr17	5prim	73886038	73886796
chr17	5prim	73958241	73958465
chr17	5prim	73966578	73966914
chr17	5prim	74010402	74010670
chr17	5prim	74289105	74289985
chr17	5prim	74347655	74349033
chr17	5prim	74408673	74408893
chr17	5prim	74432279	74433556
chr17	5prim	74504968	74505214
chr17	5prim	74517341	74517701
chr17	5prim	74531618	74532463
chr17	5prim	75365973	75366268
chr17	5prim	75366646	75367367
chr17	5prim	75385267	75393063
chr17	5prim	75426611	75426871
chr17	5prim	75427586	75433676
chr17	5prim	75538675	75539018
chr17	5prim	75612318	75612546
chr17	5prim	75623671	75625679
chr17	5prim	75689497	75690356
chr17	5prim	75694163	75694428
chr17	5prim	75695945	75696333
chr17	5prim	75734917	75736138
chr17	5prim	75769847	75770050
chr17	5prim	75772445	75772660
chr17	5prim	75808575	75809549
chr17	5prim	75848483	75849878
chr17	5prim	75936056	75936582
chr17	5prim	75942268	75942561
chr17	5prim	76003032	76004317
chr17	5prim	76064102	76067378
chr17	5prim	76133345	76133678
chr17	5prim	76580011	76581079
chr17	5prim	76592208	76593042
chr17	5prim	76621179	76621430
chr17	5prim	76623524	76624357
chr17	5prim	76666487	76667129
chr17	5prim	76691912	76692113
chr17	5prim	76698931	76699156
chr17	5prim	76700916	76701118
chr17	5prim	76707629	76711272
chr17	5prim	76717343	76717565
chr17	5prim	76754096	76754623
chr17	5prim	76810940	76812014
chr17	5prim	76827011	76828366
chr17	5prim	76850081	76850346
chr17	5prim	76869002	76869203
chr17	5prim	76870555	76870918
chr17	5prim	76873877	76874132
chr17	5prim	76882962	76884062
chr17	5prim	76898458	76898726
chr17	5prim	77040442	77040764
chr17	5prim	77042525	77043730
chr17	5prim	77045095	77045732
chr17	5prim	77092830	77097021
chr17	5prim	77109600	77110886
chr17	5prim	77129258	77130286
chr17	5prim	77214032	77214291
chr17	5prim	77243661	77244635
chr17	5prim	77260599	77261852
chr17	5prim	77273255	77273460
chr17	5prim	77279976	77281216
chr17	5prim	77284605	77285070
chr17	5prim	77289341	77290210
chr17	5prim	77292930	77293172
chr17	5prim	77383819	77384842
chr17	5prim	77397548	77397777
chr17	5prim	77411519	77412588
chr17	5prim	77419989	77420964
chr17	5prim	77421925	77423424
chr17	5prim	77439500	77439782
chr17	5prim	77441808	77443277
chr17	5prim	77453100	77454255
chr17	5prim	77461979	77463103
chr17	5prim	77468717	77469416
chr17	5prim	77477970	77480375
chr17	5prim	77486041	77486352
chr17	5prim	77487959	77488824
chr17	5prim	77510576	77513312
chr17	5prim	77513819	77514046
chr17	5prim	77528426	77529340
chr17	5prim	77554866	77555146
chr17	5prim	77560143	77560427
chr17	5prim	77573488	77574837
chr17	5prim	77574971	77575252
chr17	5prim	77581272	77583604
chr17	5prim	77588069	77588953
chr17	5prim	77601803	77603856
chr17	5prim	77605635	77606069
chr17	5prim	77615944	77617467
chr17	5prim	77634340	77634755
chr17	5prim	77634942	77635316
chr17	5prim	77639343	77639619
chr17	5prim	77642405	77642733
chr17	5prim	77643914	77644170
chr17	5prim	77647460	77647681
chr17	5prim	77648468	77650565
chr17	5prim	77651954	77652173
chr17	5prim	77763611	77764591
chr17	5prim	77779424	77783279
chr17	5prim	77787713	77788066
chr17	5prim	77788332	77789155
chr17	5prim	77804935	77806431
chr17	5prim	77824308	77825109
chr17	5prim	77870407	77871122
chr17	5prim	77884309	77885683
chr17	5prim	77922355	77923497
chr17	5prim	77925471	77926960
chr17	5prim	77939886	77940339
chr17	5prim	77943479	77943697
chr17	5prim	77969701	77970050
chr17	5prim	77994933	77995147
chr17	5prim	77995658	77996040
chr17	5prim	78001583	78002168
chr17	5prim	78009293	78010548
chr17	5prim	78070387	78071842
chr17	5prim	78148096	78148308
chr17	5prim	78150735	78150975
chr17	5prim	78152314	78152739
chr17	5prim	78198590	78199613
chr17	5prim	78248624	78250472
chr17	5prim	78267836	78268525
chr17	5prim	78286356	78287018
chr17	5prim	78301481	78301817
chr17	5prim	78302341	78304132
chr17	5prim	78330831	78331063
chr17	5prim	78333823	78334218
chr17	5prim	78357915	78358131
chr17	5prim	78358805	78359065
chr17	5prim	78366081	78366292
chr17	5prim	78383657	78383870
chr17	5prim	78407899	78408127
chr17	5prim	78411887	78412092
chr17	5prim	78412308	78412549
chr17	5prim	78421259	78421605
chr17	5prim	78422822	78423160
chr17	5prim	78450163	78450557
chr17	5prim	78456616	78457032
chr17	5prim	78464576	78464793
chr17	5prim	78480152	78480679
chr17	5prim	78481203	78481583
chr17	5prim	78482335	78482693
chr17	5prim	78492274	78492602
chr17	5prim	78602534	78603288
chr17	5prim	78629619	78632696
