# Supplementary material for: Intergenic, gene terminal, and intragenic CpG islands in the human genome
Source: BMC Genomics. 2010 Jan 19;11:48. doi: 10.1186/1471-2164-11-48 (PMC2817693; doi:10.1186/1471-2164-11-48)
Supplement: Additional file 3 — CGI classes. The archive contains classes of CGIs used for calculation of CAGE tag frequency. [file 1471-2164-11-48-S3.ZIP › 4gr_5prim/4gr_5prim_chr18.txt]

chr18	5prim	148278	149311
chr18	5prim	257710	258382
chr18	5prim	489315	490722
chr18	5prim	570179	570899
chr18	5prim	647401	648745
chr18	5prim	702232	703086
chr18	5prim	801649	802709
chr18	5prim	894578	899574
chr18	5prim	2561286	2561580
chr18	5prim	2836565	2838175
chr18	5prim	3002547	3003173
chr18	5prim	3237293	3238257
chr18	5prim	3251708	3252671
chr18	5prim	3438006	3442360
chr18	5prim	3869202	3870087
chr18	5prim	5227723	5228674
chr18	5prim	5284737	5284941
chr18	5prim	5285323	5287099
chr18	5prim	5532847	5533054
chr18	5prim	5533437	5534241
chr18	5prim	5618324	5620785
chr18	5prim	6403959	6404873
chr18	5prim	7106852	7108241
chr18	5prim	7556557	7558830
chr18	5prim	9092416	9092973
chr18	5prim	9126088	9127594
chr18	5prim	9323896	9324244
chr18	5prim	9324778	9325359
chr18	5prim	9464804	9465978
chr18	5prim	9468452	9468920
chr18	5prim	9603735	9605303
chr18	5prim	9697752	9699311
chr18	5prim	9903464	9905164
chr18	5prim	10444082	10444296
chr18	5prim	10444453	10445268
chr18	5prim	10461656	10461867
chr18	5prim	10515841	10516433
chr18	5prim	11679061	11680108
chr18	5prim	11740921	11742756
chr18	5prim	11841209	11842122
chr18	5prim	11898222	11899082
chr18	5prim	11970483	11972142
chr18	5prim	12244147	12245089
chr18	5prim	12297554	12299043
chr18	5prim	12366572	12367306
chr18	5prim	12397715	12398242
chr18	5prim	12421189	12421659
chr18	5prim	12692184	12693242
chr18	5prim	12873285	12874578
chr18	5prim	12937924	12938654
chr18	5prim	13207073	13209044
chr18	5prim	13252329	13253271
chr18	5prim	13377385	13377686
chr18	5prim	13715979	13717370
chr18	5prim	13814001	13814215
chr18	5prim	13816186	13816523
chr18	5prim	16944938	16946057
chr18	5prim	17075381	17077347
chr18	5prim	17434047	17435024
chr18	5prim	17446141	17446592
chr18	5prim	17538163	17539050
chr18	5prim	17574587	17575937
chr18	5prim	17998934	18006361
chr18	5prim	18767117	18767855
chr18	5prim	19271669	19272009
chr18	5prim	19287069	19287655
chr18	5prim	19337159	19338151
chr18	5prim	19420156	19421064
chr18	5prim	19496364	19496803
chr18	5prim	19523267	19524347
chr18	5prim	19848011	19849462
chr18	5prim	19972860	19973548
chr18	5prim	20105397	20106167
chr18	5prim	20231273	20232108
chr18	5prim	20260308	20261005
chr18	5prim	21184016	21184902
chr18	5prim	21923969	21925273
chr18	5prim	21967726	21967951
chr18	5prim	22380778	22385136
chr18	5prim	22697198	22697456
chr18	5prim	23018949	23019505
chr18	5prim	24009412	24012173
chr18	5prim	26875487	26877115
chr18	5prim	26935318	26936453
chr18	5prim	27331550	27332524
chr18	5prim	27518701	27519502
chr18	5prim	27776399	27777575
chr18	5prim	27852564	27853458
chr18	5prim	27925755	27927312
chr18	5prim	28304113	28305343
chr18	5prim	28603688	28606300
chr18	5prim	29274508	29274845
chr18	5prim	29993045	29993520
chr18	5prim	30056356	30057790
chr18	5prim	30058478	30058873
chr18	5prim	30327442	30328290
chr18	5prim	30875213	30875687
chr18	5prim	31074783	31075201
chr18	5prim	31101282	31102128
chr18	5prim	31124173	31124510
chr18	5prim	31177913	31178583
chr18	5prim	31210762	31211404
chr18	5prim	31331543	31332061
chr18	5prim	31806149	31806950
chr18	5prim	31901063	31901663
chr18	5prim	31962917	31964234
chr18	5prim	32020389	32022143
chr18	5prim	32130725	32132485
chr18	5prim	32662556	32663287
chr18	5prim	33108245	33109161
chr18	5prim	33170710	33170913
chr18	5prim	33227987	33228462
chr18	5prim	33319037	33319546
chr18	5prim	33398905	33401626
chr18	5prim	40512981	40514793
chr18	5prim	41905794	41906453
chr18	5prim	41931954	41932350
chr18	5prim	41938111	41938845
chr18	5prim	42007301	42009102
chr18	5prim	42167343	42168475
chr18	5prim	42394360	42394573
chr18	5prim	42590181	42591108
chr18	5prim	42591508	42592098
chr18	5prim	42750908	42751830
chr18	5prim	42780864	42781135
chr18	5prim	42797035	42798827
chr18	5prim	42802962	42804754
chr18	5prim	42808877	42810669
chr18	5prim	42815023	42815820
chr18	5prim	42930468	42931055
chr18	5prim	42956569	42956838
chr18	5prim	43710482	43712022
chr18	5prim	43916312	43917518
chr18	5prim	44319059	44319261
chr18	5prim	44319531	44321824
chr18	5prim	44728929	44733362
chr18	5prim	45240502	45241192
chr18	5prim	45267319	45267899
chr18	5prim	45272432	45272946
chr18	5prim	45341073	45341444
chr18	5prim	45341877	45342526
chr18	5prim	45593409	45594954
chr18	5prim	45973864	45975740
chr18	5prim	46046740	46047034
chr18	5prim	46048448	46048994
chr18	5prim	46061855	46063363
chr18	5prim	46067432	46068544
chr18	5prim	46155252	46155660
chr18	5prim	46659133	46659981
chr18	5prim	46748274	46748625
chr18	5prim	46976528	46977758
chr18	5prim	46978196	46978423
chr18	5prim	48122375	48122757
chr18	5prim	50004710	50005189
chr18	5prim	50049709	50050330
chr18	5prim	50137945	50138992
chr18	5prim	50646602	50647005
chr18	5prim	50777515	50777847
chr18	5prim	51408016	51408307
chr18	5prim	52456417	52457085
chr18	5prim	53170705	53172603
chr18	5prim	53253425	53253706
chr18	5prim	53254152	53259851
chr18	5prim	53404542	53405091
chr18	5prim	53439638	53440480
chr18	5prim	53861826	53863530
chr18	5prim	54013651	54013871
chr18	5prim	54073967	54075048
chr18	5prim	54489191	54490257
chr18	5prim	54681375	54682268
chr18	5prim	54957588	54958405
chr18	5prim	55038071	55038645
chr18	5prim	55090604	55092520
chr18	5prim	55177045	55177749
chr18	5prim	55514694	55515981
chr18	5prim	55717846	55718703
chr18	5prim	57711474	57712996
chr18	5prim	58004957	58006232
chr18	5prim	58143049	58144536
chr18	5prim	58340489	58343089
chr18	5prim	58344895	58345185
chr18	5prim	58533284	58535351
chr18	5prim	59136483	59136721
chr18	5prim	59137601	59139266
chr18	5prim	59184958	59186036
chr18	5prim	59240242	59241337
chr18	5prim	59788405	59788921
chr18	5prim	61568755	61569620
chr18	5prim	63334217	63334994
chr18	5prim	64532914	64533555
chr18	5prim	65218489	65220148
chr18	5prim	65220913	65221151
chr18	5prim	66023501	66024338
chr18	5prim	66106672	66108042
chr18	5prim	68359954	68362770
chr18	5prim	68684945	68687851
chr18	5prim	69965535	69966696
chr18	5prim	70109121	70110750
chr18	5prim	70133732	70134724
chr18	5prim	70313915	70315019
chr18	5prim	71048902	71050773
chr18	5prim	71052042	71053170
chr18	5prim	71128638	71129076
chr18	5prim	72662797	72664893
chr18	5prim	72820250	72820454
chr18	5prim	72953137	72953402
chr18	5prim	72961027	72961270
chr18	5prim	72972348	72974414
chr18	5prim	73090544	73092810
chr18	5prim	74837993	74842232
chr18	5prim	74929626	74930784
chr18	5prim	75007102	75007368
chr18	5prim	75188451	75189150
chr18	5prim	75214495	75214715
chr18	5prim	75254280	75261747
chr18	5prim	75354170	75355991
chr18	5prim	75356668	75357034
chr18	5prim	75540082	75541386
chr18	5prim	75555267	75555605
chr18	5prim	75616832	75617132
chr18	5prim	75724253	75725268
chr18	5prim	75811757	75813442
chr18	5prim	75849033	75849893
chr18	5prim	75894324	75894913
chr18	5prim	75895348	75895749
chr18	5prim	76105019	76106662
