# Supplementary material for: Intergenic, gene terminal, and intragenic CpG islands in the human genome
Source: BMC Genomics. 2010 Jan 19;11:48. doi: 10.1186/1471-2164-11-48 (PMC2817693; doi:10.1186/1471-2164-11-48)
Supplement: Additional file 3 — CGI classes. The archive contains classes of CGIs used for calculation of CAGE tag frequency. [file 1471-2164-11-48-S3.ZIP › 4gr_5prim/4gr_5prim_chr19.txt]

chr19	5prim	241594	243249
chr19	5prim	295164	295458
chr19	5prim	296260	296590
chr19	5prim	326830	327094
chr19	5prim	377792	378819
chr19	5prim	380260	380581
chr19	5prim	380995	381323
chr19	5prim	447158	447481
chr19	5prim	448799	449135
chr19	5prim	457526	458133
chr19	5prim	458457	459079
chr19	5prim	482114	483896
chr19	5prim	491021	493033
chr19	5prim	523278	524134
chr19	5prim	539250	539622
chr19	5prim	540490	542719
chr19	5prim	583697	584678
chr19	5prim	590150	590400
chr19	5prim	590565	591370
chr19	5prim	591789	592010
chr19	5prim	595460	595702
chr19	5prim	596890	599623
chr19	5prim	599990	600467
chr19	5prim	613284	614337
chr19	5prim	626671	626881
chr19	5prim	659530	659742
chr19	5prim	660129	660990
chr19	5prim	661822	662066
chr19	5prim	708817	709492
chr19	5prim	746360	746561
chr19	5prim	747506	749936
chr19	5prim	765444	766238
chr19	5prim	772345	773669
chr19	5prim	794468	795085
chr19	5prim	797011	797435
chr19	5prim	803855	804495
chr19	5prim	811517	813123
chr19	5prim	842531	843150
chr19	5prim	844002	844270
chr19	5prim	864135	864715
chr19	5prim	868034	871787
chr19	5prim	875788	876001
chr19	5prim	876120	877816
chr19	5prim	880514	880839
chr19	5prim	883598	883845
chr19	5prim	933689	934080
chr19	5prim	935165	935866
chr19	5prim	951198	951994
chr19	5prim	954192	954721
chr19	5prim	971511	972395
chr19	5prim	977311	977908
chr19	5prim	979319	979641
chr19	5prim	990764	991254
chr19	5prim	1014544	1015265
chr19	5prim	1015897	1016191
chr19	5prim	1017866	1018673
chr19	5prim	1019438	1019764
chr19	5prim	1045797	1046649
chr19	5prim	1054722	1056758
chr19	5prim	1105023	1105486
chr19	5prim	1106020	1106305
chr19	5prim	1108315	1109900
chr19	5prim	1114466	1114876
chr19	5prim	1119576	1120139
chr19	5prim	1124240	1125343
chr19	5prim	1156368	1158422
chr19	5prim	1185938	1186473
chr19	5prim	1187946	1189311
chr19	5prim	1191154	1191546
chr19	5prim	1192619	1193569
chr19	5prim	1199183	1202179
chr19	5prim	1216854	1220943
chr19	5prim	1225469	1227358
chr19	5prim	1238416	1238885
chr19	5prim	1305420	1306350
chr19	5prim	1319814	1320026
chr19	5prim	1322026	1322282
chr19	5prim	1327554	1328568
chr19	5prim	1328844	1329266
chr19	5prim	1334437	1335251
chr19	5prim	1338527	1339009
chr19	5prim	1341693	1342304
chr19	5prim	1350165	1350388
chr19	5prim	1352092	1352784
chr19	5prim	1358109	1359843
chr19	5prim	1379803	1380303
chr19	5prim	1385613	1386063
chr19	5prim	1389287	1389869
chr19	5prim	1390951	1391423
chr19	5prim	1395918	1398214
chr19	5prim	1401056	1401387
chr19	5prim	1406226	1406544
chr19	5prim	1407077	1407347
chr19	5prim	1429603	1430621
chr19	5prim	1432849	1435119
chr19	5prim	1437838	1438346
chr19	5prim	1441134	1442806
chr19	5prim	1461493	1461725
chr19	5prim	1463961	1465034
chr19	5prim	1517554	1519834
chr19	5prim	1542427	1542628
chr19	5prim	1542998	1544095
chr19	5prim	1555918	1556681
chr19	5prim	1740459	1740880
chr19	5prim	1746922	1748001
chr19	5prim	1750934	1751248
chr19	5prim	1762954	1763337
chr19	5prim	1763465	1763733
chr19	5prim	1798689	1798893
chr19	5prim	1799058	1799776
chr19	5prim	1813256	1813600
chr19	5prim	1813962	1814257
chr19	5prim	1814841	1815942
chr19	5prim	1830910	1831158
chr19	5prim	1835768	1836608
chr19	5prim	1856106	1856835
chr19	5prim	1859118	1859509
chr19	5prim	1862923	1864406
chr19	5prim	1920438	1921136
chr19	5prim	1929370	1930984
chr19	5prim	1931824	1932088
chr19	5prim	1941657	1941897
chr19	5prim	1944000	1944273
chr19	5prim	1949800	1950332
chr19	5prim	1992823	1993593
chr19	5prim	1997074	1997437
chr19	5prim	2001630	2002566
chr19	5prim	2029162	2029511
chr19	5prim	2046395	2046727
chr19	5prim	2047043	2048491
chr19	5prim	2066261	2066783
chr19	5prim	2101990	2102963
chr19	5prim	2114632	2116603
chr19	5prim	2186681	2188102
chr19	5prim	2197820	2198035
chr19	5prim	2201560	2204959
chr19	5prim	2220063	2222364
chr19	5prim	2240895	2242904
chr19	5prim	2245886	2246101
chr19	5prim	2279364	2280089
chr19	5prim	2375005	2378983
chr19	5prim	2379349	2379731
chr19	5prim	2381281	2381598
chr19	5prim	2406863	2408078
chr19	5prim	2425610	2427828
chr19	5prim	2428134	2428377
chr19	5prim	2462392	2462782
chr19	5prim	2464215	2464696
chr19	5prim	2476140	2476460
chr19	5prim	2491906	2492138
chr19	5prim	2494638	2494878
chr19	5prim	2497620	2497983
chr19	5prim	2506751	2507146
chr19	5prim	2529956	2530746
chr19	5prim	2539375	2539590
chr19	5prim	2558725	2558967
chr19	5prim	2561947	2562464
chr19	5prim	2564932	2565133
chr19	5prim	2573522	2573859
chr19	5prim	2594287	2594633
chr19	5prim	2601659	2601911
chr19	5prim	2653532	2653987
chr19	5prim	2668060	2668800
chr19	5prim	2671630	2672783
chr19	5prim	2674168	2674390
chr19	5prim	2690844	2691393
chr19	5prim	2723811	2724930
chr19	5prim	2725196	2725550
chr19	5prim	2733894	2734619
chr19	5prim	2736211	2736839
chr19	5prim	2770630	2771295
chr19	5prim	2791864	2793213
chr19	5prim	2851329	2852203
chr19	5prim	2895682	2896507
chr19	5prim	2928241	2928471
chr19	5prim	2979592	2980299
chr19	5prim	3012188	3012952
chr19	5prim	3045671	3046055
chr19	5prim	3048564	3048793
chr19	5prim	3071994	3072291
chr19	5prim	3073333	3073716
chr19	5prim	3129741	3130986
chr19	5prim	3136740	3137492
chr19	5prim	3140821	3141043
chr19	5prim	3141998	3142418
chr19	5prim	3143416	3143705
chr19	5prim	3147188	3147393
chr19	5prim	3149817	3150120
chr19	5prim	3152455	3152681
chr19	5prim	3155526	3155916
chr19	5prim	3175743	3176007
chr19	5prim	3309495	3312248
chr19	5prim	3317743	3318457
chr19	5prim	3320477	3320913
chr19	5prim	3414231	3415358
chr19	5prim	3415764	3415992
chr19	5prim	3451416	3451840
chr19	5prim	3482568	3483102
chr19	5prim	3483433	3483666
chr19	5prim	3507962	3509293
chr19	5prim	3523545	3525626
chr19	5prim	3527628	3529314
chr19	5prim	3536357	3536947
chr19	5prim	3537742	3538104
chr19	5prim	3546632	3546997
chr19	5prim	3550914	3551566
chr19	5prim	3557371	3558270
chr19	5prim	3562794	3564658
chr19	5prim	3577498	3578274
chr19	5prim	3650950	3651616
chr19	5prim	3672464	3672788
chr19	5prim	3681415	3681769
chr19	5prim	3712480	3712826
chr19	5prim	3713655	3714109
chr19	5prim	3721566	3721942
chr19	5prim	3736511	3737653
chr19	5prim	3752392	3752819
chr19	5prim	3831718	3832278
chr19	5prim	3884473	3884816
chr19	5prim	3921536	3921746
chr19	5prim	3921847	3922478
chr19	5prim	3935962	3936722
chr19	5prim	3958161	3959167
chr19	5prim	3988344	3989887
chr19	5prim	3995917	3996154
chr19	5prim	3998754	3999428
chr19	5prim	4004879	4006289
chr19	5prim	4010917	4011131
chr19	5prim	4015086	4018980
chr19	5prim	4052029	4052515
chr19	5prim	4052771	4052973
chr19	5prim	4053299	4054041
chr19	5prim	4074521	4075346
chr19	5prim	4133259	4133803
chr19	5prim	4197828	4198222
chr19	5prim	4230042	4230809
chr19	5prim	4255542	4256122
chr19	5prim	4294266	4295027
chr19	5prim	4351117	4351782
chr19	5prim	4353483	4354091
chr19	5prim	4397011	4397629
chr19	5prim	4408493	4409040
chr19	5prim	4423119	4424123
chr19	5prim	4486069	4486339
chr19	5prim	4509363	4509579
chr19	5prim	4587207	4587567
chr19	5prim	4590218	4590750
chr19	5prim	4603103	4603500
chr19	5prim	4620927	4621528
chr19	5prim	4627416	4627718
chr19	5prim	4633726	4634430
chr19	5prim	4639708	4640000
chr19	5prim	4674723	4674981
chr19	5prim	4742194	4744217
chr19	5prim	4802962	4803248
chr19	5prim	4860262	4861256
chr19	5prim	4919557	4920417
chr19	5prim	4937182	4937405
chr19	5prim	4983461	4984099
chr19	5prim	5070220	5070445
chr19	5prim	5406481	5407262
chr19	5prim	5518518	5519221
chr19	5prim	5573248	5574712
chr19	5prim	5631433	5632417
chr19	5prim	5637805	5638962
chr19	5prim	5641127	5643213
chr19	5prim	5670624	5671796
chr19	5prim	5736399	5736819
chr19	5prim	5741551	5742291
chr19	5prim	5773284	5773532
chr19	5prim	5775103	5775334
chr19	5prim	5782595	5783297
chr19	5prim	5794864	5795373
chr19	5prim	5817711	5818473
chr19	5prim	5843110	5843472
chr19	5prim	5854482	5856216
chr19	5prim	5866007	5866301
chr19	5prim	5928440	5929816
chr19	5prim	6059821	6060073
chr19	5prim	6061066	6061878
chr19	5prim	6230483	6231231
chr19	5prim	6312442	6313002
chr19	5prim	6323722	6324218
chr19	5prim	6324427	6324631
chr19	5prim	6343876	6344882
chr19	5prim	6375430	6376169
chr19	5prim	6376485	6376843
chr19	5prim	6410235	6411651
chr19	5prim	6414991	6415780
chr19	5prim	6453090	6453411
chr19	5prim	6481826	6482552
chr19	5prim	6541340	6542072
chr19	5prim	6688239	6688780
chr19	5prim	6690883	6691158
chr19	5prim	6691669	6692203
chr19	5prim	6718945	6719160
chr19	5prim	7020396	7020921
chr19	5prim	7049853	7050674
chr19	5prim	7244340	7245450
chr19	5prim	7245882	7246108
chr19	5prim	7365779	7366376
chr19	5prim	7410923	7411186
chr19	5prim	7437810	7438669
chr19	5prim	7459699	7460033
chr19	5prim	7471704	7472313
chr19	5prim	7486824	7487415
chr19	5prim	7490325	7491281
chr19	5prim	7493271	7493825
chr19	5prim	7504413	7507008
chr19	5prim	7566572	7567594
chr19	5prim	7582623	7584024
chr19	5prim	7586088	7586596
chr19	5prim	7600095	7600597
chr19	5prim	7607661	7608336
chr19	5prim	7641081	7641456
chr19	5prim	7651490	7653714
chr19	5prim	7700793	7702410
chr19	5prim	7818629	7818895
chr19	5prim	7819751	7819968
chr19	5prim	7839263	7840898
chr19	5prim	7843049	7843615
chr19	5prim	7844332	7845779
chr19	5prim	7859280	7859708
chr19	5prim	7870439	7870704
chr19	5prim	7874325	7875421
chr19	5prim	7886970	7888983
chr19	5prim	7889603	7889919
chr19	5prim	7891065	7891390
chr19	5prim	7891664	7891975
chr19	5prim	7895497	7897199
chr19	5prim	7897892	7898179
chr19	5prim	7914049	7914964
chr19	5prim	8021250	8021524
chr19	5prim	8107068	8107350
chr19	5prim	8120335	8120699
chr19	5prim	8179530	8179920
chr19	5prim	8180241	8181045
chr19	5prim	8278597	8279302
chr19	5prim	8292082	8292972
chr19	5prim	8313674	8314338
chr19	5prim	8334965	8335492
chr19	5prim	8360831	8361845
chr19	5prim	8384005	8384226
chr19	5prim	8415635	8416765
chr19	5prim	8481818	8482825
chr19	5prim	8484661	8485219
chr19	5prim	8575958	8576209
chr19	5prim	8580332	8580764
chr19	5prim	8581333	8581699
chr19	5prim	8668813	8669794
chr19	5prim	9065246	9065490
chr19	5prim	9112139	9112438
chr19	5prim	9295784	9296144
chr19	5prim	9334589	9335001
chr19	5prim	9406783	9407302
chr19	5prim	9469804	9470343
chr19	5prim	9509934	9510410
chr19	5prim	9555921	9556433
chr19	5prim	9592734	9592994
chr19	5prim	9646480	9646806
chr19	5prim	9790166	9791494
chr19	5prim	9799325	9799815
chr19	5prim	9806505	9807389
chr19	5prim	9907824	9908067
chr19	5prim	9908262	9908478
chr19	5prim	9981750	9982231
chr19	5prim	10057696	10058857
chr19	5prim	10067624	10068351
chr19	5prim	10077812	10078340
chr19	5prim	10081612	10082147
chr19	5prim	10085442	10086138
chr19	5prim	10091162	10091682
chr19	5prim	10165966	10166864
chr19	5prim	10195618	10196511
chr19	5prim	10201776	10203254
chr19	5prim	10223771	10224384
chr19	5prim	10241287	10242965
chr19	5prim	10258603	10259703
chr19	5prim	10260844	10266375
chr19	5prim	10287381	10287723
chr19	5prim	10304688	10307022
chr19	5prim	10352019	10352720
chr19	5prim	10374990	10376616
chr19	5prim	10387982	10388755
chr19	5prim	10390627	10393004
chr19	5prim	10403662	10404120
chr19	5prim	10474046	10475280
chr19	5prim	10485475	10486776
chr19	5prim	10488980	10489417
chr19	5prim	10515228	10516042
chr19	5prim	10537267	10538064
chr19	5prim	10540134	10541036
chr19	5prim	10558786	10559099
chr19	5prim	10596999	10597396
chr19	5prim	10608141	10608488
chr19	5prim	10625244	10626807
chr19	5prim	10673017	10673455
chr19	5prim	10684618	10684878
chr19	5prim	10689657	10690340
chr19	5prim	10807516	10808416
chr19	5prim	10842486	10844266
chr19	5prim	10899956	10901285
chr19	5prim	10932116	10933340
chr19	5prim	11061919	11062686
chr19	5prim	11127230	11127753
chr19	5prim	11141654	11141914
chr19	5prim	11146122	11146332
chr19	5prim	11150021	11150248
chr19	5prim	11164697	11165609
chr19	5prim	11168495	11169276
chr19	5prim	11233679	11234126
chr19	5prim	11265512	11265776
chr19	5prim	11311016	11311414
chr19	5prim	11317744	11318251
chr19	5prim	11327008	11327317
chr19	5prim	11346286	11346769
chr19	5prim	11354484	11355363
chr19	5prim	11406948	11407544
chr19	5prim	11426384	11426711
chr19	5prim	11451295	11454708
chr19	5prim	11455372	11455987
chr19	5prim	11477031	11477847
chr19	5prim	11500614	11500897
chr19	5prim	11550417	11550768
chr19	5prim	11634063	11634405
chr19	5prim	12064028	12064387
chr19	5prim	12456591	12456883
chr19	5prim	12582532	12582947
chr19	5prim	12638330	12638638
chr19	5prim	12640795	12642094
chr19	5prim	12653295	12653803
chr19	5prim	12668005	12668561
chr19	5prim	12692793	12693225
chr19	5prim	12694104	12694574
chr19	5prim	12695659	12695874
chr19	5prim	12705998	12706664
chr19	5prim	12709278	12709586
chr19	5prim	12726419	12726825
chr19	5prim	12737889	12738108
chr19	5prim	12746756	12747519
chr19	5prim	12750083	12750343
chr19	5prim	12761676	12762254
chr19	5prim	12763107	12765954
chr19	5prim	12772931	12773918
chr19	5prim	12775941	12776206
chr19	5prim	12778186	12778676
chr19	5prim	12800415	12800662
chr19	5prim	12804346	12804661
chr19	5prim	12805528	12806299
chr19	5prim	12810131	12810733
chr19	5prim	12813015	12813281
chr19	5prim	12852690	12853508
chr19	5prim	12857086	12858039
chr19	5prim	12863417	12863656
chr19	5prim	12905191	12905665
chr19	5prim	12910038	12910809
chr19	5prim	12917458	12918125
chr19	5prim	12928585	12929152
chr19	5prim	12967817	12968688
chr19	5prim	12996317	12997169
chr19	5prim	13074450	13074821
chr19	5prim	13076244	13076543
chr19	5prim	13087897	13088660
chr19	5prim	13089886	13090576
chr19	5prim	13109997	13110238
chr19	5prim	13121562	13125924
chr19	5prim	13477752	13478267
chr19	5prim	13719446	13719904
chr19	5prim	13734429	13734885
chr19	5prim	13736044	13736951
chr19	5prim	13746180	13746793
chr19	5prim	13766810	13767649
chr19	5prim	13776618	13776840
chr19	5prim	13780665	13781076
chr19	5prim	13814222	13814554
chr19	5prim	13877665	13878435
chr19	5prim	13923785	13924430
chr19	5prim	13977532	13979017
chr19	5prim	14003398	14003977
chr19	5prim	14089461	14090264
chr19	5prim	14107899	14109520
chr19	5prim	14122764	14123307
chr19	5prim	14177090	14179456
chr19	5prim	14390731	14391505
chr19	5prim	14403768	14404102
chr19	5prim	14404873	14405704
chr19	5prim	14412998	14413255
chr19	5prim	14443419	14446098
chr19	5prim	14467709	14468385
chr19	5prim	14489406	14490689
chr19	5prim	14500879	14502040
chr19	5prim	14543657	14543994
chr19	5prim	14661835	14662167
chr19	5prim	14951016	14951873
chr19	5prim	14982590	14983143
chr19	5prim	15078951	15079617
chr19	5prim	15096912	15097631
chr19	5prim	15171519	15173027
chr19	5prim	15203626	15204181
chr19	5prim	15205091	15205419
chr19	5prim	15350856	15352258
chr19	5prim	15390290	15390902
chr19	5prim	15399965	15400237
chr19	5prim	15403912	15404894
chr19	5prim	15411849	15412059
chr19	5prim	15424869	15425223
chr19	5prim	15429027	15430227
chr19	5prim	15480223	15480613
chr19	5prim	15699996	15700277
chr19	5prim	15779423	15779704
chr19	5prim	16039396	16039609
chr19	5prim	16047789	16049275
chr19	5prim	16083112	16084152
chr19	5prim	16157300	16157742
chr19	5prim	16169469	16170313
chr19	5prim	16296202	16299064
chr19	5prim	16443113	16444299
chr19	5prim	16467740	16468444
chr19	5prim	16513513	16514740
chr19	5prim	16543657	16544792
chr19	5prim	16599315	16600679
chr19	5prim	16631636	16633632
chr19	5prim	16861627	16862398
chr19	5prim	17047043	17048233
chr19	5prim	17073479	17074332
chr19	5prim	17187114	17187551
chr19	5prim	17197906	17198868
chr19	5prim	17216181	17217471
chr19	5prim	17217979	17218500
chr19	5prim	17253383	17254775
chr19	5prim	17273036	17273417
chr19	5prim	17274733	17275486
chr19	5prim	17277304	17278253
chr19	5prim	17281717	17281939
chr19	5prim	17304965	17305661
chr19	5prim	17306072	17306807
chr19	5prim	17309182	17309470
chr19	5prim	17309735	17310043
chr19	5prim	17348895	17349125
chr19	5prim	17391650	17392535
chr19	5prim	17441197	17441598
chr19	5prim	17442190	17442675
chr19	5prim	17472345	17472664
chr19	5prim	17483317	17484316
chr19	5prim	17492780	17492992
chr19	5prim	17527192	17527978
chr19	5prim	17549012	17549373
chr19	5prim	17552464	17552701
chr19	5prim	17691104	17691646
chr19	5prim	17697755	17699816
chr19	5prim	17766579	17767317
chr19	5prim	17779737	17780098
chr19	5prim	17792951	17793370
chr19	5prim	17819490	17819808
chr19	5prim	17831454	17832123
chr19	5prim	17843670	17844821
chr19	5prim	17845642	17846133
chr19	5prim	17904480	17905143
chr19	5prim	17919664	17920218
chr19	5prim	17920849	17921148
chr19	5prim	17922195	17922473
chr19	5prim	17923912	17924314
chr19	5prim	17938752	17939259
chr19	5prim	17945635	17946073
chr19	5prim	17969894	17970272
chr19	5prim	17972566	17973481
chr19	5prim	17978908	17979305
chr19	5prim	17979741	17980553
chr19	5prim	17981613	17981840
chr19	5prim	18124187	18125641
chr19	5prim	18127682	18127889
chr19	5prim	18145521	18146023
chr19	5prim	18164623	18165425
chr19	5prim	18174348	18174577
chr19	5prim	18174908	18176129
chr19	5prim	18192046	18192395
chr19	5prim	18196072	18198375
chr19	5prim	18204496	18205196
chr19	5prim	18229482	18229911
chr19	5prim	18251360	18253734
chr19	5prim	18294642	18295178
chr19	5prim	18312292	18312791
chr19	5prim	18358063	18358269
chr19	5prim	18360097	18360697
chr19	5prim	18388610	18392118
chr19	5prim	18404828	18410161
chr19	5prim	18418038	18418284
chr19	5prim	18493298	18494453
chr19	5prim	18514766	18515531
chr19	5prim	18529474	18529937
chr19	5prim	18543374	18544034
chr19	5prim	18560422	18561554
chr19	5prim	18577229	18579743
chr19	5prim	18582523	18582869
chr19	5prim	18583358	18585001
chr19	5prim	18655191	18655819
chr19	5prim	18672561	18672791
chr19	5prim	18691507	18691742
chr19	5prim	18715044	18715292
chr19	5prim	18760037	18763284
chr19	5prim	18803432	18804127
chr19	5prim	18867031	18868546
chr19	5prim	18890924	18891653
chr19	5prim	18912019	18912939
chr19	5prim	19004924	19005827
chr19	5prim	19035262	19035995
chr19	5prim	19082196	19082575
chr19	5prim	19110182	19110443
chr19	5prim	19141998	19142560
chr19	5prim	19163854	19164148
chr19	5prim	19164350	19164622
chr19	5prim	19175137	19175416
chr19	5prim	19244703	19245283
chr19	5prim	19277693	19277945
chr19	5prim	19291966	19293194
chr19	5prim	19485954	19488258
chr19	5prim	19500552	19500788
chr19	5prim	19500902	19501142
chr19	5prim	19504124	19504327
chr19	5prim	19509134	19510390
chr19	5prim	19511683	19512274
chr19	5prim	19512842	19513047
chr19	5prim	19515767	19517818
chr19	5prim	19590127	19590814
chr19	5prim	19598385	19598923
chr19	5prim	19599572	19600821
chr19	5prim	19615284	19615507
chr19	5prim	19625631	19625873
chr19	5prim	19634991	19635767
chr19	5prim	20377019	20377358
chr19	5prim	33909841	33910573
chr19	5prim	34395410	34396171
chr19	5prim	34788905	34789119
chr19	5prim	34847878	34848635
chr19	5prim	34856608	34857396
chr19	5prim	34897880	34898337
chr19	5prim	34994135	34994350
chr19	5prim	34994696	34995521
chr19	5prim	35124844	35125705
chr19	5prim	35557523	35558330
chr19	5prim	35626662	35628466
chr19	5prim	36531475	36534889
chr19	5prim	37528193	37528680
chr19	5prim	37587815	37589073
chr19	5prim	37763715	37764648
chr19	5prim	37857106	37859939
chr19	5prim	38154555	38155148
chr19	5prim	38247086	38248271
chr19	5prim	38263598	38264237
chr19	5prim	38314750	38315071
chr19	5prim	38317307	38317645
chr19	5prim	38376986	38377925
chr19	5prim	38388029	38389138
chr19	5prim	38408152	38408591
chr19	5prim	38409352	38409770
chr19	5prim	38483901	38486784
chr19	5prim	38556016	38556850
chr19	5prim	38704111	38704776
chr19	5prim	38867184	38867608
chr19	5prim	38978024	38980975
chr19	5prim	39354771	39355900
chr19	5prim	39547750	39548755
chr19	5prim	39586992	39587652
chr19	5prim	39610967	39611800
chr19	5prim	39859985	39860819
chr19	5prim	39955488	39956115
chr19	5prim	40109541	40110057
chr19	5prim	40146307	40147143
chr19	5prim	40182991	40183860
chr19	5prim	40213002	40213891
chr19	5prim	40215284	40215493
chr19	5prim	40223620	40223831
chr19	5prim	40324196	40324412
chr19	5prim	40325249	40325537
chr19	5prim	40325687	40326469
chr19	5prim	40337437	40337887
chr19	5prim	40430630	40432390
chr19	5prim	40450041	40451510
chr19	5prim	40452297	40452705
chr19	5prim	40478391	40478802
chr19	5prim	40534270	40535027
chr19	5prim	40716022	40716643
chr19	5prim	40727842	40728447
chr19	5prim	40795394	40795644
chr19	5prim	40811739	40812114
chr19	5prim	40825993	40827621
chr19	5prim	40855917	40856126
chr19	5prim	40898924	40901531
chr19	5prim	40902527	40902766
chr19	5prim	40923026	40924059
chr19	5prim	40927647	40928388
chr19	5prim	40931512	40931724
chr19	5prim	40938168	40939822
chr19	5prim	40940819	40941147
chr19	5prim	40958074	40958462
chr19	5prim	41038884	41039941
chr19	5prim	41051072	41051615
chr19	5prim	41052104	41052675
chr19	5prim	41057293	41057664
chr19	5prim	41081385	41081807
chr19	5prim	41082453	41083429
chr19	5prim	41119013	41119562
chr19	5prim	41122254	41123241
chr19	5prim	41192009	41192370
chr19	5prim	41215231	41215727
chr19	5prim	41236841	41237905
chr19	5prim	41296199	41298746
chr19	5prim	41322260	41322982
chr19	5prim	41334167	41335425
chr19	5prim	41397273	41398102
chr19	5prim	41427861	41428724
chr19	5prim	41490418	41490836
chr19	5prim	41601121	41601694
chr19	5prim	41604100	41604721
chr19	5prim	41672030	41672573
chr19	5prim	41755732	41756589
chr19	5prim	41787520	41788429
chr19	5prim	41849472	41849959
chr19	5prim	41869944	41870429
chr19	5prim	42020736	42021358
chr19	5prim	42032758	42033102
chr19	5prim	42033571	42033840
chr19	5prim	42260792	42261389
chr19	5prim	42453250	42453668
chr19	5prim	42516941	42517596
chr19	5prim	42553531	42554073
chr19	5prim	42649566	42650230
chr19	5prim	42651692	42652455
chr19	5prim	42689630	42689965
chr19	5prim	42731401	42732235
chr19	5prim	42776988	42777651
chr19	5prim	42837666	42839059
chr19	5prim	42874633	42875167
chr19	5prim	42901947	42902532
chr19	5prim	42962119	42962457
chr19	5prim	42972930	42973264
chr19	5prim	42999718	43000366
chr19	5prim	43406388	43406905
chr19	5prim	43438478	43439219
chr19	5prim	43446686	43447539
chr19	5prim	43498325	43498587
chr19	5prim	43502216	43502789
chr19	5prim	43518143	43518413
chr19	5prim	43518659	43519189
chr19	5prim	43544151	43545325
chr19	5prim	43557103	43557573
chr19	5prim	43567910	43568172
chr19	5prim	43568454	43570790
chr19	5prim	43571182	43571399
chr19	5prim	43585320	43586223
chr19	5prim	43600327	43601080
chr19	5prim	43616079	43616359
chr19	5prim	43801272	43801702
chr19	5prim	43829902	43830410
chr19	5prim	43918565	43918823
chr19	5prim	43952214	43954471
chr19	5prim	43973207	43975502
chr19	5prim	44014104	44014414
chr19	5prim	44031763	44035097
chr19	5prim	44081873	44082735
chr19	5prim	44112903	44113455
chr19	5prim	44132244	44132851
chr19	5prim	44157686	44158243
chr19	5prim	44214104	44215067
chr19	5prim	44266540	44266977
chr19	5prim	44308117	44308659
chr19	5prim	44351993	44352202
chr19	5prim	44355440	44355655
chr19	5prim	44379437	44379804
chr19	5prim	44429529	44431128
chr19	5prim	44446813	44448380
chr19	5prim	44524338	44524843
chr19	5prim	44525223	44525513
chr19	5prim	44573172	44574004
chr19	5prim	44586398	44586608
chr19	5prim	44589081	44590782
chr19	5prim	44591979	44592728
chr19	5prim	44594876	44596330
chr19	5prim	44618064	44618703
chr19	5prim	44627771	44628478
chr19	5prim	44663186	44663558
chr19	5prim	44681237	44681980
chr19	5prim	44697488	44697709
chr19	5prim	44697938	44698466
chr19	5prim	44714792	44715507
chr19	5prim	44721966	44722250
chr19	5prim	44722451	44722825
chr19	5prim	45015747	45016845
chr19	5prim	45028717	45029051
chr19	5prim	45168351	45168768
chr19	5prim	45194599	45195134
chr19	5prim	45288380	45288703
chr19	5prim	45388651	45390033
chr19	5prim	45411409	45411955
chr19	5prim	45414944	45416229
chr19	5prim	45422225	45422552
chr19	5prim	45423915	45424505
chr19	5prim	45482577	45483447
chr19	5prim	45546013	45546573
chr19	5prim	45563457	45563664
chr19	5prim	45587308	45587633
chr19	5prim	45623101	45623953
chr19	5prim	45640988	45641388
chr19	5prim	45641865	45642617
chr19	5prim	45663316	45665233
chr19	5prim	45687720	45687959
chr19	5prim	45710365	45711326
chr19	5prim	45717154	45717946
chr19	5prim	45726940	45727280
chr19	5prim	45774455	45775195
chr19	5prim	45810871	45812234
chr19	5prim	45888119	45888947
chr19	5prim	45912726	45913045
chr19	5prim	45914438	45915002
chr19	5prim	45948157	45949074
chr19	5prim	45975720	45976116
chr19	5prim	45996307	45996890
chr19	5prim	45998822	45999153
chr19	5prim	46008383	46009158
chr19	5prim	46009632	46009991
chr19	5prim	46287735	46287980
chr19	5prim	46390583	46391165
chr19	5prim	46461055	46461257
chr19	5prim	46461853	46462953
chr19	5prim	46507865	46508190
chr19	5prim	46550367	46551940
chr19	5prim	46561513	46561973
chr19	5prim	46574347	46574613
chr19	5prim	46594954	46595201
chr19	5prim	46637530	46637744
chr19	5prim	47040515	47040760
chr19	5prim	47055518	47056605
chr19	5prim	47078705	47079325
chr19	5prim	47079984	47080563
chr19	5prim	47154785	47155535
chr19	5prim	47189659	47190400
chr19	5prim	47193101	47193326
chr19	5prim	47238487	47238736
chr19	5prim	47271775	47272428
chr19	5prim	47276356	47276595
chr19	5prim	47276786	47277057
chr19	5prim	47329117	47329524
chr19	5prim	47412666	47413972
chr19	5prim	47416030	47416505
chr19	5prim	47421256	47422201
chr19	5prim	47438154	47439158
chr19	5prim	47440749	47441115
chr19	5prim	47449335	47451315
chr19	5prim	47497976	47498711
chr19	5prim	47502853	47503059
chr19	5prim	47509252	47509878
chr19	5prim	47571477	47572128
chr19	5prim	47583151	47583486
chr19	5prim	47606340	47606729
chr19	5prim	47619125	47620438
chr19	5prim	48603999	48604475
chr19	5prim	48610694	48610967
chr19	5prim	48659087	48660465
chr19	5prim	48699854	48700733
chr19	5prim	48722967	48723344
chr19	5prim	48729137	48730126
chr19	5prim	48771422	48771745
chr19	5prim	48788063	48789348
chr19	5prim	48790765	48791323
chr19	5prim	48791973	48792680
chr19	5prim	48815325	48816084
chr19	5prim	48836072	48836339
chr19	5prim	48864756	48865092
chr19	5prim	48914698	48915783
chr19	5prim	48950453	48951183
chr19	5prim	49147151	49147572
chr19	5prim	49198919	49199140
chr19	5prim	49221233	49221618
chr19	5prim	49290214	49290694
chr19	5prim	49309330	49309671
chr19	5prim	49337334	49337888
chr19	5prim	49408301	49408748
chr19	5prim	49455818	49456152
chr19	5prim	49500737	49501069
chr19	5prim	49552497	49552768
chr19	5prim	49695969	49696686
chr19	5prim	49838914	49839561
chr19	5prim	49842211	49842674
chr19	5prim	49943815	49944170
chr19	5prim	49972973	49973195
chr19	5prim	50003899	50004237
chr19	5prim	50007217	50007562
chr19	5prim	50039686	50040069
chr19	5prim	50041168	50041884
chr19	5prim	50085673	50086832
chr19	5prim	50103560	50104440
chr19	5prim	50150053	50150923
chr19	5prim	50232497	50232895
chr19	5prim	50234042	50234551
chr19	5prim	50258990	50259780
chr19	5prim	50271161	50271858
chr19	5prim	50274177	50274776
chr19	5prim	50373163	50374996
chr19	5prim	50412608	50412917
chr19	5prim	50429322	50429985
chr19	5prim	50446470	50447101
chr19	5prim	50497494	50497817
chr19	5prim	50518641	50519004
chr19	5prim	50535710	50536258
chr19	5prim	50541692	50541894
chr19	5prim	50558770	50559202
chr19	5prim	50565179	50565873
chr19	5prim	50590719	50592155
chr19	5prim	50593292	50593528
chr19	5prim	50599980	50600306
chr19	5prim	50600902	50601964
chr19	5prim	50618501	50619031
chr19	5prim	50662639	50664508
chr19	5prim	50691601	50692050
chr19	5prim	50693670	50694526
chr19	5prim	50701618	50702900
chr19	5prim	50779706	50780185
chr19	5prim	50786174	50786951
chr19	5prim	50836712	50837471
chr19	5prim	50866212	50866415
chr19	5prim	50887322	50888132
chr19	5prim	50962002	50962260
chr19	5prim	50962539	50967007
chr19	5prim	50974384	50974967
chr19	5prim	50980828	50981774
chr19	5prim	50987695	50988187
chr19	5prim	51010330	51011106
chr19	5prim	51058042	51058445
chr19	5prim	51059211	51059648
chr19	5prim	51077867	51078104
chr19	5prim	51079167	51081418
chr19	5prim	51081886	51082102
chr19	5prim	51096377	51098385
chr19	5prim	51109368	51109585
chr19	5prim	51217886	51218174
chr19	5prim	51272225	51272811
chr19	5prim	51273885	51274284
chr19	5prim	51491893	51492443
chr19	5prim	51498838	51499457
chr19	5prim	51542025	51542518
chr19	5prim	51607151	51608702
chr19	5prim	51666397	51666913
chr19	5prim	51688167	51691130
chr19	5prim	51795626	51796704
chr19	5prim	51818622	51819318
chr19	5prim	51829620	51829910
chr19	5prim	51831177	51831387
chr19	5prim	51843608	51844965
chr19	5prim	51855726	51856623
chr19	5prim	51905903	51906144
chr19	5prim	51909001	51909395
chr19	5prim	51911274	51912657
chr19	5prim	51940589	51941788
chr19	5prim	51950649	51952064
chr19	5prim	51982425	51983823
chr19	5prim	52045454	52045990
chr19	5prim	52199146	52199532
chr19	5prim	52214744	52217030
chr19	5prim	52240291	52241334
chr19	5prim	52243227	52243977
chr19	5prim	52325751	52326204
chr19	5prim	52423217	52423555
chr19	5prim	52425724	52426646
chr19	5prim	52451488	52452856
chr19	5prim	52544140	52544818
chr19	5prim	52614063	52614589
chr19	5prim	52617118	52617338
chr19	5prim	52660903	52661331
chr19	5prim	52679141	52679434
chr19	5prim	52709529	52710594
chr19	5prim	52739608	52740974
chr19	5prim	52908298	52908649
chr19	5prim	52911643	52912110
chr19	5prim	52938444	52938926
chr19	5prim	52940541	52940922
chr19	5prim	52973397	52974163
chr19	5prim	52998274	52998517
chr19	5prim	53365141	53365768
chr19	5prim	53366877	53367164
chr19	5prim	53389712	53390481
chr19	5prim	53398981	53399273
chr19	5prim	53466820	53467153
chr19	5prim	53516341	53517305
chr19	5prim	53558299	53558519
chr19	5prim	53559000	53559419
chr19	5prim	53586275	53586739
chr19	5prim	53588702	53589011
chr19	5prim	53593616	53593935
chr19	5prim	53637612	53639448
chr19	5prim	53640846	53641254
chr19	5prim	53656814	53657604
chr19	5prim	53664037	53664969
chr19	5prim	53798694	53798990
chr19	5prim	53808057	53808453
chr19	5prim	53814089	53814735
chr19	5prim	53819200	53819532
chr19	5prim	53824415	53826103
chr19	5prim	53831968	53832943
chr19	5prim	53865412	53865618
chr19	5prim	53891776	53891996
chr19	5prim	53898255	53898630
chr19	5prim	53909057	53909681
chr19	5prim	53914866	53915124
chr19	5prim	53915645	53916088
chr19	5prim	53923968	53924637
chr19	5prim	53930239	53930625
chr19	5prim	53933830	53934774
chr19	5prim	53945500	53946033
chr19	5prim	53947590	53948307
chr19	5prim	54005909	54006246
chr19	5prim	54007357	54007577
chr19	5prim	54032300	54032586
chr19	5prim	54067296	54067740
chr19	5prim	54095034	54095430
chr19	5prim	54128507	54128867
chr19	5prim	54149738	54150305
chr19	5prim	54160184	54161188
chr19	5prim	54188260	54188585
chr19	5prim	54212899	54214053
chr19	5prim	54214585	54214905
chr19	5prim	54251034	54252309
chr19	5prim	54252906	54253432
chr19	5prim	54266941	54267888
chr19	5prim	54280170	54280892
chr19	5prim	54302740	54303222
chr19	5prim	54309267	54310381
chr19	5prim	54313835	54315447
chr19	5prim	54322917	54323306
chr19	5prim	54325472	54325758
chr19	5prim	54352692	54352969
chr19	5prim	54361087	54361364
chr19	5prim	54520224	54520480
chr19	5prim	54532999	54533440
chr19	5prim	54534466	54535440
chr19	5prim	54557153	54557502
chr19	5prim	54558564	54559021
chr19	5prim	54583081	54583416
chr19	5prim	54617438	54617807
chr19	5prim	54636220	54636468
chr19	5prim	54638157	54639034
chr19	5prim	54646575	54646997
chr19	5prim	54648091	54648649
chr19	5prim	54682247	54682777
chr19	5prim	54683052	54683330
chr19	5prim	54691064	54691651
chr19	5prim	54708343	54708663
chr19	5prim	54719589	54719823
chr19	5prim	54722793	54723112
chr19	5prim	54775569	54775798
chr19	5prim	54835035	54835787
chr19	5prim	54836890	54837576
chr19	5prim	54859502	54860010
chr19	5prim	54860647	54861154
chr19	5prim	54871822	54872719
chr19	5prim	54875734	54875984
chr19	5prim	54883142	54883371
chr19	5prim	54884311	54884614
chr19	5prim	54884832	54886610
chr19	5prim	54941304	54941706
chr19	5prim	54961444	54962317
chr19	5prim	54994991	54995211
chr19	5prim	55008023	55008281
chr19	5prim	55013226	55013574
chr19	5prim	55045602	55047295
chr19	5prim	55053539	55053793
chr19	5prim	55062191	55062805
chr19	5prim	55064748	55065209
chr19	5prim	55068168	55068376
chr19	5prim	55071208	55073377
chr19	5prim	55124166	55124950
chr19	5prim	55219988	55221298
chr19	5prim	55245824	55246304
chr19	5prim	55357959	55358326
chr19	5prim	55454154	55454364
chr19	5prim	55518592	55518840
chr19	5prim	55520709	55521040
chr19	5prim	55523266	55523882
chr19	5prim	55525625	55525940
chr19	5prim	55571418	55571906
chr19	5prim	55573230	55573476
chr19	5prim	55576990	55577302
chr19	5prim	55578993	55579745
chr19	5prim	55626716	55627489
chr19	5prim	55671241	55672020
chr19	5prim	55706130	55706685
chr19	5prim	55712108	55714608
chr19	5prim	55834096	55834798
chr19	5prim	55911866	55912110
chr19	5prim	55913259	55914516
chr19	5prim	55919473	55920695
chr19	5prim	55986688	55986910
chr19	5prim	55999251	56000192
chr19	5prim	56013079	56013593
chr19	5prim	56103446	56103816
chr19	5prim	56197726	56198175
chr19	5prim	56211965	56212719
chr19	5prim	56213816	56214615
chr19	5prim	56227030	56227287
chr19	5prim	56259966	56260224
chr19	5prim	56299019	56299652
chr19	5prim	56561212	56563399
chr19	5prim	56766123	56766348
chr19	5prim	56789064	56789812
chr19	5prim	57082653	57083180
chr19	5prim	57144128	57144355
chr19	5prim	57203040	57203394
chr19	5prim	57223135	57223536
chr19	5prim	57243643	57244026
chr19	5prim	57290292	57291050
chr19	5prim	57334425	57334653
chr19	5prim	57334849	57335086
chr19	5prim	57384632	57385644
chr19	5prim	57464518	57465069
chr19	5prim	57492211	57492683
chr19	5prim	57531256	57531749
chr19	5prim	57564896	57565384
chr19	5prim	57592767	57592970
chr19	5prim	57593118	57593339
chr19	5prim	57722636	57723171
chr19	5prim	57730889	57731732
chr19	5prim	57765120	57765851
chr19	5prim	57832987	57833625
chr19	5prim	57920785	57921007
chr19	5prim	57981454	57982024
chr19	5prim	58052013	58052272
chr19	5prim	58052636	58052879
chr19	5prim	58137156	58137745
chr19	5prim	58157542	58158135
chr19	5prim	58188544	58188840
chr19	5prim	58297871	58298596
chr19	5prim	58327437	58328042
chr19	5prim	58353242	58353660
chr19	5prim	58354001	58354312
chr19	5prim	58387841	58388521
chr19	5prim	58449631	58449960
chr19	5prim	58486223	58486544
chr19	5prim	58590080	58590731
chr19	5prim	58715680	58716372
chr19	5prim	58716457	58716735
chr19	5prim	58732624	58733669
chr19	5prim	58749226	58750066
chr19	5prim	59061199	59061621
chr19	5prim	59063666	59064802
chr19	5prim	59068984	59069253
chr19	5prim	59074476	59074763
chr19	5prim	59077127	59077416
chr19	5prim	59104522	59104899
chr19	5prim	59158169	59158537
chr19	5prim	59186420	59186628
chr19	5prim	59188014	59188424
chr19	5prim	59297797	59298402
chr19	5prim	59310464	59310979
chr19	5prim	59332883	59334137
chr19	5prim	59354915	59355721
chr19	5prim	59357733	59358189
chr19	5prim	59359970	59360378
chr19	5prim	59384846	59387309
chr19	5prim	59396396	59397016
chr19	5prim	59619714	59620037
chr19	5prim	59652003	59652760
chr19	5prim	59663690	59663902
chr19	5prim	59664237	59664550
chr19	5prim	59665987	59668631
chr19	5prim	59674200	59674709
chr19	5prim	60265950	60266546
chr19	5prim	60283245	60283456
chr19	5prim	60283717	60285792
chr19	5prim	60286596	60286898
chr19	5prim	60300139	60300875
chr19	5prim	60320300	60320917
chr19	5prim	60359344	60360277
chr19	5prim	60363835	60365024
chr19	5prim	60365272	60365475
chr19	5prim	60369332	60370028
chr19	5prim	60381994	60383435
chr19	5prim	60461081	60462687
chr19	5prim	60482660	60482917
chr19	5prim	60483086	60483630
chr19	5prim	60487282	60487632
chr19	5prim	60490129	60490463
chr19	5prim	60542307	60543305
chr19	5prim	60557636	60558136
chr19	5prim	60562204	60562413
chr19	5prim	60565448	60565805
chr19	5prim	60572389	60572734
chr19	5prim	60580817	60581288
chr19	5prim	60587074	60589976
chr19	5prim	60610511	60611628
chr19	5prim	60636262	60636980
chr19	5prim	60664509	60665254
chr19	5prim	60679356	60679983
chr19	5prim	60684389	60688728
chr19	5prim	60689588	60690031
chr19	5prim	60692534	60692838
chr19	5prim	60693952	60694267
chr19	5prim	60781086	60781316
chr19	5prim	60781491	60782671
chr19	5prim	60800766	60801050
chr19	5prim	60803310	60803875
chr19	5prim	60805639	60806044
chr19	5prim	60824851	60825678
chr19	5prim	60827585	60827819
chr19	5prim	60843328	60844604
chr19	5prim	60845853	60846217
chr19	5prim	60846603	60846929
chr19	5prim	60848124	60848355
chr19	5prim	60851069	60851749
chr19	5prim	60855474	60859069
chr19	5prim	60877920	60878696
chr19	5prim	61052994	61054918
chr19	5prim	61061227	61061481
chr19	5prim	61306900	61307767
chr19	5prim	61323583	61324888
chr19	5prim	61344003	61344496
chr19	5prim	61350020	61350365
chr19	5prim	61431336	61431604
chr19	5prim	61571229	61571807
chr19	5prim	61596448	61597167
chr19	5prim	61607168	61607668
chr19	5prim	61680125	61681553
chr19	5prim	61710555	61711318
chr19	5prim	61741487	61742458
chr19	5prim	61770177	61771113
chr19	5prim	61798387	61798708
chr19	5prim	61824970	61825996
chr19	5prim	61874699	61875187
chr19	5prim	62041809	62042282
chr19	5prim	62043095	62043807
chr19	5prim	62043862	62044096
chr19	5prim	62322151	62322445
chr19	5prim	62394508	62395237
chr19	5prim	62433767	62434269
chr19	5prim	62483274	62484035
chr19	5prim	62520751	62520966
chr19	5prim	62523411	62524062
chr19	5prim	62554253	62555048
chr19	5prim	62566575	62566922
chr19	5prim	62592903	62593329
chr19	5prim	62690837	62691425
chr19	5prim	62702936	62703555
chr19	5prim	62730384	62731020
chr19	5prim	62762365	62763085
chr19	5prim	62781613	62782336
chr19	5prim	62786551	62787576
chr19	5prim	62803041	62803582
chr19	5prim	62817342	62817714
chr19	5prim	62836151	62836811
chr19	5prim	62885080	62885450
chr19	5prim	62911910	62912329
chr19	5prim	62930397	62930840
chr19	5prim	62949900	62950431
chr19	5prim	62972738	62973298
chr19	5prim	63017667	63018142
chr19	5prim	63052951	63053372
chr19	5prim	63119433	63119866
chr19	5prim	63138148	63138612
chr19	5prim	63150498	63151031
chr19	5prim	63205267	63206310
chr19	5prim	63236927	63237709
chr19	5prim	63241117	63241524
chr19	5prim	63262205	63263591
chr19	5prim	63301150	63301800
chr19	5prim	63353549	63354099
chr19	5prim	63431755	63432366
chr19	5prim	63481726	63482784
chr19	5prim	63508339	63508830
chr19	5prim	63530010	63530451
chr19	5prim	63553153	63554218
chr19	5prim	63559209	63560680
chr19	5prim	63565076	63566347
chr19	5prim	63589533	63590690
chr19	5prim	63599265	63600234
chr19	5prim	63604072	63604946
chr19	5prim	63611360	63612341
chr19	5prim	63643026	63644062
chr19	5prim	63654552	63655155
chr19	5prim	63658743	63659601
chr19	5prim	63670021	63670770
chr19	5prim	63674141	63675324
chr19	5prim	63678665	63679861
chr19	5prim	63717120	63717517
chr19	5prim	63719867	63720100
chr19	5prim	63720164	63720751
chr19	5prim	63722469	63723238
chr19	5prim	63747188	63748294
chr19	5prim	63757963	63758474
chr19	5prim	63761897	63762912
chr19	5prim	63765225	63766567
chr19	5prim	63776013	63776871
chr19	5prim	63778509	63779111
