# Supplementary material for: Intergenic, gene terminal, and intragenic CpG islands in the human genome
Source: BMC Genomics. 2010 Jan 19;11:48. doi: 10.1186/1471-2164-11-48 (PMC2817693; doi:10.1186/1471-2164-11-48)
Supplement: Additional file 3 — CGI classes. The archive contains classes of CGIs used for calculation of CAGE tag frequency. [file 1471-2164-11-48-S3.ZIP › 4gr_5prim/4gr_5prim_chr2.txt]

chr2	5prim	253400	255238
chr2	5prim	277353	280099
chr2	5prim	666651	667678
chr2	5prim	1813143	1813434
chr2	5prim	2159497	2160435
chr2	5prim	2163807	2164013
chr2	5prim	3098858	3099701
chr2	5prim	3116023	3117073
chr2	5prim	3135916	3136120
chr2	5prim	4919627	4920195
chr2	5prim	4921633	4922259
chr2	5prim	4929685	4930783
chr2	5prim	5060550	5061897
chr2	5prim	5781785	5782011
chr2	5prim	5782639	5784806
chr2	5prim	5786666	5788241
chr2	5prim	6955761	6956938
chr2	5prim	7008128	7009031
chr2	5prim	8769526	8770184
chr2	5prim	8772588	8773337
chr2	5prim	8927971	8928387
chr2	5prim	9093725	9095228
chr2	5prim	9296981	9298542
chr2	5prim	9409841	9410052
chr2	5prim	9465321	9465593
chr2	5prim	9513724	9514880
chr2	5prim	9646120	9647204
chr2	5prim	9720787	9722160
chr2	5prim	9933861	9934499
chr2	5prim	10041505	10043054
chr2	5prim	10133233	10135300
chr2	5prim	10170400	10171614
chr2	5prim	10210877	10211529
chr2	5prim	10212667	10214079
chr2	5prim	10392906	10395107
chr2	5prim	10510314	10510892
chr2	5prim	10538425	10539753
chr2	5prim	10780322	10780839
chr2	5prim	10811804	10812980
chr2	5prim	10903000	10903982
chr2	5prim	11002456	11004074
chr2	5prim	11004259	11004550
chr2	5prim	11246157	11246604
chr2	5prim	11434557	11436151
chr2	5prim	11556341	11556983
chr2	5prim	11701364	11701670
chr2	5prim	11760204	11761031
chr2	5prim	11836847	11837805
chr2	5prim	12807223	12809617
chr2	5prim	14722975	14726407
chr2	5prim	15651737	15652115
chr2	5prim	15682390	15683092
chr2	5prim	16030399	16033630
chr2	5prim	17641783	17642045
chr2	5prim	17643165	17643649
chr2	5prim	17856183	17857568
chr2	5prim	17980666	17980873
chr2	5prim	17981121	17982548
chr2	5prim	18662984	18663592
chr2	5prim	18687373	18687808
chr2	5prim	19474785	19475060
chr2	5prim	19477417	19480031
chr2	5prim	19482591	19483278
chr2	5prim	20022632	20023695
chr2	5prim	20111216	20111857
chr2	5prim	20133695	20134411
chr2	5prim	20172668	20173492
chr2	5prim	20344716	20347395
chr2	5prim	20568056	20569616
chr2	5prim	20772340	20772801
chr2	5prim	20786917	20789217
chr2	5prim	20944192	20944562
chr2	5prim	21178321	21178613
chr2	5prim	23696701	23696991
chr2	5prim	23763492	23763741
chr2	5prim	23777225	23777428
chr2	5prim	24074836	24075529
chr2	5prim	24184233	24184964
chr2	5prim	24210620	24211163
chr2	5prim	24211711	24211945
chr2	5prim	24218677	24219329
chr2	5prim	24257641	24258444
chr2	5prim	24309296	24309845
chr2	5prim	24310064	24310320
chr2	5prim	24494271	24495262
chr2	5prim	24927530	24928278
chr2	5prim	25054123	25055340
chr2	5prim	25105791	25106865
chr2	5prim	25302723	25303526
chr2	5prim	25382416	25382630
chr2	5prim	25386408	25387249
chr2	5prim	25387357	25387579
chr2	5prim	25474960	25475312
chr2	5prim	25476742	25477255
chr2	5prim	25807553	25808696
chr2	5prim	26012164	26013304
chr2	5prim	26116205	26117300
chr2	5prim	26167952	26169218
chr2	5prim	26378753	26379597
chr2	5prim	26379821	26380058
chr2	5prim	26480059	26481017
chr2	5prim	26536254	26536708
chr2	5prim	26637840	26638361
chr2	5prim	26827254	26828202
chr2	5prim	26898681	26899151
chr2	5prim	26920411	26921116
chr2	5prim	26981953	26984573
chr2	5prim	27104924	27105515
chr2	5prim	27167251	27167772
chr2	5prim	27184497	27185051
chr2	5prim	27185816	27186604
chr2	5prim	27216963	27217263
chr2	5prim	27220197	27221421
chr2	5prim	27253218	27253574
chr2	5prim	27258031	27258417
chr2	5prim	27268631	27269307
chr2	5prim	27346083	27347371
chr2	5prim	27351779	27352437
chr2	5prim	27396524	27399840
chr2	5prim	27440734	27443116
chr2	5prim	27490947	27491786
chr2	5prim	27504496	27505750
chr2	5prim	27512992	27513327
chr2	5prim	27515001	27515715
chr2	5prim	27527856	27528091
chr2	5prim	27543535	27544473
chr2	5prim	27562916	27563780
chr2	5prim	27576590	27576802
chr2	5prim	27576902	27577321
chr2	5prim	27624205	27624493
chr2	5prim	27629332	27629988
chr2	5prim	27717405	27717729
chr2	5prim	27797910	27799061
chr2	5prim	27906121	27906595
chr2	5prim	28024711	28025415
chr2	5prim	28524615	28528399
chr2	5prim	28701210	28701584
chr2	5prim	28885863	28887039
chr2	5prim	28945002	28945662
chr2	5prim	29004379	29005090
chr2	5prim	29249634	29250560
chr2	5prim	30054482	30056275
chr2	5prim	30280962	30282572
chr2	5prim	30365217	30367306
chr2	5prim	30581639	30582371
chr2	5prim	31271972	31273472
chr2	5prim	31368391	31369304
chr2	5prim	32146304	32147899
chr2	5prim	32176453	32176670
chr2	5prim	32200017	32201117
chr2	5prim	32302328	32302599
chr2	5prim	32414616	32415122
chr2	5prim	32493397	32494916
chr2	5prim	32764658	32764921
chr2	5prim	33083099	33084815
chr2	5prim	33735961	33736508
chr2	5prim	33864073	33864335
chr2	5prim	36494048	36495911
chr2	5prim	36496151	36496633
chr2	5prim	36736443	36737031
chr2	5prim	37104782	37105938
chr2	5prim	37222723	37223544
chr2	5prim	37295552	37296053
chr2	5prim	37370049	37370850
chr2	5prim	37483327	37484048
chr2	5prim	37809793	37811481
chr2	5prim	38063782	38064536
chr2	5prim	38212927	38216169
chr2	5prim	38515220	38516161
chr2	5prim	38740754	38742455
chr2	5prim	38889186	38890335
chr2	5prim	39014456	39014865
chr2	5prim	39258902	39260012
chr2	5prim	39575548	39576318
chr2	5prim	39804772	39805147
chr2	5prim	39917741	39918114
chr2	5prim	40590128	40590368
chr2	5prim	42307952	42308584
chr2	5prim	42499723	42500526
chr2	5prim	42631435	42633817
chr2	5prim	42707498	42707881
chr2	5prim	42931316	42932160
chr2	5prim	43363096	43366602
chr2	5prim	43734579	43735021
chr2	5prim	43775973	43776607
chr2	5prim	44134392	44135383
chr2	5prim	44306634	44308280
chr2	5prim	44500605	44501009
chr2	5prim	45076212	45078218
chr2	5prim	45081156	45083535
chr2	5prim	45147162	45149443
chr2	5prim	45749943	45750233
chr2	5prim	45788829	45791336
chr2	5prim	46435440	46438791
chr2	5prim	46681122	46681327
chr2	5prim	46681800	46682021
chr2	5prim	46755301	46755983
chr2	5prim	46837549	46838620
chr2	5prim	47054117	47054912
chr2	5prim	47079509	47080629
chr2	5prim	47314460	47315756
chr2	5prim	47507929	47508907
chr2	5prim	47541718	47542442
chr2	5prim	47708574	47710817
chr2	5prim	47921459	47923094
chr2	5prim	48045390	48045703
chr2	5prim	48452903	48454238
chr2	5prim	48579210	48580006
chr2	5prim	48668862	48669436
chr2	5prim	48756402	48756636
chr2	5prim	48894272	48894609
chr2	5prim	50485696	50486468
chr2	5prim	53906542	53906820
chr2	5prim	53925452	53926149
chr2	5prim	53998427	53998917
chr2	5prim	54109427	54110141
chr2	5prim	54254285	54254739
chr2	5prim	54394575	54395085
chr2	5prim	54469281	54469690
chr2	5prim	54696677	54697620
chr2	5prim	55188206	55189695
chr2	5prim	55362267	55362582
chr2	5prim	55407724	55408216
chr2	5prim	55558272	55558980
chr2	5prim	55658326	55658650
chr2	5prim	55755918	55756716
chr2	5prim	55832431	55832794
chr2	5prim	56061991	56062831
chr2	5prim	56322516	56324190
chr2	5prim	58185293	58186073
chr2	5prim	58379764	58380283
chr2	5prim	60688247	60689808
chr2	5prim	60690208	60690719
chr2	5prim	60691096	60691396
chr2	5prim	60692670	60693935
chr2	5prim	60694186	60694430
chr2	5prim	60894844	60895521
chr2	5prim	61019776	61020667
chr2	5prim	61204519	61205236
chr2	5prim	61315699	61317012
chr2	5prim	61677057	61677742
chr2	5prim	62027096	62027641
chr2	5prim	62333842	62336109
chr2	5prim	62644409	62645148
chr2	5prim	62844246	62845004
chr2	5prim	63186126	63191081
chr2	5prim	63192685	63192998
chr2	5prim	63726851	63727761
chr2	5prim	63979543	63980557
chr2	5prim	64157585	64158544
chr2	5prim	64592662	64593888
chr2	5prim	64662792	64663734
chr2	5prim	64791970	64793519
chr2	5prim	65127249	65128863
chr2	5prim	65194681	65195820
chr2	5prim	65268386	65269265
chr2	5prim	65269409	65269625
chr2	5prim	65366204	65367095
chr2	5prim	65569419	65571637
chr2	5prim	65574565	65575530
chr2	5prim	66572103	66572445
chr2	5prim	66572769	66573308
chr2	5prim	66573693	66573989
chr2	5prim	67536023	67536495
chr2	5prim	68295835	68296892
chr2	5prim	68390712	68391691
chr2	5prim	68457990	68458762
chr2	5prim	68605698	68606748
chr2	5prim	68782002	68782706
chr2	5prim	69151734	69152655
chr2	5prim	69525770	69526267
chr2	5prim	69575942	69576467
chr2	5prim	69781637	69783367
chr2	5prim	69880400	69881243
chr2	5prim	69968250	69969234
chr2	5prim	70053010	70054590
chr2	5prim	70100162	70100377
chr2	5prim	70224851	70227141
chr2	5prim	70329397	70329961
chr2	5prim	70387078	70387802
chr2	5prim	70396882	70397330
chr2	5prim	70432119	70432650
chr2	5prim	70440259	70440988
chr2	5prim	70691704	70693232
chr2	5prim	70844943	70845218
chr2	5prim	70906102	70907040
chr2	5prim	70928683	70929631
chr2	5prim	71038375	71040864
chr2	5prim	71117218	71118184
chr2	5prim	71133128	71133954
chr2	5prim	71206815	71207657
chr2	5prim	71268842	71269607
chr2	5prim	71470378	71471180
chr2	5prim	71592213	71592931
chr2	5prim	72281951	72282337
chr2	5prim	72282776	72288830
chr2	5prim	73025874	73026575
chr2	5prim	73054710	73059915
chr2	5prim	73209285	73210810
chr2	5prim	73250947	73252388
chr2	5prim	73352968	73353472
chr2	5prim	73371740	73373522
chr2	5prim	73430019	73432641
chr2	5prim	73524310	73525316
chr2	5prim	73875973	73876332
chr2	5prim	73918504	73918929
chr2	5prim	73967596	73967975
chr2	5prim	74065508	74065936
chr2	5prim	74317007	74317819
chr2	5prim	74337099	74338078
chr2	5prim	74530408	74530946
chr2	5prim	74560167	74561074
chr2	5prim	74574970	74575354
chr2	5prim	74579248	74581058
chr2	5prim	74593624	74593856
chr2	5prim	74596220	74597444
chr2	5prim	74603614	74604312
chr2	5prim	74610895	74611564
chr2	5prim	74620819	74621765
chr2	5prim	74636694	74638693
chr2	5prim	74641054	74642821
chr2	5prim	74645977	74646928
chr2	5prim	74652110	74655450
chr2	5prim	74667878	74669585
chr2	5prim	74687671	74688552
chr2	5prim	74693149	74694340
chr2	5prim	74786783	74787217
chr2	5prim	74793014	74793674
chr2	5prim	74972534	74974319
chr2	5prim	75097222	75097832
chr2	5prim	75338247	75339685
chr2	5prim	75698784	75699075
chr2	5prim	75699372	75699967
chr2	5prim	75785636	75786075
chr2	5prim	75849312	75849794
chr2	5prim	79651351	79651898
chr2	5prim	80443025	80443377
chr2	5prim	84429372	84429609
chr2	5prim	84597663	84598409
chr2	5prim	84655121	84655343
chr2	5prim	85043608	85043892
chr2	5prim	85043996	85044741
chr2	5prim	85109103	85110979
chr2	5prim	85271614	85274251
chr2	5prim	85465792	85467072
chr2	5prim	85493276	85493621
chr2	5prim	85557001	85557537
chr2	5prim	85677353	85678641
chr2	5prim	85700069	85700397
chr2	5prim	85722998	85723513
chr2	5prim	85734062	85734641
chr2	5prim	85740924	85741895
chr2	5prim	85750397	85750943
chr2	5prim	85754866	85755335
chr2	5prim	85892157	85893856
chr2	5prim	86027248	86027985
chr2	5prim	86244317	86245308
chr2	5prim	86333726	86334516
chr2	5prim	86475900	86476726
chr2	5prim	86579473	86581105
chr2	5prim	86701632	86702300
chr2	5prim	86761700	86762836
chr2	5prim	86858059	86860109
chr2	5prim	86927632	86929840
chr2	5prim	87000474	87000695
chr2	5prim	87069461	87069667
chr2	5prim	87080831	87081961
chr2	5prim	87964415	87964696
chr2	5prim	88111304	88111510
chr2	5prim	88194102	88194836
chr2	5prim	88308953	88309648
chr2	5prim	88765499	88766557
chr2	5prim	88830231	88830849
chr2	5prim	91332913	91333245
chr2	5prim	91358750	91359164
chr2	5prim	94959070	94959684
chr2	5prim	94962055	94962589
chr2	5prim	95112731	95114305
chr2	5prim	95208963	95209825
chr2	5prim	95246676	95247595
chr2	5prim	95253031	95253707
chr2	5prim	95490200	95490714
chr2	5prim	95613929	95614946
chr2	5prim	96122105	96122777
chr2	5prim	96203280	96204845
chr2	5prim	96232317	96233328
chr2	5prim	96295725	96296698
chr2	5prim	96352733	96354165
chr2	5prim	96392999	96393430
chr2	5prim	96412731	96413157
chr2	5prim	96423303	96423772
chr2	5prim	96588082	96588534
chr2	5prim	96595725	96596359
chr2	5prim	96624187	96625661
chr2	5prim	96637662	96638099
chr2	5prim	96725786	96726261
chr2	5prim	96827322	96827754
chr2	5prim	96848209	96848428
chr2	5prim	96848674	96849082
chr2	5prim	96903230	96905150
chr2	5prim	96945230	96946060
chr2	5prim	96949363	96949578
chr2	5prim	96952432	96952675
chr2	5prim	96955974	96958144
chr2	5prim	97182058	97182630
chr2	5prim	97200343	97201414
chr2	5prim	97664638	97665742
chr2	5prim	97720880	97721442
chr2	5prim	97738581	97739389
chr2	5prim	97798915	97799477
chr2	5prim	97809502	97809775
chr2	5prim	97810177	97810535
chr2	5prim	98519692	98520366
chr2	5prim	98683199	98683840
chr2	5prim	99215873	99216738
chr2	5prim	99229627	99230155
chr2	5prim	99255866	99256141
chr2	5prim	99411006	99412918
chr2	5prim	99564061	99565676
chr2	5prim	100178903	100179259
chr2	5prim	100492124	100492814
chr2	5prim	100637836	100638599
chr2	5prim	100893497	100895971
chr2	5prim	101076765	101077176
chr2	5prim	101327541	101328394
chr2	5prim	101382882	101383875
chr2	5prim	101461795	101462705
chr2	5prim	101548888	101549648
chr2	5prim	101772067	101772996
chr2	5prim	102262190	102263074
chr2	5prim	102693894	102695072
chr2	5prim	102811656	102811932
chr2	5prim	104927369	104932006
chr2	5prim	105112767	105113289
chr2	5prim	105317105	105317602
chr2	5prim	105404682	105405291
chr2	5prim	105412262	105412767
chr2	5prim	105473396	105474402
chr2	5prim	105819550	105820736
chr2	5prim	106140500	106140921
chr2	5prim	106268460	106269693
chr2	5prim	106918041	106918400
chr2	5prim	106960871	106962734
chr2	5prim	108061342	108061985
chr2	5prim	108523902	108524472
chr2	5prim	108608848	108609819
chr2	5prim	108794286	108795188
chr2	5prim	108861425	108862084
chr2	5prim	109017483	109017704
chr2	5prim	109728281	109730676
chr2	5prim	109909173	109910080
chr2	5prim	110101750	110103422
chr2	5prim	110230320	110230962
chr2	5prim	110319775	110320006
chr2	5prim	110327227	110327597
chr2	5prim	110575234	110576906
chr2	5prim	110768630	110769778
chr2	5prim	111049959	111051074
chr2	5prim	111151549	111152115
chr2	5prim	111152338	111152660
chr2	5prim	111591437	111597196
chr2	5prim	112357568	112358137
chr2	5prim	112371722	112371958
chr2	5prim	112372417	112373149
chr2	5prim	112528040	112528365
chr2	5prim	112529058	112529845
chr2	5prim	112612023	112614072
chr2	5prim	112728339	112729015
chr2	5prim	112906346	112907505
chr2	5prim	112955480	112956815
chr2	5prim	113015634	113016515
chr2	5prim	113057915	113058684
chr2	5prim	113119232	113120310
chr2	5prim	113238149	113238805
chr2	5prim	113524748	113524987
chr2	5prim	113709435	113710306
chr2	5prim	113750824	113752271
chr2	5prim	113911395	113911793
chr2	5prim	113973005	113974273
chr2	5prim	113976325	113978024
chr2	5prim	114100819	114101363
chr2	5prim	114229942	114230846
chr2	5prim	114363899	114364542
chr2	5prim	115634967	115636995
chr2	5prim	118288342	118288857
chr2	5prim	118487089	118488098
chr2	5prim	118561898	118562400
chr2	5prim	119318846	119320716
chr2	5prim	119321430	119321850
chr2	5prim	119322268	119322543
chr2	5prim	119322799	119323056
chr2	5prim	119323608	119324140
chr2	5prim	119630356	119632893
chr2	5prim	119697309	119698048
chr2	5prim	119721744	119721986
chr2	5prim	119840471	119841517
chr2	5prim	119997891	119998441
chr2	5prim	120152760	120153240
chr2	5prim	120233296	120234240
chr2	5prim	120486627	120487381
chr2	5prim	120696562	120697681
chr2	5prim	120726148	120727458
chr2	5prim	120817276	120817662
chr2	5prim	120818030	120820764
chr2	5prim	120820942	120821165
chr2	5prim	121341057	121341439
chr2	5prim	121758296	121759323
chr2	5prim	122122628	122124054
chr2	5prim	122210338	122210724
chr2	5prim	122229217	122229756
chr2	5prim	124498482	124499485
chr2	5prim	127129926	127130401
chr2	5prim	127360030	127360334
chr2	5prim	127579872	127581518
chr2	5prim	127692619	127693897
chr2	5prim	127767577	127768087
chr2	5prim	127889705	127890023
chr2	5prim	127896524	127897611
chr2	5prim	127999808	128000754
chr2	5prim	128097815	128098120
chr2	5prim	128125187	128125585
chr2	5prim	128126793	128127034
chr2	5prim	128137949	128138412
chr2	5prim	128148424	128148973
chr2	5prim	128149240	128149720
chr2	5prim	128175074	128176167
chr2	5prim	128284551	128285294
chr2	5prim	128331709	128332234
chr2	5prim	128359017	128360637
chr2	5prim	128500729	128502477
chr2	5prim	128564893	128565440
chr2	5prim	128791427	128793869
chr2	5prim	130453435	130453948
chr2	5prim	130510690	130511045
chr2	5prim	130511570	130511944
chr2	5prim	130594752	130595030
chr2	5prim	130618350	130618934
chr2	5prim	130655070	130656658
chr2	5prim	130671849	130672504
chr2	5prim	130815699	130817093
chr2	5prim	130829320	130830507
chr2	5prim	130996916	130997159
chr2	5prim	131318868	131319179
chr2	5prim	131347102	131347922
chr2	5prim	131507418	131507882
chr2	5prim	131684204	131685094
chr2	5prim	131696488	131697176
chr2	5prim	131954995	131955494
chr2	5prim	132067338	132067867
chr2	5prim	132083067	132084707
chr2	5prim	132119140	132119724
chr2	5prim	132392691	132393346
chr2	5prim	132944048	132945051
chr2	5prim	133007264	133008101
chr2	5prim	133008892	133009176
chr2	5prim	133236452	133236742
chr2	5prim	133260384	133262602
chr2	5prim	135309430	135310725
chr2	5prim	135509504	135510820
chr2	5prim	136122702	136123447
chr2	5prim	136332877	136333876
chr2	5prim	136467095	136467961
chr2	5prim	136576419	136577327
chr2	5prim	136707818	136709512
chr2	5prim	136710443	136710783
chr2	5prim	139092765	139093644
chr2	5prim	139371424	139372382
chr2	5prim	142721456	142722285
chr2	5prim	144528398	144528912
chr2	5prim	144923185	144924129
chr2	5prim	145107188	145109110
chr2	5prim	147178533	147179111
chr2	5prim	148435012	148436591
chr2	5prim	148611954	148612262
chr2	5prim	149235403	149237230
chr2	5prim	149720530	149721316
chr2	5prim	150011971	150013000
chr2	5prim	151167250	151168699
chr2	5prim	151943391	151943987
chr2	5prim	151971377	151971827
chr2	5prim	152091779	152092794
chr2	5prim	152509983	152510639
chr2	5prim	152780141	152781292
chr2	5prim	152857441	152858403
chr2	5prim	153017000	153018482
chr2	5prim	153399251	153401061
chr2	5prim	154159957	154160966
chr2	5prim	155379513	155381577
chr2	5prim	157011065	157011863
chr2	5prim	157014565	157016945
chr2	5prim	157117610	157118517
chr2	5prim	158310366	158311203
chr2	5prim	159138680	159138924
chr2	5prim	159139160	159140321
chr2	5prim	159650361	159651908
chr2	5prim	159968114	159969074
chr2	5prim	160297595	160298243
chr2	5prim	160394283	160395186
chr2	5prim	160479736	160480138
chr2	5prim	160586111	160586959
chr2	5prim	160744181	160744684
chr2	5prim	160951871	160952332
chr2	5prim	161089378	161089967
chr2	5prim	161174730	161175878
chr2	5prim	161842390	161842838
chr2	5prim	161990182	161990755
chr2	5prim	162096395	162096920
chr2	5prim	162098801	162099232
chr2	5prim	162100668	162101103
chr2	5prim	162755740	162756386
chr2	5prim	163026082	163026532
chr2	5prim	164418424	164419018
chr2	5prim	165303069	165303849
chr2	5prim	165522977	165524400
chr2	5prim	166475416	166476473
chr2	5prim	166635477	166636333
chr2	5prim	168928457	168929961
chr2	5prim	169137924	169139129
chr2	5prim	169572226	169572512
chr2	5prim	170043821	170044710
chr2	5prim	170046279	170046621
chr2	5prim	170161388	170161963
chr2	5prim	170266303	170266848
chr2	5prim	170376290	170376878
chr2	5prim	170415696	170416406
chr2	5prim	170480796	170481264
chr2	5prim	170506726	170507094
chr2	5prim	170509367	170510136
chr2	5prim	171393829	171394374
chr2	5prim	171395384	171399411
chr2	5prim	171495617	171496056
chr2	5prim	171497105	171497311
chr2	5prim	171497817	171500954
chr2	5prim	171502059	171502487
chr2	5prim	171610981	171611906
chr2	5prim	171842045	171842535
chr2	5prim	172115871	172116708
chr2	5prim	172204329	172205696
chr2	5prim	172369408	172370197
chr2	5prim	172576225	172576527
chr2	5prim	172604240	172604806
chr2	5prim	172690120	172690571
chr2	5prim	172773350	172773707
chr2	5prim	172774749	172775633
chr2	5prim	172776796	172777666
chr2	5prim	172778316	172778667
chr2	5prim	172790269	172793364
chr2	5prim	173117606	173118690
chr2	5prim	173245707	173246950
chr2	5prim	173425788	173426477
chr2	5prim	173765921	173766778
chr2	5prim	174045040	174045875
chr2	5prim	174653837	174656124
chr2	5prim	174938433	174939250
chr2	5prim	175024970	175028146
chr2	5prim	175030350	175033060
chr2	5prim	175176871	175177661
chr2	5prim	175372369	175373387
chr2	5prim	175410037	175410303
chr2	5prim	175695081	175695796
chr2	5prim	175857892	175858782
chr2	5prim	175871476	175872011
chr2	5prim	176692200	176692695
chr2	5prim	176782011	176782214
chr2	5prim	176782561	176783786
chr2	5prim	176794724	176795402
chr2	5prim	176797213	176797812
chr2	5prim	176798934	176799225
chr2	5prim	176806272	176806930
chr2	5prim	176807614	176807909
chr2	5prim	176811931	176813798
chr2	5prim	176814844	176815094
chr2	5prim	176818457	176818693
chr2	5prim	176818986	176821064
chr2	5prim	176840455	176840721
chr2	5prim	176841923	176842139
chr2	5prim	176842773	176842996
chr2	5prim	176853124	176853521
chr2	5prim	176854920	176855448
chr2	5prim	176878464	176879857
chr2	5prim	176959645	176960038
chr2	5prim	177902692	177903722
chr2	5prim	177953780	177955354
chr2	5prim	178082734	178083399
chr2	5prim	178242802	178243468
chr2	5prim	178308740	178309290
chr2	5prim	178763102	178763414
chr2	5prim	178802585	178803335
chr2	5prim	178884118	178885651
chr2	5prim	179140721	179142080
chr2	5prim	179168762	179169007
chr2	5prim	179170359	179170990
chr2	5prim	179954124	179955169
chr2	5prim	180551223	180551971
chr2	5prim	181670297	181671020
chr2	5prim	182147267	182148535
chr2	5prim	182346727	182347433
chr2	5prim	182373379	182374683
chr2	5prim	182581934	182583025
chr2	5prim	183406199	183406708
chr2	5prim	183556314	183556863
chr2	5prim	183557325	183557599
chr2	5prim	183727908	183729131
chr2	5prim	185288714	185289095
chr2	5prim	187176003	187177115
chr2	5prim	187279905	187280855
chr2	5prim	187384300	187384518
chr2	5prim	187539352	187539575
chr2	5prim	188981922	188983225
chr2	5prim	190131663	190131939
chr2	5prim	190270965	190271489
chr2	5prim	190351564	190351925
chr2	5prim	190364532	190365039
chr2	5prim	190474072	190474990
chr2	5prim	190870485	190871335
chr2	5prim	191009829	191010273
chr2	5prim	191338452	191339945
chr2	5prim	191570792	191572105
chr2	5prim	191704114	191704759
chr2	5prim	191935334	191936446
chr2	5prim	192368079	192368835
chr2	5prim	192884501	192886318
chr2	5prim	196347061	196348456
chr2	5prim	196758816	196759171
chr2	5prim	196861095	196861889
chr2	5prim	197282898	197284028
chr2	5prim	197489718	197490078
chr2	5prim	197616896	197617105
chr2	5prim	198000164	198001041
chr2	5prim	198124750	198125478
chr2	5prim	198143473	198144137
chr2	5prim	198189195	198190911
chr2	5prim	198205929	198206807
chr2	5prim	198395417	198396454
chr2	5prim	198475257	198477105
chr2	5prim	200146008	200155187
chr2	5prim	200159193	200159678
chr2	5prim	200161003	200161919
chr2	5prim	200601252	200602054
chr2	5prim	200645559	200646222
chr2	5prim	200996706	200997998
chr2	5prim	201199952	201200474
chr2	5prim	201216191	201216723
chr2	5prim	201276032	201276533
chr2	5prim	201501495	201502812
chr2	5prim	201554398	201555083
chr2	5prim	201653521	201654020
chr2	5prim	201761530	201761882
chr2	5prim	201806568	201807195
chr2	5prim	201808704	201809215
chr2	5prim	202141359	202142514
chr2	5prim	202309090	202309463
chr2	5prim	202332645	202333776
chr2	5prim	202470893	202471661
chr2	5prim	202722892	202726552
chr2	5prim	202928121	202928834
chr2	5prim	202955819	202956266
chr2	5prim	203065371	203067924
chr2	5prim	203561431	203562389
chr2	5prim	203602365	203603028
chr2	5prim	203928970	203929678
chr2	5prim	204018161	204019246
chr2	5prim	204224996	204225685
chr2	5prim	205235445	205236416
chr2	5prim	206372109	206373072
chr2	5prim	206375105	206376822
chr2	5prim	206775218	206776119
chr2	5prim	206849416	206850487
chr2	5prim	207133772	207134413
chr2	5prim	207455384	207455666
chr2	5prim	207856358	207856983
chr2	5prim	208219461	208220530
chr2	5prim	208314934	208316536
chr2	5prim	208401507	208402612
chr2	5prim	208457064	208460440
chr2	5prim	208814340	208814775
chr2	5prim	208945387	208945815
chr2	5prim	208956254	208956571
chr2	5prim	209096843	209097493
chr2	5prim	210113919	210114304
chr2	5prim	210461850	210462441
chr2	5prim	210692678	210693211
chr2	5prim	210860984	210862143
chr2	5prim	210914919	210915682
chr2	5prim	211166687	211167042
chr2	5prim	213227686	213229373
chr2	5prim	213842137	213842611
chr2	5prim	213974463	213974932
chr2	5prim	215499501	215500558
chr2	5prim	216002055	216002638
chr2	5prim	216125773	216126503
chr2	5prim	216703405	216703858
chr2	5prim	216771830	216772240
chr2	5prim	216799311	216799770
chr2	5prim	217061531	217062635
chr2	5prim	217102543	217103063
chr2	5prim	217189030	217189332
chr2	5prim	217323317	217324353
chr2	5prim	217384545	217384990
chr2	5prim	218723996	218724341
chr2	5prim	218907159	218907538
chr2	5prim	218960292	218960898
chr2	5prim	218982482	218982885
chr2	5prim	219013158	219013756
chr2	5prim	219077926	219078136
chr2	5prim	219088603	219091061
chr2	5prim	219258272	219259599
chr2	5prim	219349406	219350082
chr2	5prim	219361915	219362318
chr2	5prim	219400953	219401585
chr2	5prim	219471937	219472686
chr2	5prim	219549207	219550515
chr2	5prim	219570491	219571285
chr2	5prim	219573781	219574310
chr2	5prim	219649656	219651369
chr2	5prim	219653164	219653710
chr2	5prim	219674424	219676046
chr2	5prim	219683187	219684422
chr2	5prim	219686432	219686747
chr2	5prim	219731612	219731833
chr2	5prim	219747659	219748635
chr2	5prim	219749174	219749416
chr2	5prim	219750324	219751635
chr2	5prim	219850255	219851015
chr2	5prim	219866634	219868915
chr2	5prim	219896810	219897264
chr2	5prim	219908496	219909517
chr2	5prim	219919477	219920202
chr2	5prim	219933349	219933853
chr2	5prim	219935489	219935993
chr2	5prim	219943442	219944839
chr2	5prim	219969384	219970138
chr2	5prim	219998526	219998776
chr2	5prim	219999375	219999788
chr2	5prim	220077513	220078143
chr2	5prim	220108705	220109255
chr2	5prim	220132360	220132601
chr2	5prim	220135142	220135398
chr2	5prim	220138203	220139599
chr2	5prim	220186967	220188759
chr2	5prim	220203248	220203451
chr2	5prim	220212580	220213580
chr2	5prim	220231868	220232345
chr2	5prim	220233203	220234553
chr2	5prim	220237846	220238183
chr2	5prim	220252653	220252900
chr2	5prim	220253620	220253847
chr2	5prim	220258293	220258546
chr2	5prim	220260364	220261684
chr2	5prim	220287812	220288449
chr2	5prim	220317610	220318253
chr2	5prim	222261539	222264446
chr2	5prim	222985230	222985992
chr2	5prim	222987036	222987424
chr2	5prim	222988451	222989417
chr2	5prim	222992710	222993065
chr2	5prim	222994158	222994513
chr2	5prim	223114427	223115518
chr2	5prim	223346021	223346398
chr2	5prim	223361627	223362070
chr2	5prim	223551063	223551928
chr2	5prim	223743081	223743542
chr2	5prim	224527467	224528295
chr2	5prim	224634428	224635724
chr2	5prim	224647433	224648080
chr2	5prim	224728726	224730240
chr2	5prim	225274761	225275993
chr2	5prim	225732158	225732969
chr2	5prim	226272221	226273236
chr2	5prim	227487587	227490417
chr2	5prim	227525818	227526620
chr2	5prim	227854184	227855238
chr2	5prim	228015341	228016006
chr2	5prim	228162257	228163380
chr2	5prim	228407990	228408326
chr2	5prim	228561735	228562049
chr2	5prim	228871462	228872058
chr2	5prim	229961213	229961509
chr2	5prim	230403567	230405486
chr2	5prim	230611417	230613170
chr2	5prim	230757973	230759055
chr2	5prim	231402814	231404190
chr2	5prim	231555136	231556326
chr2	5prim	231746918	231747477
chr2	5prim	231888678	231889121
chr2	5prim	232085605	232086639
chr2	5prim	232088359	232089049
chr2	5prim	232153950	232155654
chr2	5prim	232204453	232205171
chr2	5prim	232220268	232220842
chr2	5prim	232396642	232401338
chr2	5prim	232470818	232472010
chr2	5prim	232476403	232476936
chr2	5prim	232615500	232616791
chr2	5prim	232617080	232617521
chr2	5prim	232651582	232652341
chr2	5prim	233069828	233070156
chr2	5prim	233071504	233071953
chr2	5prim	233076866	233078919
chr2	5prim	233097909	233098205
chr2	5prim	233099585	233100030
chr2	5prim	233148885	233149441
chr2	5prim	233175783	233178479
chr2	5prim	233212119	233214666
chr2	5prim	233240510	233241316
chr2	5prim	233323331	233325232
chr2	5prim	233387510	233388052
chr2	5prim	233942100	233942735
chr2	5prim	234434246	234434720
chr2	5prim	234544496	234545579
chr2	5prim	234629647	234629857
chr2	5prim	235186502	235188541
chr2	5prim	235642117	235643716
chr2	5prim	236183799	236185946
chr2	5prim	236853794	236860762
chr2	5prim	237198090	237198382
chr2	5prim	237258311	237259263
chr2	5prim	237776004	237776876
chr2	5prim	238062475	238062769
chr2	5prim	238177061	238178241
chr2	5prim	238381857	238383430
chr2	5prim	238550073	238550831
chr2	5prim	238657131	238658327
chr2	5prim	238751080	238751919
chr2	5prim	238791072	238791361
chr2	5prim	238819357	238819583
chr2	5prim	238821528	238822318
chr2	5prim	238841419	238841650
chr2	5prim	238849512	238850028
chr2	5prim	238893681	238894519
chr2	5prim	238929592	238931900
chr2	5prim	238979067	238979900
chr2	5prim	239010874	239011436
chr2	5prim	239117160	239118263
chr2	5prim	239836879	239837106
chr2	5prim	239837757	239838018
chr2	5prim	239847568	239847831
chr2	5prim	239848488	239848689
chr2	5prim	239889730	239890046
chr2	5prim	239933022	239933251
chr2	5prim	240058031	240060173
chr2	5prim	240684635	240685261
chr2	5prim	240701391	240701855
chr2	5prim	240795393	240795906
chr2	5prim	241094400	241096310
chr2	5prim	241216566	241217590
chr2	5prim	241219572	241220775
chr2	5prim	241225912	241226123
chr2	5prim	241227453	241227659
chr2	5prim	241232454	241232661
chr2	5prim	241245612	241246825
chr2	5prim	241289681	241290128
chr2	5prim	241478131	241480773
chr2	5prim	241761533	241762016
chr2	5prim	241808405	241810320
chr2	5prim	241931279	241932298
chr2	5prim	241974289	241976016
chr2	5prim	242015387	242016191
chr2	5prim	242167007	242168548
chr2	5prim	242218003	242219264
chr2	5prim	242239152	242239625
chr2	5prim	242292301	242292692
chr2	5prim	242295696	242297482
chr2	5prim	242336810	242337084
chr2	5prim	242345951	242346710
chr2	5prim	242360833	242362446
chr2	5prim	242383537	242383862
chr2	5prim	242384197	242385144
chr2	5prim	242393643	242395096
chr2	5prim	242474313	242474619
chr2	5prim	242475683	242476353
chr2	5prim	242643196	242643805
chr2	5prim	242645745	242646004
chr2	5prim	242661158	242662315
chr2	5prim	242664492	242668589
