# Supplementary material for: Intergenic, gene terminal, and intragenic CpG islands in the human genome
Source: BMC Genomics. 2010 Jan 19;11:48. doi: 10.1186/1471-2164-11-48 (PMC2817693; doi:10.1186/1471-2164-11-48)
Supplement: Additional file 3 — CGI classes. The archive contains classes of CGIs used for calculation of CAGE tag frequency. [file 1471-2164-11-48-S3.ZIP › 4gr_5prim/4gr_5prim_chr20.txt]

chr20	5prim	219055	219437
chr20	5prim	225831	227155
chr20	5prim	252826	256323
chr20	5prim	275376	276977
chr20	5prim	309489	310805
chr20	5prim	336472	337342
chr20	5prim	390530	391317
chr20	5prim	472204	472503
chr20	5prim	538222	539222
chr20	5prim	581541	582330
chr20	5prim	603880	604604
chr20	5prim	769674	770500
chr20	5prim	773267	774276
chr20	5prim	930652	931252
chr20	5prim	1047078	1047561
chr20	5prim	1113365	1114332
chr20	5prim	1194693	1195485
chr20	5prim	1224887	1225121
chr20	5prim	1241681	1242328
chr20	5prim	1253899	1254554
chr20	5prim	1321259	1321917
chr20	5prim	1394936	1395729
chr20	5prim	1822933	1823718
chr20	5prim	2030284	2032070
chr20	5prim	2399075	2399572
chr20	5prim	2437190	2437644
chr20	5prim	2437796	2437998
chr20	5prim	2453159	2453979
chr20	5prim	2580678	2581690
chr20	5prim	2592561	2592901
chr20	5prim	2620904	2622698
chr20	5prim	2680746	2681630
chr20	5prim	2728978	2729497
chr20	5prim	2768509	2769911
chr20	5prim	2800899	2802635
chr20	5prim	2974277	2975468
chr20	5prim	3000097	3001103
chr20	5prim	3011005	3012146
chr20	5prim	3088295	3088570
chr20	5prim	3096649	3097060
chr20	5prim	3101637	3103076
chr20	5prim	3132874	3133385
chr20	5prim	3138011	3138562
chr20	5prim	3166578	3168930
chr20	5prim	3399291	3400231
chr20	5prim	3589130	3590114
chr20	5prim	3601190	3602773
chr20	5prim	3610310	3611187
chr20	5prim	3661159	3661515
chr20	5prim	3696053	3697407
chr20	5prim	3706206	3707184
chr20	5prim	3714343	3715636
chr20	5prim	3724618	3725374
chr20	5prim	3748761	3749546
chr20	5prim	3775225	3776031
chr20	5prim	3817453	3818570
chr20	5prim	3943573	3944405
chr20	5prim	4077482	4078412
chr20	5prim	4100866	4101398
chr20	5prim	4176532	4178496
chr20	5prim	4614827	4615874
chr20	5prim	4751013	4752146
chr20	5prim	5041360	5042145
chr20	5prim	5047993	5048866
chr20	5prim	5055202	5056086
chr20	5prim	5244266	5245798
chr20	5prim	5539490	5539875
chr20	5prim	5839878	5840417
chr20	5prim	5878962	5879623
chr20	5prim	5934399	5935297
chr20	5prim	5980675	5981517
chr20	5prim	6051436	6051970
chr20	5prim	6696052	6697546
chr20	5prim	6698695	6698957
chr20	5prim	7947789	7948499
chr20	5prim	8060884	8061592
chr20	5prim	9443253	9443597
chr20	5prim	9444471	9444893
chr20	5prim	9767271	9767861
chr20	5prim	9963610	9963914
chr20	5prim	10146135	10146984
chr20	5prim	10148088	10148384
chr20	5prim	10362276	10362993
chr20	5prim	10600573	10603611
chr20	5prim	11819374	11820207
chr20	5prim	13227711	13227947
chr20	5prim	13713166	13713909
chr20	5prim	13923768	13924287
chr20	5prim	13924700	13925068
chr20	5prim	16501836	16502260
chr20	5prim	16503518	16503779
chr20	5prim	16658507	16659115
chr20	5prim	17154528	17154952
chr20	5prim	17156550	17156756
chr20	5prim	17157418	17157622
chr20	5prim	17459478	17460209
chr20	5prim	17497628	17498051
chr20	5prim	17498330	17499317
chr20	5prim	17609521	17611456
chr20	5prim	17896755	17898008
chr20	5prim	17984864	17986633
chr20	5prim	17987532	17987928
chr20	5prim	18065962	18066989
chr20	5prim	18216544	18217405
chr20	5prim	18395429	18396341
chr20	5prim	18425659	18425892
chr20	5prim	18433170	18433580
chr20	5prim	18436084	18436804
chr20	5prim	18516436	18517092
chr20	5prim	19140459	19141902
chr20	5prim	19945704	19946559
chr20	5prim	19980740	19981471
chr20	5prim	20292400	20298605
chr20	5prim	21054648	21054967
chr20	5prim	21231636	21232446
chr20	5prim	21433932	21444714
chr20	5prim	22510736	22514104
chr20	5prim	22514821	22515055
chr20	5prim	22515453	22515880
chr20	5prim	22963716	22964879
chr20	5prim	22976403	22980218
chr20	5prim	23278636	23280046
chr20	5prim	23290145	23291406
chr20	5prim	23294034	23294650
chr20	5prim	23349108	23350294
chr20	5prim	23565906	23566639
chr20	5prim	23917149	23917433
chr20	5prim	24397844	24400037
chr20	5prim	24920665	24921700
chr20	5prim	24985707	24987211
chr20	5prim	25009761	25010928
chr20	5prim	25011838	25013525
chr20	5prim	25124027	25124620
chr20	5prim	25124774	25125028
chr20	5prim	25176300	25177402
chr20	5prim	25318335	25319823
chr20	5prim	25336232	25336642
chr20	5prim	25513437	25514547
chr20	5prim	25551815	25553187
chr20	5prim	25624700	25625784
chr20	5prim	28225060	28226018
chr20	5prim	29526630	29526942
chr20	5prim	29565718	29566517
chr20	5prim	29655667	29655934
chr20	5prim	29656515	29657686
chr20	5prim	29659779	29660246
chr20	5prim	29689233	29689513
chr20	5prim	29774164	29774368
chr20	5prim	29774726	29775533
chr20	5prim	29790574	29791091
chr20	5prim	29874208	29874493
chr20	5prim	29896561	29896903
chr20	5prim	29921568	29922373
chr20	5prim	29931205	29931626
chr20	5prim	30003184	30003620
chr20	5prim	30019562	30020163
chr20	5prim	30103569	30104447
chr20	5prim	30241417	30241990
chr20	5prim	30258943	30259502
chr20	5prim	30329208	30329452
chr20	5prim	30409308	30410694
chr20	5prim	30533850	30536337
chr20	5prim	30587650	30588358
chr20	5prim	30634401	30637301
chr20	5prim	30794618	30794877
chr20	5prim	30813810	30814924
chr20	5prim	30871192	30871785
chr20	5prim	31452805	31453079
chr20	5prim	31494703	31495625
chr20	5prim	31714784	31715493
chr20	5prim	31725605	31726071
chr20	5prim	31728257	31728474
chr20	5prim	31737218	31738166
chr20	5prim	31771478	31771781
chr20	5prim	31783166	31784215
chr20	5prim	31862923	31863211
chr20	5prim	32044460	32046163
chr20	5prim	32162918	32163942
chr20	5prim	32354220	32355004
chr20	5prim	32414645	32415630
chr20	5prim	32567773	32568204
chr20	5prim	32609796	32610979
chr20	5prim	32611188	32611405
chr20	5prim	32728327	32728854
chr20	5prim	32755476	32756229
chr20	5prim	32760175	32761903
chr20	5prim	32876518	32877263
chr20	5prim	32910840	32911165
chr20	5prim	32914809	32915035
chr20	5prim	32924091	32924527
chr20	5prim	32927817	32928306
chr20	5prim	33006743	33007507
chr20	5prim	33143716	33143995
chr20	5prim	33144099	33144690
chr20	5prim	33198228	33198941
chr20	5prim	33226064	33226435
chr20	5prim	33335370	33336153
chr20	5prim	33343318	33343629
chr20	5prim	33485421	33485916
chr20	5prim	33506268	33506999
chr20	5prim	33592951	33593452
chr20	5prim	33652133	33653681
chr20	5prim	33667092	33667715
chr20	5prim	33668401	33668683
chr20	5prim	33715970	33716341
chr20	5prim	33750235	33751115
chr20	5prim	33792904	33793977
chr20	5prim	33823087	33823664
chr20	5prim	34005016	34006426
chr20	5prim	34143417	34144415
chr20	5prim	34287701	34288036
chr20	5prim	34493471	34493676
chr20	5prim	34497930	34498224
chr20	5prim	34522862	34523412
chr20	5prim	34602603	34602954
chr20	5prim	34634737	34636904
chr20	5prim	34667243	34668196
chr20	5prim	34807524	34808068
chr20	5prim	34835239	34835871
chr20	5prim	34855603	34856181
chr20	5prim	34901055	34901263
chr20	5prim	34924415	34926219
chr20	5prim	35012751	35013865
chr20	5prim	35157453	35158058
chr20	5prim	35240823	35241457
chr20	5prim	35351402	35351675
chr20	5prim	35407591	35408327
chr20	5prim	35446009	35446853
chr20	5prim	35464951	35465224
chr20	5prim	35582017	35583550
chr20	5prim	35584334	35584654
chr20	5prim	35589436	35590083
chr20	5prim	35755596	35756000
chr20	5prim	35964557	35965547
chr20	5prim	36095248	36095909
chr20	5prim	36226963	36227281
chr20	5prim	36322305	36322856
chr20	5prim	36496939	36497520
chr20	5prim	36508641	36509268
chr20	5prim	36534585	36535156
chr20	5prim	36785544	36790786
chr20	5prim	36810035	36810844
chr20	5prim	36867620	36869006
chr20	5prim	36897916	36898261
chr20	5prim	36988168	36989249
chr20	5prim	37024031	37024598
chr20	5prim	38744792	38745849
chr20	5prim	38749453	38749736
chr20	5prim	38749964	38753401
chr20	5prim	39090475	39091826
chr20	5prim	39198643	39200246
chr20	5prim	39427959	39429224
chr20	5prim	39679759	39681255
chr20	5prim	41250889	41252626
chr20	5prim	41519362	41520736
chr20	5prim	41576624	41577005
chr20	5prim	41652930	41653402
chr20	5prim	41728813	41729734
chr20	5prim	41976511	41978551
chr20	5prim	42177736	42178437
chr20	5prim	42221630	42222582
chr20	5prim	42272548	42273297
chr20	5prim	42309178	42309598
chr20	5prim	42372864	42373457
chr20	5prim	42537820	42538068
chr20	5prim	42583713	42584193
chr20	5prim	42593753	42594231
chr20	5prim	42713475	42714141
chr20	5prim	42872151	42872960
chr20	5prim	42948009	42948299
chr20	5prim	42972030	42972457
chr20	5prim	43022134	43022597
chr20	5prim	43028308	43028658
chr20	5prim	43159711	43160786
chr20	5prim	43162929	43163205
chr20	5prim	43366326	43366814
chr20	5prim	43368613	43369047
chr20	5prim	43409947	43410656
chr20	5prim	43425029	43425790
chr20	5prim	43467872	43469368
chr20	5prim	43478066	43478561
chr20	5prim	43531694	43532950
chr20	5prim	43853904	43854275
chr20	5prim	43874353	43875062
chr20	5prim	43885983	43886569
chr20	5prim	43895790	43896576
chr20	5prim	43902695	43902974
chr20	5prim	43952304	43953768
chr20	5prim	43973136	43973506
chr20	5prim	43973852	43974364
chr20	5prim	43996299	43997627
chr20	5prim	44033212	44034614
chr20	5prim	44072542	44073395
chr20	5prim	44073695	44074617
chr20	5prim	44084473	44084776
chr20	5prim	44090870	44092650
chr20	5prim	44093749	44094355
chr20	5prim	44151123	44152220
chr20	5prim	44180229	44180467
chr20	5prim	44313106	44313695
chr20	5prim	44426084	44426510
chr20	5prim	44468130	44468825
chr20	5prim	44575407	44575744
chr20	5prim	44713188	44713576
chr20	5prim	44751098	44751865
chr20	5prim	44771478	44772070
chr20	5prim	44956657	44957427
chr20	5prim	45563835	45564464
chr20	5prim	45847149	45848914
chr20	5prim	46877141	46878588
chr20	5prim	46971594	46972079
chr20	5prim	47096139	47096856
chr20	5prim	47237760	47238567
chr20	5prim	47269190	47269474
chr20	5prim	47327604	47328606
chr20	5prim	47531919	47532967
chr20	5prim	47534171	47534429
chr20	5prim	47617600	47618240
chr20	5prim	47763052	47764089
chr20	5prim	47862579	47863052
chr20	5prim	47965010	47965723
chr20	5prim	47986112	47986941
chr20	5prim	48032366	48033064
chr20	5prim	48162675	48163205
chr20	5prim	48203352	48204116
chr20	5prim	48240005	48242429
chr20	5prim	48560024	48560842
chr20	5prim	48780772	48782066
chr20	5prim	48844808	48845549
chr20	5prim	48980475	48980923
chr20	5prim	48981601	48981932
chr20	5prim	49008223	49009694
chr20	5prim	49059470	49060250
chr20	5prim	49072478	49073619
chr20	5prim	49592311	49592916
chr20	5prim	49817082	49818311
chr20	5prim	49850719	49852452
chr20	5prim	50154717	50155319
chr20	5prim	50241205	50242232
chr20	5prim	51023114	51023427
chr20	5prim	51631465	51631807
chr20	5prim	52222659	52224393
chr20	5prim	52257737	52258455
chr20	5prim	52525140	52526400
chr20	5prim	54012010	54014085
chr20	5prim	54257719	54257991
chr20	5prim	54367399	54367777
chr20	5prim	54400443	54401408
chr20	5prim	54476782	54477173
chr20	5prim	54633686	54640196
chr20	5prim	55272694	55273173
chr20	5prim	55273623	55275583
chr20	5prim	55338075	55338383
chr20	5prim	55359619	55359992
chr20	5prim	55397679	55400370
chr20	5prim	55533376	55533656
chr20	5prim	55672966	55673182
chr20	5prim	55680655	55681057
chr20	5prim	55717297	55718801
chr20	5prim	56159263	56159519
chr20	5prim	56236688	56237518
chr20	5prim	56318144	56318628
chr20	5prim	56397404	56398210
chr20	5prim	56522866	56523643
chr20	5prim	56658101	56659728
chr20	5prim	56700933	56701827
chr20	5prim	56847990	56848291
chr20	5prim	56848530	56850548
chr20	5prim	56897047	56901134
chr20	5prim	56989736	56990121
chr20	5prim	57015297	57015990
chr20	5prim	57040440	57041177
chr20	5prim	57050825	57051617
chr20	5prim	57199791	57201291
chr20	5prim	57308712	57309521
chr20	5prim	57585675	57586242
chr20	5prim	57613203	57614182
chr20	5prim	57941150	57942912
chr20	5prim	57947466	57949031
chr20	5prim	59260372	59262373
chr20	5prim	60072007	60072377
chr20	5prim	60072667	60073230
chr20	5prim	60074116	60075200
chr20	5prim	60129956	60131737
chr20	5prim	60150993	60153062
chr20	5prim	60171707	60172123
chr20	5prim	60224704	60225113
chr20	5prim	60227574	60229516
chr20	5prim	60246766	60247642
chr20	5prim	60310894	60312403
chr20	5prim	60322406	60322643
chr20	5prim	60375014	60376079
chr20	5prim	60386809	60387063
chr20	5prim	60394965	60396148
chr20	5prim	60415800	60416175
chr20	5prim	60425853	60426481
chr20	5prim	60482756	60485292
chr20	5prim	60557902	60558232
chr20	5prim	60558526	60559435
chr20	5prim	60560882	60561091
chr20	5prim	60562031	60562348
chr20	5prim	60743722	60745362
chr20	5prim	60758442	60758925
chr20	5prim	60760361	60760668
chr20	5prim	60810303	60811665
chr20	5prim	60897141	60897544
chr20	5prim	60898113	60898543
chr20	5prim	60906273	60907595
chr20	5prim	60918130	60919336
chr20	5prim	60962564	60964071
chr20	5prim	60978860	60979122
chr20	5prim	60982666	60984152
chr20	5prim	61012799	61013322
chr20	5prim	61027472	61028659
chr20	5prim	61030878	61031399
chr20	5prim	61039123	61040361
chr20	5prim	61054336	61054667
chr20	5prim	61106616	61109500
chr20	5prim	61110925	61111613
chr20	5prim	61317288	61318548
chr20	5prim	61355089	61356832
chr20	5prim	61374352	61375146
chr20	5prim	61397639	61397927
chr20	5prim	61462630	61464043
chr20	5prim	61496706	61496924
chr20	5prim	61572985	61574439
chr20	5prim	61621489	61623291
chr20	5prim	61623510	61623714
chr20	5prim	61638876	61639128
chr20	5prim	61648886	61649627
chr20	5prim	61655517	61656016
chr20	5prim	61657569	61658340
chr20	5prim	61664410	61669429
chr20	5prim	61670529	61670764
chr20	5prim	61671096	61671397
chr20	5prim	61728033	61729920
chr20	5prim	61742735	61744416
chr20	5prim	61753960	61755279
chr20	5prim	61759385	61760502
chr20	5prim	61760690	61760906
chr20	5prim	61787949	61788219
chr20	5prim	61788803	61789102
chr20	5prim	61791497	61791703
chr20	5prim	61798457	61799002
chr20	5prim	61809103	61810718
chr20	5prim	61836693	61836979
chr20	5prim	61839399	61842406
chr20	5prim	61844505	61844797
chr20	5prim	61853401	61854771
chr20	5prim	61868853	61869434
chr20	5prim	61871690	61871980
chr20	5prim	61872486	61873541
chr20	5prim	61876907	61877623
chr20	5prim	61891534	61892828
chr20	5prim	61904381	61904647
chr20	5prim	61909551	61910277
chr20	5prim	61963293	61964693
chr20	5prim	61966687	61967640
chr20	5prim	61979607	61979813
chr20	5prim	61996240	61997082
chr20	5prim	62021157	62021967
chr20	5prim	62022066	62022358
chr20	5prim	62031019	62031537
chr20	5prim	62042182	62043000
chr20	5prim	62046168	62046496
chr20	5prim	62057363	62058662
chr20	5prim	62071097	62072120
chr20	5prim	62080570	62081607
chr20	5prim	62082744	62083231
chr20	5prim	62139748	62141174
chr20	5prim	62149868	62151327
chr20	5prim	62151518	62151776
chr20	5prim	62158995	62159322
chr20	5prim	62164386	62165726
chr20	5prim	62181213	62182189
chr20	5prim	62185207	62186205
chr20	5prim	62186732	62186977
chr20	5prim	62188916	62189460
chr20	5prim	62203907	62204766
chr20	5prim	62207826	62208515
chr20	5prim	62280179	62280815
chr20	5prim	62288534	62289336
chr20	5prim	62357132	62357907
chr20	5prim	62371743	62371958
chr20	5prim	62372134	62372358
