# Supplementary material for: Intergenic, gene terminal, and intragenic CpG islands in the human genome
Source: BMC Genomics. 2010 Jan 19;11:48. doi: 10.1186/1471-2164-11-48 (PMC2817693; doi:10.1186/1471-2164-11-48)
Supplement: Additional file 3 — CGI classes. The archive contains classes of CGIs used for calculation of CAGE tag frequency. [file 1471-2164-11-48-S3.ZIP › 4gr_5prim/4gr_5prim_chr21.txt]

chr21	5prim	10011784	10013284
chr21	5prim	13974281	13974515
chr21	5prim	13974845	13975231
chr21	5prim	14273779	14274529
chr21	5prim	14510310	14510779
chr21	5prim	14677242	14677957
chr21	5prim	16023724	16024871
chr21	5prim	17806677	17807982
chr21	5prim	17905876	17906169
chr21	5prim	17906406	17907568
chr21	5prim	18112966	18113823
chr21	5prim	18538969	18539745
chr21	5prim	21291294	21292453
chr21	5prim	25901448	25902123
chr21	5prim	25933495	25934269
chr21	5prim	26028685	26030082
chr21	5prim	26463764	26465395
chr21	5prim	26866881	26867517
chr21	5prim	27138429	27139988
chr21	5prim	27140438	27140672
chr21	5prim	27259727	27262108
chr21	5prim	29179296	29179642
chr21	5prim	29286836	29287213
chr21	5prim	29313135	29313629
chr21	5prim	29318719	29319281
chr21	5prim	29367289	29368126
chr21	5prim	29592615	29593657
chr21	5prim	30233257	30233977
chr21	5prim	31637915	31638356
chr21	5prim	31851798	31853888
chr21	5prim	31953605	31954528
chr21	5prim	32025327	32026846
chr21	5prim	32166781	32168480
chr21	5prim	32572779	32573384
chr21	5prim	32594476	32595086
chr21	5prim	32686884	32687171
chr21	5prim	32687383	32687623
chr21	5prim	32705785	32707588
chr21	5prim	32906238	32907321
chr21	5prim	33021587	33022667
chr21	5prim	33065324	33066012
chr21	5prim	33316998	33322115
chr21	5prim	33364076	33366413
chr21	5prim	33524111	33525135
chr21	5prim	33560385	33560945
chr21	5prim	33618402	33619620
chr21	5prim	33697307	33698363
chr21	5prim	33773099	33774572
chr21	5prim	33785514	33786138
chr21	5prim	33836173	33837776
chr21	5prim	33882258	33883122
chr21	5prim	33935746	33936127
chr21	5prim	33936693	33937662
chr21	5prim	34209673	34210078
chr21	5prim	34366957	34367883
chr21	5prim	34669196	34669992
chr21	5prim	34753567	34754235
chr21	5prim	34908493	34909668
chr21	5prim	34963175	34965094
chr21	5prim	35180822	35181342
chr21	5prim	35182320	35185557
chr21	5prim	35320830	35321129
chr21	5prim	36353993	36355020
chr21	5prim	36364010	36364648
chr21	5prim	36429068	36430129
chr21	5prim	36614078	36614929
chr21	5prim	36679366	36679983
chr21	5prim	36990063	36995761
chr21	5prim	37260254	37260774
chr21	5prim	37274726	37275144
chr21	5prim	37283885	37284738
chr21	5prim	37299807	37301307
chr21	5prim	37366730	37368367
chr21	5prim	37514857	37515544
chr21	5prim	37551922	37552377
chr21	5prim	37561105	37562361
chr21	5prim	38209816	38211137
chr21	5prim	38954113	38955535
chr21	5prim	39098872	39100537
chr21	5prim	39476634	39477987
chr21	5prim	39606240	39608194
chr21	5prim	39642055	39643495
chr21	5prim	39673957	39674695
chr21	5prim	39739172	39739843
chr21	5prim	41140359	41141092
chr21	5prim	41461237	41462742
chr21	5prim	41610616	41610955
chr21	5prim	41720016	41720754
chr21	5prim	41800621	41802544
chr21	5prim	42059349	42060505
chr21	5prim	42246204	42247131
chr21	5prim	42302229	42304558
chr21	5prim	42399639	42399886
chr21	5prim	42512017	42513201
chr21	5prim	42789347	42789969
chr21	5prim	42790115	42790337
chr21	5prim	42806658	42807901
chr21	5prim	42880544	42883550
chr21	5prim	42946270	42947719
chr21	5prim	42961891	42962098
chr21	5prim	42978306	42978601
chr21	5prim	42979237	42979615
chr21	5prim	43172180	43172877
chr21	5prim	43185982	43186929
chr21	5prim	43267153	43268919
chr21	5prim	43367693	43370058
chr21	5prim	43400232	43401135
chr21	5prim	43463681	43463895
chr21	5prim	43809499	43809902
chr21	5prim	43902099	43904249
chr21	5prim	43962721	43964259
chr21	5prim	43972882	43973690
chr21	5prim	44020315	44021183
chr21	5prim	44031007	44031479
chr21	5prim	44033649	44034308
chr21	5prim	44187901	44188227
chr21	5prim	44203944	44204244
chr21	5prim	44226912	44227270
chr21	5prim	44256074	44257406
chr21	5prim	44351384	44352241
chr21	5prim	44377449	44378465
chr21	5prim	44484630	44484842
chr21	5prim	44484985	44487600
chr21	5prim	44529856	44530472
chr21	5prim	44537937	44538241
chr21	5prim	44543943	44544992
chr21	5prim	44564067	44564355
chr21	5prim	44566964	44567253
chr21	5prim	44583403	44583953
chr21	5prim	44613518	44613801
chr21	5prim	44615574	44615798
chr21	5prim	44699819	44701754
chr21	5prim	44708017	44708335
chr21	5prim	45045816	45046884
chr21	5prim	45061154	45063386
chr21	5prim	45117137	45119172
chr21	5prim	45130936	45131223
chr21	5prim	45175756	45177339
chr21	5prim	45184075	45184851
chr21	5prim	45318601	45319900
chr21	5prim	45345223	45345723
chr21	5prim	45378034	45378840
chr21	5prim	45502147	45502352
chr21	5prim	45531119	45531477
chr21	5prim	45532057	45533179
chr21	5prim	45539412	45539634
chr21	5prim	45547010	45547235
chr21	5prim	45648959	45650662
chr21	5prim	45671933	45672201
chr21	5prim	45700596	45701180
chr21	5prim	45775014	45776714
chr21	5prim	45781743	45782344
chr21	5prim	45786096	45787506
chr21	5prim	46111440	46111854
chr21	5prim	46112883	46113150
chr21	5prim	46119401	46119644
chr21	5prim	46142937	46143328
chr21	5prim	46225536	46225864
chr21	5prim	46228536	46228740
chr21	5prim	46342079	46343427
chr21	5prim	46356327	46357249
chr21	5prim	46369615	46370640
chr21	5prim	46373366	46373855
chr21	5prim	46376265	46377057
chr21	5prim	46425448	46425657
chr21	5prim	46426859	46427168
chr21	5prim	46472619	46474050
chr21	5prim	46530055	46530856
chr21	5prim	46567207	46567697
chr21	5prim	46567896	46569779
chr21	5prim	46702498	46704004
chr21	5prim	46879627	46880488
chr21	5prim	46892945	46893236
