# Supplementary material for: Intergenic, gene terminal, and intragenic CpG islands in the human genome
Source: BMC Genomics. 2010 Jan 19;11:48. doi: 10.1186/1471-2164-11-48 (PMC2817693; doi:10.1186/1471-2164-11-48)
Supplement: Additional file 3 — CGI classes. The archive contains classes of CGIs used for calculation of CAGE tag frequency. [file 1471-2164-11-48-S3.ZIP › 4gr_5prim/4gr_5prim_chr22.txt]

chr22	5prim	14535753	14538017
chr22	5prim	14572654	14573098
chr22	5prim	15939156	15939549
chr22	5prim	15940071	15941544
chr22	5prim	15975117	15977165
chr22	5prim	16014035	16015268
chr22	5prim	16438494	16438731
chr22	5prim	16485686	16486226
chr22	5prim	16495834	16496563
chr22	5prim	16631169	16631931
chr22	5prim	16935112	16935964
chr22	5prim	16967667	16968751
chr22	5prim	17007290	17007552
chr22	5prim	17267805	17268845
chr22	5prim	17298024	17298394
chr22	5prim	17483622	17484883
chr22	5prim	17493714	17494256
chr22	5prim	17506546	17506851
chr22	5prim	17510847	17513066
chr22	5prim	17539615	17541370
chr22	5prim	17653225	17654127
chr22	5prim	17793299	17794791
chr22	5prim	17809351	17810110
chr22	5prim	17840862	17842365
chr22	5prim	17885425	17886808
chr22	5prim	18076068	18076445
chr22	5prim	18076822	18077023
chr22	5prim	18080064	18081111
chr22	5prim	18083635	18089865
chr22	5prim	18117455	18119283
chr22	5prim	18120709	18120923
chr22	5prim	18121478	18121695
chr22	5prim	18123204	18123743
chr22	5prim	18216437	18217564
chr22	5prim	18303650	18304022
chr22	5prim	18341833	18342362
chr22	5prim	18378075	18379249
chr22	5prim	18382901	18383654
chr22	5prim	18441960	18442454
chr22	5prim	18447917	18448485
chr22	5prim	18478202	18478477
chr22	5prim	18478928	18480283
chr22	5prim	18493063	18494179
chr22	5prim	18504950	18505852
chr22	5prim	18629443	18630535
chr22	5prim	18681663	18682580
chr22	5prim	18801600	18803144
chr22	5prim	18833821	18836027
chr22	5prim	19072648	19073365
chr22	5prim	19108020	19110755
chr22	5prim	19115192	19115942
chr22	5prim	19116250	19116483
chr22	5prim	19116841	19117219
chr22	5prim	19173913	19174958
chr22	5prim	19186233	19186806
chr22	5prim	19380812	19383347
chr22	5prim	19537264	19538248
chr22	5prim	19595917	19597170
chr22	5prim	19635890	19636755
chr22	5prim	19643732	19644466
chr22	5prim	19660735	19661493
chr22	5prim	19678801	19679058
chr22	5prim	19680527	19681378
chr22	5prim	19692751	19693325
chr22	5prim	19711047	19711554
chr22	5prim	19724533	19724824
chr22	5prim	20062529	20064735
chr22	5prim	20095450	20096996
chr22	5prim	20124966	20125606
chr22	5prim	20195577	20197123
chr22	5prim	20227785	20229991
chr22	5prim	20246490	20247269
chr22	5prim	20307340	20309038
chr22	5prim	20320795	20321886
chr22	5prim	20344686	20345206
chr22	5prim	20414178	20415463
chr22	5prim	20545609	20546921
chr22	5prim	20631108	20631956
chr22	5prim	20661502	20661887
chr22	5prim	21187177	21187774
chr22	5prim	21225940	21226252
chr22	5prim	21311482	21311768
chr22	5prim	21736778	21738151
chr22	5prim	21762475	21762985
chr22	5prim	21808551	21808863
chr22	5prim	21811922	21812524
chr22	5prim	21847104	21849019
chr22	5prim	22417580	22418175
chr22	5prim	22434583	22435549
chr22	5prim	22439429	22440021
chr22	5prim	22453651	22454330
chr22	5prim	22505045	22506220
chr22	5prim	22523612	22524760
chr22	5prim	22560896	22562093
chr22	5prim	22627672	22628398
chr22	5prim	22640559	22641497
chr22	5prim	22646416	22647142
chr22	5prim	22708688	22708959
chr22	5prim	22732175	22732614
chr22	5prim	22906186	22906681
chr22	5prim	22971921	22972154
chr22	5prim	22991134	22992029
chr22	5prim	23214966	23216007
chr22	5prim	23275352	23276628
chr22	5prim	23313147	23313833
chr22	5prim	23484419	23484766
chr22	5prim	23899430	23900096
chr22	5prim	24080495	24080718
chr22	5prim	24285513	24285922
chr22	5prim	24889753	24890540
chr22	5prim	25149532	25150234
chr22	5prim	25154272	25154682
chr22	5prim	25204012	25204484
chr22	5prim	25232768	25233096
chr22	5prim	25261550	25262226
chr22	5prim	26517347	26523146
chr22	5prim	26639142	26640512
chr22	5prim	27462420	27463114
chr22	5prim	27493182	27493602
chr22	5prim	27520636	27521516
chr22	5prim	27603966	27604841
chr22	5prim	27751064	27751397
chr22	5prim	27769757	27770036
chr22	5prim	27770192	27770667
chr22	5prim	27791845	27792371
chr22	5prim	27793193	27794787
chr22	5prim	27926101	27926845
chr22	5prim	27988176	27989457
chr22	5prim	28026799	28029277
chr22	5prim	28031054	28031264
chr22	5prim	28033835	28036567
chr22	5prim	28108723	28109333
chr22	5prim	28200473	28201796
chr22	5prim	28274032	28274378
chr22	5prim	28301474	28301770
chr22	5prim	28323950	28324707
chr22	5prim	28440635	28441714
chr22	5prim	28487390	28488086
chr22	5prim	28558477	28558953
chr22	5prim	28603532	28604412
chr22	5prim	28800566	28801084
chr22	5prim	28966991	28967225
chr22	5prim	29009749	29010458
chr22	5prim	29047126	29047772
chr22	5prim	29077137	29077768
chr22	5prim	29107564	29108174
chr22	5prim	29117441	29117866
chr22	5prim	29143953	29144851
chr22	5prim	29146179	29146580
chr22	5prim	29225796	29226298
chr22	5prim	29312159	29312938
chr22	5prim	29355912	29356613
chr22	5prim	29388016	29388938
chr22	5prim	29414754	29415888
chr22	5prim	29523045	29523587
chr22	5prim	29542780	29543447
chr22	5prim	29642782	29643043
chr22	5prim	29689118	29690129
chr22	5prim	29801426	29802059
chr22	5prim	29805328	29805927
chr22	5prim	29824950	29825793
chr22	5prim	29827790	29828425
chr22	5prim	29880678	29881020
chr22	5prim	29932575	29933082
chr22	5prim	30011190	30011925
chr22	5prim	30065599	30068272
chr22	5prim	30119804	30120512
chr22	5prim	30209694	30210846
chr22	5prim	30216590	30217651
chr22	5prim	30350851	30351428
chr22	5prim	30382476	30382877
chr22	5prim	30474316	30474618
chr22	5prim	30664487	30665746
chr22	5prim	30763600	30763996
chr22	5prim	31132379	31132839
chr22	5prim	31195104	31195918
chr22	5prim	31521934	31522821
chr22	5prim	31778446	31779059
chr22	5prim	32640395	32643191
chr22	5prim	33977915	33978582
chr22	5prim	34020197	34020664
chr22	5prim	34101542	34101775
chr22	5prim	34120410	34121204
chr22	5prim	34260481	34262037
chr22	5prim	34748719	34749803
chr22	5prim	35107465	35108992
chr22	5prim	35226524	35227798
chr22	5prim	35249435	35250140
chr22	5prim	35423971	35424211
chr22	5prim	35496266	35497169
chr22	5prim	35537269	35537967
chr22	5prim	35738819	35740611
chr22	5prim	35744725	35745400
chr22	5prim	35772189	35772738
chr22	5prim	35789556	35789831
chr22	5prim	35919165	35919988
chr22	5prim	35927501	35928253
chr22	5prim	36093670	36096087
chr22	5prim	36239268	36240383
chr22	5prim	36280602	36282426
chr22	5prim	36286981	36287319
chr22	5prim	36328943	36329771
chr22	5prim	36359850	36360428
chr22	5prim	36378903	36379950
chr22	5prim	36397537	36397912
chr22	5prim	36406802	36407296
chr22	5prim	36466261	36467499
chr22	5prim	36525172	36526191
chr22	5prim	36528088	36528718
chr22	5prim	36545089	36546119
chr22	5prim	36564292	36564909
chr22	5prim	36569841	36570181
chr22	5prim	36626454	36627371
chr22	5prim	36674002	36674469
chr22	5prim	36703593	36704464
chr22	5prim	36777687	36778003
chr22	5prim	36801336	36803339
chr22	5prim	36902178	36902571
chr22	5prim	36922285	36923488
chr22	5prim	36992885	36993723
chr22	5prim	37037184	37037833
chr22	5prim	37147379	37148693
chr22	5prim	37175266	37175785
chr22	5prim	37188381	37188763
chr22	5prim	37226053	37227405
chr22	5prim	37290233	37290696
chr22	5prim	37290912	37291228
chr22	5prim	37376554	37377554
chr22	5prim	37402316	37402900
chr22	5prim	37420873	37422254
chr22	5prim	37426325	37427168
chr22	5prim	37475957	37476976
chr22	5prim	37514221	37514619
chr22	5prim	37563668	37564925
chr22	5prim	37592039	37593660
chr22	5prim	37872602	37872932
chr22	5prim	37873113	37874166
chr22	5prim	37962702	37965466
chr22	5prim	38039973	38040445
chr22	5prim	38070513	38071134
chr22	5prim	38120128	38120671
chr22	5prim	38176705	38177439
chr22	5prim	38177823	38178565
chr22	5prim	38208015	38209510
chr22	5prim	38222600	38223289
chr22	5prim	38240122	38241693
chr22	5prim	38252803	38253571
chr22	5prim	38255303	38255615
chr22	5prim	38714984	38715990
chr22	5prim	38741853	38742370
chr22	5prim	38765352	38766310
chr22	5prim	39066903	39067444
chr22	5prim	39090959	39091533
chr22	5prim	39356629	39357772
chr22	5prim	39539635	39540076
chr22	5prim	39576646	39577740
chr22	5prim	39671136	39672259
chr22	5prim	39784514	39784772
chr22	5prim	39811761	39813659
chr22	5prim	39925569	39925976
chr22	5prim	40006116	40007043
chr22	5prim	40021888	40023101
chr22	5prim	40101930	40102781
chr22	5prim	40166883	40168419
chr22	5prim	40188920	40189943
chr22	5prim	40264417	40265188
chr22	5prim	40310025	40310545
chr22	5prim	40340801	40342284
chr22	5prim	40402560	40403049
chr22	5prim	40409141	40409514
chr22	5prim	40520453	40521461
chr22	5prim	40553007	40554484
chr22	5prim	40646543	40647409
chr22	5prim	40666907	40667778
chr22	5prim	40678159	40678400
chr22	5prim	40696983	40697799
chr22	5prim	40719089	40719755
chr22	5prim	40790907	40791621
chr22	5prim	40794535	40795169
chr22	5prim	40799974	40800594
chr22	5prim	40810849	40811746
chr22	5prim	40849229	40850406
chr22	5prim	41221134	41221539
chr22	5prim	41240010	41240497
chr22	5prim	41274090	41274802
chr22	5prim	41302226	41302712
chr22	5prim	41334992	41335561
chr22	5prim	41369507	41370358
chr22	5prim	41413416	41414166
chr22	5prim	41440649	41441619
chr22	5prim	41577151	41578165
chr22	5prim	41734919	41736008
chr22	5prim	41809555	41810043
chr22	5prim	41830449	41830665
chr22	5prim	41830998	41832108
chr22	5prim	41863411	41864024
chr22	5prim	41871817	41872667
chr22	5prim	41907177	41907565
chr22	5prim	41908000	41908328
chr22	5prim	42063380	42064783
chr22	5prim	42532848	42533336
chr22	5prim	42582843	42583513
chr22	5prim	42612398	42612962
chr22	5prim	42644479	42645414
chr22	5prim	42675803	42676563
chr22	5prim	42717210	42717570
chr22	5prim	42744725	42745691
chr22	5prim	43212930	43214586
chr22	5prim	43418292	43419445
chr22	5prim	43445518	43446392
chr22	5prim	43453193	43453929
chr22	5prim	43502553	43502760
chr22	5prim	43723573	43726909
chr22	5prim	43879835	43880709
chr22	5prim	43881048	43881320
chr22	5prim	43956607	43957143
chr22	5prim	44001181	44001553
chr22	5prim	44026048	44027153
chr22	5prim	44129728	44130490
chr22	5prim	44218831	44219894
chr22	5prim	44387988	44389027
chr22	5prim	44770151	44770634
chr22	5prim	44777614	44778547
chr22	5prim	44786495	44789047
chr22	5prim	44802334	44802543
chr22	5prim	44966283	44967476
chr22	5prim	44978916	44979851
chr22	5prim	44984124	44984645
chr22	5prim	45012729	45013868
chr22	5prim	45051898	45052856
chr22	5prim	45249836	45255380
chr22	5prim	45342976	45343178
chr22	5prim	45343271	45343729
chr22	5prim	45390042	45390319
chr22	5prim	45402269	45402564
chr22	5prim	45478586	45479499
chr22	5prim	45510003	45510226
chr22	5prim	45833721	45834104
chr22	5prim	46348105	46348347
chr22	5prim	48345946	48347276
chr22	5prim	48538018	48538524
chr22	5prim	48540979	48541683
chr22	5prim	48542196	48542413
chr22	5prim	48567451	48569004
chr22	5prim	48571021	48571374
chr22	5prim	48600429	48601237
chr22	5prim	48632629	48633814
chr22	5prim	48740714	48741233
chr22	5prim	48751024	48751978
chr22	5prim	48755513	48756594
chr22	5prim	48817598	48817931
chr22	5prim	48830658	48831542
chr22	5prim	48832018	48832255
chr22	5prim	48910280	48910497
chr22	5prim	48910664	48911117
chr22	5prim	48911638	48912084
chr22	5prim	48917735	48920357
chr22	5prim	48925621	48927683
chr22	5prim	48931406	48931706
chr22	5prim	48935164	48935498
chr22	5prim	48938762	48939454
chr22	5prim	48941104	48942846
chr22	5prim	48947072	48947336
chr22	5prim	48957602	48958268
chr22	5prim	48985317	48986097
chr22	5prim	48991617	48992624
chr22	5prim	49001926	49002815
chr22	5prim	49010647	49012947
chr22	5prim	49029898	49031111
chr22	5prim	49071334	49072153
chr22	5prim	49202694	49204001
chr22	5prim	49209597	49210520
chr22	5prim	49234498	49234750
chr22	5prim	49236003	49236265
chr22	5prim	49236497	49237154
chr22	5prim	49253752	49260912
chr22	5prim	49275116	49278285
chr22	5prim	49306397	49307164
chr22	5prim	49310800	49311961
chr22	5prim	49328638	49329896
chr22	5prim	49332437	49333566
chr22	5prim	49356251	49357195
chr22	5prim	49511916	49512461
