# Supplementary material for: Intergenic, gene terminal, and intragenic CpG islands in the human genome
Source: BMC Genomics. 2010 Jan 19;11:48. doi: 10.1186/1471-2164-11-48 (PMC2817693; doi:10.1186/1471-2164-11-48)
Supplement: Additional file 3 — CGI classes. The archive contains classes of CGIs used for calculation of CAGE tag frequency. [file 1471-2164-11-48-S3.ZIP › 4gr_5prim/4gr_5prim_chr3.txt]

chr3	5prim	213391	215140
chr3	5prim	325660	325893
chr3	5prim	2115029	2116784
chr3	5prim	3143324	3144231
chr3	5prim	3196083	3196617
chr3	5prim	3815513	3817862
chr3	5prim	4320005	4320342
chr3	5prim	4483608	4483964
chr3	5prim	4509412	4510367
chr3	5prim	4994876	4997223
chr3	5prim	5138838	5139540
chr3	5prim	5203958	5205190
chr3	5prim	6877823	6878516
chr3	5prim	6879133	6879641
chr3	5prim	8518201	8518579
chr3	5prim	8783961	8786280
chr3	5prim	8979864	8980270
chr3	5prim	9152691	9153189
chr3	5prim	9379683	9379938
chr3	5prim	9412945	9414760
chr3	5prim	9569068	9569328
chr3	5prim	9570185	9570533
chr3	5prim	9665966	9666418
chr3	5prim	9720499	9721782
chr3	5prim	9748066	9748911
chr3	5prim	9766123	9767011
chr3	5prim	9786466	9786736
chr3	5prim	9808992	9809985
chr3	5prim	9826476	9827171
chr3	5prim	9860512	9860780
chr3	5prim	9907179	9907766
chr3	5prim	9931822	9932664
chr3	5prim	9949379	9950722
chr3	5prim	9968730	9969136
chr3	5prim	10042898	10043265
chr3	5prim	10124750	10125066
chr3	5prim	10132129	10132612
chr3	5prim	10158305	10158941
chr3	5prim	10181449	10182024
chr3	5prim	10264897	10265410
chr3	5prim	10265888	10266111
chr3	5prim	10337506	10337941
chr3	5prim	10832687	10833447
chr3	5prim	11009446	11010384
chr3	5prim	11033818	11034051
chr3	5prim	11288889	11289137
chr3	5prim	11721577	11721824
chr3	5prim	11735638	11737078
chr3	5prim	11862799	11863538
chr3	5prim	12175183	12175532
chr3	5prim	12303994	12304227
chr3	5prim	12304427	12305333
chr3	5prim	12500749	12501346
chr3	5prim	12573391	12574051
chr3	5prim	12680059	12680887
chr3	5prim	12857534	12858073
chr3	5prim	12924699	12925025
chr3	5prim	12951966	12953182
chr3	5prim	12983648	12984210
chr3	5prim	13435970	13437146
chr3	5prim	13495912	13496319
chr3	5prim	13496506	13497262
chr3	5prim	13894940	13897336
chr3	5prim	14140718	14142000
chr3	5prim	14194719	14195412
chr3	5prim	14418633	14419581
chr3	5prim	14667935	14668433
chr3	5prim	14963616	14964040
chr3	5prim	14964490	14964988
chr3	5prim	15081463	15081975
chr3	5prim	15091007	15091223
chr3	5prim	15115039	15115894
chr3	5prim	15222450	15223324
chr3	5prim	15348318	15349213
chr3	5prim	15443936	15444436
chr3	5prim	15617774	15618585
chr3	5prim	15875501	15876994
chr3	5prim	16281140	16281990
chr3	5prim	16529331	16530417
chr3	5prim	16620952	16621263
chr3	5prim	16621408	16622135
chr3	5prim	17759066	17759459
chr3	5prim	18441302	18441608
chr3	5prim	18442444	18442668
chr3	5prim	19163250	19163776
chr3	5prim	19164692	19165104
chr3	5prim	19963337	19964325
chr3	5prim	20056462	20057430
chr3	5prim	20202293	20202960
chr3	5prim	23822875	23823637
chr3	5prim	23932945	23934185
chr3	5prim	23961697	23963025
chr3	5prim	24510848	24512440
chr3	5prim	25680560	25681574
chr3	5prim	25799340	25800460
chr3	5prim	26639108	26639800
chr3	5prim	26640954	26641168
chr3	5prim	27385616	27386070
chr3	5prim	27737355	27738999
chr3	5prim	27740200	27740679
chr3	5prim	28257830	28258461
chr3	5prim	28364979	28365859
chr3	5prim	30622991	30623885
chr3	5prim	31548306	31550286
chr3	5prim	31996973	31998368
chr3	5prim	32122830	32123878
chr3	5prim	32254427	32255746
chr3	5prim	32408108	32409166
chr3	5prim	32519022	32519329
chr3	5prim	32586704	32587767
chr3	5prim	32701521	32702153
chr3	5prim	32833198	32835510
chr3	5prim	32836145	32836433
chr3	5prim	33113087	33113773
chr3	5prim	33130231	33131058
chr3	5prim	33293822	33294313
chr3	5prim	33456002	33457143
chr3	5prim	33457604	33457868
chr3	5prim	33734210	33734915
chr3	5prim	33815000	33815675
chr3	5prim	36396706	36397214
chr3	5prim	37009232	37010360
chr3	5prim	37192057	37193133
chr3	5prim	37259562	37260285
chr3	5prim	37468422	37469542
chr3	5prim	37876942	37879043
chr3	5prim	38010705	38011004
chr3	5prim	38015293	38015539
chr3	5prim	38040747	38041826
chr3	5prim	38045398	38046602
chr3	5prim	38055632	38056191
chr3	5prim	38153006	38153754
chr3	5prim	38154861	38155693
chr3	5prim	38181502	38182646
chr3	5prim	38363126	38363773
chr3	5prim	38470092	38472155
chr3	5prim	38512686	38513302
chr3	5prim	38665413	38666517
chr3	5prim	39068473	39069029
chr3	5prim	39123381	39124404
chr3	5prim	39169245	39170363
chr3	5prim	39399700	39401062
chr3	5prim	39422894	39423648
chr3	5prim	39518775	39519206
chr3	5prim	39826029	39826824
chr3	5prim	40325861	40326836
chr3	5prim	40403655	40404019
chr3	5prim	40473643	40474264
chr3	5prim	40493521	40493852
chr3	5prim	40522395	40522632
chr3	5prim	40541133	40541693
chr3	5prim	41215166	41216635
chr3	5prim	41977936	41978732
chr3	5prim	42279948	42280315
chr3	5prim	42281153	42282524
chr3	5prim	42517824	42519528
chr3	5prim	42598218	42598876
chr3	5prim	42607168	42607671
chr3	5prim	42616848	42617609
chr3	5prim	42670532	42671579
chr3	5prim	42675096	42675359
chr3	5prim	42702088	42702920
chr3	5prim	42789571	42789897
chr3	5prim	42820440	42821359
chr3	5prim	42922484	42923174
chr3	5prim	43096425	43096673
chr3	5prim	43122188	43122717
chr3	5prim	43302702	43303314
chr3	5prim	43638173	43638488
chr3	5prim	43638665	43638910
chr3	5prim	43707002	43708112
chr3	5prim	44354536	44355314
chr3	5prim	44493842	44494372
chr3	5prim	44571539	44572022
chr3	5prim	44601329	44601798
chr3	5prim	44641481	44641824
chr3	5prim	44665130	44665591
chr3	5prim	44729103	44729403
chr3	5prim	44745940	44746141
chr3	5prim	44777856	44778622
chr3	5prim	44877963	44878627
chr3	5prim	44992333	44993155
chr3	5prim	45162030	45162950
chr3	5prim	45241481	45243043
chr3	5prim	45405020	45405241
chr3	5prim	45609800	45610936
chr3	5prim	45704704	45705037
chr3	5prim	45705619	45706298
chr3	5prim	45812484	45813260
chr3	5prim	45858225	45858864
chr3	5prim	46012017	46012477
chr3	5prim	46481165	46481420
chr3	5prim	46582350	46582810
chr3	5prim	46593311	46593673
chr3	5prim	46709735	46710721
chr3	5prim	46717768	46718090
chr3	5prim	46734068	46734554
chr3	5prim	46828731	46829142
chr3	5prim	46849896	46850773
chr3	5prim	46898269	46900186
chr3	5prim	46908750	46909297
chr3	5prim	46992883	46993316
chr3	5prim	46995859	46996403
chr3	5prim	47298751	47299611
chr3	5prim	47397086	47398183
chr3	5prim	47492001	47492654
chr3	5prim	47529809	47530408
chr3	5prim	47594116	47596135
chr3	5prim	47797925	47798198
chr3	5prim	47798471	47798828
chr3	5prim	47819125	47820159
chr3	5prim	47841478	47841886
chr3	5prim	47862829	47863154
chr3	5prim	48104929	48105900
chr3	5prim	48204081	48205289
chr3	5prim	48257429	48257821
chr3	5prim	48317588	48318262
chr3	5prim	48456418	48456809
chr3	5prim	48462797	48463585
chr3	5prim	48516302	48516915
chr3	5prim	48569026	48569857
chr3	5prim	48606886	48607905
chr3	5prim	48621624	48622408
chr3	5prim	48647410	48648164
chr3	5prim	48673339	48676671
chr3	5prim	48697973	48698761
chr3	5prim	48729581	48729908
chr3	5prim	48859507	48860410
chr3	5prim	48911045	48911461
chr3	5prim	48930814	48931942
chr3	5prim	49002120	49003360
chr3	5prim	49019136	49020580
chr3	5prim	49030218	49031321
chr3	5prim	49033329	49034990
chr3	5prim	49041577	49041987
chr3	5prim	49105681	49106849
chr3	5prim	49116938	49117377
chr3	5prim	49132772	49133467
chr3	5prim	49178289	49178824
chr3	5prim	49183633	49184200
chr3	5prim	49211571	49212332
chr3	5prim	49289441	49289819
chr3	5prim	49352344	49352858
chr3	5prim	49369859	49370946
chr3	5prim	49423865	49424969
chr3	5prim	49441482	49441847
chr3	5prim	49482388	49483294
chr3	5prim	49566582	49567538
chr3	5prim	49685972	49687283
chr3	5prim	49698147	49699622
chr3	5prim	49701690	49702344
chr3	5prim	49730767	49732321
chr3	5prim	49735867	49736899
chr3	5prim	49798486	49799350
chr3	5prim	49815107	49816195
chr3	5prim	49868814	49869220
chr3	5prim	49881741	49882486
chr3	5prim	49915103	49915435
chr3	5prim	49915892	49916430
chr3	5prim	49942125	49942476
chr3	5prim	49952371	49953200
chr3	5prim	50101256	50102208
chr3	5prim	50166975	50168134
chr3	5prim	50205434	50207348
chr3	5prim	50217554	50218593
chr3	5prim	50238689	50238912
chr3	5prim	50239406	50240105
chr3	5prim	50248272	50248905
chr3	5prim	50250397	50250649
chr3	5prim	50272444	50273101
chr3	5prim	50285449	50286401
chr3	5prim	50287677	50289423
chr3	5prim	50304403	50305120
chr3	5prim	50311335	50311883
chr3	5prim	50332457	50332687
chr3	5prim	50333382	50334610
chr3	5prim	50334843	50335046
chr3	5prim	50340310	50340889
chr3	5prim	50349268	50350633
chr3	5prim	50352807	50353544
chr3	5prim	50357893	50358314
chr3	5prim	50362963	50363685
chr3	5prim	50371351	50372179
chr3	5prim	50515224	50516127
chr3	5prim	50579909	50580363
chr3	5prim	50581349	50581976
chr3	5prim	50623943	50624833
chr3	5prim	50629280	50630124
chr3	5prim	51397026	51398071
chr3	5prim	51403452	51404665
chr3	5prim	51405424	51405777
chr3	5prim	51508382	51509300
chr3	5prim	51680102	51681062
chr3	5prim	51715780	51716453
chr3	5prim	51950652	51951545
chr3	5prim	51964803	51965679
chr3	5prim	51982750	51983288
chr3	5prim	51983983	51984379
chr3	5prim	51992096	51992632
chr3	5prim	52004797	52005098
chr3	5prim	52064692	52066692
chr3	5prim	52163311	52164077
chr3	5prim	52206982	52207581
chr3	5prim	52230405	52230803
chr3	5prim	52247879	52248671
chr3	5prim	52254689	52255180
chr3	5prim	52287109	52288097
chr3	5prim	52296799	52297094
chr3	5prim	52418717	52420144
chr3	5prim	52464457	52465048
chr3	5prim	52542049	52543847
chr3	5prim	52545515	52545882
chr3	5prim	52694974	52695375
chr3	5prim	52714577	52715466
chr3	5prim	52779599	52780168
chr3	5prim	52906319	52906880
chr3	5prim	53007853	53008156
chr3	5prim	53053996	53056141
chr3	5prim	53139246	53139738
chr3	5prim	53169756	53171173
chr3	5prim	53264469	53265253
chr3	5prim	53356385	53356976
chr3	5prim	53502967	53505146
chr3	5prim	53832432	53832994
chr3	5prim	53854678	53855871
chr3	5prim	53890771	53891360
chr3	5prim	53900478	53901214
chr3	5prim	54129771	54130010
chr3	5prim	54130279	54132065
chr3	5prim	55490192	55490653
chr3	5prim	55491150	55491470
chr3	5prim	55492698	55492979
chr3	5prim	55494129	55494663
chr3	5prim	55495266	55497384
chr3	5prim	55497600	55497876
chr3	5prim	56476908	56477385
chr3	5prim	56477651	56477855
chr3	5prim	56691532	56692698
chr3	5prim	56810690	56811250
chr3	5prim	57087607	57088948
chr3	5prim	57173283	57174418
chr3	5prim	57179209	57179457
chr3	5prim	57236495	57237638
chr3	5prim	57516971	57518284
chr3	5prim	57558060	57558651
chr3	5prim	57653379	57653978
chr3	5prim	57716965	57718030
chr3	5prim	57968878	57969744
chr3	5prim	57969961	57970258
chr3	5prim	58198141	58199404
chr3	5prim	58266853	58267425
chr3	5prim	58293438	58294232
chr3	5prim	58394216	58394858
chr3	5prim	59010446	59010984
chr3	5prim	61211643	61212264
chr3	5prim	61521365	61524706
chr3	5prim	61525383	61525614
chr3	5prim	62279551	62279817
chr3	5prim	62331156	62331415
chr3	5prim	62331810	62332352
chr3	5prim	62332676	62334811
chr3	5prim	62834654	62836227
chr3	5prim	63824083	63825394
chr3	5prim	63872429	63873336
chr3	5prim	63873522	63873811
chr3	5prim	63983920	63984330
chr3	5prim	64646124	64648994
chr3	5prim	65317240	65317921
chr3	5prim	65339979	65340298
chr3	5prim	65509721	65510381
chr3	5prim	65998410	66000632
chr3	5prim	66633005	66634535
chr3	5prim	67131142	67131960
chr3	5prim	67787315	67787738
chr3	5prim	68139586	68139854
chr3	5prim	69063470	69064722
chr3	5prim	69144846	69145877
chr3	5prim	69183908	69184351
chr3	5prim	69211745	69212202
chr3	5prim	69216773	69217166
chr3	5prim	69871170	69871895
chr3	5prim	71196583	71196789
chr3	5prim	71197021	71197508
chr3	5prim	71713260	71715904
chr3	5prim	71856513	71857560
chr3	5prim	71885247	71886896
chr3	5prim	71916755	71917399
chr3	5prim	72979627	72980480
chr3	5prim	73128521	73129204
chr3	5prim	73755917	73757062
chr3	5prim	77171185	77171885
chr3	5prim	79150569	79151253
chr3	5prim	81893002	81893640
chr3	5prim	85090971	85091524
chr3	5prim	87358559	87359529
chr3	5prim	88190237	88191196
chr3	5prim	88281201	88282200
chr3	5prim	95175241	95175470
chr3	5prim	95181450	95182120
chr3	5prim	95264335	95264795
chr3	5prim	98014710	98016312
chr3	5prim	98965827	98966305
chr3	5prim	99173472	99174096
chr3	5prim	99724096	99724398
chr3	5prim	99794596	99795383
chr3	5prim	99933973	99934912
chr3	5prim	100102818	100103597
chr3	5prim	101019300	101019710
chr3	5prim	101077656	101077902
chr3	5prim	101462365	101462725
chr3	5prim	101536135	101536640
chr3	5prim	101602191	101603544
chr3	5prim	101693920	101694262
chr3	5prim	101910756	101911356
chr3	5prim	102714297	102714860
chr3	5prim	102763232	102763639
chr3	5prim	102775572	102776299
chr3	5prim	102877663	102878783
chr3	5prim	102887996	102888375
chr3	5prim	102926165	102926546
chr3	5prim	102980517	102981335
chr3	5prim	103050794	103051733
chr3	5prim	106568677	106568910
chr3	5prim	106570759	106571026
chr3	5prim	107069966	107070905
chr3	5prim	108724532	108725418
chr3	5prim	109292062	109293230
chr3	5prim	109423617	109424190
chr3	5prim	109790914	109791291
chr3	5prim	110319482	110319776
chr3	5prim	112272836	112274088
chr3	5prim	112875877	112876231
chr3	5prim	113060924	113061426
chr3	5prim	113180426	113180830
chr3	5prim	113287552	113288257
chr3	5prim	113534580	113535093
chr3	5prim	113762709	113763637
chr3	5prim	114192353	114192957
chr3	5prim	114220931	114221340
chr3	5prim	114413124	114414193
chr3	5prim	114642986	114643328
chr3	5prim	114716350	114716781
chr3	5prim	114734386	114734977
chr3	5prim	114947124	114947846
chr3	5prim	115040255	115040487
chr3	5prim	115086550	115086933
chr3	5prim	115149046	115150077
chr3	5prim	115257834	115258269
chr3	5prim	115552412	115553345
chr3	5prim	116348123	116349811
chr3	5prim	120235779	120236648
chr3	5prim	120442026	120442621
chr3	5prim	120495578	120496411
chr3	5prim	120670434	120670995
chr3	5prim	120699995	120700443
chr3	5prim	120780971	120781670
chr3	5prim	120878676	120879074
chr3	5prim	120904542	120905021
chr3	5prim	121011607	121011846
chr3	5prim	121295462	121297336
chr3	5prim	121651889	121653206
chr3	5prim	121797645	121798177
chr3	5prim	122747156	122747630
chr3	5prim	122950779	122951265
chr3	5prim	123036507	123036923
chr3	5prim	123385429	123386332
chr3	5prim	123431795	123432012
chr3	5prim	123585538	123585885
chr3	5prim	123617372	123617771
chr3	5prim	123716095	123716631
chr3	5prim	123765689	123766281
chr3	5prim	123995172	123995485
chr3	5prim	123996413	123997164
chr3	5prim	124114409	124115541
chr3	5prim	124123400	124124042
chr3	5prim	124227870	124229673
chr3	5prim	124268421	124269287
chr3	5prim	124403390	124403801
chr3	5prim	124648905	124651254
chr3	5prim	124786026	124786616
chr3	5prim	124786689	124786905
chr3	5prim	125085275	125086227
chr3	5prim	125162472	125163168
chr3	5prim	125193367	125193795
chr3	5prim	125786216	125786779
chr3	5prim	125931865	125932148
chr3	5prim	126087746	126089416
chr3	5prim	126413848	126414434
chr3	5prim	126558602	126559168
chr3	5prim	126576355	126577052
chr3	5prim	126721183	126721888
chr3	5prim	126796673	126797296
chr3	5prim	127170598	127171026
chr3	5prim	127285142	127285953
chr3	5prim	127381357	127382263
chr3	5prim	127557478	127559560
chr3	5prim	127596242	127596662
chr3	5prim	127676378	127678190
chr3	5prim	127725478	127726053
chr3	5prim	127905583	127906304
chr3	5prim	128190313	128191176
chr3	5prim	128231355	128231586
chr3	5prim	128235490	128235716
chr3	5prim	128791263	128792827
chr3	5prim	128799679	128800226
chr3	5prim	128830377	128831554
chr3	5prim	128873706	128875129
chr3	5prim	129023965	129024743
chr3	5prim	129253436	129254319
chr3	5prim	129325013	129325602
chr3	5prim	129354871	129355537
chr3	5prim	129688190	129694969
chr3	5prim	129819101	129819808
chr3	5prim	129851624	129852500
chr3	5prim	129927595	129928345
chr3	5prim	129966422	129966745
chr3	5prim	130080871	130081398
chr3	5prim	130195099	130195753
chr3	5prim	130228594	130229030
chr3	5prim	130322629	130323328
chr3	5prim	130362518	130363142
chr3	5prim	130384829	130385673
chr3	5prim	130451037	130451239
chr3	5prim	130480077	130480295
chr3	5prim	130480653	130480998
chr3	5prim	130516235	130518341
chr3	5prim	130629924	130630312
chr3	5prim	130641297	130642172
chr3	5prim	130806610	130808027
chr3	5prim	131175822	131177536
chr3	5prim	131312666	131314121
chr3	5prim	131948173	131948395
chr3	5prim	132094980	132096180
chr3	5prim	132228083	132228535
chr3	5prim	132563273	132563886
chr3	5prim	132583036	132583846
chr3	5prim	132704299	132704583
chr3	5prim	133236575	133236834
chr3	5prim	133861253	133861467
chr3	5prim	133861778	133862338
chr3	5prim	133923408	133923908
chr3	5prim	134239680	134240590
chr3	5prim	134774898	134775603
chr3	5prim	134863153	134863684
chr3	5prim	134947644	134948115
chr3	5prim	135007263	135007894
chr3	5prim	135096261	135097869
chr3	5prim	135128789	135129345
chr3	5prim	135230615	135230961
chr3	5prim	135231096	135231661
chr3	5prim	135563085	135563291
chr3	5prim	135565555	135565896
chr3	5prim	135574952	135576436
chr3	5prim	135687215	135688134
chr3	5prim	135852159	135852937
chr3	5prim	135996780	135998675
chr3	5prim	137167246	137168062
chr3	5prim	137396892	137398785
chr3	5prim	137451735	137452260
chr3	5prim	137953128	137954618
chr3	5prim	138020254	138021899
chr3	5prim	138063570	138064416
chr3	5prim	138963252	138963652
chr3	5prim	138965659	138967149
chr3	5prim	139211689	139211901
chr3	5prim	139316543	139317287
chr3	5prim	139376105	139376503
chr3	5prim	139388730	139389556
chr3	5prim	139530888	139531473
chr3	5prim	139549490	139550549
chr3	5prim	139635964	139637316
chr3	5prim	139795675	139796037
chr3	5prim	139810195	139810880
chr3	5prim	140146413	140149041
chr3	5prim	140151330	140152018
chr3	5prim	140221416	140222618
chr3	5prim	140245384	140246808
chr3	5prim	140545615	140545841
chr3	5prim	140590944	140591680
chr3	5prim	140740407	140740644
chr3	5prim	140740847	140741426
chr3	5prim	140879033	140879577
chr3	5prim	141136125	141137810
chr3	5prim	142143029	142144297
chr3	5prim	142252581	142253775
chr3	5prim	142267504	142268176
chr3	5prim	142432606	142433658
chr3	5prim	142433888	142434146
chr3	5prim	142688234	142688439
chr3	5prim	142688678	142689455
chr3	5prim	142939576	142940286
chr3	5prim	142979853	142980187
chr3	5prim	143077181	143078983
chr3	5prim	143350657	143351308
chr3	5prim	143426641	143427268
chr3	5prim	143648897	143649721
chr3	5prim	143779914	143780544
chr3	5prim	143925397	143926673
chr3	5prim	144089890	144090924
chr3	5prim	144163832	144165963
chr3	5prim	144320580	144323533
chr3	5prim	145172428	145174974
chr3	5prim	147361125	147361982
chr3	5prim	147451029	147451703
chr3	5prim	147669803	147670405
chr3	5prim	147744821	147745200
chr3	5prim	148591206	148594398
chr3	5prim	148596303	148597174
chr3	5prim	148598459	148599116
chr3	5prim	148609683	148611694
chr3	5prim	148613037	148613272
chr3	5prim	149898137	149898627
chr3	5prim	150191771	150192764
chr3	5prim	150286599	150287252
chr3	5prim	150329893	150330663
chr3	5prim	150857404	150858995
chr3	5prim	150952604	150953083
chr3	5prim	151012988	151013929
chr3	5prim	151170572	151172232
chr3	5prim	151608667	151611384
chr3	5prim	151746304	151747302
chr3	5prim	151803697	151804486
chr3	5prim	151812152	151812423
chr3	5prim	151903878	151904574
chr3	5prim	151962429	151964583
chr3	5prim	152285691	152287863
chr3	5prim	152661318	152661679
chr3	5prim	153469022	153470020
chr3	5prim	154035297	154036407
chr3	5prim	154360963	154363781
chr3	5prim	155321482	155323075
chr3	5prim	155524703	155525075
chr3	5prim	156280097	156280687
chr3	5prim	156944616	156945260
chr3	5prim	157006439	157006873
chr3	5prim	157055057	157055303
chr3	5prim	157070708	157072301
chr3	5prim	157491690	157492019
chr3	5prim	157755335	157755798
chr3	5prim	157874510	157876306
chr3	5prim	158026590	158027104
chr3	5prim	158359874	158361063
chr3	5prim	158637966	158638525
chr3	5prim	159305672	159306535
chr3	5prim	159310459	159310896
chr3	5prim	159771499	159771970
chr3	5prim	159844879	159845177
chr3	5prim	159932494	159933296
chr3	5prim	160002208	160003028
chr3	5prim	161189189	161189710
chr3	5prim	161599711	161601577
chr3	5prim	161649883	161650899
chr3	5prim	161765204	161766573
chr3	5prim	161955009	161957186
chr3	5prim	162305193	162305959
chr3	5prim	162421660	162422193
chr3	5prim	162572325	162573348
chr3	5prim	168935075	168935529
chr3	5prim	169295528	169296801
chr3	5prim	170346729	170347148
chr3	5prim	170349910	170350112
chr3	5prim	170862136	170863755
chr3	5prim	170969844	170970221
chr3	5prim	170973533	170973905
chr3	5prim	171012574	171013134
chr3	5prim	171167093	171167705
chr3	5prim	171238293	171239546
chr3	5prim	171381645	171382325
chr3	5prim	171422856	171423477
chr3	5prim	171557485	171558769
chr3	5prim	171618941	171620585
chr3	5prim	171785743	171786467
chr3	5prim	172070635	172070969
chr3	5prim	172108530	172109540
chr3	5prim	172228771	172228991
chr3	5prim	172660528	172661663
chr3	5prim	173010316	173011157
chr3	5prim	173240192	173241423
chr3	5prim	173648071	173649437
chr3	5prim	173650225	173650565
chr3	5prim	173911115	173911649
chr3	5prim	173951071	173951544
chr3	5prim	174595969	174596380
chr3	5prim	174598103	174598474
chr3	5prim	178398210	178398553
chr3	5prim	180272004	180272526
chr3	5prim	180348767	180349607
chr3	5prim	180461647	180462063
chr3	5prim	180523165	180524331
chr3	5prim	180548259	180548678
chr3	5prim	180651434	180652292
chr3	5prim	180763061	180764162
chr3	5prim	180805045	180805487
chr3	5prim	180853141	180854248
chr3	5prim	181237219	181237944
chr3	5prim	181802522	181803092
chr3	5prim	182112851	182113695
chr3	5prim	182189965	182190326
chr3	5prim	182912840	182913775
chr3	5prim	183993565	183994981
chr3	5prim	184180448	184181430
chr3	5prim	184299470	184300154
chr3	5prim	184362976	184363421
chr3	5prim	184454128	184455334
chr3	5prim	184628126	184629489
chr3	5prim	184692366	184692642
chr3	5prim	184835933	184837515
chr3	5prim	184898301	184898768
chr3	5prim	185025195	185026503
chr3	5prim	185085131	185085573
chr3	5prim	185217882	185218802
chr3	5prim	185335477	185336085
chr3	5prim	185355624	185356411
chr3	5prim	185375154	185375883
chr3	5prim	185386085	185387194
chr3	5prim	185449271	185449495
chr3	5prim	185450003	185450500
chr3	5prim	185460247	185463332
chr3	5prim	185476604	185477046
chr3	5prim	185499276	185500115
chr3	5prim	185514865	185515941
chr3	5prim	185527715	185527935
chr3	5prim	185536264	185536962
chr3	5prim	185539118	185539370
chr3	5prim	185561914	185563985
chr3	5prim	185581794	185582281
chr3	5prim	185761893	185763420
chr3	5prim	185912065	185912606
chr3	5prim	186012511	186012954
chr3	5prim	186454340	186454701
chr3	5prim	186699009	186699830
chr3	5prim	186786521	186787196
chr3	5prim	187023747	187026845
chr3	5prim	187137755	187138728
chr3	5prim	187308161	187309702
chr3	5prim	187561409	187562810
chr3	5prim	187767508	187768028
chr3	5prim	187770947	187771337
chr3	5prim	187983437	187984747
chr3	5prim	188006794	188007393
chr3	5prim	188130873	188131802
chr3	5prim	188339626	188340358
chr3	5prim	188400110	188400455
chr3	5prim	188870613	188870875
chr3	5prim	188938029	188938539
chr3	5prim	188938949	188939279
chr3	5prim	191320779	191321578
chr3	5prim	191522516	191523164
chr3	5prim	191714029	191714725
chr3	5prim	191714935	191715143
chr3	5prim	192529647	192530409
chr3	5prim	193608520	193610693
chr3	5prim	194117008	194118666
chr3	5prim	194441408	194442072
chr3	5prim	194793523	194793887
chr3	5prim	195334398	195334741
chr3	5prim	195334940	195335416
chr3	5prim	195337274	195338714
chr3	5prim	195831630	195833141
chr3	5prim	195835055	195835784
chr3	5prim	195874102	195874672
chr3	5prim	195887734	195890339
chr3	5prim	196472281	196473772
chr3	5prim	196644185	196645413
chr3	5prim	196750847	196751657
chr3	5prim	196967292	196967564
chr3	5prim	197110494	197111340
chr3	5prim	197123666	197125202
chr3	5prim	197169595	197169870
chr3	5prim	197296585	197297526
chr3	5prim	197502555	197503411
chr3	5prim	197532743	197533591
chr3	5prim	197646910	197647910
chr3	5prim	197718117	197719098
chr3	5prim	197783648	197784103
chr3	5prim	197784323	197784597
chr3	5prim	197854701	197855226
chr3	5prim	197927181	197928041
chr3	5prim	197954892	197955660
chr3	5prim	198082883	198083793
chr3	5prim	198157002	198158361
chr3	5prim	198182072	198182507
chr3	5prim	198183626	198185372
chr3	5prim	198243984	198245681
chr3	5prim	198512734	198513813
chr3	5prim	198514159	198514412
chr3	5prim	198769912	198771435
chr3	5prim	198951642	198952451
chr3	5prim	198964569	198965863
chr3	5prim	199006290	199007089
chr3	5prim	199175226	199175641
chr3	5prim	199295336	199297041
