# Supplementary material for: Intergenic, gene terminal, and intragenic CpG islands in the human genome
Source: BMC Genomics. 2010 Jan 19;11:48. doi: 10.1186/1471-2164-11-48 (PMC2817693; doi:10.1186/1471-2164-11-48)
Supplement: Additional file 3 — CGI classes. The archive contains classes of CGIs used for calculation of CAGE tag frequency. [file 1471-2164-11-48-S3.ZIP › 4gr_5prim/4gr_5prim_chr4.txt]

chr4	5prim	320162	321170
chr4	5prim	482839	483379
chr4	5prim	609513	609912
chr4	5prim	657273	657601
chr4	5prim	658051	658726
chr4	5prim	670047	670366
chr4	5prim	671313	671514
chr4	5prim	672724	673079
chr4	5prim	688302	688692
chr4	5prim	689541	689951
chr4	5prim	703927	704137
chr4	5prim	706281	706977
chr4	5prim	714335	716070
chr4	5prim	720282	721005
chr4	5prim	764901	765793
chr4	5prim	808476	810800
chr4	5prim	833147	833766
chr4	5prim	855928	856174
chr4	5prim	915410	916318
chr4	5prim	930443	930887
chr4	5prim	956562	957967
chr4	5prim	970433	971078
chr4	5prim	971310	971534
chr4	5prim	972644	974019
chr4	5prim	974756	975525
chr4	5prim	992936	995285
chr4	5prim	995760	996112
chr4	5prim	996867	997118
chr4	5prim	1007354	1008768
chr4	5prim	1096955	1097558
chr4	5prim	1150957	1151512
chr4	5prim	1154345	1156412
chr4	5prim	1223702	1224250
chr4	5prim	1231242	1233941
chr4	5prim	1273080	1274161
chr4	5prim	1323208	1323506
chr4	5prim	1323759	1323970
chr4	5prim	1329937	1331301
chr4	5prim	1356292	1356518
chr4	5prim	1378444	1379260
chr4	5prim	1652636	1653694
chr4	5prim	1680498	1682211
chr4	5prim	1689410	1691081
chr4	5prim	1761673	1764363
chr4	5prim	1824296	1826118
chr4	5prim	1839412	1841217
chr4	5prim	1954723	1955491
chr4	5prim	1961893	1962103
chr4	5prim	1976945	1978590
chr4	5prim	2027159	2030412
chr4	5prim	2210482	2211238
chr4	5prim	2230191	2231900
chr4	5prim	2385541	2388125
chr4	5prim	2437450	2438959
chr4	5prim	2794859	2795216
chr4	5prim	2856504	2857434
chr4	5prim	2882037	2883264
chr4	5prim	2970649	2970884
chr4	5prim	2972466	2973979
chr4	5prim	3001464	3003019
chr4	5prim	3112488	3112742
chr4	5prim	3113190	3113562
chr4	5prim	3287596	3288416
chr4	5prim	3355546	3356097
chr4	5prim	3378752	3378990
chr4	5prim	3411702	3411967
chr4	5prim	3451650	3452322
chr4	5prim	3501768	3502409
chr4	5prim	3512027	3512329
chr4	5prim	3522932	3523350
chr4	5prim	3570612	3571757
chr4	5prim	3804041	3806758
chr4	5prim	4346171	4347911
chr4	5prim	4367838	4368342
chr4	5prim	4409845	4410567
chr4	5prim	4505665	4507991
chr4	5prim	4661509	4662176
chr4	5prim	4976461	4976965
chr4	5prim	4977704	4978263
chr4	5prim	4979299	4980313
chr4	5prim	4982528	4982906
chr4	5prim	5139075	5139401
chr4	5prim	5171302	5172164
chr4	5prim	5828057	5828567
chr4	5prim	5831107	5831523
chr4	5prim	6007275	6008717
chr4	5prim	6010053	6010437
chr4	5prim	6010506	6010711
chr4	5prim	6012143	6013188
chr4	5prim	6225202	6225783
chr4	5prim	6232569	6232772
chr4	5prim	6318915	6320796
chr4	5prim	6389352	6390254
chr4	5prim	6541285	6541493
chr4	5prim	6590247	6592606
chr4	5prim	6694807	6695245
chr4	5prim	6760266	6761394
chr4	5prim	6793763	6794479
chr4	5prim	6829020	6829865
chr4	5prim	6835971	6836621
chr4	5prim	6901944	6903355
chr4	5prim	7029007	7030382
chr4	5prim	7043283	7043663
chr4	5prim	7161880	7163804
chr4	5prim	7187170	7188474
chr4	5prim	7312609	7313539
chr4	5prim	7920262	7920511
chr4	5prim	8058634	8059924
chr4	5prim	8272148	8272477
chr4	5prim	8277799	8278964
chr4	5prim	8389285	8390162
chr4	5prim	8548000	8548512
chr4	5prim	8560504	8561184
chr4	5prim	8700107	8701435
chr4	5prim	8712483	8712848
chr4	5prim	9459304	9461229
chr4	5prim	9793844	9795221
chr4	5prim	10134398	10135622
chr4	5prim	11077066	11077935
chr4	5prim	11105683	11105902
chr4	5prim	11106504	11107525
chr4	5prim	13161791	13162802
chr4	5prim	13219831	13222763
chr4	5prim	13224839	13226225
chr4	5prim	13305514	13305924
chr4	5prim	14540777	14541070
chr4	5prim	14679328	14683030
chr4	5prim	15332633	15334008
chr4	5prim	15380909	15381269
chr4	5prim	15456267	15456998
chr4	5prim	15760464	15762004
chr4	5prim	15903794	15905414
chr4	5prim	17189578	17190261
chr4	5prim	17254917	17255808
chr4	5prim	17292444	17292775
chr4	5prim	17488223	17489496
chr4	5prim	17698704	17700542
chr4	5prim	19929545	19933137
chr4	5prim	20378086	20378605
chr4	5prim	21626354	21626615
chr4	5prim	21626807	21627134
chr4	5prim	22193125	22194317
chr4	5prim	24261704	24262444
chr4	5prim	24477378	24478171
chr4	5prim	24708297	24708580
chr4	5prim	24838050	24838559
chr4	5prim	24911727	24912515
chr4	5prim	24990486	24990827
chr4	5prim	25055062	25055544
chr4	5prim	25333388	25333816
chr4	5prim	25540029	25541114
chr4	5prim	25541332	25541645
chr4	5prim	25997038	25997277
chr4	5prim	25997402	25999419
chr4	5prim	26037441	26037680
chr4	5prim	26261833	26262068
chr4	5prim	26535141	26535677
chr4	5prim	26538300	26539507
chr4	5prim	30395122	30396116
chr4	5prim	30397473	30401111
chr4	5prim	36068197	36068955
chr4	5prim	37509967	37511179
chr4	5prim	37650710	37651511
chr4	5prim	37714222	37715880
chr4	5prim	37801268	37802161
chr4	5prim	37838719	37839007
chr4	5prim	38487215	38489097
chr4	5prim	38691967	38692346
chr4	5prim	38868752	38869490
chr4	5prim	39006389	39006791
chr4	5prim	39190214	39190779
chr4	5prim	39282653	39283377
chr4	5prim	39304546	39304761
chr4	5prim	39351294	39352289
chr4	5prim	39462722	39463489
chr4	5prim	39521925	39522780
chr4	5prim	39800632	39802358
chr4	5prim	39868077	39868299
chr4	5prim	39880050	39881607
chr4	5prim	40280749	40281833
chr4	5prim	40592770	40593421
chr4	5prim	40593619	40593824
chr4	5prim	41056799	41057741
chr4	5prim	41059242	41059696
chr4	5prim	41099687	41100795
chr4	5prim	41203180	41204567
chr4	5prim	41590112	41590739
chr4	5prim	41593208	41593430
chr4	5prim	41594597	41594875
chr4	5prim	41778026	41778552
chr4	5prim	41833405	41834053
chr4	5prim	41993694	41995912
chr4	5prim	42499206	42500478
chr4	5prim	44290314	44292061
chr4	5prim	44521271	44521669
chr4	5prim	44568961	44569647
chr4	5prim	46232831	46233500
chr4	5prim	46836056	46836800
chr4	5prim	46875355	46875868
chr4	5prim	47268620	47268833
chr4	5prim	47306438	47306747
chr4	5prim	47679532	47680874
chr4	5prim	47756789	47757808
chr4	5prim	47859418	47860309
chr4	5prim	48112290	48112774
chr4	5prim	48112954	48113226
chr4	5prim	48184017	48185257
chr4	5prim	48326290	48327401
chr4	5prim	48333045	48334517
chr4	5prim	48673735	48674497
chr4	5prim	48749220	48749778
chr4	5prim	48828718	48829736
chr4	5prim	52549695	52550466
chr4	5prim	52551463	52552052
chr4	5prim	52745382	52745840
chr4	5prim	52758316	52759208
chr4	5prim	53365886	53367155
chr4	5prim	53568965	53569928
chr4	5prim	54072636	54073248
chr4	5prim	54084570	54085325
chr4	5prim	54771169	54772007
chr4	5prim	54807091	54808991
chr4	5prim	54933889	54934170
chr4	5prim	54935249	54935521
chr4	5prim	54937113	54941259
chr4	5prim	55364337	55366225
chr4	5prim	55832330	55833099
chr4	5prim	56053222	56053991
chr4	5prim	56102625	56103431
chr4	5prim	56252921	56254285
chr4	5prim	56342840	56343451
chr4	5prim	56560632	56561156
chr4	5prim	56655664	56656439
chr4	5prim	57021153	57021611
chr4	5prim	57021885	57023075
chr4	5prim	57094396	57094673
chr4	5prim	57142268	57143598
chr4	5prim	57174389	57175123
chr4	5prim	57362549	57363631
chr4	5prim	57528538	57528834
chr4	5prim	57614795	57616530
chr4	5prim	57683562	57684821
chr4	5prim	57685785	57686130
chr4	5prim	57816788	57817844
chr4	5prim	66363959	66364386
chr4	5prim	66364831	66365440
chr4	5prim	68239759	68240258
chr4	5prim	68395369	68395842
chr4	5prim	69044070	69044687
chr4	5prim	71918889	71919508
chr4	5prim	71935182	71936661
chr4	5prim	72069699	72070771
chr4	5prim	72132828	72133698
chr4	5prim	72224193	72224919
chr4	5prim	72417278	72418504
chr4	5prim	73262599	73262999
chr4	5prim	73798818	73799324
chr4	5prim	73799890	73800356
chr4	5prim	74299979	74300685
chr4	5prim	74489440	74490165
chr4	5prim	74851079	74851293
chr4	5prim	75067455	75067662
chr4	5prim	75084122	75084374
chr4	5prim	75099953	75100579
chr4	5prim	75212563	75212865
chr4	5prim	75229148	75229364
chr4	5prim	75268988	75269624
chr4	5prim	75329691	75330314
chr4	5prim	75388612	75389072
chr4	5prim	75675721	75676175
chr4	5prim	76076280	76076919
chr4	5prim	76215479	76217110
chr4	5prim	76796614	76797182
chr4	5prim	76912545	76913258
chr4	5prim	76954814	76956099
chr4	5prim	77218268	77219605
chr4	5prim	77269022	77269431
chr4	5prim	77426245	77426851
chr4	5prim	77491745	77492556
chr4	5prim	77584445	77585661
chr4	5prim	77864256	77864518
chr4	5prim	77967503	77968122
chr4	5prim	78018628	78020263
chr4	5prim	78226619	78229301
chr4	5prim	78353600	78354750
chr4	5prim	78435174	78436770
chr4	5prim	79096886	79098734
chr4	5prim	79140924	79141194
chr4	5prim	79335544	79336435
chr4	5prim	79337221	79337589
chr4	5prim	79829985	79830356
chr4	5prim	80053870	80055137
chr4	5prim	80217392	80217924
chr4	5prim	81350554	81351589
chr4	5prim	81475316	81475782
chr4	5prim	81476274	81476570
chr4	5prim	81544673	81545092
chr4	5prim	81614219	81614449
chr4	5prim	82309120	82309987
chr4	5prim	82749789	82750605
chr4	5prim	83652024	83652965
chr4	5prim	83707232	83709638
chr4	5prim	84076188	84077420
chr4	5prim	84169137	84169887
chr4	5prim	84178867	84179244
chr4	5prim	84288821	84289373
chr4	5prim	84290511	84291549
chr4	5prim	84387809	84388488
chr4	5prim	84562560	84563199
chr4	5prim	84612905	84613578
chr4	5prim	84733845	84734416
chr4	5prim	84762875	84763700
chr4	5prim	84814294	84815039
chr4	5prim	85774838	85777978
chr4	5prim	85860725	85862072
chr4	5prim	86243987	86244956
chr4	5prim	87872362	87872914
chr4	5prim	88170351	88170897
chr4	5prim	88285107	88285846
chr4	5prim	88498021	88499124
chr4	5prim	88700856	88701338
chr4	5prim	89285659	89286838
chr4	5prim	89436935	89437633
chr4	5prim	89562131	89563248
chr4	5prim	89657169	89657607
chr4	5prim	89735401	89736126
chr4	5prim	89801585	89802233
chr4	5prim	89870206	89871659
chr4	5prim	90585892	90586188
chr4	5prim	91115186	91116048
chr4	5prim	93583526	93584185
chr4	5prim	95106673	95108176
chr4	5prim	95485835	95486467
chr4	5prim	95729979	95730713
chr4	5prim	96035976	96036987
chr4	5prim	96826634	96826845
chr4	5prim	96827037	96828172
chr4	5prim	99421780	99421983
chr4	5prim	99538687	99540377
chr4	5prim	99936320	99937338
chr4	5prim	100206483	100207730
chr4	5prim	100273553	100274747
chr4	5prim	100366914	100367307
chr4	5prim	100841905	100842462
chr4	5prim	101224506	101225340
chr4	5prim	101227555	101229172
chr4	5prim	101468324	101468675
chr4	5prim	102624274	102624498
chr4	5prim	102624770	102626799
chr4	5prim	103069007	103069377
chr4	5prim	103622805	103623963
chr4	5prim	103779278	103780416
chr4	5prim	104039036	104039548
chr4	5prim	104104921	104106685
chr4	5prim	104147590	104148106
chr4	5prim	104298272	104298555
chr4	5prim	104354812	104355611
chr4	5prim	104476923	104477267
chr4	5prim	104998163	104998401
chr4	5prim	105770259	105770546
chr4	5prim	106425077	106425572
chr4	5prim	106752155	106752926
chr4	5prim	106987179	106987818
chr4	5prim	107174019	107175373
chr4	5prim	108314159	108315057
chr4	5prim	108998449	108999439
chr4	5prim	109210099	109210991
chr4	5prim	109268374	109268974
chr4	5prim	109445351	109448011
chr4	5prim	109450182	109450443
chr4	5prim	109929297	109929643
chr4	5prim	110041333	110041966
chr4	5prim	110580574	110581861
chr4	5prim	110712068	110712714
chr4	5prim	110712984	110713202
chr4	5prim	110838431	110839664
chr4	5prim	110981563	110982435
chr4	5prim	111008305	111008989
chr4	5prim	111094472	111094732
chr4	5prim	111476791	111477688
chr4	5prim	111755281	111755693
chr4	5prim	111899666	111902068
chr4	5prim	111910683	111911814
chr4	5prim	111912569	111913108
chr4	5prim	111918167	111918412
chr4	5prim	113424074	113424983
chr4	5prim	113510116	113511260
chr4	5prim	113564436	113564882
chr4	5prim	113658156	113658373
chr4	5prim	113793502	113795606
chr4	5prim	113915636	113916285
chr4	5prim	115039673	115040490
chr4	5prim	115257959	115258414
chr4	5prim	118364141	118364462
chr4	5prim	119312013	119312810
chr4	5prim	119630908	119632061
chr4	5prim	119964080	119964413
chr4	5prim	120114636	120115414
chr4	5prim	120491167	120491892
chr4	5prim	120579229	120579610
chr4	5prim	120905806	120907853
chr4	5prim	121345220	121345759
chr4	5prim	122200753	122201798
chr4	5prim	122349608	122351308
chr4	5prim	122975067	122976228
chr4	5prim	123043465	123044170
chr4	5prim	123079940	123080363
chr4	5prim	123102162	123102872
chr4	5prim	123148805	123149440
chr4	5prim	123211159	123211774
chr4	5prim	123229017	123230787
chr4	5prim	123658012	123658410
chr4	5prim	124011190	124011605
chr4	5prim	124105345	124106585
chr4	5prim	124200967	124201400
chr4	5prim	124201758	124202043
chr4	5prim	124675912	124677603
chr4	5prim	125990995	125991880
chr4	5prim	129009024	129009582
chr4	5prim	129060435	129061820
chr4	5prim	129159491	129160301
chr4	5prim	129243609	129244576
chr4	5prim	129339415	129341083
chr4	5prim	129565902	129567385
chr4	5prim	130088251	130088631
chr4	5prim	130089927	130091590
chr4	5prim	130371954	130372504
chr4	5prim	134426767	134428047
chr4	5prim	134429267	134431233
chr4	5prim	140294048	140295033
chr4	5prim	140361673	140361924
chr4	5prim	140362323	140363411
chr4	5prim	140558669	140559054
chr4	5prim	140574332	140574683
chr4	5prim	140580031	140580940
chr4	5prim	140732047	140733297
chr4	5prim	140833986	140836233
chr4	5prim	141429555	141433171
chr4	5prim	141652271	141652879
chr4	5prim	141705647	141706562
chr4	5prim	141802704	141803303
chr4	5prim	141847567	141847983
chr4	5prim	142034525	142035775
chr4	5prim	142410932	142412206
chr4	5prim	142499576	142499964
chr4	5prim	142914993	142915928
chr4	5prim	144124545	144126018
chr4	5prim	144463289	144464437
chr4	5prim	144614536	144616132
chr4	5prim	144616467	144616692
chr4	5prim	144791854	144792948
chr4	5prim	144838146	144838552
chr4	5prim	145923847	145925018
chr4	5prim	146376768	146377431
chr4	5prim	146760475	146761588
chr4	5prim	147040115	147040422
chr4	5prim	147214939	147216687
chr4	5prim	147454482	147455167
chr4	5prim	147800696	147801667
chr4	5prim	147915836	147916188
chr4	5prim	147916793	147919506
chr4	5prim	148224434	148224764
chr4	5prim	148759803	148760365
chr4	5prim	148896054	148896323
chr4	5prim	148962559	148963230
chr4	5prim	149010453	149011523
chr4	5prim	149720817	149724661
chr4	5prim	151356855	151358311
chr4	5prim	151858368	151858904
chr4	5prim	151861616	151862690
chr4	5prim	152294258	152295124
chr4	5prim	152378075	152378715
chr4	5prim	153039646	153039898
chr4	5prim	153813713	153815448
chr4	5prim	154058144	154059096
chr4	5prim	154501537	154502068
chr4	5prim	154527973	154528205
chr4	5prim	154623212	154623999
chr4	5prim	154744439	154745788
chr4	5prim	154745879	154746220
chr4	5prim	155038379	155038982
chr4	5prim	155067117	155068432
chr4	5prim	155069678	155070311
chr4	5prim	155611735	155612208
chr4	5prim	155768228	155770998
chr4	5prim	155828738	155829287
chr4	5prim	156019283	156019589
chr4	5prim	156021414	156021920
chr4	5prim	156022424	156023438
chr4	5prim	156059945	156060933
chr4	5prim	156486773	156487814
chr4	5prim	156655206	156655699
chr4	5prim	156945902	156946897
chr4	5prim	157037700	157038991
chr4	5prim	157232345	157232688
chr4	5prim	158250290	158250891
chr4	5prim	158354771	158355291
chr4	5prim	158499009	158499360
chr4	5prim	158500901	158501658
chr4	5prim	159489113	159489341
chr4	5prim	159950222	159951192
chr4	5prim	160001753	160002270
chr4	5prim	160047305	160048428
chr4	5prim	164445066	164445751
chr4	5prim	164610559	164611076
chr4	5prim	164622426	164623377
chr4	5prim	164752279	164752667
chr4	5prim	164773014	164773791
chr4	5prim	165466988	165467447
chr4	5prim	165661933	165662782
chr4	5prim	166235641	166236051
chr4	5prim	166390973	166391817
chr4	5prim	166485990	166486860
chr4	5prim	166606059	166606668
chr4	5prim	166657580	166658273
chr4	5prim	167152150	167152946
chr4	5prim	168529735	168530495
chr4	5prim	169614279	169614554
chr4	5prim	169776080	169776455
chr4	5prim	170127778	170129265
chr4	5prim	170173816	170174355
chr4	5prim	170305520	170306337
chr4	5prim	170566087	170567574
chr4	5prim	170908128	170908678
chr4	5prim	170915981	170916540
chr4	5prim	171053674	171053985
chr4	5prim	171321496	171322655
chr4	5prim	171323216	171323638
chr4	5prim	171385673	171386233
chr4	5prim	174464804	174466153
chr4	5prim	174629413	174631268
chr4	5prim	174666609	174668003
chr4	5prim	174823063	174823575
chr4	5prim	174824776	174826199
chr4	5prim	174826558	174827692
chr4	5prim	174833930	174834784
chr4	5prim	175579295	175580125
chr4	5prim	175818136	175818567
chr4	5prim	176125060	176125314
chr4	5prim	177362070	177362509
chr4	5prim	177491692	177492042
chr4	5prim	177616084	177616981
chr4	5prim	178088392	178089606
chr4	5prim	178605999	178606409
chr4	5prim	178738388	178738857
chr4	5prim	183438545	183441519
chr4	5prim	184213185	184214435
chr4	5prim	184393979	184396528
chr4	5prim	184740346	184741584
chr4	5prim	184800411	184802777
chr4	5prim	184955070	184955793
chr4	5prim	185201402	185203326
chr4	5prim	185752745	185752959
chr4	5prim	185769019	185770186
chr4	5prim	185770987	185771330
chr4	5prim	185945110	185945787
chr4	5prim	186029654	186030664
chr4	5prim	186099583	186099796
chr4	5prim	186121706	186122976
chr4	5prim	186439196	186439763
chr4	5prim	186499814	186500590
chr4	5prim	186505733	186507045
chr4	5prim	186692292	186693404
chr4	5prim	186721943	186722720
chr4	5prim	186767723	186768333
chr4	5prim	186831132	186832013
chr4	5prim	187441304	187441609
chr4	5prim	187487088	187488435
chr4	5prim	187851428	187851993
chr4	5prim	188019468	188023402
chr4	5prim	189291722	189292025
chr4	5prim	189402758	189403182
chr4	5prim	191236740	191237624
