# Supplementary material for: Intergenic, gene terminal, and intragenic CpG islands in the human genome
Source: BMC Genomics. 2010 Jan 19;11:48. doi: 10.1186/1471-2164-11-48 (PMC2817693; doi:10.1186/1471-2164-11-48)
Supplement: Additional file 3 — CGI classes. The archive contains classes of CGIs used for calculation of CAGE tag frequency. [file 1471-2164-11-48-S3.ZIP › 4gr_5prim/4gr_5prim_chr5.txt]

chr5	5prim	217710	219658
chr5	5prim	222578	222798
chr5	5prim	234725	234944
chr5	5prim	248087	248323
chr5	5prim	271036	272128
chr5	5prim	324527	324956
chr5	5prim	325139	325485
chr5	5prim	360286	360592
chr5	5prim	362705	363136
chr5	5prim	373788	375717
chr5	5prim	396449	397535
chr5	5prim	495820	496604
chr5	5prim	525600	527261
chr5	5prim	527552	527764
chr5	5prim	527958	528319
chr5	5prim	576676	577887
chr5	5prim	655124	655553
chr5	5prim	664944	665881
chr5	5prim	676167	676555
chr5	5prim	730813	731135
chr5	5prim	744080	744376
chr5	5prim	745681	747377
chr5	5prim	896458	896767
chr5	5prim	933980	934277
chr5	5prim	945522	946479
chr5	5prim	1061715	1063039
chr5	5prim	1164396	1165388
chr5	5prim	1254443	1255138
chr5	5prim	1260045	1260529
chr5	5prim	1265467	1265668
chr5	5prim	1269639	1270081
chr5	5prim	1271487	1271704
chr5	5prim	1279976	1280305
chr5	5prim	1342275	1348970
chr5	5prim	1397545	1398469
chr5	5prim	1497259	1497463
chr5	5prim	1497678	1499648
chr5	5prim	1516343	1516851
chr5	5prim	1519074	1519457
chr5	5prim	1519790	1520000
chr5	5prim	1520831	1521263
chr5	5prim	1536763	1537069
chr5	5prim	1542799	1543071
chr5	5prim	1547853	1548287
chr5	5prim	1576025	1577588
chr5	5prim	1852461	1854905
chr5	5prim	1932689	1932928
chr5	5prim	1934924	1940743
chr5	5prim	2801368	2810024
chr5	5prim	3647467	3656054
chr5	5prim	5192441	5193941
chr5	5prim	6431291	6431846
chr5	5prim	6685740	6687162
chr5	5prim	6765315	6767900
chr5	5prim	6790704	6791004
chr5	5prim	7447986	7450022
chr5	5prim	7921863	7922840
chr5	5prim	9597692	9599715
chr5	5prim	10302760	10304000
chr5	5prim	10360520	10360913
chr5	5prim	10406400	10407512
chr5	5prim	10494605	10495512
chr5	5prim	10813836	10814925
chr5	5prim	11956550	11957703
chr5	5prim	14196017	14198350
chr5	5prim	14540930	14541536
chr5	5prim	14634497	14635569
chr5	5prim	14717247	14717989
chr5	5prim	14924391	14924611
chr5	5prim	14925206	14925572
chr5	5prim	15553076	15553923
chr5	5prim	16518238	16519460
chr5	5prim	16669509	16670428
chr5	5prim	16754071	16754775
chr5	5prim	16988555	16989408
chr5	5prim	16989753	16989957
chr5	5prim	17269489	17270036
chr5	5prim	17270788	17272021
chr5	5prim	17328369	17328638
chr5	5prim	17328782	17328998
chr5	5prim	31229709	31230176
chr5	5prim	31567867	31568294
chr5	5prim	31674810	31675861
chr5	5prim	32209355	32210594
chr5	5prim	32348095	32349226
chr5	5prim	32479510	32480680
chr5	5prim	32621360	32622122
chr5	5prim	32745667	32750207
chr5	5prim	33476392	33477122
chr5	5prim	33927948	33928160
chr5	5prim	33971925	33974066
chr5	5prim	34043553	34043862
chr5	5prim	34691880	34693087
chr5	5prim	34874678	34875381
chr5	5prim	34951050	34951997
chr5	5prim	34965158	34966198
chr5	5prim	35653612	35654096
chr5	5prim	36187254	36188136
chr5	5prim	36276760	36278421
chr5	5prim	36911684	36913417
chr5	5prim	37244829	37245218
chr5	5prim	37406703	37407009
chr5	5prim	37415023	37415413
chr5	5prim	37870428	37870885
chr5	5prim	37872504	37876483
chr5	5prim	38293582	38294893
chr5	5prim	38591979	38593320
chr5	5prim	38881259	38882233
chr5	5prim	39109638	39110993
chr5	5prim	39460649	39461077
chr5	5prim	40715259	40717838
chr5	5prim	40791294	40792175
chr5	5prim	40833408	40834699
chr5	5prim	40870998	40871630
chr5	5prim	41545540	41545923
chr5	5prim	41546081	41546408
chr5	5prim	41905420	41906633
chr5	5prim	41961046	41961473
chr5	5prim	42459287	42459497
chr5	5prim	42460095	42460804
chr5	5prim	42986833	42988167
chr5	5prim	43073016	43073277
chr5	5prim	43076102	43076390
chr5	5prim	43076602	43076918
chr5	5prim	43077864	43079234
chr5	5prim	43102155	43102768
chr5	5prim	43227731	43228912
chr5	5prim	43348948	43349681
chr5	5prim	43550890	43551106
chr5	5prim	43592176	43593360
chr5	5prim	43638734	43639407
chr5	5prim	44844804	44845449
chr5	5prim	45731151	45732267
chr5	5prim	49772364	49773057
chr5	5prim	49998024	49999534
chr5	5prim	50714389	50715132
chr5	5prim	52119703	52120044
chr5	5prim	52131568	52131782
chr5	5prim	52320472	52321246
chr5	5prim	52441026	52441524
chr5	5prim	52811290	52812402
chr5	5prim	52813545	52813753
chr5	5prim	52892422	52892627
chr5	5prim	53641689	53642555
chr5	5prim	53849136	53851063
chr5	5prim	54504540	54505081
chr5	5prim	54563076	54563517
chr5	5prim	54563852	54564161
chr5	5prim	54564571	54565920
chr5	5prim	54638966	54639661
chr5	5prim	54865905	54866877
chr5	5prim	55043593	55044125
chr5	5prim	55069451	55069750
chr5	5prim	55326092	55327146
chr5	5prim	56240719	56242101
chr5	5prim	56282292	56284108
chr5	5prim	56504775	56506278
chr5	5prim	57791091	57792560
chr5	5prim	57914482	57914934
chr5	5prim	58370593	58371638
chr5	5prim	59224803	59225651
chr5	5prim	60031131	60032088
chr5	5prim	60175116	60175912
chr5	5prim	60276536	60277247
chr5	5prim	60493597	60494411
chr5	5prim	61735107	61735634
chr5	5prim	61744151	61744813
chr5	5prim	63290800	63291163
chr5	5prim	63292304	63293642
chr5	5prim	63497204	63497862
chr5	5prim	64099999	64100294
chr5	5prim	64894531	64895039
chr5	5prim	64955670	64956044
chr5	5prim	65053359	65054268
chr5	5prim	65256515	65258172
chr5	5prim	65475592	65476520
chr5	5prim	65927633	65929295
chr5	5prim	66335524	66335839
chr5	5prim	67619969	67620207
chr5	5prim	68425433	68426090
chr5	5prim	68498431	68498970
chr5	5prim	68520971	68521333
chr5	5prim	68549270	68549956
chr5	5prim	68566353	68566757
chr5	5prim	68664178	68664495
chr5	5prim	68700843	68701622
chr5	5prim	68746563	68747276
chr5	5prim	68823907	68825579
chr5	5prim	68891565	68891917
chr5	5prim	69356780	69357290
chr5	5prim	69381122	69381577
chr5	5prim	69746712	69747064
chr5	5prim	70232198	70232708
chr5	5prim	70256540	70256995
chr5	5prim	70399145	70399497
chr5	5prim	70787157	70787643
chr5	5prim	70918692	70919169
chr5	5prim	71050673	71051471
chr5	5prim	71438633	71440624
chr5	5prim	71639572	71640157
chr5	5prim	71651763	71652101
chr5	5prim	71791962	71792513
chr5	5prim	72147913	72148862
chr5	5prim	72179665	72180578
chr5	5prim	72286938	72288269
chr5	5prim	72451367	72452522
chr5	5prim	72829796	72830397
chr5	5prim	72896715	72897366
chr5	5prim	73971481	73973307
chr5	5prim	74016669	74017277
chr5	5prim	74098322	74098981
chr5	5prim	74197292	74198472
chr5	5prim	74668232	74669429
chr5	5prim	74842337	74843730
chr5	5prim	75048718	75049271
chr5	5prim	75734515	75735916
chr5	5prim	76046876	76048048
chr5	5prim	76150318	76150800
chr5	5prim	76151266	76151845
chr5	5prim	76285191	76286284
chr5	5prim	76361876	76362627
chr5	5prim	76408638	76409476
chr5	5prim	76418483	76418923
chr5	5prim	76541785	76542945
chr5	5prim	76823496	76824198
chr5	5prim	76968073	76969279
chr5	5prim	76970337	76971052
chr5	5prim	76971882	76972740
chr5	5prim	77107401	77108059
chr5	5prim	77625893	77626477
chr5	5prim	77691673	77692753
chr5	5prim	77841509	77842069
chr5	5prim	78316073	78317056
chr5	5prim	78401054	78401467
chr5	5prim	78845103	78846224
chr5	5prim	78943975	78944447
chr5	5prim	79322340	79322890
chr5	5prim	79366684	79367244
chr5	5prim	79587125	79588050
chr5	5prim	79739192	79740200
chr5	5prim	79819391	79819901
chr5	5prim	79900598	79902203
chr5	5prim	79985759	79986629
chr5	5prim	80291660	80292762
chr5	5prim	80632938	80633490
chr5	5prim	80725574	80725984
chr5	5prim	81081660	81083605
chr5	5prim	81303333	81304123
chr5	5prim	81609589	81610051
chr5	5prim	82408858	82409103
chr5	5prim	82804143	82805024
chr5	5prim	82805904	82806355
chr5	5prim	83053650	83054114
chr5	5prim	83715340	83716476
chr5	5prim	86599872	86600144
chr5	5prim	86744052	86744634
chr5	5prim	87600364	87600637
chr5	5prim	88215622	88216014
chr5	5prim	89741099	89741336
chr5	5prim	89741492	89741698
chr5	5prim	89805381	89806612
chr5	5prim	89860872	89861560
chr5	5prim	89890046	89890712
chr5	5prim	90612103	90612385
chr5	5prim	92940526	92943093
chr5	5prim	92945314	92947186
chr5	5prim	92949243	92950253
chr5	5prim	92965551	92965972
chr5	5prim	93472709	93473192
chr5	5prim	93979669	93980599
chr5	5prim	94645215	94646877
chr5	5prim	94916163	94916925
chr5	5prim	94981386	94983000
chr5	5prim	95008085	95008450
chr5	5prim	95092632	95093568
chr5	5prim	95322124	95323194
chr5	5prim	95794630	95794836
chr5	5prim	96023473	96024873
chr5	5prim	96063965	96064640
chr5	5prim	96168858	96169641
chr5	5prim	96296193	96296801
chr5	5prim	96297279	96297881
chr5	5prim	96545175	96545401
chr5	5prim	98132478	98134170
chr5	5prim	98136578	98138207
chr5	5prim	98291646	98293431
chr5	5prim	99898824	99899619
chr5	5prim	100266621	100267037
chr5	5prim	101659948	101660272
chr5	5prim	101862253	101862639
chr5	5prim	102229482	102229811
chr5	5prim	102483452	102483889
chr5	5prim	102622334	102623449
chr5	5prim	107033029	107036090
chr5	5prim	107744208	107746200
chr5	5prim	108111886	108113102
chr5	5prim	108772825	108773539
chr5	5prim	109052864	109054600
chr5	5prim	110102504	110103122
chr5	5prim	110436603	110436938
chr5	5prim	110455676	110456169
chr5	5prim	110587468	110588345
chr5	5prim	110875719	110876344
chr5	5prim	111121337	111121879
chr5	5prim	111524306	111524939
chr5	5prim	111782376	111784121
chr5	5prim	112224748	112225146
chr5	5prim	112284879	112286031
chr5	5prim	112340286	112340905
chr5	5prim	112658118	112658523
chr5	5prim	112877164	112877881
chr5	5prim	113724415	113727094
chr5	5prim	114542615	114544119
chr5	5prim	114626200	114626556
chr5	5prim	114659885	114660201
chr5	5prim	114908012	114908671
chr5	5prim	114965512	114966048
chr5	5prim	114989228	114989868
chr5	5prim	115179247	115180612
chr5	5prim	115205133	115206155
chr5	5prim	115325506	115325992
chr5	5prim	115326249	115327036
chr5	5prim	115448480	115449064
chr5	5prim	115936296	115938691
chr5	5prim	115939900	115940283
chr5	5prim	118351746	118352303
chr5	5prim	118434643	118435341
chr5	5prim	118632370	118632733
chr5	5prim	118719300	118719658
chr5	5prim	118816024	118816327
chr5	5prim	119827720	119828047
chr5	5prim	119828870	119829093
chr5	5prim	121215286	121216023
chr5	5prim	121325403	121325794
chr5	5prim	121440399	121441976
chr5	5prim	121675349	121676046
chr5	5prim	121676211	121676448
chr5	5prim	122138438	122139068
chr5	5prim	122208862	122209580
chr5	5prim	122399468	122400721
chr5	5prim	122786557	122787229
chr5	5prim	122875560	122876191
chr5	5prim	124015297	124015647
chr5	5prim	125786946	125787197
chr5	5prim	125958500	125958948
chr5	5prim	125964421	125964999
chr5	5prim	126140128	126142128
chr5	5prim	126393522	126395149
chr5	5prim	126653952	126654800
chr5	5prim	126881164	126881824
chr5	5prim	127446493	127448411
chr5	5prim	127899857	127900162
chr5	5prim	127900462	127902844
chr5	5prim	128328699	128329228
chr5	5prim	128457902	128458961
chr5	5prim	128823402	128825316
chr5	5prim	129267452	129269511
chr5	5prim	130528125	130528994
chr5	5prim	130534229	130534685
chr5	5prim	130998314	130999404
chr5	5prim	131159828	131161202
chr5	5prim	131374791	131375675
chr5	5prim	131590993	131591853
chr5	5prim	131620938	131621712
chr5	5prim	131657129	131658696
chr5	5prim	131733068	131733870
chr5	5prim	131774124	131774775
chr5	5prim	131853741	131854834
chr5	5prim	131920463	131920856
chr5	5prim	132019453	132020203
chr5	5prim	132100594	132101328
chr5	5prim	132110772	132111810
chr5	5prim	132140347	132141520
chr5	5prim	132176753	132178817
chr5	5prim	132183187	132183396
chr5	5prim	132186441	132187102
chr5	5prim	132188803	132189708
chr5	5prim	132193371	132194578
chr5	5prim	132229800	132230652
chr5	5prim	132326688	132327639
chr5	5prim	132389722	132390216
chr5	5prim	132414999	132416268
chr5	5prim	132974643	132976366
chr5	5prim	133331885	133332298
chr5	5prim	133367499	133369408
chr5	5prim	133477219	133479159
chr5	5prim	133539870	133540801
chr5	5prim	133589039	133590443
chr5	5prim	133730528	133730804
chr5	5prim	133734919	133735791
chr5	5prim	133775265	133775698
chr5	5prim	133887841	133891327
chr5	5prim	133996113	133996621
chr5	5prim	134012102	134012893
chr5	5prim	134101982	134102393
chr5	5prim	134122068	134122670
chr5	5prim	134209382	134210149
chr5	5prim	134237786	134238403
chr5	5prim	134268153	134269213
chr5	5prim	134394812	134395337
chr5	5prim	134396477	134398365
chr5	5prim	134402284	134404650
chr5	5prim	134413866	134414269
chr5	5prim	134554826	134555318
chr5	5prim	134690620	134690926
chr5	5prim	134761995	134763160
chr5	5prim	134898639	134899964
chr5	5prim	134942077	134942880
chr5	5prim	135198170	135199055
chr5	5prim	135293747	135294416
chr5	5prim	135392406	135392935
chr5	5prim	136861915	136863045
chr5	5prim	137117152	137118777
chr5	5prim	137252885	137253376
chr5	5prim	137396004	137396621
chr5	5prim	137542559	137542840
chr5	5prim	137637804	137638210
chr5	5prim	137695401	137695936
chr5	5prim	137701279	137702227
chr5	5prim	137716045	137716953
chr5	5prim	137827514	137830152
chr5	5prim	137830994	137831232
chr5	5prim	137906163	137907324
chr5	5prim	137938747	137939536
chr5	5prim	138116558	138117735
chr5	5prim	138561769	138562012
chr5	5prim	138637219	138637750
chr5	5prim	138657061	138658207
chr5	5prim	138705232	138706147
chr5	5prim	138755609	138758810
chr5	5prim	138767391	138767811
chr5	5prim	138802952	138803222
chr5	5prim	138920768	138921976
chr5	5prim	139007627	139010403
chr5	5prim	139021003	139021212
chr5	5prim	139028089	139028419
chr5	5prim	139036761	139037040
chr5	5prim	139040739	139041118
chr5	5prim	139155088	139156356
chr5	5prim	139263534	139264466
chr5	5prim	139402260	139403334
chr5	5prim	139472907	139473150
chr5	5prim	139473779	139474725
chr5	5prim	139534573	139535641
chr5	5prim	139705714	139706418
chr5	5prim	139723083	139723332
chr5	5prim	139760507	139762292
chr5	5prim	139907341	139907675
chr5	5prim	139916939	139917377
chr5	5prim	139924019	139924661
chr5	5prim	139991666	139992923
chr5	5prim	139999218	139999686
chr5	5prim	140007010	140007688
chr5	5prim	140024378	140024917
chr5	5prim	140032243	140033565
chr5	5prim	140050988	140051512
chr5	5prim	140146142	140146398
chr5	5prim	140147275	140148323
chr5	5prim	140154757	140155072
chr5	5prim	140155850	140156997
chr5	5prim	140161028	140161266
chr5	5prim	140162072	140163198
chr5	5prim	140166976	140167452
chr5	5prim	140168198	140169170
chr5	5prim	140181624	140181841
chr5	5prim	140182757	140183794
chr5	5prim	140187909	140188262
chr5	5prim	140188937	140190141
chr5	5prim	140194252	140194648
chr5	5prim	140195384	140196343
chr5	5prim	140201191	140201565
chr5	5prim	140202306	140203292
chr5	5prim	140208313	140208760
chr5	5prim	140209506	140210517
chr5	5prim	140215921	140216217
chr5	5prim	140217046	140218075
chr5	5prim	140222257	140223191
chr5	5prim	140228973	140229324
chr5	5prim	140229918	140231133
chr5	5prim	140235342	140235634
chr5	5prim	140236457	140237474
chr5	5prim	140242068	140242337
chr5	5prim	140243269	140244338
chr5	5prim	140285896	140287377
chr5	5prim	140326289	140327115
chr5	5prim	140455783	140456791
chr5	5prim	140461730	140462644
chr5	5prim	140483074	140483988
chr5	5prim	140496495	140497484
chr5	5prim	140511341	140512201
chr5	5prim	140517080	140517950
chr5	5prim	140533865	140534821
chr5	5prim	140539115	140539973
chr5	5prim	140543694	140544545
chr5	5prim	140548400	140549302
chr5	5prim	140553607	140554500
chr5	5prim	140560907	140561809
chr5	5prim	140569928	140570841
chr5	5prim	140575192	140576064
chr5	5prim	140584637	140585488
chr5	5prim	140595575	140596537
chr5	5prim	140606628	140607557
chr5	5prim	140663379	140663957
chr5	5prim	140680082	140680679
chr5	5prim	140691981	140692726
chr5	5prim	140699313	140699527
chr5	5prim	140700322	140701013
chr5	5prim	140703732	140704084
chr5	5prim	140705235	140706075
chr5	5prim	140711423	140712163
chr5	5prim	140714904	140715212
chr5	5prim	140717005	140717242
chr5	5prim	140721358	140721922
chr5	5prim	140724145	140724826
chr5	5prim	140725715	140726077
chr5	5prim	140730234	140730448
chr5	5prim	140731482	140732067
chr5	5prim	140733838	140734136
chr5	5prim	140735438	140736125
chr5	5prim	140742585	140742952
chr5	5prim	140744485	140744864
chr5	5prim	140747380	140747879
chr5	5prim	140749123	140749667
chr5	5prim	140752569	140752866
chr5	5prim	140754039	140754625
chr5	5prim	140757626	140758122
chr5	5prim	140759197	140759843
chr5	5prim	140767631	140768228
chr5	5prim	140769278	140769946
chr5	5prim	140774542	140775229
chr5	5prim	140777346	140777885
chr5	5prim	140778941	140779543
chr5	5prim	140780944	140781256
chr5	5prim	140782583	140783016
chr5	5prim	140787523	140787972
chr5	5prim	140790678	140792801
chr5	5prim	140801412	140801872
chr5	5prim	140835570	140836804
chr5	5prim	140838048	140838249
chr5	5prim	140844711	140844932
chr5	5prim	140851248	140852519
chr5	5prim	140978261	140979059
chr5	5prim	140996504	140997869
chr5	5prim	141011102	141011361
chr5	5prim	141235748	141238152
chr5	5prim	141238606	141239000
chr5	5prim	141283303	141283818
chr5	5prim	141328715	141329288
chr5	5prim	141372544	141372771
chr5	5prim	141468500	141469103
chr5	5prim	141683933	141685207
chr5	5prim	141685575	141685872
chr5	5prim	142129783	142131016
chr5	5prim	142762264	142765264
chr5	5prim	143530132	143530526
chr5	5prim	143564936	143565257
chr5	5prim	145194842	145195332
chr5	5prim	145296338	145296547
chr5	5prim	145698482	145700288
chr5	5prim	145806769	145807623
chr5	5prim	146237539	146238768
chr5	5prim	146594476	146594753
chr5	5prim	146812753	146814131
chr5	5prim	146868943	146870033
chr5	5prim	147743476	147743859
chr5	5prim	148013665	148014273
chr5	5prim	148186268	148186675
chr5	5prim	148501185	148501660
chr5	5prim	148631113	148631965
chr5	5prim	148705037	148705518
chr5	5prim	148717539	148717957
chr5	5prim	148910442	148911437
chr5	5prim	149089714	149091943
chr5	5prim	149320124	149321144
chr5	5prim	149360157	149360995
chr5	5prim	149526220	149527181
chr5	5prim	149549719	149550138
chr5	5prim	149717270	149718023
chr5	5prim	149809074	149809824
chr5	5prim	149984863	149985177
chr5	5prim	150009138	150009650
chr5	5prim	150031309	150032300
chr5	5prim	150060324	150060896
chr5	5prim	150118564	150118907
chr5	5prim	150138416	150138847
chr5	5prim	150264578	150264828
chr5	5prim	150380193	150380683
chr5	5prim	150440279	150441057
chr5	5prim	150517212	150517611
chr5	5prim	150807295	150807693
chr5	5prim	151118185	151118611
chr5	5prim	151130207	151132279
chr5	5prim	151284419	151285017
chr5	5prim	153398376	153398862
chr5	5prim	153549738	153550731
chr5	5prim	153764834	153765323
chr5	5prim	153805610	153806719
chr5	5prim	153835383	153836321
chr5	5prim	153837231	153839306
chr5	5prim	154114332	154117202
chr5	5prim	154217201	154218555
chr5	5prim	154297652	154298123
chr5	5prim	156209880	156210263
chr5	5prim	156502154	156502645
chr5	5prim	156625390	156626327
chr5	5prim	156934046	156934334
chr5	5prim	156934752	156935760
chr5	5prim	157010905	157012142
chr5	5prim	157090956	157091434
chr5	5prim	157103083	157103899
chr5	5prim	157218347	157218832
chr5	5prim	158458711	158459009
chr5	5prim	158459952	158460561
chr5	5prim	158568796	158569527
chr5	5prim	158622591	158623119
chr5	5prim	158691052	158691417
chr5	5prim	159275793	159276152
chr5	5prim	159671359	159672491
chr5	5prim	159729966	159730275
chr5	5prim	159759386	159759689
chr5	5prim	159778574	159778838
chr5	5prim	159781357	159781691
chr5	5prim	160907270	160907962
chr5	5prim	162796962	162797585
chr5	5prim	162819357	162819820
chr5	5prim	162865032	162865524
chr5	5prim	167651101	167652266
chr5	5prim	167845875	167846219
chr5	5prim	167938676	167939496
chr5	5prim	168660007	168660853
chr5	5prim	168943171	168943753
chr5	5prim	168996848	168997280
chr5	5prim	169465658	169466112
chr5	5prim	169592408	169592807
chr5	5prim	169863643	169864049
chr5	5prim	170221457	170222315
chr5	5prim	170667774	170672468
chr5	5prim	170747052	170748260
chr5	5prim	170778365	170780729
chr5	5prim	171365609	171366687
chr5	5prim	171547035	171548544
chr5	5prim	171615100	171615333
chr5	5prim	171642785	171643318
chr5	5prim	171643977	171644188
chr5	5prim	171813787	171814152
chr5	5prim	172130088	172132212
chr5	5prim	172193751	172194277
chr5	5prim	172318128	172318518
chr5	5prim	172318904	172319148
chr5	5prim	172319499	172319708
chr5	5prim	172343297	172343767
chr5	5prim	172415721	172416468
chr5	5prim	172416646	172417019
chr5	5prim	172591655	172594834
chr5	5prim	172596222	172597190
chr5	5prim	172686662	172689704
chr5	5prim	172975729	172976501
chr5	5prim	173247537	173248585
chr5	5prim	174084084	174084970
chr5	5prim	174803359	174804951
chr5	5prim	174837948	174838671
chr5	5prim	175017610	175018362
chr5	5prim	175156215	175157285
chr5	5prim	175231121	175232672
chr5	5prim	175327532	175327989
chr5	5prim	175597742	175598633
chr5	5prim	175720927	175721604
chr5	5prim	175724961	175726111
chr5	5prim	175747894	175748453
chr5	5prim	175748803	175749054
chr5	5prim	175775724	175776450
chr5	5prim	175807235	175808034
chr5	5prim	175896104	175897722
chr5	5prim	175956383	175957257
chr5	5prim	175969064	175970163
chr5	5prim	175989126	175990100
chr5	5prim	176006744	176007229
chr5	5prim	176169367	176170687
chr5	5prim	176365460	176366514
chr5	5prim	176382105	176382721
chr5	5prim	176446492	176447039
chr5	5prim	176452763	176453228
chr5	5prim	176491472	176494258
chr5	5prim	176625946	176626237
chr5	5prim	176662637	176663736
chr5	5prim	176667205	176667550
chr5	5prim	176671054	176672168
chr5	5prim	176711178	176711696
chr5	5prim	176726565	176727447
chr5	5prim	176761945	176762362
chr5	5prim	176762881	176764245
chr5	5prim	176785559	176786731
chr5	5prim	176805955	176807343
chr5	5prim	176813827	176815723
chr5	5prim	176856410	176857945
chr5	5prim	176863716	176864007
chr5	5prim	176876131	176877114
chr5	5prim	176890907	176891123
chr5	5prim	176913395	176914395
chr5	5prim	176951670	176952240
chr5	5prim	176959321	176960125
chr5	5prim	177142343	177143129
chr5	5prim	177472813	177473840
chr5	5prim	177490156	177490999
chr5	5prim	177513140	177513732
chr5	5prim	177546708	177547066
chr5	5prim	177563825	177565114
chr5	5prim	177591803	177592533
chr5	5prim	177949164	177950276
chr5	5prim	177986038	177987017
chr5	5prim	178088735	178089161
chr5	5prim	178089795	178090432
chr5	5prim	178219480	178220548
chr5	5prim	178255319	178256144
chr5	5prim	178300226	178301331
chr5	5prim	178353831	178354943
chr5	5prim	178419752	178420527
chr5	5prim	178703330	178705400
chr5	5prim	178909904	178910897
chr5	5prim	178919119	178919605
chr5	5prim	178937103	178937442
chr5	5prim	178982421	178984217
chr5	5prim	179057947	179058946
chr5	5prim	179092073	179093140
chr5	5prim	179155214	179156431
chr5	5prim	179160889	179161609
chr5	5prim	179165138	179167201
chr5	5prim	179180390	179181317
chr5	5prim	179209452	179209674
chr5	5prim	179217856	179219022
chr5	5prim	179238714	179238952
chr5	5prim	179266950	179267721
chr5	5prim	179430897	179431944
chr5	5prim	179486716	179487162
chr5	5prim	179495805	179496385
chr5	5prim	179711720	179713885
chr5	5prim	179853807	179854785
chr5	5prim	179949705	179951668
chr5	5prim	180008294	180009512
chr5	5prim	180151613	180152489
chr5	5prim	180161981	180162753
chr5	5prim	180563587	180565175
chr5	5prim	180582093	180582374
chr5	5prim	180582705	180583285
chr5	5prim	180583523	180583727
chr5	5prim	180602979	180603602
chr5	5prim	180605674	180606300
chr5	5prim	180620657	180621568
