# Supplementary material for: Intergenic, gene terminal, and intragenic CpG islands in the human genome
Source: BMC Genomics. 2010 Jan 19;11:48. doi: 10.1186/1471-2164-11-48 (PMC2817693; doi:10.1186/1471-2164-11-48)
Supplement: Additional file 3 — CGI classes. The archive contains classes of CGIs used for calculation of CAGE tag frequency. [file 1471-2164-11-48-S3.ZIP › 4gr_5prim/4gr_5prim_chr6.txt]

chr6	5prim	236948	237839
chr6	5prim	336188	338790
chr6	5prim	601409	602155
chr6	5prim	637464	638348
chr6	5prim	1256068	1259220
chr6	5prim	1261900	1262191
chr6	5prim	1262559	1262962
chr6	5prim	1334138	1336392
chr6	5prim	1338048	1339169
chr6	5prim	1549605	1560865
chr6	5prim	2190117	2191152
chr6	5prim	2579371	2579944
chr6	5prim	2710202	2711774
chr6	5prim	2786809	2787272
chr6	5prim	2820600	2820810
chr6	5prim	2836928	2837181
chr6	5prim	2848174	2848905
chr6	5prim	2916085	2916961
chr6	5prim	2933854	2934548
chr6	5prim	2945068	2945519
chr6	5prim	3063571	3064291
chr6	5prim	3099103	3099745
chr6	5prim	3101958	3102166
chr6	5prim	3102399	3103417
chr6	5prim	3169915	3170633
chr6	5prim	3172024	3174687
chr6	5prim	3204046	3204737
chr6	5prim	3401060	3402962
chr6	5prim	3695787	3697766
chr6	5prim	3794270	3796047
chr6	5prim	3963477	3964100
chr6	5prim	3966443	3967003
chr6	5prim	4024051	4024442
chr6	5prim	4080174	4081459
chr6	5prim	4720130	4722549
chr6	5prim	4949061	4949371
chr6	5prim	5205729	5206934
chr6	5prim	5951688	5952042
chr6	5prim	5952386	5952796
chr6	5prim	5953856	5954298
chr6	5prim	7052074	7054853
chr6	5prim	7086035	7086575
chr6	5prim	7174876	7175864
chr6	5prim	7257810	7258655
chr6	5prim	7334633	7335316
chr6	5prim	7486517	7488471
chr6	5prim	7535398	7535925
chr6	5prim	7671094	7673160
chr6	5prim	7673884	7674107
chr6	5prim	7855086	7856417
chr6	5prim	7931332	7931846
chr6	5prim	8009045	8009764
chr6	5prim	8047503	8047884
chr6	5prim	8380313	8381140
chr6	5prim	10519380	10521843
chr6	5prim	10522202	10522484
chr6	5prim	10523004	10523304
chr6	5prim	10525370	10525828
chr6	5prim	10802603	10803338
chr6	5prim	10831008	10831595
chr6	5prim	10855813	10856104
chr6	5prim	10989832	10990037
chr6	5prim	10990912	10991135
chr6	5prim	10995170	10995608
chr6	5prim	11151899	11153192
chr6	5prim	12120529	12121365
chr6	5prim	13436566	13437075
chr6	5prim	13472978	13473928
chr6	5prim	13594303	13596771
chr6	5prim	13682417	13683089
chr6	5prim	13722880	13723882
chr6	5prim	13818958	13820535
chr6	5prim	13921922	13922925
chr6	5prim	14033078	14033489
chr6	5prim	14225595	14226185
chr6	5prim	14319060	14319723
chr6	5prim	15352856	15354139
chr6	5prim	15770423	15771391
chr6	5prim	16236971	16238002
chr6	5prim	16346568	16347210
chr6	5prim	16434929	16435760
chr6	5prim	16436148	16436542
chr6	5prim	16868157	16870964
chr6	5prim	17388718	17390313
chr6	5prim	17708361	17709376
chr6	5prim	17814271	17815318
chr6	5prim	18095394	18096384
chr6	5prim	18230229	18230973
chr6	5prim	18263513	18264333
chr6	5prim	18372118	18373079
chr6	5prim	18495429	18495825
chr6	5prim	19944993	19945207
chr6	5prim	19945483	19947293
chr6	5prim	20320247	20321112
chr6	5prim	20509982	20511865
chr6	5prim	20512051	20512346
chr6	5prim	21702592	21704416
chr6	5prim	21704710	21705070
chr6	5prim	22677563	22678684
chr6	5prim	24234288	24234491
chr6	5prim	24465698	24466288
chr6	5prim	24468008	24468390
chr6	5prim	24511068	24511665
chr6	5prim	24602643	24603649
chr6	5prim	24753910	24754570
chr6	5prim	24774517	24775374
chr6	5prim	24828366	24829899
chr6	5prim	24883025	24883708
chr6	5prim	25018605	25019264
chr6	5prim	25247899	25248225
chr6	5prim	25387110	25387869
chr6	5prim	25760359	25760688
chr6	5prim	25834433	25834701
chr6	5prim	25990306	25990539
chr6	5prim	26128650	26129104
chr6	5prim	26129936	26130172
chr6	5prim	26135139	26135605
chr6	5prim	26139859	26140243
chr6	5prim	26141453	26141766
chr6	5prim	26152182	26152448
chr6	5prim	26153623	26154012
chr6	5prim	26164146	26164777
chr6	5prim	26212163	26212481
chr6	5prim	26232472	26232761
chr6	5prim	26264428	26265125
chr6	5prim	26292015	26292315
chr6	5prim	26296976	26297274
chr6	5prim	26305049	26305516
chr6	5prim	26307176	26307445
chr6	5prim	26307817	26308099
chr6	5prim	26312743	26313192
chr6	5prim	26325190	26325500
chr6	5prim	26333365	26333769
chr6	5prim	26348676	26348930
chr6	5prim	26354794	26355079
chr6	5prim	26358415	26358806
chr6	5prim	26359877	26360212
chr6	5prim	26379324	26379567
chr6	5prim	26380449	26380675
chr6	5prim	26381269	26381536
chr6	5prim	26393402	26393919
chr6	5prim	26566289	26566513
chr6	5prim	26609704	26610086
chr6	5prim	26646475	26646994
chr6	5prim	26704025	26704300
chr6	5prim	26705104	26705531
chr6	5prim	26706087	26706295
chr6	5prim	26706503	26706737
chr6	5prim	26767515	26768144
chr6	5prim	26971437	26971755
chr6	5prim	27208153	27209103
chr6	5prim	27215117	27215373
chr6	5prim	27222201	27223160
chr6	5prim	27326771	27327792
chr6	5prim	27464471	27464999
chr6	5prim	27548592	27549044
chr6	5prim	27883308	27884237
chr6	5prim	27885834	27886230
chr6	5prim	27890226	27890464
chr6	5prim	27899759	27900196
chr6	5prim	27906969	27907406
chr6	5prim	27913822	27914832
chr6	5prim	27941099	27941385
chr6	5prim	27943169	27943440
chr6	5prim	27947677	27948048
chr6	5prim	27948980	27949223
chr6	5prim	27966145	27966543
chr6	5prim	27968632	27968897
chr6	5prim	27969296	27969574
chr6	5prim	28212436	28212647
chr6	5prim	28212760	28213219
chr6	5prim	28217344	28217918
chr6	5prim	28294455	28294863
chr6	5prim	28300940	28301263
chr6	5prim	28327502	28327724
chr6	5prim	28334958	28335462
chr6	5prim	28342821	28343103
chr6	5prim	28357145	28357547
chr6	5prim	28475103	28475630
chr6	5prim	28662842	28663103
chr6	5prim	28998930	28999992
chr6	5prim	29703277	29703774
chr6	5prim	29708171	29708640
chr6	5prim	29799085	29800072
chr6	5prim	29824447	29825137
chr6	5prim	29867925	29868889
chr6	5prim	29903532	29904573
chr6	5prim	30002119	30003096
chr6	5prim	30018181	30019346
chr6	5prim	30052381	30053148
chr6	5prim	30082199	30083348
chr6	5prim	30136915	30137174
chr6	5prim	30150897	30151479
chr6	5prim	30288912	30290166
chr6	5prim	30335299	30336234
chr6	5prim	30402148	30403050
chr6	5prim	30420816	30421398
chr6	5prim	30565348	30566154
chr6	5prim	30631265	30631498
chr6	5prim	30631754	30633168
chr6	5prim	30692864	30693656
chr6	5prim	30722700	30723622
chr6	5prim	30748410	30748832
chr6	5prim	30762371	30762913
chr6	5prim	30763095	30763380
chr6	5prim	30792815	30793482
chr6	5prim	30795920	30796192
chr6	5prim	30796603	30797509
chr6	5prim	30818286	30820419
chr6	5prim	30960081	30960655
chr6	5prim	30983621	30983936
chr6	5prim	30989512	30990275
chr6	5prim	31233873	31234540
chr6	5prim	31256348	31256556
chr6	5prim	31346831	31348099
chr6	5prim	31431925	31433190
chr6	5prim	31478894	31479896
chr6	5prim	31573439	31574167
chr6	5prim	31617647	31617875
chr6	5prim	31656415	31657256
chr6	5prim	31695758	31697003
chr6	5prim	31727835	31728504
chr6	5prim	31728719	31729137
chr6	5prim	31736317	31736637
chr6	5prim	31740794	31742072
chr6	5prim	31757060	31757352
chr6	5prim	31758627	31759271
chr6	5prim	31778573	31779253
chr6	5prim	31799404	31799697
chr6	5prim	31803873	31806224
chr6	5prim	31815468	31816315
chr6	5prim	31871219	31871884
chr6	5prim	31882454	31882841
chr6	5prim	31890851	31893169
chr6	5prim	31903446	31905363
chr6	5prim	31910577	31910802
chr6	5prim	31938278	31938927
chr6	5prim	31972876	31973398
chr6	5prim	31975670	31975936
chr6	5prim	31976760	31978290
chr6	5prim	32034468	32034919
chr6	5prim	32047709	32048538
chr6	5prim	32171511	32173022
chr6	5prim	32205798	32206064
chr6	5prim	32224568	32225207
chr6	5prim	32226079	32226522
chr6	5prim	32229807	32230507
chr6	5prim	32242438	32243174
chr6	5prim	32271270	32272361
chr6	5prim	32914262	32914647
chr6	5prim	32919472	32919817
chr6	5prim	32928827	32930348
chr6	5prim	32955476	32955824
chr6	5prim	33043874	33044770
chr6	5prim	33047253	33048932
chr6	5prim	33267969	33268241
chr6	5prim	33268923	33269315
chr6	5prim	33275863	33276693
chr6	5prim	33280267	33280801
chr6	5prim	33283539	33284365
chr6	5prim	33347304	33348077
chr6	5prim	33352655	33353532
chr6	5prim	33364517	33364951
chr6	5prim	33374280	33375560
chr6	5prim	33389090	33389805
chr6	5prim	33390833	33391174
chr6	5prim	33393345	33393595
chr6	5prim	33396711	33396986
chr6	5prim	33398348	33399065
chr6	5prim	33467075	33467953
chr6	5prim	33485907	33487145
chr6	5prim	33493656	33494240
chr6	5prim	33530024	33530508
chr6	5prim	33668870	33669160
chr6	5prim	33696595	33697887
chr6	5prim	33763944	33764216
chr6	5prim	33787136	33787679
chr6	5prim	33864041	33864984
chr6	5prim	34230453	34230927
chr6	5prim	34310545	34314171
chr6	5prim	34324386	34325326
chr6	5prim	34467598	34468780
chr6	5prim	34501303	34501992
chr6	5prim	34541389	34542349
chr6	5prim	34602968	34603287
chr6	5prim	34620041	34620244
chr6	5prim	34772050	34772385
chr6	5prim	34833041	34833284
chr6	5prim	34867512	34868287
chr6	5prim	34963582	34963866
chr6	5prim	34964804	34965642
chr6	5prim	35216779	35217477
chr6	5prim	35289073	35290525
chr6	5prim	35334689	35335829
chr6	5prim	35418128	35418664
chr6	5prim	35527857	35528744
chr6	5prim	35543788	35545062
chr6	5prim	35561754	35562413
chr6	5prim	35572034	35574247
chr6	5prim	35587366	35588132
chr6	5prim	35763585	35764834
chr6	5prim	35852203	35852540
chr6	5prim	35880938	35881150
chr6	5prim	35996457	35997038
chr6	5prim	36103223	36104350
chr6	5prim	36206017	36206599
chr6	5prim	36272110	36273183
chr6	5prim	36463255	36463994
chr6	5prim	36518411	36519117
chr6	5prim	36622973	36623286
chr6	5prim	36669885	36670390
chr6	5prim	36754222	36756443
chr6	5prim	36759852	36760113
chr6	5prim	36914859	36915195
chr6	5prim	36915656	36916786
chr6	5prim	36950286	36950823
chr6	5prim	36961568	36961905
chr6	5prim	37061645	37062448
chr6	5prim	37245048	37247412
chr6	5prim	37333336	37333678
chr6	5prim	37429617	37430620
chr6	5prim	37508825	37509345
chr6	5prim	37575373	37575778
chr6	5prim	37724371	37724599
chr6	5prim	37724700	37725157
chr6	5prim	37725841	37726125
chr6	5prim	37771739	37775080
chr6	5prim	37894685	37896092
chr6	5prim	38715183	38715440
chr6	5prim	38715755	38716126
chr6	5prim	38778554	38778953
chr6	5prim	39124285	39124976
chr6	5prim	39190405	39191032
chr6	5prim	39304795	39305495
chr6	5prim	39389113	39390193
chr6	5prim	39800721	39800944
chr6	5prim	39868044	39868404
chr6	5prim	40009830	40010277
chr6	5prim	40662573	40663906
chr6	5prim	41147959	41149657
chr6	5prim	41621630	41624167
chr6	5prim	41636244	41636878
chr6	5prim	41712561	41714641
chr6	5prim	41714972	41715216
chr6	5prim	41809859	41811459
chr6	5prim	41855568	41855852
chr6	5prim	41856110	41856650
chr6	5prim	41861858	41863554
chr6	5prim	41881932	41882398
chr6	5prim	41970819	41971313
chr6	5prim	41996846	41997541
chr6	5prim	42016723	42017689
chr6	5prim	42124221	42124709
chr6	5prim	42126117	42126582
chr6	5prim	42335059	42335466
chr6	5prim	42527488	42527721
chr6	5prim	42528053	42529068
chr6	5prim	42639962	42640270
chr6	5prim	42821144	42821964
chr6	5prim	42822685	42823020
chr6	5prim	42858427	42859410
chr6	5prim	42966147	42966938
chr6	5prim	43005094	43005604
chr6	5prim	43036097	43036788
chr6	5prim	43054288	43055105
chr6	5prim	43089386	43090055
chr6	5prim	43097156	43097488
chr6	5prim	43129103	43129672
chr6	5prim	43134917	43135819
chr6	5prim	43152022	43153035
chr6	5prim	43246689	43248270
chr6	5prim	43249991	43250195
chr6	5prim	43257714	43257987
chr6	5prim	43304789	43305318
chr6	5prim	43319092	43319323
chr6	5prim	43322347	43322569
chr6	5prim	43338588	43339042
chr6	5prim	43384397	43384637
chr6	5prim	43444458	43445810
chr6	5prim	43503166	43503872
chr6	5prim	43530346	43531683
chr6	5prim	43585199	43586531
chr6	5prim	43592539	43592865
chr6	5prim	43651102	43652054
chr6	5prim	43657273	43657628
chr6	5prim	43704768	43705668
chr6	5prim	43711473	43711796
chr6	5prim	43720692	43721344
chr6	5prim	43763249	43763596
chr6	5prim	43845610	43847830
chr6	5prim	44078051	44078900
chr6	5prim	44202686	44204112
chr6	5prim	44295164	44295378
chr6	5prim	44299256	44299850
chr6	5prim	44321673	44323685
chr6	5prim	44332676	44333464
chr6	5prim	44340858	44341425
chr6	5prim	44361875	44362128
chr6	5prim	44372948	44373689
chr6	5prim	44388697	44389176
chr6	5prim	44463134	44463756
chr6	5prim	45453163	45454239
chr6	5prim	45495324	45496142
chr6	5prim	45497398	45499624
chr6	5prim	46090836	46091701
chr6	5prim	46205653	46205912
chr6	5prim	46566837	46567216
chr6	5prim	46728500	46729148
chr6	5prim	46763221	46764697
chr6	5prim	46810695	46811275
chr6	5prim	47384414	47385782
chr6	5prim	47553067	47554050
chr6	5prim	48144096	48144369
chr6	5prim	49538893	49539095
chr6	5prim	49626274	49627145
chr6	5prim	50790293	50791173
chr6	5prim	50895245	50896050
chr6	5prim	52257108	52257684
chr6	5prim	52334712	52335965
chr6	5prim	52375940	52376158
chr6	5prim	52392708	52393212
chr6	5prim	52549228	52549752
chr6	5prim	52549934	52550345
chr6	5prim	52643673	52643947
chr6	5prim	52967524	52967726
chr6	5prim	53034237	53034822
chr6	5prim	53038009	53038717
chr6	5prim	53320576	53322002
chr6	5prim	53517079	53518058
chr6	5prim	53520687	53521036
chr6	5prim	53624278	53625035
chr6	5prim	53767213	53768931
chr6	5prim	54819112	54819992
chr6	5prim	55147129	55147351
chr6	5prim	55551691	55552051
chr6	5prim	56220147	56220403
chr6	5prim	56816018	56817125
chr6	5prim	56926832	56928267
chr6	5prim	57019161	57019947
chr6	5prim	57062690	57063445
chr6	5prim	57144913	57145690
chr6	5prim	57194355	57195270
chr6	5prim	58395388	58395787
chr6	5prim	63053814	63054187
chr6	5prim	64340110	64341695
chr6	5prim	64403449	64404424
chr6	5prim	69401937	69402204
chr6	5prim	70563013	70563745
chr6	5prim	70633695	70634293
chr6	5prim	71048761	71049633
chr6	5prim	71179613	71180541
chr6	5prim	71333262	71333756
chr6	5prim	71434106	71434899
chr6	5prim	71722081	71723853
chr6	5prim	72054827	72055830
chr6	5prim	72186229	72187477
chr6	5prim	72652757	72653125
chr6	5prim	73387663	73389830
chr6	5prim	74029540	74029748
chr6	5prim	74065541	74066177
chr6	5prim	74076149	74076774
chr6	5prim	74161146	74161599
chr6	5prim	74217807	74218811
chr6	5prim	74228070	74228590
chr6	5prim	74286683	74288218
chr6	5prim	74289989	74290267
chr6	5prim	74419923	74420727
chr6	5prim	74462321	74462742
chr6	5prim	75851600	75851808
chr6	5prim	75968299	75968853
chr6	5prim	75971425	75973107
chr6	5prim	76050723	76051554
chr6	5prim	76368050	76369283
chr6	5prim	76515157	76515987
chr6	5prim	78228950	78230807
chr6	5prim	79633877	79634475
chr6	5prim	79844327	79845056
chr6	5prim	80000122	80001269
chr6	5prim	80303628	80304139
chr6	5prim	80397580	80398065
chr6	5prim	80713463	80714312
chr6	5prim	80770868	80771287
chr6	5prim	80872838	80873405
chr6	5prim	82517852	82520524
chr6	5prim	83013718	83014226
chr6	5prim	83014344	83014561
chr6	5prim	83130135	83132038
chr6	5prim	83832093	83832485
chr6	5prim	83833990	83834409
chr6	5prim	83959325	83960496
chr6	5prim	84197131	84197717
chr6	5prim	84474316	84476097
chr6	5prim	84619539	84620477
chr6	5prim	84625982	84626338
chr6	5prim	84800076	84800667
chr6	5prim	84993835	84994447
chr6	5prim	86216144	86217114
chr6	5prim	86359832	86360780
chr6	5prim	86408270	86410633
chr6	5prim	86444712	86445753
chr6	5prim	87703972	87704426
chr6	5prim	87918245	87919232
chr6	5prim	87921638	87922815
chr6	5prim	88088876	88089148
chr6	5prim	88174426	88175082
chr6	5prim	88239087	88239921
chr6	5prim	88356339	88356664
chr6	5prim	88468044	88468887
chr6	5prim	88814011	88814598
chr6	5prim	89729603	89730298
chr6	5prim	89846856	89848500
chr6	5prim	89883853	89884841
chr6	5prim	89912364	89913257
chr6	5prim	90118759	90119605
chr6	5prim	90177593	90179089
chr6	5prim	90199470	90200354
chr6	5prim	90404888	90405285
chr6	5prim	90585858	90586419
chr6	5prim	90596175	90596675
chr6	5prim	91061516	91063665
chr6	5prim	91353079	91353802
chr6	5prim	94182993	94186398
chr6	5prim	96131962	96132763
chr6	5prim	96570590	96570857
chr6	5prim	97076232	97076821
chr6	5prim	97391551	97392503
chr6	5prim	97451987	97452694
chr6	5prim	97478902	97479382
chr6	5prim	97837417	97837920
chr6	5prim	99386038	99390563
chr6	5prim	99502023	99502576
chr6	5prim	99903929	99904667
chr6	5prim	99948382	99948867
chr6	5prim	99979447	99979927
chr6	5prim	100069674	100070199
chr6	5prim	100122790	100123496
chr6	5prim	100157739	100158693
chr6	5prim	100161407	100161709
chr6	5prim	100162362	100162587
chr6	5prim	100548127	100548873
chr6	5prim	101018792	101020058
chr6	5prim	101435468	101436172
chr6	5prim	101953487	101953856
chr6	5prim	101956527	101957695
chr6	5prim	105413812	105414609
chr6	5prim	105690841	105692314
chr6	5prim	105734099	105734523
chr6	5prim	105957174	105957950
chr6	5prim	106640829	106641078
chr6	5prim	106879880	106880496
chr6	5prim	107064925	107065411
chr6	5prim	107066457	107067678
chr6	5prim	107455969	107456413
chr6	5prim	107886928	107887149
chr6	5prim	107887467	107888102
chr6	5prim	107916759	107919426
chr6	5prim	108385602	108386397
chr6	5prim	108502125	108503036
chr6	5prim	108592364	108597232
chr6	5prim	108597726	108598103
chr6	5prim	108688409	108689362
chr6	5prim	108722654	108723091
chr6	5prim	108985523	108990097
chr6	5prim	109091457	109091704
chr6	5prim	109276161	109276796
chr6	5prim	109436978	109437730
chr6	5prim	109522253	109523440
chr6	5prim	109809591	109810786
chr6	5prim	109868088	109869297
chr6	5prim	109882887	109884338
chr6	5prim	109910787	109911215
chr6	5prim	110118282	110118497
chr6	5prim	110119058	110119462
chr6	5prim	110406058	110407960
chr6	5prim	110606718	110607659
chr6	5prim	110608302	110608514
chr6	5prim	110785547	110785801
chr6	5prim	110786110	110786526
chr6	5prim	110827752	110828323
chr6	5prim	110903990	110904894
chr6	5prim	111242208	111243606
chr6	5prim	111302076	111304269
chr6	5prim	111386337	111386903
chr6	5prim	111409807	111410178
chr6	5prim	111515119	111516177
chr6	5prim	111687056	111687580
chr6	5prim	111910249	111912202
chr6	5prim	112300528	112301547
chr6	5prim	112515099	112515603
chr6	5prim	112681784	112682176
chr6	5prim	114286427	114287919
chr6	5prim	114288144	114288380
chr6	5prim	114398104	114399460
chr6	5prim	116528366	116529075
chr6	5prim	116681599	116682060
chr6	5prim	116707187	116707867
chr6	5prim	116798520	116799561
chr6	5prim	116889760	116890371
chr6	5prim	116998928	116999627
chr6	5prim	117108760	117109490
chr6	5prim	117192432	117193635
chr6	5prim	117304782	117305398
chr6	5prim	117691277	117691509
chr6	5prim	117693175	117693849
chr6	5prim	117910190	117911364
chr6	5prim	118030049	118030657
chr6	5prim	118103088	118104068
chr6	5prim	119078355	119079830
chr6	5prim	119297437	119298030
chr6	5prim	119440790	119441922
chr6	5prim	119711288	119713123
chr6	5prim	121697314	121697721
chr6	5prim	122762306	122763065
chr6	5prim	122834457	122834790
chr6	5prim	122972852	122973404
chr6	5prim	123151987	123152577
chr6	5prim	123358863	123359452
chr6	5prim	124165876	124167008
chr6	5prim	125324823	125326088
chr6	5prim	125516503	125517421
chr6	5prim	125664403	125664816
chr6	5prim	126110415	126113013
chr6	5prim	126153230	126154173
chr6	5prim	126319485	126320194
chr6	5prim	126349225	126349624
chr6	5prim	126702828	126703080
chr6	5prim	127480958	127482765
chr6	5prim	127483246	127483453
chr6	5prim	127629526	127630295
chr6	5prim	127705885	127706448
chr6	5prim	127837979	127839049
chr6	5prim	127877621	127877948
chr6	5prim	127878423	127879399
chr6	5prim	128881851	128883819
chr6	5prim	130382249	130384143
chr6	5prim	131425124	131426064
chr6	5prim	131990780	131991245
chr6	5prim	132170420	132171256
chr6	5prim	132313049	132313351
chr6	5prim	132313519	132314259
chr6	5prim	132763786	132764594
chr6	5prim	132875491	132876042
chr6	5prim	133161176	133161495
chr6	5prim	133177057	133177522
chr6	5prim	133603779	133605279
chr6	5prim	133605394	133605598
chr6	5prim	134252332	134252911
chr6	5prim	134315003	134316537
chr6	5prim	134537632	134538651
chr6	5prim	134539229	134539449
chr6	5prim	134680490	134680714
chr6	5prim	135417442	135417834
chr6	5prim	135543681	135545938
chr6	5prim	135860194	135860853
chr6	5prim	136612688	136613507
chr6	5prim	136651841	136652978
chr6	5prim	136912519	136913838
chr6	5prim	137154369	137156059
chr6	5prim	137185328	137186138
chr6	5prim	137284008	137287135
chr6	5prim	137406992	137407819
chr6	5prim	137581819	137582371
chr6	5prim	137856048	137856895
chr6	5prim	137858167	137858916
chr6	5prim	137859860	137861065
chr6	5prim	138229518	138230834
chr6	5prim	138469881	138470509
chr6	5prim	138766310	138767908
chr6	5prim	139136142	139136702
chr6	5prim	139350191	139351252
chr6	5prim	139391648	139392433
chr6	5prim	139497730	139498814
chr6	5prim	139735912	139736292
chr6	5prim	139736504	139738271
chr6	5prim	142451166	142451805
chr6	5prim	142509883	142510151
chr6	5prim	142664276	142665146
chr6	5prim	143423137	143423611
chr6	5prim	143813303	143813777
chr6	5prim	143874082	143874636
chr6	5prim	144040847	144041360
chr6	5prim	144205736	144206464
chr6	5prim	144370609	144371540
chr6	5prim	144457912	144458547
chr6	5prim	144512762	144513710
chr6	5prim	144549519	144550390
chr6	5prim	146097589	146098674
chr6	5prim	146177127	146177858
chr6	5prim	146178018	146178257
chr6	5prim	146326488	146327394
chr6	5prim	146392215	146392473
chr6	5prim	146906174	146907119
chr6	5prim	146961727	146961938
chr6	5prim	147567067	147567541
chr6	5prim	148705118	148706162
chr6	5prim	149109872	149111468
chr6	5prim	149679711	149681211
chr6	5prim	149908724	149909267
chr6	5prim	149929010	149929945
chr6	5prim	150011192	150011665
chr6	5prim	150130778	150131554
chr6	5prim	150159437	150159880
chr6	5prim	150162627	150163399
chr6	5prim	150276458	150277619
chr6	5prim	150336016	150336324
chr6	5prim	150338866	150339371
chr6	5prim	150351685	150352385
chr6	5prim	150354817	150355791
chr6	5prim	150376796	150378629
chr6	5prim	150482057	150482672
chr6	5prim	150555885	150557116
chr6	5prim	151278861	151280226
chr6	5prim	151652880	151653107
chr6	5prim	151653397	151654664
chr6	5prim	151738782	151739072
chr6	5prim	151754719	151755170
chr6	5prim	151803208	151804943
chr6	5prim	151865157	151866184
chr6	5prim	151907094	151907641
chr6	5prim	152220936	152221885
chr6	5prim	153049924	153050586
chr6	5prim	153395522	153397087
chr6	5prim	153415648	153416434
chr6	5prim	153543106	153544906
chr6	5prim	154452700	154453122
chr6	5prim	154922673	154924114
chr6	5prim	155146299	155147516
chr6	5prim	155408154	155409310
chr6	5prim	155632088	155632306
chr6	5prim	155727331	155727995
chr6	5prim	157434173	157435188
chr6	5prim	157714413	157715626
chr6	5prim	157771471	157773786
chr6	5prim	158214010	158215444
chr6	5prim	158372481	158373853
chr6	5prim	158559296	158559858
chr6	5prim	158927629	158929086
chr6	5prim	159035600	159036203
chr6	5prim	159209490	159211184
chr6	5prim	159390874	159391702
chr6	5prim	159560045	159561728
chr6	5prim	159623644	159625808
chr6	5prim	160083968	160085274
chr6	5prim	160118140	160119476
chr6	5prim	160152840	160154181
chr6	5prim	160180352	160182426
chr6	5prim	160191557	160191904
chr6	5prim	160360243	160361301
chr6	5prim	160649788	160650112
chr6	5prim	160738825	160740719
chr6	5prim	161382788	161383975
chr6	5prim	163118787	163119428
chr6	5prim	166044293	166048163
chr6	5prim	166371937	166373070
chr6	5prim	166550384	166553834
chr6	5prim	166690650	166692686
chr6	5prim	166726223	166726921
chr6	5prim	166765779	166767712
chr6	5prim	167010373	167012090
chr6	5prim	167246131	167247037
chr6	5prim	167339850	167340999
chr6	5prim	167382008	167383833
chr6	5prim	167557765	167557970
chr6	5prim	167897567	167897769
chr6	5prim	168015698	168016720
chr6	5prim	168044619	168047115
chr6	5prim	168195972	168196280
chr6	5prim	168197304	168197600
chr6	5prim	168291609	168291901
chr6	5prim	168294876	168295417
chr6	5prim	168298122	168298365
chr6	5prim	168526694	168527174
chr6	5prim	168528148	168528760
chr6	5prim	168538237	168539051
chr6	5prim	168659994	168660255
chr6	5prim	168660374	168661656
chr6	5prim	169919294	169920691
chr6	5prim	169968983	169969763
chr6	5prim	170007743	170008344
chr6	5prim	170515846	170518854
chr6	5prim	170532873	170533842
chr6	5prim	170779756	170780112
chr6	5prim	170781030	170781455
chr6	5prim	170810891	170811530
