# Supplementary material for: Intergenic, gene terminal, and intragenic CpG islands in the human genome
Source: BMC Genomics. 2010 Jan 19;11:48. doi: 10.1186/1471-2164-11-48 (PMC2817693; doi:10.1186/1471-2164-11-48)
Supplement: Additional file 3 — CGI classes. The archive contains classes of CGIs used for calculation of CAGE tag frequency. [file 1471-2164-11-48-S3.ZIP › 4gr_5prim/4gr_5prim_chr7.txt]

chr7	5prim	286958	288882
chr7	5prim	290557	291071
chr7	5prim	319053	321072
chr7	5prim	326355	326622
chr7	5prim	553281	553643
chr7	5prim	559128	559359
chr7	5prim	564847	565381
chr7	5prim	566261	566912
chr7	5prim	567362	567682
chr7	5prim	569492	570073
chr7	5prim	580480	581405
chr7	5prim	581687	581979
chr7	5prim	626201	626471
chr7	5prim	628549	629988
chr7	5prim	635756	636041
chr7	5prim	660044	660776
chr7	5prim	688994	689885
chr7	5prim	690873	691100
chr7	5prim	766642	767815
chr7	5prim	797262	797474
chr7	5prim	797847	798135
chr7	5prim	854076	854310
chr7	5prim	863418	863758
chr7	5prim	870646	871194
chr7	5prim	899819	900151
chr7	5prim	904866	906428
chr7	5prim	908985	909233
chr7	5prim	950967	951496
chr7	5prim	972206	973385
chr7	5prim	1247112	1247459
chr7	5prim	1256881	1257300
chr7	5prim	1265014	1265216
chr7	5prim	1271816	1272364
chr7	5prim	1296782	1297217
chr7	5prim	1306235	1306793
chr7	5prim	1308858	1309340
chr7	5prim	1343647	1344377
chr7	5prim	1348977	1349234
chr7	5prim	1357295	1357586
chr7	5prim	1360481	1360934
chr7	5prim	1363628	1364261
chr7	5prim	1382809	1383278
chr7	5prim	1654422	1654632
chr7	5prim	1658274	1658643
chr7	5prim	2045251	2046097
chr7	5prim	2054603	2055346
chr7	5prim	2126870	2127316
chr7	5prim	2166869	2168415
chr7	5prim	2216033	2217252
chr7	5prim	2245486	2246808
chr7	5prim	2331612	2333208
chr7	5prim	2351261	2351607
chr7	5prim	2367965	2368779
chr7	5prim	2371791	2372444
chr7	5prim	2444397	2445178
chr7	5prim	2459998	2460547
chr7	5prim	2471175	2471445
chr7	5prim	2474571	2474985
chr7	5prim	2492067	2492365
chr7	5prim	2500923	2501633
chr7	5prim	2513209	2513658
chr7	5prim	2515514	2515787
chr7	5prim	2575681	2575939
chr7	5prim	2656679	2657555
chr7	5prim	3113595	3114457
chr7	5prim	3114691	3114974
chr7	5prim	4588260	4588783
chr7	5prim	4596747	4597338
chr7	5prim	4597606	4597921
chr7	5prim	4598357	4598586
chr7	5prim	4647345	4648336
chr7	5prim	4649265	4649470
chr7	5prim	4674577	4674994
chr7	5prim	4695948	4696817
chr7	5prim	4771646	4772191
chr7	5prim	4786749	4787677
chr7	5prim	4858652	4859583
chr7	5prim	4884861	4885329
chr7	5prim	5002898	5003582
chr7	5prim	5040162	5040547
chr7	5prim	5040989	5041351
chr7	5prim	5095921	5096434
chr7	5prim	5231744	5242497
chr7	5prim	5326409	5326758
chr7	5prim	5342303	5343835
chr7	5prim	5405576	5407796
chr7	5prim	5593713	5594685
chr7	5prim	5711414	5711798
chr7	5prim	5773544	5773749
chr7	5prim	5783316	5783649
chr7	5prim	5821637	5822496
chr7	5prim	5871690	5872223
chr7	5prim	5983170	5983958
chr7	5prim	6084562	6085766
chr7	5prim	6161450	6161983
chr7	5prim	6187174	6187960
chr7	5prim	6260546	6260990
chr7	5prim	6296304	6297137
chr7	5prim	6390158	6390517
chr7	5prim	6402568	6403475
chr7	5prim	6519107	6519956
chr7	5prim	6542561	6543456
chr7	5prim	6566885	6567218
chr7	5prim	6576723	6576990
chr7	5prim	6638941	6639334
chr7	5prim	7379612	7380263
chr7	5prim	7453080	7453919
chr7	5prim	8074271	8075492
chr7	5prim	8246379	8248439
chr7	5prim	10753231	10753519
chr7	5prim	10786666	10787128
chr7	5prim	12023960	12024454
chr7	5prim	12216403	12216945
chr7	5prim	12383405	12384074
chr7	5prim	12499396	12500488
chr7	5prim	13802618	13802833
chr7	5prim	13804205	13804453
chr7	5prim	16339492	16339914
chr7	5prim	16457479	16457745
chr7	5prim	16457905	16458147
chr7	5prim	16458492	16459604
chr7	5prim	16566428	16567340
chr7	5prim	17111492	17112341
chr7	5prim	17753014	17753782
chr7	5prim	18929290	18931282
chr7	5prim	18957461	18957926
chr7	5prim	18958058	18958273
chr7	5prim	19585809	19586245
chr7	5prim	20143243	20144744
chr7	5prim	20596547	20598902
chr7	5prim	21239886	21241046
chr7	5prim	21355683	21356553
chr7	5prim	21758311	21759082
chr7	5prim	22169279	22170092
chr7	5prim	22312785	22313262
chr7	5prim	22635640	22635864
chr7	5prim	22826211	22827242
chr7	5prim	22918451	22919277
chr7	5prim	22994646	22995220
chr7	5prim	23060461	23060748
chr7	5prim	23112037	23112504
chr7	5prim	23228032	23228437
chr7	5prim	23281424	23282952
chr7	5prim	23303674	23303930
chr7	5prim	23343997	23345059
chr7	5prim	23409975	23410797
chr7	5prim	23492859	23493246
chr7	5prim	23493607	23493917
chr7	5prim	24096798	24098320
chr7	5prim	24569781	24570727
chr7	5prim	24792239	24793495
chr7	5prim	24794253	24794760
chr7	5prim	24937788	24938476
chr7	5prim	24992648	24993202
chr7	5prim	25965034	25965997
chr7	5prim	26012658	26015302
chr7	5prim	26104703	26105184
chr7	5prim	26210967	26211955
chr7	5prim	26677109	26677993
chr7	5prim	26907337	26907543
chr7	5prim	26908582	26909976
chr7	5prim	26916421	26916719
chr7	5prim	26923270	26923658
chr7	5prim	26926427	26926887
chr7	5prim	26928239	26928666
chr7	5prim	26935327	26935666
chr7	5prim	26937059	26937338
chr7	5prim	26942812	26943878
chr7	5prim	26955853	26958802
chr7	5prim	26960167	26960932
chr7	5prim	26963514	26964355
chr7	5prim	26967823	26968067
chr7	5prim	26968841	26969807
chr7	5prim	26971422	26971754
chr7	5prim	26977155	26979702
chr7	5prim	26985656	26987636
chr7	5prim	26992549	26992990
chr7	5prim	26997507	26997836
chr7	5prim	26998290	26998869
chr7	5prim	27000760	27002283
chr7	5prim	27011930	27013551
chr7	5prim	27052185	27052709
chr7	5prim	27055326	27056376
chr7	5prim	27056648	27056854
chr7	5prim	27057879	27059477
chr7	5prim	27475460	27476091
chr7	5prim	27552806	27553841
chr7	5prim	27992675	27992937
chr7	5prim	27993254	27993774
chr7	5prim	28221956	28223268
chr7	5prim	29006944	29008286
chr7	5prim	29376349	29376568
chr7	5prim	29376780	29378033
chr7	5prim	29379067	29379530
chr7	5prim	29801758	29803062
chr7	5prim	29839659	29839925
chr7	5prim	29841002	29841840
chr7	5prim	29947470	29949409
chr7	5prim	30097157	30098881
chr7	5prim	30291227	30291850
chr7	5prim	30317155	30318245
chr7	5prim	30407364	30408298
chr7	5prim	30494612	30495685
chr7	5prim	30864957	30866317
chr7	5prim	31883303	31884150
chr7	5prim	32111223	32111965
chr7	5prim	32302993	32303386
chr7	5prim	32308326	32308780
chr7	5prim	32540775	32542088
chr7	5prim	32703970	32705196
chr7	5prim	32755178	32756105
chr7	5prim	32769972	32770831
chr7	5prim	32875178	32876147
chr7	5prim	32921847	32922557
chr7	5prim	32941914	32942483
chr7	5prim	33716905	33718749
chr7	5prim	34998603	34999820
chr7	5prim	35066225	35067914
chr7	5prim	35507235	35508219
chr7	5prim	35613372	35614831
chr7	5prim	35965831	35966674
chr7	5prim	36179610	36180257
chr7	5prim	36202490	36203046
chr7	5prim	37260594	37261912
chr7	5prim	37728862	37729795
chr7	5prim	37733556	37734286
chr7	5prim	37990789	37991257
chr7	5prim	38443679	38444248
chr7	5prim	39379016	39379616
chr7	5prim	39422493	39422750
chr7	5prim	39435783	39437032
chr7	5prim	39762162	39764852
chr7	5prim	39947121	39948258
chr7	5prim	41518418	41518702
chr7	5prim	42724456	42725145
chr7	5prim	42744874	42745539
chr7	5prim	43395922	43396632
chr7	5prim	43542054	43542719
chr7	5prim	43571063	43572042
chr7	5prim	43682151	43682718
chr7	5prim	43718823	43719696
chr7	5prim	43739046	43739640
chr7	5prim	43857346	43857987
chr7	5prim	43877986	43878356
chr7	5prim	43895096	43895902
chr7	5prim	43925467	43925745
chr7	5prim	43926397	43926741
chr7	5prim	43936090	43936960
chr7	5prim	44013658	44013969
chr7	5prim	44137672	44138568
chr7	5prim	44302950	44303797
chr7	5prim	44386451	44387115
chr7	5prim	44394533	44395617
chr7	5prim	44419305	44420063
chr7	5prim	44561417	44561680
chr7	5prim	44561954	44562359
chr7	5prim	44608966	44610038
chr7	5prim	44660507	44661310
chr7	5prim	44812411	44813497
chr7	5prim	44924227	44924794
chr7	5prim	44970421	44971047
chr7	5prim	45386626	45388744
chr7	5prim	45701242	45701825
chr7	5prim	45733377	45734587
chr7	5prim	47349759	47350450
chr7	5prim	47394352	47394967
chr7	5prim	47792328	47792629
chr7	5prim	47901286	47901739
chr7	5prim	47901967	47903201
chr7	5prim	48271622	48272014
chr7	5prim	48664770	48665079
chr7	5prim	49590269	49593013
chr7	5prim	49909833	49910182
chr7	5prim	50291836	50292877
chr7	5prim	50623961	50625080
chr7	5prim	50635599	50635847
chr7	5prim	51157520	51159147
chr7	5prim	52877484	52878010
chr7	5prim	54383943	54384349
chr7	5prim	54386533	54386767
chr7	5prim	54600790	54601397
chr7	5prim	54860350	54862314
chr7	5prim	55207356	55208480
chr7	5prim	55413486	55414808
chr7	5prim	55793580	55794188
chr7	5prim	55806255	55807112
chr7	5prim	55893254	55894172
chr7	5prim	55905987	55906435
chr7	5prim	55948121	55948607
chr7	5prim	56654700	56654922
chr7	5prim	57282973	57283454
chr7	5prim	62253759	62253962
chr7	5prim	62254193	62254551
chr7	5prim	62258251	62258552
chr7	5prim	62298617	62298918
chr7	5prim	62302618	62302976
chr7	5prim	62659280	62659869
chr7	5prim	62661104	62661513
chr7	5prim	62662927	62663336
chr7	5prim	62664750	62665338
chr7	5prim	62666429	62666838
chr7	5prim	62668252	62668840
chr7	5prim	64556410	64557384
chr7	5prim	64659882	64660645
chr7	5prim	64673520	64673898
chr7	5prim	64679471	64680030
chr7	5prim	64782156	64782362
chr7	5prim	64890921	64891490
chr7	5prim	64984693	64985254
chr7	5prim	65023914	65024350
chr7	5prim	65114115	65115095
chr7	5prim	65285534	65286588
chr7	5prim	65537498	65538324
chr7	5prim	65649395	65650715
chr7	5prim	65830194	65830959
chr7	5prim	65904262	65904953
chr7	5prim	65906007	65906257
chr7	5prim	66211295	66212181
chr7	5prim	68507025	68509688
chr7	5prim	70040879	70043033
chr7	5prim	71245408	71247419
chr7	5prim	71794425	71795416
chr7	5prim	71840018	71840786
chr7	5prim	71857900	71858444
chr7	5prim	71869454	71870123
chr7	5prim	71884338	71885297
chr7	5prim	71920623	71921569
chr7	5prim	72166978	72167618
chr7	5prim	72182998	72183290
chr7	5prim	72186455	72187361
chr7	5prim	72292584	72294683
chr7	5prim	72380263	72381741
chr7	5prim	72416178	72416871
chr7	5prim	72437085	72438048
chr7	5prim	72482179	72483608
chr7	5prim	72526494	72527356
chr7	5prim	72541777	72542914
chr7	5prim	72578039	72578855
chr7	5prim	72597215	72598367
chr7	5prim	72628030	72629766
chr7	5prim	72690085	72690696
chr7	5prim	72701355	72701577
chr7	5prim	72942749	72943348
chr7	5prim	73032903	73033992
chr7	5prim	73113044	73113882
chr7	5prim	73148109	73148778
chr7	5prim	73165397	73165639
chr7	5prim	73312438	73312712
chr7	5prim	73339466	73339761
chr7	5prim	73515602	73515805
chr7	5prim	73516198	73517686
chr7	5prim	73711772	73712734
chr7	5prim	73750916	73751838
chr7	5prim	73934004	73934581
chr7	5prim	73952786	73953781
chr7	5prim	74632627	74633572
chr7	5prim	74668901	74669863
chr7	5prim	74684085	74684754
chr7	5prim	74695710	74696263
chr7	5prim	75012713	75013729
chr7	5prim	75152817	75153410
chr7	5prim	75321692	75322418
chr7	5prim	75556469	75557147
chr7	5prim	75576355	75577629
chr7	5prim	75632257	75633628
chr7	5prim	75667020	75667823
chr7	5prim	75671441	75671874
chr7	5prim	75674298	75674533
chr7	5prim	75735536	75736146
chr7	5prim	75823192	75824138
chr7	5prim	76395646	76396045
chr7	5prim	76810587	76810906
chr7	5prim	76811261	76811988
chr7	5prim	76970061	76971060
chr7	5prim	77071982	77073501
chr7	5prim	78726216	78726530
chr7	5prim	78726825	78727078
chr7	5prim	78727599	78728501
chr7	5prim	79408444	79409540
chr7	5prim	80192957	80193377
chr7	5prim	81716672	81718171
chr7	5prim	86426275	86426845
chr7	5prim	86493562	86494675
chr7	5prim	86619391	86619739
chr7	5prim	86749374	86749956
chr7	5prim	86874202	86874541
chr7	5prim	86874710	86874911
chr7	5prim	86901609	86903095
chr7	5prim	87149751	87151144
chr7	5prim	87207993	87209222
chr7	5prim	87493654	87494245
chr7	5prim	88033139	88033934
chr7	5prim	89428218	89428732
chr7	5prim	89485464	89486142
chr7	5prim	89518972	89519506
chr7	5prim	89620436	89620678
chr7	5prim	89869733	89871015
chr7	5prim	90538218	90541334
chr7	5prim	91154648	91155078
chr7	5prim	91214637	91214999
chr7	5prim	91407746	91409018
chr7	5prim	91519432	91520502
chr7	5prim	91721350	91722046
chr7	5prim	91802138	91803056
chr7	5prim	91863711	91864524
chr7	5prim	92106852	92111038
chr7	5prim	92848736	92849032
chr7	5prim	93164017	93164835
chr7	5prim	93278090	93278561
chr7	5prim	93783682	93784600
chr7	5prim	93929509	93931178
chr7	5prim	94598420	94598622
chr7	5prim	94670210	94670773
chr7	5prim	94708724	94709060
chr7	5prim	94870154	94870845
chr7	5prim	95046342	95047083
chr7	5prim	95595430	95596287
chr7	5prim	95983467	95983928
chr7	5prim	96279273	96279566
chr7	5prim	96280109	96280400
chr7	5prim	96294872	96296202
chr7	5prim	96296614	96296897
chr7	5prim	96298118	96298850
chr7	5prim	96391418	96391841
chr7	5prim	97005783	97007669
chr7	5prim	97145834	97146570
chr7	5prim	97201881	97202535
chr7	5prim	97245958	97246464
chr7	5prim	97380686	97381505
chr7	5prim	97484513	97484873
chr7	5prim	97485210	97485496
chr7	5prim	97486287	97486656
chr7	5prim	97525783	97526557
chr7	5prim	97555110	97556269
chr7	5prim	97674748	97675073
chr7	5prim	97890456	97892410
chr7	5prim	98111674	98112709
chr7	5prim	98120655	98121605
chr7	5prim	98253644	98253873
chr7	5prim	98254320	98254710
chr7	5prim	98385856	98386641
chr7	5prim	98567886	98568626
chr7	5prim	98616300	98617821
chr7	5prim	98650435	98651510
chr7	5prim	98680750	98681543
chr7	5prim	98708074	98708275
chr7	5prim	98714946	98715510
chr7	5prim	98741928	98742755
chr7	5prim	98746805	98747619
chr7	5prim	98794159	98794458
chr7	5prim	98800522	98801620
chr7	5prim	98858795	98859536
chr7	5prim	99161253	99161947
chr7	5prim	99257755	99258448
chr7	5prim	99323419	99324353
chr7	5prim	99331100	99331490
chr7	5prim	99342824	99344297
chr7	5prim	99369133	99370459
chr7	5prim	99400505	99401110
chr7	5prim	99413535	99414210
chr7	5prim	99419384	99420234
chr7	5prim	99513654	99514834
chr7	5prim	99577889	99578738
chr7	5prim	99670455	99672653
chr7	5prim	99677913	99678904
chr7	5prim	99719954	99720202
chr7	5prim	99721105	99721436
chr7	5prim	99725344	99726022
chr7	5prim	99730725	99730937
chr7	5prim	99781099	99781570
chr7	5prim	99828178	99829276
chr7	5prim	99846265	99848303
chr7	5prim	99854245	99855306
chr7	5prim	99875300	99875971
chr7	5prim	99898433	99898801
chr7	5prim	99915526	99918654
chr7	5prim	99929539	99929806
chr7	5prim	99947665	99948730
chr7	5prim	99962757	99963335
chr7	5prim	100069075	100070277
chr7	5prim	100094423	100095268
chr7	5prim	100108409	100108797
chr7	5prim	100117026	100118044
chr7	5prim	100129076	100129302
chr7	5prim	100131380	100132744
chr7	5prim	100134632	100135016
chr7	5prim	100135513	100135854
chr7	5prim	100136868	100139592
chr7	5prim	100202171	100203228
chr7	5prim	100325523	100325859
chr7	5prim	100390967	100391914
chr7	5prim	100399714	100402499
chr7	5prim	100411194	100411410
chr7	5prim	100416742	100417136
chr7	5prim	100438485	100439161
chr7	5prim	100453732	100454464
chr7	5prim	100481504	100481923
chr7	5prim	100558225	100558636
chr7	5prim	101050817	101054465
chr7	5prim	101630190	101630737
chr7	5prim	101667325	101668054
chr7	5prim	101691647	101692104
chr7	5prim	101698843	101699502
chr7	5prim	101712923	101713325
chr7	5prim	101751543	101752230
chr7	5prim	101806687	101807075
chr7	5prim	101850737	101851424
chr7	5prim	101905898	101906283
chr7	5prim	101983431	101984043
chr7	5prim	102309057	102309966
chr7	5prim	102383346	102384071
chr7	5prim	102514260	102515465
chr7	5prim	102531808	102532092
chr7	5prim	102578808	102579288
chr7	5prim	102679661	102680083
chr7	5prim	102680295	102680791
chr7	5prim	103223476	103224603
chr7	5prim	103562734	103563910
chr7	5prim	104247070	104248917
chr7	5prim	104622211	104623725
chr7	5prim	104755933	104756840
chr7	5prim	104766419	104766772
chr7	5prim	105110795	105111914
chr7	5prim	105346054	105347099
chr7	5prim	105518601	105519926
chr7	5prim	105894353	105895524
chr7	5prim	106102008	106102684
chr7	5prim	106278764	106279716
chr7	5prim	106403412	106403766
chr7	5prim	106404079	106404280
chr7	5prim	106798065	106798748
chr7	5prim	106814295	106815026
chr7	5prim	106895156	106896367
chr7	5prim	106977608	106978972
chr7	5prim	107125431	107125934
chr7	5prim	107235746	107238009
chr7	5prim	107689352	107691157
chr7	5prim	107760162	107761028
chr7	5prim	107803735	107804857
chr7	5prim	110796030	110796634
chr7	5prim	111439811	111440838
chr7	5prim	111684073	111685363
chr7	5prim	112023931	112024517
chr7	5prim	113318875	113321746
chr7	5prim	114156121	114157144
chr7	5prim	115444321	115444979
chr7	5prim	115733725	115734303
chr7	5prim	115758654	115760686
chr7	5prim	115905775	115906549
chr7	5prim	116096378	116096871
chr7	5prim	116187831	116188276
chr7	5prim	116556792	116558754
chr7	5prim	116661354	116661617
chr7	5prim	117106893	117107816
chr7	5prim	117417935	117418436
chr7	5prim	119506791	119507834
chr7	5prim	119509013	119509436
chr7	5prim	120091071	120092171
chr7	5prim	120184535	120185279
chr7	5prim	120563538	120564694
chr7	5prim	120629771	120630621
chr7	5prim	121106997	121107862
chr7	5prim	122119699	122120910
chr7	5prim	122766683	122767182
chr7	5prim	122768423	122768633
chr7	5prim	122791611	122791876
chr7	5prim	122982350	122983574
chr7	5prim	123998125	123998383
chr7	5prim	123998651	124000140
chr7	5prim	124163833	124164150
chr7	5prim	126625805	126627035
chr7	5prim	126819151	126819901
chr7	5prim	126821709	126822990
chr7	5prim	126885598	126886502
chr7	5prim	127265109	127266804
chr7	5prim	127474701	127475326
chr7	5prim	127577634	127578047
chr7	5prim	127639493	127640249
chr7	5prim	127643450	127644439
chr7	5prim	127689629	127690148
chr7	5prim	127710618	127711263
chr7	5prim	127973065	127973648
chr7	5prim	128024658	128025954
chr7	5prim	128064394	128065112
chr7	5prim	128096666	128097227
chr7	5prim	128171769	128172707
chr7	5prim	128288464	128289308
chr7	5prim	128289977	128290181
chr7	5prim	128360286	128361933
chr7	5prim	128378646	128379047
chr7	5prim	128422284	128423317
chr7	5prim	128458271	128459606
chr7	5prim	128667673	128668651
chr7	5prim	128845188	128846392
chr7	5prim	129185983	129186842
chr7	5prim	129284911	129285277
chr7	5prim	129304043	129304444
chr7	5prim	129439097	129439375
chr7	5prim	129615462	129615677
chr7	5prim	129674478	129675018
chr7	5prim	129719968	129720752
chr7	5prim	129724690	129727062
chr7	5prim	129875167	129876633
chr7	5prim	130469715	130470445
chr7	5prim	130697768	130699102
chr7	5prim	130699948	130700261
chr7	5prim	131717729	131719782
chr7	5prim	132223764	132224351
chr7	5prim	133269260	133269488
chr7	5prim	133458462	133459237
chr7	5prim	133600370	133601318
chr7	5prim	134128374	134129005
chr7	5prim	134312230	134312951
chr7	5prim	134353269	134353919
chr7	5prim	134375574	134375909
chr7	5prim	134651822	134652564
chr7	5prim	135119096	135119527
chr7	5prim	136011109	136013449
chr7	5prim	136988380	136989637
chr7	5prim	137143546	137144311
chr7	5prim	137601922	137603278
chr7	5prim	137806217	137806699
chr7	5prim	138177299	138178274
chr7	5prim	138250368	138251775
chr7	5prim	138275642	138275853
chr7	5prim	138372689	138374211
chr7	5prim	138482185	138483553
chr7	5prim	138501140	138502733
chr7	5prim	138624735	138625967
chr7	5prim	138930590	138931680
chr7	5prim	139215439	139216429
chr7	5prim	139551089	139551612
chr7	5prim	139631473	139632651
chr7	5prim	139793181	139794320
chr7	5prim	139825927	139826627
chr7	5prim	139849598	139850541
chr7	5prim	140077181	140078133
chr7	5prim	140167662	140168127
chr7	5prim	140704197	140704656
chr7	5prim	140891188	140891577
chr7	5prim	142068716	142070023
chr7	5prim	142501884	142502647
chr7	5prim	142575754	142576993
chr7	5prim	142594306	142596006
chr7	5prim	142834130	142834841
chr7	5prim	143019773	143020258
chr7	5prim	143036515	143037074
chr7	5prim	143330222	143330757
chr7	5prim	143428802	143429337
chr7	5prim	143489763	143490298
chr7	5prim	143970410	143970901
chr7	5prim	145250678	145251732
chr7	5prim	147474142	147474496
chr7	5prim	147833078	147834650
chr7	5prim	147917777	147918152
chr7	5prim	148018143	148019709
chr7	5prim	148162695	148163809
chr7	5prim	148225069	148226249
chr7	5prim	148260842	148261876
chr7	5prim	148281902	148283204
chr7	5prim	148330072	148330485
chr7	5prim	148374266	148374978
chr7	5prim	148396506	148397539
chr7	5prim	148631787	148632923
chr7	5prim	148758835	148759882
chr7	5prim	148907190	148907396
chr7	5prim	148907762	148908702
chr7	5prim	148996068	148996313
chr7	5prim	149008014	149008920
chr7	5prim	149457598	149458400
chr7	5prim	149475107	149476679
chr7	5prim	149502817	149503999
chr7	5prim	149506404	149507699
chr7	5prim	149934457	149935854
chr7	5prim	149992067	149992389
chr7	5prim	150090455	150090728
chr7	5prim	150092756	150093291
chr7	5prim	150109454	150110018
chr7	5prim	150112385	150112674
chr7	5prim	150112854	150113514
chr7	5prim	150113826	150114233
chr7	5prim	150162821	150163666
chr7	5prim	150183650	150184029
chr7	5prim	150185624	150186167
chr7	5prim	150192570	150193074
chr7	5prim	150194039	150194307
chr7	5prim	150194679	150194945
chr7	5prim	150215255	150218527
chr7	5prim	150220724	150220941
chr7	5prim	150221128	150222688
chr7	5prim	150254653	150254885
chr7	5prim	150257567	150258412
chr7	5prim	150260302	150261035
chr7	5prim	150361528	150362184
chr7	5prim	150367036	150367799
chr7	5prim	150383000	150383809
chr7	5prim	150386319	150386554
chr7	5prim	150411764	150412183
chr7	5prim	150476506	150476784
chr7	5prim	150516110	150517184
chr7	5prim	150530523	150530845
chr7	5prim	150543892	150545456
chr7	5prim	150574581	150574921
chr7	5prim	150653716	150655549
chr7	5prim	150859316	150859805
chr7	5prim	150917637	150918001
chr7	5prim	151010409	151012754
chr7	5prim	151501482	151501728
chr7	5prim	151810628	151811069
chr7	5prim	151894388	151895159
chr7	5prim	154231665	154233398
chr7	5prim	154299445	154299722
chr7	5prim	154300328	154300893
chr7	5prim	154526353	154527860
chr7	5prim	154745866	154751431
chr7	5prim	154801729	154802634
chr7	5prim	154936149	154937293
chr7	5prim	155104201	155104571
chr7	5prim	155931909	155933146
chr7	5prim	156184484	156185655
chr7	5prim	156240948	156241154
chr7	5prim	156241761	156242550
chr7	5prim	156300894	156301108
chr7	5prim	156301646	156303890
chr7	5prim	156430898	156431551
chr7	5prim	156628565	156629782
chr7	5prim	156817702	156817977
chr7	5prim	156819938	156820145
chr7	5prim	156852471	156852708
chr7	5prim	157878804	157880697
chr7	5prim	157996633	157997487
chr7	5prim	158095920	158096727
chr7	5prim	158120481	158122223
chr7	5prim	158148460	158149235
chr7	5prim	158155758	158156220
chr7	5prim	158169276	158169481
chr7	5prim	158212035	158212570
chr7	5prim	158213372	158213595
chr7	5prim	158322654	158323792
chr7	5prim	158435983	158437968
