# Supplementary material for: Intergenic, gene terminal, and intragenic CpG islands in the human genome
Source: BMC Genomics. 2010 Jan 19;11:48. doi: 10.1186/1471-2164-11-48 (PMC2817693; doi:10.1186/1471-2164-11-48)
Supplement: Additional file 3 — CGI classes. The archive contains classes of CGIs used for calculation of CAGE tag frequency. [file 1471-2164-11-48-S3.ZIP › 4gr_5prim/4gr_5prim_chr8.txt]

chr8	5prim	169001	169288
chr8	5prim	171838	172862
chr8	5prim	346374	347674
chr8	5prim	671066	671731
chr8	5prim	676830	679496
chr8	5prim	684469	684697
chr8	5prim	725901	726172
chr8	5prim	735683	735889
chr8	5prim	738280	738544
chr8	5prim	1482512	1482740
chr8	5prim	1484138	1485291
chr8	5prim	1698641	1700061
chr8	5prim	1720674	1721336
chr8	5prim	1758768	1760167
chr8	5prim	1767027	1767228
chr8	5prim	1784813	1786182
chr8	5prim	1809009	1809321
chr8	5prim	1908966	1910279
chr8	5prim	1925927	1926697
chr8	5prim	1936652	1938797
chr8	5prim	6250990	6251701
chr8	5prim	6552722	6554066
chr8	5prim	8786062	8788888
chr8	5prim	8897610	8898152
chr8	5prim	9045468	9046763
chr8	5prim	9450791	9451503
chr8	5prim	9949039	9950043
chr8	5prim	10624023	10624296
chr8	5prim	10624714	10628519
chr8	5prim	10734426	10735044
chr8	5prim	11095094	11096652
chr8	5prim	11179304	11180096
chr8	5prim	11242235	11243099
chr8	5prim	11361189	11362107
chr8	5prim	11458745	11459843
chr8	5prim	11597005	11600365
chr8	5prim	11602626	11604621
chr8	5prim	11664500	11665077
chr8	5prim	11697085	11698204
chr8	5prim	11762468	11763009
chr8	5prim	11763234	11763459
chr8	5prim	12088505	12090016
chr8	5prim	12337764	12339251
chr8	5prim	12853169	12854233
chr8	5prim	13033751	13034006
chr8	5prim	13034461	13035285
chr8	5prim	15442007	15442658
chr8	5prim	16903415	16903823
chr8	5prim	16928734	16929710
chr8	5prim	17057807	17059161
chr8	5prim	17148261	17149234
chr8	5prim	17314974	17315491
chr8	5prim	17478933	17479239
chr8	5prim	17702446	17703601
chr8	5prim	17824312	17825552
chr8	5prim	17985769	17986739
chr8	5prim	19215279	19216336
chr8	5prim	19363310	19363535
chr8	5prim	19504185	19504417
chr8	5prim	19718543	19719516
chr8	5prim	19841123	19842286
chr8	5prim	20098826	20099307
chr8	5prim	21825640	21826026
chr8	5prim	21832788	21833888
chr8	5prim	21938191	21938829
chr8	5prim	21970221	21970471
chr8	5prim	21979786	21980579
chr8	5prim	22002514	22002755
chr8	5prim	22003011	22003356
chr8	5prim	22022430	22023274
chr8	5prim	22043477	22044958
chr8	5prim	22054656	22055489
chr8	5prim	22070097	22070504
chr8	5prim	22145312	22145613
chr8	5prim	22158108	22159087
chr8	5prim	22188736	22189302
chr8	5prim	22280464	22281189
chr8	5prim	22354057	22355087
chr8	5prim	22464617	22465580
chr8	5prim	22478479	22479647
chr8	5prim	22492240	22493021
chr8	5prim	22512036	22512453
chr8	5prim	22513068	22513698
chr8	5prim	22518037	22518813
chr8	5prim	22582243	22582702
chr8	5prim	22603431	22609372
chr8	5prim	22912745	22913673
chr8	5prim	22920269	22920533
chr8	5prim	22981600	22982857
chr8	5prim	23016329	23016872
chr8	5prim	23077001	23077533
chr8	5prim	23137901	23138920
chr8	5prim	23159720	23160546
chr8	5prim	23316387	23317812
chr8	5prim	23370609	23371435
chr8	5prim	23442165	23443331
chr8	5prim	23484983	23485210
chr8	5prim	23595752	23596547
chr8	5prim	24826813	24828452
chr8	5prim	25097712	25098737
chr8	5prim	25371203	25372945
chr8	5prim	26204674	26205370
chr8	5prim	26296207	26296934
chr8	5prim	26427089	26428747
chr8	5prim	26490289	26492702
chr8	5prim	26777559	26780483
chr8	5prim	27224122	27224999
chr8	5prim	27239007	27239307
chr8	5prim	27404575	27404800
chr8	5prim	27527871	27528440
chr8	5prim	27546878	27547694
chr8	5prim	27685672	27686153
chr8	5prim	27687765	27688242
chr8	5prim	27751014	27751398
chr8	5prim	28006389	28006787
chr8	5prim	28299603	28300202
chr8	5prim	28407375	28408479
chr8	5prim	28614507	28615879
chr8	5prim	28629516	28629759
chr8	5prim	28803989	28804350
chr8	5prim	29175876	29176706
chr8	5prim	29261583	29265766
chr8	5prim	29266402	29266720
chr8	5prim	30059684	30060241
chr8	5prim	30072177	30073126
chr8	5prim	30133242	30133902
chr8	5prim	30360958	30362420
chr8	5prim	30634712	30635566
chr8	5prim	30704332	30705193
chr8	5prim	30788992	30790017
chr8	5prim	31616067	31617888
chr8	5prim	32524949	32526443
chr8	5prim	33449706	33450420
chr8	5prim	33461713	33462683
chr8	5prim	33491439	33492068
chr8	5prim	33543481	33544437
chr8	5prim	33576457	33577057
chr8	5prim	35212221	35213101
chr8	5prim	35213442	35213653
chr8	5prim	37671102	37675080
chr8	5prim	37712992	37713861
chr8	5prim	37738937	37739928
chr8	5prim	37773206	37775258
chr8	5prim	37826307	37826665
chr8	5prim	37875612	37876497
chr8	5prim	37941643	37943165
chr8	5prim	38006849	38007987
chr8	5prim	38081606	38082610
chr8	5prim	38152565	38153800
chr8	5prim	38207892	38209113
chr8	5prim	38245254	38246189
chr8	5prim	38358499	38359827
chr8	5prim	38362898	38363852
chr8	5prim	38442876	38443227
chr8	5prim	38444248	38445531
chr8	5prim	38733571	38734393
chr8	5prim	38763630	38764917
chr8	5prim	38950749	38951510
chr8	5prim	38972857	38974273
chr8	5prim	39084170	39084580
chr8	5prim	40874321	40874561
chr8	5prim	41285009	41286297
chr8	5prim	41466951	41467738
chr8	5prim	41505605	41506082
chr8	5prim	41554517	41555316
chr8	5prim	41623073	41623423
chr8	5prim	41626673	41627025
chr8	5prim	41774032	41775141
chr8	5prim	42027530	42028738
chr8	5prim	42028986	42029296
chr8	5prim	42128880	42130255
chr8	5prim	42247846	42248298
chr8	5prim	42315017	42315382
chr8	5prim	42368212	42369006
chr8	5prim	42515392	42516352
chr8	5prim	42817026	42817483
chr8	5prim	42817587	42817880
chr8	5prim	42870369	42872289
chr8	5prim	43030372	43031199
chr8	5prim	43067689	43068085
chr8	5prim	43178912	43179130
chr8	5prim	48812319	48814206
chr8	5prim	49035011	49036460
chr8	5prim	49083390	49083967
chr8	5prim	49810255	49810541
chr8	5prim	49998540	49998784
chr8	5prim	50984823	50985413
chr8	5prim	52483715	52484774
chr8	5prim	52973720	52974865
chr8	5prim	53640097	53641180
chr8	5prim	53788558	53790054
chr8	5prim	54014254	54016979
chr8	5prim	54325856	54326996
chr8	5prim	54918129	54918730
chr8	5prim	54952134	54953218
chr8	5prim	54954398	54957694
chr8	5prim	55097218	55097713
chr8	5prim	55176577	55177234
chr8	5prim	55210258	55210558
chr8	5prim	55528733	55530181
chr8	5prim	55532723	55535078
chr8	5prim	55696356	55696586
chr8	5prim	56176210	56178315
chr8	5prim	56848046	56848761
chr8	5prim	56954669	56955879
chr8	5prim	57149110	57149862
chr8	5prim	57188100	57189097
chr8	5prim	57286126	57287551
chr8	5prim	57394924	57395349
chr8	5prim	57520680	57521969
chr8	5prim	57522453	57522668
chr8	5prim	57523139	57523369
chr8	5prim	58068254	58069006
chr8	5prim	58355053	58355438
chr8	5prim	59220721	59221968
chr8	5prim	59628017	59628657
chr8	5prim	59734157	59735080
chr8	5prim	60192688	60194910
chr8	5prim	60195086	60195300
chr8	5prim	61355866	61356749
chr8	5prim	61591728	61592727
chr8	5prim	61753361	61755734
chr8	5prim	61789199	61789628
chr8	5prim	62789110	62790065
chr8	5prim	63323152	63324618
chr8	5prim	64113676	64114658
chr8	5prim	64160781	64161291
chr8	5prim	64243228	64244320
chr8	5prim	65653637	65653873
chr8	5prim	65655489	65657006
chr8	5prim	65661155	65661382
chr8	5prim	65873544	65874276
chr8	5prim	66708612	66708954
chr8	5prim	66719318	66720067
chr8	5prim	66916143	66917504
chr8	5prim	67251803	67252516
chr8	5prim	67503350	67504665
chr8	5prim	67507051	67507543
chr8	5prim	67513841	67514393
chr8	5prim	67741248	67742063
chr8	5prim	67849859	67850341
chr8	5prim	68103245	68103551
chr8	5prim	68138994	68140002
chr8	5prim	68417683	68418828
chr8	5prim	69027138	69027500
chr8	5prim	69405474	69406357
chr8	5prim	70906652	70909995
chr8	5prim	71144427	71147442
chr8	5prim	71476699	71479324
chr8	5prim	71682234	71683411
chr8	5prim	71743604	71744204
chr8	5prim	72916428	72917309
chr8	5prim	72918337	72919221
chr8	5prim	73150034	73150577
chr8	5prim	73611213	73612279
chr8	5prim	74083412	74084106
chr8	5prim	74167575	74168410
chr8	5prim	74368777	74370733
chr8	5prim	74523603	74523963
chr8	5prim	74821044	74822382
chr8	5prim	74952896	74953966
chr8	5prim	75046788	75047156
chr8	5prim	75050929	75051479
chr8	5prim	75395204	75396656
chr8	5prim	75425076	75425599
chr8	5prim	76059083	76059671
chr8	5prim	77756810	77757415
chr8	5prim	78074687	78075612
chr8	5prim	79590988	79591309
chr8	5prim	79740667	79741222
chr8	5prim	79879236	79879958
chr8	5prim	80686530	80688320
chr8	5prim	80840136	80840551
chr8	5prim	80842224	80843562
chr8	5prim	81104672	81105376
chr8	5prim	81245875	81246612
chr8	5prim	81560984	81562173
chr8	5prim	81947980	81948593
chr8	5prim	81948808	81949019
chr8	5prim	82186410	82187038
chr8	5prim	82354933	82356240
chr8	5prim	82760822	82761239
chr8	5prim	82795528	82796227
chr8	5prim	82807158	82807404
chr8	5prim	82916609	82917031
chr8	5prim	85259314	85259802
chr8	5prim	86206557	86207116
chr8	5prim	86276453	86277539
chr8	5prim	86319673	86320255
chr8	5prim	86345087	86345420
chr8	5prim	86538017	86538448
chr8	5prim	86562752	86563966
chr8	5prim	87150769	87151162
chr8	5prim	87423660	87424562
chr8	5prim	87589689	87590232
chr8	5prim	87595676	87596388
chr8	5prim	88955287	88955561
chr8	5prim	89409081	89409597
chr8	5prim	90838661	90839592
chr8	5prim	90983370	90984513
chr8	5prim	91065548	91066133
chr8	5prim	91082317	91083442
chr8	5prim	91726565	91727955
chr8	5prim	91872832	91873317
chr8	5prim	92151412	92152161
chr8	5prim	94046969	94047645
chr8	5prim	94781542	94782521
chr8	5prim	94822151	94822675
chr8	5prim	94836176	94836390
chr8	5prim	94997694	94999300
chr8	5prim	95343586	95343831
chr8	5prim	95556106	95556550
chr8	5prim	95634833	95635187
chr8	5prim	95720382	95720936
chr8	5prim	95721631	95722049
chr8	5prim	95723074	95723909
chr8	5prim	95800974	95801625
chr8	5prim	95904425	95905108
chr8	5prim	95975964	95978264
chr8	5prim	96029927	96031560
chr8	5prim	96106194	96106776
chr8	5prim	96214936	96215905
chr8	5prim	96350020	96350923
chr8	5prim	97240981	97241198
chr8	5prim	97241810	97243056
chr8	5prim	97342791	97343943
chr8	5prim	97574923	97576783
chr8	5prim	97726350	97727119
chr8	5prim	98358780	98359580
chr8	5prim	98725329	98726406
chr8	5prim	98857011	98858050
chr8	5prim	98950487	98951019
chr8	5prim	99126713	99127076
chr8	5prim	99127421	99127849
chr8	5prim	99145930	99146420
chr8	5prim	99198610	99199031
chr8	5prim	99375079	99375902
chr8	5prim	99507868	99509601
chr8	5prim	99906637	99907112
chr8	5prim	100021196	100023862
chr8	5prim	100025734	100026199
chr8	5prim	100029673	100030614
chr8	5prim	100094322	100095175
chr8	5prim	100974747	100975179
chr8	5prim	101187098	101187869
chr8	5prim	101239337	101240003
chr8	5prim	101390744	101391890
chr8	5prim	101640691	101641280
chr8	5prim	101730847	101731198
chr8	5prim	101802389	101804398
chr8	5prim	102031820	102034603
chr8	5prim	102286493	102287637
chr8	5prim	102573654	102574017
chr8	5prim	102574688	102575606
chr8	5prim	103319929	103320385
chr8	5prim	103320656	103320927
chr8	5prim	103493221	103494330
chr8	5prim	103735333	103738037
chr8	5prim	103944398	103946260
chr8	5prim	104102323	104102740
chr8	5prim	104221902	104222566
chr8	5prim	104379985	104380796
chr8	5prim	104452585	104453285
chr8	5prim	104496070	104496999
chr8	5prim	104580046	104583089
chr8	5prim	105547848	105548516
chr8	5prim	105669629	105670880
chr8	5prim	106399694	106401296
chr8	5prim	107738953	107739767
chr8	5prim	109163661	109165025
chr8	5prim	109329702	109330303
chr8	5prim	109524776	109525439
chr8	5prim	109868605	109869023
chr8	5prim	110415092	110416080
chr8	5prim	110443728	110443969
chr8	5prim	110620912	110621819
chr8	5prim	110725971	110726467
chr8	5prim	110772585	110773073
chr8	5prim	111055289	111056159
chr8	5prim	111057033	111057248
chr8	5prim	116729606	116729921
chr8	5prim	116748872	116749110
chr8	5prim	116750554	116750797
chr8	5prim	117837111	117837320
chr8	5prim	117847668	117848327
chr8	5prim	117955465	117956500
chr8	5prim	118602036	118602492
chr8	5prim	119193155	119193613
chr8	5prim	119703107	119703494
chr8	5prim	120033127	120033359
chr8	5prim	120033570	120033818
chr8	5prim	120497579	120498359
chr8	5prim	120913979	120914296
chr8	5prim	120936966	120937621
chr8	5prim	120954995	120955791
chr8	5prim	121205045	121205322
chr8	5prim	121206280	121207102
chr8	5prim	121526534	121526838
chr8	5prim	121892715	121893901
chr8	5prim	122720846	122721570
chr8	5prim	123861550	123864123
chr8	5prim	124123238	124123914
chr8	5prim	124154083	124154499
chr8	5prim	124322235	124322888
chr8	5prim	124355390	124356847
chr8	5prim	124477273	124478219
chr8	5prim	124497786	124498606
chr8	5prim	124621720	124623198
chr8	5prim	124849467	124850446
chr8	5prim	125452998	125454618
chr8	5prim	125555702	125556803
chr8	5prim	125620392	125620702
chr8	5prim	125808866	125810447
chr8	5prim	126172942	126173304
chr8	5prim	126510653	126512734
chr8	5prim	126513414	126513622
chr8	5prim	127637858	127640055
chr8	5prim	128815432	128815662
chr8	5prim	128816987	128820461
chr8	5prim	131020554	131021833
chr8	5prim	131065103	131065331
chr8	5prim	131097673	131098277
chr8	5prim	132121385	132123931
chr8	5prim	133561580	133562768
chr8	5prim	133756755	133757180
chr8	5prim	133856623	133857073
chr8	5prim	134377510	134379327
chr8	5prim	134651151	134654057
chr8	5prim	135793952	135794747
chr8	5prim	136538121	136538481
chr8	5prim	136538608	136539524
chr8	5prim	140783767	140787441
chr8	5prim	141418022	141418377
chr8	5prim	141428337	141428803
chr8	5prim	141536400	141537109
chr8	5prim	141590051	141591642
chr8	5prim	141713611	141714780
chr8	5prim	141715257	141715696
chr8	5prim	142079622	142081089
chr8	5prim	142207390	142208524
chr8	5prim	142252614	142252949
chr8	5prim	142284873	142285481
chr8	5prim	142288379	142288627
chr8	5prim	142290198	142290664
chr8	5prim	142306219	142306542
chr8	5prim	142436232	142437042
chr8	5prim	143469538	143470138
chr8	5prim	143481923	143482956
chr8	5prim	143483318	143483602
chr8	5prim	143542447	143543180
chr8	5prim	143691432	143693168
chr8	5prim	143778583	143779611
chr8	5prim	143804790	143806312
chr8	5prim	143855281	143856413
chr8	5prim	143913137	143913407
chr8	5prim	144170831	144171057
chr8	5prim	144171196	144171968
chr8	5prim	144312136	144313488
chr8	5prim	144399478	144400920
chr8	5prim	144403740	144404118
chr8	5prim	144420423	144421445
chr8	5prim	144429372	144430450
chr8	5prim	144432041	144432879
chr8	5prim	144442821	144443451
chr8	5prim	144444306	144445214
chr8	5prim	144488087	144488429
chr8	5prim	144521751	144522932
chr8	5prim	144581993	144585100
chr8	5prim	144694277	144695060
chr8	5prim	144711539	144711915
chr8	5prim	144713752	144714275
chr8	5prim	144720474	144720885
chr8	5prim	144722715	144723431
chr8	5prim	144724917	144725119
chr8	5prim	144730888	144731778
chr8	5prim	144747131	144747350
chr8	5prim	144750380	144752994
chr8	5prim	144762543	144763412
chr8	5prim	144767471	144767951
chr8	5prim	144770376	144771624
chr8	5prim	144838489	144838981
chr8	5prim	144847997	144848722
chr8	5prim	144870475	144871026
chr8	5prim	144872945	144873323
chr8	5prim	144880209	144882966
chr8	5prim	144883225	144883434
chr8	5prim	144914952	144915530
chr8	5prim	144969271	144970342
chr8	5prim	144983043	144984063
chr8	5prim	144989866	144990306
chr8	5prim	144993632	144993902
chr8	5prim	144994732	144995100
chr8	5prim	144995478	144995796
chr8	5prim	145088405	145088904
chr8	5prim	145089856	145090432
chr8	5prim	145090803	145091202
chr8	5prim	145096437	145097167
chr8	5prim	145099899	145100340
chr8	5prim	145119281	145124293
chr8	5prim	145135907	145137374
chr8	5prim	145205187	145205963
chr8	5prim	145209164	145210223
chr8	5prim	145221538	145222428
chr8	5prim	145230455	145232056
chr8	5prim	145235056	145237455
chr8	5prim	145264284	145265525
chr8	5prim	145273939	145275579
chr8	5prim	145329788	145330265
chr8	5prim	145365538	145365785
chr8	5prim	145393135	145393946
chr8	5prim	145408312	145409553
chr8	5prim	145433411	145433658
chr8	5prim	145461041	145461852
chr8	5prim	145472792	145473106
chr8	5prim	145480888	145481168
chr8	5prim	145485527	145486767
chr8	5prim	145520792	145522025
chr8	5prim	145526150	145533118
chr8	5prim	145533403	145533623
chr8	5prim	145552139	145553573
chr8	5prim	145568222	145569396
chr8	5prim	145587622	145590683
chr8	5prim	145592393	145592699
chr8	5prim	145593787	145594133
chr8	5prim	145605198	145606030
chr8	5prim	145608773	145609990
chr8	5prim	145612723	145612926
chr8	5prim	145620242	145620522
chr8	5prim	145624143	145624953
chr8	5prim	145625325	145625618
chr8	5prim	145638387	145638588
chr8	5prim	145639918	145641268
chr8	5prim	145661413	145663313
chr8	5prim	145668687	145669592
chr8	5prim	145671046	145671630
chr8	5prim	145673846	145674739
chr8	5prim	145696268	145697515
chr8	5prim	145701198	145703013
chr8	5prim	145704601	145706178
chr8	5prim	145713272	145714634
chr8	5prim	145716591	145716837
chr8	5prim	145722763	145727134
chr8	5prim	145729293	145729500
chr8	5prim	145801507	145802020
chr8	5prim	145982994	145983717
chr8	5prim	145987731	145989468
chr8	5prim	145994706	145995538
chr8	5prim	146022637	146024096
chr8	5prim	146048735	146049685
chr8	5prim	146096892	146098859
chr8	5prim	146146639	146147141
chr8	5prim	146198750	146199725
chr8	5prim	146248058	146248295
chr8	5prim	146248605	146249200
