# Supplementary material for: Intergenic, gene terminal, and intragenic CpG islands in the human genome
Source: BMC Genomics. 2010 Jan 19;11:48. doi: 10.1186/1471-2164-11-48 (PMC2817693; doi:10.1186/1471-2164-11-48)
Supplement: Additional file 3 — CGI classes. The archive contains classes of CGIs used for calculation of CAGE tag frequency. [file 1471-2164-11-48-S3.ZIP › 4gr_5prim/4gr_5prim_chr9.txt]

chr9	5prim	102916	104839
chr9	5prim	106701	108177
chr9	5prim	168851	169249
chr9	5prim	204586	205431
chr9	5prim	460108	460324
chr9	5prim	493936	495722
chr9	5prim	697021	697420
chr9	5prim	831374	833364
chr9	5prim	966162	967828
chr9	5prim	1040078	1040510
chr9	5prim	1041819	1042240
chr9	5prim	2004831	2008105
chr9	5prim	2037212	2037801
chr9	5prim	2611308	2613685
chr9	5prim	2707903	2708953
chr9	5prim	2833965	2834308
chr9	5prim	3516015	3516945
chr9	5prim	4480262	4480916
chr9	5prim	4481167	4481418
chr9	5prim	4652252	4652951
chr9	5prim	4669325	4669999
chr9	5prim	4730694	4731868
chr9	5prim	4782556	4783553
chr9	5prim	4974543	4975630
chr9	5prim	5030734	5031922
chr9	5prim	5032797	5033270
chr9	5prim	5175333	5175780
chr9	5prim	5293860	5294476
chr9	5prim	5329026	5329678
chr9	5prim	5427566	5427996
chr9	5prim	5440409	5440629
chr9	5prim	5618570	5619743
chr9	5prim	5822579	5823261
chr9	5prim	5996964	5998676
chr9	5prim	6402353	6404097
chr9	5prim	6635080	6635975
chr9	5prim	6747336	6748872
chr9	5prim	7789355	7789846
chr9	5prim	8847485	8848708
chr9	5prim	12765486	12765813
chr9	5prim	14302952	14305351
chr9	5prim	14683030	14683576
chr9	5prim	15296722	15297386
chr9	5prim	15412521	15413200
chr9	5prim	15500176	15501338
chr9	5prim	15542733	15543334
chr9	5prim	16716859	16717273
chr9	5prim	16818935	16819169
chr9	5prim	16860123	16862020
chr9	5prim	17124821	17125706
chr9	5prim	17568721	17569804
chr9	5prim	19017850	19018064
chr9	5prim	19039081	19039949
chr9	5prim	19092470	19093110
chr9	5prim	19117179	19117880
chr9	5prim	19369794	19370341
chr9	5prim	19398498	19399285
chr9	5prim	19778215	19779288
chr9	5prim	20610728	20611862
chr9	5prim	20674026	20674636
chr9	5prim	21021513	21021823
chr9	5prim	21325125	21325560
chr9	5prim	21792524	21792981
chr9	5prim	21955096	21955747
chr9	5prim	21958358	21958728
chr9	5prim	21960913	21961190
chr9	5prim	21964578	21965306
chr9	5prim	21979773	21980108
chr9	5prim	21984101	21985910
chr9	5prim	21998657	21999471
chr9	5prim	22436681	22437695
chr9	5prim	23810691	23812135
chr9	5prim	23812412	23812667
chr9	5prim	25667494	25668684
chr9	5prim	26882288	26882936
chr9	5prim	26936847	26937578
chr9	5prim	26946301	26946770
chr9	5prim	27518357	27518725
chr9	5prim	27518976	27519885
chr9	5prim	27562966	27563385
chr9	5prim	27563759	27563987
chr9	5prim	32374420	32374911
chr9	5prim	32516144	32516424
chr9	5prim	32540559	32542532
chr9	5prim	32556741	32557004
chr9	5prim	32562996	32563227
chr9	5prim	32772936	32773625
chr9	5prim	32945651	32946278
chr9	5prim	32991216	32991668
chr9	5prim	33015082	33015797
chr9	5prim	33066492	33066775
chr9	5prim	33156700	33157934
chr9	5prim	33253781	33255118
chr9	5prim	33280318	33281003
chr9	5prim	33437446	33437824
chr9	5prim	33513494	33514796
chr9	5prim	33740519	33741160
chr9	5prim	33806798	33808300
chr9	5prim	34038639	34039615
chr9	5prim	34116266	34116959
chr9	5prim	34168951	34169480
chr9	5prim	34319006	34319499
chr9	5prim	34360773	34362902
chr9	5prim	34366500	34367187
chr9	5prim	34367401	34367610
chr9	5prim	34369541	34370017
chr9	5prim	34370210	34370446
chr9	5prim	34370737	34371151
chr9	5prim	34390837	34391082
chr9	5prim	34447375	34448892
chr9	5prim	34512724	34513357
chr9	5prim	34567866	34568258
chr9	5prim	34579113	34581978
chr9	5prim	34601950	34602641
chr9	5prim	34613512	34614081
chr9	5prim	34627200	34628082
chr9	5prim	34636586	34637003
chr9	5prim	34654930	34655687
chr9	5prim	34947717	34948472
chr9	5prim	34979555	34979875
chr9	5prim	35061756	35062885
chr9	5prim	35069628	35070213
chr9	5prim	35086152	35086673
chr9	5prim	35092695	35093463
chr9	5prim	35101267	35101504
chr9	5prim	35105701	35106446
chr9	5prim	35151874	35152409
chr9	5prim	35479704	35480700
chr9	5prim	35593968	35595991
chr9	5prim	35606980	35607324
chr9	5prim	35647752	35648777
chr9	5prim	35655059	35655364
chr9	5prim	35665648	35666375
chr9	5prim	35679610	35681101
chr9	5prim	35722124	35722757
chr9	5prim	35738653	35739512
chr9	5prim	35780823	35781149
chr9	5prim	35781584	35781924
chr9	5prim	35802090	35802389
chr9	5prim	35804649	35805119
chr9	5prim	35818737	35819423
chr9	5prim	35836310	35836638
chr9	5prim	36026798	36027564
chr9	5prim	36126188	36127229
chr9	5prim	36156198	36156829
chr9	5prim	36180870	36181536
chr9	5prim	36390251	36391327
chr9	5prim	36562703	36563073
chr9	5prim	37024135	37028341
chr9	5prim	37110050	37110985
chr9	5prim	37412568	37412915
chr9	5prim	37454814	37456569
chr9	5prim	37475801	37476099
chr9	5prim	37582198	37582734
chr9	5prim	37640696	37641409
chr9	5prim	37743655	37743949
chr9	5prim	37774749	37775345
chr9	5prim	37777074	37777609
chr9	5prim	37790565	37791563
chr9	5prim	37893630	37894475
chr9	5prim	38057683	38059628
chr9	5prim	38059784	38059991
chr9	5prim	38382509	38383187
chr9	5prim	38413947	38414584
chr9	5prim	38609908	38612631
chr9	5prim	39278077	39278594
chr9	5prim	40362581	40363078
chr9	5prim	40521055	40521495
chr9	5prim	44199183	44199386
chr9	5prim	44381436	44381760
chr9	5prim	45163700	45165429
chr9	5prim	45517364	45519008
chr9	5prim	64234736	64235100
chr9	5prim	65354686	65354889
chr9	5prim	66276316	66276519
chr9	5prim	66415624	66417353
chr9	5prim	66957687	66958777
chr9	5prim	67935890	67937365
chr9	5prim	67998546	67998835
chr9	5prim	68086221	68086510
chr9	5prim	68147442	68148665
chr9	5prim	68150828	68151031
chr9	5prim	68151599	68152277
chr9	5prim	68201103	68202158
chr9	5prim	68549252	68550491
chr9	5prim	68624347	68625046
chr9	5prim	68857961	68858461
chr9	5prim	68880200	68880730
chr9	5prim	69018269	69019096
chr9	5prim	69360441	69360654
chr9	5prim	69360775	69361728
chr9	5prim	69516358	69517635
chr9	5prim	69603962	69604657
chr9	5prim	69888390	69888831
chr9	5prim	70103243	70103818
chr9	5prim	70256884	70258738
chr9	5prim	71291067	71291651
chr9	5prim	71612631	71614256
chr9	5prim	71754803	71756233
chr9	5prim	71993795	71994457
chr9	5prim	72208699	72210298
chr9	5prim	74341332	74341596
chr9	5prim	74342266	74343137
chr9	5prim	74343263	74343481
chr9	5prim	74731647	74732072
chr9	5prim	74796327	74797592
chr9	5prim	74872258	74873149
chr9	5prim	74932439	74933373
chr9	5prim	75734784	75735037
chr9	5prim	75735157	75736674
chr9	5prim	75736905	75737206
chr9	5prim	76238191	76239316
chr9	5prim	76303461	76304115
chr9	5prim	76750357	76751062
chr9	5prim	76860522	76861303
chr9	5prim	76862880	76865584
chr9	5prim	76867368	76867723
chr9	5prim	77021624	77022882
chr9	5prim	77492000	77493255
chr9	5prim	77875435	77877057
chr9	5prim	78141333	78142165
chr9	5prim	79415033	79418114
chr9	5prim	81531693	81534555
chr9	5prim	82906569	82907875
chr9	5prim	83381907	83383331
chr9	5prim	83467520	83468090
chr9	5prim	83551571	83552769
chr9	5prim	83661508	83662648
chr9	5prim	83765296	83766200
chr9	5prim	83800601	83801581
chr9	5prim	83823880	83825696
chr9	5prim	84512732	84515258
chr9	5prim	85367163	85367539
chr9	5prim	85585694	85586919
chr9	5prim	85785255	85786192
chr9	5prim	85943259	85944462
chr9	5prim	86126295	86127275
chr9	5prim	86198561	86199458
chr9	5prim	86790138	86792201
chr9	5prim	86793044	86793252
chr9	5prim	86992890	86993321
chr9	5prim	87342068	87343371
chr9	5prim	87570269	87571096
chr9	5prim	87818763	87819361
chr9	5prim	88232295	88233884
chr9	5prim	88379499	88380202
chr9	5prim	88835318	88835695
chr9	5prim	88835889	88836377
chr9	5prim	88845454	88845799
chr9	5prim	89022216	89023165
chr9	5prim	89154926	89156193
chr9	5prim	89162838	89163461
chr9	5prim	89448387	89448813
chr9	5prim	89449325	89450965
chr9	5prim	90484530	90484867
chr9	5prim	90643330	90644101
chr9	5prim	91203348	91203756
chr9	5prim	91262962	91263549
chr9	5prim	91265206	91266851
chr9	5prim	91728208	91728519
chr9	5prim	91742120	91742373
chr9	5prim	91790672	91792630
chr9	5prim	91956827	91957337
chr9	5prim	92135317	92135854
chr9	5prim	92167504	92168161
chr9	5prim	92511367	92512226
chr9	5prim	92606014	92607380
chr9	5prim	92648984	92651810
chr9	5prim	92900299	92901081
chr9	5prim	92937294	92938687
chr9	5prim	92975562	92976571
chr9	5prim	93025702	93027390
chr9	5prim	93148696	93148935
chr9	5prim	93292895	93294508
chr9	5prim	93408321	93408726
chr9	5prim	93417595	93419391
chr9	5prim	93792881	93797741
chr9	5prim	93800141	93802744
chr9	5prim	93872207	93872991
chr9	5prim	94480841	94481622
chr9	5prim	94568373	94568727
chr9	5prim	95134231	95134471
chr9	5prim	95154982	95155296
chr9	5prim	95158744	95159768
chr9	5prim	95348030	95351009
chr9	5prim	95352198	95352938
chr9	5prim	95353233	95353463
chr9	5prim	95357683	95359309
chr9	5prim	95716800	95718000
chr9	5prim	96225079	96225404
chr9	5prim	96259034	96261278
chr9	5prim	96291719	96293062
chr9	5prim	96460369	96461791
chr9	5prim	96496459	96497381
chr9	5prim	96619580	96620027
chr9	5prim	96695956	96696495
chr9	5prim	96854653	96855657
chr9	5prim	96880411	96881279
chr9	5prim	96918762	96919610
chr9	5prim	97041691	97041981
chr9	5prim	97080018	97080375
chr9	5prim	97149445	97149906
chr9	5prim	97253654	97254501
chr9	5prim	97474895	97475969
chr9	5prim	97538651	97539330
chr9	5prim	97693493	97694177
chr9	5prim	97694789	97697065
chr9	5prim	97699539	97699747
chr9	5prim	97764053	97764606
chr9	5prim	97824537	97827323
chr9	5prim	97898284	97898923
chr9	5prim	97960653	97961215
chr9	5prim	98033841	98034148
chr9	5prim	98034305	98034720
chr9	5prim	98096937	98098136
chr9	5prim	98549134	98551709
chr9	5prim	98637884	98638769
chr9	5prim	98649460	98649904
chr9	5prim	98785462	98786237
chr9	5prim	98946549	98947852
chr9	5prim	99063274	99064516
chr9	5prim	99661346	99667116
chr9	5prim	99670297	99670858
chr9	5prim	99748471	99749028
chr9	5prim	99940330	99941232
chr9	5prim	100194150	100194969
chr9	5prim	100269331	100269575
chr9	5prim	100314726	100316182
chr9	5prim	100870167	100871319
chr9	5prim	100871499	100871728
chr9	5prim	101240408	101241083
chr9	5prim	101327802	101329056
chr9	5prim	101375472	101375787
chr9	5prim	101436562	101436843
chr9	5prim	101579404	101580631
chr9	5prim	103935517	103936348
chr9	5prim	104589461	104590323
chr9	5prim	104605727	104606334
chr9	5prim	104768324	104768601
chr9	5prim	104769402	104770353
chr9	5prim	105086022	105087476
chr9	5prim	105289640	105290308
chr9	5prim	105399800	105400195
chr9	5prim	105536255	105537040
chr9	5prim	106701979	106702758
chr9	5prim	107124667	107125858
chr9	5prim	107329303	107332215
chr9	5prim	108696875	108697699
chr9	5prim	108775251	108776511
chr9	5prim	108854596	108855489
chr9	5prim	109160957	109162460
chr9	5prim	109162888	109163104
chr9	5prim	109341565	109341872
chr9	5prim	109482322	109482904
chr9	5prim	109621686	109622222
chr9	5prim	109890413	109890683
chr9	5prim	110097300	110098852
chr9	5prim	110420768	110421584
chr9	5prim	110879468	110880930
chr9	5prim	111366935	111367250
chr9	5prim	111440965	111441315
chr9	5prim	111472901	111473760
chr9	5prim	111503124	111503863
chr9	5prim	111636842	111637131
chr9	5prim	111738173	111739328
chr9	5prim	112016575	112017379
chr9	5prim	112174704	112175474
chr9	5prim	112221409	112222193
chr9	5prim	112328283	112329299
chr9	5prim	112355292	112355578
chr9	5prim	112559637	112560036
chr9	5prim	112732001	112733003
chr9	5prim	112898391	112898898
chr9	5prim	112992635	112993361
chr9	5prim	113062973	113063663
chr9	5prim	113117103	113117783
chr9	5prim	113181963	113182271
chr9	5prim	113191217	113191743
chr9	5prim	113218508	113218860
chr9	5prim	113242762	113243402
chr9	5prim	113251857	113252644
chr9	5prim	113305317	113305687
chr9	5prim	113425954	113426157
chr9	5prim	113718148	113718528
chr9	5prim	113890892	113891943
chr9	5prim	113940027	113940249
chr9	5prim	113940533	113941145
chr9	5prim	113995829	113996576
chr9	5prim	113997255	113997572
chr9	5prim	113997853	113998076
chr9	5prim	114239693	114240618
chr9	5prim	114346022	114347648
chr9	5prim	114429441	114429942
chr9	5prim	114453038	114453630
chr9	5prim	115995916	115996729
chr9	5prim	116529027	116529321
chr9	5prim	117056351	117056564
chr9	5prim	117254807	117257050
chr9	5prim	119210640	119211768
chr9	5prim	120421680	120422067
chr9	5prim	120634953	120635407
chr9	5prim	120684597	120685139
chr9	5prim	120718374	120719490
chr9	5prim	120770325	120771229
chr9	5prim	121042921	121044032
chr9	5prim	121141359	121141783
chr9	5prim	121211611	121212649
chr9	5prim	121439992	121441936
chr9	5prim	121493066	121493747
chr9	5prim	121540521	121540915
chr9	5prim	121541351	121541744
chr9	5prim	121578067	121578516
chr9	5prim	121601800	121602100
chr9	5prim	121934378	121935373
chr9	5prim	122001504	122001724
chr9	5prim	122067297	122070640
chr9	5prim	122106369	122106804
chr9	5prim	122669969	122670478
chr9	5prim	122746668	122747358
chr9	5prim	122773230	122773667
chr9	5prim	122782652	122783151
chr9	5prim	123110445	123110901
chr9	5prim	123207750	123208311
chr9	5prim	123208884	123209156
chr9	5prim	123212552	123212807
chr9	5prim	123214961	123215747
chr9	5prim	123850217	123851645
chr9	5prim	123852800	123860507
chr9	5prim	124099803	124100295
chr9	5prim	124256920	124257372
chr9	5prim	124292178	124292618
chr9	5prim	124294845	124295576
chr9	5prim	124344724	124347213
chr9	5prim	124611594	124613245
chr9	5prim	124618778	124619635
chr9	5prim	124703111	124704040
chr9	5prim	124710697	124711818
chr9	5prim	124782685	124783183
chr9	5prim	124985229	124985501
chr9	5prim	125030945	125031817
chr9	5prim	125042097	125042679
chr9	5prim	125082499	125083526
chr9	5prim	125103487	125104150
chr9	5prim	125548823	125549189
chr9	5prim	125587875	125590224
chr9	5prim	126168200	126168548
chr9	5prim	126179925	126180128
chr9	5prim	126324291	126324801
chr9	5prim	126341415	126341710
chr9	5prim	126452291	126457660
chr9	5prim	126646698	126647357
chr9	5prim	126674911	126675138
chr9	5prim	126702165	126703128
chr9	5prim	126756318	126756969
chr9	5prim	126757260	126757563
chr9	5prim	127238328	127238611
chr9	5prim	127238764	127240044
chr9	5prim	127246332	127246745
chr9	5prim	127265830	127266714
chr9	5prim	127292697	127293889
chr9	5prim	127350791	127351001
chr9	5prim	127368915	127369144
chr9	5prim	127410094	127410734
chr9	5prim	127411091	127411488
chr9	5prim	127453662	127454439
chr9	5prim	127556749	127557700
chr9	5prim	127576816	127577400
chr9	5prim	127595961	127597403
chr9	5prim	127613007	127613436
chr9	5prim	127626818	127628671
chr9	5prim	127644417	127645120
chr9	5prim	127696173	127696412
chr9	5prim	127719292	127719729
chr9	5prim	127740661	127741601
chr9	5prim	127758674	127759166
chr9	5prim	127768932	127769769
chr9	5prim	127779313	127779820
chr9	5prim	127780211	127780509
chr9	5prim	127786414	127786827
chr9	5prim	127787208	127787410
chr9	5prim	127909089	127910503
chr9	5prim	127969204	127970643
chr9	5prim	128002065	128002482
chr9	5prim	128033073	128033805
chr9	5prim	128034720	128035052
chr9	5prim	128045018	128046070
chr9	5prim	128092008	128092983
chr9	5prim	128117145	128118249
chr9	5prim	128164095	128165025
chr9	5prim	128182004	128182852
chr9	5prim	128213120	128213512
chr9	5prim	128262022	128262889
chr9	5prim	128297654	128298963
chr9	5prim	128346392	128346831
chr9	5prim	128393782	128395050
chr9	5prim	128498225	128499001
chr9	5prim	128530526	128532236
chr9	5prim	128544397	128545384
chr9	5prim	128565769	128566308
chr9	5prim	128613333	128614249
chr9	5prim	128628848	128629100
chr9	5prim	128660144	128661155
chr9	5prim	128671305	128671800
chr9	5prim	128723465	128724303
chr9	5prim	128749436	128750646
chr9	5prim	128788907	128790118
chr9	5prim	128869702	128869997
chr9	5prim	128878281	128878834
chr9	5prim	128922485	128923302
chr9	5prim	128952178	128953513
chr9	5prim	129015823	129020575
chr9	5prim	129162425	129163136
chr9	5prim	129178677	129179170
chr9	5prim	129330020	129330593
chr9	5prim	129461986	129462558
chr9	5prim	129467898	129468302
chr9	5prim	129483426	129484297
chr9	5prim	129507011	129507233
chr9	5prim	129507462	129507725
chr9	5prim	129508049	129508363
chr9	5prim	129644870	129645587
chr9	5prim	129665745	129666124
chr9	5prim	129676773	129677875
chr9	5prim	129883833	129885557
chr9	5prim	129895320	129896169
chr9	5prim	130013767	130014037
chr9	5prim	130014583	130015097
chr9	5prim	130338147	130339002
chr9	5prim	130349418	130350364
chr9	5prim	130484183	130485050
chr9	5prim	130564088	130571963
chr9	5prim	130598636	130599005
chr9	5prim	130617419	130618455
chr9	5prim	130739814	130740839
chr9	5prim	130834558	130835007
chr9	5prim	130843185	130845335
chr9	5prim	130913913	130914564
chr9	5prim	131001224	131002132
chr9	5prim	131030338	131030860
chr9	5prim	131181407	131182569
chr9	5prim	131407747	131408346
chr9	5prim	131435579	131436727
chr9	5prim	131984514	131984889
chr9	5prim	132066267	132068487
chr9	5prim	132069227	132069532
chr9	5prim	132259488	132260337
chr9	5prim	132311606	132311869
chr9	5prim	132314864	132315451
chr9	5prim	132484718	132488140
chr9	5prim	132574555	132576016
chr9	5prim	132782901	132783938
chr9	5prim	132849080	132850083
chr9	5prim	132894611	132894818
chr9	5prim	132934966	132936104
chr9	5prim	133025523	133026508
chr9	5prim	133053777	133054666
chr9	5prim	133067970	133069131
chr9	5prim	133179585	133180919
chr9	5prim	133232358	133232801
chr9	5prim	133243984	133245314
chr9	5prim	133252901	133253520
chr9	5prim	133271860	133273103
chr9	5prim	133312234	133313037
chr9	5prim	133323120	133323714
chr9	5prim	133324292	133324790
chr9	5prim	133354230	133355081
chr9	5prim	133373534	133374318
chr9	5prim	133428921	133429828
chr9	5prim	133596127	133596450
chr9	5prim	133597238	133597700
chr9	5prim	133788015	133788456
chr9	5prim	133885784	133888235
chr9	5prim	133920017	133921002
chr9	5prim	133948052	133948262
chr9	5prim	133948697	133948930
chr9	5prim	134030021	134031552
chr9	5prim	134557261	134557591
chr9	5prim	134759304	134760342
chr9	5prim	134886458	134886687
chr9	5prim	134918889	134919223
chr9	5prim	135193055	135193672
chr9	5prim	135204766	135206797
chr9	5prim	135596683	135598359
chr9	5prim	135603168	135603397
chr9	5prim	135603708	135603917
chr9	5prim	135605257	135605541
chr9	5prim	135605782	135606012
chr9	5prim	135617339	135619216
chr9	5prim	135817228	135817449
chr9	5prim	135819472	135820198
chr9	5prim	135909826	135910039
chr9	5prim	135935721	135937044
chr9	5prim	136078584	136079384
chr9	5prim	136167415	136169966
chr9	5prim	136192593	136193412
chr9	5prim	136211782	136213791
chr9	5prim	136240566	136240793
chr9	5prim	136316365	136321417
chr9	5prim	136322610	136322938
chr9	5prim	136504653	136505066
chr9	5prim	136507113	136507365
chr9	5prim	136541028	136541727
chr9	5prim	136569923	136570650
chr9	5prim	136577377	136577684
chr9	5prim	136580304	136581632
chr9	5prim	136588597	136588806
chr9	5prim	136589191	136589425
chr9	5prim	136608676	136610338
chr9	5prim	136617555	136617758
chr9	5prim	136621474	136621703
chr9	5prim	136652947	136655011
chr9	5prim	136667239	136667824
chr9	5prim	136669026	136669697
chr9	5prim	136670857	136671124
chr9	5prim	136672042	136672877
chr9	5prim	136673249	136673547
chr9	5prim	136674877	136676225
chr9	5prim	136676715	136677406
chr9	5prim	136678525	136678738
chr9	5prim	136679906	136680263
chr9	5prim	136680926	136681129
chr9	5prim	136681503	136681709
chr9	5prim	136684782	136685082
chr9	5prim	136685561	136686056
chr9	5prim	136688004	136688242
chr9	5prim	136714878	136717212
chr9	5prim	136835641	136836842
chr9	5prim	136840836	136841123
chr9	5prim	136856806	136858452
chr9	5prim	136882137	136883270
chr9	5prim	136916477	136916722
chr9	5prim	136930734	136930991
chr9	5prim	136961087	136961815
chr9	5prim	136969820	136970933
chr9	5prim	136977790	136978925
chr9	5prim	136991500	136992278
chr9	5prim	137002054	137002277
chr9	5prim	137014113	137020455
chr9	5prim	137036489	137037043
chr9	5prim	137056243	137057364
chr9	5prim	137060159	137060530
chr9	5prim	137111253	137115277
chr9	5prim	137120129	137120530
chr9	5prim	137123150	137123396
chr9	5prim	137148074	137148980
chr9	5prim	137155326	137156417
chr9	5prim	137162149	137163017
chr9	5prim	137164771	137166180
chr9	5prim	137187346	137188623
chr9	5prim	137190606	137190888
chr9	5prim	137193015	137193329
chr9	5prim	137198034	137199284
chr9	5prim	137201080	137201833
chr9	5prim	137215620	137216978
chr9	5prim	137218936	137219552
chr9	5prim	137223743	137224774
chr9	5prim	137239992	137241121
chr9	5prim	137247336	137249802
chr9	5prim	137256214	137257724
chr9	5prim	137273683	137273885
chr9	5prim	137284146	137285310
chr9	5prim	137309072	137310013
chr9	5prim	137337572	137340701
chr9	5prim	137358302	137359690
chr9	5prim	137369719	137371594
chr9	5prim	137375158	137376302
chr9	5prim	137387586	137387829
chr9	5prim	137390637	137391227
chr9	5prim	137391823	137394303
chr9	5prim	137404399	137404860
chr9	5prim	137410543	137412405
chr9	5prim	137424936	137426339
chr9	5prim	137448450	137451942
chr9	5prim	137471338	137473312
chr9	5prim	137524087	137524452
chr9	5prim	137538762	137539073
chr9	5prim	137541198	137541865
chr9	5prim	137544550	137544830
chr9	5prim	137549300	137549783
chr9	5prim	137568829	137569324
chr9	5prim	137577175	137577663
chr9	5prim	137586731	137588294
chr9	5prim	137592997	137594500
chr9	5prim	137606457	137606747
chr9	5prim	137608724	137608977
chr9	5prim	137611595	137612158
chr9	5prim	137623677	137624157
chr9	5prim	137625541	137625807
chr9	5prim	137628655	137629881
chr9	5prim	137632151	137632824
chr9	5prim	137671055	137671592
chr9	5prim	137677089	137677293
chr9	5prim	137693463	137693693
chr9	5prim	137713564	137713792
chr9	5prim	137721490	137722728
chr9	5prim	137748839	137749518
chr9	5prim	137760056	137761558
chr9	5prim	137775295	137776728
chr9	5prim	137788729	137789257
chr9	5prim	137863848	137864768
chr9	5prim	137888278	137888518
chr9	5prim	137950962	137951164
chr9	5prim	137958957	137959611
chr9	5prim	137979695	137979903
chr9	5prim	137980128	137980601
chr9	5prim	137984689	137984903
chr9	5prim	137988768	137989962
chr9	5prim	138047137	138049350
