# Supplementary material for: Intergenic, gene terminal, and intragenic CpG islands in the human genome
Source: BMC Genomics. 2010 Jan 19;11:48. doi: 10.1186/1471-2164-11-48 (PMC2817693; doi:10.1186/1471-2164-11-48)
Supplement: Additional file 3 — CGI classes. The archive contains classes of CGIs used for calculation of CAGE tag frequency. [file 1471-2164-11-48-S3.ZIP › 4gr_5prim/4gr_5prim_chrX.txt]

chrX	5prim	132378	133776
chrX	5prim	169278	169906
chrX	5prim	170761	171131
chrX	5prim	271585	278900
chrX	5prim	281035	282001
chrX	5prim	282986	283626
chrX	5prim	288668	289872
chrX	5prim	291990	292415
chrX	5prim	293953	294489
chrX	5prim	300294	300672
chrX	5prim	301056	301299
chrX	5prim	301505	302418
chrX	5prim	303803	305122
chrX	5prim	306269	306580
chrX	5prim	316966	318202
chrX	5prim	554563	555326
chrX	5prim	560429	562197
chrX	5prim	562623	562973
chrX	5prim	564727	565677
chrX	5prim	1554328	1555665
chrX	5prim	1615400	1615776
chrX	5prim	1616178	1616437
chrX	5prim	1616757	1617177
chrX	5prim	1628261	1629400
chrX	5prim	1699706	1699950
chrX	5prim	1754180	1754861
chrX	5prim	1756493	1756990
chrX	5prim	1760832	1761201
chrX	5prim	1761501	1764454
chrX	5prim	2400131	2402064
chrX	5prim	2402219	2402431
chrX	5prim	2411730	2412323
chrX	5prim	2602331	2603481
chrX	5prim	2739914	2741596
chrX	5prim	2839504	2840872
chrX	5prim	3256714	3258708
chrX	5prim	3623767	3623981
chrX	5prim	3624093	3625323
chrX	5prim	6003856	6005642
chrX	5prim	6925429	6926224
chrX	5prim	7704813	7705344
chrX	5prim	8508593	8510236
chrX	5prim	8578913	8579295
chrX	5prim	9242566	9244256
chrX	5prim	9542890	9543800
chrX	5prim	9563302	9564837
chrX	5prim	9668344	9668666
chrX	5prim	9673263	9673558
chrX	5prim	9792249	9794319
chrX	5prim	9936056	9936618
chrX	5prim	10397935	10398222
chrX	5prim	10888933	10889415
chrX	5prim	11441990	11444201
chrX	5prim	11535441	11536593
chrX	5prim	11916261	11916931
chrX	5prim	12569254	12569989
chrX	5prim	12752764	12754256
chrX	5prim	13347305	13347878
chrX	5prim	13430743	13431263
chrX	5prim	13466712	13467212
chrX	5prim	13512098	13512993
chrX	5prim	13715807	13716718
chrX	5prim	13807400	13807966
chrX	5prim	14650648	14651391
chrX	5prim	15113026	15113665
chrX	5prim	15270968	15271342
chrX	5prim	15515708	15516293
chrX	5prim	15567847	15568481
chrX	5prim	15631872	15633419
chrX	5prim	16489582	16490595
chrX	5prim	16497275	16497756
chrX	5prim	16563536	16565086
chrX	5prim	16647399	16648907
chrX	5prim	16724260	16725129
chrX	5prim	17152816	17155474
chrX	5prim	17514710	17516305
chrX	5prim	17997889	17998727
chrX	5prim	18131554	18132805
chrX	5prim	18202777	18204083
chrX	5prim	18452809	18453256
chrX	5prim	18761660	18762901
chrX	5prim	18899594	18900286
chrX	5prim	18900526	18900751
chrX	5prim	19121383	19122136
chrX	5prim	19664684	19666214
chrX	5prim	19893860	19895007
chrX	5prim	19919078	19919940
chrX	5prim	20043784	20046468
chrX	5prim	21151492	21153065
chrX	5prim	21433675	21436723
chrX	5prim	21617248	21617861
chrX	5prim	21633918	21634482
chrX	5prim	21635035	21635295
chrX	5prim	21718268	21719358
chrX	5prim	23109941	23110253
chrX	5prim	23110799	23113296
chrX	5prim	23445063	23445703
chrX	5prim	23520727	23521267
chrX	5prim	23560712	23561381
chrX	5prim	23685247	23685972
chrX	5prim	23802492	23803751
chrX	5prim	23832215	23832792
chrX	5prim	23927220	23928442
chrX	5prim	24242673	24243604
chrX	5prim	24471287	24471941
chrX	5prim	24793321	24794369
chrX	5prim	24795479	24795780
chrX	5prim	30024829	30025212
chrX	5prim	30086096	30087325
chrX	5prim	30430396	30431526
chrX	5prim	30666558	30667385
chrX	5prim	30849543	30849987
chrX	5prim	31044161	31044676
chrX	5prim	34434164	34435384
chrX	5prim	34721087	34721362
chrX	5prim	36786005	36786363
chrX	5prim	36788178	36788432
chrX	5prim	36964772	36965519
chrX	5prim	37186898	37187976
chrX	5prim	37300996	37301611
chrX	5prim	37462512	37463189
chrX	5prim	37835908	37836367
chrX	5prim	37942639	37943227
chrX	5prim	38176774	38177695
chrX	5prim	38419124	38420982
chrX	5prim	39698980	39699643
chrX	5prim	39705596	39706200
chrX	5prim	39707123	39707889
chrX	5prim	39709658	39725471
chrX	5prim	40195970	40196936
chrX	5prim	40262430	40263236
chrX	5prim	40350769	40351711
chrX	5prim	40948228	40950652
chrX	5prim	41538360	41539512
chrX	5prim	42393262	42393637
chrX	5prim	43270284	43271047
chrX	5prim	43271579	43271935
chrX	5prim	43497553	43498081
chrX	5prim	43958966	43959268
chrX	5prim	44459739	44460148
chrX	5prim	44487856	44489520
chrX	5prim	44773231	44773432
chrX	5prim	46062503	46063092
chrX	5prim	46189308	46191156
chrX	5prim	46374267	46375223
chrX	5prim	46452395	46453329
chrX	5prim	46527817	46529235
chrX	5prim	46693885	46694403
chrX	5prim	46760004	46761241
chrX	5prim	46795599	46795825
chrX	5prim	46806342	46806594
chrX	5prim	46809357	46809859
chrX	5prim	46833417	46834891
chrX	5prim	46848813	46849560
chrX	5prim	47098141	47098951
chrX	5prim	47176656	47177353
chrX	5prim	47234924	47235769
chrX	5prim	47253436	47253647
chrX	5prim	47265846	47266762
chrX	5prim	47274269	47275104
chrX	5prim	47452346	47452618
chrX	5prim	47619633	47619850
chrX	5prim	47686889	47687397
chrX	5prim	48090483	48091290
chrX	5prim	48123419	48123996
chrX	5prim	48136151	48136891
chrX	5prim	48154013	48154783
chrX	5prim	48189069	48189576
chrX	5prim	48212196	48212848
chrX	5prim	48213364	48213592
chrX	5prim	48311219	48311813
chrX	5prim	48415961	48416878
chrX	5prim	48441086	48442313
chrX	5prim	48445838	48447076
chrX	5prim	48449577	48450339
chrX	5prim	48510748	48511577
chrX	5prim	48525011	48525722
chrX	5prim	48532011	48533061
chrX	5prim	48570515	48572142
chrX	5prim	48582024	48582841
chrX	5prim	48656759	48657718
chrX	5prim	48685885	48686610
chrX	5prim	48687672	48688203
chrX	5prim	48693684	48694225
chrX	5prim	48714013	48714844
chrX	5prim	48736093	48736515
chrX	5prim	48775419	48775705
chrX	5prim	48776093	48776678
chrX	5prim	48778778	48779443
chrX	5prim	48784462	48785482
chrX	5prim	48799047	48799430
chrX	5prim	48812719	48813258
chrX	5prim	48846698	48847326
chrX	5prim	48848305	48848604
chrX	5prim	48882016	48883571
chrX	5prim	48934801	48935412
chrX	5prim	48999905	49000390
chrX	5prim	49009461	49009946
chrX	5prim	49019017	49019502
chrX	5prim	49028570	49029055
chrX	5prim	49038128	49038613
chrX	5prim	49047677	49048162
chrX	5prim	49057224	49057837
chrX	5prim	49066777	49067262
chrX	5prim	49857372	49857592
chrX	5prim	50389260	50390215
chrX	5prim	50908308	50909367
chrX	5prim	50982697	50983947
chrX	5prim	51071742	51073140
chrX	5prim	51319450	51320046
chrX	5prim	51470866	51471112
chrX	5prim	51645186	51645577
chrX	5prim	51760781	51761172
chrX	5prim	52808906	52809442
chrX	5prim	52870636	52871172
chrX	5prim	52994302	52995037
chrX	5prim	53136804	53137847
chrX	5prim	53232687	53233634
chrX	5prim	53331989	53332793
chrX	5prim	53344199	53344484
chrX	5prim	53953333	53954332
chrX	5prim	54091960	54092744
chrX	5prim	54266893	54268498
chrX	5prim	54404466	54405770
chrX	5prim	54439449	54439980
chrX	5prim	54717782	54718031
chrX	5prim	54718241	54718546
chrX	5prim	54909380	54910006
chrX	5prim	55070342	55071028
chrX	5prim	55398088	55398565
chrX	5prim	56141972	56142180
chrX	5prim	56472966	56473535
chrX	5prim	56904612	56905065
chrX	5prim	57030700	57031018
chrX	5prim	57046667	57046889
chrX	5prim	57501423	57502349
chrX	5prim	57818699	57819954
chrX	5prim	62353973	62354447
chrX	5prim	62757734	62758239
chrX	5prim	63397978	63398444
chrX	5prim	64537337	64537826
chrX	5prim	64670570	64670858
chrX	5prim	66546705	66547098
chrX	5prim	66549058	66549300
chrX	5prim	67435967	67436928
chrX	5prim	67501448	67502092
chrX	5prim	67689132	67689496
chrX	5prim	67696320	67697155
chrX	5prim	67831680	67833273
chrX	5prim	68167934	68168425
chrX	5prim	68506752	68509072
chrX	5prim	68618669	68620084
chrX	5prim	69065405	69066306
chrX	5prim	69136125	69136925
chrX	5prim	69292665	69292983
chrX	5prim	69448123	69448376
chrX	5prim	69457820	69458326
chrX	5prim	69933696	69934023
chrX	5prim	70070911	70071380
chrX	5prim	70098517	70098874
chrX	5prim	70099370	70099692
chrX	5prim	70121301	70121887
chrX	5prim	70227067	70227291
chrX	5prim	70256833	70257308
chrX	5prim	70286282	70286984
chrX	5prim	70368736	70370084
chrX	5prim	70495070	70495842
chrX	5prim	70535659	70535986
chrX	5prim	70581043	70581374
chrX	5prim	71133962	71135158
chrX	5prim	71241581	71242223
chrX	5prim	71279721	71280248
chrX	5prim	71307853	71310320
chrX	5prim	71716702	71717286
chrX	5prim	72006619	72007101
chrX	5prim	72081647	72082129
chrX	5prim	72450178	72450611
chrX	5prim	72565966	72566186
chrX	5prim	73306940	73307146
chrX	5prim	73422919	73423799
chrX	5prim	73424668	73425032
chrX	5prim	73425515	73425787
chrX	5prim	73617020	73617618
chrX	5prim	73926873	73928197
chrX	5prim	74525786	74526138
chrX	5prim	75431408	75432233
chrX	5prim	76847148	76847870
chrX	5prim	76956982	76957392
chrX	5prim	76972069	76972440
chrX	5prim	77165448	77166124
chrX	5prim	77200976	77201437
chrX	5prim	79871068	79871281
chrX	5prim	82569716	82570607
chrX	5prim	82571587	82571921
chrX	5prim	83248541	83249480
chrX	5prim	83995210	83995736
chrX	5prim	84304917	84306029
chrX	5prim	85209088	85210022
chrX	5prim	90495747	90496264
chrX	5prim	90840138	90840768
chrX	5prim	90842829	90843414
chrX	5prim	92734691	92734931
chrX	5prim	95745775	95746511
chrX	5prim	99467798	99471503
chrX	5prim	99697444	99697939
chrX	5prim	99792568	99793330
chrX	5prim	99881377	99881704
chrX	5prim	99990022	99990489
chrX	5prim	100112759	100113137
chrX	5prim	100159154	100159421
chrX	5prim	100352208	100352695
chrX	5prim	100409767	100410095
chrX	5prim	100451925	100452252
chrX	5prim	100468972	100469737
chrX	5prim	100479336	100479818
chrX	5prim	100546366	100546746
chrX	5prim	100613938	100614193
chrX	5prim	101203450	101203659
chrX	5prim	101577482	101577818
chrX	5prim	101660420	101660672
chrX	5prim	101712146	101713162
chrX	5prim	101773112	101774115
chrX	5prim	101806834	101807703
chrX	5prim	102124746	102125449
chrX	5prim	102276085	102276564
chrX	5prim	102371459	102372179
chrX	5prim	102437466	102438218
chrX	5prim	102646524	102647323
chrX	5prim	102668864	102669293
chrX	5prim	102690581	102690822
chrX	5prim	102748252	102748631
chrX	5prim	102893165	102893459
chrX	5prim	103023285	103023858
chrX	5prim	103073900	103074594
chrX	5prim	103163288	103163710
chrX	5prim	103207545	103207923
chrX	5prim	103217204	103217927
chrX	5prim	103304851	103305988
chrX	5prim	103615939	103616312
chrX	5prim	103617695	103618188
chrX	5prim	104872494	104873255
chrX	5prim	105661173	105661442
chrX	5prim	105775831	105776743
chrX	5prim	106167664	106168045
chrX	5prim	106255174	106255885
chrX	5prim	106677766	106677972
chrX	5prim	106765523	106766059
chrX	5prim	106824751	106825756
chrX	5prim	106875453	106876346
chrX	5prim	107140565	107141284
chrX	5prim	107782004	107782367
chrX	5prim	107784355	107786290
chrX	5prim	108586199	108586558
chrX	5prim	108673907	108674631
chrX	5prim	108782307	108783039
chrX	5prim	109052045	109052818
chrX	5prim	109366848	109367679
chrX	5prim	109845091	109845515
chrX	5prim	110145509	110145824
chrX	5prim	110730529	110731420
chrX	5prim	111131227	111131447
chrX	5prim	111889709	111890960
chrX	5prim	113639069	113639389
chrX	5prim	113641499	113642433
chrX	5prim	114246886	114250175
chrX	5prim	114291075	114291433
chrX	5prim	114618394	114619208
chrX	5prim	117261447	117262370
chrX	5prim	117411012	117411259
chrX	5prim	117411506	117412658
chrX	5prim	117643096	117644059
chrX	5prim	117739497	117739819
chrX	5prim	117889351	117889831
chrX	5prim	117890384	117892441
chrX	5prim	118151744	118152855
chrX	5prim	118315045	118315669
chrX	5prim	118384040	118385200
chrX	5prim	118490175	118491122
chrX	5prim	118521591	118522397
chrX	5prim	118608334	118609613
chrX	5prim	118609920	118610139
chrX	5prim	118707039	118708011
chrX	5prim	118768566	118769134
chrX	5prim	118787133	118788099
chrX	5prim	118858971	118859546
chrX	5prim	118992664	118993030
chrX	5prim	119031321	119031691
chrX	5prim	119074907	119075273
chrX	5prim	119160528	119160921
chrX	5prim	119166251	119166940
chrX	5prim	119167346	119167717
chrX	5prim	119226741	119227154
chrX	5prim	119476825	119477110
chrX	5prim	119545619	119546112
chrX	5prim	119795429	119796398
chrX	5prim	119800290	119801259
chrX	5prim	119805150	119806119
chrX	5prim	119810011	119810980
chrX	5prim	119819754	119820723
chrX	5prim	119824615	119825584
chrX	5prim	119829475	119830444
chrX	5prim	119834335	119835304
chrX	5prim	119839195	119840164
chrX	5prim	119844055	119845024
chrX	5prim	119906861	119907505
chrX	5prim	122044287	122044684
chrX	5prim	122719082	122719870
chrX	5prim	122819458	122820117
chrX	5prim	125024780	125025971
chrX	5prim	125411246	125412476
chrX	5prim	128382386	128382941
chrX	5prim	128399668	128400262
chrX	5prim	128513538	128514730
chrX	5prim	128702860	128703533
chrX	5prim	128765285	128765687
chrX	5prim	128839380	128843564
chrX	5prim	128843880	128844225
chrX	5prim	128969209	128971110
chrX	5prim	129024967	129025640
chrX	5prim	129030481	129031962
chrX	5prim	129127993	129128623
chrX	5prim	129198998	129199480
chrX	5prim	129261372	129261708
chrX	5prim	129762282	129762693
chrX	5prim	129917666	129918270
chrX	5prim	129932448	129932990
chrX	5prim	129941865	129942437
chrX	5prim	130882353	130883310
chrX	5prim	131077066	131078070
chrX	5prim	131348679	131349650
chrX	5prim	131815934	131818143
chrX	5prim	132273087	132275804
chrX	5prim	132843601	132844014
chrX	5prim	132844480	132845510
chrX	5prim	133232654	133233186
chrX	5prim	133319723	133320348
chrX	5prim	133404115	133404721
chrX	5prim	133405768	133406209
chrX	5prim	133408694	133410983
chrX	5prim	133656307	133656875
chrX	5prim	133774226	133774792
chrX	5prim	133891587	133892505
chrX	5prim	133911083	133911857
chrX	5prim	133957951	133958646
chrX	5prim	134155150	134155374
chrX	5prim	134203103	134203519
chrX	5prim	134204164	134204577
chrX	5prim	134281158	134282085
chrX	5prim	134380622	134381270
chrX	5prim	134381394	134381647
chrX	5prim	134781191	134781678
chrX	5prim	134793027	134793829
chrX	5prim	134954467	134955569
chrX	5prim	135058413	135059246
chrX	5prim	135107977	135108196
chrX	5prim	135304480	135305619
chrX	5prim	135574550	135575698
chrX	5prim	135687622	135688471
chrX	5prim	135716932	135717448
chrX	5prim	135839103	135839752
chrX	5prim	135841346	135841795
chrX	5prim	136373046	136375698
chrX	5prim	136376698	136377176
chrX	5prim	137518615	137519530
chrX	5prim	139311387	139314098
chrX	5prim	139315490	139316000
chrX	5prim	139996470	139997073
chrX	5prim	142446930	142448478
chrX	5prim	144604909	144605812
chrX	5prim	144608511	144608713
chrX	5prim	144609068	144609295
chrX	5prim	146698637	146699746
chrX	5prim	146768217	146768463
chrX	5prim	147287407	147287618
chrX	5prim	147287822	147288829
chrX	5prim	148292310	148292743
chrX	5prim	148328362	148328938
chrX	5prim	148418494	148419340
chrX	5prim	148776681	148777250
chrX	5prim	149407288	149408324
chrX	5prim	149601264	149601476
chrX	5prim	149737360	149738740
chrX	5prim	149821674	149823025
chrX	5prim	150013715	150014837
chrX	5prim	150016183	150017145
chrX	5prim	150533747	150534646
chrX	5prim	150813248	150814123
chrX	5prim	151476801	151477515
chrX	5prim	151537745	151538037
chrX	5prim	151608568	151608860
chrX	5prim	151669717	151670319
chrX	5prim	151780622	151781063
chrX	5prim	151833120	151833410
chrX	5prim	151895002	151895480
chrX	5prim	151910700	151912868
chrX	5prim	152231051	152231661
chrX	5prim	152256631	152257040
chrX	5prim	152261052	152261504
chrX	5prim	152384890	152386107
chrX	5prim	152428442	152429170
chrX	5prim	152429860	152430061
chrX	5prim	152430349	152430916
chrX	5prim	152433338	152434566
chrX	5prim	152459481	152460391
chrX	5prim	152509721	152512566
chrX	5prim	152553315	152554201
chrX	5prim	152567188	152567615
chrX	5prim	152580122	152581404
chrX	5prim	152615793	152616887
chrX	5prim	152712316	152712587
chrX	5prim	152714360	152714921
chrX	5prim	152720799	152721771
chrX	5prim	152756918	152759327
chrX	5prim	152768345	152768899
chrX	5prim	152805532	152806502
chrX	5prim	152883415	152884320
chrX	5prim	153044588	153045022
chrX	5prim	153106544	153106791
chrX	5prim	153119721	153121451
chrX	5prim	153123567	153124116
chrX	5prim	153127181	153129084
chrX	5prim	153146942	153148171
chrX	5prim	153160581	153161522
chrX	5prim	153235978	153236724
chrX	5prim	153249798	153250828
chrX	5prim	153252296	153252564
chrX	5prim	153270632	153271520
chrX	5prim	153277992	153279079
chrX	5prim	153282358	153283159
chrX	5prim	153307915	153308535
chrX	5prim	153309227	153309439
chrX	5prim	153338597	153339840
chrX	5prim	153542542	153543354
chrX	5prim	153554557	153555535
chrX	5prim	153597070	153597639
chrX	5prim	153676828	153677270
chrX	5prim	153678095	153679227
chrX	5prim	153818619	153819400
chrX	5prim	153862766	153863499
chrX	5prim	154057007	154057611
chrX	5prim	154173939	154174381
chrX	5prim	154175209	154176341
chrX	5prim	154251091	154252223
chrX	5prim	154253050	154253492
chrX	5prim	154405816	154406423
chrX	5prim	154674492	154674881
