# Supplementary material for: Intergenic, gene terminal, and intragenic CpG islands in the human genome
Source: BMC Genomics. 2010 Jan 19;11:48. doi: 10.1186/1471-2164-11-48 (PMC2817693; doi:10.1186/1471-2164-11-48)
Supplement: Additional file 3 — CGI classes. The archive contains classes of CGIs used for calculation of CAGE tag frequency. [file 1471-2164-11-48-S3.ZIP › 4gr_5prim/4gr_5prim_chrY.txt]

chrY	5prim	132378	133776
chrY	5prim	169278	169906
chrY	5prim	170761	171131
chrY	5prim	271585	278900
chrY	5prim	281035	282001
chrY	5prim	282986	283626
chrY	5prim	288668	289872
chrY	5prim	291990	292415
chrY	5prim	293953	294489
chrY	5prim	300294	300672
chrY	5prim	301056	301299
chrY	5prim	301505	302418
chrY	5prim	303803	305122
chrY	5prim	306269	306580
chrY	5prim	316966	318202
chrY	5prim	554563	555326
chrY	5prim	560429	562197
chrY	5prim	562623	562973
chrY	5prim	564727	565677
chrY	5prim	1554328	1555665
chrY	5prim	1615400	1615776
chrY	5prim	1616178	1616437
chrY	5prim	1616757	1617177
chrY	5prim	1628261	1629400
chrY	5prim	1699706	1699950
chrY	5prim	1754180	1754861
chrY	5prim	1756493	1756990
chrY	5prim	1760832	1761201
chrY	5prim	1761501	1764454
chrY	5prim	2400131	2402064
chrY	5prim	2402219	2402431
chrY	5prim	2411730	2412323
chrY	5prim	2602331	2603481
chrY	5prim	2701163	2701460
chrY	5prim	2846325	2847644
chrY	5prim	4911317	4911947
chrY	5prim	4914105	4914586
chrY	5prim	6157425	6157945
chrY	5prim	6821935	6823389
chrY	5prim	7184882	7186585
chrY	5prim	9217490	9217804
chrY	5prim	9218234	9218550
chrY	5prim	9236958	9238137
chrY	5prim	9238567	9239087
chrY	5prim	9257236	9257499
chrY	5prim	9258845	9259366
chrY	5prim	9277582	9278761
chrY	5prim	9279191	9279711
chrY	5prim	9896118	9896381
chrY	5prim	9896983	9897295
chrY	5prim	9897835	9898433
chrY	5prim	9916428	9917607
chrY	5prim	9918037	9918353
chrY	5prim	9957041	9957304
chrY	5prim	9957906	9958220
chrY	5prim	9958650	9959170
chrY	5prim	13454675	13455429
chrY	5prim	14029390	14029851
chrY	5prim	14253619	14253910
chrY	5prim	15073870	15074178
chrY	5prim	15074421	15075122
chrY	5prim	19542728	19543165
chrY	5prim	19626573	19628130
chrY	5prim	20052606	20053188
chrY	5prim	20117268	20117681
chrY	5prim	21075950	21076177
chrY	5prim	21904696	21904989
chrY	5prim	22011164	22011462
chrY	5prim	22034705	22035003
chrY	5prim	22378684	22378982
chrY	5prim	22402225	22402523
chrY	5prim	22667140	22667438
chrY	5prim	22792929	22793208
chrY	5prim	22887523	22887820
chrY	5prim	23683229	23683456
chrY	5prim	23703628	23703855
chrY	5prim	25297614	25297841
chrY	5prim	25318014	25318241
chrY	5prim	57551919	57552308
