# Supplementary material for: Intergenic, gene terminal, and intragenic CpG islands in the human genome
Source: BMC Genomics. 2010 Jan 19;11:48. doi: 10.1186/1471-2164-11-48 (PMC2817693; doi:10.1186/1471-2164-11-48)
Supplement: Additional file 3 — CGI classes. The archive contains classes of CGIs used for calculation of CAGE tag frequency. [file 1471-2164-11-48-S3.ZIP › 4gr_inter/4gr_inter_chr1.txt]

chr1	out	18598	19673
chr1	out	124987	125426
chr1	out	367653	368092
chr1	out	477014	478027
chr1	out	489136	490407
chr1	out	573082	573977
chr1	out	584601	586512
chr1	out	753847	754410
chr1	out	828726	829074
chr1	out	841838	842201
chr1	out	845061	845491
chr1	out	879557	880482
chr1	out	884162	885746
chr1	out	1039601	1039834
chr1	out	1042586	1045241
chr1	out	1051432	1053325
chr1	out	1112292	1112770
chr1	out	1133134	1133399
chr1	out	1137966	1140507
chr1	out	1213838	1214186
chr1	out	1440426	1441267
chr1	out	1446827	1447054
chr1	out	1448221	1448566
chr1	out	1474822	1475156
chr1	out	1558374	1558609
chr1	out	1655772	1657229
chr1	out	1872120	1872763
chr1	out	1918530	1919032
chr1	out	1928576	1928790
chr1	out	1929743	1929948
chr1	out	2006848	2007104
chr1	out	2008285	2008790
chr1	out	2277876	2279248
chr1	out	2281477	2281796
chr1	out	2499096	2499374
chr1	out	2504257	2504748
chr1	out	2509725	2510525
chr1	out	2606192	2607026
chr1	out	2729183	2730119
chr1	out	2739899	2740391
chr1	out	2795283	2795822
chr1	out	2800314	2800518
chr1	out	2850942	2851451
chr1	out	2870213	2870445
chr1	out	2873822	2874030
chr1	out	2899702	2899965
chr1	out	2908219	2908441
chr1	out	2909746	2910080
chr1	out	2941522	2941910
chr1	out	2952312	2952533
chr1	out	3483031	3483426
chr1	out	3523059	3523627
chr1	out	3534866	3535275
chr1	out	3550776	3551235
chr1	out	3551490	3551840
chr1	out	4103006	4103616
chr1	out	4131760	4132045
chr1	out	5706322	5706779
chr1	out	5727823	5728050
chr1	out	6434434	6435396
chr1	out	6441473	6443452
chr1	out	6445955	6446376
chr1	out	6448374	6450591
chr1	out	7948259	7948917
chr1	out	8206262	8206468
chr1	out	8211461	8212088
chr1	out	8312050	8312713
chr1	out	8318653	8318985
chr1	out	8320161	8320434
chr1	out	8324468	8325066
chr1	out	8329609	8329901
chr1	out	8337963	8338368
chr1	out	9176433	9178093
chr1	out	9192831	9193222
chr1	out	9423203	9423515
chr1	out	9489645	9489918
chr1	out	9604883	9605134
chr1	out	9621391	9621633
chr1	out	10636402	10636606
chr1	out	10692157	10692518
chr1	out	10698715	10699191
chr1	out	10788160	10791230
chr1	out	10830161	10830383
chr1	out	11472935	11474608
chr1	out	11756405	11756629
chr1	out	12534613	12534822
chr1	out	13626716	13626918
chr1	out	13964656	13965043
chr1	out	15318926	15319259
chr1	out	15675129	15675595
chr1	out	16239367	16239811
chr1	out	16288989	16289613
chr1	out	16298632	16298966
chr1	out	16570594	16571683
chr1	out	16586090	16586334
chr1	out	16592586	16593198
chr1	out	16606179	16607602
chr1	out	16619707	16620119
chr1	out	16684762	16685760
chr1	out	16730083	16730362
chr1	out	16738757	16738996
chr1	out	16752048	16752457
chr1	out	16763989	16766265
chr1	out	16768292	16768590
chr1	out	16771229	16773248
chr1	out	16779074	16780034
chr1	out	16796797	16797197
chr1	out	16812069	16812308
chr1	out	16820710	16820986
chr1	out	16830717	16832280
chr1	out	16931417	16931829
chr1	out	16942867	16943155
chr1	out	16943932	16945355
chr1	out	16960727	16961400
chr1	out	16967533	16967772
chr1	out	16976604	16976986
chr1	out	16985344	16986276
chr1	out	17221008	17221381
chr1	out	18856026	18856238
chr1	out	19027254	19029189
chr1	out	20314761	20315123
chr1	out	20437888	20438840
chr1	out	21500103	21501301
chr1	out	21508376	21508722
chr1	out	22097223	22097500
chr1	out	22357520	22357724
chr1	out	22413944	22414168
chr1	out	22748722	22749137
chr1	out	23024859	23025875
chr1	out	23249365	23249939
chr1	out	23288683	23289543
chr1	out	23639946	23640370
chr1	out	23691247	23691601
chr1	out	24919866	24920673
chr1	out	25338593	25338994
chr1	out	25339273	25339803
chr1	out	25885864	25886658
chr1	out	25933347	25933755
chr1	out	26235659	26236336
chr1	out	26510818	26511616
chr1	out	26630986	26632218
chr1	out	26827882	26828095
chr1	out	27212026	27212227
chr1	out	27538558	27539105
chr1	out	27579069	27579666
chr1	out	27585802	27586830
chr1	out	27613847	27615008
chr1	out	27644709	27645165
chr1	out	27645701	27645952
chr1	out	27670447	27670950
chr1	out	28257843	28258164
chr1	out	28380183	28380873
chr1	out	28922406	28922685
chr1	out	29281426	29281788
chr1	out	29625578	29625855
chr1	out	30827102	30827619
chr1	out	30915103	30915373
chr1	out	30949214	30949605
chr1	out	31297193	31297586
chr1	out	31381171	31381905
chr1	out	31849224	31849580
chr1	out	31906920	31907754
chr1	out	32079281	32079723
chr1	out	32374617	32376234
chr1	out	32486291	32486681
chr1	out	32561521	32561928
chr1	out	32837112	32837958
chr1	out	32876729	32876967
chr1	out	32888520	32889121
chr1	out	32904587	32904811
chr1	out	33185687	33186026
chr1	out	33261984	33262248
chr1	out	33441239	33442197
chr1	out	33565095	33566022
chr1	out	35000796	35001502
chr1	out	35003397	35003599
chr1	out	35019971	35020947
chr1	out	35063840	35065299
chr1	out	35255424	35255684
chr1	out	35842499	35843072
chr1	out	36004344	36004545
chr1	out	36259854	36260214
chr1	out	36290544	36291403
chr1	out	37452704	37453351
chr1	out	38611012	38611497
chr1	out	38713152	38713626
chr1	out	38843472	38844033
chr1	out	38938822	38939344
chr1	out	38952702	38953669
chr1	out	39216106	39217052
chr1	out	39239758	39240952
chr1	out	39543111	39544332
chr1	out	40267601	40268302
chr1	out	41018833	41019386
chr1	out	41495773	41497383
chr1	out	41501069	41501635
chr1	out	41516357	41518297
chr1	out	41558363	41558719
chr1	out	41630943	41631409
chr1	out	42169948	42171073
chr1	out	42280578	42280784
chr1	out	42919855	42920175
chr1	out	43021878	43022087
chr1	out	43022334	43022535
chr1	out	43023040	43023263
chr1	out	43141960	43142427
chr1	out	43202983	43203427
chr1	out	43282581	43282935
chr1	out	44164722	44166205
chr1	out	44238084	44238492
chr1	out	44947858	44948737
chr1	out	45438306	45439010
chr1	out	45928253	45928534
chr1	out	46344709	46344952
chr1	out	46625806	46626363
chr1	out	46644150	46644912
chr1	out	46652256	46652457
chr1	out	46663188	46663812
chr1	out	46666813	46669141
chr1	out	46710652	46711269
chr1	out	47621732	47623040
chr1	out	47627659	47627972
chr1	out	47685729	47685972
chr1	out	47710923	47711537
chr1	out	47770813	47771250
chr1	out	47886514	47888539
chr1	out	47902776	47903012
chr1	out	48161890	48162164
chr1	out	48171832	48172081
chr1	out	48174151	48174996
chr1	out	50225664	50226340
chr1	out	50510687	50511556
chr1	out	50604458	50605264
chr1	out	50605489	50605766
chr1	out	51155332	51156057
chr1	out	53616161	53617268
chr1	out	53915423	53917331
chr1	out	54299385	54299599
chr1	out	54652367	54652774
chr1	out	54665914	54667308
chr1	out	54677044	54677412
chr1	out	54719725	54720469
chr1	out	55392486	55393729
chr1	out	56655422	56655690
chr1	out	58992261	58992511
chr1	out	58992972	58993215
chr1	out	58993910	58994256
chr1	out	59081332	59081921
chr1	out	59324428	59324744
chr1	out	61220663	61221303
chr1	out	61227896	61228852
chr1	out	61231373	61231992
chr1	out	61254558	61254898
chr1	out	63507384	63508161
chr1	out	64647575	64648635
chr1	out	65143476	65144635
chr1	out	65180293	65180849
chr1	out	65244182	65245233
chr1	out	65245613	65245986
chr1	out	75792475	75792829
chr1	out	75793399	75794386
chr1	out	84038288	84038859
chr1	out	84798342	84798787
chr1	out	84932039	84932359
chr1	out	85070380	85071208
chr1	out	85377839	85379671
chr1	out	85793721	85794089
chr1	out	88640304	88640781
chr1	out	89701831	89703007
chr1	out	89940765	89941194
chr1	out	90884123	90884792
chr1	out	90901160	90901421
chr1	out	90902510	90904825
chr1	out	91013000	91013912
chr1	out	91028270	91029411
chr1	out	91071143	91071584
chr1	out	91581897	91582411
chr1	out	91713044	91713465
chr1	out	91723850	91724083
chr1	out	91724357	91724677
chr1	out	93625657	93626545
chr1	out	94023865	94025107
chr1	out	94025338	94025649
chr1	out	94424927	94425538
chr1	out	98231022	98232004
chr1	out	106335435	106335896
chr1	out	108527372	108527914
chr1	out	108675791	108676333
chr1	out	109354705	109355426
chr1	out	109898003	109898206
chr1	out	110338570	110339526
chr1	out	110384852	110385381
chr1	out	110810108	110810404
chr1	out	111035265	111035475
chr1	out	111525453	111525895
chr1	out	112998374	112999214
chr1	out	113453515	113453787
chr1	out	116082852	116083345
chr1	out	116406706	116407025
chr1	out	116422199	116422588
chr1	out	116422879	116423302
chr1	out	116996425	116996669
chr1	out	119247708	119248029
chr1	out	119255098	119255496
chr1	out	119255863	119256381
chr1	out	119261186	119263362
chr1	out	119582268	119582577
chr1	out	119902419	119903293
chr1	out	120107851	120108117
chr1	out	120749826	120751099
chr1	out	120872899	120873567
chr1	out	141878248	141878837
chr1	out	141888744	141889133
chr1	out	141917075	141918644
chr1	out	142058477	142059066
chr1	out	142068973	142069362
chr1	out	142097324	142098858
chr1	out	142111058	142111385
chr1	out	142170689	142171588
chr1	out	142585437	142585828
chr1	out	142628516	142628988
chr1	out	142871460	142871784
chr1	out	142874333	142874581
chr1	out	143414104	143414466
chr1	out	143414805	143415148
chr1	out	143432981	143433254
chr1	out	143448770	143449528
chr1	out	143460361	143460753
chr1	out	143461420	143461633
chr1	out	143747104	143747371
chr1	out	143768803	143769255
chr1	out	143774666	143774891
chr1	out	143775106	143776076
chr1	out	143776292	143776580
chr1	out	143777144	143777393
chr1	out	143781128	143781492
chr1	out	143874438	143874668
chr1	out	144711082	144711444
chr1	out	144711783	144712126
chr1	out	144729982	144730255
chr1	out	144745770	144746528
chr1	out	144833068	144833827
chr1	out	144850361	144850663
chr1	out	144851927	144852215
chr1	out	144867771	144868077
chr1	out	144890133	144890496
chr1	out	144896978	144897385
chr1	out	144904564	144905006
chr1	out	144921812	144922082
chr1	out	144941079	144941300
chr1	out	145108722	145109042
chr1	out	145112177	145112449
chr1	out	145335232	145336218
chr1	out	145381260	145381542
chr1	out	145384679	145385012
chr1	out	145543289	145543571
chr1	out	145546835	145547040
chr1	out	145633588	145635353
chr1	out	145681316	145682795
chr1	out	145683025	145683250
chr1	out	145917134	145917991
chr1	out	145925800	145926289
chr1	out	145927737	145927966
chr1	out	145928842	145929097
chr1	out	145935698	145936263
chr1	out	145941981	145942207
chr1	out	146003950	146004234
chr1	out	146010363	146010789
chr1	out	146040593	146040841
chr1	out	146146066	146146462
chr1	out	146146858	146147184
chr1	out	146324008	146324210
chr1	out	146327344	146327665
chr1	out	146389021	146390578
chr1	out	146418655	146418976
chr1	out	146428891	146429480
chr1	out	146459676	146459924
chr1	out	146531615	146531991
chr1	out	146532387	146532713
chr1	out	146596597	146597097
chr1	out	146597665	146598285
chr1	out	146998975	146999179
chr1	out	148258944	148259215
chr1	out	148623533	148624757
chr1	out	148625326	148625598
chr1	out	148893070	148894778
chr1	out	148896094	148897313
chr1	out	148898067	148898288
chr1	out	148974394	148975001
chr1	out	150569030	150569408
chr1	out	150707910	150708994
chr1	out	151412836	151413578
chr1	out	152859416	152860457
chr1	out	152864312	152864534
chr1	out	152865145	152865876
chr1	out	153171123	153171325
chr1	out	153218233	153219423
chr1	out	153239622	153240435
chr1	out	153288015	153288393
chr1	out	153676488	153676784
chr1	out	153690842	153691722
chr1	out	153977611	153978208
chr1	out	154761793	154762126
chr1	out	154896343	154896613
chr1	out	154932561	154932777
chr1	out	157923932	157924203
chr1	out	158041550	158042101
chr1	out	158172572	158172949
chr1	out	158181936	158183005
chr1	out	158223215	158255558
chr1	out	158313483	158313807
chr1	out	159523834	159524232
chr1	out	160124535	160124758
chr1	out	161022173	161022425
chr1	out	161818414	161818684
chr1	out	162298923	162299188
chr1	out	162642298	162642636
chr1	out	163584911	163585448
chr1	out	163822233	163822668
chr1	out	164415135	164415575
chr1	out	164415937	164416150
chr1	out	168371604	168371881
chr1	out	170722462	170723506
chr1	out	172300033	172300465
chr1	out	174738487	174738941
chr1	out	175187456	175187943
chr1	out	176287058	176287427
chr1	out	177805574	177806659
chr1	out	178018957	178019530
chr1	out	178113947	178114505
chr1	out	178730582	178730998
chr1	out	179539969	179540779
chr1	out	181364880	181365320
chr1	out	193578815	193579075
chr1	out	194603245	194603956
chr1	out	194857553	194858499
chr1	out	194859804	194860021
chr1	out	197002933	197003195
chr1	out	197723939	197724496
chr1	out	197815115	197816224
chr1	out	197871531	197872161
chr1	out	198239436	198240974
chr1	out	199410538	199411426
chr1	out	199561718	199562580
chr1	out	199974176	199974475
chr1	out	200027934	200028586
chr1	out	200496225	200496950
chr1	out	200891255	200891490
chr1	out	201078389	201079087
chr1	out	201194950	201195743
chr1	out	202156486	202158213
chr1	out	204206784	204207347
chr1	out	204231200	204231587
chr1	out	204430257	204431113
chr1	out	204520722	204521512
chr1	out	204525061	204525578
chr1	out	205793240	205793868
chr1	out	206309348	206309740
chr1	out	206854104	206854607
chr1	out	207768801	207769178
chr1	out	208076856	208077499
chr1	out	209076426	209076843
chr1	out	209120063	209120852
chr1	out	209951134	209951353
chr1	out	210541609	210542063
chr1	out	210544395	210545246
chr1	out	210749002	210749360
chr1	out	211432172	211432398
chr1	out	213696139	213697574
chr1	out	213699144	213699573
chr1	out	213699862	213700168
chr1	out	214486706	214487060
chr1	out	214726175	214727428
chr1	out	217453284	217453995
chr1	out	217455842	217456580
chr1	out	217457177	217457554
chr1	out	219027156	219027368
chr1	out	219376639	219376956
chr1	out	219687964	219688468
chr1	out	220486997	220487559
chr1	out	221969500	221969776
chr1	out	222171803	222172063
chr1	out	222304381	222304968
chr1	out	222577458	222578576
chr1	out	222604022	222605321
chr1	out	222615894	222617211
chr1	out	223043089	223044147
chr1	out	223988951	223989673
chr1	out	224000522	224001244
chr1	out	224036250	224037227
chr1	out	224052892	224053189
chr1	out	224053948	224054310
chr1	out	224281163	224281562
chr1	out	224282030	224283305
chr1	out	224382112	224382485
chr1	out	224468103	224468311
chr1	out	224940117	224940862
chr1	out	224958182	224959264
chr1	out	224964062	224964296
chr1	out	224965672	224965887
chr1	out	225049731	225050196
chr1	out	225197477	225197686
chr1	out	225849678	225850505
chr1	out	226867838	226869437
chr1	out	229071823	229073214
chr1	out	229737884	229738275
chr1	out	230799219	230799595
chr1	out	231042269	231042855
chr1	out	231593595	231593870
chr1	out	232837394	232837818
chr1	out	235876149	235877380
chr1	out	236486878	236487657
chr1	out	237913642	237913924
chr1	out	238546325	238546656
chr1	out	238546790	238547041
chr1	out	239379638	239380113
chr1	out	239590981	239591243
chr1	out	240338753	240339286
chr1	out	240339843	240340633
chr1	out	240406581	240407134
chr1	out	240420796	240421158
chr1	out	240468892	240469096
chr1	out	241219482	241220407
chr1	out	243605245	243605502
chr1	out	244128779	244129182
chr1	out	245181071	245181511
chr1	out	245377159	245377761
