# Supplementary material for: Intergenic, gene terminal, and intragenic CpG islands in the human genome
Source: BMC Genomics. 2010 Jan 19;11:48. doi: 10.1186/1471-2164-11-48 (PMC2817693; doi:10.1186/1471-2164-11-48)
Supplement: Additional file 3 — CGI classes. The archive contains classes of CGIs used for calculation of CAGE tag frequency. [file 1471-2164-11-48-S3.ZIP › 4gr_inter/4gr_inter_chr10.txt]

chr10	out	109609	110162
chr10	out	112102	112620
chr10	out	733240	733479
chr10	out	762293	762508
chr10	out	829608	830210
chr10	out	841100	841525
chr10	out	967260	968072
chr10	out	1209146	1209427
chr10	out	2347248	2347471
chr10	out	2533463	2534121
chr10	out	2553739	2555222
chr10	out	2805003	2805469
chr10	out	2922075	2922447
chr10	out	3350014	3350948
chr10	out	3364119	3364383
chr10	out	3490332	3490576
chr10	out	3588475	3588930
chr10	out	5922309	5922641
chr10	out	7900267	7901113
chr10	out	8116008	8117267
chr10	out	8117835	8118384
chr10	out	8595664	8596108
chr10	out	9489144	9490215
chr10	out	10348164	10348595
chr10	out	11426308	11426881
chr10	out	11976257	11977066
chr10	out	13610134	13610870
chr10	out	15041278	15041846
chr10	out	19039150	19039396
chr10	out	21837638	21839347
chr10	out	21845203	21845465
chr10	out	21845885	21846636
chr10	out	21854792	21855722
chr10	out	21856302	21856534
chr10	out	22558032	22558340
chr10	out	22580713	22582745
chr10	out	22663356	22665881
chr10	out	22669366	22670334
chr10	out	22765497	22766770
chr10	out	22804714	22807056
chr10	out	23424539	23425084
chr10	out	23501306	23501616
chr10	out	23502230	23503895
chr10	out	23527763	23528549
chr10	out	26720640	26721005
chr10	out	27587674	27588408
chr10	out	27648680	27648898
chr10	out	27742374	27743384
chr10	out	28631628	28632123
chr10	out	28997414	28998122
chr10	out	29051059	29051459
chr10	out	29254057	29254368
chr10	out	29738368	29739050
chr10	out	30387605	30388422
chr10	out	31113841	31114439
chr10	out	31360489	31361559
chr10	out	31462715	31463322
chr10	out	32088722	32089429
chr10	out	32438842	32439102
chr10	out	33309517	33309876
chr10	out	36094128	36094385
chr10	out	37980428	37980680
chr10	out	38009142	38010356
chr10	out	38109592	38109952
chr10	out	38731430	38732168
chr10	out	38933392	38934339
chr10	out	39063100	39064094
chr10	out	41926487	41928834
chr10	out	41964827	41966418
chr10	out	41992515	41993438
chr10	out	42057292	42059114
chr10	out	42367590	42368478
chr10	out	42568529	42570918
chr10	out	42652393	42652823
chr10	out	42681558	42682356
chr10	out	42713482	42714423
chr10	out	42748173	42749466
chr10	out	43120159	43120451
chr10	out	43138080	43138610
chr10	out	43157793	43158150
chr10	out	43166264	43166581
chr10	out	43177492	43178211
chr10	out	43251964	43252885
chr10	out	43389365	43390185
chr10	out	43505045	43506138
chr10	out	43518308	43518583
chr10	out	43543822	43544032
chr10	out	43820987	43821276
chr10	out	44021890	44022155
chr10	out	44108817	44109126
chr10	out	44126151	44126735
chr10	out	44680180	44680532
chr10	out	45013724	45014896
chr10	out	45039718	45040209
chr10	out	45515457	45515680
chr10	out	46194354	46195247
chr10	out	46333775	46334022
chr10	out	46428090	46428416
chr10	out	46571430	46571682
chr10	out	46663193	46663886
chr10	out	46674942	46676047
chr10	out	46815846	46816094
chr10	out	47123912	47124506
chr10	out	47125683	47126385
chr10	out	47199711	47199934
chr10	out	47487320	47487642
chr10	out	47793317	47794422
chr10	out	47805475	47806168
chr10	out	48584089	48584982
chr10	out	49018143	49018682
chr10	out	49184337	49185406
chr10	out	49533626	49534607
chr10	out	50009896	50010184
chr10	out	50272995	50276789
chr10	out	50646353	50647143
chr10	out	51040817	51041716
chr10	out	51454600	51454816
chr10	out	51582619	51582941
chr10	out	52104652	52104872
chr10	out	52169398	52170027
chr10	out	53840777	53840984
chr10	out	54208288	54208622
chr10	out	54301217	54301432
chr10	out	57058074	57058534
chr10	out	57060349	57061221
chr10	out	59536388	59536804
chr10	out	59942473	59943462
chr10	out	62431169	62431601
chr10	out	63332892	63333305
chr10	out	65059881	65060841
chr10	out	65403273	65403582
chr10	out	65600623	65600896
chr10	out	66483692	66484067
chr10	out	69193849	69194264
chr10	out	69279483	69279728
chr10	out	69901402	69901803
chr10	out	71007591	71008681
chr10	out	71684783	71685702
chr10	out	71713452	71713892
chr10	out	71888136	71888490
chr10	out	72348312	72348576
chr10	out	72806977	72807358
chr10	out	73318634	73318962
chr10	out	73690779	73691029
chr10	out	73727441	73728043
chr10	out	73749342	73749867
chr10	out	75055088	75056000
chr10	out	75104367	75104590
chr10	out	75159953	75160560
chr10	out	75162499	75163428
chr10	out	76243201	76243513
chr10	out	76254631	76256752
chr10	out	76724588	76724935
chr10	out	76861067	76861577
chr10	out	79140968	79141431
chr10	out	79355725	79356513
chr10	out	79732786	79733594
chr10	out	80403757	80404019
chr10	out	80497076	80500543
chr10	out	81114169	81114480
chr10	out	81130429	81130749
chr10	out	81434366	81434677
chr10	out	81450628	81450948
chr10	out	81575337	81576951
chr10	out	81588531	81588851
chr10	out	81654369	81655056
chr10	out	81731208	81732273
chr10	out	81733107	81733527
chr10	out	83623800	83625709
chr10	out	85314679	85314982
chr10	out	86290379	86290933
chr10	out	88126624	88127268
chr10	out	88139246	88139718
chr10	out	88149593	88151391
chr10	out	88285185	88285572
chr10	out	88286150	88286599
chr10	out	88381726	88382222
chr10	out	88759414	88759637
chr10	out	88972673	88972942
chr10	out	89091382	89092998
chr10	out	91586954	91587772
chr10	out	93637032	93637373
chr10	out	94170295	94170734
chr10	out	94449234	94449571
chr10	out	96933185	96933727
chr10	out	97045118	97045438
chr10	out	97657233	97657968
chr10	out	97839558	97840085
chr10	out	97879626	97880402
chr10	out	98500208	98500417
chr10	out	101269931	101270372
chr10	out	101271171	101272106
chr10	out	101272715	101272930
chr10	out	101277152	101277910
chr10	out	101289987	101290849
chr10	out	101864811	101865129
chr10	out	102123011	102123547
chr10	out	102311822	102312385
chr10	out	102312545	102312749
chr10	out	102404415	102406305
chr10	out	102406486	102406706
chr10	out	102409137	102409658
chr10	out	102420687	102421109
chr10	out	102430590	102431001
chr10	out	102459796	102460316
chr10	out	102463196	102464016
chr10	out	102465266	102465569
chr10	out	102474190	102474466
chr10	out	102479333	102481001
chr10	out	102485106	102485603
chr10	out	102487144	102487665
chr10	out	102488728	102489633
chr10	out	102491690	102492222
chr10	out	102797764	102798261
chr10	out	102799877	102800272
chr10	out	102872967	102873541
chr10	out	102895704	102896683
chr10	out	102963490	102963704
chr10	out	102965959	102968086
chr10	out	102972292	102973618
chr10	out	102986024	102986636
chr10	out	103033980	103034470
chr10	out	103041118	103042152
chr10	out	103060281	103060494
chr10	out	103316272	103316702
chr10	out	103319316	103319525
chr10	out	103319842	103320301
chr10	out	103869623	103870618
chr10	out	106087585	106088546
chr10	out	109664186	109664954
chr10	out	110215917	110216455
chr10	out	110661714	110662316
chr10	out	111206594	111207073
chr10	out	112279937	112280295
chr10	out	112392943	112394318
chr10	out	112421825	112422416
chr10	out	112668297	112669884
chr10	out	115850669	115851083
chr10	out	116517514	116518464
chr10	out	118377007	118377466
chr10	out	118537626	118537844
chr10	out	118598589	118599367
chr10	out	118912341	118913510
chr10	out	118915261	118915519
chr10	out	118917011	118918122
chr10	out	118966039	118966696
chr10	out	119283907	119287665
chr10	out	119302756	119303553
chr10	out	119484483	119484981
chr10	out	121760971	121761413
chr10	out	122206249	122207367
chr10	out	122698500	122698889
chr10	out	122729042	122729381
chr10	out	123358170	123358723
chr10	out	124568116	124568433
chr10	out	124882256	124883327
chr10	out	124884065	124887356
chr10	out	124889694	124890067
chr10	out	124891897	124892607
chr10	out	124895624	124896151
chr10	out	125722210	125722833
chr10	out	125741122	125741974
chr10	out	125806257	125806512
chr10	out	125841141	125843223
chr10	out	126067395	126068065
chr10	out	126125799	126128886
chr10	out	126595110	126596202
chr10	out	128583599	128585038
chr10	out	129085286	129085556
chr10	out	129837718	129839089
chr10	out	129898548	129899610
chr10	out	129953957	129954268
chr10	out	130188849	130189149
chr10	out	130228685	130228984
chr10	out	130229516	130229767
chr10	out	130398433	130398648
chr10	out	131467440	131467732
chr10	out	131482383	131482606
chr10	out	131703032	131703267
chr10	out	131733506	131734209
chr10	out	131798721	131799876
chr10	out	131817294	131817509
chr10	out	131878201	131879322
chr10	out	132255675	132255971
chr10	out	132473710	132474154
chr10	out	132763646	132763865
chr10	out	133032485	133032832
chr10	out	133208018	133208314
chr10	out	133299482	133299706
chr10	out	133308007	133308485
chr10	out	133358344	133358581
chr10	out	133494542	133494804
chr10	out	133699666	133700816
chr10	out	133728995	133729245
chr10	out	133780585	133781000
chr10	out	133787685	133788147
chr10	out	133798315	133798667
chr10	out	133801688	133802002
chr10	out	134116668	134116924
chr10	out	134154297	134154605
chr10	out	134169294	134170136
chr10	out	134455574	134456378
chr10	out	134457413	134457870
chr10	out	134461542	134463127
chr10	out	134532690	134532907
chr10	out	134542841	134543242
chr10	out	134548643	134548958
chr10	out	134569924	134570288
chr10	out	134572036	134572282
chr10	out	134579788	134580012
chr10	out	134581423	134582003
chr10	out	134582591	134583767
chr10	out	134585962	134586244
chr10	out	134588208	134588694
chr10	out	134624203	134624475
chr10	out	134654211	134654438
chr10	out	134657166	134657435
chr10	out	134671723	134671927
chr10	out	134676120	134676833
chr10	out	134680974	134682145
chr10	out	134733323	134733815
chr10	out	134741964	134742185
chr10	out	134750055	134750449
chr10	out	134765211	134767420
chr10	out	134773307	134773527
chr10	out	134779891	134782283
chr10	out	134785571	134786032
chr10	out	134790079	134791500
chr10	out	134800857	134801364
chr10	out	134802424	134802920
chr10	out	134803190	134803467
chr10	out	134807636	134807856
chr10	out	134814696	134815759
chr10	out	134826847	134827362
chr10	out	134829215	134829756
chr10	out	134830806	134831882
chr10	out	134833392	134833673
chr10	out	134844389	134844681
chr10	out	135020887	135021339
chr10	out	135135355	135135782
chr10	out	135143628	135143904
chr10	out	135148373	135149073
chr10	out	135159664	135159942
chr10	out	135160751	135161025
chr10	out	135161881	135162566
chr10	out	135222603	135222943
chr10	out	135279505	135279859
chr10	out	135339764	135340748
chr10	out	135342832	135343409
chr10	out	135366813	135387453
