# Supplementary material for: Intergenic, gene terminal, and intragenic CpG islands in the human genome
Source: BMC Genomics. 2010 Jan 19;11:48. doi: 10.1186/1471-2164-11-48 (PMC2817693; doi:10.1186/1471-2164-11-48)
Supplement: Additional file 3 — CGI classes. The archive contains classes of CGIs used for calculation of CAGE tag frequency. [file 1471-2164-11-48-S3.ZIP › 4gr_inter/4gr_inter_chr11.txt]

chr11	out	117338	117777
chr11	out	289389	289635
chr11	out	294079	294379
chr11	out	320785	321110
chr11	out	345947	346447
chr11	out	420814	421775
chr11	out	508682	510297
chr11	out	510939	511144
chr11	out	557938	559461
chr11	out	724674	726521
chr11	out	1014003	1014492
chr11	out	1014746	1015359
chr11	out	1019083	1019390
chr11	out	1023084	1023356
chr11	out	1024834	1025146
chr11	out	1026420	1026827
chr11	out	1046331	1046741
chr11	out	1097802	1098041
chr11	out	1145476	1145861
chr11	out	1171951	1172562
chr11	out	1172800	1173043
chr11	out	1178147	1178439
chr11	out	1185327	1185600
chr11	out	1204406	1204716
chr11	out	1208722	1208954
chr11	out	1210479	1211070
chr11	out	1214160	1214382
chr11	out	1218659	1219174
chr11	out	1230170	1230437
chr11	out	1230645	1230846
chr11	out	1314202	1315657
chr11	out	1316613	1316982
chr11	out	1360790	1361287
chr11	out	1493305	1493529
chr11	out	1524516	1525483
chr11	out	1630410	1630800
chr11	out	1725555	1727288
chr11	out	1803732	1803957
chr11	out	1939700	1939927
chr11	out	1942591	1942938
chr11	out	1947475	1947787
chr11	out	1983309	1983592
chr11	out	1990283	1990567
chr11	out	2133415	2133619
chr11	out	2840265	2841037
chr11	out	3181100	3181653
chr11	out	3210344	3210642
chr11	out	3210815	3211052
chr11	out	3399821	3401472
chr11	out	3558427	3559192
chr11	out	3569226	3569461
chr11	out	4165024	4165729
chr11	out	6217916	6218311
chr11	out	7996985	7998134
chr11	out	8009821	8010066
chr11	out	8246108	8246898
chr11	out	9342413	9342817
chr11	out	9591545	9592641
chr11	out	9736168	9737046
chr11	out	10707339	10707558
chr11	out	10908926	10909648
chr11	out	12651990	12653557
chr11	out	12986906	12989160
chr11	out	13940642	13942925
chr11	out	14237317	14237740
chr11	out	14359176	14359662
chr11	out	14883047	14884346
chr11	out	15092634	15093121
chr11	out	15628265	15628490
chr11	out	15916431	15916653
chr11	out	15919458	15919799
chr11	out	16582629	16585756
chr11	out	16589084	16589301
chr11	out	16591533	16592545
chr11	out	17185690	17186409
chr11	out	17206398	17206609
chr11	out	17674081	17674343
chr11	out	17757602	17757853
chr11	out	18024292	18024504
chr11	out	18167460	18167781
chr11	out	19323229	19324810
chr11	out	20134184	20135400
chr11	out	20137776	20138901
chr11	out	20141146	20142073
chr11	out	22410876	22411094
chr11	out	23383528	23383925
chr11	out	23708529	23708937
chr11	out	30562134	30562376
chr11	out	30562580	30564704
chr11	out	31795939	31796389
chr11	out	31797891	31798579
chr11	out	31803708	31804534
chr11	out	31805063	31805352
chr11	out	31965378	31965620
chr11	out	32311336	32312060
chr11	out	32870565	32872090
chr11	out	33354183	33355070
chr11	out	33636795	33637004
chr11	out	33807027	33807546
chr11	out	43500411	43500662
chr11	out	43525497	43526430
chr11	out	43553566	43553912
chr11	out	43557288	43557985
chr11	out	43559121	43559791
chr11	out	43920202	43922624
chr11	out	44294273	44295359
chr11	out	44297841	44298333
chr11	out	44498099	44498532
chr11	out	44935191	44935606
chr11	out	45333507	45333819
chr11	out	46121227	46121428
chr11	out	46215840	46216624
chr11	out	46217193	46217521
chr11	out	46221549	46221911
chr11	out	47316529	47316792
chr11	out	47372933	47373174
chr11	out	48858273	48858491
chr11	out	48878301	48879318
chr11	out	48946752	48947061
chr11	out	49026296	49027298
chr11	out	49028013	49028340
chr11	out	49080545	49080754
chr11	out	49412511	49412787
chr11	out	49795856	49796144
chr11	out	49828642	49829016
chr11	out	49829693	49830728
chr11	out	49869895	49870911
chr11	out	49871519	49871948
chr11	out	50183607	50183902
chr11	out	55396644	55397661
chr11	out	55398286	55398696
chr11	out	58429427	58429864
chr11	out	58487887	58488111
chr11	out	58586639	58587315
chr11	out	58626381	58626652
chr11	out	58695622	58696884
chr11	out	58697406	58697628
chr11	out	59084713	59085083
chr11	out	59192777	59193808
chr11	out	59422155	59422433
chr11	out	61032401	61033905
chr11	out	61111614	61111939
chr11	out	61647774	61648302
chr11	out	62449949	62451348
chr11	out	63289029	63289276
chr11	out	63292228	63294011
chr11	out	64495586	64496316
chr11	out	64946039	64946871
chr11	out	64947400	64947634
chr11	out	64979066	64979326
chr11	out	65001212	65001706
chr11	out	65002912	65003167
chr11	out	65108807	65109710
chr11	out	65341965	65342460
chr11	out	65932610	65933225
chr11	out	66083063	66083416
chr11	out	66251513	66252963
chr11	out	66482079	66482949
chr11	out	66841264	66842389
chr11	out	66939541	66939969
chr11	out	67234888	67236171
chr11	out	67329062	67330427
chr11	out	67479210	67480014
chr11	out	67514730	67516021
chr11	out	67521494	67521832
chr11	out	67527002	67528205
chr11	out	67545620	67545915
chr11	out	67652362	67652680
chr11	out	68194215	68194595
chr11	out	68378684	68378915
chr11	out	68379298	68379828
chr11	out	68681266	68681533
chr11	out	68967330	68967725
chr11	out	68994905	68995660
chr11	out	69209815	69210092
chr11	out	69392086	69392348
chr11	out	69415507	69415746
chr11	out	69490897	69491100
chr11	out	69509219	69510132
chr11	out	69987344	69987769
chr11	out	70241312	70241534
chr11	out	70344076	70344427
chr11	out	70346786	70347036
chr11	out	70350482	70350703
chr11	out	70639821	70641809
chr11	out	70907635	70907952
chr11	out	70911179	70911549
chr11	out	70965784	70966011
chr11	out	71027993	71028646
chr11	out	71202187	71202501
chr11	out	72653117	72653445
chr11	out	73168192	73168437
chr11	out	73855823	73856449
chr11	out	74072058	74072409
chr11	out	74137506	74138206
chr11	out	74629295	74631139
chr11	out	74971715	74972463
chr11	out	75553272	75554210
chr11	out	75623551	75625231
chr11	out	75710559	75711040
chr11	out	76434700	76435006
chr11	out	77576997	77577638
chr11	out	77584859	77585736
chr11	out	77598761	77599028
chr11	out	78291853	78292245
chr11	out	78350655	78350861
chr11	out	78458324	78458696
chr11	out	78826006	78829848
chr11	out	82078233	82078506
chr11	out	85199639	85199933
chr11	out	85323362	85323839
chr11	out	85820027	85820324
chr11	out	86295009	86295231
chr11	out	89103097	89103338
chr11	out	89158708	89159130
chr11	out	89159737	89160757
chr11	out	89236692	89237423
chr11	out	89238110	89238473
chr11	out	89269506	89269750
chr11	out	89320429	89320673
chr11	out	89351668	89352031
chr11	out	89352718	89353449
chr11	out	89424551	89425575
chr11	out	89426250	89426604
chr11	out	91597283	91599938
chr11	out	92288331	92288751
chr11	out	92703246	92703724
chr11	out	93223022	93223365
chr11	out	93461749	93461985
chr11	out	93885194	93885539
chr11	out	94113183	94113986
chr11	out	94410254	94411052
chr11	out	94439891	94440765
chr11	out	94522983	94523213
chr11	out	94523295	94524459
chr11	out	100063133	100063611
chr11	out	101644634	101644862
chr11	out	106833651	106833901
chr11	out	109468450	109469887
chr11	out	111666025	111666411
chr11	out	112337734	112339700
chr11	out	113165965	113166256
chr11	out	113412130	113412542
chr11	out	114336965	114337264
chr11	out	114529817	114530154
chr11	out	115035207	115035758
chr11	out	115135608	115136327
chr11	out	115876392	115876816
chr11	out	115955869	115957122
chr11	out	116083349	116083610
chr11	out	118301160	118302029
chr11	out	118406196	118406959
chr11	out	118443403	118444025
chr11	out	118696745	118697392
chr11	out	118960363	118961312
chr11	out	119117301	119117686
chr11	out	119118215	119118731
chr11	out	119887087	119888145
chr11	out	119940032	119941150
chr11	out	120738952	120739205
chr11	out	120803152	120803370
chr11	out	122352704	122353818
chr11	out	122357621	122357909
chr11	out	122360140	122360792
chr11	out	122677664	122678314
chr11	out	122734335	122734682
chr11	out	122806259	122807359
chr11	out	122953303	122953592
chr11	out	124093293	124093641
chr11	out	124214432	124215167
chr11	out	124218215	124218605
chr11	out	124329003	124329539
chr11	out	124944332	124944940
chr11	out	127826871	127827105
chr11	out	128065313	128065747
chr11	out	128199294	128199898
chr11	out	128739326	128739556
chr11	out	128993169	128993449
chr11	out	129408021	129408329
chr11	out	129415515	129416160
chr11	out	129922010	129922308
chr11	out	133208262	133208918
chr11	out	133239911	133240374
chr11	out	133305894	133306141
chr11	out	133330547	133332667
chr11	out	133841502	133841712
chr11	out	134039452	134039667
chr11	out	134087506	134087791
chr11	out	134110292	134111073
chr11	out	134137255	134138197
chr11	out	134336539	134337373
