# Supplementary material for: Intergenic, gene terminal, and intragenic CpG islands in the human genome
Source: BMC Genomics. 2010 Jan 19;11:48. doi: 10.1186/1471-2164-11-48 (PMC2817693; doi:10.1186/1471-2164-11-48)
Supplement: Additional file 3 — CGI classes. The archive contains classes of CGIs used for calculation of CAGE tag frequency. [file 1471-2164-11-48-S3.ZIP › 4gr_inter/4gr_inter_chr12.txt]

chr12	out	57124	57871
chr12	out	84024	84488
chr12	out	117716	118762
chr12	out	368359	369181
chr12	out	380784	381052
chr12	out	432482	433495
chr12	out	1509294	1511011
chr12	out	1525801	1526017
chr12	out	1640962	1641737
chr12	out	1642195	1642774
chr12	out	2732043	2732733
chr12	out	3345271	3345915
chr12	out	4010781	4011313
chr12	out	4144080	4144752
chr12	out	5122536	5122831
chr12	out	5410156	5410964
chr12	out	5411471	5413234
chr12	out	6257915	6258429
chr12	out	6269523	6271032
chr12	out	6870602	6870984
chr12	out	6949761	6950390
chr12	out	7672270	7672515
chr12	out	7749766	7750052
chr12	out	8014613	8014828
chr12	out	8062603	8063057
chr12	out	8286318	8287980
chr12	out	8433822	8434601
chr12	out	8440122	8440779
chr12	out	8450843	8451078
chr12	out	9283726	9283953
chr12	out	9327484	9327921
chr12	out	9491682	9492526
chr12	out	9691810	9692119
chr12	out	10155342	10155705
chr12	out	10197291	10197701
chr12	out	11544499	11545042
chr12	out	12740334	12740537
chr12	out	19985404	19985625
chr12	out	25429399	25429611
chr12	out	25430061	25430691
chr12	out	26158325	26158786
chr12	out	28234556	28235174
chr12	out	29433485	29434105
chr12	out	30214030	30214822
chr12	out	30245182	30245879
chr12	out	30839815	30841024
chr12	out	30866652	30867559
chr12	out	30970510	30971145
chr12	out	31296451	31296812
chr12	out	31660564	31660767
chr12	out	32003428	32004100
chr12	out	32443292	32444305
chr12	out	34152003	34152965
chr12	out	34210948	34211251
chr12	out	34262894	34263571
chr12	out	34379877	34380304
chr12	out	34381018	34381400
chr12	out	34382273	34382538
chr12	out	34385240	34388235
chr12	out	34391817	34392081
chr12	out	34394621	34394881
chr12	out	36818295	36818882
chr12	out	36843595	36843960
chr12	out	37824650	37825767
chr12	out	39868422	39869242
chr12	out	40966874	40967156
chr12	out	42252024	42252253
chr12	out	44669828	44671023
chr12	out	44671874	44672154
chr12	out	45062998	45064123
chr12	out	45511179	45511931
chr12	out	47494472	47495706
chr12	out	47739904	47741029
chr12	out	47914554	47914788
chr12	out	48021986	48023142
chr12	out	48421296	48422310
chr12	out	48507825	48508876
chr12	out	48712819	48713185
chr12	out	50500446	50502405
chr12	out	50527039	50528814
chr12	out	50544011	50544395
chr12	out	50548894	50549482
chr12	out	50580440	50580899
chr12	out	50703285	50703970
chr12	out	50713005	50713453
chr12	out	50832204	50832630
chr12	out	50938285	50939010
chr12	out	51394179	51394738
chr12	out	51554126	51554557
chr12	out	51559498	51559765
chr12	out	51645459	51645774
chr12	out	52024813	52025253
chr12	out	52375478	52375680
chr12	out	52418415	52418620
chr12	out	52430829	52431737
chr12	out	52607568	52607988
chr12	out	52629889	52630115
chr12	out	52645925	52646173
chr12	out	52646641	52646927
chr12	out	52674092	52674999
chr12	out	52675380	52675787
chr12	out	52740516	52740725
chr12	out	52759572	52759829
chr12	out	52761779	52762083
chr12	out	52770460	52770670
chr12	out	52786394	52787425
chr12	out	52806035	52806724
chr12	out	52897862	52898305
chr12	out	54326255	54326604
chr12	out	54937959	54938794
chr12	out	56354740	56355041
chr12	out	56545253	56545763
chr12	out	56576499	56576733
chr12	out	56615990	56616271
chr12	out	58275918	58276774
chr12	out	61311855	61312480
chr12	out	61481924	61482176
chr12	out	62501766	62502257
chr12	out	63070277	63070931
chr12	out	63460497	63461436
chr12	out	63504512	63505410
chr12	out	64409055	64409595
chr12	out	64421387	64422667
chr12	out	65748937	65749991
chr12	out	68922884	68924016
chr12	out	72851019	72851445
chr12	out	73217759	73218146
chr12	out	76220921	76221908
chr12	out	77700532	77700868
chr12	out	88603904	88606533
chr12	out	92998301	92998698
chr12	out	93036197	93036420
chr12	out	93355804	93356775
chr12	out	93769300	93770253
chr12	out	95385754	95386205
chr12	out	97353158	97353470
chr12	out	97400072	97400317
chr12	out	99612331	99614090
chr12	out	100957887	100958450
chr12	out	101720587	101721155
chr12	out	101846865	101847107
chr12	out	101861715	101862096
chr12	out	103854040	103854522
chr12	out	103882443	103882912
chr12	out	103980556	103980984
chr12	out	106739904	106741188
chr12	out	106799893	106800210
chr12	out	107664874	107665188
chr12	out	108612767	108612982
chr12	out	108614047	108615478
chr12	out	108618987	108619216
chr12	out	108745981	108746202
chr12	out	110297589	110297805
chr12	out	111281759	111281970
chr12	out	111282186	111283209
chr12	out	111475819	111476249
chr12	out	112053509	112054024
chr12	out	112376335	112377042
chr12	out	112377160	112377377
chr12	out	112379153	112379437
chr12	out	112380114	112380827
chr12	out	112492038	112492472
chr12	out	113314677	113315080
chr12	out	113340863	113341875
chr12	out	113344369	113344657
chr12	out	113347825	113348138
chr12	out	113349074	113349299
chr12	out	113565407	113566702
chr12	out	113592728	113592962
chr12	out	113598645	113599070
chr12	out	113600494	113601195
chr12	out	113636334	113637542
chr12	out	114352317	114352715
chr12	out	114817507	114817907
chr12	out	115408915	115409327
chr12	out	116661487	116662007
chr12	out	116869310	116870084
chr12	out	117276734	117277559
chr12	out	117674830	117675113
chr12	out	118494214	118495932
chr12	out	118889267	118890786
chr12	out	118987406	118987819
chr12	out	119218066	119218392
chr12	out	119298306	119298647
chr12	out	119485139	119485424
chr12	out	119610959	119611573
chr12	out	119996291	119996643
chr12	out	120587559	120587936
chr12	out	120613233	120613811
chr12	out	120703619	120706110
chr12	out	120710501	120711144
chr12	out	120712563	120712884
chr12	out	120717627	120718214
chr12	out	120724049	120724313
chr12	out	120728094	120728674
chr12	out	122159706	122161056
chr12	out	122373497	122374799
chr12	out	123548469	123548689
chr12	out	123553012	123553258
chr12	out	123563999	123564224
chr12	out	123575676	123576931
chr12	out	123670325	123670549
chr12	out	123748400	123748630
chr12	out	123937771	123938045
chr12	out	124058940	124059407
chr12	out	124194997	124196992
chr12	out	124340435	124340697
chr12	out	124542980	124543245
chr12	out	124693320	124693538
chr12	out	124870779	124871411
chr12	out	125200441	125201075
chr12	out	125735658	125736531
chr12	out	125737159	125737409
chr12	out	126155391	126156079
chr12	out	126290156	126290395
chr12	out	126465331	126465787
chr12	out	126770472	126770716
chr12	out	127275921	127278031
chr12	out	127375429	127375635
chr12	out	127424693	127424945
chr12	out	127714615	127714867
chr12	out	127854167	127856371
chr12	out	129148022	129148372
chr12	out	129896854	129897256
chr12	out	129914143	129914663
chr12	out	129942822	129943098
chr12	out	130442366	130442965
chr12	out	130468399	130468641
chr12	out	130502348	130502723
chr12	out	130711314	130711593
chr12	out	130811934	130813040
chr12	out	130837104	130837432
chr12	out	130959673	130960046
chr12	out	131319253	131319466
chr12	out	131329552	131329978
chr12	out	131340223	131341471
chr12	out	131362891	131363954
chr12	out	131432825	131433053
chr12	out	131434542	131434963
chr12	out	131437725	131438075
chr12	out	131444528	131444780
chr12	out	131447761	131448030
chr12	out	131452888	131453134
chr12	out	131469817	131470302
chr12	out	131472936	131473306
chr12	out	131475586	131475856
chr12	out	131482693	131482936
chr12	out	131490316	131490638
chr12	out	131491053	131492603
chr12	out	131495738	131495942
chr12	out	131506649	131506919
chr12	out	131510574	131511439
chr12	out	131515799	131516556
chr12	out	131520826	131521152
chr12	out	131532467	131532793
chr12	out	131540363	131540597
chr12	out	131545721	131546502
chr12	out	131548676	131549585
chr12	out	131566660	131567278
chr12	out	131576167	131576432
chr12	out	131578362	131579554
chr12	out	131583045	131583291
chr12	out	131584050	131584264
chr12	out	131584817	131585025
chr12	out	131586600	131586885
chr12	out	131587110	131587379
chr12	out	131593517	131594704
chr12	out	131601127	131601337
chr12	out	131620094	131620323
chr12	out	131621033	131621279
chr12	out	131625718	131625985
chr12	out	131629200	131629491
chr12	out	131630146	131630356
chr12	out	131632999	131633213
chr12	out	131659762	131661512
chr12	out	131663030	131663253
chr12	out	131667119	131667455
chr12	out	131676193	131676743
chr12	out	131677422	131678085
chr12	out	131683747	131683982
chr12	out	131712518	131712954
chr12	out	131745643	131746072
chr12	out	131746742	131747830
chr12	out	131750654	131750984
chr12	out	131778149	131778475
chr12	out	131779296	131779541
chr12	out	131788176	131788405
chr12	out	131788958	131789207
chr12	out	131790236	131790701
chr12	out	131797087	131797453
chr12	out	131914158	131914584
chr12	out	131918838	131920684
chr12	out	131945837	131946201
chr12	out	131948331	131949339
chr12	out	131951230	131951464
chr12	out	132022744	132023520
chr12	out	132095008	132096089
chr12	out	132368296	132368538
