# Supplementary material for: Intergenic, gene terminal, and intragenic CpG islands in the human genome
Source: BMC Genomics. 2010 Jan 19;11:48. doi: 10.1186/1471-2164-11-48 (PMC2817693; doi:10.1186/1471-2164-11-48)
Supplement: Additional file 3 — CGI classes. The archive contains classes of CGIs used for calculation of CAGE tag frequency. [file 1471-2164-11-48-S3.ZIP › 4gr_inter/4gr_inter_chr13.txt]

chr13	out	18070475	18070841
chr13	out	18071704	18072808
chr13	out	18072966	18073170
chr13	out	18081083	18081959
chr13	out	18100474	18101407
chr13	out	18137270	18137918
chr13	out	18197583	18197821
chr13	out	18346911	18347348
chr13	out	18816585	18817221
chr13	out	18862791	18863017
chr13	out	19032266	19032485
chr13	out	19033399	19034041
chr13	out	19036855	19037323
chr13	out	19073966	19074766
chr13	out	19290430	19290707
chr13	out	19590524	19590767
chr13	out	19599817	19600634
chr13	out	19600851	19601122
chr13	out	19608925	19609258
chr13	out	19633043	19634157
chr13	out	19649256	19649946
chr13	out	19773518	19774214
chr13	out	19863958	19864509
chr13	out	19866851	19867220
chr13	out	20418328	20418564
chr13	out	20547708	20548011
chr13	out	20576416	20576648
chr13	out	20731761	20732456
chr13	out	20733389	20733608
chr13	out	20770179	20770665
chr13	out	20791156	20791605
chr13	out	20792085	20792606
chr13	out	20798425	20798637
chr13	out	20955995	20956261
chr13	out	22168580	22168919
chr13	out	22310207	22310623
chr13	out	22320687	22320896
chr13	out	22369763	22369969
chr13	out	22387630	22388058
chr13	out	22398589	22399398
chr13	out	22631808	22632816
chr13	out	22847134	22847940
chr13	out	22938467	22939020
chr13	out	23019203	23019465
chr13	out	23167499	23168116
chr13	out	23375426	23376053
chr13	out	23800292	23800696
chr13	out	23812548	23813100
chr13	out	24013604	24014429
chr13	out	24110380	24110623
chr13	out	24190745	24191036
chr13	out	24217668	24220255
chr13	out	24404113	24404341
chr13	out	24490046	24491108
chr13	out	24518937	24519554
chr13	out	24541112	24541558
chr13	out	26896586	26897178
chr13	out	27269509	27269768
chr13	out	27401057	27401374
chr13	out	27425755	27426996
chr13	out	27447839	27448246
chr13	out	27449514	27450973
chr13	out	27452427	27453065
chr13	out	27610176	27611453
chr13	out	28003411	28003676
chr13	out	28004576	28005254
chr13	out	28250787	28251205
chr13	out	28291783	28292898
chr13	out	28811886	28812301
chr13	out	29586864	29587335
chr13	out	29880287	29880827
chr13	out	29893685	29893947
chr13	out	29917860	29918137
chr13	out	30146188	30146618
chr13	out	30275145	30275493
chr13	out	31318630	31319274
chr13	out	31503320	31503903
chr13	out	31783424	31783662
chr13	out	35626962	35627267
chr13	out	35769667	35770059
chr13	out	36391896	36392752
chr13	out	38159236	38160299
chr13	out	39644369	39644696
chr13	out	40007489	40007748
chr13	out	41512178	41513650
chr13	out	43257858	43259696
chr13	out	43440468	43440893
chr13	out	43441782	43442018
chr13	out	43442202	43442578
chr13	out	43442992	43443348
chr13	out	44783754	44784103
chr13	out	49320100	49320302
chr13	out	49595985	49600287
chr13	out	49601686	49603026
chr13	out	49605586	49606020
chr13	out	51806104	51806506
chr13	out	51961035	51961437
chr13	out	52072029	52072675
chr13	out	52672265	52674346
chr13	out	59635661	59636286
chr13	out	63283720	63284058
chr13	out	68456905	68457305
chr13	out	76452264	76452536
chr13	out	77169802	77170907
chr13	out	78079328	78079615
chr13	out	78079945	78080223
chr13	out	78080860	78081881
chr13	out	80127048	80127446
chr13	out	88813413	88813776
chr13	out	90625250	90625720
chr13	out	93999561	94000294
chr13	out	94152190	94153185
chr13	out	94155590	94155884
chr13	out	94417884	94418978
chr13	out	94453109	94453518
chr13	out	98536332	98538226
chr13	out	99406123	99407687
chr13	out	99409863	99410279
chr13	out	99440775	99441095
chr13	out	99447323	99448389
chr13	out	100038690	100039227
chr13	out	106368192	106368672
chr13	out	107945799	107947020
chr13	out	109319980	109320267
chr13	out	109588529	109589007
chr13	out	110262739	110263989
chr13	out	110440441	110440662
chr13	out	110468533	110468782
chr13	out	110470362	110470666
chr13	out	110517705	110518015
chr13	out	110543494	110543698
chr13	out	110852426	110852645
chr13	out	110860649	110860904
chr13	out	110861570	110862023
chr13	out	110970233	110970442
chr13	out	110998213	110998894
chr13	out	111010063	111010298
chr13	out	111036673	111036894
chr13	out	111073563	111073795
chr13	out	111118825	111119130
chr13	out	111595459	111596131
chr13	out	111623724	111623999
chr13	out	111658659	111659434
chr13	out	111675429	111675643
chr13	out	111678569	111678797
chr13	out	111717249	111718290
chr13	out	111739293	111739565
chr13	out	111755805	111756697
chr13	out	111757885	111760666
chr13	out	111763360	111764235
chr13	out	111765126	111765422
chr13	out	111806599	111808492
chr13	out	111808866	111809114
chr13	out	111865817	111866940
chr13	out	111871497	111871729
chr13	out	111896576	111897222
chr13	out	111943428	111943709
chr13	out	112027799	112028002
chr13	out	112032967	112033734
chr13	out	112045193	112045718
chr13	out	112046074	112046275
chr13	out	112154338	112154545
chr13	out	112155709	112156054
chr13	out	112169630	112169865
chr13	out	112308725	112308926
chr13	out	112596644	112597128
chr13	out	112600382	112600774
chr13	out	112645554	112646304
chr13	out	112855289	112855866
chr13	out	113065867	113066464
chr13	out	113066790	113067686
chr13	out	113071639	113071920
chr13	out	113096199	113096672
chr13	out	113104101	113104578
chr13	out	113114947	113115489
chr13	out	113115807	113116097
chr13	out	113262382	113262881
chr13	out	113268279	113268622
chr13	out	113496851	113497211
chr13	out	113527232	113527685
chr13	out	113761687	113761991
chr13	out	113930977	113931559
chr13	out	113932638	113932855
chr13	out	113944790	113945155
chr13	out	113982202	113983942
