# Supplementary material for: Intergenic, gene terminal, and intragenic CpG islands in the human genome
Source: BMC Genomics. 2010 Jan 19;11:48. doi: 10.1186/1471-2164-11-48 (PMC2817693; doi:10.1186/1471-2164-11-48)
Supplement: Additional file 3 — CGI classes. The archive contains classes of CGIs used for calculation of CAGE tag frequency. [file 1471-2164-11-48-S3.ZIP › 4gr_inter/4gr_inter_chr14.txt]

chr14	out	18430223	18430905
chr14	out	18473268	18473543
chr14	out	18492726	18493055
chr14	out	18684219	18684893
chr14	out	18695346	18695735
chr14	out	18712317	18712875
chr14	out	18790387	18790688
chr14	out	18924718	18925019
chr14	out	19019659	19020063
chr14	out	19030562	19031171
chr14	out	19176683	19177043
chr14	out	19206473	19206799
chr14	out	19225976	19226251
chr14	out	19973235	19973560
chr14	out	20160934	20161279
chr14	out	20162775	20162979
chr14	out	20170678	20170883
chr14	out	20261497	20261700
chr14	out	20509418	20509748
chr14	out	20641675	20642360
chr14	out	22360918	22361177
chr14	out	22361529	22362118
chr14	out	23575407	23575636
chr14	out	23590829	23591684
chr14	out	23938003	23938430
chr14	out	25744003	25744318
chr14	out	28313154	28313514
chr14	out	28317075	28317375
chr14	out	28324116	28324820
chr14	out	30745762	30747197
chr14	out	31740168	31740843
chr14	out	31742287	31742666
chr14	out	32471845	32473830
chr14	out	33598871	33599710
chr14	out	34085318	34085662
chr14	out	34085870	34086084
chr14	out	34094932	34095146
chr14	out	34095354	34095698
chr14	out	36042920	36043491
chr14	out	36044299	36045176
chr14	out	36047269	36047747
chr14	out	37122396	37123917
chr14	out	37149990	37150429
chr14	out	37161220	37161927
chr14	out	41136712	41137053
chr14	out	44426422	44426643
chr14	out	49398560	49398796
chr14	out	49399320	49399652
chr14	out	49539765	49540169
chr14	out	49767550	49768483
chr14	out	53499904	53500420
chr14	out	56330631	56331876
chr14	out	56353720	56354311
chr14	out	56926697	56928104
chr14	out	57401429	57402874
chr14	out	59112995	59113347
chr14	out	59628093	59628929
chr14	out	59864329	59864620
chr14	out	59934196	59934430
chr14	out	60173731	60174416
chr14	out	60193366	60194366
chr14	out	60816557	60817894
chr14	out	61348790	61349092
chr14	out	61349229	61349772
chr14	out	61400762	61401394
chr14	out	61653432	61654032
chr14	out	64138121	64138421
chr14	out	64816082	64816725
chr14	out	68352799	68353358
chr14	out	69020212	69021669
chr14	out	69084296	69084746
chr14	out	69110966	69111415
chr14	out	69263220	69263708
chr14	out	69386600	69386993
chr14	out	69770567	69770803
chr14	out	70177761	70179085
chr14	out	70358156	70358710
chr14	out	70856608	70857978
chr14	out	73148936	73149410
chr14	out	73170096	73170983
chr14	out	73323140	73323941
chr14	out	73754194	73754429
chr14	out	73962219	73962937
chr14	out	74299680	74300284
chr14	out	74517264	74517532
chr14	out	74795501	74795782
chr14	out	74830503	74830967
chr14	out	74964061	74965222
chr14	out	75667401	75667664
chr14	out	75670399	75670614
chr14	out	75674752	75675021
chr14	out	75888898	75889132
chr14	out	76492595	76492847
chr14	out	76568907	76569255
chr14	out	76569457	76569777
chr14	out	76660912	76661600
chr14	out	77177923	77178415
chr14	out	77502138	77502557
chr14	out	77517092	77517477
chr14	out	80971844	80972900
chr14	out	88562888	88564135
chr14	out	89237535	89238105
chr14	out	89918747	89920134
chr14	out	90061520	90061735
chr14	out	90800496	90800794
chr14	out	90953114	90953319
chr14	out	90953425	90955120
chr14	out	94309836	94310094
chr14	out	94400736	94400948
chr14	out	94896428	94896694
chr14	out	95052251	95053286
chr14	out	95411962	95413323
chr14	out	95899093	95900087
chr14	out	96128775	96129275
chr14	out	96277530	96278087
chr14	out	96569358	96569929
chr14	out	96754812	96755699
chr14	out	98654158	98654763
chr14	out	98810887	98811194
chr14	out	98884209	98884849
chr14	out	99139228	99141566
chr14	out	99273793	99274015
chr14	out	99713985	99714340
chr14	out	99728849	99729364
chr14	out	99750022	99750700
chr14	out	99821425	99822092
chr14	out	100122858	100123177
chr14	out	100244948	100246020
chr14	out	100418138	100418451
chr14	out	100419125	100419613
chr14	out	100601396	100602137
chr14	out	100901044	100901448
chr14	out	100978534	100978775
chr14	out	100993328	100995748
chr14	out	101062475	101062685
chr14	out	101120351	101120778
chr14	out	101123621	101123916
chr14	out	101164607	101164957
chr14	out	101170918	101171349
chr14	out	101241756	101242458
chr14	out	102052703	102053699
chr14	out	102080537	102081378
chr14	out	102091084	102091743
chr14	out	102611456	102611932
chr14	out	102620198	102620672
chr14	out	102627359	102627988
chr14	out	102638118	102641252
chr14	out	102743526	102744096
chr14	out	102756311	102757129
chr14	out	102809331	102810645
chr14	out	102814985	102816024
chr14	out	103464282	103464987
chr14	out	103621765	103622231
chr14	out	103639252	103639533
chr14	out	103652789	103654327
chr14	out	103671712	103675425
chr14	out	103691619	103691902
chr14	out	103695001	103695275
chr14	out	103700218	103700464
chr14	out	103707827	103708413
chr14	out	103708995	103709644
chr14	out	103710222	103710442
chr14	out	103756910	103757128
chr14	out	103759792	103760027
chr14	out	103871489	103872022
chr14	out	103966949	103968654
chr14	out	103998486	103999698
chr14	out	104011179	104011511
chr14	out	104112352	104112606
chr14	out	104174538	104174814
chr14	out	104177506	104177711
chr14	out	104187541	104187968
chr14	out	104190818	104191050
chr14	out	104197235	104197777
chr14	out	104337489	104338883
chr14	out	104339530	104339808
chr14	out	104352876	104354020
chr14	out	104364228	104364924
chr14	out	104380735	104381545
chr14	out	104442573	104444375
chr14	out	104515364	104516270
chr14	out	104522405	104522607
chr14	out	104570847	104571066
chr14	out	104583100	104583352
chr14	out	104624278	104625928
chr14	out	104630537	104631454
chr14	out	104650082	104650421
chr14	out	104674355	104674577
chr14	out	104729631	104730271
chr14	out	104733822	104734448
chr14	out	104948416	104949197
chr14	out	104952357	104952792
chr14	out	105084005	105084603
chr14	out	105096578	105097431
chr14	out	105104343	105104565
chr14	out	105111473	105111678
chr14	out	105129891	105130092
chr14	out	105137445	105138247
chr14	out	106292137	106292343
