# Supplementary material for: Intergenic, gene terminal, and intragenic CpG islands in the human genome
Source: BMC Genomics. 2010 Jan 19;11:48. doi: 10.1186/1471-2164-11-48 (PMC2817693; doi:10.1186/1471-2164-11-48)
Supplement: Additional file 3 — CGI classes. The archive contains classes of CGIs used for calculation of CAGE tag frequency. [file 1471-2164-11-48-S3.ZIP › 4gr_inter/4gr_inter_chr15.txt]

chr15	out	18364154	18364715
chr15	out	18408707	18410129
chr15	out	18539438	18539739
chr15	out	18633608	18634097
chr15	out	18759889	18760872
chr15	out	18823996	18824223
chr15	out	18971417	18971837
chr15	out	19046780	19048273
chr15	out	19220795	19221683
chr15	out	19240736	19241592
chr15	out	19248471	19249715
chr15	out	19279725	19280345
chr15	out	19347666	19349003
chr15	out	19551283	19551573
chr15	out	19644851	19645345
chr15	out	20046582	20048655
chr15	out	20197935	20198700
chr15	out	20244050	20244551
chr15	out	20666498	20666912
chr15	out	20709235	20710065
chr15	out	20759390	20760237
chr15	out	20929624	20930056
chr15	out	21005584	21007041
chr15	out	21674324	21674525
chr15	out	21897807	21898162
chr15	out	22057219	22057516
chr15	out	22223277	22223630
chr15	out	22273810	22274108
chr15	out	22569267	22569626
chr15	out	23392951	23393241
chr15	out	23878588	23878989
chr15	out	24635085	24635315
chr15	out	24663123	24664572
chr15	out	24679342	24680028
chr15	out	24795648	24796142
chr15	out	24798697	24799602
chr15	out	25460313	25460655
chr15	out	26025201	26026697
chr15	out	26321604	26322105
chr15	out	26373445	26374205
chr15	out	26376175	26376445
chr15	out	26502497	26502767
chr15	out	26504606	26505497
chr15	out	26552480	26552981
chr15	out	26633260	26633731
chr15	out	26781710	26782538
chr15	out	26832919	26833751
chr15	out	26876292	26876725
chr15	out	27649327	27650941
chr15	out	27754501	27754913
chr15	out	28550219	28551087
chr15	out	28652074	28652878
chr15	out	28705604	28705857
chr15	out	28962587	28962815
chr15	out	29295098	29295644
chr15	out	29471276	29473116
chr15	out	29476792	29476999
chr15	out	29520373	29520781
chr15	out	29532758	29533043
chr15	out	30391939	30395117
chr15	out	30421728	30422606
chr15	out	30425436	30426768
chr15	out	30513713	30514517
chr15	out	30615624	30616473
chr15	out	32516079	32516787
chr15	out	32573784	32575430
chr15	out	32593782	32594674
chr15	out	32662153	32663717
chr15	out	33172363	33172593
chr15	out	33201374	33201606
chr15	out	34658751	34659189
chr15	out	34897653	34898070
chr15	out	34959765	34960310
chr15	out	34966808	34967074
chr15	out	35190334	35190559
chr15	out	35570176	35570413
chr15	out	36152287	36152620
chr15	out	38013502	38013923
chr15	out	38055873	38056353
chr15	out	38360920	38363410
chr15	out	38402391	38404205
chr15	out	38515554	38515758
chr15	out	38586584	38586820
chr15	out	38590872	38591487
chr15	out	39565685	39566280
chr15	out	39664733	39665163
chr15	out	39700625	39701652
chr15	out	39739827	39740514
chr15	out	39741115	39741630
chr15	out	40570251	40570669
chr15	out	43278237	43278544
chr15	out	43783745	43784168
chr15	out	45263661	45264791
chr15	out	47055283	47055570
chr15	out	50873921	50874150
chr15	out	50874503	50874780
chr15	out	50883306	50883774
chr15	out	50884853	50885768
chr15	out	53369064	53369863
chr15	out	53821854	53823004
chr15	out	54322943	54323421
chr15	out	54966569	54967130
chr15	out	55385830	55386605
chr15	out	55405728	55405998
chr15	out	56944337	56944886
chr15	out	58074399	58074955
chr15	out	58076617	58076825
chr15	out	58079171	58079459
chr15	out	60243307	60244940
chr15	out	60303616	60304097
chr15	out	60469794	60471688
chr15	out	61032290	61032583
chr15	out	62539679	62539903
chr15	out	62915017	62915238
chr15	out	62984852	62985116
chr15	out	63156179	63157506
chr15	out	63181466	63182094
chr15	out	63381468	63381702
chr15	out	64701295	64701938
chr15	out	64734414	64734628
chr15	out	64921877	64922199
chr15	out	64922311	64922534
chr15	out	65113040	65113310
chr15	out	65600424	65601235
chr15	out	65900295	65900574
chr15	out	65902539	65909629
chr15	out	65913076	65913623
chr15	out	65913974	65915454
chr15	out	65919694	65920125
chr15	out	65942926	65943179
chr15	out	65964214	65964469
chr15	out	66047555	66047764
chr15	out	66638880	66639262
chr15	out	67153375	67153850
chr15	out	68113033	68113477
chr15	out	68664434	68665012
chr15	out	69194710	69195552
chr15	out	69294422	69294750
chr15	out	69891245	69891472
chr15	out	70716187	70716632
chr15	out	70876185	70876598
chr15	out	71522375	71522662
chr15	out	71831614	71832938
chr15	out	72179394	72179856
chr15	out	72324862	72325167
chr15	out	72453538	72454052
chr15	out	73257964	73258258
chr15	out	74984313	74984950
chr15	out	75897896	75899908
chr15	out	75983341	75983600
chr15	out	76023743	76024139
chr15	out	76830479	76830693
chr15	out	76910022	76911605
chr15	out	77361885	77362266
chr15	out	77363114	77363325
chr15	out	78331069	78331717
chr15	out	78774251	78775719
chr15	out	80377950	80378291
chr15	out	80406405	80406704
chr15	out	80413660	80413886
chr15	out	80434218	80435232
chr15	out	80524341	80525315
chr15	out	80685280	80685621
chr15	out	80713732	80714031
chr15	out	80720987	80721213
chr15	out	80798715	80799689
chr15	out	80820705	80821719
chr15	out	80910872	80911846
chr15	out	81145893	81146919
chr15	out	81175061	81176122
chr15	out	81216076	81216646
chr15	out	81838826	81839109
chr15	out	82539597	82540289
chr15	out	82632297	82633193
chr15	out	82767074	82768048
chr15	out	82844369	82845265
chr15	out	83599742	83599968
chr15	out	84184881	84185119
chr15	out	86948664	86950202
chr15	out	87086016	87086291
chr15	out	87113723	87114187
chr15	out	87702918	87703789
chr15	out	87704450	87704724
chr15	out	87705826	87707054
chr15	out	87711525	87713181
chr15	out	87715367	87716065
chr15	out	87721797	87723772
chr15	out	87743596	87744857
chr15	out	87750377	87752134
chr15	out	87753275	87754065
chr15	out	87755607	87756186
chr15	out	87760746	87760994
chr15	out	87775059	87775267
chr15	out	87919975	87920367
chr15	out	87999104	87999837
chr15	out	88120587	88121480
chr15	out	88158406	88159577
chr15	out	88593563	88593933
chr15	out	89009323	89010030
chr15	out	89163449	89163662
chr15	out	91153344	91154086
chr15	out	91227155	91227755
chr15	out	91453759	91454053
chr15	out	91776757	91776983
chr15	out	93189005	93189442
chr15	out	93199746	93201033
chr15	out	93670959	93671326
chr15	out	94665885	94667791
chr15	out	94688419	94688620
chr15	out	94688797	94689034
chr15	out	94689962	94690421
chr15	out	94696310	94696733
chr15	out	94697932	94698305
chr15	out	94698600	94699050
chr15	out	94701146	94701648
chr15	out	94704315	94704715
chr15	out	94705726	94706054
chr15	out	94710819	94711034
chr15	out	94712515	94712812
chr15	out	94753551	94754089
chr15	out	94760345	94761535
chr15	out	95997025	95997395
chr15	out	96782130	96782892
chr15	out	96789013	96789399
chr15	out	96908878	96909335
chr15	out	97330188	97330414
chr15	out	97375501	97376693
chr15	out	97419757	97420341
chr15	out	97458115	97458549
chr15	out	97462553	97463967
chr15	out	98284003	98284214
chr15	out	98730961	98731545
chr15	out	98912043	98917016
chr15	out	99207255	99207783
chr15	out	99366198	99366421
chr15	out	99443857	99444375
chr15	out	99446651	99446981
chr15	out	99846383	99848131
chr15	out	100103209	100103939
chr15	out	100110234	100122672
chr15	out	100318877	100319952
