# Supplementary material for: Intergenic, gene terminal, and intragenic CpG islands in the human genome
Source: BMC Genomics. 2010 Jan 19;11:48. doi: 10.1186/1471-2164-11-48 (PMC2817693; doi:10.1186/1471-2164-11-48)
Supplement: Additional file 3 — CGI classes. The archive contains classes of CGIs used for calculation of CAGE tag frequency. [file 1471-2164-11-48-S3.ZIP › 4gr_inter/4gr_inter_chr16.txt]

chr16	out	12843	13151
chr16	out	128614	128904
chr16	out	349985	351492
chr16	out	738172	738511
chr16	out	797342	798026
chr16	out	803279	803918
chr16	out	807033	807834
chr16	out	813399	813615
chr16	out	814281	814896
chr16	out	815106	815590
chr16	out	834645	835058
chr16	out	836564	837149
chr16	out	838973	839174
chr16	out	840441	841044
chr16	out	844417	844670
chr16	out	847440	847996
chr16	out	848343	849738
chr16	out	859859	860118
chr16	out	863304	863660
chr16	out	864515	864836
chr16	out	868143	868381
chr16	out	885438	886421
chr16	out	889659	889961
chr16	out	899715	899978
chr16	out	902818	903532
chr16	out	907242	907620
chr16	out	911430	911826
chr16	out	912510	913143
chr16	out	919423	919664
chr16	out	919786	920199
chr16	out	945903	946282
chr16	out	980966	981366
chr16	out	987495	988071
chr16	out	996846	997054
chr16	out	1000491	1000800
chr16	out	1009295	1010215
chr16	out	1010957	1011222
chr16	out	1017528	1017773
chr16	out	1018689	1019025
chr16	out	1020268	1020733
chr16	out	1028438	1028781
chr16	out	1038523	1038876
chr16	out	1040627	1040849
chr16	out	1047608	1047866
chr16	out	1050906	1051228
chr16	out	1055828	1056469
chr16	out	1060154	1060442
chr16	out	1062630	1063010
chr16	out	1092413	1092701
chr16	out	1092948	1093356
chr16	out	1094941	1095320
chr16	out	1119619	1119943
chr16	out	1138522	1138804
chr16	out	1139825	1140099
chr16	out	1410503	1411165
chr16	out	1418222	1418813
chr16	out	1420845	1421046
chr16	out	1422552	1423202
chr16	out	1427018	1427261
chr16	out	1475926	1476577
chr16	out	1477700	1477928
chr16	out	1861898	1862427
chr16	out	1901527	1902147
chr16	out	1907800	1908971
chr16	out	1919596	1920293
chr16	out	1958520	1958792
chr16	out	1988195	1988755
chr16	out	1992210	1992719
chr16	out	1994012	1994289
chr16	out	1999327	2000033
chr16	out	2009719	2010866
chr16	out	2486265	2487040
chr16	out	2490048	2490509
chr16	out	2858180	2858681
chr16	out	2894192	2895515
chr16	out	2993831	2994316
chr16	out	3096250	3096890
chr16	out	3114119	3114888
chr16	out	3139653	3139938
chr16	out	3140385	3140620
chr16	out	3147598	3149414
chr16	out	3160439	3161357
chr16	out	3165355	3165595
chr16	out	3172836	3174049
chr16	out	3178806	3179493
chr16	out	3182623	3182913
chr16	out	3183304	3183584
chr16	out	3285146	3285606
chr16	out	3354965	3355168
chr16	out	3486367	3486770
chr16	out	3553101	3553547
chr16	out	3554317	3554602
chr16	out	3601121	3601776
chr16	out	3929007	3929349
chr16	out	4173246	4174460
chr16	out	4297553	4297956
chr16	out	4303936	4304152
chr16	out	4304967	4305717
chr16	out	4306359	4306983
chr16	out	4317509	4318163
chr16	out	4977530	4977798
chr16	out	4978075	4978332
chr16	out	5229583	5230387
chr16	out	8559700	8559995
chr16	out	8869690	8870691
chr16	out	10253537	10253766
chr16	out	10279093	10279304
chr16	out	10819660	10820220
chr16	out	11234509	11234735
chr16	out	11250757	11251246
chr16	out	12118156	12118797
chr16	out	12262514	12263490
chr16	out	12569863	12570178
chr16	out	12902075	12905191
chr16	out	14286825	14287248
chr16	out	14303105	14304576
chr16	out	14704503	14705156
chr16	out	14734696	14734935
chr16	out	14743625	14744278
chr16	out	14912307	14913601
chr16	out	14920209	14920777
chr16	out	14922632	14922885
chr16	out	14926306	14926533
chr16	out	14927155	14928147
chr16	out	14933972	14934609
chr16	out	15155371	15156656
chr16	out	16310962	16312257
chr16	out	16358848	16359461
chr16	out	16361268	16361565
chr16	out	16364854	16369116
chr16	out	16375752	16375956
chr16	out	18338666	18338870
chr16	out	18344584	18345576
chr16	out	18346171	18346425
chr16	out	18349846	18350143
chr16	out	18350969	18351382
chr16	out	18351954	18352160
chr16	out	18352249	18352567
chr16	out	18385780	18390042
chr16	out	18393331	18393628
chr16	out	18395435	18396048
chr16	out	18402605	18403899
chr16	out	18489825	18490153
chr16	out	19005232	19005730
chr16	out	19032637	19034108
chr16	out	19034622	19034825
chr16	out	19329317	19329999
chr16	out	21202481	21202915
chr16	out	21219669	21220834
chr16	out	21295436	21295662
chr16	out	22081179	22081421
chr16	out	22108889	22110292
chr16	out	22124800	22125591
chr16	out	22355701	22356529
chr16	out	22491971	22492266
chr16	out	22866927	22867377
chr16	out	24648167	24649303
chr16	out	24985548	24986033
chr16	out	25025492	25026009
chr16	out	27028512	27028742
chr16	out	27187387	27187744
chr16	out	28177953	28178175
chr16	out	28211474	28212271
chr16	out	28238726	28239990
chr16	out	28283291	28283908
chr16	out	28286631	28287475
chr16	out	28519447	28519889
chr16	out	28864625	28864846
chr16	out	28993721	28993935
chr16	out	29000866	29001334
chr16	out	29060742	29060979
chr16	out	29077399	29077915
chr16	out	29086641	29086950
chr16	out	29104038	29104272
chr16	out	29137453	29137677
chr16	out	29139377	29139839
chr16	out	30480194	30480538
chr16	out	30553193	30553626
chr16	out	30616775	30617865
chr16	out	30701217	30702769
chr16	out	30705245	30706278
chr16	out	30724295	30724744
chr16	out	30733029	30733479
chr16	out	30739787	30740061
chr16	out	31456238	31456685
chr16	out	31487571	31487818
chr16	out	31488060	31488524
chr16	out	31738108	31738689
chr16	out	31900704	31901051
chr16	out	32003163	32004834
chr16	out	32034415	32035644
chr16	out	32106720	32107177
chr16	out	32121043	32121711
chr16	out	32160070	32160324
chr16	out	32197257	32198196
chr16	out	32208442	32208965
chr16	out	32228773	32229738
chr16	out	32267148	32267982
chr16	out	32397290	32397579
chr16	out	32569236	32570187
chr16	out	32606747	32607000
chr16	out	32645365	32646032
chr16	out	32659893	32660351
chr16	out	32729955	32730242
chr16	out	32730402	32731086
chr16	out	32764742	32765778
chr16	out	32844257	32844623
chr16	out	32946422	32948108
chr16	out	32977715	32978815
chr16	out	33047700	33048160
chr16	out	33062019	33062686
chr16	out	33101039	33101293
chr16	out	33137850	33138811
chr16	out	33157572	33157826
chr16	out	33194389	33195350
chr16	out	33205842	33206365
chr16	out	33226199	33226969
chr16	out	33264334	33265222
chr16	out	33390685	33391013
chr16	out	33480589	33481473
chr16	out	33638010	33638360
chr16	out	33724554	33725494
chr16	out	33760083	33761211
chr16	out	33843901	33844182
chr16	out	33845961	33846856
chr16	out	33850106	33850377
chr16	out	34065701	34066749
chr16	out	34152987	34153610
chr16	out	34262016	34262281
chr16	out	34265137	34265420
chr16	out	34288276	34288505
chr16	out	34299287	34299875
chr16	out	34444218	34444625
chr16	out	34517098	34517561
chr16	out	34598313	34598995
chr16	out	34635375	34635645
chr16	out	34644670	34645124
chr16	out	34665956	34667375
chr16	out	45018871	45020387
chr16	out	45381433	45381764
chr16	out	45435301	45436067
chr16	out	45605300	45605651
chr16	out	45628888	45629671
chr16	out	47088036	47088310
chr16	out	47402052	47402765
chr16	out	47866624	47866854
chr16	out	47998474	47998802
chr16	out	48056390	48056906
chr16	out	48429950	48430427
chr16	out	48445975	48450855
chr16	out	48467710	48468364
chr16	out	48837229	48838106
chr16	out	49059345	49059808
chr16	out	49432564	49432823
chr16	out	49704991	49705445
chr16	out	49747301	49747761
chr16	out	51137137	51138346
chr16	out	51138794	51139111
chr16	out	51964828	51965255
chr16	out	52713454	52713681
chr16	out	52785725	52785980
chr16	out	52882541	52883204
chr16	out	53610417	53610623
chr16	out	53648118	53648448
chr16	out	55254393	55254794
chr16	out	55267178	55267454
chr16	out	55580691	55581269
chr16	out	58346293	58346573
chr16	out	64861786	64862132
chr16	out	65018004	65018351
chr16	out	65018572	65019714
chr16	out	65464518	65464773
chr16	out	65605106	65605971
chr16	out	65761709	65762138
chr16	out	66236093	66236697
chr16	out	66239476	66241425
chr16	out	66244361	66245175
chr16	out	66831046	66831585
chr16	out	67101426	67101804
chr16	out	67121260	67121782
chr16	out	67130392	67131241
chr16	out	70017282	70017839
chr16	out	70032835	70033439
chr16	out	70437264	70437797
chr16	out	71256044	71256632
chr16	out	71654389	71654616
chr16	out	71657313	71658292
chr16	out	74086125	74086938
chr16	out	74108114	74108927
chr16	out	74826478	74826694
chr16	out	75226336	75226653
chr16	out	75803445	75804514
chr16	out	76313917	76314182
chr16	out	76637253	76637667
chr16	out	78180992	78181458
chr16	out	78361742	78362195
chr16	out	79523453	79523979
chr16	out	79994705	79995043
chr16	out	80337317	80337638
chr16	out	80602387	80602807
chr16	out	83715331	83715549
chr16	out	83728520	83728824
chr16	out	83754236	83754493
chr16	out	83759891	83760132
chr16	out	83760658	83761442
chr16	out	83762099	83762532
chr16	out	83799884	83800135
chr16	out	83826693	83826965
chr16	out	83863191	83863393
chr16	out	83920617	83920861
chr16	out	83951677	83951879
chr16	out	83964815	83965077
chr16	out	84022547	84022785
chr16	out	84076610	84076858
chr16	out	84087340	84087629
chr16	out	84108883	84109210
chr16	out	84144439	84148119
chr16	out	84403126	84403332
chr16	out	84420882	84421102
chr16	out	84436440	84436647
chr16	out	84539153	84539466
chr16	out	84563696	84565188
chr16	out	84877409	84878556
chr16	out	84895142	84895395
chr16	out	84968655	84968958
chr16	out	85085772	85086514
chr16	out	85088248	85090495
chr16	out	85096619	85096987
chr16	out	85155075	85155304
chr16	out	85272499	85272826
chr16	out	85292470	85292739
chr16	out	85427363	85427646
chr16	out	85469904	85470171
chr16	out	85807598	85808246
chr16	out	85809135	85809341
chr16	out	86141860	86142211
chr16	out	86370334	86370571
chr16	out	86473689	86473970
chr16	out	86711496	86712059
chr16	out	86713093	86713609
chr16	out	86721185	86721453
chr16	out	86721851	86722169
chr16	out	86723061	86723535
chr16	out	86742357	86742602
chr16	out	86775654	86775902
chr16	out	86777522	86778042
chr16	out	86791489	86791691
chr16	out	86795170	86795394
chr16	out	86820627	86820831
chr16	out	86825614	86825868
chr16	out	86850264	86850511
chr16	out	86868207	86870054
chr16	out	86913223	86913548
chr16	out	86969950	86970495
chr16	out	86976790	86977883
chr16	out	86981050	86981470
chr16	out	86987016	86987240
chr16	out	87023702	87025264
chr16	out	87025601	87026326
chr16	out	87029976	87030185
chr16	out	87030315	87031841
chr16	out	87040002	87040317
chr16	out	87040774	87041015
chr16	out	87275248	87275519
chr16	out	87343359	87343596
chr16	out	87348618	87349106
chr16	out	87365613	87365960
chr16	out	87372444	87372706
chr16	out	87377705	87378038
chr16	out	87378245	87379775
chr16	out	87464556	87464888
chr16	out	87596095	87596364
chr16	out	87598147	87598405
chr16	out	87636387	87636631
chr16	out	87642030	87642364
chr16	out	87646302	87646653
chr16	out	87646807	87647165
chr16	out	87655105	87655316
chr16	out	87668010	87668626
chr16	out	87671345	87672012
chr16	out	87674437	87674677
chr16	out	87811263	87812117
chr16	out	87840964	87842096
chr16	out	87842520	87842822
chr16	out	87850781	87851162
chr16	out	88646316	88647022
chr16	out	88671184	88671582
chr16	out	88675984	88676294
chr16	out	88687833	88688576
chr16	out	88700205	88700426
chr16	out	88765241	88765724
