# Supplementary material for: Intergenic, gene terminal, and intragenic CpG islands in the human genome
Source: BMC Genomics. 2010 Jan 19;11:48. doi: 10.1186/1471-2164-11-48 (PMC2817693; doi:10.1186/1471-2164-11-48)
Supplement: Additional file 3 — CGI classes. The archive contains classes of CGIs used for calculation of CAGE tag frequency. [file 1471-2164-11-48-S3.ZIP › 4gr_inter/4gr_inter_chr17.txt]

chr17	out	29994	31868
chr17	out	56119	57232
chr17	out	234438	236162
chr17	out	252659	254625
chr17	out	291244	291492
chr17	out	293043	293560
chr17	out	352947	353252
chr17	out	1053562	1054129
chr17	out	1078627	1080117
chr17	out	1080246	1080503
chr17	out	1110091	1110523
chr17	out	1118158	1118696
chr17	out	1120285	1121483
chr17	out	1174270	1174511
chr17	out	1411909	1413062
chr17	out	1559976	1560860
chr17	out	1755322	1755523
chr17	out	1758223	1758847
chr17	out	2573990	2575052
chr17	out	2599204	2600122
chr17	out	2605435	2606152
chr17	out	2626497	2627262
chr17	out	2898727	2899123
chr17	out	3421332	3421647
chr17	out	3695887	3696527
chr17	out	4348708	4350072
chr17	out	4683100	4683768
chr17	out	6498945	6499165
chr17	out	6500087	6501527
chr17	out	6738153	6738448
chr17	out	6879861	6880814
chr17	out	7458415	7459473
chr17	out	7611859	7612128
chr17	out	7630870	7631136
chr17	out	7677861	7678168
chr17	out	7678874	7680660
chr17	out	7685791	7689145
chr17	out	7728986	7729816
chr17	out	7759663	7760488
chr17	out	7834055	7834427
chr17	out	8170920	8171666
chr17	out	8236624	8237045
chr17	out	8846961	8848805
chr17	out	9615579	9615990
chr17	out	14141304	14141721
chr17	out	15593259	15593863
chr17	out	15626943	15627199
chr17	out	15630422	15630952
chr17	out	16230802	16231053
chr17	out	16251031	16251639
chr17	out	16379557	16380171
chr17	out	16428375	16428609
chr17	out	16433071	16433562
chr17	out	16510663	16511242
chr17	out	16533560	16534872
chr17	out	17227689	17228097
chr17	out	18226954	18227402
chr17	out	18416764	18417048
chr17	out	18478972	18479538
chr17	out	18521384	18521790
chr17	out	18525964	18526554
chr17	out	19853131	19854001
chr17	out	20164341	20165660
chr17	out	20885978	20886225
chr17	out	20886504	20887661
chr17	out	21119412	21120283
chr17	out	21220099	21222167
chr17	out	21296547	21297011
chr17	out	21307707	21308185
chr17	out	21355317	21356140
chr17	out	21356843	21357085
chr17	out	21394981	21395531
chr17	out	21436699	21436923
chr17	out	21653913	21654353
chr17	out	21668002	21668254
chr17	out	21858830	21859141
chr17	out	21877496	21878418
chr17	out	21940896	21941316
chr17	out	21976029	21976319
chr17	out	22115928	22116136
chr17	out	22313614	22314559
chr17	out	22333132	22333426
chr17	out	22683911	22684291
chr17	out	22700431	22700730
chr17	out	22704681	22705201
chr17	out	22807226	22808485
chr17	out	22956624	22956839
chr17	out	23601620	23602017
chr17	out	23602399	23602809
chr17	out	23756302	23756518
chr17	out	23756939	23757523
chr17	out	24370979	24371348
chr17	out	25951218	25952580
chr17	out	26057135	26057477
chr17	out	26059327	26061647
chr17	out	26359523	26360578
chr17	out	26900570	26901052
chr17	out	26901318	26901647
chr17	out	26910020	26911490
chr17	out	27267972	27268677
chr17	out	27358076	27358928
chr17	out	30758758	30758972
chr17	out	30811514	30811958
chr17	out	30838347	30839060
chr17	out	30918979	30919255
chr17	out	31121213	31121512
chr17	out	31531371	31531598
chr17	out	31534120	31535094
chr17	out	31622178	31623152
chr17	out	31635710	31636684
chr17	out	31885471	31885698
chr17	out	31893957	31894867
chr17	out	31912625	31913276
chr17	out	32071956	32072873
chr17	out	32088385	32088709
chr17	out	32134435	32134805
chr17	out	32152744	32153085
chr17	out	32239436	32240096
chr17	out	32363501	32363736
chr17	out	32364516	32364776
chr17	out	33354857	33355084
chr17	out	33555506	33555733
chr17	out	33666399	33667371
chr17	out	33829025	33829308
chr17	out	33837946	33838979
chr17	out	33863231	33863846
chr17	out	33874664	33874932
chr17	out	33887349	33887703
chr17	out	33919514	33920760
chr17	out	34083218	34085026
chr17	out	34250974	34251187
chr17	out	34575008	34575625
chr17	out	34983237	34983841
chr17	out	35006349	35006773
chr17	out	35027602	35028117
chr17	out	35163614	35164716
chr17	out	35726484	35726727
chr17	out	35727723	35728506
chr17	out	35772491	35773790
chr17	out	36958571	36958858
chr17	out	37075740	37075961
chr17	out	37340277	37340624
chr17	out	37445313	37445976
chr17	out	37477905	37478422
chr17	out	37953690	37954385
chr17	out	38059200	38059483
chr17	out	38576498	38576889
chr17	out	38748173	38748615
chr17	out	38793730	38794200
chr17	out	38801692	38802073
chr17	out	39146636	39147002
chr17	out	39153387	39153907
chr17	out	40089012	40090152
chr17	out	40262336	40263587
chr17	out	40380184	40380870
chr17	out	40452038	40452539
chr17	out	40553803	40554299
chr17	out	40749674	40750721
chr17	out	40804837	40805069
chr17	out	41017924	41019590
chr17	out	41034637	41035485
chr17	out	41053705	41054119
chr17	out	41626114	41627276
chr17	out	41657885	41658299
chr17	out	41676775	41677015
chr17	out	41677242	41677570
chr17	out	41693178	41693703
chr17	out	41699459	41699687
chr17	out	41699803	41700599
chr17	out	42532257	42532754
chr17	out	42924832	42925133
chr17	out	43210551	43211021
chr17	out	43222102	43222743
chr17	out	43279597	43280806
chr17	out	43283210	43283709
chr17	out	43304675	43304884
chr17	out	43444635	43444850
chr17	out	43455796	43457903
chr17	out	43469572	43470058
chr17	out	43924973	43925504
chr17	out	44013947	44015002
chr17	out	44065811	44066418
chr17	out	44068925	44069130
chr17	out	44074359	44075233
chr17	out	44078730	44079382
chr17	out	44110564	44111005
chr17	out	44165608	44165944
chr17	out	44179784	44180371
chr17	out	44182434	44182640
chr17	out	44187108	44187631
chr17	out	44249292	44249808
chr17	out	44624330	44625433
chr17	out	44692771	44692992
chr17	out	44902370	44902883
chr17	out	44988684	44988892
chr17	out	45000364	45000832
chr17	out	45002375	45002659
chr17	out	45312925	45313146
chr17	out	45322872	45323408
chr17	out	45334464	45334739
chr17	out	45342523	45343100
chr17	out	45396281	45398063
chr17	out	45581222	45583624
chr17	out	45593771	45594072
chr17	out	46213634	46213937
chr17	out	46363486	46364154
chr17	out	46376855	46377278
chr17	out	49189649	49189899
chr17	out	50670617	50671197
chr17	out	50993661	50993963
chr17	out	51277733	51278138
chr17	out	51942953	51943498
chr17	out	52212691	52212913
chr17	out	52477794	52479017
chr17	out	53386842	53388159
chr17	out	55457552	55459175
chr17	out	55551656	55553279
chr17	out	55567624	55567975
chr17	out	55571078	55571287
chr17	out	55571575	55572297
chr17	out	55573408	55573708
chr17	out	56848774	56849168
chr17	out	56883761	56885048
chr17	out	57569557	57571567
chr17	out	57572569	57572778
chr17	out	58397057	58398140
chr17	out	59273391	59274388
chr17	out	59279964	59280675
chr17	out	60345517	60346499
chr17	out	60527218	60527462
chr17	out	60549689	60550168
chr17	out	61618174	61619048
chr17	out	62261655	62262036
chr17	out	62803686	62805593
chr17	out	63419683	63420108
chr17	out	63420358	63420559
chr17	out	63446581	63446821
chr17	out	63609165	63610268
chr17	out	63642988	63643467
chr17	out	63712761	63713791
chr17	out	67623574	67623903
chr17	out	68048078	68048282
chr17	out	68099366	68100675
chr17	out	69150623	69153265
chr17	out	69409565	69410015
chr17	out	69460073	69460850
chr17	out	69864422	69865393
chr17	out	69867691	69867922
chr17	out	69961577	69962212
chr17	out	70489830	70490227
chr17	out	70542271	70542755
chr17	out	70584908	70585536
chr17	out	71629103	71629975
chr17	out	72179419	72179685
chr17	out	72476684	72476898
chr17	out	72563541	72564130
chr17	out	72754466	72755208
chr17	out	72763553	72763775
chr17	out	73036184	73036747
chr17	out	73300921	73301148
chr17	out	73395398	73395923
chr17	out	73465485	73467547
chr17	out	73548669	73548918
chr17	out	73739705	73739975
chr17	out	73761847	73762423
chr17	out	73821547	73822146
chr17	out	73849320	73850177
chr17	out	73860443	73861054
chr17	out	73983891	73984128
chr17	out	74604886	74605400
chr17	out	74611590	74611798
chr17	out	74639000	74639201
chr17	out	74645522	74645770
chr17	out	74690423	74691824
chr17	out	74705662	74705864
chr17	out	74971840	74972241
chr17	out	75020290	75020573
chr17	out	75224510	75224893
chr17	out	75335841	75337092
chr17	out	75398404	75404437
chr17	out	75448658	75448963
chr17	out	75515660	75515928
chr17	out	75518482	75518992
chr17	out	76032430	76032684
chr17	out	76042857	76043883
chr17	out	76569588	76569976
chr17	out	76929557	76935248
chr17	out	76974978	76976318
chr17	out	76981401	76989337
chr17	out	76992124	76992465
chr17	out	76994954	76995318
chr17	out	77003029	77003522
chr17	out	77007936	77008337
chr17	out	77027065	77027384
chr17	out	77030087	77030378
chr17	out	77034739	77035032
chr17	out	77062813	77063422
chr17	out	77065519	77066252
chr17	out	77069329	77070418
chr17	out	77080410	77080836
chr17	out	77100194	77101508
chr17	out	77492310	77492782
chr17	out	77773219	77773471
chr17	out	77843555	77844346
chr17	out	77844646	77844962
chr17	out	77896735	77897004
chr17	out	78047941	78048892
chr17	out	78264400	78264629
chr17	out	78606251	78606705
chr17	out	78609333	78609584
chr17	out	78617411	78617649
chr17	out	78625871	78626248
chr17	out	78650945	78651301
