# Supplementary material for: Intergenic, gene terminal, and intragenic CpG islands in the human genome
Source: BMC Genomics. 2010 Jan 19;11:48. doi: 10.1186/1471-2164-11-48 (PMC2817693; doi:10.1186/1471-2164-11-48)
Supplement: Additional file 3 — CGI classes. The archive contains classes of CGIs used for calculation of CAGE tag frequency. [file 1471-2164-11-48-S3.ZIP › 4gr_inter/4gr_inter_chr18.txt]

chr18	out	1708	2372
chr18	out	38911	39655
chr18	out	63062	63563
chr18	out	65576	66027
chr18	out	102309	102529
chr18	out	504510	505477
chr18	out	2644918	2646817
chr18	out	4443969	4445647
chr18	out	5186243	5187389
chr18	out	5880292	5881682
chr18	out	5884866	5886249
chr18	out	6719693	6720037
chr18	out	6910591	6910874
chr18	out	6919450	6920088
chr18	out	8598763	8600370
chr18	out	8649443	8649672
chr18	out	8649791	8650165
chr18	out	8694721	8697557
chr18	out	10022458	10022907
chr18	out	10121853	10122080
chr18	out	10404354	10404592
chr18	out	10579149	10579386
chr18	out	10716247	10716667
chr18	out	11138307	11139936
chr18	out	11937827	11938155
chr18	out	12028413	12029359
chr18	out	12057145	12058599
chr18	out	12066434	12066799
chr18	out	12083607	12083842
chr18	out	12277271	12277562
chr18	out	12647044	12648727
chr18	out	12767496	12768113
chr18	out	12886621	12887102
chr18	out	12901024	12902704
chr18	out	12981061	12981696
chr18	out	13126596	13127564
chr18	out	13790999	13791223
chr18	out	13858532	13859026
chr18	out	14136394	14136628
chr18	out	14168943	14169710
chr18	out	14368491	14368758
chr18	out	14383227	14384011
chr18	out	14420638	14421567
chr18	out	14440103	14440984
chr18	out	14448082	14449045
chr18	out	14464587	14465008
chr18	out	14476798	14477485
chr18	out	14737516	14738231
chr18	out	14987380	14990542
chr18	out	15155109	15155342
chr18	out	15187650	15188309
chr18	out	15320548	15321174
chr18	out	17730850	17731101
chr18	out	18182414	18183327
chr18	out	18393482	18394244
chr18	out	18968966	18971069
chr18	out	22060281	22061091
chr18	out	22489587	22491259
chr18	out	27557958	27558252
chr18	out	30810652	30811881
chr18	out	31414889	31416262
chr18	out	31783926	31784514
chr18	out	35675458	35675827
chr18	out	41609316	41609696
chr18	out	41801174	41801700
chr18	out	42490837	42491054
chr18	out	43026990	43029575
chr18	out	43031630	43032082
chr18	out	43041404	43041836
chr18	out	43043740	43044676
chr18	out	43529403	43529810
chr18	out	43788579	43789016
chr18	out	43809642	43810211
chr18	out	43941795	43942510
chr18	out	44188451	44191263
chr18	out	44755622	44756974
chr18	out	46079067	46079323
chr18	out	46120530	46120748
chr18	out	46339836	46341587
chr18	out	46444432	46444667
chr18	out	46509542	46510357
chr18	out	46810289	46811331
chr18	out	52469454	52469783
chr18	out	52939957	52940192
chr18	out	53245823	53247308
chr18	out	53448358	53448658
chr18	out	53620054	53622261
chr18	out	54586670	54586963
chr18	out	55787649	55788107
chr18	out	57151663	57152672
chr18	out	58414360	58415228
chr18	out	59820849	59821235
chr18	out	66248786	66249076
chr18	out	70274586	70275697
chr18	out	70415497	70416944
chr18	out	70928631	70928935
chr18	out	70966472	70966689
chr18	out	71296390	71296908
chr18	out	71756905	71757646
chr18	out	72191358	72191835
chr18	out	72220225	72220888
chr18	out	72243539	72243779
chr18	out	72282227	72284061
chr18	out	72299518	72299779
chr18	out	72331738	72332064
chr18	out	72332526	72334005
chr18	out	72335227	72337626
chr18	out	72454825	72455070
chr18	out	72628304	72628629
chr18	out	72643028	72643280
chr18	out	73509220	73509556
chr18	out	73531308	73531567
chr18	out	73740906	73741130
chr18	out	73819482	73819889
chr18	out	73987565	73987789
chr18	out	74099662	74100111
chr18	out	74170210	74170687
chr18	out	74174262	74174546
chr18	out	74224600	74224914
chr18	out	74251386	74252519
chr18	out	74261161	74261432
chr18	out	74290706	74291178
chr18	out	74291586	74291850
chr18	out	74363273	74364086
chr18	out	74365369	74365591
chr18	out	74365675	74366095
chr18	out	74367218	74367441
chr18	out	74378567	74378815
chr18	out	74409217	74409566
chr18	out	74423663	74424003
chr18	out	74498471	74499366
chr18	out	74564351	74564666
chr18	out	74587301	74587852
chr18	out	74642135	74642876
chr18	out	74653763	74654002
chr18	out	74657704	74658297
chr18	out	74702742	74702951
chr18	out	74717604	74718507
chr18	out	74727497	74727757
chr18	out	74740248	74740732
chr18	out	74775197	74775785
chr18	out	74786175	74786385
chr18	out	74794905	74795183
chr18	out	74825847	74826560
chr18	out	74833958	74835753
chr18	out	74866735	74867821
chr18	out	74883645	74883884
chr18	out	75409062	75409803
chr18	out	75410683	75413214
chr18	out	75413667	75413958
chr18	out	75414814	75415070
chr18	out	75416939	75417141
chr18	out	75420170	75420409
chr18	out	75437069	75437270
chr18	out	75440064	75440336
chr18	out	75477676	75478983
chr18	out	75487815	75488038
chr18	out	75496311	75496563
chr18	out	75633378	75633581
chr18	out	75643908	75644311
chr18	out	75646015	75646245
chr18	out	75648953	75650026
chr18	out	75650512	75651287
chr18	out	75653389	75653591
chr18	out	75658768	75659936
chr18	out	75661076	75661280
chr18	out	75663275	75663489
chr18	out	75668271	75671027
chr18	out	75686887	75687844
chr18	out	75691816	75692686
chr18	out	75825340	75825824
chr18	out	75936850	75937090
chr18	out	76006288	76006557
