# Supplementary material for: Intergenic, gene terminal, and intragenic CpG islands in the human genome
Source: BMC Genomics. 2010 Jan 19;11:48. doi: 10.1186/1471-2164-11-48 (PMC2817693; doi:10.1186/1471-2164-11-48)
Supplement: Additional file 3 — CGI classes. The archive contains classes of CGIs used for calculation of CAGE tag frequency. [file 1471-2164-11-48-S3.ZIP › 4gr_inter/4gr_inter_chr19.txt]

chr19	out	21343	22417
chr19	out	218085	218660
chr19	out	246114	246354
chr19	out	335250	335464
chr19	out	338964	339350
chr19	out	352970	353280
chr19	out	354639	354864
chr19	out	357131	357611
chr19	out	358011	360511
chr19	out	369898	370191
chr19	out	387540	387742
chr19	out	391535	391918
chr19	out	401801	402376
chr19	out	404728	404971
chr19	out	439554	441011
chr19	out	475156	475369
chr19	out	618289	618543
chr19	out	786272	786524
chr19	out	787533	787899
chr19	out	1145461	1145863
chr19	out	1255766	1256062
chr19	out	1258428	1258684
chr19	out	1263787	1264528
chr19	out	1266775	1267092
chr19	out	1275969	1276349
chr19	out	1276865	1277215
chr19	out	1474705	1475565
chr19	out	1476206	1476854
chr19	out	1477462	1477681
chr19	out	1497180	1497455
chr19	out	1622995	1623574
chr19	out	1626921	1627137
chr19	out	1649698	1649960
chr19	out	1669802	1670154
chr19	out	1676415	1677154
chr19	out	1685221	1685627
chr19	out	1699167	1701243
chr19	out	1704216	1706606
chr19	out	1708415	1709094
chr19	out	1713372	1713848
chr19	out	1717144	1717364
chr19	out	1726063	1726534
chr19	out	1727027	1727730
chr19	out	1823631	1823848
chr19	out	1891303	1892940
chr19	out	1898721	1899042
chr19	out	1904778	1905023
chr19	out	1906331	1906572
chr19	out	1908774	1909038
chr19	out	1912001	1912325
chr19	out	2012110	2013054
chr19	out	2015853	2016265
chr19	out	2253466	2253999
chr19	out	2258566	2259092
chr19	out	2285495	2285771
chr19	out	2290007	2291236
chr19	out	2298135	2300732
chr19	out	2300978	2301487
chr19	out	2302518	2302767
chr19	out	2303224	2303429
chr19	out	2303981	2304558
chr19	out	2305289	2305560
chr19	out	2311241	2311753
chr19	out	2412998	2413442
chr19	out	2439287	2439570
chr19	out	2440064	2440641
chr19	out	2445095	2446214
chr19	out	2809893	2810239
chr19	out	2839929	2840212
chr19	out	2877773	2878116
chr19	out	2901359	2901962
chr19	out	2986638	2986872
chr19	out	2987216	2987618
chr19	out	2998224	2998444
chr19	out	3432782	3433048
chr19	out	3433627	3434429
chr19	out	3456820	3457770
chr19	out	3574818	3575141
chr19	out	3756859	3757172
chr19	out	3761778	3762195
chr19	out	3771099	3771304
chr19	out	3772059	3772446
chr19	out	3772974	3773278
chr19	out	3776120	3776516
chr19	out	3782363	3782807
chr19	out	3785515	3785903
chr19	out	3789022	3789223
chr19	out	3819586	3820217
chr19	out	3821788	3822043
chr19	out	4149017	4149654
chr19	out	4168518	4169068
chr19	out	4474692	4475020
chr19	out	4517457	4517678
chr19	out	4518004	4518233
chr19	out	4531469	4532907
chr19	out	4535182	4536172
chr19	out	4558079	4558350
chr19	out	4710818	4711070
chr19	out	4736250	4736490
chr19	out	4782433	4782892
chr19	out	4842191	4842425
chr19	out	4867560	4867784
chr19	out	4881738	4881951
chr19	out	4883661	4884085
chr19	out	4892521	4892981
chr19	out	4895132	4895498
chr19	out	4901670	4901940
chr19	out	4905453	4905870
chr19	out	5241403	5241605
chr19	out	5244010	5245211
chr19	out	5286044	5286261
chr19	out	5289788	5290130
chr19	out	5290640	5292061
chr19	out	5429299	5429577
chr19	out	5458247	5458523
chr19	out	5487531	5487789
chr19	out	5750289	5750542
chr19	out	5753234	5753569
chr19	out	5754734	5757023
chr19	out	6150292	6150551
chr19	out	6467426	6468006
chr19	out	6610886	6611094
chr19	out	7758932	7760557
chr19	out	8476635	8477214
chr19	out	8803708	8804089
chr19	out	9707357	9707614
chr19	out	9740152	9740736
chr19	out	9757563	9757994
chr19	out	9763869	9764074
chr19	out	9764581	9764990
chr19	out	9999391	9999616
chr19	out	10450681	10451041
chr19	out	10574015	10574555
chr19	out	11378059	11378284
chr19	out	11530789	11531244
chr19	out	12166552	12166894
chr19	out	12611871	12612156
chr19	out	12614237	12614583
chr19	out	12754269	12755096
chr19	out	13134652	13135116
chr19	out	13674261	13674599
chr19	out	13836668	13837918
chr19	out	13844596	13845152
chr19	out	13845606	13845918
chr19	out	13849204	13849559
chr19	out	14029142	14029512
chr19	out	14042430	14042758
chr19	out	14043735	14045744
chr19	out	14046107	14046601
chr19	out	14046903	14047131
chr19	out	14052987	14053772
chr19	out	14181302	14181644
chr19	out	14220635	14220972
chr19	out	14237688	14237961
chr19	out	14305343	14305584
chr19	out	15113042	15113361
chr19	out	15303261	15304077
chr19	out	15556298	15556535
chr19	out	15694733	15694983
chr19	out	15732064	15732318
chr19	out	15874629	15875016
chr19	out	16255450	16255662
chr19	out	16327399	16327637
chr19	out	17362955	17363250
chr19	out	17365681	17366076
chr19	out	17419917	17420679
chr19	out	17577644	17578531
chr19	out	17589443	17589647
chr19	out	17619055	17619337
chr19	out	17620189	17620410
chr19	out	17652067	17652301
chr19	out	17658530	17658748
chr19	out	17659679	17660329
chr19	out	17719371	17719891
chr19	out	18023650	18024016
chr19	out	18070911	18071268
chr19	out	18081764	18082445
chr19	out	18089622	18090284
chr19	out	18095710	18095912
chr19	out	18116822	18117049
chr19	out	18121252	18121525
chr19	out	18263556	18264403
chr19	out	19183675	19183916
chr19	out	19356952	19358038
chr19	out	19377021	19378383
chr19	out	20023772	20024107
chr19	out	21457929	21458716
chr19	out	21561029	21561626
chr19	out	21652632	21652856
chr19	out	21915492	21915726
chr19	out	22112583	22112816
chr19	out	22236281	22236555
chr19	out	22492236	22493101
chr19	out	22507103	22507416
chr19	out	22592532	22592881
chr19	out	22597640	22598561
chr19	out	22683686	22683911
chr19	out	22781849	22782491
chr19	out	22868445	22868860
chr19	out	22876064	22876647
chr19	out	23045155	23045391
chr19	out	23045636	23046222
chr19	out	23178489	23178909
chr19	out	23445531	23446084
chr19	out	23946297	23946599
chr19	out	32976368	32976969
chr19	out	32988683	32988943
chr19	out	33092120	33092673
chr19	out	33976153	33976850
chr19	out	34275786	34276104
chr19	out	34707621	34713207
chr19	out	34907072	34907434
chr19	out	35026280	35026528
chr19	out	35027086	35028075
chr19	out	35055042	35055367
chr19	out	35055875	35056643
chr19	out	35084453	35084792
chr19	out	35405248	35405705
chr19	out	35407389	35407593
chr19	out	35408168	35411810
chr19	out	35902357	35902724
chr19	out	36535720	36536023
chr19	out	36539786	36540049
chr19	out	37407224	37407640
chr19	out	37874449	37875402
chr19	out	37902293	37902879
chr19	out	37903621	37903920
chr19	out	38418494	38418940
chr19	out	38456189	38456391
chr19	out	38804119	38806193
chr19	out	38960903	38961129
chr19	out	39002584	39003357
chr19	out	39088311	39089919
chr19	out	39317031	39317590
chr19	out	39437058	39438044
chr19	out	39541911	39542427
chr19	out	39663894	39665485
chr19	out	39680588	39680791
chr19	out	39760246	39760737
chr19	out	39916760	39917156
chr19	out	40015371	40015792
chr19	out	40021563	40022021
chr19	out	40087778	40088316
chr19	out	40884920	40885545
chr19	out	40887107	40887315
chr19	out	41114250	41114547
chr19	out	41141711	41142975
chr19	out	41169937	41170170
chr19	out	41176744	41177316
chr19	out	41177777	41178692
chr19	out	41438552	41438754
chr19	out	41452450	41452868
chr19	out	41454951	41455369
chr19	out	41457492	41457910
chr19	out	41460047	41460465
chr19	out	41462581	41462999
chr19	out	41465118	41465536
chr19	out	41467651	41468069
chr19	out	41470187	41470605
chr19	out	41472724	41473142
chr19	out	41475252	41475668
chr19	out	41477773	41478191
chr19	out	41480308	41480726
chr19	out	41482843	41483261
chr19	out	41485375	41485793
chr19	out	41487890	41488308
chr19	out	41514235	41514530
chr19	out	41561404	41562119
chr19	out	41710759	41711651
chr19	out	41955221	41955923
chr19	out	41958434	41958867
chr19	out	41974395	41974628
chr19	out	41980182	41980563
chr19	out	42098771	42099303
chr19	out	42155831	42156446
chr19	out	42400723	42401021
chr19	out	42434578	42434869
chr19	out	42455791	42456209
chr19	out	42458318	42458736
chr19	out	42460856	42461274
chr19	out	42463368	42463802
chr19	out	42465895	42466328
chr19	out	42468429	42468847
chr19	out	42470957	42471375
chr19	out	42473481	42473899
chr19	out	42475993	42476426
chr19	out	42478532	42478950
chr19	out	42481057	42481475
chr19	out	42483585	42484003
chr19	out	42486110	42486414
chr19	out	42495356	42495662
chr19	out	42500378	42500873
chr19	out	42586183	42586705
chr19	out	43037648	43038000
chr19	out	43088843	43090005
chr19	out	43264488	43265592
chr19	out	43376006	43376251
chr19	out	43410929	43412467
chr19	out	43577073	43577345
chr19	out	43577949	43578455
chr19	out	44489626	44491090
chr19	out	44496461	44497794
chr19	out	44502832	44503133
chr19	out	45253660	45253990
chr19	out	45631644	45631938
chr19	out	45794685	45795121
chr19	out	45795806	45796162
chr19	out	45797898	45798255
chr19	out	45799137	45799420
chr19	out	45801453	45801915
chr19	out	45802923	45803607
chr19	out	45807285	45807607
chr19	out	45860640	45861204
chr19	out	46223644	46223891
chr19	out	46332471	46332676
chr19	out	46333147	46333922
chr19	out	46720304	46720541
chr19	out	46762603	46763447
chr19	out	47108832	47109353
chr19	out	47111178	47111404
chr19	out	47123756	47124216
chr19	out	47129058	47129272
chr19	out	47131870	47132074
chr19	out	47135860	47137095
chr19	out	47373144	47373353
chr19	out	47464172	47465365
chr19	out	47469076	47469844
chr19	out	47475914	47477382
chr19	out	47592856	47593215
chr19	out	47893939	47894153
chr19	out	48671199	48671524
chr19	out	48895398	48895827
chr19	out	49016276	49016849
chr19	out	49097657	49097893
chr19	out	49131040	49131452
chr19	out	49267956	49268404
chr19	out	49644256	49644649
chr19	out	49899166	49899382
chr19	out	49902954	49903168
chr19	out	50196419	50197139
chr19	out	50207003	50207400
chr19	out	50339797	50340663
chr19	out	50347133	50349086
chr19	out	50433714	50433987
chr19	out	50623527	50624135
chr19	out	50634705	50635236
chr19	out	50638582	50638793
chr19	out	50639550	50639887
chr19	out	50645905	50646344
chr19	out	50797099	50797307
chr19	out	51130442	51130686
chr19	out	51195948	51196170
chr19	out	51599177	51599489
chr19	out	51623908	51624189
chr19	out	51683066	51683283
chr19	out	51708688	51708958
chr19	out	51834286	51834797
chr19	out	52055197	52056317
chr19	out	52306248	52306501
chr19	out	52307093	52308941
chr19	out	52434565	52434991
chr19	out	52438177	52438470
chr19	out	52439203	52439555
chr19	out	52767780	52768007
chr19	out	52768273	52768689
chr19	out	52795309	52795898
chr19	out	52803163	52805497
chr19	out	52874915	52876213
chr19	out	52877088	52877314
chr19	out	52893900	52894353
chr19	out	52896341	52897588
chr19	out	53055372	53055972
chr19	out	53486165	53486539
chr19	out	53680122	53680337
chr19	out	53688676	53688926
chr19	out	53692373	53692961
chr19	out	53693560	53694899
chr19	out	53696325	53696692
chr19	out	53706423	53706752
chr19	out	53708549	53709019
chr19	out	53875310	53875979
chr19	out	54789556	54790265
chr19	out	54791848	54793030
chr19	out	54811035	54811288
chr19	out	54914619	54915191
chr19	out	55342985	55343347
chr19	out	55398294	55399008
chr19	out	55400413	55400667
chr19	out	55405442	55405885
chr19	out	55425796	55426100
chr19	out	55528202	55529259
chr19	out	55743594	55743934
chr19	out	55761171	55761412
chr19	out	55799237	55799554
chr19	out	55801132	55801449
chr19	out	55802996	55803331
chr19	out	56031105	56031322
chr19	out	56303235	56303988
chr19	out	56376525	56377804
chr19	out	56506969	56507270
chr19	out	56521876	56522957
chr19	out	56533940	56534165
chr19	out	56534887	56535738
chr19	out	56589435	56589690
chr19	out	56616811	56617225
chr19	out	56793613	56793836
chr19	out	56796230	56796810
chr19	out	56898056	56898538
chr19	out	56898944	56899543
chr19	out	57366139	57366667
chr19	out	57687752	57688407
chr19	out	57884951	57885757
chr19	out	57929673	57930311
chr19	out	58092272	58093017
chr19	out	58232547	58233045
chr19	out	58253027	58253624
chr19	out	58503432	58503823
chr19	out	58524183	58524390
chr19	out	58528607	58529307
chr19	out	58560622	58561297
chr19	out	58626901	58627103
chr19	out	58627366	58627635
chr19	out	58662614	58663285
chr19	out	58842888	58844053
chr19	out	58963552	58963771
chr19	out	59730016	59730313
chr19	out	60420157	60420441
chr19	out	60643612	60643915
chr19	out	60645183	60646453
chr19	out	60706623	60707145
chr19	out	60720048	60720636
chr19	out	60732935	60733603
chr19	out	60734266	60734497
chr19	out	60739215	60739480
chr19	out	60753073	60753328
chr19	out	60790198	60790744
chr19	out	60817161	60819979
chr19	out	60907041	60907388
chr19	out	61400867	61401085
chr19	out	61420400	61421187
chr19	out	61517579	61518598
chr19	out	61542469	61543033
chr19	out	61841235	61841443
chr19	out	61846009	61846827
chr19	out	61968426	61968754
chr19	out	62067654	62068234
chr19	out	62302500	62302749
chr19	out	62309413	62310260
chr19	out	62375408	62375662
chr19	out	62443700	62444098
chr19	out	62614252	62614878
chr19	out	62638306	62639003
chr19	out	62867435	62867916
chr19	out	63022816	63023246
chr19	out	63091757	63092088
chr19	out	63321121	63322053
chr19	out	63357835	63358645
chr19	out	63386313	63386919
chr19	out	63407032	63407845
chr19	out	63420089	63420541
chr19	out	63570198	63572446
chr19	out	63583646	63584453
chr19	out	63741590	63742116
chr19	out	63784503	63785085
