# Supplementary material for: Intergenic, gene terminal, and intragenic CpG islands in the human genome
Source: BMC Genomics. 2010 Jan 19;11:48. doi: 10.1186/1471-2164-11-48 (PMC2817693; doi:10.1186/1471-2164-11-48)
Supplement: Additional file 3 — CGI classes. The archive contains classes of CGIs used for calculation of CAGE tag frequency. [file 1471-2164-11-48-S3.ZIP › 4gr_inter/4gr_inter_chr2.txt]

chr2	out	35510	36559
chr2	out	187437	188535
chr2	out	204011	204245
chr2	out	296675	297167
chr2	out	298099	298395
chr2	out	298627	299040
chr2	out	304881	305170
chr2	out	410051	411142
chr2	out	416472	417581
chr2	out	457849	458659
chr2	out	485193	485834
chr2	out	486823	487038
chr2	out	492994	493502
chr2	out	493671	493902
chr2	out	548069	548469
chr2	out	572399	572647
chr2	out	572818	573385
chr2	out	610639	611993
chr2	out	618909	619190
chr2	out	626121	627112
chr2	out	650666	650909
chr2	out	722036	723096
chr2	out	853930	855091
chr2	out	935686	936774
chr2	out	936881	937286
chr2	out	1042315	1042730
chr2	out	1153016	1153820
chr2	out	1249018	1249233
chr2	out	1265400	1265649
chr2	out	1550958	1552130
chr2	out	1622292	1623698
chr2	out	1640288	1640500
chr2	out	1717130	1719268
chr2	out	2624405	2624655
chr2	out	2725039	2725437
chr2	out	2743697	2743915
chr2	out	3192028	3192244
chr2	out	3192494	3192834
chr2	out	3327184	3327687
chr2	out	3544018	3544221
chr2	out	3649459	3649813
chr2	out	4601668	4601968
chr2	out	4722470	4723696
chr2	out	5764080	5764308
chr2	out	5797454	5798159
chr2	out	6328880	6329636
chr2	out	6586547	6586758
chr2	out	7521669	7522240
chr2	out	7857928	7858338
chr2	out	8118620	8118884
chr2	out	8547505	8548171
chr2	out	8674453	8674691
chr2	out	8736057	8736670
chr2	out	8766912	8767862
chr2	out	8768890	8769101
chr2	out	10522989	10523350
chr2	out	10617139	10617363
chr2	out	11051629	11052086
chr2	out	11572598	11573895
chr2	out	16104542	16105017
chr2	out	16611136	16611450
chr2	out	19484377	19484593
chr2	out	19990056	19990535
chr2	out	20471641	20472691
chr2	out	23519381	23521776
chr2	out	23660738	23660943
chr2	out	24060907	24062005
chr2	out	24144331	24144911
chr2	out	24625361	24626819
chr2	out	25176333	25177378
chr2	out	25338752	25339228
chr2	out	25350376	25350927
chr2	out	26307067	26307271
chr2	out	26307753	26308855
chr2	out	26313346	26313750
chr2	out	26319073	26319904
chr2	out	26696765	26697338
chr2	out	26697532	26697752
chr2	out	27284664	27284865
chr2	out	27869858	27870374
chr2	out	29029017	29029676
chr2	out	31716944	31718054
chr2	out	31718196	31718433
chr2	out	37335229	37336012
chr2	out	37463001	37464197
chr2	out	38674765	38675215
chr2	out	39098428	39099619
chr2	out	39263006	39263384
chr2	out	39382393	39382859
chr2	out	41836243	41836600
chr2	out	41979588	41979854
chr2	out	41980014	41980245
chr2	out	42239951	42240478
chr2	out	42241090	42241304
chr2	out	42948629	42949289
chr2	out	42949518	42950215
chr2	out	42966365	42966949
chr2	out	43206863	43207206
chr2	out	43239587	43239988
chr2	out	43309691	43309927
chr2	out	44225939	44226215
chr2	out	44940606	44940969
chr2	out	44941379	44941686
chr2	out	45066846	45068700
chr2	out	45071544	45071763
chr2	out	45073078	45074709
chr2	out	45088379	45088915
chr2	out	45091015	45092045
chr2	out	45093541	45094762
chr2	out	45139295	45140434
chr2	out	45152023	45153230
chr2	out	45307520	45309837
chr2	out	45449722	45449969
chr2	out	45782347	45782702
chr2	out	46619259	46619550
chr2	out	47411115	47411464
chr2	out	47829539	47830065
chr2	out	51166173	51167149
chr2	out	52710054	52711708
chr2	out	52768345	52768775
chr2	out	54594550	54596025
chr2	out	54862045	54864139
chr2	out	55420884	55421371
chr2	out	58390385	58390589
chr2	out	60720456	60720869
chr2	out	60724178	60724405
chr2	out	61833368	61833630
chr2	out	61902565	61903483
chr2	out	61992543	61993014
chr2	out	62595773	62596203
chr2	out	63761535	63761815
chr2	out	64282539	64283462
chr2	out	64747857	64748416
chr2	out	64889772	64890575
chr2	out	64906639	64907212
chr2	out	64998472	64998831
chr2	out	65003871	65004291
chr2	out	66564342	66565869
chr2	out	66720219	66721055
chr2	out	69445260	69446426
chr2	out	70087500	70087865
chr2	out	70262966	70263201
chr2	out	70263855	70264182
chr2	out	70280790	70281781
chr2	out	71010392	71010663
chr2	out	71026388	71027129
chr2	out	71027582	71028067
chr2	out	71365243	71365973
chr2	out	71415202	71415888
chr2	out	71924505	71924733
chr2	out	71991017	71991265
chr2	out	72964292	72964882
chr2	out	73001401	73001671
chr2	out	73314293	73316457
chr2	out	73340938	73342302
chr2	out	73407575	73408565
chr2	out	73422812	73423741
chr2	out	74122869	74123969
chr2	out	74141132	74141651
chr2	out	74258928	74259432
chr2	out	74269229	74269669
chr2	out	74286493	74286912
chr2	out	74553388	74555005
chr2	out	74557122	74557405
chr2	out	74853979	74854470
chr2	out	74893407	74893627
chr2	out	75058660	75058991
chr2	out	79131847	79132247
chr2	out	81332862	81334190
chr2	out	81605980	81606339
chr2	out	85019389	85020088
chr2	out	85552627	85552917
chr2	out	85949969	85950324
chr2	out	88155495	88156121
chr2	out	88422790	88423232
chr2	out	88489509	88489948
chr2	out	88590597	88592127
chr2	out	88688697	88688954
chr2	out	88903755	88904775
chr2	out	89972367	89973150
chr2	out	91056412	91057985
chr2	out	91091313	91093439
chr2	out	91179070	91179414
chr2	out	91199054	91199842
chr2	out	91294921	91296399
chr2	out	91418914	91420349
chr2	out	91449705	91450296
chr2	out	91453631	91453877
chr2	out	91584381	91585224
chr2	out	91652222	91653657
chr2	out	91682449	91684937
chr2	out	94823254	94823510
chr2	out	94944472	94946062
chr2	out	94948954	94949258
chr2	out	95085832	95086130
chr2	out	95164468	95164792
chr2	out	95294765	95295422
chr2	out	95476768	95477017
chr2	out	95514885	95515121
chr2	out	95522994	95523264
chr2	out	95612845	95613251
chr2	out	95728718	95728988
chr2	out	95736869	95737104
chr2	out	95877047	95877719
chr2	out	96079360	96080370
chr2	out	96098034	96098607
chr2	out	96408901	96409762
chr2	out	96614851	96615257
chr2	out	97073638	97074315
chr2	out	98161872	98162407
chr2	out	98421391	98422705
chr2	out	98805400	98806695
chr2	out	98896815	98898402
chr2	out	99010703	99012349
chr2	out	100396297	100397577
chr2	out	101225560	101226777
chr2	out	102217324	102218095
chr2	out	102325611	102326345
chr2	out	102430636	102431114
chr2	out	104734106	104734458
chr2	out	104917645	104920288
chr2	out	104937118	104937706
chr2	out	104938715	104939278
chr2	out	104942271	104942944
chr2	out	104946886	104948509
chr2	out	105218627	105219536
chr2	out	105311649	105311858
chr2	out	105312011	105312315
chr2	out	106344636	106345256
chr2	out	106417633	106418044
chr2	out	106540846	106543454
chr2	out	106562351	106562571
chr2	out	107619219	107619430
chr2	out	107901797	107905019
chr2	out	109106473	109106748
chr2	out	109203103	109205351
chr2	out	109875446	109876288
chr2	out	110062427	110063335
chr2	out	110186836	110187178
chr2	out	110615322	110616230
chr2	out	110802703	110803545
chr2	out	111084042	111084398
chr2	out	111206208	111207115
chr2	out	111697035	111697394
chr2	out	111697602	111698010
chr2	out	111698106	111698566
chr2	out	112749024	112749727
chr2	out	113630912	113631627
chr2	out	113765058	113765285
chr2	out	114015265	114016407
chr2	out	114028018	114028420
chr2	out	114057531	114058528
chr2	out	114453083	114453919
chr2	out	118309869	118310464
chr2	out	118332805	118334393
chr2	out	118660053	118660429
chr2	out	118697999	118698696
chr2	out	119248295	119248545
chr2	out	119308832	119310075
chr2	out	119327526	119328111
chr2	out	119329261	119331795
chr2	out	119332363	119333056
chr2	out	119485373	119485626
chr2	out	119905252	119905995
chr2	out	119906260	119906538
chr2	out	120017932	120018685
chr2	out	120915953	120916223
chr2	out	120916733	120917018
chr2	out	120996072	120996413
chr2	out	121050538	121051031
chr2	out	121060780	121061571
chr2	out	121128213	121128545
chr2	out	121209087	121211464
chr2	out	121215458	121215808
chr2	out	127250962	127251416
chr2	out	127445902	127446135
chr2	out	127450633	127450907
chr2	out	127498843	127499059
chr2	out	127499311	127499541
chr2	out	128066515	128066870
chr2	out	128169404	128169676
chr2	out	128706739	128707555
chr2	out	128795861	128796400
chr2	out	128819307	128820517
chr2	out	128944831	128945037
chr2	out	128945223	128945463
chr2	out	128960215	128960434
chr2	out	128966866	128967534
chr2	out	129210589	129211304
chr2	out	129375529	129375798
chr2	out	129375911	129376177
chr2	out	130061273	130061586
chr2	out	130407932	130408332
chr2	out	130466334	130466654
chr2	out	130479713	130479994
chr2	out	130687163	130687472
chr2	out	130702361	130703413
chr2	out	130725799	130726415
chr2	out	130726740	130726994
chr2	out	130762230	130762711
chr2	out	130864821	130865646
chr2	out	130901463	130901818
chr2	out	130902375	130902726
chr2	out	131023099	131023843
chr2	out	131044506	131045250
chr2	out	131283932	131284275
chr2	out	131284805	131285160
chr2	out	131388828	131389661
chr2	out	131427871	131429034
chr2	out	131985881	131986172
chr2	out	131986498	131986776
chr2	out	132016059	132016833
chr2	out	132035997	132036989
chr2	out	132052124	132052457
chr2	out	132182298	132182553
chr2	out	132238016	132238692
chr2	out	132249125	132249513
chr2	out	132264942	132265500
chr2	out	132273565	132274154
chr2	out	132418844	132422015
chr2	out	132601095	132601669
chr2	out	132628931	132629928
chr2	out	132845344	132845777
chr2	out	132847509	132849472
chr2	out	134601097	134601423
chr2	out	134619357	134619577
chr2	out	134711139	134712900
chr2	out	134782799	134783459
chr2	out	137014793	137015033
chr2	out	137356192	137357428
chr2	out	139493918	139494127
chr2	out	145115468	145116001
chr2	out	149466414	149467614
chr2	out	149479268	149479566
chr2	out	149692162	149692398
chr2	out	150002321	150002727
chr2	out	154553414	154553779
chr2	out	154554273	154554836
chr2	out	154555121	154555426
chr2	out	157001759	157002854
chr2	out	157023576	157024854
chr2	out	157082316	157082619
chr2	out	161926946	161927157
chr2	out	164030247	164030546
chr2	out	167057895	167058218
chr2	out	167974540	167976304
chr2	out	168398056	168398336
chr2	out	170450191	170450987
chr2	out	171452732	171453569
chr2	out	171655417	171656215
chr2	out	172199324	172199706
chr2	out	172796552	172796894
chr2	out	172798311	172798749
chr2	out	172862814	172863242
chr2	out	172924989	172925605
chr2	out	174703072	174703285
chr2	out	174715750	174716321
chr2	out	175016373	175017630
chr2	out	175018905	175019271
chr2	out	175033922	175034583
chr2	out	175420025	175420762
chr2	out	176757082	176758170
chr2	out	176758638	176758956
chr2	out	176761753	176762316
chr2	out	176769594	176773953
chr2	out	176775018	176775302
chr2	out	176775500	176775843
chr2	out	176776102	176776353
chr2	out	176778202	176778804
chr2	out	176789569	176791016
chr2	out	176826728	176827290
chr2	out	176829959	176830200
chr2	out	176830871	176831173
chr2	out	176837878	176838182
chr2	out	176850008	176851199
chr2	out	176868258	176868951
chr2	out	177180578	177181032
chr2	out	177327747	177328417
chr2	out	179103834	179104176
chr2	out	180697133	180697380
chr2	out	183950849	183951089
chr2	out	186428898	186429416
chr2	out	191033812	191034506
chr2	out	191097990	191099177
chr2	out	191224595	191225248
chr2	out	191710449	191710923
chr2	out	192572190	192572502
chr2	out	197329697	197330064
chr2	out	198494585	198495660
chr2	out	200294057	200294464
chr2	out	200349507	200349710
chr2	out	200540894	200541573
chr2	out	202861557	202861802
chr2	out	203325014	203326203
chr2	out	203704755	203705397
chr2	out	206616138	206616340
chr2	out	206964842	206965537
chr2	out	207332280	207332928
chr2	out	208371588	208372068
chr2	out	208715687	208715900
chr2	out	208802406	208802902
chr2	out	209835599	209835873
chr2	out	209899279	209899800
chr2	out	210498798	210499052
chr2	out	210499534	210499755
chr2	out	213521855	213523556
chr2	out	217500471	217500720
chr2	out	218446785	218447004
chr2	out	218668966	218669248
chr2	out	218700188	218700891
chr2	out	219588492	219588812
chr2	out	219599051	219599608
chr2	out	220021936	220022273
chr2	out	220048407	220049359
chr2	out	220124988	220125748
chr2	out	220174460	220175289
chr2	out	223001998	223003020
chr2	out	223008518	223010973
chr2	out	225132405	225133005
chr2	out	231518202	231519001
chr2	out	231538280	231538487
chr2	out	231677351	231677660
chr2	out	231680502	231681462
chr2	out	231727531	231728627
chr2	out	231742796	231743371
chr2	out	232102247	232102640
chr2	out	232173721	232174371
chr2	out	232294652	232294884
chr2	out	232303864	232305430
chr2	out	232352171	232353282
chr2	out	232370852	232371648
chr2	out	232590751	232590996
chr2	out	233041185	233043061
chr2	out	233108902	233111464
chr2	out	233193285	233194082
chr2	out	233296151	233296582
chr2	out	233750596	233750823
chr2	out	233894923	233895321
chr2	out	234167358	234167730
chr2	out	234264233	234264798
chr2	out	234558882	234559098
chr2	out	236075300	236075569
chr2	out	236850071	236850834
chr2	out	236862188	236862432
chr2	out	236863310	236864394
chr2	out	236868727	236870463
chr2	out	238165664	238166382
chr2	out	238317561	238318840
chr2	out	238489008	238490021
chr2	out	238646315	238647170
chr2	out	238830071	238830454
chr2	out	238831388	238832089
chr2	out	238854191	238855109
chr2	out	238922096	238922659
chr2	out	239143710	239143957
chr2	out	239324238	239324553
chr2	out	239537106	239538204
chr2	out	239624553	239625163
chr2	out	239667052	239667311
chr2	out	240185328	240186018
chr2	out	240302428	240302898
chr2	out	240348583	240348839
chr2	out	240386252	240386459
chr2	out	240474281	240474487
chr2	out	240564819	240565051
chr2	out	240588268	240588580
chr2	out	240598202	240598577
chr2	out	240817394	240817924
chr2	out	240905126	240905364
chr2	out	240982301	240982749
chr2	out	241013831	241014398
chr2	out	241282459	241282900
chr2	out	241300714	241301272
chr2	out	241306647	241307089
chr2	out	241331734	241332667
chr2	out	241491645	241492184
chr2	out	241575364	241575621
chr2	out	241575987	241576191
chr2	out	241578177	241578525
chr2	out	241625694	241625901
chr2	out	241642767	241643133
chr2	out	241657706	241658458
chr2	out	241694896	241695133
chr2	out	241695523	241696308
chr2	out	241709154	241709451
chr2	out	241712480	241712703
chr2	out	241724813	241725092
chr2	out	242200434	242201808
chr2	out	242486036	242486572
chr2	out	242505901	242506606
chr2	out	242507123	242507404
chr2	out	242746052	242747314
