# Supplementary material for: Intergenic, gene terminal, and intragenic CpG islands in the human genome
Source: BMC Genomics. 2010 Jan 19;11:48. doi: 10.1186/1471-2164-11-48 (PMC2817693; doi:10.1186/1471-2164-11-48)
Supplement: Additional file 3 — CGI classes. The archive contains classes of CGIs used for calculation of CAGE tag frequency. [file 1471-2164-11-48-S3.ZIP › 4gr_inter/4gr_inter_chr20.txt]

chr20	out	195575	195851
chr20	out	571088	571398
chr20	out	638575	639099
chr20	out	656601	657290
chr20	out	762120	762755
chr20	out	1154679	1155119
chr20	out	1664330	1664653
chr20	out	1705779	1706134
chr20	out	1731824	1732552
chr20	out	1875718	1876118
chr20	out	2135532	2136576
chr20	out	3021224	3022232
chr20	out	3177238	3177693
chr20	out	3335965	3336901
chr20	out	4521176	4521496
chr20	out	4689345	4689945
chr20	out	6141620	6141875
chr20	out	8996958	8998018
chr20	out	9435111	9435889
chr20	out	10100768	10101193
chr20	out	11615522	11615997
chr20	out	13148670	13150616
chr20	out	13567285	13567770
chr20	out	18495890	18496298
chr20	out	19686039	19687773
chr20	out	20381105	20381329
chr20	out	20640747	20641786
chr20	out	20948765	20949280
chr20	out	21028929	21030824
chr20	out	21031501	21031847
chr20	out	21034139	21035175
chr20	out	21324358	21326245
chr20	out	21449961	21451931
chr20	out	21631744	21632420
chr20	out	21634199	21635689
chr20	out	21637758	21638048
chr20	out	21642472	21643344
chr20	out	22496967	22497720
chr20	out	23286410	23287078
chr20	out	24846954	24847181
chr20	out	25076764	25077610
chr20	out	25531045	25531653
chr20	out	25938391	25938741
chr20	out	26136638	26138348
chr20	out	28148571	28148869
chr20	out	28164510	28165516
chr20	out	29624447	29624768
chr20	out	29639118	29639719
chr20	out	29684055	29684323
chr20	out	31541318	31542130
chr20	out	31914161	31914426
chr20	out	32267484	32267842
chr20	out	33278284	33278547
chr20	out	34101663	34102397
chr20	out	34115868	34116914
chr20	out	34357219	34358628
chr20	out	35660031	35660255
chr20	out	36663937	36664156
chr20	out	36708105	36708548
chr20	out	36736227	36736802
chr20	out	37111987	37112515
chr20	out	38754703	38755061
chr20	out	39379008	39379467
chr20	out	39402021	39402274
chr20	out	39754888	39755373
chr20	out	40060638	40061439
chr20	out	41569207	41570476
chr20	out	41719375	41719949
chr20	out	42388847	42389142
chr20	out	42807763	42808304
chr20	out	43498844	43499128
chr20	out	44215287	44215600
chr20	out	44369339	44370717
chr20	out	44374749	44374976
chr20	out	44603660	44603874
chr20	out	44873491	44873754
chr20	out	46013198	46013574
chr20	out	46435115	46435378
chr20	out	46447089	46447377
chr20	out	47368246	47369091
chr20	out	48059843	48060383
chr20	out	48393571	48393780
chr20	out	49612367	49613082
chr20	out	51642997	51644767
chr20	out	51710151	51710458
chr20	out	54352443	54352764
chr20	out	54933754	54934509
chr20	out	55100534	55100808
chr20	out	55118683	55119239
chr20	out	55726969	55727262
chr20	out	55757379	55757660
chr20	out	56188083	56188511
chr20	out	56213989	56214524
chr20	out	56764629	56764833
chr20	out	56825756	56825968
chr20	out	57412196	57412470
chr20	out	58095852	58096355
chr20	out	58975903	58976134
chr20	out	59032238	59032700
chr20	out	59951428	59957271
chr20	out	59973809	59974143
chr20	out	59978225	59978440
chr20	out	59979172	59980178
chr20	out	60214587	60214888
chr20	out	60589087	60589340
chr20	out	60607315	60607517
chr20	out	60611417	60611717
chr20	out	60785072	60785273
chr20	out	60785620	60785942
chr20	out	60873752	60874038
chr20	out	61082729	61082946
chr20	out	61091617	61091986
chr20	out	61203720	61204966
chr20	out	61225313	61225528
chr20	out	61258605	61259114
chr20	out	61276699	61281312
chr20	out	61292736	61292953
chr20	out	61368399	61368771
chr20	out	61444305	61444741
chr20	out	61581735	61581960
chr20	out	61674315	61675023
chr20	out	61676029	61676331
chr20	out	61679831	61680087
chr20	out	61910858	61911093
chr20	out	61931710	61932481
chr20	out	61932955	61934535
chr20	out	62418092	62418908
chr20	out	62429417	62429957
