# Supplementary material for: Intergenic, gene terminal, and intragenic CpG islands in the human genome
Source: BMC Genomics. 2010 Jan 19;11:48. doi: 10.1186/1471-2164-11-48 (PMC2817693; doi:10.1186/1471-2164-11-48)
Supplement: Additional file 3 — CGI classes. The archive contains classes of CGIs used for calculation of CAGE tag frequency. [file 1471-2164-11-48-S3.ZIP › 4gr_inter/4gr_inter_chr21.txt]

chr21	out	9906603	9906958
chr21	out	9917382	9917652
chr21	out	10128589	10129003
chr21	out	13331283	13332372
chr21	out	13957814	13958107
chr21	out	13960066	13960686
chr21	out	13990696	13991989
chr21	out	13998922	13999695
chr21	out	14017522	14018350
chr21	out	14056423	14057208
chr21	out	14070275	14070508
chr21	out	14119640	14119869
chr21	out	14231504	14231718
chr21	out	14305401	14305684
chr21	out	14357990	14358833
chr21	out	14364827	14365031
chr21	out	14373012	14373329
chr21	out	14378156	14379172
chr21	out	15358367	15359735
chr21	out	25655979	25656356
chr21	out	25856294	25856676
chr21	out	27437673	27438177
chr21	out	33272596	33272831
chr21	out	33314032	33314526
chr21	out	33327447	33328408
chr21	out	34496193	34496419
chr21	out	36181061	36181472
chr21	out	36424247	36424696
chr21	out	36450075	36451431
chr21	out	36987049	36988055
chr21	out	37857724	37858416
chr21	out	41597983	41598283
chr21	out	41714163	41714574
chr21	out	41982418	41982756
chr21	out	42071482	42071784
chr21	out	42598944	42599385
chr21	out	42910345	42910547
chr21	out	43131035	43131368
chr21	out	43446884	43447142
chr21	out	43545411	43545640
chr21	out	43606676	43607029
chr21	out	43637098	43637807
chr21	out	43643322	43643874
chr21	out	43655273	43655580
chr21	out	43688338	43689029
chr21	out	43729389	43729687
chr21	out	44070679	44070918
chr21	out	44399879	44400261
chr21	out	44405874	44406174
chr21	out	44408569	44408879
chr21	out	44411014	44411251
chr21	out	44446646	44446928
chr21	out	44967870	44968236
chr21	out	44994358	44994603
chr21	out	45232353	45232571
chr21	out	45234766	45235089
chr21	out	45245644	45245951
chr21	out	45262568	45263771
chr21	out	45272510	45273021
chr21	out	45572481	45572744
chr21	out	45590157	45590516
chr21	out	45609558	45609767
chr21	out	45624335	45625274
chr21	out	45637423	45637670
chr21	out	45799214	45799476
chr21	out	45799843	45800769
chr21	out	45834424	45835591
chr21	out	45877482	45878832
chr21	out	45881890	45882248
chr21	out	45886201	45888736
chr21	out	45990214	45991354
chr21	out	46216923	46218964
chr21	out	46255027	46255368
chr21	out	46277777	46278331
chr21	out	46278628	46278938
chr21	out	46280699	46280958
chr21	out	46281587	46282167
