# Supplementary material for: Intergenic, gene terminal, and intragenic CpG islands in the human genome
Source: BMC Genomics. 2010 Jan 19;11:48. doi: 10.1186/1471-2164-11-48 (PMC2817693; doi:10.1186/1471-2164-11-48)
Supplement: Additional file 3 — CGI classes. The archive contains classes of CGIs used for calculation of CAGE tag frequency. [file 1471-2164-11-48-S3.ZIP › 4gr_inter/4gr_inter_chr22.txt]

chr22	out	14502622	14502923
chr22	out	14580149	14580707
chr22	out	14597287	14597676
chr22	out	14608205	14608546
chr22	out	14749093	14749453
chr22	out	14778896	14779225
chr22	out	14798396	14798671
chr22	out	14841031	14841713
chr22	out	15241928	15242739
chr22	out	15375596	15376656
chr22	out	15456490	15457149
chr22	out	15457938	15458182
chr22	out	15465009	15465778
chr22	out	15553073	15553359
chr22	out	15862828	15863748
chr22	out	15891467	15893054
chr22	out	16026817	16027532
chr22	out	16224028	16225287
chr22	out	16272408	16272841
chr22	out	16642522	16642804
chr22	out	16650233	16650476
chr22	out	16857745	16859054
chr22	out	16880973	16881966
chr22	out	16905769	16906058
chr22	out	17332549	17333275
chr22	out	17360053	17360254
chr22	out	17391367	17392473
chr22	out	17531531	17531967
chr22	out	17533257	17534276
chr22	out	17928568	17928967
chr22	out	18018590	18018794
chr22	out	18092781	18093305
chr22	out	18098845	18099078
chr22	out	18517361	18517596
chr22	out	18660872	18662184
chr22	out	18752365	18754895
chr22	out	18858181	18859359
chr22	out	18878374	18878821
chr22	out	18999260	18999707
chr22	out	19033205	19041109
chr22	out	19346564	19347298
chr22	out	19349293	19350036
chr22	out	19368214	19368500
chr22	out	19806851	19807137
chr22	out	19821160	19821487
chr22	out	19830180	19830627
chr22	out	19946730	19947057
chr22	out	19961065	19961351
chr22	out	20019655	20020102
chr22	out	20039187	20040365
chr22	out	20146125	20148679
chr22	out	20330633	20331602
chr22	out	20336119	20337070
chr22	out	22188314	22188933
chr22	out	22232876	22233732
chr22	out	22383570	22384197
chr22	out	22516101	22516539
chr22	out	22580564	22580953
chr22	out	22633316	22634254
chr22	out	23144091	23145364
chr22	out	23379656	23379942
chr22	out	23406404	23406666
chr22	out	23526507	23527107
chr22	out	23672705	23674298
chr22	out	23748527	23748784
chr22	out	23831863	23832091
chr22	out	24003130	24003827
chr22	out	24125108	24125991
chr22	out	24141466	24142093
chr22	out	25310070	25310818
chr22	out	25377635	25378183
chr22	out	25477251	25477687
chr22	out	26158979	26159184
chr22	out	26334827	26335153
chr22	out	26359541	26359864
chr22	out	26398474	26398798
chr22	out	27399654	27400773
chr22	out	28190880	28191206
chr22	out	29262570	29263199
chr22	out	30470189	30470754
chr22	out	30691046	30691615
chr22	out	30896412	30897079
chr22	out	34786357	34786911
chr22	out	35130529	35131137
chr22	out	35175393	35175966
chr22	out	35576975	35577209
chr22	out	35980105	35980339
chr22	out	36045219	36045736
chr22	out	36055051	36055915
chr22	out	36140303	36140977
chr22	out	36147511	36148619
chr22	out	36759364	36759704
chr22	out	37117680	37117951
chr22	out	37118232	37119870
chr22	out	37133284	37133517
chr22	out	37182073	37182360
chr22	out	37647703	37648028
chr22	out	38012628	38012849
chr22	out	38277950	38279168
chr22	out	39742424	39743387
chr22	out	39917523	39918321
chr22	out	40133968	40134763
chr22	out	40630117	40631754
chr22	out	40634557	40635908
chr22	out	40640002	40640909
chr22	out	40862972	40864077
chr22	out	40872650	40873705
chr22	out	40989950	40991917
chr22	out	41003831	41004391
chr22	out	41010392	41010593
chr22	out	41058955	41059215
chr22	out	41088887	41089746
chr22	out	41382624	41383249
chr22	out	41490445	41490785
chr22	out	42131898	42132953
chr22	out	42141593	42141954
chr22	out	42145385	42145634
chr22	out	42155397	42155660
chr22	out	43336470	43337025
chr22	out	43384696	43385629
chr22	out	43985117	43985357
chr22	out	44361905	44362447
chr22	out	44582602	44584284
chr22	out	44596902	44597601
chr22	out	44606014	44606523
chr22	out	44639230	44639624
chr22	out	44647449	44647791
chr22	out	44687263	44687648
chr22	out	44743818	44744171
chr22	out	44752041	44752728
chr22	out	44760912	44761538
chr22	out	44838973	44839248
chr22	out	44865999	44867931
chr22	out	45292980	45294128
chr22	out	45334807	45335217
chr22	out	45337874	45338173
chr22	out	45929214	45929841
chr22	out	46925676	46926026
chr22	out	47050577	47050911
chr22	out	47205403	47207562
chr22	out	47216894	47217110
chr22	out	47276409	47276625
chr22	out	47291376	47293466
chr22	out	47340206	47340606
chr22	out	47363664	47363925
chr22	out	47384831	47385193
chr22	out	47410127	47410331
chr22	out	47459114	47459385
chr22	out	47461912	47462224
chr22	out	47466599	47468071
chr22	out	47618634	47618859
chr22	out	47697256	47697521
chr22	out	47768200	47769144
chr22	out	47808188	47808396
chr22	out	47819023	47819238
chr22	out	47884911	47885473
chr22	out	47900653	47900911
chr22	out	47958404	47958750
chr22	out	48018394	48018677
chr22	out	48019278	48019659
chr22	out	48038366	48038782
chr22	out	48085856	48086133
chr22	out	48119431	48119645
chr22	out	48132858	48133329
chr22	out	48164386	48164616
chr22	out	48203929	48204246
chr22	out	48255522	48256241
chr22	out	48329819	48330573
chr22	out	48385516	48385845
chr22	out	48418929	48419179
chr22	out	48438956	48439683
chr22	out	48465291	48465496
chr22	out	48478800	48479078
chr22	out	48562596	48564779
chr22	out	48649554	48650039
chr22	out	48650629	48650953
chr22	out	48674457	48677443
chr22	out	48767265	48767466
chr22	out	48770670	48771810
chr22	out	48772323	48772877
chr22	out	48785807	48786036
chr22	out	48906872	48907579
chr22	out	49040266	49041418
chr22	out	49272714	49273138
chr22	out	49291343	49291659
chr22	out	49402079	49403886
chr22	out	49425814	49426262
chr22	out	49432946	49433452
chr22	out	49448530	49450204
chr22	out	49459171	49460163
