# Supplementary material for: Intergenic, gene terminal, and intragenic CpG islands in the human genome
Source: BMC Genomics. 2010 Jan 19;11:48. doi: 10.1186/1471-2164-11-48 (PMC2817693; doi:10.1186/1471-2164-11-48)
Supplement: Additional file 3 — CGI classes. The archive contains classes of CGIs used for calculation of CAGE tag frequency. [file 1471-2164-11-48-S3.ZIP › 4gr_inter/4gr_inter_chr3.txt]

chr3	out	4884962	4885537
chr3	out	5043036	5043434
chr3	out	5112548	5112977
chr3	out	9617387	9617695
chr3	out	9879331	9879811
chr3	out	10522178	10522389
chr3	out	11170901	11171552
chr3	out	12020652	12021627
chr3	out	12812992	12813359
chr3	out	12813471	12813782
chr3	out	12826516	12826823
chr3	out	12831649	12831863
chr3	out	12892391	12893016
chr3	out	13009850	13011687
chr3	out	13089627	13090245
chr3	out	13220692	13221039
chr3	out	13298438	13299929
chr3	out	13565414	13566008
chr3	out	13586923	13587435
chr3	out	13654068	13654337
chr3	out	13671628	13672128
chr3	out	13911522	13911867
chr3	out	13912187	13912593
chr3	out	13949401	13949868
chr3	out	14314253	14314578
chr3	out	14572404	14572655
chr3	out	14590370	14590961
chr3	out	14618722	14619834
chr3	out	14826732	14828098
chr3	out	15894454	15894657
chr3	out	16900385	16901853
chr3	out	18460116	18462060
chr3	out	22388496	22389369
chr3	out	23219054	23220075
chr3	out	24537867	24538580
chr3	out	24845678	24846373
chr3	out	27499938	27501184
chr3	out	27649213	27649643
chr3	out	27729341	27729743
chr3	out	27746642	27746946
chr3	out	28591667	28592974
chr3	out	30911051	30911269
chr3	out	32484269	32484529
chr3	out	32797481	32798335
chr3	out	32838178	32838419
chr3	out	33234923	33235767
chr3	out	35655513	35656632
chr3	out	36780953	36781218
chr3	out	36960544	36962045
chr3	out	40469418	40469903
chr3	out	40632163	40632399
chr3	out	42029785	42030933
chr3	out	42897223	42897876
chr3	out	42952834	42953094
chr3	out	42995706	42996358
chr3	out	44011411	44016108
chr3	out	44038318	44038841
chr3	out	44258243	44258842
chr3	out	44701932	44702241
chr3	out	46862632	46862923
chr3	out	47179793	47181340
chr3	out	47372815	47373214
chr3	out	49552251	49552535
chr3	out	50687072	50688011
chr3	out	51547635	51548313
chr3	out	53165549	53165804
chr3	out	53205030	53205244
chr3	out	54096664	54097187
chr3	out	56565979	56566263
chr3	out	58138509	58138720
chr3	out	58452526	58453314
chr3	out	58547518	58547943
chr3	out	62337647	62338119
chr3	out	62339054	62339353
chr3	out	63239026	63239242
chr3	out	64228570	64228856
chr3	out	64405622	64406229
chr3	out	69517613	69518270
chr3	out	69673698	69674737
chr3	out	72578540	72579539
chr3	out	72787010	72787297
chr3	out	72870759	72871103
chr3	out	73060686	73061012
chr3	out	73242544	73242827
chr3	out	74746193	74746808
chr3	out	75527399	75528298
chr3	out	75566489	75567976
chr3	out	75711535	75712318
chr3	out	75750464	75751754
chr3	out	75787259	75787748
chr3	out	75790310	75790885
chr3	out	75800803	75801846
chr3	out	75803981	75804596
chr3	out	75916941	75917448
chr3	out	76038446	76038995
chr3	out	79898325	79898587
chr3	out	80902174	80902475
chr3	out	82939671	82939931
chr3	out	87122297	87123203
chr3	out	87184454	87184695
chr3	out	87220912	87221233
chr3	out	87924483	87925250
chr3	out	96139419	96139846
chr3	out	97978304	97978669
chr3	out	99023351	99024320
chr3	out	101426791	101427019
chr3	out	106555216	106555649
chr3	out	108442096	108442612
chr3	out	108632507	108633597
chr3	out	109129157	109129628
chr3	out	114897594	114898423
chr3	out	115304823	115305101
chr3	out	116985412	116986268
chr3	out	119198787	119199251
chr3	out	121486570	121487113
chr3	out	121508102	121508928
chr3	out	121550186	121551218
chr3	out	122109567	122110266
chr3	out	123779299	123779515
chr3	out	123882342	123882877
chr3	out	125234341	125235886
chr3	out	126256933	126257800
chr3	out	126967913	126968655
chr3	out	127116993	127118644
chr3	out	127159822	127161103
chr3	out	127191761	127192147
chr3	out	127414430	127415230
chr3	out	127468739	127469422
chr3	out	127489438	127489652
chr3	out	127490019	127490222
chr3	out	127590714	127591183
chr3	out	127856266	127856837
chr3	out	127880771	127881060
chr3	out	128184067	128185979
chr3	out	128336801	128337543
chr3	out	128539531	128539991
chr3	out	128657070	128657639
chr3	out	128749425	128749777
chr3	out	129116688	129117362
chr3	out	129277064	129278831
chr3	out	129627952	129628351
chr3	out	129634351	129634875
chr3	out	129697907	129699600
chr3	out	129756631	129757491
chr3	out	129809632	129810202
chr3	out	129882176	129882850
chr3	out	130047466	130047702
chr3	out	130202560	130203940
chr3	out	130204978	130205731
chr3	out	130247235	130248750
chr3	out	130545525	130545828
chr3	out	130828362	130829216
chr3	out	131094615	131095579
chr3	out	131204063	131204826
chr3	out	131465440	131465785
chr3	out	131547269	131547535
chr3	out	131718684	131718898
chr3	out	132728416	132728716
chr3	out	133618668	133619314
chr3	out	134875813	134876352
chr3	out	134985256	134985658
chr3	out	135451728	135452704
chr3	out	135514357	135515286
chr3	out	135608182	135608566
chr3	out	138234036	138234378
chr3	out	138962690	138962892
chr3	out	138970124	138970716
chr3	out	138971746	138972104
chr3	out	138972289	138973699
chr3	out	140035854	140036773
chr3	out	140117140	140117684
chr3	out	140130366	140130789
chr3	out	140137532	140138058
chr3	out	140139322	140141802
chr3	out	140161939	140162274
chr3	out	140207020	140208141
chr3	out	142513193	142513499
chr3	out	142603678	142604373
chr3	out	142861413	142861929
chr3	out	143797866	143798262
chr3	out	144148893	144149239
chr3	out	144202931	144203454
chr3	out	148559810	148560367
chr3	out	148619598	148620023
chr3	out	148621611	148622259
chr3	out	148624876	148625086
chr3	out	151183599	151183847
chr3	out	151251149	151251364
chr3	out	151979493	151980127
chr3	out	155629046	155629664
chr3	out	156510197	156510402
chr3	out	158016538	158017830
chr3	out	158289387	158289768
chr3	out	158320682	158321050
chr3	out	158375253	158375735
chr3	out	158743365	158743923
chr3	out	161239331	161239696
chr3	out	162362198	162362421
chr3	out	165204749	165204994
chr3	out	168580626	168580897
chr3	out	169449945	169450829
chr3	out	170868967	170869886
chr3	out	171854510	171854782
chr3	out	175577694	175577957
chr3	out	175641294	175642047
chr3	out	182028865	182029615
chr3	out	182895713	182896721
chr3	out	182919883	182920177
chr3	out	182927108	182927699
chr3	out	183882777	183883539
chr3	out	184647937	184648366
chr3	out	185429739	185431500
chr3	out	185691793	185692042
chr3	out	185714000	185714623
chr3	out	185725784	185726027
chr3	out	185802075	185802521
chr3	out	185802704	185802917
chr3	out	185804482	185804976
chr3	out	186352884	186354224
chr3	out	186483256	186483595
chr3	out	187973301	187973512
chr3	out	188027615	188028170
chr3	out	188940430	188940647
chr3	out	188944673	188944896
chr3	out	189354177	189355053
chr3	out	190147974	190148251
chr3	out	192063203	192063598
chr3	out	193063627	193063999
chr3	out	195070051	195070588
chr3	out	195203652	195203990
chr3	out	195258790	195259007
chr3	out	195271180	195271965
chr3	out	195404580	195405106
chr3	out	195470124	195470457
chr3	out	195497179	195497682
chr3	out	195516091	195516396
chr3	out	195688351	195690079
chr3	out	195785845	195786345
chr3	out	196873612	196874671
chr3	out	196941585	196942226
chr3	out	197053054	197053324
chr3	out	197204823	197205882
chr3	out	197259763	197260020
chr3	out	197743802	197744320
chr3	out	197847508	197847991
chr3	out	198671711	198672031
chr3	out	198713938	198714457
chr3	out	198842413	198843472
chr3	out	198869896	198870172
chr3	out	198873308	198873554
chr3	out	198880196	198880788
chr3	out	199318714	199319042
chr3	out	199320113	199321067
chr3	out	199328797	199329090
chr3	out	199372438	199372659
