# Supplementary material for: Intergenic, gene terminal, and intragenic CpG islands in the human genome
Source: BMC Genomics. 2010 Jan 19;11:48. doi: 10.1186/1471-2164-11-48 (PMC2817693; doi:10.1186/1471-2164-11-48)
Supplement: Additional file 3 — CGI classes. The archive contains classes of CGIs used for calculation of CAGE tag frequency. [file 1471-2164-11-48-S3.ZIP › 4gr_inter/4gr_inter_chr4.txt]

chr4	out	97146	97898
chr4	out	558513	560488
chr4	out	560950	561768
chr4	out	572171	572635
chr4	out	817978	818190
chr4	out	1017509	1017849
chr4	out	1019035	1019463
chr4	out	1033217	1033475
chr4	out	1034264	1034703
chr4	out	1127828	1129651
chr4	out	1386121	1391560
chr4	out	1392027	1392265
chr4	out	1393869	1394348
chr4	out	1397276	1397844
chr4	out	1398351	1399054
chr4	out	1472014	1472320
chr4	out	1480944	1481280
chr4	out	1481597	1481949
chr4	out	1488430	1490254
chr4	out	1502780	1503225
chr4	out	1509829	1510106
chr4	out	1510643	1510890
chr4	out	1522027	1522240
chr4	out	1525100	1525465
chr4	out	1537394	1537635
chr4	out	1538027	1538442
chr4	out	1547576	1547981
chr4	out	1548181	1549604
chr4	out	1562685	1562931
chr4	out	1568102	1568453
chr4	out	1592508	1592885
chr4	out	1594029	1594995
chr4	out	1732240	1732739
chr4	out	1735794	1736305
chr4	out	1739237	1739496
chr4	out	1831413	1831648
chr4	out	2009346	2011812
chr4	out	2016064	2016375
chr4	out	2431237	2431966
chr4	out	2802844	2803269
chr4	out	2831699	2832080
chr4	out	2832344	2832672
chr4	out	3330683	3331564
chr4	out	3346974	3347204
chr4	out	3602280	3604154
chr4	out	3680738	3681253
chr4	out	3708126	3708501
chr4	out	3722191	3722508
chr4	out	3779061	3779327
chr4	out	3785193	3785550
chr4	out	3810820	3811031
chr4	out	3910061	3910980
chr4	out	3915047	3915250
chr4	out	4074756	4076368
chr4	out	4226806	4227571
chr4	out	4237872	4238107
chr4	out	4262647	4263739
chr4	out	4695076	4695520
chr4	out	4972685	4973282
chr4	out	4986512	4987245
chr4	out	4991334	4991685
chr4	out	4992033	4992245
chr4	out	6127940	6128184
chr4	out	6341638	6342296
chr4	out	6365273	6365954
chr4	out	6682823	6683257
chr4	out	6777343	6777859
chr4	out	6778444	6778889
chr4	out	6783743	6784161
chr4	out	6846983	6847272
chr4	out	7170389	7170685
chr4	out	7174092	7174653
chr4	out	8465547	8465960
chr4	out	8744860	8745129
chr4	out	8750496	8750765
chr4	out	8756146	8756415
chr4	out	8763903	8764134
chr4	out	8808026	8808245
chr4	out	8810924	8811189
chr4	out	9058997	9059404
chr4	out	9171574	9171775
chr4	out	9175494	9176586
chr4	out	9210035	9210789
chr4	out	9369186	9369872
chr4	out	9823306	9823600
chr4	out	10139101	10139958
chr4	out	11046498	11047155
chr4	out	13200331	13200889
chr4	out	13201384	13202295
chr4	out	13202822	13203039
chr4	out	13205523	13206134
chr4	out	13207116	13207513
chr4	out	13213915	13214242
chr4	out	15359190	15359870
chr4	out	15934216	15934496
chr4	out	16038685	16039035
chr4	out	17386979	17387334
chr4	out	17458911	17459893
chr4	out	24147969	24151198
chr4	out	24766375	24766779
chr4	out	24773929	24774184
chr4	out	25182850	25184345
chr4	out	25591621	25592265
chr4	out	25706689	25706961
chr4	out	37067816	37069545
chr4	out	37277845	37278323
chr4	out	38994808	38995088
chr4	out	40472668	40473515
chr4	out	41708313	41708514
chr4	out	41710102	41710387
chr4	out	41716373	41716722
chr4	out	41721152	41721428
chr4	out	41722105	41722346
chr4	out	41723378	41723892
chr4	out	41724420	41725498
chr4	out	41824850	41825111
chr4	out	42240080	42241730
chr4	out	48622259	48623267
chr4	out	49004385	49004684
chr4	out	49366829	49367049
chr4	out	49367318	49367614
chr4	out	53419286	53420166
chr4	out	53429117	53429663
chr4	out	53458046	53458535
chr4	out	55864678	55864994
chr4	out	56500554	56501072
chr4	out	56756198	56756829
chr4	out	57237676	57238197
chr4	out	57251737	57252148
chr4	out	57299563	57299956
chr4	out	57870769	57871454
chr4	out	57902679	57903043
chr4	out	61894649	61897567
chr4	out	64043613	64044350
chr4	out	68876828	68877203
chr4	out	75174904	75175124
chr4	out	77006717	77007636
chr4	out	77699189	77699886
chr4	out	78080271	78080603
chr4	out	78175194	78176779
chr4	out	78391506	78391768
chr4	out	81461940	81462706
chr4	out	81467066	81467639
chr4	out	82493067	82493714
chr4	out	83322594	83323075
chr4	out	83563200	83563714
chr4	out	83839923	83840270
chr4	out	85759943	85760354
chr4	out	85761009	85761703
chr4	out	85762165	85762431
chr4	out	85780108	85780369
chr4	out	88213052	88214383
chr4	out	90389082	90390183
chr4	out	91405589	91406860
chr4	out	92117217	92117445
chr4	out	93460795	93461131
chr4	out	95112964	95113488
chr4	out	100930237	100930756
chr4	out	100931581	100931832
chr4	out	105773832	105774039
chr4	out	109103433	109104139
chr4	out	109450642	109452150
chr4	out	111866497	111866887
chr4	out	111890251	111890995
chr4	out	113801785	113801993
chr4	out	113802626	113802954
chr4	out	113984343	113985111
chr4	out	115877026	115878536
chr4	out	117878034	117878323
chr4	out	117984159	117984713
chr4	out	118204690	118205125
chr4	out	120733349	120733966
chr4	out	122659172	122659895
chr4	out	123430999	123431381
chr4	out	124784385	124784762
chr4	out	126593500	126596535
chr4	out	128901636	128902508
chr4	out	133001952	133002328
chr4	out	133004454	133004834
chr4	out	133006915	133007252
chr4	out	133009416	133009719
chr4	out	133011907	133012303
chr4	out	133014468	133014791
chr4	out	133016887	133017283
chr4	out	133019449	133019772
chr4	out	133021868	133022263
chr4	out	133024413	133024736
chr4	out	133026884	133027207
chr4	out	133029303	133029699
chr4	out	133031851	133032174
chr4	out	133034331	133034654
chr4	out	133036806	133037129
chr4	out	133039286	133039609
chr4	out	133041769	133042092
chr4	out	133253965	133254383
chr4	out	133256354	133256795
chr4	out	136222985	136223190
chr4	out	137634815	137635092
chr4	out	138091057	138091348
chr4	out	139839339	139839601
chr4	out	139840133	139840860
chr4	out	140454856	140457441
chr4	out	140714967	140715215
chr4	out	141531439	141532172
chr4	out	141776612	141777109
chr4	out	144978427	144979823
chr4	out	145190719	145191117
chr4	out	146458359	146459660
chr4	out	146897658	146898261
chr4	out	147011599	147012220
chr4	out	147933714	147934367
chr4	out	152603796	152604545
chr4	out	152687429	152688478
chr4	out	154214717	154216850
chr4	out	154431988	154432650
chr4	out	154962691	154963657
chr4	out	155071142	155071845
chr4	out	155695501	155695858
chr4	out	155905589	155905927
chr4	out	158916516	158916789
chr4	out	160381392	160383042
chr4	out	171070719	171071004
chr4	out	173108464	173109848
chr4	out	174796077	174796289
chr4	out	174796754	174797173
chr4	out	174802621	174802922
chr4	out	174805116	174805591
chr4	out	174812644	174813076
chr4	out	174814542	174814979
chr4	out	175509989	175510226
chr4	out	177297622	177297969
chr4	out	177298224	177298779
chr4	out	181354187	181355768
chr4	out	183744425	183745608
chr4	out	184102698	184103502
chr4	out	184104208	184104493
chr4	out	184694713	184695347
chr4	out	184779650	184779920
chr4	out	185019063	185019563
chr4	out	185054680	185054937
chr4	out	185093412	185094903
chr4	out	186248125	186248616
chr4	out	186301529	186301800
chr4	out	186312391	186312899
chr4	out	186314371	186317896
chr4	out	186423690	186425369
chr4	out	187400881	187402022
chr4	out	187594469	187594894
chr4	out	187667625	187668727
chr4	out	187732125	187732382
chr4	out	187797183	187797393
chr4	out	188185576	188185884
chr4	out	188256034	188269448
chr4	out	188359654	188359911
chr4	out	188360365	188360622
chr4	out	188801459	188801742
chr4	out	188909810	188910062
chr4	out	189455997	189456396
chr4	out	189578863	189579623
chr4	out	189927534	189927940
chr4	out	189955449	189955911
chr4	out	190603709	190605947
chr4	out	190610721	190611179
chr4	out	190660126	190660683
chr4	out	190941698	190942871
chr4	out	191106795	191107346
chr4	out	191142353	191142746
chr4	out	191143182	191143481
chr4	out	191280382	191281273
chr4	out	191311074	191312148
chr4	out	191313255	191313997
chr4	out	191314156	191314423
chr4	out	191314950	191315740
chr4	out	191334193	191335160
chr4	out	191337260	191337838
chr4	out	191361531	191385745
