# Supplementary material for: Intergenic, gene terminal, and intragenic CpG islands in the human genome
Source: BMC Genomics. 2010 Jan 19;11:48. doi: 10.1186/1471-2164-11-48 (PMC2817693; doi:10.1186/1471-2164-11-48)
Supplement: Additional file 3 — CGI classes. The archive contains classes of CGIs used for calculation of CAGE tag frequency. [file 1471-2164-11-48-S3.ZIP › 4gr_inter/4gr_inter_chr5.txt]

chr5	out	103805	104899
chr5	out	106111	107264
chr5	out	136428	138530
chr5	out	145007	145434
chr5	out	244792	245544
chr5	out	581383	581982
chr5	out	588484	588814
chr5	out	590303	590522
chr5	out	614826	618967
chr5	out	803991	804300
chr5	out	808873	809254
chr5	out	837062	838709
chr5	out	979586	980401
chr5	out	1011785	1012172
chr5	out	1056937	1058687
chr5	out	1208223	1209466
chr5	out	1223702	1223941
chr5	out	1246723	1246983
chr5	out	1249046	1249247
chr5	out	1438978	1439862
chr5	out	1606035	1606269
chr5	out	1623162	1623374
chr5	out	1647238	1648027
chr5	out	1686901	1687224
chr5	out	1698124	1698712
chr5	out	1706980	1707268
chr5	out	1716730	1717340
chr5	out	1720187	1721081
chr5	out	1755285	1755578
chr5	out	1778183	1778420
chr5	out	1778986	1779327
chr5	out	1782073	1782282
chr5	out	1782774	1783007
chr5	out	1798534	1798851
chr5	out	1799369	1800050
chr5	out	1822314	1822695
chr5	out	1904342	1904564
chr5	out	1909773	1911444
chr5	out	1983754	1984986
chr5	out	2001994	2002227
chr5	out	2003624	2003922
chr5	out	2060315	2060879
chr5	out	2061187	2061428
chr5	out	2091527	2091949
chr5	out	2164836	2165484
chr5	out	2189797	2190305
chr5	out	2233251	2233467
chr5	out	2617497	2617752
chr5	out	2696105	2696309
chr5	out	2791953	2794237
chr5	out	2919699	2920005
chr5	out	3241099	3241375
chr5	out	3358587	3359010
chr5	out	3377644	3377973
chr5	out	3379328	3379645
chr5	out	3588630	3589355
chr5	out	3643644	3645000
chr5	out	3645391	3645644
chr5	out	3659488	3660135
chr5	out	3907536	3907796
chr5	out	4015286	4015512
chr5	out	4919317	4919630
chr5	out	5475125	5476251
chr5	out	5548161	5548377
chr5	out	5940062	5940528
chr5	out	6501753	6502629
chr5	out	6635882	6636807
chr5	out	6876065	6876277
chr5	out	7342733	7343153
chr5	out	7902945	7903439
chr5	out	7903957	7904413
chr5	out	8510432	8511273
chr5	out	10386222	10387101
chr5	out	10615816	10618680
chr5	out	10702367	10703352
chr5	out	12847972	12848647
chr5	out	14064619	14065041
chr5	out	16232064	16233420
chr5	out	17407400	17407738
chr5	out	17544457	17544873
chr5	out	17688001	17688472
chr5	out	20341319	20341693
chr5	out	21495226	21495609
chr5	out	25226260	25226870
chr5	out	25945099	25945408
chr5	out	26705305	26705661
chr5	out	28845157	28846277
chr5	out	28963362	28964394
chr5	out	33537811	33538120
chr5	out	36781088	36781339
chr5	out	37284740	37285540
chr5	out	39757305	39757592
chr5	out	41939789	41940386
chr5	out	42959971	42960427
chr5	out	42980023	42980339
chr5	out	43027790	43028712
chr5	out	43030383	43030693
chr5	out	43030879	43031172
chr5	out	43036100	43036548
chr5	out	43053725	43054425
chr5	out	43156683	43157762
chr5	out	50300842	50301494
chr5	out	50730741	50731109
chr5	out	54215120	54215928
chr5	out	54552024	54552676
chr5	out	54554811	54555385
chr5	out	54558059	54559290
chr5	out	54559433	54559658
chr5	out	55153330	55153723
chr5	out	55812361	55812990
chr5	out	56146062	56146292
chr5	out	56146482	56148666
chr5	out	60075344	60075592
chr5	out	60662262	60665566
chr5	out	60957291	60958229
chr5	out	61637374	61638687
chr5	out	63837537	63838361
chr5	out	64021945	64022730
chr5	out	64366988	64367551
chr5	out	64434455	64434972
chr5	out	67546628	67548142
chr5	out	71749023	71749615
chr5	out	72547476	72548198
chr5	out	72561959	72562253
chr5	out	72564855	72565732
chr5	out	72629903	72631564
chr5	out	72634714	72635412
chr5	out	72711876	72714177
chr5	out	72751163	72751753
chr5	out	72767577	72767817
chr5	out	72768121	72769488
chr5	out	72775807	72776556
chr5	out	72782745	72783343
chr5	out	72957349	72958283
chr5	out	74366492	74366710
chr5	out	74383997	74385437
chr5	out	74385556	74385995
chr5	out	74568382	74568655
chr5	out	74943042	74943526
chr5	out	75413654	75413945
chr5	out	75414730	75416552
chr5	out	75502360	75502673
chr5	out	75505724	75505929
chr5	out	76511801	76512448
chr5	out	76977151	76977644
chr5	out	77176298	77176670
chr5	out	77182754	77183541
chr5	out	77289588	77289805
chr5	out	77304106	77304543
chr5	out	77979624	77980976
chr5	out	78567287	78569251
chr5	out	87472851	87473261
chr5	out	87934244	87934492
chr5	out	87991394	87991620
chr5	out	87992245	87992943
chr5	out	88004391	88004663
chr5	out	88005716	88007826
chr5	out	88009707	88010050
chr5	out	88011850	88012302
chr5	out	88016634	88017028
chr5	out	88021226	88021566
chr5	out	88220980	88221345
chr5	out	92931995	92934631
chr5	out	95196373	95196611
chr5	out	102118338	102119140
chr5	out	102119348	102119565
chr5	out	108091499	108091971
chr5	out	109248885	109249098
chr5	out	112070978	112071816
chr5	out	112851155	112852203
chr5	out	113418970	113419904
chr5	out	115725033	115725488
chr5	out	122452236	122452438
chr5	out	122452804	122453857
chr5	out	122454024	122454735
chr5	out	122458575	122459342
chr5	out	122461777	122463450
chr5	out	122999657	122999907
chr5	out	126436905	126437226
chr5	out	126592896	126593479
chr5	out	130358670	130358991
chr5	out	130627234	130628305
chr5	out	131860254	131860700
chr5	out	133434706	133435048
chr5	out	133829405	133829641
chr5	out	134852331	134852678
chr5	out	134852830	134853123
chr5	out	134853297	134854395
chr5	out	134855184	134855543
chr5	out	134907342	134907718
chr5	out	135442968	135443206
chr5	out	135444103	135444374
chr5	out	135554955	135556877
chr5	out	135720296	135720941
chr5	out	137605398	137605870
chr5	out	137855298	137856100
chr5	out	138877644	138878159
chr5	out	138997317	138997852
chr5	out	139056726	139057363
chr5	out	139061185	139061386
chr5	out	139068996	139071208
chr5	out	139100194	139100404
chr5	out	139106086	139107895
chr5	out	139115773	139116160
chr5	out	139119059	139119426
chr5	out	139124149	139124361
chr5	out	139125371	139125718
chr5	out	139147360	139148214
chr5	out	139467115	139467856
chr5	out	139505721	139506411
chr5	out	140601048	140601882
chr5	out	141051808	141052151
chr5	out	141062429	141062776
chr5	out	141112995	141113522
chr5	out	141243172	141243379
chr5	out	141273968	141274368
chr5	out	141716433	141717164
chr5	out	143958422	143958677
chr5	out	145562918	145563704
chr5	out	145693834	145694106
chr5	out	145704487	145704744
chr5	out	145705479	145706045
chr5	out	145738762	145739075
chr5	out	148940990	148941396
chr5	out	149657171	149657944
chr5	out	149661895	149662794
chr5	out	149845257	149846231
chr5	out	150306097	150306387
chr5	out	150583406	150583946
chr5	out	153842335	153842644
chr5	out	153853032	153853421
chr5	out	153970150	153970791
chr5	out	153991066	153991352
chr5	out	154007011	154007450
chr5	out	154050453	154050663
chr5	out	155087697	155089127
chr5	out	156819547	156820018
chr5	out	157030841	157031619
chr5	out	157049727	157050957
chr5	out	158463953	158464226
chr5	out	158464872	158465080
chr5	out	158466135	158466578
chr5	out	159132815	159133270
chr5	out	159346624	159347158
chr5	out	159478184	159479112
chr5	out	166338062	166338656
chr5	out	167218117	167218445
chr5	out	167621805	167622316
chr5	out	167888797	167889949
chr5	out	170103766	170104376
chr5	out	170675783	170676712
chr5	out	170989676	170989945
chr5	out	172000891	172001779
chr5	out	172029336	172029991
chr5	out	172042887	172043771
chr5	out	172046282	172046510
chr5	out	172108085	172108488
chr5	out	172597912	172598678
chr5	out	172603435	172604430
chr5	out	172604917	172605577
chr5	out	172643371	172643668
chr5	out	172653553	172653775
chr5	out	173348530	173349192
chr5	out	173671412	173672140
chr5	out	174080475	174081090
chr5	out	174094972	174095449
chr5	out	174110820	174111534
chr5	out	175132945	175133161
chr5	out	175420173	175421036
chr5	out	175553939	175554433
chr5	out	175558572	175559091
chr5	out	175902355	175903659
chr5	out	176039674	176040127
chr5	out	176102850	176103402
chr5	out	176476506	176476834
chr5	out	177031240	177032131
chr5	out	177235029	177235485
chr5	out	177299144	177299579
chr5	out	177303568	177304218
chr5	out	177321359	177321856
chr5	out	177330768	177331040
chr5	out	177343948	177344545
chr5	out	177345140	177345359
chr5	out	177365887	177366673
chr5	out	177415305	177415567
chr5	out	177525261	177525592
chr5	out	178383236	178383822
chr5	out	178733904	178734422
chr5	out	178890039	178890506
chr5	out	178991943	178992306
chr5	out	178993815	178994278
chr5	out	179017481	179017944
chr5	out	179037775	179039018
chr5	out	179176151	179177059
chr5	out	179450048	179450270
chr5	out	179521006	179521379
chr5	out	179567183	179567481
chr5	out	179568615	179569050
chr5	out	179651134	179652373
chr5	out	180033306	180033815
chr5	out	180169598	180170815
chr5	out	180190792	180191390
chr5	out	180220509	180221468
chr5	out	180329894	180330169
chr5	out	180457218	180457882
chr5	out	180459974	180461388
chr5	out	180463541	180463824
chr5	out	180474257	180474504
chr5	out	180474759	180475008
chr5	out	180529469	180530091
chr5	out	180542659	180542869
chr5	out	180576845	180577289
chr5	out	180579294	180579655
chr5	out	180632983	180633293
chr5	out	180687011	180687450
chr5	out	180796311	180797324
chr5	out	180808433	180811208
