# Supplementary material for: Intergenic, gene terminal, and intragenic CpG islands in the human genome
Source: BMC Genomics. 2010 Jan 19;11:48. doi: 10.1186/1471-2164-11-48 (PMC2817693; doi:10.1186/1471-2164-11-48)
Supplement: Additional file 3 — CGI classes. The archive contains classes of CGIs used for calculation of CAGE tag frequency. [file 1471-2164-11-48-S3.ZIP › 4gr_inter/4gr_inter_chr6.txt]

chr6	out	368846	369313
chr6	out	655834	656297
chr6	out	832605	832908
chr6	out	1323444	1324317
chr6	out	1324692	1325013
chr6	out	1326742	1330210
chr6	out	1460514	1460797
chr6	out	1469152	1469542
chr6	out	1500261	1500580
chr6	out	1544089	1544401
chr6	out	1546623	1547137
chr6	out	3008810	3009552
chr6	out	3013529	3014353
chr6	out	3107831	3108522
chr6	out	3176594	3177288
chr6	out	4199855	4200308
chr6	out	4227003	4227309
chr6	out	5029515	5032031
chr6	out	5796609	5796840
chr6	out	5939908	5940202
chr6	out	6003354	6003663
chr6	out	6996495	6997931
chr6	out	7206317	7206617
chr6	out	7214172	7214385
chr6	out	9507079	9507585
chr6	out	10427667	10428031
chr6	out	10489544	10490340
chr6	out	10491511	10492100
chr6	out	10492951	10493478
chr6	out	10498024	10498551
chr6	out	10498874	10499084
chr6	out	10527385	10528309
chr6	out	10529400	10529713
chr6	out	10530307	10530634
chr6	out	10534186	10534624
chr6	out	10946084	10946901
chr6	out	11201573	11202653
chr6	out	11645523	11646915
chr6	out	13877465	13878167
chr6	out	13981744	13982241
chr6	out	17210288	17210518
chr6	out	18385396	18386041
chr6	out	19799889	19800284
chr6	out	19912833	19913350
chr6	out	21695135	21697154
chr6	out	21772486	21773157
chr6	out	21773694	21774010
chr6	out	21774634	21774841
chr6	out	25840671	25840936
chr6	out	26100160	26101143
chr6	out	26629926	26630558
chr6	out	26658761	26659093
chr6	out	26721992	26722830
chr6	out	26797782	26798071
chr6	out	27095577	27096053
chr6	out	27172607	27172983
chr6	out	27253345	27253724
chr6	out	27336079	27336343
chr6	out	27366937	27367142
chr6	out	27387773	27388614
chr6	out	27450416	27450758
chr6	out	27571155	27571358
chr6	out	27590867	27591068
chr6	out	27594791	27595048
chr6	out	27706666	27707125
chr6	out	27755772	27755984
chr6	out	27763322	27763686
chr6	out	28180443	28180905
chr6	out	28283261	28283584
chr6	out	28565547	28565905
chr6	out	28691913	28692268
chr6	out	28710832	28711274
chr6	out	28861848	28862117
chr6	out	28889836	28890281
chr6	out	28914670	28914911
chr6	out	28939661	28940113
chr6	out	28971322	28971524
chr6	out	29064085	29064557
chr6	out	29087225	29087478
chr6	out	29092397	29092665
chr6	out	29235460	29235969
chr6	out	29241443	29241952
chr6	out	29725744	29725953
chr6	out	29828360	29829080
chr6	out	29926064	29926320
chr6	out	29939828	29940065
chr6	out	29963274	29964544
chr6	out	30032180	30032512
chr6	out	30203152	30203589
chr6	out	30526823	30527609
chr6	out	30539541	30540304
chr6	out	30542008	30542401
chr6	out	30646962	30647466
chr6	out	31273391	31273902
chr6	out	31384220	31384505
chr6	out	31475455	31475895
chr6	out	32970134	32970763
chr6	out	34051582	34052005
chr6	out	34272115	34272504
chr6	out	34299885	34300157
chr6	out	34339071	34339480
chr6	out	35257949	35258369
chr6	out	35803703	35804134
chr6	out	35807144	35807931
chr6	out	35841567	35841803
chr6	out	36499048	36499424
chr6	out	36736564	36736975
chr6	out	37120587	37120862
chr6	out	37781286	37781752
chr6	out	38790927	38791243
chr6	out	40675244	40675558
chr6	out	41447214	41448005
chr6	out	41448645	41450521
chr6	out	41482505	41483165
chr6	out	41484568	41485145
chr6	out	41503207	41504231
chr6	out	41518567	41519118
chr6	out	41546040	41546572
chr6	out	41580794	41581269
chr6	out	42180010	42180679
chr6	out	42217882	42218339
chr6	out	42802941	42803609
chr6	out	42987257	42987601
chr6	out	44148992	44149446
chr6	out	44313664	44313903
chr6	out	44346109	44346667
chr6	out	44351063	44352459
chr6	out	44636935	44637136
chr6	out	44803172	44803381
chr6	out	45738964	45739792
chr6	out	50926139	50926390
chr6	out	52279881	52280106
chr6	out	52636898	52637610
chr6	out	53331849	53332625
chr6	out	56405127	56405353
chr6	out	56405962	56406173
chr6	out	58288113	58288402
chr6	out	66067974	66068202
chr6	out	66554396	66554754
chr6	out	66861351	66861552
chr6	out	72351093	72351709
chr6	out	72354995	72355249
chr6	out	74081123	74081741
chr6	out	74120240	74121192
chr6	out	74130015	74130282
chr6	out	74136110	74136444
chr6	out	78416576	78417063
chr6	out	79677049	79677436
chr6	out	85529421	85530851
chr6	out	85539288	85541437
chr6	out	87888938	87889329
chr6	out	88932116	88934168
chr6	out	90652992	90653577
chr6	out	90653928	90654374
chr6	out	91377611	91377940
chr6	out	99379115	99379735
chr6	out	99382484	99382759
chr6	out	99397000	99397492
chr6	out	99398048	99398458
chr6	out	99399470	99400046
chr6	out	99402462	99403175
chr6	out	100143262	100143868
chr6	out	100144044	100144265
chr6	out	100145376	100146198
chr6	out	100690601	100690875
chr6	out	100783544	100783819
chr6	out	101021667	101021966
chr6	out	101022323	101022604
chr6	out	101023926	101024244
chr6	out	101948146	101948626
chr6	out	105494883	105496238
chr6	out	105507570	105507842
chr6	out	106535804	106536465
chr6	out	106540677	106541152
chr6	out	106548679	106549605
chr6	out	106915180	106915864
chr6	out	107496655	107497944
chr6	out	107498024	107498260
chr6	out	107542147	107544003
chr6	out	108276089	108276483
chr6	out	108542802	108543215
chr6	out	108544691	108547901
chr6	out	108561753	108561966
chr6	out	108585216	108586251
chr6	out	109718142	109718923
chr6	out	112790452	112790672
chr6	out	112794770	112795423
chr6	out	114770021	114771552
chr6	out	118334735	118336504
chr6	out	118348040	118348262
chr6	out	125462442	125462840
chr6	out	125726243	125726564
chr6	out	127006296	127006681
chr6	out	128943246	128943618
chr6	out	129292806	129293012
chr6	out	130728107	130729429
chr6	out	131498057	131498850
chr6	out	134026814	134027153
chr6	out	137851035	137851897
chr6	out	138524227	138525403
chr6	out	138787041	138787286
chr6	out	139055256	139056574
chr6	out	143289502	143290131
chr6	out	143307412	143310484
chr6	out	143899436	143900444
chr6	out	144426587	144427581
chr6	out	144578762	144579300
chr6	out	144647619	144649973
chr6	out	147769775	147770013
chr6	out	147869606	147869813
chr6	out	147870426	147871991
chr6	out	148922709	148923134
chr6	out	149813529	149814548
chr6	out	149819485	149819882
chr6	out	150367565	150368317
chr6	out	150403370	150404483
chr6	out	150418125	150418916
chr6	out	150427639	150428392
chr6	out	150450986	150451508
chr6	out	150470952	150471162
chr6	out	151013018	151014260
chr6	out	156810184	156810660
chr6	out	157044269	157044559
chr6	out	157100251	157100523
chr6	out	157133096	157133498
chr6	out	158623114	158623355
chr6	out	158623680	158624479
chr6	out	158907694	158907900
chr6	out	159261082	159261604
chr6	out	159331034	159331361
chr6	out	159520491	159520791
chr6	out	159707101	159707384
chr6	out	161070503	161070867
chr6	out	161158495	161159050
chr6	out	161322495	161322797
chr6	out	164021896	164022734
chr6	out	164063272	164063524
chr6	out	164225861	164226473
chr6	out	164363482	164364235
chr6	out	164728456	164728791
chr6	out	166110412	166110704
chr6	out	166188744	166189287
chr6	out	166210921	166211287
chr6	out	166237920	166238872
chr6	out	166324348	166324644
chr6	out	166392302	166392652
chr6	out	166637248	166637952
chr6	out	166681573	166682016
chr6	out	167254720	167254954
chr6	out	167282663	167286441
chr6	out	167477845	167478141
chr6	out	167604342	167604551
chr6	out	167734933	167735535
chr6	out	167805276	167807027
chr6	out	167881426	167881885
chr6	out	167924576	167924779
chr6	out	167939190	167939448
chr6	out	167954403	167954621
chr6	out	168208697	168208910
chr6	out	168220782	168220993
chr6	out	168267626	168267905
chr6	out	168320458	168321346
chr6	out	168348538	168348863
chr6	out	168409388	168409950
chr6	out	168431688	168431902
chr6	out	168448602	168448946
chr6	out	168452262	168452474
chr6	out	168500803	168501016
chr6	out	168503158	168503490
chr6	out	168504755	168505020
chr6	out	168584370	168584597
chr6	out	168589693	168590196
chr6	out	168631080	168631294
chr6	out	168632233	168632598
chr6	out	169013599	169013818
chr6	out	169043789	169044051
chr6	out	169060389	169060803
chr6	out	169078767	169079059
chr6	out	169102384	169102587
chr6	out	169103827	169104320
chr6	out	169127449	169128214
chr6	out	169149469	169149933
chr6	out	169241864	169243153
chr6	out	169357133	169357665
chr6	out	169384897	169385242
chr6	out	169669947	169670312
chr6	out	170056678	170056929
chr6	out	170255785	170257309
chr6	out	170307836	170308062
chr6	out	170319532	170320132
chr6	out	170343414	170343745
chr6	out	170369129	170370559
chr6	out	170371556	170372567
chr6	out	170392038	170393185
chr6	out	170405701	170406057
chr6	out	170408988	170410081
chr6	out	170447220	170448304
chr6	out	170464167	170464736
chr6	out	170482505	170482784
chr6	out	170493465	170494432
chr6	out	170498521	170498745
chr6	out	170501723	170501939
chr6	out	170522043	170524111
chr6	out	170648027	170648519
chr6	out	170649751	170650074
chr6	out	170673282	170673524
chr6	out	170682155	170682397
chr6	out	170695906	170696168
chr6	out	170705381	170705617
chr6	out	170836750	170837037
chr6	out	170839025	170839407
chr6	out	170939121	170940202
chr6	out	170950983	170951574
