# Supplementary material for: Intergenic, gene terminal, and intragenic CpG islands in the human genome
Source: BMC Genomics. 2010 Jan 19;11:48. doi: 10.1186/1471-2164-11-48 (PMC2817693; doi:10.1186/1471-2164-11-48)
Supplement: Additional file 3 — CGI classes. The archive contains classes of CGIs used for calculation of CAGE tag frequency. [file 1471-2164-11-48-S3.ZIP › 4gr_inter/4gr_inter_chr7.txt]

chr7	out	60536	60975
chr7	out	126075	126514
chr7	out	177407	177675
chr7	out	212644	212949
chr7	out	215602	215841
chr7	out	244577	245121
chr7	out	254856	255122
chr7	out	273600	274210
chr7	out	281435	281756
chr7	out	301534	302448
chr7	out	302618	302873
chr7	out	313392	314034
chr7	out	318631	318842
chr7	out	484148	484632
chr7	out	524795	525229
chr7	out	525704	526142
chr7	out	780400	780799
chr7	out	787939	788480
chr7	out	1024067	1024382
chr7	out	1036737	1037605
chr7	out	1038352	1038620
chr7	out	1042406	1056105
chr7	out	1057080	1057281
chr7	out	1059263	1060899
chr7	out	1088291	1089188
chr7	out	1101766	1102270
chr7	out	1102622	1102914
chr7	out	1110346	1110629
chr7	out	1124705	1125145
chr7	out	1136052	1136884
chr7	out	1143627	1144104
chr7	out	1181757	1182119
chr7	out	1197065	1197294
chr7	out	1216728	1217029
chr7	out	1220853	1221083
chr7	out	1224361	1224643
chr7	out	1225658	1226035
chr7	out	1233913	1234230
chr7	out	1309862	1310730
chr7	out	1316521	1317640
chr7	out	1414945	1415164
chr7	out	1416864	1417089
chr7	out	1432281	1433006
chr7	out	1433603	1434022
chr7	out	1459957	1460249
chr7	out	1477102	1483758
chr7	out	1526687	1526947
chr7	out	1557268	1560175
chr7	out	1582164	1582601
chr7	out	2273146	2273368
chr7	out	2344478	2344752
chr7	out	4120948	4121258
chr7	out	4454674	4455358
chr7	out	4494878	4496020
chr7	out	4531043	4531278
chr7	out	4537925	4538493
chr7	out	4558061	4558299
chr7	out	4560002	4560228
chr7	out	4567358	4567766
chr7	out	4567986	4568283
chr7	out	4571770	4572522
chr7	out	4573857	4574160
chr7	out	4575082	4575460
chr7	out	4576003	4576261
chr7	out	4580101	4580327
chr7	out	4896127	4896405
chr7	out	4934014	4934505
chr7	out	4957119	4957464
chr7	out	5120904	5121197
chr7	out	5121937	5122314
chr7	out	5125337	5125721
chr7	out	5125926	5126597
chr7	out	5133881	5134110
chr7	out	5145521	5145958
chr7	out	5164564	5164813
chr7	out	5169113	5169541
chr7	out	5173852	5174851
chr7	out	5183913	5184230
chr7	out	5186986	5187451
chr7	out	5200696	5202278
chr7	out	5367894	5368319
chr7	out	5369257	5369781
chr7	out	5375043	5375893
chr7	out	5382966	5383346
chr7	out	5636071	5636307
chr7	out	5660233	5660724
chr7	out	5894070	5894639
chr7	out	5917288	5917710
chr7	out	5918211	5918560
chr7	out	5966654	5967918
chr7	out	6316255	6316838
chr7	out	6317035	6317348
chr7	out	6321778	6322021
chr7	out	6339306	6339890
chr7	out	6343693	6344335
chr7	out	6349163	6349629
chr7	out	6363803	6364197
chr7	out	6427985	6429100
chr7	out	6435115	6435935
chr7	out	6449694	6450025
chr7	out	6450478	6450791
chr7	out	6465188	6468482
chr7	out	6476743	6477315
chr7	out	6667499	6668785
chr7	out	6747997	6748203
chr7	out	6995260	6996214
chr7	out	7781337	7782735
chr7	out	9538901	9539455
chr7	out	10592545	10592950
chr7	out	11924460	11924799
chr7	out	16234018	16234505
chr7	out	16399388	16399771
chr7	out	16664008	16664327
chr7	out	17175325	17175558
chr7	out	17899154	17900249
chr7	out	18919112	18919496
chr7	out	18920163	18920548
chr7	out	19521637	19522101
chr7	out	20589479	20589780
chr7	out	20590695	20591467
chr7	out	20603807	20604057
chr7	out	20610791	20611609
chr7	out	21895800	21896249
chr7	out	22362550	22362753
chr7	out	22478063	22478661
chr7	out	22667034	22667817
chr7	out	23018796	23019401
chr7	out	23286774	23287652
chr7	out	23398851	23399401
chr7	out	23468399	23468614
chr7	out	25665196	25665855
chr7	out	25669953	25670165
chr7	out	25671477	25672011
chr7	out	25675361	25675712
chr7	out	25763252	25764560
chr7	out	26900740	26901608
chr7	out	27005045	27006337
chr7	out	27017770	27018537
chr7	out	27025921	27027075
chr7	out	27033341	27033707
chr7	out	27038398	27038733
chr7	out	27048295	27048866
chr7	out	27064359	27065437
chr7	out	28666693	28667298
chr7	out	28768545	28771781
chr7	out	29462151	29462597
chr7	out	29497428	29498676
chr7	out	29619121	29619991
chr7	out	29697122	29697504
chr7	out	30584103	30584790
chr7	out	31005917	31006140
chr7	out	32240674	32241188
chr7	out	34849376	34851048
chr7	out	35070161	35071458
chr7	out	35074390	35074971
chr7	out	35267453	35267942
chr7	out	35350291	35350510
chr7	out	35780251	35781394
chr7	out	35784237	35784647
chr7	out	35795559	35795816
chr7	out	38788783	38789169
chr7	out	39546079	39546492
chr7	out	39606734	39606965
chr7	out	39646081	39646391
chr7	out	42040786	42041063
chr7	out	42049243	42051090
chr7	out	42306316	42306523
chr7	out	42925260	42926580
chr7	out	43061874	43062188
chr7	out	43831848	43832228
chr7	out	43852244	43852491
chr7	out	43852957	43853808
chr7	out	44799198	44799866
chr7	out	44901219	44901503
chr7	out	44901657	44902020
chr7	out	45581423	45581985
chr7	out	46865484	46866316
chr7	out	47067028	47067526
chr7	out	47848078	47849225
chr7	out	48741228	48741609
chr7	out	49976032	49976247
chr7	out	50120156	50120717
chr7	out	50121018	50121780
chr7	out	50241775	50242609
chr7	out	51228482	51228713
chr7	out	51230750	51231043
chr7	out	52115677	52116475
chr7	out	53029191	53029413
chr7	out	53061060	53061401
chr7	out	54505988	54506688
chr7	out	54539635	54539846
chr7	out	54674945	54675470
chr7	out	54730482	54730808
chr7	out	54775085	54775344
chr7	out	54846475	54846831
chr7	out	54847171	54847642
chr7	out	55186174	55186981
chr7	out	55291080	55291458
chr7	out	55582921	55583210
chr7	out	55729144	55729596
chr7	out	55957786	55958374
chr7	out	56016615	56017507
chr7	out	56071641	56071871
chr7	out	56129717	56130007
chr7	out	56210496	56210768
chr7	out	56325697	56325922
chr7	out	56629354	56629709
chr7	out	56658045	56658454
chr7	out	56659931	56660340
chr7	out	56661769	56662178
chr7	out	56663751	56664160
chr7	out	56665598	56666007
chr7	out	56667527	56667749
chr7	out	56716375	56716578
chr7	out	56724073	56724531
chr7	out	56826958	56827519
chr7	out	56882608	56883043
chr7	out	56887296	56887562
chr7	out	56894852	56895062
chr7	out	56898324	56898674
chr7	out	57058245	57058584
chr7	out	57081504	57082121
chr7	out	57294825	57295727
chr7	out	57499797	57500310
chr7	out	57705952	57706465
chr7	out	57738439	57739805
chr7	out	61264608	61266172
chr7	out	61958665	61959133
chr7	out	61972616	61973121
chr7	out	62018746	62019407
chr7	out	62461086	62461436
chr7	out	62464698	62464908
chr7	out	62472221	62472487
chr7	out	62476745	62477180
chr7	out	62477343	62477633
chr7	out	62485278	62485518
chr7	out	62532206	62532888
chr7	out	62598839	62599297
chr7	out	62653988	62654268
chr7	out	62655682	62656091
chr7	out	62657505	62657877
chr7	out	62694207	62695098
chr7	out	62805276	62805643
chr7	out	62830758	62831035
chr7	out	62835612	62836324
chr7	out	62942262	62942464
chr7	out	63004569	63005214
chr7	out	63086189	63087952
chr7	out	63096780	63097112
chr7	out	63211900	63212141
chr7	out	63474052	63475122
chr7	out	63641190	63641396
chr7	out	63786806	63787253
chr7	out	63787547	63787966
chr7	out	63793574	63794301
chr7	out	63851739	63852449
chr7	out	63942727	63943080
chr7	out	63979402	63979780
chr7	out	63985342	63985902
chr7	out	64027580	64027798
chr7	out	64953224	64953744
chr7	out	65322613	65323127
chr7	out	65383548	65383962
chr7	out	65402620	65403271
chr7	out	65414172	65415571
chr7	out	65465319	65466428
chr7	out	65500601	65501555
chr7	out	65563225	65564554
chr7	out	65590875	65592161
chr7	out	65753653	65754190
chr7	out	65811116	65811384
chr7	out	65812922	65813762
chr7	out	66195256	66195483
chr7	out	71743163	71743639
chr7	out	71744487	71745070
chr7	out	72236364	72236998
chr7	out	72283034	72283466
chr7	out	72506824	72507239
chr7	out	72714585	72714883
chr7	out	74097993	74098365
chr7	out	74512182	74512552
chr7	out	75188616	75189481
chr7	out	75424279	75424673
chr7	out	75440529	75441097
chr7	out	75475719	75476193
chr7	out	75508952	75509220
chr7	out	75533737	75533996
chr7	out	75534148	75534411
chr7	out	75541161	75541595
chr7	out	75554354	75554557
chr7	out	75592044	75592561
chr7	out	75653888	75654302
chr7	out	76233649	76234259
chr7	out	76273914	76274140
chr7	out	76689491	76690640
chr7	out	80885032	80885359
chr7	out	82436325	82437063
chr7	out	83023536	83023804
chr7	out	84213889	84214218
chr7	out	84459490	84460893
chr7	out	86333483	86333889
chr7	out	89392543	89393687
chr7	out	89594909	89595429
chr7	out	91452982	91453283
chr7	out	92317440	92317667
chr7	out	94181500	94182128
chr7	out	96276034	96276451
chr7	out	96290437	96291250
chr7	out	97212545	97212780
chr7	out	97744533	97744940
chr7	out	98822465	98822699
chr7	out	98840334	98840652
chr7	out	99239857	99240156
chr7	out	99390904	99391294
chr7	out	99935834	99936917
chr7	out	100079633	100079844
chr7	out	100488637	100489240
chr7	out	100599334	100600878
chr7	out	100925077	100925339
chr7	out	100979989	100980557
chr7	out	101529752	101529983
chr7	out	101537220	101537992
chr7	out	101555176	101555661
chr7	out	101582219	101582476
chr7	out	101597655	101598602
chr7	out	101923188	101923435
chr7	out	101923901	101924605
chr7	out	104218288	104218799
chr7	out	104817475	104817801
chr7	out	111625426	111626132
chr7	out	112173584	112174168
chr7	out	117448079	117448672
chr7	out	121377897	121378624
chr7	out	121533957	121534599
chr7	out	121537818	121538489
chr7	out	121539296	121540186
chr7	out	121544200	121544878
chr7	out	123266014	123267642
chr7	out	126485251	126488156
chr7	out	126581594	126582184
chr7	out	127338145	127338505
chr7	out	127341911	127342198
chr7	out	127369580	127370393
chr7	out	127400628	127402800
chr7	out	127435279	127435791
chr7	out	127504811	127505213
chr7	out	127505670	127506145
chr7	out	127584877	127586567
chr7	out	127595297	127596017
chr7	out	127764685	127766322
chr7	out	128124580	128125307
chr7	out	128144360	128144854
chr7	out	128149280	128150601
chr7	out	128736122	128736989
chr7	out	128996171	128996742
chr7	out	129012237	129016460
chr7	out	129016948	129017306
chr7	out	129019437	129019810
chr7	out	129059355	129060095
chr7	out	129374425	129375548
chr7	out	130247613	130250028
chr7	out	130251944	130252287
chr7	out	131087429	131087751
chr7	out	134804311	134804753
chr7	out	136306309	136306601
chr7	out	138009916	138010125
chr7	out	138011486	138011754
chr7	out	138123613	138124227
chr7	out	138665697	138666337
chr7	out	138869487	138869723
chr7	out	139328595	139330677
chr7	out	139383249	139383540
chr7	out	139445505	139445758
chr7	out	139588548	139588804
chr7	out	140225542	140227744
chr7	out	142724822	142725635
chr7	out	142971489	142972200
chr7	out	148075683	148075972
chr7	out	148200331	148200740
chr7	out	148549954	148550193
chr7	out	148557046	148557955
chr7	out	148594209	148595728
chr7	out	148827302	148827624
chr7	out	148848506	148849999
chr7	out	148854310	148854622
chr7	out	148924931	148925417
chr7	out	148972891	148973685
chr7	out	149182050	149184117
chr7	out	149354288	149355912
chr7	out	149513587	149514514
chr7	out	149539554	149540616
chr7	out	149542352	149543178
chr7	out	150301614	150303159
chr7	out	150438227	150438690
chr7	out	150582882	150583623
chr7	out	151160238	151160889
chr7	out	151263573	151264323
chr7	out	151266003	151266290
chr7	out	151598682	151599761
chr7	out	152028708	152029008
chr7	out	152029106	152029354
chr7	out	152038144	152038598
chr7	out	152059564	152059797
chr7	out	152059991	152060953
chr7	out	152882812	152884434
chr7	out	153020965	153023314
chr7	out	153186055	153188092
chr7	out	153439612	153439929
chr7	out	153979707	153979996
chr7	out	154023330	154023984
chr7	out	154143394	154144137
chr7	out	154630430	154630973
chr7	out	154636930	154637356
chr7	out	154642156	154642972
chr7	out	154664033	154667330
chr7	out	154670099	154670415
chr7	out	154673604	154674724
chr7	out	154740799	154743233
chr7	out	154743522	154743833
chr7	out	154783494	154783832
chr7	out	154825287	154825833
chr7	out	154865782	154866146
chr7	out	155073078	155073302
chr7	out	155079344	155079868
chr7	out	155088739	155089359
chr7	out	155123134	155123370
chr7	out	155174193	155174417
chr7	out	155355506	155355825
chr7	out	155397616	155397862
chr7	out	155414986	155415189
chr7	out	155446319	155448130
chr7	out	155610711	155610922
chr7	out	155899494	155900188
chr7	out	155908499	155908770
chr7	out	155909053	155909341
chr7	out	156233015	156234226
chr7	out	156234721	156235141
chr7	out	156291794	156292748
chr7	out	156310048	156314069
chr7	out	156332154	156332437
chr7	out	156370530	156370773
chr7	out	156571278	156572321
chr7	out	156592073	156593011
chr7	out	156714477	156714724
chr7	out	156716074	156716425
chr7	out	156733589	156734718
chr7	out	156760414	156760697
chr7	out	156762427	156762934
chr7	out	156775802	156776032
chr7	out	156792931	156793542
chr7	out	156793779	156793993
chr7	out	158249699	158249974
chr7	out	158250460	158250686
chr7	out	158251912	158252192
chr7	out	158265602	158266876
chr7	out	158284737	158285247
chr7	out	158288962	158289495
chr7	out	158298067	158298910
chr7	out	158315568	158315885
chr7	out	158316651	158317105
chr7	out	158454373	158454584
chr7	out	158463315	158464499
chr7	out	158523157	158523461
