# Supplementary material for: Intergenic, gene terminal, and intragenic CpG islands in the human genome
Source: BMC Genomics. 2010 Jan 19;11:48. doi: 10.1186/1471-2164-11-48 (PMC2817693; doi:10.1186/1471-2164-11-48)
Supplement: Additional file 3 — CGI classes. The archive contains classes of CGIs used for calculation of CAGE tag frequency. [file 1471-2164-11-48-S3.ZIP › 4gr_inter/4gr_inter_chr8.txt]

chr8	out	22411	23494
chr8	out	206352	206828
chr8	out	243718	245487
chr8	out	303868	304073
chr8	out	484155	486083
chr8	out	589904	590309
chr8	out	590428	590638
chr8	out	1082157	1082374
chr8	out	1092490	1092842
chr8	out	1093021	1093473
chr8	out	1093770	1093976
chr8	out	1100465	1101480
chr8	out	1120168	1120390
chr8	out	1124614	1126079
chr8	out	1126334	1126688
chr8	out	1138232	1138644
chr8	out	1172499	1172852
chr8	out	1233078	1233871
chr8	out	1250830	1253745
chr8	out	1285745	1287888
chr8	out	1290174	1290810
chr8	out	1295514	1295906
chr8	out	1298794	1299033
chr8	out	1308639	1309045
chr8	out	1314738	1314954
chr8	out	1328627	1329573
chr8	out	1329777	1329987
chr8	out	1330209	1330584
chr8	out	1332984	1333194
chr8	out	1334906	1335116
chr8	out	1335338	1335622
chr8	out	1336194	1336450
chr8	out	1337546	1337984
chr8	out	1339935	1341217
chr8	out	1342310	1342824
chr8	out	1352581	1352910
chr8	out	1372612	1372847
chr8	out	1385342	1385928
chr8	out	1392291	1392501
chr8	out	1418159	1418731
chr8	out	1428068	1428342
chr8	out	1428777	1428988
chr8	out	1431274	1431493
chr8	out	1751735	1752578
chr8	out	1959316	1959813
chr8	out	2117270	2117763
chr8	out	2173591	2173844
chr8	out	2229389	2229719
chr8	out	2325446	2325699
chr8	out	2406342	2406867
chr8	out	2467832	2468327
chr8	out	2867093	2867355
chr8	out	4836376	4840043
chr8	out	4967725	4968354
chr8	out	6651487	6651766
chr8	out	6679243	6680545
chr8	out	6936759	6937449
chr8	out	7066479	7067081
chr8	out	7072688	7073225
chr8	out	7199897	7200300
chr8	out	7373601	7373855
chr8	out	7456184	7456718
chr8	out	7575036	7575677
chr8	out	7581283	7581795
chr8	out	7627943	7628378
chr8	out	7643238	7643673
chr8	out	7687021	7687275
chr8	out	7849930	7850348
chr8	out	7922870	7923343
chr8	out	7954171	7954702
chr8	out	7960282	7961010
chr8	out	8122426	8124018
chr8	out	8213109	8214185
chr8	out	8280969	8281394
chr8	out	8596541	8598277
chr8	out	8617961	8618624
chr8	out	8858176	8858522
chr8	out	9793587	9794403
chr8	out	9798160	9799053
chr8	out	9800071	9802158
chr8	out	9828646	9828958
chr8	out	10486272	10486578
chr8	out	11508423	11508658
chr8	out	11574176	11576370
chr8	out	11587267	11587575
chr8	out	11587775	11587994
chr8	out	11592508	11593012
chr8	out	11595261	11595661
chr8	out	11797271	11797621
chr8	out	11909527	11910188
chr8	out	12010683	12011088
chr8	out	12263882	12264287
chr8	out	12502775	12503503
chr8	out	12509074	12509608
chr8	out	12560800	12561504
chr8	out	12566992	12567597
chr8	out	12655980	12657933
chr8	out	15138608	15139539
chr8	out	17398699	17399628
chr8	out	18288735	18289506
chr8	out	18915352	18916326
chr8	out	19139236	19139656
chr8	out	19658411	19659587
chr8	out	20205091	20205965
chr8	out	21652358	21652615
chr8	out	21696107	21696311
chr8	out	21700854	21703791
chr8	out	21923678	21924150
chr8	out	22616894	22617216
chr8	out	23201473	23201951
chr8	out	23615783	23616536
chr8	out	23618420	23621120
chr8	out	23622800	23623623
chr8	out	23627867	23628153
chr8	out	23639931	23640706
chr8	out	24855618	24856062
chr8	out	24868863	24870216
chr8	out	24913426	24914344
chr8	out	26361770	26362742
chr8	out	26363102	26363393
chr8	out	27505668	27505980
chr8	out	28315102	28315636
chr8	out	28325155	28325909
chr8	out	28535554	28536717
chr8	out	30004313	30004852
chr8	out	30888806	30889664
chr8	out	33699906	33700142
chr8	out	38627456	38627905
chr8	out	38877614	38878537
chr8	out	39499382	39499690
chr8	out	41543498	41544457
chr8	out	41804905	41805831
chr8	out	41852692	41853068
chr8	out	41872497	41874407
chr8	out	42116600	42117569
chr8	out	42387593	42387916
chr8	out	43114405	43114676
chr8	out	43114822	43115748
chr8	out	43220646	43221699
chr8	out	43246144	43246396
chr8	out	43250334	43250644
chr8	out	43251202	43251635
chr8	out	47648154	47648539
chr8	out	47985534	47985932
chr8	out	48219328	48220079
chr8	out	48335344	48335546
chr8	out	48335813	48336629
chr8	out	48839391	48839662
chr8	out	48906394	48906730
chr8	out	49206079	49206302
chr8	out	49335554	49335979
chr8	out	49394075	49394363
chr8	out	49455754	49456100
chr8	out	49471616	49472186
chr8	out	49589627	49589969
chr8	out	49631236	49631512
chr8	out	49909948	49910174
chr8	out	49945240	49945823
chr8	out	49985896	49986116
chr8	out	50052939	50053427
chr8	out	54669660	54669911
chr8	out	54732220	54732563
chr8	out	55541481	55542739
chr8	out	55545192	55545742
chr8	out	57192750	57193438
chr8	out	57232241	57232646
chr8	out	58217499	58218154
chr8	out	58218514	58218798
chr8	out	58283085	58283349
chr8	out	58287464	58287728
chr8	out	58334630	58336417
chr8	out	59069555	59070376
chr8	out	59486360	59486734
chr8	out	61248679	61248881
chr8	out	61726758	61727706
chr8	out	61984912	61985582
chr8	out	61997253	61998425
chr8	out	62214200	62214985
chr8	out	63219501	63219966
chr8	out	65444457	65445597
chr8	out	65448621	65449213
chr8	out	65452662	65453500
chr8	out	65651090	65651670
chr8	out	65662302	65662699
chr8	out	67187899	67188153
chr8	out	67188404	67188672
chr8	out	67617099	67617545
chr8	out	67687161	67688613
chr8	out	67787162	67787978
chr8	out	68000034	68000508
chr8	out	68035942	68038154
chr8	out	71109444	71109853
chr8	out	72622118	72623077
chr8	out	72631114	72632115
chr8	out	73079859	73080195
chr8	out	73326172	73326745
chr8	out	74360407	74360765
chr8	out	76482005	76482751
chr8	out	77752722	77752928
chr8	out	80858385	80859013
chr8	out	80966243	80966879
chr8	out	81340496	81340746
chr8	out	81652815	81653227
chr8	out	81653532	81653891
chr8	out	81968510	81968882
chr8	out	82596991	82597220
chr8	out	82705353	82706030
chr8	out	86741928	86743749
chr8	out	92066406	92067082
chr8	out	93183232	93185155
chr8	out	93225513	93225816
chr8	out	96154445	96154923
chr8	out	98705870	98706080
chr8	out	100053760	100054248
chr8	out	100054909	100056159
chr8	out	101226823	101227391
chr8	out	102161970	102162416
chr8	out	102207769	102208284
chr8	out	102305329	102306125
chr8	out	103205090	103205951
chr8	out	103682235	103682566
chr8	out	103820057	103820264
chr8	out	103887796	103888671
chr8	out	103891790	103892439
chr8	out	105411389	105411734
chr8	out	105448742	105449162
chr8	out	107296961	107297183
chr8	out	107351207	107353052
chr8	out	118019653	118020140
chr8	out	120289569	120290403
chr8	out	124238220	124238630
chr8	out	124241981	124242722
chr8	out	125382864	125383278
chr8	out	126079617	126080375
chr8	out	128397069	128397340
chr8	out	128875263	128876081
chr8	out	131524430	131525467
chr8	out	132985504	132986242
chr8	out	135545400	135548201
chr8	out	135912880	135914250
chr8	out	139577977	139578956
chr8	out	141543600	141544232
chr8	out	142331638	142332420
chr8	out	142333209	142333497
chr8	out	142364400	142365061
chr8	out	142387535	142388337
chr8	out	142470715	142471676
chr8	out	142494622	142494898
chr8	out	142497036	142497533
chr8	out	142521427	142521692
chr8	out	142597367	142598211
chr8	out	142699309	142699650
chr8	out	142803265	142803513
chr8	out	142839819	142840064
chr8	out	142982330	142982560
chr8	out	143052691	143052955
chr8	out	143200561	143200775
chr8	out	143506374	143506632
chr8	out	143527647	143527874
chr8	out	143528120	143531497
chr8	out	143532486	143532894
chr8	out	143642074	143642675
chr8	out	143742871	143743194
chr8	out	143747761	143748450
chr8	out	143876596	143876808
chr8	out	144225025	144226804
chr8	out	144237846	144238162
chr8	out	144338704	144339199
chr8	out	144383083	144383360
chr8	out	144437017	144437403
chr8	out	144513245	144513813
chr8	out	144560677	144561105
chr8	out	144574563	144574951
chr8	out	144702910	144703114
chr8	out	144706451	144707169
chr8	out	144789009	144789941
chr8	out	144859753	144859995
chr8	out	144860479	144863047
chr8	out	144887191	144888506
chr8	out	144892657	144892897
chr8	out	144893999	144894793
chr8	out	144924765	144926543
chr8	out	145012221	145012805
chr8	out	145014153	145014577
chr8	out	145014899	145015187
chr8	out	145016602	145017376
chr8	out	145018544	145018815
chr8	out	145024035	145024968
chr8	out	145038626	145038868
chr8	out	145183285	145183552
chr8	out	145185198	145185545
chr8	out	145186538	145187816
chr8	out	145252531	145252988
chr8	out	145417967	145419607
chr8	out	145646159	145646950
