# Supplementary material for: Intergenic, gene terminal, and intragenic CpG islands in the human genome
Source: BMC Genomics. 2010 Jan 19;11:48. doi: 10.1186/1471-2164-11-48 (PMC2817693; doi:10.1186/1471-2164-11-48)
Supplement: Additional file 3 — CGI classes. The archive contains classes of CGIs used for calculation of CAGE tag frequency. [file 1471-2164-11-48-S3.ZIP › 4gr_inter/4gr_inter_chr9.txt]

chr9	out	18849	19588
chr9	out	62960	63877
chr9	out	988463	989034
chr9	out	1032417	1032973
chr9	out	1035541	1036394
chr9	out	2231337	2231659
chr9	out	2231891	2232102
chr9	out	2923373	2923724
chr9	out	3171006	3171867
chr9	out	4287817	4290182
chr9	out	6670856	6671758
chr9	out	6693948	6694662
chr9	out	6705976	6706503
chr9	out	10602635	10603333
chr9	out	11608264	11608588
chr9	out	13268312	13269805
chr9	out	13313112	13313350
chr9	out	14968094	14968585
chr9	out	15517652	15517881
chr9	out	17896419	17897488
chr9	out	18428556	18428802
chr9	out	18766758	18767743
chr9	out	19220223	19221318
chr9	out	19924351	19924827
chr9	out	21386071	21386364
chr9	out	21392501	21393058
chr9	out	21549133	21549816
chr9	out	21686487	21686754
chr9	out	22144477	22144743
chr9	out	23840910	23841522
chr9	out	29202171	29202819
chr9	out	29204696	29204934
chr9	out	29816526	29816736
chr9	out	31243816	31244763
chr9	out	33009921	33010146
chr9	out	33500858	33501221
chr9	out	34124615	34124819
chr9	out	34308282	34308948
chr9	out	34614586	34614793
chr9	out	34618795	34619061
chr9	out	34691218	34691834
chr9	out	34799590	34800229
chr9	out	35746948	35747339
chr9	out	35962143	35962446
chr9	out	36248170	36248886
chr9	out	36477107	36478083
chr9	out	36729534	36729782
chr9	out	37069450	37070393
chr9	out	37565918	37566445
chr9	out	38231241	38231580
chr9	out	38468281	38468534
chr9	out	38477602	38478284
chr9	out	38516666	38516954
chr9	out	39589364	39589977
chr9	out	39798537	39798760
chr9	out	39868700	39869182
chr9	out	39938234	39938664
chr9	out	40105490	40105807
chr9	out	40590473	40590955
chr9	out	40953403	40954016
chr9	out	40979604	40979863
chr9	out	41033864	41034100
chr9	out	41350383	41350996
chr9	out	41526252	41526682
chr9	out	41595711	41596193
chr9	out	41666145	41666368
chr9	out	41853470	41854239
chr9	out	41871525	41871889
chr9	out	42058124	42058347
chr9	out	42125515	42125997
chr9	out	42195030	42195460
chr9	out	42334024	42334304
chr9	out	42352146	42352500
chr9	out	42539457	42539680
chr9	out	42740214	42740532
chr9	out	42860890	42861208
chr9	out	42932717	42933199
chr9	out	43091839	43092443
chr9	out	43269213	43271251
chr9	out	43378227	43378602
chr9	out	43396735	43397015
chr9	out	43552968	43553248
chr9	out	43570992	43571418
chr9	out	43822752	43823023
chr9	out	43921040	43921464
chr9	out	43937564	43937871
chr9	out	43945449	43945680
chr9	out	44070893	44071242
chr9	out	44169134	44170160
chr9	out	44186110	44186416
chr9	out	44191934	44192226
chr9	out	44294953	44295930
chr9	out	44677124	44677406
chr9	out	44685541	44685841
chr9	out	44701445	44702471
chr9	out	44907280	44908306
chr9	out	44932380	44932674
chr9	out	45643843	45644100
chr9	out	45908818	45909075
chr9	out	64137039	64137544
chr9	out	64138823	64139912
chr9	out	64168092	64168336
chr9	out	64174442	64175378
chr9	out	64252372	64253141
chr9	out	65324968	65325994
chr9	out	65341605	65341905
chr9	out	66155035	66155306
chr9	out	66246310	66247336
chr9	out	66263270	66263576
chr9	out	66269079	66269371
chr9	out	66688761	66689280
chr9	out	66874575	66875458
chr9	out	67113600	67114483
chr9	out	67195635	67196690
chr9	out	67245275	67245852
chr9	out	67403844	67404101
chr9	out	67688150	67690596
chr9	out	67910904	67912160
chr9	out	68965628	68966921
chr9	out	69169055	69170233
chr9	out	69256457	69256982
chr9	out	70263352	70265002
chr9	out	76416212	76416468
chr9	out	76858464	76858947
chr9	out	76859419	76859638
chr9	out	77995405	77995676
chr9	out	78080387	78080988
chr9	out	83984939	83985254
chr9	out	85649540	85650558
chr9	out	87669159	87669646
chr9	out	87703734	87704032
chr9	out	87851142	87851655
chr9	out	87920672	87921637
chr9	out	88024908	88025134
chr9	out	89520822	89521078
chr9	out	90959280	90960173
chr9	out	91001751	91002234
chr9	out	91035055	91035975
chr9	out	91983127	91983382
chr9	out	92755100	92755328
chr9	out	93177174	93177409
chr9	out	93188021	93188547
chr9	out	93668153	93668488
chr9	out	93702665	93703036
chr9	out	93787671	93788042
chr9	out	94007675	94009016
chr9	out	94101019	94101522
chr9	out	94174181	94174613
chr9	out	94216144	94217211
chr9	out	95190919	95191917
chr9	out	95193002	95193217
chr9	out	95394896	95395114
chr9	out	95570944	95571252
chr9	out	95593954	95594284
chr9	out	95626205	95626583
chr9	out	95862771	95863919
chr9	out	95868049	95868298
chr9	out	95869221	95869860
chr9	out	96060048	96060314
chr9	out	96060847	96061730
chr9	out	96528665	96529133
chr9	out	97062765	97064514
chr9	out	97343230	97344163
chr9	out	97344409	97344772
chr9	out	97583108	97583571
chr9	out	97645282	97645734
chr9	out	97690251	97691072
chr9	out	99138396	99138768
chr9	out	100253444	100253708
chr9	out	100440510	100440867
chr9	out	101290960	101291385
chr9	out	103841185	103841583
chr9	out	104810055	104810422
chr9	out	105497958	105498489
chr9	out	107307522	107308211
chr9	out	107479229	107480121
chr9	out	107558589	107558975
chr9	out	108961037	108961833
chr9	out	109008752	109009142
chr9	out	109375993	109376302
chr9	out	111324599	111326339
chr9	out	112592166	112593312
chr9	out	112787583	112787793
chr9	out	112853850	112854170
chr9	out	112901626	112902971
chr9	out	112904239	112904588
chr9	out	112907012	112908419
chr9	out	112909368	112910057
chr9	out	112912460	112913869
chr9	out	112914818	112915481
chr9	out	112917906	112919313
chr9	out	112920262	112920928
chr9	out	112923348	112924755
chr9	out	112925704	112926393
chr9	out	112928794	112930201
chr9	out	112931148	112931814
chr9	out	112952948	112953487
chr9	out	112954753	112955292
chr9	out	113529699	113530008
chr9	out	117586781	117587196
chr9	out	120555539	120556809
chr9	out	120736304	120736526
chr9	out	120916256	120917139
chr9	out	121341360	121342141
chr9	out	121392367	121392741
chr9	out	121968503	121968936
chr9	out	122188561	122189198
chr9	out	123181331	123181592
chr9	out	123842022	123842237
chr9	out	123882815	123883226
chr9	out	123887064	123887735
chr9	out	124694986	124695428
chr9	out	125249719	125250706
chr9	out	125857311	125857532
chr9	out	126064417	126064835
chr9	out	126064953	126065159
chr9	out	126077684	126077980
chr9	out	126356125	126356531
chr9	out	126547256	126547890
chr9	out	126564395	126565441
chr9	out	127086783	127087242
chr9	out	127450222	127450532
chr9	out	127541097	127541393
chr9	out	127822069	127823040
chr9	out	128060454	128060871
chr9	out	128075764	128075997
chr9	out	129100183	129100592
chr9	out	129193884	129194257
chr9	out	129225130	129225882
chr9	out	129255075	129256444
chr9	out	129278915	129279538
chr9	out	129323955	129325286
chr9	out	130107291	130108117
chr9	out	130442444	130442650
chr9	out	131187714	131188236
chr9	out	131278242	131278714
chr9	out	131299435	131299806
chr9	out	131380262	131381262
chr9	out	131459420	131460075
chr9	out	131667313	131667704
chr9	out	131728695	131729077
chr9	out	131733262	131733464
chr9	out	131746838	131747148
chr9	out	132613608	132613979
chr9	out	133104942	133105255
chr9	out	133130353	133130667
chr9	out	133473681	133474158
chr9	out	133480566	133480830
chr9	out	133503724	133504302
chr9	out	133906563	133909301
chr9	out	134058271	134060110
chr9	out	134396616	134397632
chr9	out	134398174	134398522
chr9	out	134431669	134432005
chr9	out	134525135	134525382
chr9	out	134526780	134527140
chr9	out	134582326	134584747
chr9	out	134618993	134619250
chr9	out	134709780	134709989
chr9	out	135249908	135250109
chr9	out	135294035	135294239
chr9	out	135361995	135362239
chr9	out	135365452	135365672
chr9	out	135376347	135377174
chr9	out	135382655	135382928
chr9	out	135419429	135419750
chr9	out	135530413	135530629
chr9	out	135635259	135635491
chr9	out	136024407	136026270
chr9	out	136099180	136099950
chr9	out	136107736	136107972
chr9	out	136219270	136219629
chr9	out	136233979	136234841
chr9	out	136235807	136237217
chr9	out	136250261	136251777
chr9	out	136295700	136296021
chr9	out	136354361	136354597
chr9	out	136625360	136625642
chr9	out	136636520	136636980
chr9	out	136643022	136643246
chr9	out	136644322	136644587
chr9	out	136802737	136803513
chr9	out	136824042	136824263
chr9	out	136827091	136827396
chr9	out	136828784	136829106
chr9	out	136829496	136829752
chr9	out	136862661	136862885
chr9	out	136864865	136865093
chr9	out	136866274	136866598
chr9	out	136871682	136871967
chr9	out	136898079	136899265
chr9	out	137299584	137300847
chr9	out	137465140	137466903
chr9	out	138317987	138318448
chr9	out	138320345	138320950
chr9	out	138345232	138346028
chr9	out	138387206	138387427
