# Supplementary material for: Intergenic, gene terminal, and intragenic CpG islands in the human genome
Source: BMC Genomics. 2010 Jan 19;11:48. doi: 10.1186/1471-2164-11-48 (PMC2817693; doi:10.1186/1471-2164-11-48)
Supplement: Additional file 3 — CGI classes. The archive contains classes of CGIs used for calculation of CAGE tag frequency. [file 1471-2164-11-48-S3.ZIP › 4gr_inter/4gr_inter_chrX.txt]

chrX	out	4181	4793
chrX	out	9133	10029
chrX	out	88685	89461
chrX	out	106504	107721
chrX	out	110414	110686
chrX	out	111659	111867
chrX	out	112618	112915
chrX	out	117893	118100
chrX	out	124481	124697
chrX	out	254843	255050
chrX	out	258533	258881
chrX	out	336638	336910
chrX	out	337371	339648
chrX	out	344179	344396
chrX	out	349724	350371
chrX	out	358271	359097
chrX	out	364577	364910
chrX	out	368180	368704
chrX	out	391768	391981
chrX	out	406912	407182
chrX	out	428129	428355
chrX	out	430911	431483
chrX	out	549673	551262
chrX	out	594617	594839
chrX	out	721684	721902
chrX	out	836619	836847
chrX	out	1822980	1823187
chrX	out	2494814	2496007
chrX	out	2520467	2521058
chrX	out	8561021	8561344
chrX	out	9769941	9770144
chrX	out	13156545	13157151
chrX	out	15452761	15453730
chrX	out	17638098	17638545
chrX	out	17638876	17639359
chrX	out	19292660	19293208
chrX	out	19768178	19769097
chrX	out	24091300	24092004
chrX	out	24139962	24140323
chrX	out	24798547	24798861
chrX	out	24800535	24801019
chrX	out	26335415	26335829
chrX	out	27641611	27641829
chrX	out	33504087	33504608
chrX	out	33908397	33908614
chrX	out	33908921	33909143
chrX	out	33924721	33925046
chrX	out	34165564	34165945
chrX	out	35403527	35403974
chrX	out	36735162	36736006
chrX	out	36741224	36741776
chrX	out	36763167	36764204
chrX	out	36821272	36821663
chrX	out	37107170	37107680
chrX	out	37120510	37121009
chrX	out	37160546	37160803
chrX	out	37521234	37521474
chrX	out	37871560	37871787
chrX	out	38777879	38778348
chrX	out	39229012	39229508
chrX	out	39304040	39304897
chrX	out	39436364	39437642
chrX	out	39620749	39625330
chrX	out	39627756	39630990
chrX	out	39760529	39760760
chrX	out	39761264	39763290
chrX	out	39767143	39772427
chrX	out	39773596	39774108
chrX	out	39782816	39784600
chrX	out	39785149	39785539
chrX	out	39787042	39788405
chrX	out	39790463	39792231
chrX	out	39792476	39792732
chrX	out	39820967	39821217
chrX	out	39882590	39882974
chrX	out	40238628	40239467
chrX	out	40448214	40448700
chrX	out	40699927	40701982
chrX	out	40869072	40869393
chrX	out	40891370	40891923
chrX	out	41057688	41058221
chrX	out	44997101	44997680
chrX	out	45466523	45467233
chrX	out	46160888	46161419
chrX	out	47128730	47129296
chrX	out	47139075	47139838
chrX	out	47418800	47419030
chrX	out	48290841	48291497
chrX	out	48351772	48352243
chrX	out	48667175	48667763
chrX	out	48769027	48769349
chrX	out	48769953	48770210
chrX	out	49346371	49346690
chrX	out	49346942	49347537
chrX	out	49390063	49391029
chrX	out	50045465	50045702
chrX	out	50046694	50047019
chrX	out	50047495	50047713
chrX	out	50971989	50972291
chrX	out	51193887	51194813
chrX	out	51257926	51258858
chrX	out	51286585	51287517
chrX	out	51837951	51838492
chrX	out	52832928	52833654
chrX	out	52847014	52847759
chrX	out	52907620	52907987
chrX	out	52912729	52913114
chrX	out	53006332	53006798
chrX	out	53351599	53352044
chrX	out	53593516	53594478
chrX	out	53596089	53596815
chrX	out	54548802	54549295
chrX	out	63046925	63047150
chrX	out	63207219	63209211
chrX	out	64037429	64038312
chrX	out	64409764	64411066
chrX	out	64554427	64555214
chrX	out	64824917	64825325
chrX	out	67786274	67786634
chrX	out	67897461	67897731
chrX	out	68131420	68131796
chrX	out	68152839	68153106
chrX	out	68224406	68224715
chrX	out	68308571	68308912
chrX	out	68541212	68541668
chrX	out	70184883	70185234
chrX	out	70670666	70670962
chrX	out	70719065	70719277
chrX	out	70720466	70722479
chrX	out	70764837	70766850
chrX	out	70768039	70768251
chrX	out	70875493	70876217
chrX	out	70913700	70914841
chrX	out	71021349	71021696
chrX	out	72947024	72947268
chrX	out	73108185	73108543
chrX	out	73295214	73295590
chrX	out	75032329	75032629
chrX	out	75147612	75148283
chrX	out	75151894	75152564
chrX	out	79396865	79397152
chrX	out	79634915	79635204
chrX	out	79636239	79636684
chrX	out	80065234	80065638
chrX	out	82810974	82811250
chrX	out	99000479	99000743
chrX	out	99472276	99472526
chrX	out	99473045	99473369
chrX	out	100252385	100252882
chrX	out	100992670	100993403
chrX	out	101830179	101830400
chrX	out	101998330	101998711
chrX	out	102979287	102980112
chrX	out	103100802	103101109
chrX	out	106048651	106049738
chrX	out	106321843	106322513
chrX	out	106498826	106499906
chrX	out	106556024	106557007
chrX	out	106985375	106985777
chrX	out	108103494	108103960
chrX	out	110673616	110673892
chrX	out	113447930	113448133
chrX	out	114369333	114369625
chrX	out	114782708	114783773
chrX	out	114784111	114784416
chrX	out	114784919	114796098
chrX	out	114804491	114817324
chrX	out	114896917	114897279
chrX	out	117032115	117032636
chrX	out	117755198	117755588
chrX	out	117794859	117795161
chrX	out	117989137	117989661
chrX	out	118066401	118066947
chrX	out	118138818	118139091
chrX	out	118188823	118189528
chrX	out	118398308	118398768
chrX	out	118673805	118675409
chrX	out	118906378	118907553
chrX	out	118915733	118916251
chrX	out	118931067	118931616
chrX	out	119648653	119649017
chrX	out	122591734	122592632
chrX	out	123192220	123192732
chrX	out	124062305	124062526
chrX	out	124062800	124063739
chrX	out	124064439	124065475
chrX	out	124179437	124179685
chrX	out	125440425	125440856
chrX	out	128537767	128538054
chrX	out	128812171	128813023
chrX	out	128816594	128817163
chrX	out	128980019	128980632
chrX	out	130655468	130655718
chrX	out	133031198	133032456
chrX	out	133096589	133097238
chrX	out	133850458	133850827
chrX	out	133863601	133863838
chrX	out	133881516	133882122
chrX	out	134294368	134294629
chrX	out	134295599	134296674
chrX	out	134905937	134906303
chrX	out	135860030	135860789
chrX	out	136234796	136235333
chrX	out	136235828	136236434
chrX	out	136355064	136355823
chrX	out	136357596	136358839
chrX	out	138002347	138002689
chrX	out	138010838	138011116
chrX	out	138011408	138013142
chrX	out	138254605	138254821
chrX	out	138499316	138500193
chrX	out	138739382	138741011
chrX	out	138898907	138899287
chrX	out	139247081	139247417
chrX	out	139318625	139319102
chrX	out	139572166	139572475
chrX	out	144417967	144418864
chrX	out	145406339	145407827
chrX	out	146839080	146839377
chrX	out	148258309	148258513
chrX	out	149200108	149204658
chrX	out	149386722	149387034
chrX	out	149921445	149921770
chrX	out	150066788	150067015
chrX	out	150235779	150236433
chrX	out	151319610	151320055
chrX	out	152015739	152016025
chrX	out	152022639	152023453
chrX	out	152069239	152069568
chrX	out	152071188	152071442
chrX	out	152083724	152084366
chrX	out	152097065	152097743
chrX	out	152186994	152187499
chrX	out	152197549	152198236
chrX	out	152206968	152208046
chrX	out	152303784	152304708
chrX	out	152396146	152396992
chrX	out	152448436	152449012
chrX	out	152671863	152673066
chrX	out	152923153	152923521
chrX	out	153090394	153092286
chrX	out	153094248	153094470
chrX	out	153136065	153136287
chrX	out	153138249	153140141
chrX	out	153177580	153178210
chrX	out	153435828	153436096
chrX	out	154809964	154810272
