# Supplementary material for: Intergenic, gene terminal, and intragenic CpG islands in the human genome
Source: BMC Genomics. 2010 Jan 19;11:48. doi: 10.1186/1471-2164-11-48 (PMC2817693; doi:10.1186/1471-2164-11-48)
Supplement: Additional file 3 — CGI classes. The archive contains classes of CGIs used for calculation of CAGE tag frequency. [file 1471-2164-11-48-S3.ZIP › 4gr_inter/4gr_inter_chrY.txt]

chrY	out	4181	4793
chrY	out	9133	10029
chrY	out	88685	89461
chrY	out	106504	107721
chrY	out	110414	110686
chrY	out	111659	111867
chrY	out	112618	112915
chrY	out	117893	118100
chrY	out	124481	124697
chrY	out	254843	255050
chrY	out	258533	258881
chrY	out	336638	336910
chrY	out	337371	339648
chrY	out	344179	344396
chrY	out	349724	350371
chrY	out	358271	359097
chrY	out	364577	364910
chrY	out	368180	368704
chrY	out	391768	391981
chrY	out	406912	407182
chrY	out	428129	428355
chrY	out	430911	431483
chrY	out	549673	551262
chrY	out	594617	594839
chrY	out	721684	721902
chrY	out	836619	836847
chrY	out	1822980	1823187
chrY	out	2494814	2496007
chrY	out	2520467	2521058
chrY	out	6177006	6177319
chrY	out	6177859	6178109
chrY	out	6216907	6217200
chrY	out	6431744	6432013
chrY	out	7471540	7471785
chrY	out	8191238	8191571
chrY	out	9978832	9979138
chrY	out	10071536	10071806
chrY	out	10299909	10300202
chrY	out	10338920	10339354
chrY	out	10523484	10523752
chrY	out	10523971	10524340
chrY	out	10626294	10628047
chrY	out	10630098	10630540
chrY	out	12348780	12349206
chrY	out	12512976	12513745
chrY	out	12514412	12514897
chrY	out	12516573	12516781
chrY	out	12538739	12539330
chrY	out	12545874	12546217
chrY	out	12970860	12972345
chrY	out	13087797	13088416
chrY	out	14301476	14302965
chrY	out	16005710	16006748
chrY	out	18068348	18068609
chrY	out	18109455	18109718
chrY	out	18117854	18118066
chrY	out	18129345	18129893
chrY	out	18876135	18876682
chrY	out	18887966	18888178
chrY	out	18896315	18896577
chrY	out	18937424	18937685
chrY	out	24689468	24690441
chrY	out	25948240	25949213
chrY	out	26893660	26894057
chrY	out	27111440	27111669
chrY	out	57687391	57687699
