# Supplementary material for: Intergenic, gene terminal, and intragenic CpG islands in the human genome
Source: BMC Genomics. 2010 Jan 19;11:48. doi: 10.1186/1471-2164-11-48 (PMC2817693; doi:10.1186/1471-2164-11-48)
Supplement: Additional file 3 — CGI classes. The archive contains classes of CGIs used for calculation of CAGE tag frequency. [file 1471-2164-11-48-S3.ZIP › 4gr_intra/4gr_intra_chr1.txt]

chr1	inter	926499	926745
chr1	inter	946363	946605
chr1	inter	1003862	1004574
chr1	inter	1008033	1010305
chr1	inter	1015563	1020228
chr1	inter	1020991	1021323
chr1	inter	1022075	1022434
chr1	inter	1023097	1023535
chr1	inter	1199091	1199451
chr1	inter	1201882	1202204
chr1	inter	1294245	1294471
chr1	inter	1537968	1538466
chr1	inter	1540569	1541159
chr1	inter	1542096	1542341
chr1	inter	1543221	1544296
chr1	inter	1549775	1550073
chr1	inter	1564174	1564506
chr1	inter	1717535	1718133
chr1	inter	1723929	1724225
chr1	inter	1989208	1989548
chr1	inter	1991576	1992029
chr1	inter	1993104	1993310
chr1	inter	2022941	2023333
chr1	inter	2037341	2037727
chr1	inter	2057367	2058387
chr1	inter	2070717	2071025
chr1	inter	2073159	2073464
chr1	inter	2078591	2079027
chr1	inter	2095944	2096214
chr1	inter	2096790	2097017
chr1	inter	2098529	2098828
chr1	inter	2114476	2114691
chr1	inter	2244182	2246043
chr1	inter	2254360	2254731
chr1	inter	2264472	2264779
chr1	inter	2267470	2267829
chr1	inter	2285885	2286920
chr1	inter	2290259	2290585
chr1	inter	2291226	2291488
chr1	inter	2298169	2298594
chr1	inter	2308520	2308819
chr1	inter	2348515	2348911
chr1	inter	2372038	2372408
chr1	inter	2447360	2447668
chr1	inter	2477517	2477810
chr1	inter	2482084	2482368
chr1	inter	2483379	2483713
chr1	inter	2484957	2485169
chr1	inter	2559401	2559665
chr1	inter	2569833	2570048
chr1	inter	3013187	3013875
chr1	inter	3020429	3020630
chr1	inter	3022884	3023135
chr1	inter	3051336	3051714
chr1	inter	3061224	3061500
chr1	inter	3079698	3079929
chr1	inter	3082207	3082425
chr1	inter	3095056	3095396
chr1	inter	3104091	3104449
chr1	inter	3125697	3126509
chr1	inter	3128113	3128410
chr1	inter	3134736	3135066
chr1	inter	3171002	3171238
chr1	inter	3178317	3178518
chr1	inter	3180666	3181457
chr1	inter	3187126	3187800
chr1	inter	3205978	3206373
chr1	inter	3207703	3207981
chr1	inter	3218533	3219209
chr1	inter	3226922	3227610
chr1	inter	3263072	3263418
chr1	inter	3298186	3298441
chr1	inter	3330226	3330442
chr1	inter	3333259	3334192
chr1	inter	3344426	3345467
chr1	inter	3351148	3352581
chr1	inter	3354197	3354436
chr1	inter	3355143	3355384
chr1	inter	3365169	3365963
chr1	inter	3417858	3418348
chr1	inter	3448733	3448954
chr1	inter	3449518	3449727
chr1	inter	3450512	3450840
chr1	inter	3459145	3459407
chr1	inter	3580120	3580358
chr1	inter	3583109	3584166
chr1	inter	3646475	3646678
chr1	inter	3657790	3658258
chr1	inter	3726829	3727065
chr1	inter	3831647	3832393
chr1	inter	4742724	4742926
chr1	inter	5885090	5885295
chr1	inter	6065901	6066251
chr1	inter	6136384	6136625
chr1	inter	6142982	6143305
chr1	inter	6464802	6466080
chr1	inter	6593391	6593771
chr1	inter	6956267	6956574
chr1	inter	7056785	7056993
chr1	inter	7657666	7659441
chr1	inter	7674409	7675383
chr1	inter	7698859	7700122
chr1	inter	7821464	7821742
chr1	inter	8352588	8353123
chr1	inter	9709974	9710263
chr1	inter	9756842	9757083
chr1	inter	10320449	10320656
chr1	inter	10648104	10648469
chr1	inter	10648667	10648974
chr1	inter	10654133	10654847
chr1	inter	11644725	11645054
chr1	inter	11832659	11832998
chr1	inter	12185851	12186251
chr1	inter	12590192	12590514
chr1	inter	14872889	14873175
chr1	inter	15120369	15120719
chr1	inter	15803603	15803811
chr1	inter	15818624	15818827
chr1	inter	16006176	16006461
chr1	inter	16015897	16016888
chr1	inter	16209682	16209927
chr1	inter	16220417	16220630
chr1	inter	17027124	17027362
chr1	inter	17032596	17032990
chr1	inter	17038210	17038421
chr1	inter	17491506	17491853
chr1	inter	18437180	18437387
chr1	inter	18448601	18448802
chr1	inter	18708148	18708787
chr1	inter	18709486	18709707
chr1	inter	18712557	18713425
chr1	inter	18714854	18716045
chr1	inter	18717035	18717403
chr1	inter	18718307	18718610
chr1	inter	18788696	18789200
chr1	inter	18926251	18926775
chr1	inter	18949180	18949540
chr1	inter	18954932	18955220
chr1	inter	20414872	20415324
chr1	inter	20768245	20768495
chr1	inter	20776314	20776675
chr1	inter	21900606	21900871
chr1	inter	21936655	21936898
chr1	inter	21956298	21956624
chr1	inter	21959208	21959425
chr1	inter	22201329	22201531
chr1	inter	22648108	22648719
chr1	inter	22665079	22665513
chr1	inter	22672451	22672848
chr1	inter	22856210	22856873
chr1	inter	24979734	24980113
chr1	inter	25782050	25782253
chr1	inter	27626007	27626466
chr1	inter	27678869	27679173
chr1	inter	29406513	29407214
chr1	inter	29407703	29408028
chr1	inter	31877579	31877797
chr1	inter	32635211	32635656
chr1	inter	33410867	33411474
chr1	inter	33414834	33415083
chr1	inter	33767989	33768212
chr1	inter	35711525	35712537
chr1	inter	40438279	40438964
chr1	inter	40450097	40450538
chr1	inter	40937012	40937491
chr1	inter	40952933	40953684
chr1	inter	40953940	40954242
chr1	inter	41650881	41651136
chr1	inter	42873208	42873416
chr1	inter	43700379	43700931
chr1	inter	43725848	43726272
chr1	inter	43732562	43732850
chr1	inter	43739985	43740235
chr1	inter	44552229	44553365
chr1	inter	44751832	44752378
chr1	inter	49076574	49076890
chr1	inter	53270409	53270663
chr1	inter	53454318	53454866
chr1	inter	75312695	75313436
chr1	inter	75314019	75314899
chr1	inter	77989387	77989628
chr1	inter	87329174	87329438
chr1	inter	87329713	87330007
chr1	inter	92961959	92963117
chr1	inter	100390787	100391119
chr1	inter	109513096	109513742
chr1	inter	116789084	116789341
chr1	inter	117199291	117199687
chr1	inter	144989460	144989758
chr1	inter	150475276	150475512
chr1	inter	150727416	150727651
chr1	inter	151356891	151357786
chr1	inter	151545895	151546509
chr1	inter	151557659	151557937
chr1	inter	152033155	152033622
chr1	inter	152052351	152052567
chr1	inter	152077391	152078609
chr1	inter	152733724	152733971
chr1	inter	152918780	152919244
chr1	inter	152999310	152999720
chr1	inter	153440415	153440649
chr1	inter	153596596	153597110
chr1	inter	153627954	153628865
chr1	inter	153631695	153632265
chr1	inter	157202176	157202459
chr1	inter	157862419	157862810
chr1	inter	161277198	161277575
chr1	inter	161936159	161937165
chr1	inter	162053361	162053976
chr1	inter	163621434	163622307
chr1	inter	163648523	163648873
chr1	inter	164140170	164140795
chr1	inter	164155746	164156874
chr1	inter	164521054	164521305
chr1	inter	164757166	164757380
chr1	inter	177635973	177636368
chr1	inter	177654572	177655349
chr1	inter	194622135	194622481
chr1	inter	196848353	196848861
chr1	inter	197612250	197612927
chr1	inter	197927687	197927924
chr1	inter	199776379	199777047
chr1	inter	200958201	200958565
chr1	inter	201770441	201770810
chr1	inter	201942352	201942575
chr1	inter	202292746	202293130
chr1	inter	203471088	203471597
chr1	inter	206187544	206187749
chr1	inter	207978072	207978688
chr1	inter	210945560	210945837
chr1	inter	213162734	213163129
chr1	inter	220243077	220243779
chr1	inter	223136317	223136538
chr1	inter	223197767	223198116
chr1	inter	224419685	224419950
chr1	inter	224532177	224532488
chr1	inter	224669177	224669426
chr1	inter	224711452	224711748
chr1	inter	224810291	224811497
chr1	inter	224816288	224816498
chr1	inter	226775239	226775585
chr1	inter	226799451	226799680
chr1	inter	229804442	229804652
chr1	inter	230673870	230674231
chr1	inter	232482914	232483312
chr1	inter	234273228	234273489
chr1	inter	236696900	236697567
chr1	inter	236895361	236895720
chr1	inter	237312695	237312950
chr1	inter	239963680	239964183
chr1	inter	239972435	239972929
chr1	inter	241824924	241825259
chr1	inter	242067034	242067245
chr1	inter	242079440	242079677
chr1	inter	242162364	242162788
chr1	inter	242463816	242465600
chr1	inter	242740789	242741610
