# Supplementary material for: Intergenic, gene terminal, and intragenic CpG islands in the human genome
Source: BMC Genomics. 2010 Jan 19;11:48. doi: 10.1186/1471-2164-11-48 (PMC2817693; doi:10.1186/1471-2164-11-48)
Supplement: Additional file 3 — CGI classes. The archive contains classes of CGIs used for calculation of CAGE tag frequency. [file 1471-2164-11-48-S3.ZIP › 4gr_intra/4gr_intra_chr10.txt]

chr10	inter	336504	336828
chr10	inter	357469	359416
chr10	inter	362932	363159
chr10	inter	377294	377544
chr10	inter	381382	384008
chr10	inter	385170	385404
chr10	inter	386943	387228
chr10	inter	393581	393792
chr10	inter	399201	399523
chr10	inter	403696	404165
chr10	inter	412180	412411
chr10	inter	434909	435131
chr10	inter	449692	450058
chr10	inter	455928	456396
chr10	inter	508192	508471
chr10	inter	515719	516041
chr10	inter	520713	521099
chr10	inter	565898	566131
chr10	inter	620309	620950
chr10	inter	642259	642528
chr10	inter	668262	669515
chr10	inter	675033	675407
chr10	inter	675844	676202
chr10	inter	1137967	1138271
chr10	inter	3813789	3814017
chr10	inter	6245505	6246217
chr10	inter	7253848	7254109
chr10	inter	7449564	7449790
chr10	inter	7658383	7658621
chr10	inter	13553913	13554175
chr10	inter	13555191	13555433
chr10	inter	13556171	13556753
chr10	inter	43017783	43018183
chr10	inter	45234380	45234889
chr10	inter	45242837	45243381
chr10	inter	45258632	45259685
chr10	inter	49328230	49329207
chr10	inter	49344249	49344782
chr10	inter	49357667	49357876
chr10	inter	49401454	49402644
chr10	inter	68475254	68475470
chr10	inter	70838705	70838958
chr10	inter	72647129	72647780
chr10	inter	73235575	73235833
chr10	inter	75269266	75269494
chr10	inter	76473366	76473863
chr10	inter	77542089	77542311
chr10	inter	80672115	80673693
chr10	inter	85987089	85987407
chr10	inter	88460885	88461914
chr10	inter	88692295	88693302
chr10	inter	98134289	98134503
chr10	inter	98793055	98793424
chr10	inter	98945984	98946275
chr10	inter	99327979	99328231
chr10	inter	100217428	100217822
chr10	inter	100982146	100982677
chr10	inter	100983810	100984178
chr10	inter	101589877	101590216
chr10	inter	101814951	101815176
chr10	inter	102768594	102768912
chr10	inter	104158548	104159143
chr10	inter	104160158	104160862
chr10	inter	105304997	105305234
chr10	inter	105334163	105335029
chr10	inter	116035744	116036102
chr10	inter	117874803	117875019
chr10	inter	118882151	118882629
chr10	inter	118883517	118884422
chr10	inter	120791651	120792216
chr10	inter	123862109	123863452
chr10	inter	125607047	125607319
chr10	inter	126268288	126268493
chr10	inter	126271378	126271604
chr10	inter	126676541	126676882
chr10	inter	126702003	126702221
chr10	inter	127452220	127452977
chr10	inter	131527088	131527300
chr10	inter	131528554	131528830
chr10	inter	131556006	131556305
chr10	inter	131576355	131576585
chr10	inter	131584664	131584923
chr10	inter	131587069	131587402
chr10	inter	131646680	131648777
chr10	inter	132783418	132783678
chr10	inter	133643416	133643637
chr10	inter	133866033	133866334
chr10	inter	133890188	133890408
chr10	inter	134318805	134319072
chr10	inter	134327288	134327505
chr10	inter	134354410	134355581
chr10	inter	134377732	134378081
chr10	inter	134385947	134386227
chr10	inter	134389807	134390016
chr10	inter	134399613	134399866
chr10	inter	134405103	134405328
chr10	inter	134412556	134413196
chr10	inter	134416431	134416906
chr10	inter	134431719	134432069
chr10	inter	134436160	134436461
chr10	inter	134882002	134882205
chr10	inter	134885199	134885429
chr10	inter	134885654	134885882
chr10	inter	134888401	134888712
chr10	inter	134891598	134891864
chr10	inter	134972620	134972843
