# Supplementary material for: Intergenic, gene terminal, and intragenic CpG islands in the human genome
Source: BMC Genomics. 2010 Jan 19;11:48. doi: 10.1186/1471-2164-11-48 (PMC2817693; doi:10.1186/1471-2164-11-48)
Supplement: Additional file 3 — CGI classes. The archive contains classes of CGIs used for calculation of CAGE tag frequency. [file 1471-2164-11-48-S3.ZIP › 4gr_intra/4gr_intra_chr11.txt]

chr11	inter	390096	390757
chr11	inter	461871	462145
chr11	inter	474870	475620
chr11	inter	479247	480115
chr11	inter	579803	580121
chr11	inter	587465	587700
chr11	inter	611963	612176
chr11	inter	650454	650681
chr11	inter	715596	716870
chr11	inter	871368	871666
chr11	inter	878684	878981
chr11	inter	880191	880506
chr11	inter	933737	934142
chr11	inter	966949	967193
chr11	inter	970023	970568
chr11	inter	983208	984006
chr11	inter	997921	998343
chr11	inter	999403	999649
chr11	inter	1073134	1073358
chr11	inter	1084946	1085920
chr11	inter	1086272	1086519
chr11	inter	1255851	1256054
chr11	inter	1259348	1259558
chr11	inter	1267927	1268195
chr11	inter	1269422	1269705
chr11	inter	1272043	1273691
chr11	inter	1420871	1421475
chr11	inter	1422880	1423786
chr11	inter	1426609	1426964
chr11	inter	1427915	1428171
chr11	inter	1904107	1904534
chr11	inter	1905491	1905764
chr11	inter	1906929	1907234
chr11	inter	1915510	1915823
chr11	inter	1930615	1930909
chr11	inter	2144064	2144821
chr11	inter	2363287	2363503
chr11	inter	2374226	2374569
chr11	inter	2391871	2393227
chr11	inter	2398646	2398978
chr11	inter	2510679	2510907
chr11	inter	2511981	2512194
chr11	inter	2550533	2550777
chr11	inter	2552954	2553183
chr11	inter	2559796	2560045
chr11	inter	2676986	2678663
chr11	inter	2768991	2769972
chr11	inter	2774563	2774957
chr11	inter	2785021	2785460
chr11	inter	2886865	2887669
chr11	inter	2899370	2899642
chr11	inter	3071336	3071604
chr11	inter	3098218	3098453
chr11	inter	6247914	6248134
chr11	inter	6434179	6434754
chr11	inter	17862019	17862549
chr11	inter	18699266	18700089
chr11	inter	27697220	27697812
chr11	inter	31776636	31777992
chr11	inter	32404837	32406320
chr11	inter	32408720	32409284
chr11	inter	34152565	34152832
chr11	inter	44281451	44281663
chr11	inter	44282233	44283093
chr11	inter	44283816	44284508
chr11	inter	45877963	45878743
chr11	inter	45880556	45881303
chr11	inter	56873891	56874151
chr11	inter	56988889	56989149
chr11	inter	57023582	57023892
chr11	inter	60171242	60171495
chr11	inter	60531612	60532883
chr11	inter	60863286	60863503
chr11	inter	61079308	61079861
chr11	inter	61091688	61091916
chr11	inter	61301303	61302139
chr11	inter	61968565	61968772
chr11	inter	62188895	62189993
chr11	inter	63531922	63532189
chr11	inter	63559951	63560941
chr11	inter	63609379	63609658
chr11	inter	63782489	63783312
chr11	inter	63795540	63795882
chr11	inter	63892391	63892957
chr11	inter	63893390	63894763
chr11	inter	64154220	64154592
chr11	inter	64162027	64162582
chr11	inter	64184814	64185035
chr11	inter	64351097	64351842
chr11	inter	64353551	64354095
chr11	inter	64571616	64572298
chr11	inter	64728761	64728980
chr11	inter	64928945	64929172
chr11	inter	65077801	65078399
chr11	inter	65123440	65123830
chr11	inter	65131275	65131884
chr11	inter	65170354	65171779
chr11	inter	65500471	65500842
chr11	inter	65546520	65546744
chr11	inter	66215359	66215699
chr11	inter	66224948	66225151
chr11	inter	66286232	66286472
chr11	inter	66387830	66388046
chr11	inter	67043810	67044144
chr11	inter	67189331	67189627
chr11	inter	67871893	67872302
chr11	inter	67910385	67910768
chr11	inter	67914635	67914941
chr11	inter	67935494	67935738
chr11	inter	67937662	67937865
chr11	inter	67947585	67947805
chr11	inter	67949086	67949374
chr11	inter	67957694	67957897
chr11	inter	67962501	67962702
chr11	inter	68306807	68307169
chr11	inter	68606473	68607127
chr11	inter	69170241	69170559
chr11	inter	69226112	69226399
chr11	inter	69679401	69679636
chr11	inter	69700705	69700952
chr11	inter	69934927	69935204
chr11	inter	70009914	70011061
chr11	inter	70864820	70865061
chr11	inter	71972815	71973523
chr11	inter	71978950	71979394
chr11	inter	72085698	72086161
chr11	inter	72731296	72731950
chr11	inter	72750766	72751381
chr11	inter	76526715	76527213
chr11	inter	76536376	76536829
chr11	inter	76568431	76568634
chr11	inter	77123690	77123922
chr11	inter	77202290	77202492
chr11	inter	92239589	92239993
chr11	inter	92255483	92256316
chr11	inter	111353137	111353611
chr11	inter	113458830	113459049
chr11	inter	113575073	113575327
chr11	inter	116857901	116858171
chr11	inter	116894396	116894681
chr11	inter	117156426	117156639
chr11	inter	117521447	117522194
chr11	inter	120503596	120504096
chr11	inter	120533782	120534137
chr11	inter	127924408	127924723
chr11	inter	128811869	128812092
chr11	inter	129498734	129499007
chr11	inter	129564753	129564960
chr11	inter	129583383	129583877
chr11	inter	131065566	131065769
chr11	inter	131066147	131066823
chr11	inter	132439269	132439501
chr11	inter	132456902	132457470
chr11	inter	132457748	132458517
chr11	inter	132735994	132736855
chr11	inter	133758659	133759361
