# Supplementary material for: Intergenic, gene terminal, and intragenic CpG islands in the human genome
Source: BMC Genomics. 2010 Jan 19;11:48. doi: 10.1186/1471-2164-11-48 (PMC2817693; doi:10.1186/1471-2164-11-48)
Supplement: Additional file 3 — CGI classes. The archive contains classes of CGIs used for calculation of CAGE tag frequency. [file 1471-2164-11-48-S3.ZIP › 4gr_intra/4gr_intra_chr12.txt]

chr12	inter	182852	183592
chr12	inter	549220	549560
chr12	inter	588435	588822
chr12	inter	622013	622275
chr12	inter	622469	622916
chr12	inter	1619016	1619324
chr12	inter	1844000	1845219
chr12	inter	1887394	1888008
chr12	inter	2209423	2209876
chr12	inter	2658875	2659140
chr12	inter	4303994	4304245
chr12	inter	5807137	5807346
chr12	inter	6036202	6036518
chr12	inter	6037134	6037519
chr12	inter	6916498	6917518
chr12	inter	7483673	7484297
chr12	inter	8649017	8649346
chr12	inter	19350524	19350972
chr12	inter	20595657	20597271
chr12	inter	40906921	40907260
chr12	inter	46681635	46682200
chr12	inter	47706298	47706559
chr12	inter	47771187	47771445
chr12	inter	48229053	48229702
chr12	inter	50401677	50401946
chr12	inter	50925462	50925683
chr12	inter	51877521	51878034
chr12	inter	51899983	51901370
chr12	inter	53058954	53059295
chr12	inter	55309563	55310500
chr12	inter	55314660	55315014
chr12	inter	55855990	55856208
chr12	inter	55865587	55865892
chr12	inter	55883235	55883576
chr12	inter	56155342	56156449
chr12	inter	73985577	73985780
chr12	inter	93083124	93083342
chr12	inter	95143265	95143635
chr12	inter	97790690	97791842
chr12	inter	100538721	100538929
chr12	inter	103161524	103162050
chr12	inter	108055035	108055353
chr12	inter	108948803	108949294
chr12	inter	110210898	110211112
chr12	inter	110220508	110221241
chr12	inter	111977884	111978690
chr12	inter	112004417	112004806
chr12	inter	112012605	112012885
chr12	inter	113296631	113296930
chr12	inter	115719751	115720222
chr12	inter	116056073	116056419
chr12	inter	118054576	118054896
chr12	inter	118590693	118591011
chr12	inter	118704641	118704953
chr12	inter	118999360	118999671
chr12	inter	119004284	119004508
chr12	inter	119262092	119262632
chr12	inter	120342773	120343438
chr12	inter	120344911	120345136
chr12	inter	120352943	120353230
chr12	inter	120353478	120353864
chr12	inter	120368183	120368676
chr12	inter	120437748	120438860
chr12	inter	122006770	122006997
chr12	inter	122278929	122279253
chr12	inter	122797008	122797465
chr12	inter	123335619	123335857
chr12	inter	123824354	123824754
chr12	inter	123849116	123849430
chr12	inter	127805136	127805366
chr12	inter	129460592	129460843
chr12	inter	129827973	129828716
chr12	inter	130038143	130038348
chr12	inter	130042147	130042504
chr12	inter	130054177	130054767
chr12	inter	130079630	130080049
chr12	inter	130097381	130097825
chr12	inter	130130438	130130647
chr12	inter	130131631	130131879
chr12	inter	130148077	130148423
chr12	inter	130885557	130885769
chr12	inter	130929847	130930086
chr12	inter	130942801	130943013
chr12	inter	130995407	130996319
chr12	inter	131000607	131001031
chr12	inter	131180513	131180755
chr12	inter	131186555	131187177
chr12	inter	131299447	131301531
chr12	inter	131302267	131302533
chr12	inter	131348802	131349125
chr12	inter	131860329	131860593
chr12	inter	131904438	131905228
chr12	inter	131973534	131973753
chr12	inter	131974545	131974811
chr12	inter	131975948	131976279
chr12	inter	131979545	131980640
chr12	inter	131988734	131988988
chr12	inter	132040275	132040929
