# Supplementary material for: Intergenic, gene terminal, and intragenic CpG islands in the human genome
Source: BMC Genomics. 2010 Jan 19;11:48. doi: 10.1186/1471-2164-11-48 (PMC2817693; doi:10.1186/1471-2164-11-48)
Supplement: Additional file 3 — CGI classes. The archive contains classes of CGIs used for calculation of CAGE tag frequency. [file 1471-2164-11-48-S3.ZIP › 4gr_intra/4gr_intra_chr13.txt]

chr13	inter	18649260	18649483
chr13	inter	19887007	19887836
chr13	inter	19907774	19908338
chr13	inter	20460117	20461416
chr13	inter	20470797	20471460
chr13	inter	24367077	24367388
chr13	inter	25484287	25484761
chr13	inter	25658421	25658892
chr13	inter	32821930	32822781
chr13	inter	47788958	47789550
chr13	inter	47790636	47791858
chr13	inter	71147085	71147357
chr13	inter	75107541	75109214
chr13	inter	97925040	97925345
chr13	inter	99108205	99108447
chr13	inter	101844681	101845227
chr13	inter	108577684	108577967
chr13	inter	108590494	108591700
chr13	inter	109716325	109716726
chr13	inter	109763775	109764224
chr13	inter	109836080	109836402
chr13	inter	109888638	109888861
chr13	inter	109907140	109907653
chr13	inter	110099317	110099594
chr13	inter	110129167	110129374
chr13	inter	110704742	110705580
chr13	inter	110733412	110733683
chr13	inter	110776589	110777100
chr13	inter	112398479	112399512
chr13	inter	112430599	112431008
chr13	inter	112458005	112458363
chr13	inter	112468153	112468385
chr13	inter	112472899	112473106
chr13	inter	112477178	112477394
chr13	inter	112488234	112489058
chr13	inter	112512192	112512414
chr13	inter	112520424	112520669
chr13	inter	112522081	112522353
chr13	inter	112769521	112770208
chr13	inter	112777303	112777517
chr13	inter	112779154	112779584
chr13	inter	112790737	112791020
chr13	inter	112819855	112820089
chr13	inter	112831887	112832703
chr13	inter	112845818	112846074
chr13	inter	112965075	112965489
chr13	inter	113023894	113024140
chr13	inter	113133424	113133683
chr13	inter	113144051	113144318
chr13	inter	113213219	113213463
chr13	inter	113233710	113234063
chr13	inter	113235104	113235470
chr13	inter	113243710	113244720
chr13	inter	113246319	113246553
chr13	inter	113250597	113250863
chr13	inter	113308192	113308566
chr13	inter	113327914	113328356
chr13	inter	113335534	113335817
chr13	inter	113338025	113338263
chr13	inter	113340552	113340887
chr13	inter	113575269	113575548
chr13	inter	113576152	113576502
chr13	inter	113578583	113579234
chr13	inter	113584213	113584586
chr13	inter	113586581	113586906
chr13	inter	113587405	113587766
chr13	inter	113603104	113603698
chr13	inter	113605962	113606407
chr13	inter	113607820	113608074
chr13	inter	113615752	113616114
chr13	inter	113782455	113782724
chr13	inter	113784812	113785325
chr13	inter	113791847	113792601
chr13	inter	113792914	113793236
chr13	inter	113796627	113796911
chr13	inter	113798794	113799150
chr13	inter	113799968	113800214
chr13	inter	113800776	113800985
chr13	inter	113801604	113801835
chr13	inter	113804437	113804639
chr13	inter	113821718	113821954
chr13	inter	113823821	113824602
chr13	inter	113825013	113825283
chr13	inter	113825734	113825936
chr13	inter	113832044	113832559
chr13	inter	113854168	113854622
chr13	inter	113856760	113857194
chr13	inter	113859020	113859682
chr13	inter	113867102	113870848
chr13	inter	113879763	113879978
chr13	inter	113886996	113887938
chr13	inter	113893300	113893520
chr13	inter	113894601	113895203
chr13	inter	113897143	113897632
