# Supplementary material for: Intergenic, gene terminal, and intragenic CpG islands in the human genome
Source: BMC Genomics. 2010 Jan 19;11:48. doi: 10.1186/1471-2164-11-48 (PMC2817693; doi:10.1186/1471-2164-11-48)
Supplement: Additional file 3 — CGI classes. The archive contains classes of CGIs used for calculation of CAGE tag frequency. [file 1471-2164-11-48-S3.ZIP › 4gr_intra/4gr_intra_chr14.txt]

chr14	inter	22929196	22929460
chr14	inter	22958984	22959248
chr14	inter	36205264	36206099
chr14	inter	61593328	61593539
chr14	inter	64309075	64309419
chr14	inter	68164804	68165160
chr14	inter	72782041	72782664
chr14	inter	73027503	73028642
chr14	inter	73793981	73795127
chr14	inter	76027618	76027827
chr14	inter	88014939	88016290
chr14	inter	89427883	89428141
chr14	inter	90157228	90157549
chr14	inter	90294582	90294862
chr14	inter	92176012	92176218
chr14	inter	92759678	92760018
chr14	inter	93474988	93475923
chr14	inter	95960183	95960386
chr14	inter	98781592	98783184
chr14	inter	99188630	99188941
chr14	inter	99195424	99196447
chr14	inter	99685293	99685699
chr14	inter	100082593	100082870
chr14	inter	101317413	101318032
chr14	inter	102475959	102476436
chr14	inter	102500287	102500540
chr14	inter	103274823	103275082
chr14	inter	104215292	104215548
chr14	inter	104322446	104322662
chr14	inter	104421222	104421970
chr14	inter	104426899	104427129
chr14	inter	104685420	104685962
chr14	inter	104686387	104686669
chr14	inter	104688032	104688354
chr14	inter	104693167	104693618
chr14	inter	104809204	104809709
chr14	inter	104867465	104867794
chr14	inter	104888280	104888580
chr14	inter	104891976	104892191
chr14	inter	104892527	104892813
chr14	inter	104901650	104901891
chr14	inter	104907076	104907431
chr14	inter	104922796	104923032
chr14	inter	104982754	104983114
chr14	inter	104986566	104986976
chr14	inter	105015466	105016745
chr14	inter	105034623	105034853
chr14	inter	105209699	105210306
chr14	inter	105216993	105217848
chr14	inter	105224173	105224409
chr14	inter	105234892	105235097
chr14	inter	105250862	105251063
chr14	inter	105256786	105257086
chr14	inter	105259173	105259905
chr14	inter	105306533	105306838
chr14	inter	105387949	105388201
chr14	inter	105404537	105404965
chr14	inter	105741523	105741745
chr14	inter	105814647	105814882
chr14	inter	105925850	105926198
chr14	inter	105928212	105928832
chr14	inter	105987406	105987656
