# Supplementary material for: Intergenic, gene terminal, and intragenic CpG islands in the human genome
Source: BMC Genomics. 2010 Jan 19;11:48. doi: 10.1186/1471-2164-11-48 (PMC2817693; doi:10.1186/1471-2164-11-48)
Supplement: Additional file 3 — CGI classes. The archive contains classes of CGIs used for calculation of CAGE tag frequency. [file 1471-2164-11-48-S3.ZIP › 4gr_intra/4gr_intra_chr15.txt]

chr15	inter	20533633	20533851
chr15	inter	23532269	23532485
chr15	inter	23785690	23786020
chr15	inter	24425190	24425621
chr15	inter	24466282	24466846
chr15	inter	25688941	25689390
chr15	inter	25689994	25690250
chr15	inter	25723845	25724384
chr15	inter	25725133	25725385
chr15	inter	25821520	25822060
chr15	inter	25922164	25922761
chr15	inter	26051366	26051569
chr15	inter	26132972	26133356
chr15	inter	27193243	27193506
chr15	inter	27194987	27195521
chr15	inter	29105577	29105824
chr15	inter	35174678	35174906
chr15	inter	38370385	38370818
chr15	inter	39015734	39016164
chr15	inter	39961376	39962147
chr15	inter	39998711	39998993
chr15	inter	40158926	40159134
chr15	inter	40660855	40661190
chr15	inter	50863479	50865218
chr15	inter	50866512	50866871
chr15	inter	57756181	57756388
chr15	inter	59306913	59307323
chr15	inter	60777206	60777484
chr15	inter	63434970	63435544
chr15	inter	63441130	63441387
chr15	inter	63475092	63475592
chr15	inter	63476195	63476415
chr15	inter	64061637	64061892
chr15	inter	64119144	64119407
chr15	inter	68141602	68141946
chr15	inter	70263730	70264023
chr15	inter	70368764	70369371
chr15	inter	72102231	72102764
chr15	inter	72445091	72445627
chr15	inter	73559857	73560217
chr15	inter	73766984	73767451
chr15	inter	73768353	73768655
chr15	inter	75107205	75107511
chr15	inter	75111575	75111814
chr15	inter	76681322	76681556
chr15	inter	76843366	76843602
chr15	inter	76879593	76879942
chr15	inter	87225633	87225874
chr15	inter	87830935	87831332
chr15	inter	89224333	89224587
chr15	inter	90260270	90260682
chr15	inter	91248560	91248827
chr15	inter	91396244	91396695
chr15	inter	91410149	91410745
chr15	inter	97068317	97068541
chr15	inter	97212957	97213499
chr15	inter	97252088	97252436
chr15	inter	98350668	98350895
chr15	inter	99330768	99331846
chr15	inter	99756168	99756396
