# Supplementary material for: Intergenic, gene terminal, and intragenic CpG islands in the human genome
Source: BMC Genomics. 2010 Jan 19;11:48. doi: 10.1186/1471-2164-11-48 (PMC2817693; doi:10.1186/1471-2164-11-48)
Supplement: Additional file 3 — CGI classes. The archive contains classes of CGIs used for calculation of CAGE tag frequency. [file 1471-2164-11-48-S3.ZIP › 4gr_intra/4gr_intra_chr16.txt]

chr16	inter	50995	53162
chr16	inter	281082	281422
chr16	inter	287028	287417
chr16	inter	287839	288235
chr16	inter	294244	294447
chr16	inter	314733	315329
chr16	inter	363872	364424
chr16	inter	366039	366291
chr16	inter	367416	367833
chr16	inter	472468	472670
chr16	inter	500021	500282
chr16	inter	501008	501213
chr16	inter	501444	501649
chr16	inter	505421	505782
chr16	inter	569464	569904
chr16	inter	589466	590058
chr16	inter	604037	604588
chr16	inter	724368	725035
chr16	inter	781901	782540
chr16	inter	783070	783392
chr16	inter	1147043	1148033
chr16	inter	1148358	1148722
chr16	inter	1149940	1150946
chr16	inter	1157129	1157337
chr16	inter	1159430	1159642
chr16	inter	1161809	1162209
chr16	inter	1167261	1167477
chr16	inter	1170113	1170318
chr16	inter	1175939	1177263
chr16	inter	1184670	1185068
chr16	inter	1188854	1189447
chr16	inter	1190278	1190688
chr16	inter	1191566	1192156
chr16	inter	1194109	1194376
chr16	inter	1194802	1195082
chr16	inter	1205152	1205662
chr16	inter	1207866	1208606
chr16	inter	1309054	1309526
chr16	inter	1332545	1332754
chr16	inter	1333035	1333242
chr16	inter	1333574	1333879
chr16	inter	1375194	1375584
chr16	inter	1380475	1380690
chr16	inter	1389296	1389546
chr16	inter	1398144	1398436
chr16	inter	1437451	1437938
chr16	inter	1438350	1438611
chr16	inter	1440250	1440601
chr16	inter	1442629	1442859
chr16	inter	1445977	1446203
chr16	inter	1447356	1447654
chr16	inter	1450883	1451424
chr16	inter	1454413	1454860
chr16	inter	1490145	1490830
chr16	inter	1495058	1495260
chr16	inter	1514516	1514987
chr16	inter	1730364	1730709
chr16	inter	1736811	1737230
chr16	inter	1754085	1754483
chr16	inter	1776681	1777013
chr16	inter	1809078	1809298
chr16	inter	2045015	2045391
chr16	inter	2089843	2090524
chr16	inter	2093240	2093873
chr16	inter	2095868	2096885
chr16	inter	2097863	2102140
chr16	inter	2105379	2105621
chr16	inter	2117129	2117330
chr16	inter	2173798	2174127
chr16	inter	2176713	2176940
chr16	inter	2274109	2274348
chr16	inter	2277992	2278483
chr16	inter	2279260	2279553
chr16	inter	2287283	2287637
chr16	inter	2567135	2567400
chr16	inter	2569292	2569501
chr16	inter	2686528	2686795
chr16	inter	2686896	2687112
chr16	inter	2755576	2756796
chr16	inter	3244352	3244697
chr16	inter	3579093	3579307
chr16	inter	3664345	3664850
chr16	inter	3721215	3721419
chr16	inter	3967423	3967710
chr16	inter	3969158	3969414
chr16	inter	4251696	4251943
chr16	inter	4261259	4261506
chr16	inter	4638220	4638950
chr16	inter	4642629	4642852
chr16	inter	4670263	4670488
chr16	inter	4671562	4671836
chr16	inter	4672220	4672488
chr16	inter	4672831	4673185
chr16	inter	4730463	4730676
chr16	inter	5080355	5080563
chr16	inter	7643812	7644091
chr16	inter	8954897	8955576
chr16	inter	12044221	12044453
chr16	inter	15129069	15129703
chr16	inter	15131224	15131763
chr16	inter	15132417	15133037
chr16	inter	15134623	15135638
chr16	inter	19102384	19102710
chr16	inter	20267268	20267999
chr16	inter	21420355	21421472
chr16	inter	21675831	21676126
chr16	inter	28532441	28532883
chr16	inter	28855501	28855951
chr16	inter	29513465	29514446
chr16	inter	29613699	29613959
chr16	inter	29703862	29704258
chr16	inter	29760574	29760896
chr16	inter	29763404	29763696
chr16	inter	29795289	29795817
chr16	inter	30793630	30794339
chr16	inter	30899329	30899630
chr16	inter	31061057	31061975
chr16	inter	31290427	31290640
chr16	inter	48083749	48084165
chr16	inter	48192079	48192290
chr16	inter	48227072	48227939
chr16	inter	48229944	48230226
chr16	inter	48289849	48290213
chr16	inter	49170609	49171202
chr16	inter	53920238	53920788
chr16	inter	54955325	54955527
chr16	inter	55208482	55208885
chr16	inter	56317492	56317744
chr16	inter	56495137	56495366
chr16	inter	56575901	56576972
chr16	inter	56577164	56577513
chr16	inter	63542182	63542409
chr16	inter	65828360	65828796
chr16	inter	65990629	65991055
chr16	inter	68656775	68657728
chr16	inter	69270962	69271880
chr16	inter	73826529	73827380
chr16	inter	80269365	80269715
chr16	inter	82586957	82587211
chr16	inter	82772336	82772537
chr16	inter	82903977	82904432
chr16	inter	83247933	83249000
chr16	inter	85925035	85925352
chr16	inter	86002862	86003219
chr16	inter	86004133	86004634
chr16	inter	86005200	86005632
chr16	inter	86068860	86069129
chr16	inter	86205587	86206189
chr16	inter	86235386	86236161
chr16	inter	86259994	86260205
chr16	inter	86272101	86272816
chr16	inter	86276590	86276808
chr16	inter	86280672	86281601
chr16	inter	86300057	86300610
chr16	inter	86311509	86311786
chr16	inter	86451860	86452067
chr16	inter	86482860	86483086
chr16	inter	86506019	86506266
chr16	inter	86576132	86576455
chr16	inter	86580657	86581084
chr16	inter	86589657	86592469
chr16	inter	86597117	86597405
chr16	inter	86601797	86602003
chr16	inter	86609562	86609893
chr16	inter	86610274	86610841
chr16	inter	86618623	86619096
chr16	inter	87064437	87064876
chr16	inter	87067361	87068033
chr16	inter	87081855	87082348
chr16	inter	87085552	87085830
chr16	inter	87087321	87087590
chr16	inter	87091553	87091895
chr16	inter	87096768	87096992
chr16	inter	87100786	87100990
chr16	inter	87117705	87117911
chr16	inter	87125948	87126663
chr16	inter	87152307	87152549
chr16	inter	87249018	87249567
chr16	inter	87249825	87250199
chr16	inter	87253084	87253337
chr16	inter	87320572	87321378
chr16	inter	87410557	87410962
chr16	inter	87411669	87412024
chr16	inter	87417358	87417782
chr16	inter	87422849	87423070
chr16	inter	87473118	87473362
chr16	inter	87475277	87475516
chr16	inter	87477476	87477748
chr16	inter	87478920	87479166
chr16	inter	87480720	87480946
chr16	inter	87483609	87484036
chr16	inter	87485761	87486059
chr16	inter	87489249	87489466
chr16	inter	87490171	87490952
chr16	inter	87493703	87494093
chr16	inter	87701205	87701406
chr16	inter	87705282	87705505
chr16	inter	87713699	87714052
chr16	inter	87773120	87773461
chr16	inter	87785253	87786511
chr16	inter	87787056	87787501
chr16	inter	87880029	87880326
chr16	inter	87898988	87899211
chr16	inter	87899482	87901015
chr16	inter	88116317	88116559
chr16	inter	88120670	88120896
chr16	inter	88135799	88136039
chr16	inter	88173679	88175460
chr16	inter	88177918	88178198
chr16	inter	88178293	88178559
chr16	inter	88181542	88182193
chr16	inter	88189300	88189544
chr16	inter	88262486	88262690
chr16	inter	88427995	88429173
chr16	inter	88444151	88444693
chr16	inter	88446575	88446857
chr16	inter	88447998	88448241
chr16	inter	88448419	88448622
chr16	inter	88473015	88473824
chr16	inter	88527852	88528235
