# Supplementary material for: Intergenic, gene terminal, and intragenic CpG islands in the human genome
Source: BMC Genomics. 2010 Jan 19;11:48. doi: 10.1186/1471-2164-11-48 (PMC2817693; doi:10.1186/1471-2164-11-48)
Supplement: Additional file 3 — CGI classes. The archive contains classes of CGIs used for calculation of CAGE tag frequency. [file 1471-2164-11-48-S3.ZIP › 4gr_intra/4gr_intra_chr17.txt]

chr17	inter	85009	85414
chr17	inter	99719	100301
chr17	inter	113664	113881
chr17	inter	114060	114353
chr17	inter	122796	123426
chr17	inter	137328	137600
chr17	inter	138152	138588
chr17	inter	152117	152438
chr17	inter	156962	157220
chr17	inter	170979	171340
chr17	inter	657331	657662
chr17	inter	659727	660349
chr17	inter	685618	686127
chr17	inter	691367	691657
chr17	inter	796957	797250
chr17	inter	856731	857192
chr17	inter	862486	862729
chr17	inter	872984	873189
chr17	inter	879776	879986
chr17	inter	881167	881838
chr17	inter	898496	899015
chr17	inter	922342	922652
chr17	inter	928258	928498
chr17	inter	975294	975722
chr17	inter	1010692	1011054
chr17	inter	1321966	1322210
chr17	inter	1328496	1328793
chr17	inter	1358875	1359200
chr17	inter	1438836	1439072
chr17	inter	1583803	1584242
chr17	inter	1827539	1827866
chr17	inter	1847876	1848947
chr17	inter	2541674	2543024
chr17	inter	2545001	2545550
chr17	inter	2547725	2548730
chr17	inter	2702851	2704688
chr17	inter	3382703	3382914
chr17	inter	3385591	3385796
chr17	inter	3605175	3605434
chr17	inter	3791051	3791348
chr17	inter	3794748	3795319
chr17	inter	3797463	3797882
chr17	inter	4072010	4072312
chr17	inter	4446876	4447082
chr17	inter	7049028	7049378
chr17	inter	7058320	7058809
chr17	inter	7134321	7134537
chr17	inter	7168140	7168422
chr17	inter	7584522	7585036
chr17	inter	7923356	7924285
chr17	inter	7953199	7953571
chr17	inter	7953897	7954382
chr17	inter	8320897	8321264
chr17	inter	8959721	8959932
chr17	inter	9006877	9007113
chr17	inter	10482206	10482519
chr17	inter	12817995	12818498
chr17	inter	14153088	14153513
chr17	inter	17002582	17002911
chr17	inter	17008301	17008665
chr17	inter	17405860	17406122
chr17	inter	17667580	17668007
chr17	inter	17850864	17851193
chr17	inter	19557675	19558016
chr17	inter	23144496	23145071
chr17	inter	23732352	23732932
chr17	inter	23735510	23736438
chr17	inter	26696461	26696738
chr17	inter	27847030	27847323
chr17	inter	27870016	27870815
chr17	inter	28173533	28173999
chr17	inter	29391013	29391519
chr17	inter	29977266	29977914
chr17	inter	33982159	33982810
chr17	inter	33988185	33988772
chr17	inter	35133179	35133385
chr17	inter	35601059	35601291
chr17	inter	36206739	36207039
chr17	inter	36272913	36273627
chr17	inter	37167242	37167552
chr17	inter	37513047	37513355
chr17	inter	37811531	37811800
chr17	inter	38092375	38092588
chr17	inter	38093014	38093539
chr17	inter	38369875	38370077
chr17	inter	38811668	38811899
chr17	inter	39078745	39079352
chr17	inter	39609660	39610129
chr17	inter	39643218	39643918
chr17	inter	39747849	39748605
chr17	inter	39817661	39819105
chr17	inter	40207831	40209177
chr17	inter	40212122	40212373
chr17	inter	40344267	40344674
chr17	inter	41416083	41416367
chr17	inter	42855779	42856706
chr17	inter	43141402	43141921
chr17	inter	44446036	44446566
chr17	inter	44446972	44447210
chr17	inter	44468255	44468489
chr17	inter	44651968	44652313
chr17	inter	44938605	44939057
chr17	inter	45538256	45538477
chr17	inter	45549633	45550084
chr17	inter	46004160	46004370
chr17	inter	46035335	46035554
chr17	inter	53629391	53629597
chr17	inter	53756727	53757342
chr17	inter	53946609	53947125
chr17	inter	56894144	56894616
chr17	inter	58083377	58084001
chr17	inter	58098211	58098611
chr17	inter	58134873	58135666
chr17	inter	58964992	58965318
chr17	inter	60963417	60964395
chr17	inter	60964690	60965088
chr17	inter	70427163	70428105
chr17	inter	71012542	71012777
chr17	inter	71029608	71029978
chr17	inter	71080758	71081005
chr17	inter	71237833	71238121
chr17	inter	71261213	71261773
chr17	inter	71425601	71425971
chr17	inter	71522572	71522850
chr17	inter	71529364	71530253
chr17	inter	72389840	72390050
chr17	inter	72440305	72440517
chr17	inter	73907001	73907212
chr17	inter	75323464	75323809
chr17	inter	75531279	75531511
chr17	inter	75532182	75532480
chr17	inter	75537316	75537568
chr17	inter	75566440	75566886
chr17	inter	75570086	75570303
chr17	inter	75580400	75580891
chr17	inter	75598575	75599077
chr17	inter	75646872	75647167
chr17	inter	75653886	75654142
chr17	inter	75697039	75697321
chr17	inter	75779672	75779888
chr17	inter	75786771	75786997
chr17	inter	75802912	75803166
chr17	inter	75803398	75803605
chr17	inter	76315422	76315719
chr17	inter	76334595	76334822
chr17	inter	76390186	76390410
chr17	inter	76404185	76404427
chr17	inter	76410673	76410987
chr17	inter	76433035	76433291
chr17	inter	76446100	76446459
chr17	inter	76463996	76465528
chr17	inter	76472225	76472461
chr17	inter	76478164	76478408
chr17	inter	76484732	76485038
chr17	inter	76494625	76494873
chr17	inter	76511031	76511398
chr17	inter	76530157	76530477
chr17	inter	76536492	76536828
chr17	inter	76549638	76549902
chr17	inter	76551206	76551485
chr17	inter	76551754	76552009
chr17	inter	76640638	76640950
chr17	inter	76660049	76660291
chr17	inter	76724293	76724506
chr17	inter	76746474	76746679
chr17	inter	76747689	76747943
chr17	inter	76778983	76779779
chr17	inter	76791652	76791868
chr17	inter	76797968	76798562
chr17	inter	77118664	77118876
chr17	inter	77265567	77265920
chr17	inter	77506530	77506751
chr17	inter	77507796	77508113
chr17	inter	77537902	77538626
chr17	inter	77545430	77545783
chr17	inter	77546117	77546393
chr17	inter	77551377	77551658
chr17	inter	77632160	77632539
chr17	inter	77678329	77678622
chr17	inter	77799978	77800216
chr17	inter	77801485	77801728
chr17	inter	77954903	77955440
chr17	inter	77960065	77960386
chr17	inter	77966565	77966779
chr17	inter	77986759	77987041
chr17	inter	78127050	78127466
chr17	inter	78134837	78135043
chr17	inter	78135201	78135408
chr17	inter	78138722	78138947
chr17	inter	78215130	78215349
chr17	inter	78243174	78243400
chr17	inter	78511507	78512547
chr17	inter	78515657	78516101
chr17	inter	78522351	78522643
chr17	inter	78553799	78556334
chr17	inter	78563037	78563449
chr17	inter	78568935	78569539
chr17	inter	78576327	78576852
chr17	inter	78582348	78582681
chr17	inter	78590374	78590796
chr17	inter	78635915	78636533
chr17	inter	78638783	78639230
chr17	inter	78640804	78641254
chr17	inter	78644111	78644406
