# Supplementary material for: Intergenic, gene terminal, and intragenic CpG islands in the human genome
Source: BMC Genomics. 2010 Jan 19;11:48. doi: 10.1186/1471-2164-11-48 (PMC2817693; doi:10.1186/1471-2164-11-48)
Supplement: Additional file 3 — CGI classes. The archive contains classes of CGIs used for calculation of CAGE tag frequency. [file 1471-2164-11-48-S3.ZIP › 4gr_intra/4gr_intra_chr18.txt]

chr18	inter	2895950	2897348
chr18	inter	3719123	3719406
chr18	inter	3761354	3761571
chr18	inter	6274374	6274615
chr18	inter	7001267	7001488
chr18	inter	8357273	8357599
chr18	inter	8774147	8774583
chr18	inter	8775433	8775644
chr18	inter	11811868	11812207
chr18	inter	12261657	12261920
chr18	inter	12410135	12410863
chr18	inter	13488761	13489720
chr18	inter	13631584	13632415
chr18	inter	18010792	18011078
chr18	inter	19453429	19453796
chr18	inter	32579622	32579840
chr18	inter	32594582	32594848
chr18	inter	33358531	33358940
chr18	inter	40578452	40578964
chr18	inter	41671386	41673101
chr18	inter	41862138	41862508
chr18	inter	44541904	44542138
chr18	inter	55126822	55127140
chr18	inter	65287887	65288228
chr18	inter	71045095	71046221
chr18	inter	72735931	72736156
chr18	inter	72760829	72761033
chr18	inter	72899339	72899578
chr18	inter	72928132	72929026
chr18	inter	72933115	72933448
chr18	inter	74852927	74856537
chr18	inter	75086502	75086917
chr18	inter	75226664	75226873
chr18	inter	75235238	75235539
chr18	inter	75267692	75268031
chr18	inter	75271415	75272433
chr18	inter	75272692	75273106
chr18	inter	75281170	75281829
chr18	inter	75287255	75287500
chr18	inter	75294451	75294752
chr18	inter	75297109	75297556
chr18	inter	75302926	75303720
chr18	inter	75304257	75304720
chr18	inter	75307909	75308534
chr18	inter	75309679	75310023
chr18	inter	75311977	75312201
chr18	inter	75315947	75316480
chr18	inter	75319215	75319854
chr18	inter	75320227	75320504
chr18	inter	75322843	75323099
chr18	inter	75334314	75337386
chr18	inter	75341420	75341724
chr18	inter	75344352	75344624
chr18	inter	75347344	75348877
chr18	inter	75371781	75372148
chr18	inter	75373572	75374591
chr18	inter	75381132	75381402
chr18	inter	75385279	75386532
chr18	inter	75387039	75387265
chr18	inter	75511023	75511234
chr18	inter	75565312	75565933
chr18	inter	75566391	75566662
chr18	inter	75574832	75575102
chr18	inter	75575591	75576511
chr18	inter	75580087	75580375
chr18	inter	75588333	75588535
chr18	inter	75594142	75594646
chr18	inter	75596009	75596899
chr18	inter	75597271	75597500
chr18	inter	75597756	75598168
chr18	inter	75600741	75601262
chr18	inter	75608526	75608805
chr18	inter	75732548	75732765
chr18	inter	75739251	75739505
chr18	inter	75743673	75744318
