# Supplementary material for: Intergenic, gene terminal, and intragenic CpG islands in the human genome
Source: BMC Genomics. 2010 Jan 19;11:48. doi: 10.1186/1471-2164-11-48 (PMC2817693; doi:10.1186/1471-2164-11-48)
Supplement: Additional file 3 — CGI classes. The archive contains classes of CGIs used for calculation of CAGE tag frequency. [file 1471-2164-11-48-S3.ZIP › 4gr_intra/4gr_intra_chr19.txt]

chr19	inter	259413	259930
chr19	inter	261258	261582
chr19	inter	262948	263224
chr19	inter	419706	419950
chr19	inter	486919	487783
chr19	inter	490082	490534
chr19	inter	528755	529441
chr19	inter	530191	530790
chr19	inter	532325	532599
chr19	inter	546661	546971
chr19	inter	554638	554945
chr19	inter	562291	562579
chr19	inter	563989	565068
chr19	inter	602197	604193
chr19	inter	630786	631728
chr19	inter	632345	632576
chr19	inter	641638	641927
chr19	inter	670098	671953
chr19	inter	678956	679177
chr19	inter	687135	687426
chr19	inter	691196	691609
chr19	inter	755218	757663
chr19	inter	758131	758445
chr19	inter	759004	759834
chr19	inter	821774	822318
chr19	inter	826214	826420
chr19	inter	836746	837200
chr19	inter	850490	850720
chr19	inter	862689	862996
chr19	inter	890595	890816
chr19	inter	891723	893490
chr19	inter	898547	898981
chr19	inter	901020	901370
chr19	inter	941183	941413
chr19	inter	942003	942386
chr19	inter	955324	956605
chr19	inter	965273	965578
chr19	inter	984605	986236
chr19	inter	997249	998701
chr19	inter	1001976	1002234
chr19	inter	1021985	1022812
chr19	inter	1025726	1026071
chr19	inter	1030682	1032937
chr19	inter	1033576	1034430
chr19	inter	1044223	1044452
chr19	inter	1061399	1061701
chr19	inter	1063200	1063995
chr19	inter	1068270	1068572
chr19	inter	1069907	1071215
chr19	inter	1073475	1074287
chr19	inter	1091837	1092119
chr19	inter	1103015	1103249
chr19	inter	1171485	1171816
chr19	inter	1205024	1205454
chr19	inter	1206216	1206594
chr19	inter	1241409	1241637
chr19	inter	1246513	1246891
chr19	inter	1311038	1311347
chr19	inter	1370751	1371405
chr19	inter	1374752	1375006
chr19	inter	1375612	1375974
chr19	inter	1407885	1408312
chr19	inter	1446196	1446413
chr19	inter	1447346	1447681
chr19	inter	1458917	1459143
chr19	inter	1531399	1531630
chr19	inter	1535445	1536247
chr19	inter	1565308	1565599
chr19	inter	1566202	1566812
chr19	inter	1570170	1570447
chr19	inter	1572666	1572901
chr19	inter	1576317	1576612
chr19	inter	1577495	1577758
chr19	inter	1581862	1582064
chr19	inter	1597117	1597713
chr19	inter	1769465	1769781
chr19	inter	1773339	1773638
chr19	inter	1777829	1779546
chr19	inter	1807725	1808443
chr19	inter	1812711	1812914
chr19	inter	1869075	1869305
chr19	inter	1926219	1926570
chr19	inter	2027483	2027982
chr19	inter	2067571	2067808
chr19	inter	2071873	2072167
chr19	inter	2082292	2082881
chr19	inter	2086931	2087164
chr19	inter	2087822	2088090
chr19	inter	2141989	2142262
chr19	inter	2147912	2148162
chr19	inter	2150921	2151126
chr19	inter	2164860	2165142
chr19	inter	2167346	2167741
chr19	inter	2168742	2169096
chr19	inter	2177193	2179342
chr19	inter	2229605	2229848
chr19	inter	2274912	2275127
chr19	inter	2383847	2386203
chr19	inter	2395300	2395522
chr19	inter	2708566	2708856
chr19	inter	2712665	2712909
chr19	inter	2741376	2741717
chr19	inter	2750493	2750974
chr19	inter	2758224	2759386
chr19	inter	2761141	2761762
chr19	inter	2762638	2762868
chr19	inter	2957273	2957721
chr19	inter	3061096	3061438
chr19	inter	3063647	3064628
chr19	inter	3065752	3066094
chr19	inter	3179729	3179992
chr19	inter	3226608	3226970
chr19	inter	3236856	3237121
chr19	inter	3332525	3333275
chr19	inter	3338963	3339203
chr19	inter	3349628	3349935
chr19	inter	3385929	3386417
chr19	inter	3403458	3403738
chr19	inter	3404363	3404956
chr19	inter	3407182	3407581
chr19	inter	3497144	3497382
chr19	inter	3498928	3499339
chr19	inter	3588308	3588715
chr19	inter	3599526	3599766
chr19	inter	3600053	3601030
chr19	inter	3602790	3603134
chr19	inter	3604266	3604645
chr19	inter	3610641	3610949
chr19	inter	3622902	3623121
chr19	inter	3627299	3627583
chr19	inter	3638786	3639262
chr19	inter	3648837	3649249
chr19	inter	3858689	3859398
chr19	inter	3888323	3888967
chr19	inter	3889286	3889547
chr19	inter	3911981	3912241
chr19	inter	3915645	3915989
chr19	inter	3928495	3929160
chr19	inter	3933824	3934190
chr19	inter	3983949	3984644
chr19	inter	4059919	4060207
chr19	inter	4277878	4278380
chr19	inter	4279658	4279865
chr19	inter	4322729	4322952
chr19	inter	4434031	4434646
chr19	inter	4444567	4445183
chr19	inter	4482621	4482849
chr19	inter	4503444	4503674
chr19	inter	4506936	4507143
chr19	inter	4987959	4988220
chr19	inter	4990856	4991062
chr19	inter	4994117	4994479
chr19	inter	4994658	4995441
chr19	inter	4998451	4998830
chr19	inter	4999425	4999815
chr19	inter	5011984	5012242
chr19	inter	5016639	5016919
chr19	inter	5025591	5025814
chr19	inter	5027031	5027905
chr19	inter	5044438	5044660
chr19	inter	5047559	5047857
chr19	inter	5061587	5061853
chr19	inter	5084932	5085168
chr19	inter	5086285	5086545
chr19	inter	5092263	5092603
chr19	inter	5093142	5093392
chr19	inter	5095039	5095397
chr19	inter	5096816	5097296
chr19	inter	5098854	5099176
chr19	inter	5161564	5161864
chr19	inter	5163147	5163484
chr19	inter	5173662	5174351
chr19	inter	5180565	5180840
chr19	inter	5182262	5182604
chr19	inter	5188294	5188669
chr19	inter	5189767	5190060
chr19	inter	5194869	5195393
chr19	inter	5196885	5197095
chr19	inter	5201458	5201668
chr19	inter	5538685	5538939
chr19	inter	5544709	5545194
chr19	inter	5612535	5612863
chr19	inter	5650059	5650283
chr19	inter	5658315	5658524
chr19	inter	5662703	5662980
chr19	inter	5740198	5740735
chr19	inter	5948031	5948435
chr19	inter	5953691	5953938
chr19	inter	5958829	5959225
chr19	inter	5975734	5975988
chr19	inter	5990990	5991228
chr19	inter	6166147	6166566
chr19	inter	6181103	6181306
chr19	inter	6181458	6181666
chr19	inter	6222959	6223203
chr19	inter	6365376	6366102
chr19	inter	6426222	6426998
chr19	inter	6427682	6428127
chr19	inter	6658112	6658567
chr19	inter	6661625	6661828
chr19	inter	6697023	6697292
chr19	inter	6773267	6773604
chr19	inter	7093907	7094109
chr19	inter	7148115	7148463
chr19	inter	7149117	7149561
chr19	inter	7218384	7218688
chr19	inter	7434611	7434817
chr19	inter	7520785	7521998
chr19	inter	7525492	7526636
chr19	inter	7527639	7528262
chr19	inter	7594620	7594832
chr19	inter	7596709	7597105
chr19	inter	7618037	7618355
chr19	inter	7903534	7903789
chr19	inter	7904789	7905410
chr19	inter	8303958	8306461
chr19	inter	8370627	8371001
chr19	inter	8372976	8373180
chr19	inter	8401554	8401794
chr19	inter	8456539	8457215
chr19	inter	8469441	8470225
chr19	inter	8497294	8497842
chr19	inter	8501086	8501471
chr19	inter	8507185	8507432
chr19	inter	8526541	8526745
chr19	inter	8555787	8556524
chr19	inter	8560152	8560512
chr19	inter	8562788	8563917
chr19	inter	8567080	8567287
chr19	inter	9884835	9886602
chr19	inter	9938031	9938444
chr19	inter	10113705	10113917
chr19	inter	10266924	10267398
chr19	inter	10295024	10295248
chr19	inter	10324626	10325378
chr19	inter	10325666	10325927
chr19	inter	10367260	10367993
chr19	inter	10396139	10396507
chr19	inter	10463280	10463878
chr19	inter	10529267	10529582
chr19	inter	10552835	10553057
chr19	inter	10959395	10959609
chr19	inter	11004975	11005249
chr19	inter	11005458	11005853
chr19	inter	11006589	11006790
chr19	inter	11012870	11013157
chr19	inter	11031550	11031837
chr19	inter	11076904	11077307
chr19	inter	11173571	11173785
chr19	inter	11180444	11180753
chr19	inter	11332905	11333299
chr19	inter	11334094	11334354
chr19	inter	11394198	11394619
chr19	inter	12232052	12232335
chr19	inter	12527243	12527682
chr19	inter	12741574	12741888
chr19	inter	12819152	12819891
chr19	inter	12830200	12830521
chr19	inter	12839359	12839785
chr19	inter	12973170	12973809
chr19	inter	12974370	12974571
chr19	inter	12981986	12985368
chr19	inter	12985569	12985788
chr19	inter	12985959	12986259
chr19	inter	13059699	13059999
chr19	inter	13180268	13180789
chr19	inter	13207962	13208346
chr19	inter	13226922	13227158
chr19	inter	13258418	13258645
chr19	inter	13270561	13271131
chr19	inter	13730717	13731085
chr19	inter	13927658	13928036
chr19	inter	13950570	13950796
chr19	inter	14134429	14135173
chr19	inter	14452032	14452308
chr19	inter	14993142	14993726
chr19	inter	15142152	15142567
chr19	inter	15145879	15146209
chr19	inter	15149314	15149911
chr19	inter	15153399	15153632
chr19	inter	15160831	15161167
chr19	inter	15167243	15168111
chr19	inter	15210728	15210989
chr19	inter	15340756	15341141
chr19	inter	15344626	15345144
chr19	inter	15373025	15373393
chr19	inter	15396459	15396853
chr19	inter	15443605	15443905
chr19	inter	16389758	16390029
chr19	inter	16496980	16497637
chr19	inter	16502543	16502838
chr19	inter	16504273	16504599
chr19	inter	16779458	16779744
chr19	inter	16847821	16848093
chr19	inter	16868101	16869857
chr19	inter	17144477	17144812
chr19	inter	17164570	17164898
chr19	inter	17177757	17178205
chr19	inter	17207165	17207886
chr19	inter	17265959	17266377
chr19	inter	17299054	17301318
chr19	inter	17458344	17459000
chr19	inter	17510987	17512384
chr19	inter	17738468	17738777
chr19	inter	17813196	17814474
chr19	inter	17953430	17953948
chr19	inter	18132738	18133232
chr19	inter	18138954	18139164
chr19	inter	18281489	18281736
chr19	inter	18400781	18401341
chr19	inter	18433408	18433619
chr19	inter	18622272	18622669
chr19	inter	18632078	18632340
chr19	inter	18734019	18734349
chr19	inter	18746801	18747182
chr19	inter	18826635	18827085
chr19	inter	18903719	18903961
chr19	inter	19092786	19093021
chr19	inter	19196771	19197151
chr19	inter	19472938	19473307
chr19	inter	19473716	19473928
chr19	inter	19606475	19606729
chr19	inter	19609266	19610131
chr19	inter	21725274	21725693
chr19	inter	34793073	34793292
chr19	inter	35633693	35634021
chr19	inter	37788308	37788544
chr19	inter	38042559	38042772
chr19	inter	38570622	38570825
chr19	inter	38584415	38584620
chr19	inter	38994008	38994408
chr19	inter	40204429	40204649
chr19	inter	40242390	40242672
chr19	inter	40482869	40483129
chr19	inter	40492558	40492871
chr19	inter	40740396	40741513
chr19	inter	40906468	40906753
chr19	inter	41026834	41027161
chr19	inter	41028115	41028978
chr19	inter	41043280	41044007
chr19	inter	41304182	41304772
chr19	inter	43405006	43405298
chr19	inter	43635221	43635575
chr19	inter	43648596	43648857
chr19	inter	43665779	43665996
chr19	inter	43668092	43668635
chr19	inter	43682103	43682313
chr19	inter	43685003	43685215
chr19	inter	43701716	43701982
chr19	inter	43743644	43744098
chr19	inter	43747339	43748219
chr19	inter	43778718	43779144
chr19	inter	44051756	44053000
chr19	inter	44087721	44087946
chr19	inter	44685197	44685605
chr19	inter	44689430	44690131
chr19	inter	45054535	45055126
chr19	inter	45057866	45058448
chr19	inter	45068707	45068976
chr19	inter	45072056	45072306
chr19	inter	45074121	45074661
chr19	inter	45084392	45084661
chr19	inter	45087741	45087991
chr19	inter	45089805	45090345
chr19	inter	45103575	45103781
chr19	inter	45112899	45113611
chr19	inter	45122134	45122451
chr19	inter	45403663	45403880
chr19	inter	45581666	45581892
chr19	inter	45601340	45601677
chr19	inter	45601855	45602166
chr19	inter	45821687	45821952
chr19	inter	45824869	45825070
chr19	inter	45882089	45882300
chr19	inter	46046291	46046525
chr19	inter	46078116	46078429
chr19	inter	46322325	46322634
chr19	inter	46423846	46424396
chr19	inter	47100155	47100375
chr19	inter	47201699	47201934
chr19	inter	47291347	47292362
chr19	inter	47565538	47565794
chr19	inter	48697732	48698273
chr19	inter	48970113	48970689
chr19	inter	48994505	48995016
chr19	inter	49949543	49949758
chr19	inter	49952192	49953649
chr19	inter	50008332	50008682
chr19	inter	50577626	50577839
chr19	inter	50580608	50581305
chr19	inter	50689713	50690096
chr19	inter	50872002	50872609
chr19	inter	50873060	50873295
chr19	inter	50972394	50972882
chr19	inter	50999317	50999806
chr19	inter	51148049	51148343
chr19	inter	51873523	51873733
chr19	inter	51888978	51889240
chr19	inter	51899408	51899684
chr19	inter	52421260	52421873
chr19	inter	52459758	52460039
chr19	inter	52601919	52602375
chr19	inter	52627295	52627527
chr19	inter	52642681	52643378
chr19	inter	52651917	52652702
chr19	inter	52920884	52921319
chr19	inter	53256881	53257136
chr19	inter	53332530	53332826
chr19	inter	53599988	53600409
chr19	inter	53609927	53610152
chr19	inter	53610985	53611224
chr19	inter	53753357	53753581
chr19	inter	53994667	53994930
chr19	inter	54328036	54328506
chr19	inter	54337904	54338120
chr19	inter	54377675	54378045
chr19	inter	54391510	54391882
chr19	inter	54405307	54405931
chr19	inter	54626128	54626680
chr19	inter	54627563	54628087
chr19	inter	54628630	54629100
chr19	inter	54631422	54631857
chr19	inter	54656839	54657178
chr19	inter	54659260	54659663
chr19	inter	54728890	54729482
chr19	inter	54751386	54751987
chr19	inter	54846343	54848103
chr19	inter	54983626	54983872
chr19	inter	55481580	55481786
chr19	inter	55597289	55597881
chr19	inter	55602059	55602267
chr19	inter	55653563	55654384
chr19	inter	55675665	55675887
chr19	inter	55820137	55820605
chr19	inter	55861471	55863835
chr19	inter	55881636	55881921
chr19	inter	55889955	55890272
chr19	inter	55890620	55891159
chr19	inter	56914235	56915020
chr19	inter	59084851	59085112
chr19	inter	59093516	59094284
chr19	inter	59173224	59173767
chr19	inter	59174833	59175384
chr19	inter	59376288	59376688
chr19	inter	60142634	60142940
chr19	inter	60185718	60185931
chr19	inter	60186041	60186347
chr19	inter	60236029	60236734
chr19	inter	60289789	60290699
chr19	inter	60505879	60506090
chr19	inter	60507752	60508089
chr19	inter	60862318	60862520
chr19	inter	60868447	60868730
chr19	inter	60888478	60888931
chr19	inter	61300603	61300915
chr19	inter	61301615	61302059
chr19	inter	61304111	61304555
chr19	inter	61998494	61998844
chr19	inter	62989284	62989930
chr19	inter	63246166	63246399
chr19	inter	63247610	63248426
chr19	inter	63550265	63551035
chr19	inter	63702296	63702823
