# Supplementary material for: Intergenic, gene terminal, and intragenic CpG islands in the human genome
Source: BMC Genomics. 2010 Jan 19;11:48. doi: 10.1186/1471-2164-11-48 (PMC2817693; doi:10.1186/1471-2164-11-48)
Supplement: Additional file 3 — CGI classes. The archive contains classes of CGIs used for calculation of CAGE tag frequency. [file 1471-2164-11-48-S3.ZIP › 4gr_intra/4gr_intra_chr2.txt]

chr2	inter	1459765	1460638
chr2	inter	1472659	1473246
chr2	inter	1495179	1495380
chr2	inter	1523279	1523496
chr2	inter	1771915	1772357
chr2	inter	1865994	1866229
chr2	inter	1911365	1911857
chr2	inter	3176398	3176659
chr2	inter	3181573	3181908
chr2	inter	4824607	4824813
chr2	inter	4826157	4826511
chr2	inter	4827709	4828023
chr2	inter	4829390	4829786
chr2	inter	4855959	4856218
chr2	inter	4859346	4859576
chr2	inter	4990629	4990865
chr2	inter	4999937	5000146
chr2	inter	5042565	5042911
chr2	inter	7122894	7123110
chr2	inter	9484170	9484405
chr2	inter	11709180	11709632
chr2	inter	11724908	11725119
chr2	inter	11875581	11875851
chr2	inter	23824960	23825221
chr2	inter	25265934	25266428
chr2	inter	25411414	25412080
chr2	inter	36947349	36947569
chr2	inter	43970416	43970883
chr2	inter	54767749	54768138
chr2	inter	63183778	63184060
chr2	inter	66584082	66585287
chr2	inter	71042855	71043911
chr2	inter	71046240	71046447
chr2	inter	71604819	71605782
chr2	inter	71699085	71699552
chr2	inter	73062855	73063715
chr2	inter	80461236	80461456
chr2	inter	86946316	86946547
chr2	inter	86948258	86948659
chr2	inter	87052444	87052765
chr2	inter	87214180	87216229
chr2	inter	95433006	95435071
chr2	inter	99668665	99669009
chr2	inter	105344413	105344646
chr2	inter	105956305	105957095
chr2	inter	112633341	112633706
chr2	inter	112655337	112655794
chr2	inter	113672574	113673273
chr2	inter	113749589	113749847
chr2	inter	115135958	115136491
chr2	inter	121458336	121458626
chr2	inter	121699556	121699970
chr2	inter	122003850	122004562
chr2	inter	127534224	127534461
chr2	inter	128187398	128187625
chr2	inter	130845948	130846741
chr2	inter	131071184	131071427
chr2	inter	131554551	131555599
chr2	inter	131625969	131626921
chr2	inter	131631094	131631820
chr2	inter	131890594	131890931
chr2	inter	131891473	131891828
chr2	inter	133176846	133177114
chr2	inter	133857679	133858199
chr2	inter	157009897	157010140
chr2	inter	158279307	158279619
chr2	inter	171504053	171505865
chr2	inter	190512246	190512511
chr2	inter	197854574	197854944
chr2	inter	208621031	208621366
chr2	inter	217382308	217382680
chr2	inter	219561637	219562097
chr2	inter	219984943	219985482
chr2	inter	231940025	231940243
chr2	inter	231946280	231946572
chr2	inter	233591354	233591624
chr2	inter	233617288	233619427
chr2	inter	234151786	234152099
chr2	inter	234445595	234446071
chr2	inter	235733452	235733814
chr2	inter	236225815	236226025
chr2	inter	236288378	236288728
chr2	inter	236360080	236362153
chr2	inter	236455303	236455994
chr2	inter	236555883	236556084
chr2	inter	236649652	236649906
chr2	inter	236792218	236792450
chr2	inter	236810848	236811121
chr2	inter	236901978	236902257
chr2	inter	236905015	236905572
chr2	inter	236927613	236928576
chr2	inter	238425905	238426109
chr2	inter	239126401	239126627
chr2	inter	239724704	239724964
chr2	inter	239742036	239742282
chr2	inter	239743884	239744576
chr2	inter	239765928	239766218
chr2	inter	239769401	239769707
chr2	inter	239782454	239782990
chr2	inter	239797580	239797856
chr2	inter	241111866	241113588
chr2	inter	241115238	241115792
chr2	inter	241121551	241121976
chr2	inter	241123940	241124184
chr2	inter	241249952	241250335
chr2	inter	241437029	241438383
chr2	inter	241439455	241439691
chr2	inter	241440940	241442104
chr2	inter	241547767	241548021
chr2	inter	241868668	241869069
chr2	inter	241869664	241869896
chr2	inter	241876841	241877825
chr2	inter	241899266	241899500
chr2	inter	242269363	242269985
chr2	inter	242703393	242703626
chr2	inter	242704457	242705609
