# Supplementary material for: Intergenic, gene terminal, and intragenic CpG islands in the human genome
Source: BMC Genomics. 2010 Jan 19;11:48. doi: 10.1186/1471-2164-11-48 (PMC2817693; doi:10.1186/1471-2164-11-48)
Supplement: Additional file 3 — CGI classes. The archive contains classes of CGIs used for calculation of CAGE tag frequency. [file 1471-2164-11-48-S3.ZIP › 4gr_intra/4gr_intra_chr20.txt]

chr20	inter	207789	208148
chr20	inter	348244	348469
chr20	inter	813828	814064
chr20	inter	2256778	2257042
chr20	inter	2332234	2332436
chr20	inter	2487133	2487877
chr20	inter	2677997	2678797
chr20	inter	2679063	2679395
chr20	inter	3159390	3159622
chr20	inter	3159906	3160178
chr20	inter	3162696	3162927
chr20	inter	3678324	3679081
chr20	inter	17244125	17244531
chr20	inter	17543271	17543483
chr20	inter	19903536	19904034
chr20	inter	29598737	29598953
chr20	inter	29900944	29901393
chr20	inter	30046449	30046760
chr20	inter	30069405	30069631
chr20	inter	31718472	31719650
chr20	inter	33048700	33049111
chr20	inter	33670861	33671095
chr20	inter	34877330	34878001
chr20	inter	43360008	43360585
chr20	inter	43373720	43374525
chr20	inter	44240006	44240282
chr20	inter	44262913	44263255
chr20	inter	44272294	44272611
chr20	inter	44308660	44308861
chr20	inter	46686341	46686625
chr20	inter	46714704	46715050
chr20	inter	48890544	48890749
chr20	inter	49542202	49542863
chr20	inter	49573097	49573947
chr20	inter	56474855	56475072
chr20	inter	56475572	56476171
chr20	inter	57230618	57230836
chr20	inter	59298143	59298464
chr20	inter	59398971	59399185
chr20	inter	59552902	59553107
chr20	inter	59781493	59781823
chr20	inter	59806733	59806934
chr20	inter	59882170	59882458
chr20	inter	59889680	59890007
chr20	inter	59903475	59903730
chr20	inter	59928163	59928844
chr20	inter	59935361	59935568
chr20	inter	59936651	59936897
chr20	inter	59986510	59986994
chr20	inter	59987862	59988987
chr20	inter	60014903	60015257
chr20	inter	60020659	60020883
chr20	inter	60061692	60062033
chr20	inter	60063617	60063820
chr20	inter	60173841	60174048
chr20	inter	60178321	60178528
chr20	inter	60339292	60339621
chr20	inter	60345370	60345644
chr20	inter	60360159	60360552
chr20	inter	60402395	60402681
chr20	inter	60403162	60403506
chr20	inter	60404930	60405171
chr20	inter	60474668	60475065
chr20	inter	60913288	60913498
chr20	inter	60925863	60926192
chr20	inter	60926784	60927010
chr20	inter	60938030	60938569
chr20	inter	61061261	61061655
chr20	inter	61130694	61131326
chr20	inter	61136225	61137000
chr20	inter	61145520	61146262
chr20	inter	61166026	61166370
chr20	inter	61167653	61167855
chr20	inter	61173971	61174467
chr20	inter	61348299	61348516
chr20	inter	61386379	61386735
chr20	inter	61387944	61388213
chr20	inter	61407927	61408183
chr20	inter	61449699	61450017
chr20	inter	61451008	61452817
chr20	inter	61513707	61514028
chr20	inter	61516713	61517027
chr20	inter	61522385	61522730
chr20	inter	61523351	61523770
chr20	inter	61529835	61530050
chr20	inter	61546504	61546707
chr20	inter	61550059	61550356
chr20	inter	61554911	61555347
chr20	inter	61556007	61556388
chr20	inter	61562770	61563030
chr20	inter	61567637	61568698
chr20	inter	61592302	61592523
chr20	inter	61596374	61596905
chr20	inter	61597687	61598179
chr20	inter	61635918	61636166
chr20	inter	61661825	61662071
chr20	inter	61693674	61694049
chr20	inter	62064237	62065410
chr20	inter	62131405	62131796
