# Supplementary material for: Intergenic, gene terminal, and intragenic CpG islands in the human genome
Source: BMC Genomics. 2010 Jan 19;11:48. doi: 10.1186/1471-2164-11-48 (PMC2817693; doi:10.1186/1471-2164-11-48)
Supplement: Additional file 3 — CGI classes. The archive contains classes of CGIs used for calculation of CAGE tag frequency. [file 1471-2164-11-48-S3.ZIP › 4gr_intra/4gr_intra_chr21.txt]

chr21	inter	31546015	31546253
chr21	inter	36539337	36539742
chr21	inter	36998632	36999555
chr21	inter	37001811	37003703
chr21	inter	37961646	37961864
chr21	inter	37969496	37969798
chr21	inter	39679472	39679770
chr21	inter	39682496	39682699
chr21	inter	40438107	40438342
chr21	inter	40476488	40476829
chr21	inter	41135380	41135816
chr21	inter	41539687	41539890
chr21	inter	42049731	42049963
chr21	inter	42102363	42102577
chr21	inter	42103527	42103785
chr21	inter	42109094	42109579
chr21	inter	42113420	42113655
chr21	inter	42115306	42115537
chr21	inter	42128545	42128791
chr21	inter	42147694	42147982
chr21	inter	42200803	42201093
chr21	inter	42420940	42421158
chr21	inter	42527915	42528534
chr21	inter	42863017	42863268
chr21	inter	43350723	43351134
chr21	inter	43353628	43353841
chr21	inter	43359209	43359534
chr21	inter	43388331	43388629
chr21	inter	43664547	43664878
chr21	inter	44217820	44218050
chr21	inter	44385090	44385427
chr21	inter	44502718	44502972
chr21	inter	44554648	44554872
chr21	inter	44576810	44577026
chr21	inter	44578066	44578868
chr21	inter	44635773	44635978
chr21	inter	44750959	44751182
chr21	inter	44951318	44951528
chr21	inter	44953819	44954117
chr21	inter	45145825	45146072
chr21	inter	45148088	45148380
chr21	inter	45192479	45192768
chr21	inter	45202706	45203073
chr21	inter	45211479	45211730
chr21	inter	45216492	45216776
chr21	inter	45521018	45521263
chr21	inter	45521400	45521642
chr21	inter	45675001	45675269
chr21	inter	45683610	45684497
chr21	inter	45684794	45685056
chr21	inter	45715276	45715543
chr21	inter	45719244	45720740
chr21	inter	45722269	45722586
chr21	inter	45722993	45723421
chr21	inter	45736809	45737056
chr21	inter	45742616	45742838
chr21	inter	45753653	45754639
chr21	inter	46158375	46158877
chr21	inter	46168143	46169567
chr21	inter	46232103	46232884
chr21	inter	46245563	46245826
chr21	inter	46547050	46547328
chr21	inter	46626893	46629188
chr21	inter	46633099	46633549
chr21	inter	46635558	46635779
chr21	inter	46637679	46637890
chr21	inter	46647510	46648528
chr21	inter	46655961	46656359
chr21	inter	46657307	46657685
chr21	inter	46670023	46670292
chr21	inter	46673477	46673818
chr21	inter	46675876	46676111
chr21	inter	46680320	46680571
chr21	inter	46742925	46743156
