# Supplementary material for: Intergenic, gene terminal, and intragenic CpG islands in the human genome
Source: BMC Genomics. 2010 Jan 19;11:48. doi: 10.1186/1471-2164-11-48 (PMC2817693; doi:10.1186/1471-2164-11-48)
Supplement: Additional file 3 — CGI classes. The archive contains classes of CGIs used for calculation of CAGE tag frequency. [file 1471-2164-11-48-S3.ZIP › 4gr_intra/4gr_intra_chr22.txt]

chr22	inter	16001785	16003277
chr22	inter	16605959	16606160
chr22	inter	17042950	17043687
chr22	inter	17077098	17077545
chr22	inter	17111452	17112402
chr22	inter	17195489	17195816
chr22	inter	17208340	17208626
chr22	inter	17234712	17235716
chr22	inter	18126207	18126463
chr22	inter	18268937	18269982
chr22	inter	18335078	18335881
chr22	inter	18348828	18349310
chr22	inter	18716440	18717417
chr22	inter	18964270	18965535
chr22	inter	19263656	19263907
chr22	inter	19862129	19863403
chr22	inter	19987428	19988351
chr22	inter	20382633	20382858
chr22	inter	20612900	20613114
chr22	inter	20617082	20617429
chr22	inter	20793720	20794463
chr22	inter	20796453	20797298
chr22	inter	20902211	20902466
chr22	inter	21929795	21930120
chr22	inter	22549204	22549601
chr22	inter	25219739	25220014
chr22	inter	29626256	29626687
chr22	inter	29819212	29819729
chr22	inter	29997033	29997242
chr22	inter	32370908	32371151
chr22	inter	35218476	35218732
chr22	inter	35818204	35818674
chr22	inter	36236479	36236758
chr22	inter	36794763	36794984
chr22	inter	36841235	36841530
chr22	inter	36853320	36853584
chr22	inter	37865522	37866637
chr22	inter	38094840	38095057
chr22	inter	38367105	38367426
chr22	inter	38370035	38370461
chr22	inter	38382441	38383344
chr22	inter	38385101	38385531
chr22	inter	38399577	38399807
chr22	inter	39139316	39139602
chr22	inter	39509697	39509916
chr22	inter	39958020	39959342
chr22	inter	40066431	40066665
chr22	inter	41894559	41894820
chr22	inter	41930463	41930734
chr22	inter	41947866	41948165
chr22	inter	43632755	43633012
chr22	inter	43919258	43919617
chr22	inter	44930643	44931308
chr22	inter	45005898	45006315
chr22	inter	45080418	45080640
chr22	inter	45080969	45081198
chr22	inter	45083254	45083489
chr22	inter	45090952	45091390
chr22	inter	45098225	45098448
chr22	inter	45105690	45105900
chr22	inter	45126132	45126525
chr22	inter	45155503	45155804
chr22	inter	45180134	45180748
chr22	inter	45347885	45348429
chr22	inter	45374550	45374793
chr22	inter	45379389	45379633
chr22	inter	45417707	45418120
chr22	inter	45575432	45576943
chr22	inter	48490473	48490725
chr22	inter	48491530	48491812
chr22	inter	48498581	48499082
chr22	inter	48516683	48517246
chr22	inter	48637644	48637872
chr22	inter	49007863	49009010
chr22	inter	49018475	49019113
chr22	inter	49021436	49024341
chr22	inter	49026127	49026692
chr22	inter	49027926	49028275
chr22	inter	49028565	49028977
chr22	inter	49135302	49135581
chr22	inter	49152900	49153111
chr22	inter	49159807	49160036
chr22	inter	49163398	49163718
chr22	inter	49165648	49165903
chr22	inter	49182980	49183186
chr22	inter	49187857	49188197
chr22	inter	49188486	49188774
chr22	inter	49190105	49190423
chr22	inter	49193193	49193496
chr22	inter	49333976	49334285
