# Supplementary material for: Intergenic, gene terminal, and intragenic CpG islands in the human genome
Source: BMC Genomics. 2010 Jan 19;11:48. doi: 10.1186/1471-2164-11-48 (PMC2817693; doi:10.1186/1471-2164-11-48)
Supplement: Additional file 3 — CGI classes. The archive contains classes of CGIs used for calculation of CAGE tag frequency. [file 1471-2164-11-48-S3.ZIP › 4gr_intra/4gr_intra_chr3.txt]

chr3	inter	9007257	9007519
chr3	inter	10251025	10251415
chr3	inter	10375381	10375586
chr3	inter	11504784	11505120
chr3	inter	11585137	11585370
chr3	inter	11659192	11659930
chr3	inter	13870992	13871306
chr3	inter	23826991	23827512
chr3	inter	32418156	32418459
chr3	inter	39161528	39161734
chr3	inter	42218934	42219375
chr3	inter	44594877	44595271
chr3	inter	44595555	44595975
chr3	inter	44597590	44597870
chr3	inter	46915058	46915398
chr3	inter	47434618	47435031
chr3	inter	48652533	48652881
chr3	inter	48668122	48669772
chr3	inter	49665026	49665333
chr3	inter	51724794	51725101
chr3	inter	52496714	52497652
chr3	inter	52527762	52528424
chr3	inter	54635229	54635678
chr3	inter	55483376	55483748
chr3	inter	57106684	57107447
chr3	inter	58084140	58084409
chr3	inter	77229854	77230086
chr3	inter	89246322	89246794
chr3	inter	113387069	113387468
chr3	inter	115354297	115354500
chr3	inter	116859954	116860474
chr3	inter	120524069	120524942
chr3	inter	120603534	120603825
chr3	inter	125470413	125470633
chr3	inter	126343256	126343706
chr3	inter	127617745	127618126
chr3	inter	128150954	128151215
chr3	inter	128215663	128216115
chr3	inter	128219834	128220054
chr3	inter	128806152	128806733
chr3	inter	139653203	139653740
chr3	inter	141884154	141884681
chr3	inter	142296608	142296829
chr3	inter	142998750	142999334
chr3	inter	159303931	159304303
chr3	inter	160963645	160965722
chr3	inter	181879803	181880576
chr3	inter	184264873	184265275
chr3	inter	185769634	185770028
chr3	inter	185773292	185773582
chr3	inter	187394043	187394927
chr3	inter	193714771	193715836
chr3	inter	196461626	196462569
chr3	inter	197087331	197087699
chr3	inter	197089152	197090668
chr3	inter	197101895	197102273
chr3	inter	198242933	198243138
