# Supplementary material for: Intergenic, gene terminal, and intragenic CpG islands in the human genome
Source: BMC Genomics. 2010 Jan 19;11:48. doi: 10.1186/1471-2164-11-48 (PMC2817693; doi:10.1186/1471-2164-11-48)
Supplement: Additional file 3 — CGI classes. The archive contains classes of CGIs used for calculation of CAGE tag frequency. [file 1471-2164-11-48-S3.ZIP › 4gr_intra/4gr_intra_chr4.txt]

chr4	inter	519166	519556
chr4	inter	519848	520049
chr4	inter	520297	520600
chr4	inter	635236	635579
chr4	inter	637193	637449
chr4	inter	640278	641114
chr4	inter	642665	642908
chr4	inter	646993	648162
chr4	inter	728424	731347
chr4	inter	741859	743618
chr4	inter	775948	776171
chr4	inter	778655	779568
chr4	inter	788368	788814
chr4	inter	802216	802476
chr4	inter	860525	860799
chr4	inter	861106	861460
chr4	inter	865326	865726
chr4	inter	866285	866570
chr4	inter	868544	868747
chr4	inter	877020	877994
chr4	inter	883741	884016
chr4	inter	887860	888362
chr4	inter	889604	889815
chr4	inter	897483	897797
chr4	inter	898567	898870
chr4	inter	950335	950666
chr4	inter	951177	951985
chr4	inter	953634	953945
chr4	inter	981068	981455
chr4	inter	985312	987371
chr4	inter	1079679	1080118
chr4	inter	1199595	1200023
chr4	inter	1208773	1209548
chr4	inter	1211667	1211880
chr4	inter	1212121	1212327
chr4	inter	1214281	1214558
chr4	inter	1219079	1219365
chr4	inter	1221643	1222059
chr4	inter	1293320	1293665
chr4	inter	1294598	1294944
chr4	inter	1299034	1299247
chr4	inter	1309928	1310131
chr4	inter	1312224	1312705
chr4	inter	1353976	1354179
chr4	inter	1613136	1613574
chr4	inter	1623965	1624545
chr4	inter	1628048	1628399
chr4	inter	1704172	1704377
chr4	inter	1767375	1767582
chr4	inter	1768352	1768558
chr4	inter	1770307	1772903
chr4	inter	1773719	1773927
chr4	inter	1774348	1774753
chr4	inter	1775032	1775290
chr4	inter	1795819	1796033
chr4	inter	1810311	1810583
chr4	inter	2244734	2245140
chr4	inter	2272745	2273024
chr4	inter	2273505	2274135
chr4	inter	2308426	2308800
chr4	inter	2333652	2334323
chr4	inter	2368738	2368990
chr4	inter	2993711	2994330
chr4	inter	3291926	3292144
chr4	inter	3402163	3402384
chr4	inter	3412800	3413114
chr4	inter	3486619	3486964
chr4	inter	3553425	3553813
chr4	inter	3556533	3557117
chr4	inter	3561218	3561431
chr4	inter	3563597	3563835
chr4	inter	5688207	5688423
chr4	inter	6498305	6498617
chr4	inter	7106377	7107445
chr4	inter	7144835	7145238
chr4	inter	7601613	7602315
chr4	inter	7629939	7630499
chr4	inter	7711440	7711657
chr4	inter	7765826	7766031
chr4	inter	7784090	7784418
chr4	inter	7892566	7892840
chr4	inter	8205240	8205520
chr4	inter	8216896	8217145
chr4	inter	8493113	8493413
chr4	inter	8494777	8495054
chr4	inter	8506466	8506742
chr4	inter	9696750	9697295
chr4	inter	9755604	9755824
chr4	inter	38512874	38513171
chr4	inter	39270750	39271620
chr4	inter	39594245	39594510
chr4	inter	39595376	39595875
chr4	inter	40699812	40700090
chr4	inter	41487220	41487510
chr4	inter	47549371	47549640
chr4	inter	52783906	52784176
chr4	inter	54798907	54799470
chr4	inter	54816315	54817130
chr4	inter	62211779	62212014
chr4	inter	77529766	77530239
chr4	inter	79460079	79460440
chr4	inter	81664650	81665131
chr4	inter	111475066	111475994
chr4	inter	111897510	111897731
chr4	inter	111907483	111907807
chr4	inter	113690545	113690927
chr4	inter	140393882	140394294
chr4	inter	140977152	140977385
chr4	inter	141013567	141014740
chr4	inter	141138714	141139038
chr4	inter	141429128	141429425
chr4	inter	154574197	154574820
chr4	inter	169927446	169927677
chr4	inter	185464836	185465138
chr4	inter	186919903	186920652
chr4	inter	186935180	186935510
