# Supplementary material for: Intergenic, gene terminal, and intragenic CpG islands in the human genome
Source: BMC Genomics. 2010 Jan 19;11:48. doi: 10.1186/1471-2164-11-48 (PMC2817693; doi:10.1186/1471-2164-11-48)
Supplement: Additional file 3 — CGI classes. The archive contains classes of CGIs used for calculation of CAGE tag frequency. [file 1471-2164-11-48-S3.ZIP › 4gr_intra/4gr_intra_chr5.txt]

chr5	inter	263964	264328
chr5	inter	264678	265489
chr5	inter	266191	266476
chr5	inter	346625	347130
chr5	inter	409570	412526
chr5	inter	423185	423422
chr5	inter	426842	427426
chr5	inter	474224	474751
chr5	inter	517887	518666
chr5	inter	529317	529933
chr5	inter	534639	535225
chr5	inter	535766	537913
chr5	inter	541250	541710
chr5	inter	544320	545158
chr5	inter	547803	548306
chr5	inter	551111	551430
chr5	inter	553388	553612
chr5	inter	554835	555075
chr5	inter	559291	559527
chr5	inter	560745	561835
chr5	inter	696427	696669
chr5	inter	699055	699291
chr5	inter	720947	721589
chr5	inter	901389	901770
chr5	inter	965494	965861
chr5	inter	1078330	1078629
chr5	inter	1106544	1106807
chr5	inter	1107619	1107880
chr5	inter	1109321	1109685
chr5	inter	1113584	1113809
chr5	inter	1114039	1114722
chr5	inter	1117132	1117468
chr5	inter	1121746	1122000
chr5	inter	1126560	1127023
chr5	inter	1130844	1131056
chr5	inter	1133029	1133491
chr5	inter	1136878	1137169
chr5	inter	1137477	1137712
chr5	inter	1138140	1138847
chr5	inter	1140062	1140362
chr5	inter	1140533	1140909
chr5	inter	1141243	1141464
chr5	inter	1141821	1142276
chr5	inter	1146579	1146837
chr5	inter	1152394	1152736
chr5	inter	1152943	1153764
chr5	inter	1161802	1162051
chr5	inter	1285352	1285594
chr5	inter	1295444	1295664
chr5	inter	1296635	1296950
chr5	inter	1323778	1324101
chr5	inter	1330467	1330713
chr5	inter	1335649	1336244
chr5	inter	1339098	1339355
chr5	inter	1388077	1388280
chr5	inter	1392662	1393082
chr5	inter	1469792	1470004
chr5	inter	5356263	5356489
chr5	inter	11437681	11438521
chr5	inter	13863126	13863333
chr5	inter	14514130	14514463
chr5	inter	15981088	15981518
chr5	inter	31890760	31891183
chr5	inter	43432654	43433121
chr5	inter	50719042	50719372
chr5	inter	50721210	50721905
chr5	inter	54862367	54862583
chr5	inter	66494791	66495351
chr5	inter	83713893	83714150
chr5	inter	90711578	90712686
chr5	inter	100264466	100264854
chr5	inter	114532809	114534497
chr5	inter	118337195	118337420
chr5	inter	122764525	122764886
chr5	inter	135216068	135216409
chr5	inter	137621234	137621483
chr5	inter	137708960	137709173
chr5	inter	138741713	138742239
chr5	inter	149492493	149492723
chr5	inter	149887658	149887880
chr5	inter	150891345	150891694
chr5	inter	158410956	158411208
chr5	inter	158456484	158457176
chr5	inter	170810403	170810815
chr5	inter	171415178	171415382
chr5	inter	176177165	176177890
chr5	inter	176229147	176229539
chr5	inter	176247057	176247268
chr5	inter	176696721	176697148
chr5	inter	176722584	176722902
chr5	inter	176756029	176756276
chr5	inter	176793468	176793704
chr5	inter	176795668	176795872
chr5	inter	176826466	176827400
chr5	inter	176851180	176852265
chr5	inter	176963771	176964190
chr5	inter	176967957	176968266
chr5	inter	177661829	177662072
chr5	inter	177696742	177696947
chr5	inter	177754458	177756471
chr5	inter	177878414	177878727
chr5	inter	177884716	177885344
chr5	inter	177936229	177936853
chr5	inter	178345902	178346337
chr5	inter	178348549	178348803
chr5	inter	178480027	178481307
chr5	inter	178484383	178484726
chr5	inter	178497380	178497583
chr5	inter	178498322	178498524
chr5	inter	178526509	178527262
chr5	inter	178583657	178583934
chr5	inter	178616932	178617265
chr5	inter	179673316	179673727
chr5	inter	179975036	179975571
chr5	inter	179978395	179981503
chr5	inter	179988455	179988732
