# Supplementary material for: Intergenic, gene terminal, and intragenic CpG islands in the human genome
Source: BMC Genomics. 2010 Jan 19;11:48. doi: 10.1186/1471-2164-11-48 (PMC2817693; doi:10.1186/1471-2164-11-48)
Supplement: Additional file 3 — CGI classes. The archive contains classes of CGIs used for calculation of CAGE tag frequency. [file 1471-2164-11-48-S3.ZIP › 4gr_intra/4gr_intra_chr6.txt]

chr6	inter	464079	466338
chr6	inter	482144	482522
chr6	inter	2630399	2630624
chr6	inter	3035993	3039314
chr6	inter	3085554	3085784
chr6	inter	5080171	5080794
chr6	inter	5947470	5950124
chr6	inter	7191664	7192571
chr6	inter	10512348	10513166
chr6	inter	10518095	10518676
chr6	inter	12857863	12858485
chr6	inter	13122959	13123189
chr6	inter	15604783	15605315
chr6	inter	28459101	28459420
chr6	inter	32154793	32155072
chr6	inter	32163045	32163579
chr6	inter	32597720	32598106
chr6	inter	32659829	32660309
chr6	inter	32740136	32741005
chr6	inter	32837320	32837855
chr6	inter	33156394	33156792
chr6	inter	33192718	33192973
chr6	inter	33501570	33501886
chr6	inter	33504028	33504274
chr6	inter	33709080	33709711
chr6	inter	34103916	34104142
chr6	inter	34111529	34112205
chr6	inter	34132179	34132435
chr6	inter	34219713	34221922
chr6	inter	34607291	34607558
chr6	inter	35393657	35393968
chr6	inter	35862691	35862892
chr6	inter	37034906	37035240
chr6	inter	37037815	37038113
chr6	inter	37734004	37734424
chr6	inter	39379494	39379736
chr6	inter	41669199	41669451
chr6	inter	42253825	42254031
chr6	inter	43351571	43352283
chr6	inter	43359649	43359996
chr6	inter	44228318	44228547
chr6	inter	50800108	50800334
chr6	inter	50899069	50899532
chr6	inter	56515423	56515885
chr6	inter	72948758	72949598
chr6	inter	73924305	73924655
chr6	inter	101001728	101001967
chr6	inter	101002494	101002783
chr6	inter	101003801	101004342
chr6	inter	101010212	101010434
chr6	inter	101012165	101012418
chr6	inter	101012673	101013407
chr6	inter	101015931	101016165
chr6	inter	108602347	108602679
chr6	inter	108603408	108604013
chr6	inter	108604288	108604689
chr6	inter	111073704	111074516
chr6	inter	117698226	117698972
chr6	inter	136723443	136723966
chr6	inter	138654682	138654911
chr6	inter	139529852	139530067
chr6	inter	149240052	149241227
chr6	inter	150042645	150043188
chr6	inter	150062929	150063864
chr6	inter	151504117	151504453
chr6	inter	152715393	152715594
chr6	inter	157984221	157984665
chr6	inter	158478128	158478535
chr6	inter	158951385	158952239
chr6	inter	160396675	160397913
chr6	inter	160482347	160482876
chr6	inter	160525072	160525915
chr6	inter	160754077	160754546
chr6	inter	162037328	162038100
chr6	inter	163491395	163491996
chr6	inter	163540573	163541225
chr6	inter	165718174	165718381
chr6	inter	166839169	166839641
chr6	inter	167002741	167002993
chr6	inter	167167856	167168126
chr6	inter	168254391	168254642
chr6	inter	168737152	168737458
chr6	inter	168755008	168755220
chr6	inter	168774973	168775756
chr6	inter	168791072	168792665
chr6	inter	169439929	169440152
chr6	inter	169449391	169450455
chr6	inter	169459435	169459652
chr6	inter	169466178	169466679
chr6	inter	169794850	169795526
chr6	inter	169876869	169877218
chr6	inter	169880254	169880744
chr6	inter	169882602	169882902
chr6	inter	169885478	169885811
chr6	inter	170510016	170510711
chr6	inter	170514878	170515131
chr6	inter	170603638	170604635
