# Supplementary material for: Intergenic, gene terminal, and intragenic CpG islands in the human genome
Source: BMC Genomics. 2010 Jan 19;11:48. doi: 10.1186/1471-2164-11-48 (PMC2817693; doi:10.1186/1471-2164-11-48)
Supplement: Additional file 3 — CGI classes. The archive contains classes of CGIs used for calculation of CAGE tag frequency. [file 1471-2164-11-48-S3.ZIP › 4gr_intra/4gr_intra_chr7.txt]

chr7	inter	586909	587550
chr7	inter	594844	595884
chr7	inter	678849	679127
chr7	inter	702717	703254
chr7	inter	704154	704456
chr7	inter	705008	705255
chr7	inter	706338	706549
chr7	inter	715948	716181
chr7	inter	716806	717133
chr7	inter	720604	720902
chr7	inter	721535	722409
chr7	inter	732965	733200
chr7	inter	733289	733592
chr7	inter	739228	739507
chr7	inter	746430	747129
chr7	inter	749888	750135
chr7	inter	750237	750513
chr7	inter	758854	759154
chr7	inter	799408	799636
chr7	inter	800018	800391
chr7	inter	813115	813337
chr7	inter	819184	819682
chr7	inter	822162	822365
chr7	inter	825628	825977
chr7	inter	832769	833118
chr7	inter	835737	836207
chr7	inter	840172	841486
chr7	inter	857628	857836
chr7	inter	878500	879215
chr7	inter	893221	893489
chr7	inter	914470	914786
chr7	inter	915872	916103
chr7	inter	922420	923547
chr7	inter	928544	930686
chr7	inter	1286180	1286457
chr7	inter	1287016	1287293
chr7	inter	1287595	1287819
chr7	inter	1288396	1288983
chr7	inter	1289223	1289482
chr7	inter	1638784	1639009
chr7	inter	1639464	1640028
chr7	inter	1669331	1669692
chr7	inter	1676003	1676300
chr7	inter	1681780	1682044
chr7	inter	1683638	1684497
chr7	inter	1687070	1687318
chr7	inter	1710979	1711187
chr7	inter	1723520	1723723
chr7	inter	1740905	1741235
chr7	inter	1743868	1744165
chr7	inter	1749499	1749705
chr7	inter	1750527	1751153
chr7	inter	1751939	1752175
chr7	inter	1765155	1765363
chr7	inter	1781043	1781509
chr7	inter	1793004	1793341
chr7	inter	1800205	1800609
chr7	inter	1802357	1802567
chr7	inter	1817824	1818029
chr7	inter	1827301	1827627
chr7	inter	1833148	1833372
chr7	inter	1862834	1863122
chr7	inter	1872909	1873599
chr7	inter	1880321	1880622
chr7	inter	1889608	1890022
chr7	inter	1927918	1928493
chr7	inter	1959012	1959446
chr7	inter	1968924	1969224
chr7	inter	2023257	2023516
chr7	inter	2069594	2070490
chr7	inter	2091479	2092320
chr7	inter	2336851	2337297
chr7	inter	2339113	2339355
chr7	inter	2356447	2356783
chr7	inter	2405412	2405613
chr7	inter	2418765	2419006
chr7	inter	2547685	2547896
chr7	inter	2741475	2741837
chr7	inter	3926886	3927139
chr7	inter	3942722	3942994
chr7	inter	4601585	4601790
chr7	inter	4621492	4622445
chr7	inter	4629231	4629453
chr7	inter	4630099	4630407
chr7	inter	5109754	5110135
chr7	inter	5111915	5112243
chr7	inter	5113385	5113595
chr7	inter	5416189	5416425
chr7	inter	5978636	5978922
chr7	inter	8255214	8256002
chr7	inter	8256372	8256951
chr7	inter	32574724	32575212
chr7	inter	33891703	33891999
chr7	inter	38124160	38124571
chr7	inter	39226755	39227531
chr7	inter	43257630	43258363
chr7	inter	43959201	43959424
chr7	inter	44052288	44052567
chr7	inter	44122351	44122956
chr7	inter	50309949	50310162
chr7	inter	54388261	54389006
chr7	inter	64144132	64144799
chr7	inter	64156363	64156936
chr7	inter	64417570	64419144
chr7	inter	64463366	64464342
chr7	inter	64481774	64482014
chr7	inter	69505485	69506107
chr7	inter	69540914	69541152
chr7	inter	69603411	69605338
chr7	inter	72013407	72013779
chr7	inter	72156273	72156731
chr7	inter	72466137	72466371
chr7	inter	72563151	72563400
chr7	inter	73197470	73197994
chr7	inter	73234881	73235161
chr7	inter	75774046	75774272
chr7	inter	77314321	77314708
chr7	inter	86060271	86060763
chr7	inter	97445431	97445681
chr7	inter	97468060	97468467
chr7	inter	98195451	98195744
chr7	inter	98197397	98197613
chr7	inter	98224090	98224291
chr7	inter	99868921	99869209
chr7	inter	100065946	100066166
chr7	inter	101152837	101153060
chr7	inter	101432166	101433032
chr7	inter	101476029	101476430
chr7	inter	101727878	101728125
chr7	inter	101728591	101729295
chr7	inter	101746029	101746386
chr7	inter	104479000	104479351
chr7	inter	104535703	104535929
chr7	inter	105243977	105244184
chr7	inter	128076237	128076928
chr7	inter	128088010	128088260
chr7	inter	128088462	128088681
chr7	inter	128103157	128104152
chr7	inter	134388314	134388765
chr7	inter	142559345	142559704
chr7	inter	148416410	148417038
chr7	inter	148419727	148420323
chr7	inter	150085639	150086566
chr7	inter	150087177	150087607
chr7	inter	150143407	150143777
chr7	inter	150379952	150380681
chr7	inter	150386711	150386916
chr7	inter	150566769	150566989
chr7	inter	150737817	150738374
chr7	inter	155100651	155102711
chr7	inter	156260354	156260712
chr7	inter	156692396	156692631
chr7	inter	156701846	156702601
chr7	inter	156703824	156704063
chr7	inter	156706410	156706824
chr7	inter	156846089	156846545
chr7	inter	156860988	156861281
chr7	inter	156868596	156868870
chr7	inter	156886529	156886798
chr7	inter	156904485	156906084
chr7	inter	156909322	156909717
chr7	inter	156913377	156913622
chr7	inter	156939500	156942197
chr7	inter	156947716	156948042
chr7	inter	156953250	156953684
chr7	inter	156955265	156955520
chr7	inter	156976362	156986195
chr7	inter	156993986	156994215
chr7	inter	157002945	157003620
chr7	inter	157023633	157026217
chr7	inter	157050023	157050501
chr7	inter	157060450	157060671
chr7	inter	157067639	157067880
chr7	inter	157077161	157077418
chr7	inter	157086187	157086588
chr7	inter	157093363	157093604
chr7	inter	157111512	157111792
chr7	inter	157118332	157118778
chr7	inter	157130795	157131091
chr7	inter	157147276	157147483
chr7	inter	157158909	157159798
chr7	inter	157165545	157165875
chr7	inter	157169355	157169571
chr7	inter	157190035	157190246
chr7	inter	157193863	157194137
chr7	inter	157194501	157194834
chr7	inter	157202472	157202761
chr7	inter	157390132	157391033
chr7	inter	157418180	157418885
chr7	inter	157437090	157437317
chr7	inter	157450730	157451276
chr7	inter	157456387	157456749
chr7	inter	157480262	157480938
chr7	inter	157496118	157496503
chr7	inter	157537184	157537524
chr7	inter	157558227	157558535
chr7	inter	157560370	157560576
chr7	inter	157560916	157561222
chr7	inter	157602812	157603077
chr7	inter	157608810	157609070
chr7	inter	157610045	157610357
chr7	inter	157698021	157698383
chr7	inter	157717327	157720185
chr7	inter	157747364	157748788
chr7	inter	157749604	157749973
chr7	inter	157777079	157777503
chr7	inter	157780849	157781210
chr7	inter	157781690	157782858
chr7	inter	157800742	157801086
chr7	inter	157818446	157818648
chr7	inter	157842136	157842440
chr7	inter	157848863	157849567
chr7	inter	157861385	157862446
chr7	inter	158353922	158354443
chr7	inter	158356293	158356685
chr7	inter	158385843	158386071
chr7	inter	158404746	158405013
