# Supplementary material for: Intergenic, gene terminal, and intragenic CpG islands in the human genome
Source: BMC Genomics. 2010 Jan 19;11:48. doi: 10.1186/1471-2164-11-48 (PMC2817693; doi:10.1186/1471-2164-11-48)
Supplement: Additional file 3 — CGI classes. The archive contains classes of CGIs used for calculation of CAGE tag frequency. [file 1471-2164-11-48-S3.ZIP › 4gr_intra/4gr_intra_chr8.txt]

chr8	inter	605143	605352
chr8	inter	609097	609607
chr8	inter	613372	613710
chr8	inter	615114	616802
chr8	inter	627393	628251
chr8	inter	641163	641453
chr8	inter	653998	654794
chr8	inter	779923	780798
chr8	inter	822244	822918
chr8	inter	837549	837755
chr8	inter	840103	840405
chr8	inter	883459	883760
chr8	inter	904817	905894
chr8	inter	913762	913974
chr8	inter	918310	918527
chr8	inter	943695	944612
chr8	inter	949722	950154
chr8	inter	954404	954605
chr8	inter	963422	963823
chr8	inter	965032	965758
chr8	inter	971094	973679
chr8	inter	976563	978106
chr8	inter	978939	979269
chr8	inter	1035966	1036280
chr8	inter	1039048	1039303
chr8	inter	1040761	1041211
chr8	inter	1488814	1489078
chr8	inter	1497257	1499142
chr8	inter	1566445	1566648
chr8	inter	1577445	1579689
chr8	inter	1603928	1604283
chr8	inter	1605012	1605276
chr8	inter	1627298	1628019
chr8	inter	1818155	1818415
chr8	inter	1991216	1991466
chr8	inter	2025113	2025393
chr8	inter	2034098	2034370
chr8	inter	2062859	2063228
chr8	inter	2065456	2065834
chr8	inter	6411623	6412296
chr8	inter	10229350	10230030
chr8	inter	10299310	10299632
chr8	inter	10910734	10911584
chr8	inter	10954072	10954507
chr8	inter	10966394	10966621
chr8	inter	11644725	11645178
chr8	inter	11703182	11703454
chr8	inter	13178213	13178683
chr8	inter	22090318	22090717
chr8	inter	22778258	22779497
chr8	inter	25953117	25953529
chr8	inter	25955252	25955609
chr8	inter	25956479	25961759
chr8	inter	25965209	25965603
chr8	inter	26103721	26104014
chr8	inter	27376831	27377193
chr8	inter	27792996	27793208
chr8	inter	27835000	27835686
chr8	inter	28984915	28985637
chr8	inter	41678412	41678766
chr8	inter	41702292	41702681
chr8	inter	41743712	41744537
chr8	inter	42413667	42414216
chr8	inter	56524410	56524722
chr8	inter	67580142	67580430
chr8	inter	75389896	75390489
chr8	inter	97238907	97239608
chr8	inter	101294253	101295055
chr8	inter	105304560	105305155
chr8	inter	114514002	114514261
chr8	inter	131439269	131440499
chr8	inter	139959063	139959629
chr8	inter	140813381	140813680
chr8	inter	141040452	141040706
chr8	inter	141126466	141126703
chr8	inter	141177019	141180166
chr8	inter	141614703	141614931
chr8	inter	141628346	141628550
chr8	inter	142291328	142291581
chr8	inter	142297119	142298342
chr8	inter	142298883	142299134
chr8	inter	142300845	142301156
chr8	inter	142305570	142305771
chr8	inter	142506215	142506454
chr8	inter	142508865	142509729
chr8	inter	143330954	143331426
chr8	inter	143357751	143358017
chr8	inter	143359220	143359549
chr8	inter	143376868	143377185
chr8	inter	143395171	143395391
chr8	inter	143396265	143396684
chr8	inter	143405153	143405955
chr8	inter	143426908	143427131
chr8	inter	143553716	143553999
chr8	inter	143555489	143555826
chr8	inter	143577771	143577977
chr8	inter	143588569	143589676
chr8	inter	143606380	143606604
chr8	inter	143611678	143611912
chr8	inter	143620277	143620664
chr8	inter	144470564	144470766
chr8	inter	144471199	144471589
chr8	inter	144474641	144474899
chr8	inter	144533115	144533404
chr8	inter	144533773	144534097
chr8	inter	144592501	144592751
chr8	inter	144623723	144623930
chr8	inter	144636405	144636621
chr8	inter	144640058	144641815
chr8	inter	144672834	144673038
chr8	inter	144957257	144958091
chr8	inter	144959099	144959650
chr8	inter	144963725	144964014
chr8	inter	144964908	144965456
chr8	inter	144966906	144967157
chr8	inter	145075577	145076133
chr8	inter	145080896	145081395
chr8	inter	145307190	145307430
chr8	inter	145469593	145469850
chr8	inter	145632951	145633191
chr8	inter	145741551	145741973
chr8	inter	145743453	145744774
chr8	inter	145777066	145777521
