# Supplementary material for: Intergenic, gene terminal, and intragenic CpG islands in the human genome
Source: BMC Genomics. 2010 Jan 19;11:48. doi: 10.1186/1471-2164-11-48 (PMC2817693; doi:10.1186/1471-2164-11-48)
Supplement: Additional file 3 — CGI classes. The archive contains classes of CGIs used for calculation of CAGE tag frequency. [file 1471-2164-11-48-S3.ZIP › 4gr_intra/4gr_intra_chr9.txt]

chr9	inter	4107825	4108594
chr9	inter	4794490	4794780
chr9	inter	5100784	5102274
chr9	inter	8703281	8703891
chr9	inter	14312393	14312985
chr9	inter	14336265	14338149
chr9	inter	14338684	14339074
chr9	inter	14339307	14339515
chr9	inter	15222687	15222937
chr9	inter	36975986	36976924
chr9	inter	36992489	36992957
chr9	inter	37015492	37015795
chr9	inter	37016222	37018014
chr9	inter	37019932	37020295
chr9	inter	39068689	39069006
chr9	inter	39122859	39123145
chr9	inter	68911467	68911865
chr9	inter	69065467	69065963
chr9	inter	86856063	86856296
chr9	inter	87504007	87504367
chr9	inter	89225505	89225784
chr9	inter	91574921	91575318
chr9	inter	91939933	91940243
chr9	inter	92560400	92561141
chr9	inter	93089399	93089656
chr9	inter	93134614	93134967
chr9	inter	93357907	93358142
chr9	inter	94846204	94847510
chr9	inter	94887005	94887249
chr9	inter	94890320	94890827
chr9	inter	96338349	96339076
chr9	inter	96408365	96409319
chr9	inter	98827431	98827638
chr9	inter	99840817	99841040
chr9	inter	105361602	105361844
chr9	inter	113742431	113743032
chr9	inter	114009558	114009922
chr9	inter	120336591	120336928
chr9	inter	121614533	121615166
chr9	inter	122055307	122056246
chr9	inter	122058883	122059153
chr9	inter	122061089	122062389
chr9	inter	123233780	123234116
chr9	inter	123864575	123864779
chr9	inter	124329099	124329550
chr9	inter	126465666	126468785
chr9	inter	126513320	126513524
chr9	inter	126524824	126525102
chr9	inter	126532638	126532901
chr9	inter	127565893	127566207
chr9	inter	127583647	127583965
chr9	inter	129044591	129045190
chr9	inter	129517478	129517710
chr9	inter	129539141	129539571
chr9	inter	129561026	129561299
chr9	inter	129561952	129562192
chr9	inter	129709878	129710377
chr9	inter	129716340	129716775
chr9	inter	130767708	130767962
chr9	inter	130824005	130824215
chr9	inter	130828606	130828816
chr9	inter	130931299	130931510
chr9	inter	130941118	130941392
chr9	inter	131433871	131434114
chr9	inter	132103069	132103559
chr9	inter	132391546	132392035
chr9	inter	132491488	132492463
chr9	inter	132674995	132675646
chr9	inter	133049262	133049688
chr9	inter	133228885	133229124
chr9	inter	133369602	133369817
chr9	inter	133449070	133449339
chr9	inter	133455678	133455944
chr9	inter	133457098	133457696
chr9	inter	133462934	133463193
chr9	inter	133688665	133688883
chr9	inter	133706824	133707088
chr9	inter	133757940	133758154
chr9	inter	133863743	133863946
chr9	inter	133873974	133874329
chr9	inter	133942575	133943253
chr9	inter	133944016	133944230
chr9	inter	134048149	134048424
chr9	inter	134048962	134049209
chr9	inter	134935907	134936236
chr9	inter	134945228	134945449
chr9	inter	134956831	134957147
chr9	inter	135223315	135223533
chr9	inter	135832348	135832879
chr9	inter	135852489	135852734
chr9	inter	135854027	135854675
chr9	inter	135862654	135862914
chr9	inter	135886442	135887169
chr9	inter	135888542	135888954
chr9	inter	135896553	135896782
chr9	inter	135898679	135898915
chr9	inter	135904053	135904412
chr9	inter	135906826	135907104
chr9	inter	136515549	136515795
chr9	inter	136602117	136603130
chr9	inter	136604564	136604785
chr9	inter	136692952	136693355
chr9	inter	136696940	136697346
chr9	inter	136701954	136702279
chr9	inter	136704155	136704364
chr9	inter	136909899	136910118
chr9	inter	137078254	137078661
chr9	inter	137079841	137080174
chr9	inter	137180272	137180648
chr9	inter	137181655	137182296
chr9	inter	137185715	137186104
chr9	inter	137315928	137316535
chr9	inter	137318122	137318845
chr9	inter	137326899	137327567
chr9	inter	137331205	137331761
chr9	inter	137332120	137333674
chr9	inter	137333885	137334269
chr9	inter	137350995	137351212
chr9	inter	137355166	137355601
chr9	inter	137383337	137383610
chr9	inter	137433244	137433502
chr9	inter	137486389	137486902
chr9	inter	137492703	137493902
chr9	inter	137637043	137637319
chr9	inter	137651203	137651418
chr9	inter	137665290	137665588
chr9	inter	138003323	138003699
chr9	inter	138011365	138012584
chr9	inter	138012788	138013035
chr9	inter	138091598	138092625
chr9	inter	138193121	138193889
chr9	inter	138217145	138217363
chr9	inter	138290480	138290707
