# Supplementary material for: Intergenic, gene terminal, and intragenic CpG islands in the human genome
Source: BMC Genomics. 2010 Jan 19;11:48. doi: 10.1186/1471-2164-11-48 (PMC2817693; doi:10.1186/1471-2164-11-48)
Supplement: Additional file 3 — CGI classes. The archive contains classes of CGIs used for calculation of CAGE tag frequency. [file 1471-2164-11-48-S3.ZIP › 4gr_intra/4gr_intra_chrX.txt]

chrX	inter	145322	145553
chrX	inter	149708	149950
chrX	inter	268171	268595
chrX	inter	269012	269910
chrX	inter	572790	573427
chrX	inter	1514894	1515184
chrX	inter	1549966	1550314
chrX	inter	1551955	1552253
chrX	inter	1581707	1581967
chrX	inter	1590490	1590829
chrX	inter	1594952	1595201
chrX	inter	1597678	1597942
chrX	inter	1601780	1602179
chrX	inter	1605760	1606601
chrX	inter	2829310	2829597
chrX	inter	3228512	3229092
chrX	inter	5680838	5681435
chrX	inter	9722321	9722704
chrX	inter	9894919	9895495
chrX	inter	9903786	9904142
chrX	inter	11205184	11205839
chrX	inter	12361139	12361489
chrX	inter	15424398	15424835
chrX	inter	17433042	17434140
chrX	inter	24784868	24785372
chrX	inter	24790118	24791710
chrX	inter	43925764	43926019
chrX	inter	48843580	48843891
chrX	inter	53166850	53167059
chrX	inter	67135671	67135944
chrX	inter	70056030	70056276
chrX	inter	70606534	70607124
chrX	inter	71683475	71683748
chrX	inter	119814871	119815840
chrX	inter	152559628	152559870
chrX	inter	152593401	152593642
chrX	inter	152605218	152605758
chrX	inter	152614956	152615467
chrX	inter	152739665	152740019
chrX	inter	152740478	152741487
chrX	inter	153255872	153256300
chrX	inter	153258056	153258478
chrX	inter	153259322	153259548
chrX	inter	153260205	153260572
chrX	inter	153352238	153352506
