# Supplementary material for: Intergenic, gene terminal, and intragenic CpG islands in the human genome
Source: BMC Genomics. 2010 Jan 19;11:48. doi: 10.1186/1471-2164-11-48 (PMC2817693; doi:10.1186/1471-2164-11-48)
Supplement: Additional file 3 — CGI classes. The archive contains classes of CGIs used for calculation of CAGE tag frequency. [file 1471-2164-11-48-S3.ZIP › 4gr_intra/4gr_intra_chrY.txt]

chrY	inter	145322	145553
chrY	inter	149708	149950
chrY	inter	268171	268595
chrY	inter	269012	269910
chrY	inter	572790	573427
chrY	inter	1514894	1515184
chrY	inter	1549966	1550314
chrY	inter	1551955	1552253
chrY	inter	1581707	1581967
chrY	inter	1590490	1590829
chrY	inter	1594952	1595201
chrY	inter	1597678	1597942
chrY	inter	1601780	1602179
chrY	inter	1605760	1606601
chrY	inter	9936712	9936975
chrY	inter	9937576	9937890
chrY	inter	9938320	9938636
