# Supplementary material for: Intergenic, gene terminal, and intragenic CpG islands in the human genome
Source: BMC Genomics. 2010 Jan 19;11:48. doi: 10.1186/1471-2164-11-48 (PMC2817693; doi:10.1186/1471-2164-11-48)
Supplement: Additional file 3 — CGI classes. The archive contains classes of CGIs used for calculation of CAGE tag frequency. [file 1471-2164-11-48-S3.ZIP › CGI_SEQ_5prime_best/isle1074.seq]

CGCTCATCAAAGCGCCCGAAATCAGCGCACCCGCGTGTGTCCTGCGTCGCCCCCCAGGCCACCCCAGGACTAAGCCCTGCCCTCTCACCGGCGCGTCCCAGCCACGCCTTCCCTCCAGCGTTGCTCCGGCACCCTCGCCTAACCTCTGCACGTCTCGGATTCCCAGCTTTCTCCTAAATCGCGTCCCTCCAAAAGTCGCCCCAGCTCCCCCTTCTGCAGCTGTCTACACCTCCCCCACTCATTAGCAGCTCTTAACCCCCGACGGCCCTGCTCCTGCACTTCCCTCTCCAGCAGGCCCCGGACCCCGGAAAACTGCCCCGCTCCCACAGCGCCGCCCCCATGGGCCCCCGCCCCTTCCCCGAGCCGACCCCACTCGCCCTCGTCCTCCCCAAGATGTCTTCTCCAGGCGCCCCCCGGGGCCCCGAGCACTCGCCCCCTCCCACAGAGACAGGAAGTTCCGCGCGGCCCGACCCGCTTCCCTCAGGGCGCGGAGCTcggcgcggcggccctgacggggcgcgggcccggccgcggaccagcgcccccgcgtcccgcccgcggcgccccAACCGTCGCGGCGACCCCTGACCTCGGCGGCCACTCACCTCCCAATCCGTCGCACACTCCGTTCAGGCTGCCACGGCGTCTCCAGACCCAGCTCCGGCCGGGCTCCCGCTACCGCTTTTGCTCCGGCAGCACTGCCCAGCCCTGCCCAGACCCCTGCGGCCGCTTCTGCCGCCAGCCGCGACCGCACCGCCCCCGCCGCTCCCGCTGGGCTCTGTCCATTGGCTACCGGACACCGAGCCCCGCCCCACAGCCTCCCCGGCGCCCCCGATTGGGCCAGATGAGTAGAGAGGCGGCTCACCCCGCGTGAGGACGAGGGAAAGCCCCAGGACGCGCATTGGTGACTTCTCCTGTCAATCAAACGGGGAGTGCCTATTTAATGGGCTGCGAGGGTGGCGCAGATTACTCTCCCAAAGCCGCTCGCTGGTGGTGGTCCTTGAGACGCGCTTCCCGGGGCTGGAGTTTTGCGGTTTCGTCGGCATCCAGGGGTAAGAGGGCGCGGCAGGGCAGCACCGCACCTGACCG
