# Supplementary material for: Intergenic, gene terminal, and intragenic CpG islands in the human genome
Source: BMC Genomics. 2010 Jan 19;11:48. doi: 10.1186/1471-2164-11-48 (PMC2817693; doi:10.1186/1471-2164-11-48)
Supplement: Additional file 4 — Monte Carlo Simulations. The archive contains Ruby scripts used to evaluate statistical significance of overlapping of gene segments and CGIs. Results of simulations with different "fixed" elements (see Methods) are also included. [file 1471-2164-11-48-S4.ZIP]

Archive with 116 entries (111 files):
- source/
- source/cpgexmc.rb
- source/go-go-go.rb
- source/sleever.rb
- source/ytilib/
- source/ytilib/addon.rb
- source/ytilib/bismark.rb
- source/ytilib/bismark2sql.rb
- source/ytilib/distroboo.rb
- source/ytilib/extlz.rb
- source/ytilib/fixes/
- source/ytilib/fixes/hack1.rb
- source/ytilib/fixes/security1.rb
- source/ytilib/gnuphist.rb
- source/ytilib/infocod.rb
- source/ytilib/linux.rb
- source/ytilib/mysql.rb
- source/ytilib/plainer.rb
- source/ytilib/pm.rb
- source/ytilib/pmsd.rb
- source/ytilib/randoom.rb
- source/ytilib/rekeeper.rb
- source/ytilib/seqplace.rb
- source/ytilib/seqripper.rb
- source/ytilib/windows.rb
- source/ytilib/ytilib.rb
- result_cpgispag_length/
- result_cpgispag_length/1coding_exon.txt.hist
- result_cpgispag_length/1coding_exon.txt.lengths
- result_cpgispag_length/1intron_coding_exon.txt.hist
- result_cpgispag_length/1intron_coding_exon.txt.lengths
- result_cpgispag_length/1intron_coding_exon_200bp_3.txt.hist
- result_cpgispag_length/1intron_coding_exon_200bp_3.txt.lengths
- result_cpgispag_length/1intron_coding_exon_200bp_5.txt.hist
- result_cpgispag_length/1intron_coding_exon_200bp_5.txt.lengths
- result_cpgispag_length/3intron_non_coding.txt.hist
- result_cpgispag_length/3intron_non_coding.txt.lengths
- result_cpgispag_length/3intron_non_coding_200bp_3.txt.hist
- result_cpgispag_length/3intron_non_coding_200bp_3.txt.lengths
- result_cpgispag_length/3intron_non_coding_200bp_5.txt.hist
- result_cpgispag_length/3intron_non_coding_200bp_5.txt.lengths
- result_cpgispag_length/3utr.txt.hist
- result_cpgispag_length/3utr.txt.lengths
- result_cpgispag_length/5intron_non_coding.txt.hist
- result_cpgispag_length/5intron_non_coding.txt.lengths
- result_cpgispag_length/5intron_non_coding_200bp_3.txt.hist
- result_cpgispag_length/5intron_non_coding_200bp_3.txt.lengths
- result_cpgispag_length/5intron_non_coding_200bp_5.txt.hist
- result_cpgispag_length/5intron_non_coding_200bp_5.txt.lengths
- result_cpgispag_length/5utr.txt.hist
- result_cpgispag_length/5utr.txt.lengths
- result_cpgispag_length/flank_regions_3000.txt.hist
- result_cpgispag_length/flank_regions_3000.txt.lengths
- result_cpgispag_length/internal_exons.txt.hist
- result_cpgispag_length/internal_exons.txt.lengths
- result_cpgispag_length/internal_introns.txt.hist
- result_cpgispag_length/internal_introns.txt.lengths
- result_cpgispag_length/internal_introns_200bp_3.txt.hist
- result_cpgispag_length/internal_introns_200bp_3.txt.lengths
- result_cpgispag_length/internal_introns_200bp_5.txt.hist
- result_cpgispag_length/internal_introns_200bp_5.txt.lengths
- result_cpgispag_length/last_coding_exon.txt.hist
- result_cpgispag_length/last_coding_exon.txt.lengths
- result_cpgispag_length/last_intron_coding_exon.txt.hist
- result_cpgispag_length/last_intron_coding_exon.txt.lengths
- result_cpgispag_length/last_intron_coding_exon_200bp_3.txt.hist
- result_cpgispag_length/last_intron_coding_exon_200bp_3.txt.lengths
- result_cpgispag_length/last_intron_coding_exon_200bp_5.txt.hist
- result_cpgispag_length/last_intron_coding_exon_200bp_5.txt.lengths
- result_cpgispag_length/result_cpgispag_lensh_10000.txt
- result_exonspag_length/
- result_exonspag_length/1coding_exon.txt.hist
- result_exonspag_length/1coding_exon.txt.lengths
- result_exonspag_length/1intron_coding_exon.txt.hist
- result_exonspag_length/1intron_coding_exon.txt.lengths
- result_exonspag_length/1intron_coding_exon_200bp_3.txt.hist
- result_exonspag_length/1intron_coding_exon_200bp_3.txt.lengths
- result_exonspag_length/1intron_coding_exon_200bp_5.txt.hist
- result_exonspag_length/1intron_coding_exon_200bp_5.txt.lengths
- result_exonspag_length/3intron_non_coding.txt.hist
- result_exonspag_length/3intron_non_coding.txt.lengths
- result_exonspag_length/3intron_non_coding_200bp_3.txt.hist
- result_exonspag_length/3intron_non_coding_200bp_3.txt.lengths
- result_exonspag_length/3intron_non_coding_200bp_5.txt.hist
- result_exonspag_length/3intron_non_coding_200bp_5.txt.lengths
- result_exonspag_length/3utr.txt.hist
- result_exonspag_length/3utr.txt.lengths
- result_exonspag_length/5intron_non_coding.txt.hist
- result_exonspag_length/5intron_non_coding.txt.lengths
- result_exonspag_length/5intron_non_coding_200bp_3.txt.hist
- result_exonspag_length/5intron_non_coding_200bp_3.txt.lengths
- result_exonspag_length/5intron_non_coding_200bp_5.txt.hist
- result_exonspag_length/5intron_non_coding_200bp_5.txt.lengths
- result_exonspag_length/5utr.txt.hist
- result_exonspag_length/5utr.txt.lengths
- result_exonspag_length/flank_regions_3000.txt.hist
- result_exonspag_length/flank_regions_3000.txt.lengths
- result_exonspag_length/internal_exons.txt.hist
- result_exonspag_length/internal_exons.txt.lengths
- result_exonspag_length/internal_introns.txt.hist
- result_exonspag_length/internal_introns.txt.lengths
- result_exonspag_length/internal_introns_200bp_3.txt.hist
- result_exonspag_length/internal_introns_200bp_3.txt.lengths
- result_exonspag_length/internal_introns_200bp_5.txt.hist
- result_exonspag_length/internal_introns_200bp_5.txt.lengths
- result_exonspag_length/last_coding_exon.txt.hist
- result_exonspag_length/last_coding_exon.txt.lengths
- result_exonspag_length/last_intron_coding_exon.txt.hist
- result_exonspag_length/last_intron_coding_exon.txt.lengths
- result_exonspag_length/last_intron_coding_exon_200bp_3.txt.hist
- result_exonspag_length/last_intron_coding_exon_200bp_3.txt.lengths
- result_exonspag_length/last_intron_coding_exon_200bp_5.txt.hist
- result_exonspag_length/last_intron_coding_exon_200bp_5.txt.lengths
- result_exonspag_length/result_exonspag_lensh_10000.txt
- readme.txt
- Readme_Additional_file4_Monte_Carlo_simulations.txt
