# Supplementary material for: Intergenic, gene terminal, and intragenic CpG islands in the human genome
Source: BMC Genomics. 2010 Jan 19;11:48. doi: 10.1186/1471-2164-11-48 (PMC2817693; doi:10.1186/1471-2164-11-48)
Supplement: Additional file 4 — Monte Carlo Simulations. The archive contains Ruby scripts used to evaluate statistical significance of overlapping of gene segments and CGIs. Results of simulations with different "fixed" elements (see Methods) are also included. [file 1471-2164-11-48-S4.ZIP › source/cpgexmc.rb]

#!/usr/bin/ruby
$: << "ytilib/"
require "ytilib.rb"
require "distroboo.rb"

class Croca
  
  attr_reader :crossing
  
  def initialize(f_len, f_spa, s_len, s_spa, clone_me = true)
    @crossing = 0
    @f_len, @f_spa, @s_len, @s_spa = f_len, f_spa, s_len, s_spa
    @f_len, @f_spa, @s_len, @s_spa = @f_len.clone, @f_spa.clone, @s_len.clone, @s_spa.clone if clone_me
  end
  
  def go
    @f_cur_s, @f_cur_e = @f_spa.shift, @f_len.shift
    @f_cur_e += @f_cur_s
    @s_cur_s, @s_cur_e = 0, 0
    
    while true
      
      if @f_cur_e >= @s_cur_e
        # adding from second
      
        break if @s_spa.empty?
        spacer = @s_spa.shift
        @s_cur_s = @s_cur_e + spacer
        @s_cur_e += spacer + @s_len.shift
      else
        # adding from first
      
        break if @f_spa.empty?
        spacer = @f_spa.shift
        @f_cur_s = @f_cur_e + spacer
        @f_cur_e += spacer + @f_len.shift
      end
      crossing = [@s_cur_e, @f_cur_e].min - [@f_cur_s, @s_cur_s].max
      @crossing += crossing if crossing > 0
      
    end
  end
  
end

report "cpgexmc.rb started, usage <cpgi_set> <left_column> <right_column> <chrom_col> <exon_set> <left_column> <right_column> <chrom_col> <mc_times> <random_cpgi_spa> <random_exon_spa>"
start __FILE__

exit(2) if ARGV.size < 9

cpgi_f, cpgi_l, cpgi_r, cpgi_chrum = ARGV[0], ARGV[1].to_i, ARGV[2].to_i, ARGV[3].to_i
exon_f, exon_l, exon_r, exon_chrum = ARGV[4], ARGV[5].to_i, ARGV[6].to_i, ARGV[7].to_i

mc_times = ARGV[8].to_i

random_cpgi_spa = ARGV[9]
random_exon_spa = ARGV[10]
report "random_cpgi_spa = #{random_cpgi_spa}, random_exon_spa = #{random_exon_spa}"

random_cpgi_spa = (random_cpgi_spa != "no" && random_cpgi_spa != "false")
random_exon_spa = (random_exon_spa != "no" && random_exon_spa != "false")
report "random_cpgi_spa = #{random_cpgi_spa}, random_exon_spa = #{random_exon_spa}"

report "loading CpG Island set"
cpgi_len, cpgi_spa = {}, {}

old_right = 0
IO.read(cpgi_f).split("\n").each { |s|
  rec = s.strip.split
  chrum = rec[cpgi_chrum]
  next if chrum.include?("_")
  left, right = rec[cpgi_l].to_i, rec[cpgi_r].to_i
  cpgi_len[chrum] = [] unless cpgi_len[chrum]
  cpgi_spa[chrum] = [] unless cpgi_spa[chrum]
  old_right = 0 if cpgi_spa[chrum].empty?
  cpgi_len[chrum] << right - left
  cpgi_spa[chrum] << left - old_right
  old_right = right
}

report "loading Exons set"
exon_len, exon_spa = {}, {}

old_right = 0
IO.read(exon_f).split("\n").each { |s|
  rec = s.strip.split(",")
  chrum = rec[exon_chrum]
  left, right = rec[exon_l].to_i, rec[exon_r].to_i
  exon_len[chrum] = [] unless exon_len[chrum]
  exon_spa[chrum] = [] unless exon_spa[chrum]
  old_right = 0 if exon_spa[chrum].empty?
  exon_len[chrum] << right - (left - 1)
  exon_spa[chrum] << (left - 1) - old_right
  old_right = right
}

cpgi_total, exon_total, cpgi_nosp, exon_nosp = 0, 0, 0, 0
cpgi_len.keys.each { |chrum|
  cpgi_total += cpgi_len[chrum].inject(0) { |sum, v| sum += v } + cpgi_spa[chrum].inject(0) { |sum, v| sum += v }
  exon_total += exon_len[chrum].inject(0) { |sum, v| sum += v } + exon_spa[chrum].inject(0) { |sum, v| sum += v }
  cpgi_nosp += cpgi_len[chrum].inject(0) { |sum, v| sum += v }
  exon_nosp += exon_len[chrum].inject(0) { |sum, v| sum += v }
}

report "total length for cpgi=#{cpgi_nosp}(spaced #{cpgi_total}), for exon=#{exon_nosp}(spaced #{exon_total})"

report "starting calculations phase 1, crossing search (CpGi set size=#{cpgi_len.size}, Exons set size=#{exon_len.size})"
initial_crossing = 0
cpgi_len.keys.each { |chrum|
  croca_simple = Croca.new(cpgi_len[chrum], cpgi_spa[chrum], exon_len[chrum], exon_spa[chrum])
  croca_simple.go
  initial_crossing += croca_simple.crossing
}

report "initial crossing=#{initial_crossing}"

report "creating histogramm-generators for spacers"
cpgi_spa_d, exon_spa_d = {}, {}
cpgi_len.keys.each { |chrum|
  cpgi_spa_d[chrum] = Distroboo.new(cpgi_spa[chrum])
  exon_spa_d[chrum] = Distroboo.new(exon_spa[chrum])
}

report "starting calculations phase 2, random select"
crossings = []
count_more = 0
(0...mc_times).each { |i|
  randosel_crossing = 0
  cpgi_len.keys.each { |chrum|
    cpgispa = random_cpgi_spa ? cpgi_spa_d[chrum].gather : cpgi_spa[chrum]
    exonspa = random_exon_spa ? exon_spa_d[chrum].gather : exon_spa[chrum]
    
    cpgilen = random_cpgi_spa ? cpgi_len[chrum].shuffle : cpgi_len[chrum]
    exonlen = random_exon_spa ? exon_len[chrum].shuffle : exon_len[chrum]
    
    croca_randosel = Croca.new(cpgilen, cpgispa, exonlen, exonspa, true)
    croca_randosel.go
    randosel_crossing += croca_randosel.crossing
  }
  count_more += randosel_crossing >= initial_crossing ? 1 : 0
  crossings << randosel_crossing
  
  $stderr.puts "#{i / (mc_times.to_f/100) }% complete of #{cpgi_f} vs #{exon_f}" if i % 100 == 0
}
report "random select P-value=#{count_more*1.0/mc_times}"

a2vg = (crossings.inject(0) { |avg2,s| avg2 += s*s } / crossings.size.to_f)
avg2 = (crossings.inject(0) { |avg2,s| avg2 += s } / crossings.size.to_f) **2
sigma = Math.sqrt(a2vg - avg2)
average = (crossings.inject(0) { |avg,s| avg += s } / crossings.size.to_f)

report "got average=#{average}, s.d.=#{sigma}"

puts "#{initial_crossing},#{average},#{sigma},#{initial_crossing/average.to_f}"

File.open("#{File.basename(exon_f)}.lengths", "w") { |f| crossings.each { |c| f.puts(c) } }

boo = Distroboo.new(crossings)
histogram = boo.histogram
File.open("#{File.basename(exon_f)}.hist", "w") { |f|
  f.puts "left\tright\tvalue\tprobability>="
  partsum = 0
  histogram.each_with_index { |h, i|
    probability = (crossings.size - partsum) / crossings.size.to_f
    partsum += h[:value]
    f.puts "#{h[:left]}\t#{h[:right]}\t#{h[:value]}\t#{probability}"
  }
}
