# Supplementary material for: Intergenic, gene terminal, and intragenic CpG islands in the human genome
Source: BMC Genomics. 2010 Jan 19;11:48. doi: 10.1186/1471-2164-11-48 (PMC2817693; doi:10.1186/1471-2164-11-48)
Supplement: Additional file 4 — Monte Carlo Simulations. The archive contains Ruby scripts used to evaluate statistical significance of overlapping of gene segments and CGIs. Results of simulations with different "fixed" elements (see Methods) are also included. [file 1471-2164-11-48-S4.ZIP › source/go-go-go.rb]

#!/usr/bin/ruby

Dir.mkdir("result_cpgispag_lensh")
Dir.chdir("result_cpgispag_lensh") {
  File.open("result_cpgispag_lensh_10000.txt","w") { |r_f|
    r_f.puts("set_name\tcrossing\taverage\ts.d.\tcrossing/average")
    Dir["../*.txt"].each { |f_n|
      puts "processing #{f_n}"
      privet = `ruby ../cpgexmc.rb ../cpgi.csv 1 2 0 #{f_n} 2 3 0 10000 yes no`
      privet = privet.split.last.split(",")
      real,average,sd,part=privet
      r_f.puts("#{f_n}\t#{real}\t#{average}\t#{sd}\t#{part}")
    }
    r_f.flush
  }
}

Dir.mkdir("result_exonspag_lensh")
Dir.chdir("result_exonspag_lensh") {
  File.open("result_exonspag_lensh_10000.txt","w") { |r_f|
    r_f.puts("set_name\tcrossing\taverage\ts.d.\tcrossing/average")
    Dir["../*.txt"].each { |f_n|
      puts "processing #{f_n}"
      privet = `ruby ../cpgexmc.rb ../cpgi.csv 1 2 0 #{f_n} 2 3 0 10000 no yes`
      privet = privet.split.last.split(",")
      real,average,sd,part=privet
      r_f.puts("#{f_n}\t#{real}\t#{average}\t#{sd}\t#{part}")
    }
    r_f.flush
  }
}
