# Supplementary material for: Intergenic, gene terminal, and intragenic CpG islands in the human genome
Source: BMC Genomics. 2010 Jan 19;11:48. doi: 10.1186/1471-2164-11-48 (PMC2817693; doi:10.1186/1471-2164-11-48)
Supplement: Additional file 4 — Monte Carlo Simulations. The archive contains Ruby scripts used to evaluate statistical significance of overlapping of gene segments and CGIs. Results of simulations with different "fixed" elements (see Methods) are also included. [file 1471-2164-11-48-S4.ZIP › source/ytilib/bismark.rb]

#!/usr/bin/ruby

module Ytilib
require "rexml/document"
include REXML

class Bismark < Document
  
  def initialize(source = nil, add_dtd = false)
    dtd = add_dtd ? "<!DOCTYPE smallbismark SYSTEM 'smallbismark.dtd'>#{$/}" : ""
    source == nil ? super("<?xml version='1.0' encoding='UTF-8'?>#{$/}#{dtd}") : super(source)
    super(IO.read(source)) if source != nil && root == nil
    if source == nil
      self.add_element("smallbismark")
      # xmlns breaks XPath for a REXML library under Linux, strange, indeed
      # self.add_element("smallbismark", {"xmlns" => "http://bioinform.imb.ac.ru/smallBiSMark/smallbismark.dtd"})
      self.root.add_element("comment", {"name" => "WARNING"}).add_text("This is a draft version of small-BiSMark. Specification is the subject to change!")
    end
  end
  
  def getXML
    beautify
    s = ""; write(s, 1, true)
    s.rstrip!
    return s
  end
  alias get_xml getXML
  
  def get_pm(xpath)
    pwmnode = self.elements[xpath]
    pm = PM.new_pm(pwmnode.attribute("length").value.to_i)
    toi = pwmnode.name == "PCM"
    pwmnode.elements.each("pm-column") { |c|
      position = c.attribute("position").value.to_i - 1
      weights = [c.elements["a"].get_text.value.strip.to_f, 
                c.elements["c"].get_text.value.strip.to_f, 
                c.elements["g"].get_text.value.strip.to_f, 
                c.elements["t"].get_text.value.strip.to_f]
      weights.collect { |w| w.to_i } if toi
      pm['A'][position], pm['C'][position], pm['G'][position], pm['T'][position] = weights[0], weights[1], weights[2], weights[3]
    }
    return pm
  end
  
private
  CONTAIN_NO_TEXT = { "motif" => :vasya_shmyak,
                      "group" => :vasya_shmyak,
                      "smallbismark" => :vasya_shmyak,
                      "PWM" => :vasya_shmyak,
                      "PCM" => :vasya_shmyak,
                      "PPM" => :vasya_shmyak,
                      "source" => :vasya_shmyak,
                      "factor"  => :vasya_shmyak,
                      "pm-column" => :vasya_shmyak,
                      "word-list" => :vasya_shmyak}
  
  def beautify(node = self)
    if node == self 
      self.delete_if { |e| e.is_a?(Text) }
      self.each { |e| beautify(e) }
    else
      node.delete_if { |e| e.is_a?(Text) } if node.respond_to?(:delete_if) && Bismark::CONTAIN_NO_TEXT.has_key?(node.name)
      node.each { |e| beautify(e) } if node.respond_to?(:each)
    end 
  end

end

end
