# Supplementary material for: Intergenic, gene terminal, and intragenic CpG islands in the human genome
Source: BMC Genomics. 2010 Jan 19;11:48. doi: 10.1186/1471-2164-11-48 (PMC2817693; doi:10.1186/1471-2164-11-48)
Supplement: Additional file 4 — Monte Carlo Simulations. The archive contains Ruby scripts used to evaluate statistical significance of overlapping of gene segments and CGIs. Results of simulations with different "fixed" elements (see Methods) are also included. [file 1471-2164-11-48-S4.ZIP › source/ytilib/bismark2sql.rb]

#!/usr/bin/ruby

module Ytilib

require "ytilib.rb"

class Bismark2sql < Bismark
  
  NAMEID_H = {"name" => "name", "id" => "id"}
  BISMARK2SQL = {
    # name => TABLE, attributes, inner_TEXT_ONLY_elements
    # all additional processing should be done in the corresponding functions
    "factor" => ["factor", {}.merge!(NAMEID_H), 
                  {"comment" => "comment", "description" => "description"}],
    "species" => ["species", {"scientific-name" => "scientific_name", "common-name" => "common_name"}.merge!(NAMEID_H)],
    "source" => ["source", {"author" => "author", "year" => "year", "species-id" => "species_id", "motif-id" => "motif_id", "chromosome" => "chromosome",
                  "genome-release" => "genome_release", "factor-name" => "factor_name", "source-id" => "source_id", "type" => "type"}.merge!(NAMEID_H), 
                  {"description" => "description", "reference" => "reference", "comment" => "comment"}],
    "segment" => ["segment", {"chromosome" => "chromosome", "strand" => "strand", "location" => "location",
                  "length" => "length", "type" => "type", "source-id" => "source_id", "locus-name" => "locus_name", "quality" => "quality", 
                  "segment-id" => "segment_id", "species-id" => "species_id", "original-id" => "original_id", "factor-name" => "factor_name"}.merge!(NAMEID_H),
                  {"sequence" => "sequence", "description" => "description", "reference" => "reference", "comment" => "comment"}],
    "word" => ["word", {"source-id" => "source_id", "name" => "name", "motif-id" => "motif_id", "species-id" => "species_id", "factor-name" => "factor_name", "score" => "score"}],
    "motif" => ["motif", {"source-id" => "source_id", "species-id" => "species_id", "factor-name" => "factor_name", "original-id" => "original_id", 
                  "length" => "length"}.merge!(NAMEID_H), 
                  {"consensus" => "consensus", "reg-exp" => "reg_exp", "description" => "description", "reference" => "reference", "comment" => "comment"}],
    "regulator" => ["regulator", {"factor-name" => "factor_name", "target-name" => "target_name", "id" => "id", "segment-id" => "segment_id", "type" => "type",
                    "source-id" => "source_id", "species-id" => "species_id", "original-id" => "original_id"}, 
                  {"description" => "description", "reference" => "reference", "comment" => "comment"}],
    "PWM" => ["pm", {"source-id" => "source_id", "name" => "name", "motif-id" => "motif_id", "factor-name" => "factor_name", "threshold" => "threshold"}],
    "PCM" => ["pm", {"source-id" => "source_id", "name" => "name", "motif-id" => "motif_id", "factor-name" => "factor_name", "threshold" => "threshold"}],
    "PPM" => ["pm", {"source-id" => "source_id", "name" => "name", "motif-id" => "motif_id", "factor-name" => "factor_name", "threshold" => "threshold"}]
  }
  
  def initialize(path = nil, add_dtd = false, verbose = false)
    @verbose = verbose
    super(path, add_dtd)
  end
  
  def sqlize_string(s)
    checkerr("string for sql conversion contains apostrophe") { s.scan(/[']/).size > 0 }
    # (/\(\)/=~s designed for SQL functions handling, like NOW()
    s.empty? ? "NULL" : (/\(\)/=~s ? "#{s}" : "'#{s}'")
  end
  
  def sqilze2values(vals_h)
    keys = vals_h.keys
    key0 = keys.shift
    ret = "(#{key0}"
    keys.each { |name| ret << ", #{name}" }
    ret << ") VALUES('#{vals_h[key0]}'"
    keys.each { |name| ret << ", #{sqlize_string(vals_h[name])}" }
    ret << ")"
  end
  
  def gather_els(element, names)
    ret = {}
    return ret if names == nil
    names.each_key { |xmlname| 
      element.elements.each(xmlname) { |ee|
        if ret[names[xmlname]] == nil
          ret[names[xmlname]] = ee.get_text.to_s
        else
          ret[names[xmlname]] << '\n' << ee.get_text.to_s
        end
      }
    }
    return ret
  end
  
  def gather_atts(element, names)
    ret = {}
    names.each_key { |xmlname| 
      if (av = element.attributes[xmlname]) != nil
        ret[names[xmlname]] = av
      else
        (@att_stack.size-1).downto(0) { |i|
          if (nf_s = @att_stack[i][xmlname]) != nil
            ret[names[xmlname]] = nf_s
            break
          end
        }
      end
    }   
    return ret
  end
  
  def deep_sqlize(element, add_values = {})
    b2s = BISMARK2SQL[element.name]
    add_values[b2s[3]] = element.get_text.value.strip if b2s[3] != nil
    sql_s = "INSERT INTO #{b2s[0]} #{sqilze2values(gather_atts(element, b2s[1]).merge!(gather_els(element, b2s[2])).merge!(add_values))}; #{$/}"
  end
  
  def deep_sqlize_matrix(matrix)
    sql = ""
    matrix.each_element { |e|
      checkerr("bad element inside matrix #{e.name}") { e.name != "pm-column" }
      a, c, g, t = e.elements["a"].get_text.to_s, e.elements["c"].get_text.to_s, e.elements["g"].get_text.to_s, e.elements["t"].get_text.to_s
      position = e.attributes["position"]
      add_values = {"a" => a, "c" => c, "g" => g, "t" => t, "position" => position, "type" => matrix.name}
      sql << deep_sqlize(matrix, add_values)
    }
    return sql
  end
  
  def deep_sqlize_wordlist(wordlist)
    sql = ""
    wordlist.each_element { |e|
      sql << deep_sqlize(e, {"sequence" => e.get_text.to_s})
    }
    return sql
  end
    
  def process(e, level = 0, sql = "")
    report("-"*(level) + e.name + e.attributes.keys.inspect) if @verbose
    case e.name
      when "factor", "species", "regulator"
        sql << deep_sqlize(e)
      when "segment"
        sql << deep_sqlize(e)
        # support for inner segments and regulators
        corr_att = e.attributes.dup
        corr_att["segment-id"] = e.attributes["id"]
        @att_stack << corr_att
          e.each_element{ |ee| process(ee, level+1, sql) }
        @att_stack.pop        
      when "source"
        sql << deep_sqlize(e, {"stamp" => "NOW()"})
      when "smallbismark"
        e.each_element { |ee| process(ee, level+1, sql) }
      when "group"
        if e.elements.size > 0
          @att_stack << e.attributes
          e.each_element{ |ee| process(ee, level+1, sql) }
          @att_stack.pop
        end
      when "motif"
        sql << deep_sqlize(e)
        corr_att = e.attributes.dup
        corr_att["motif-id"] = e.attributes["id"]
        @att_stack << corr_att
          e.each_element{ |ee| process(ee, level+1, sql) }
        @att_stack.pop        
      when "word-list"
        sql << deep_sqlize_wordlist(e)
      when "PWM", "PCM", "PPM"
        sql << deep_sqlize_matrix(e)
      end
    return sql
  end
  
  def sqlize(out_path = nil)
    @att_stack = []
    if out_path != nil
      File.open(out_path, "w+") { |f| f << process(root) } 
    else
      return "" << process(root)
    end
  end
  
  def getSQL(out_path = nil)
    return sqlize(out_path)
  end
  
  def Bismark2sql.sqlize(in_path, out_path)
    sqler = Bismark2sql.new(in_path)
    sqler.sqlize(out_path)
  end
 
end

end
