# Supplementary material for: Intergenic, gene terminal, and intragenic CpG islands in the human genome
Source: BMC Genomics. 2010 Jan 19;11:48. doi: 10.1186/1471-2164-11-48 (PMC2817693; doi:10.1186/1471-2164-11-48)
Supplement: Additional file 4 — Monte Carlo Simulations. The archive contains Ruby scripts used to evaluate statistical significance of overlapping of gene segments and CGIs. Results of simulations with different "fixed" elements (see Methods) are also included. [file 1471-2164-11-48-S4.ZIP › source/ytilib/distroboo.rb]

#!/usr/bin/ruby
class Distroboo
  def initialize(data, col_number = 100, randomize = false)
    Kernel.srand if randomize
    
    @total_count = data.size
    @left_border, @right_border = data.min.to_f, data.max.to_f
    
    if @left_border == @right_border
      @genhist = [@left_border]
      return
    end
    
    @length = @right_border - @left_border
    @step = @length/col_number
    # [left, middle, right]
    @diaps = (0...col_number).to_a.collect { |i| [ @left_border + i*@step, @left_border + (i+0.5)*@step, @left_border + (i+1)*@step] }
    
    @hist = Array.new(@diaps.size + 1)
    @hist.fill(0)
    @total_count = data.size
    data.each { |d|
      
      index = ( (d - @left_border) / @step).floor
      @hist[index] += 1
    }
    
    @hist[-2] += @hist.last
    @hist.pop
    
    # here we need to convert @hist to appopriate form
    @genhist = Array.new(@total_count)
    j, imm_c = 0, 0
    (0...@total_count).each { |i|
      
      if imm_c < @hist[j]
        imm_c += 1
      else
        
        while imm_c >= @hist[j] do
          imm_c = 0
          j += 1
        end
        imm_c += 1
      end
      
      @genhist[i] = @diaps[j][1]
      
    }
    
  end
  
  def rnd
    @genhist[rand(@genhist.size)]
  end
  
  def gather
    (0...@total_count).collect { rnd }
  end
  
  def histogram
    result = []
    @diaps.each_with_index { |diap, i|
      result << {:left => diap[0], :right => diap[2], :value => @hist[i]}
    }
    return result
  end
end
