# Supplementary material for: Intergenic, gene terminal, and intragenic CpG islands in the human genome
Source: BMC Genomics. 2010 Jan 19;11:48. doi: 10.1186/1471-2164-11-48 (PMC2817693; doi:10.1186/1471-2164-11-48)
Supplement: Additional file 4 — Monte Carlo Simulations. The archive contains Ruby scripts used to evaluate statistical significance of overlapping of gene segments and CGIs. Results of simulations with different "fixed" elements (see Methods) are also included. [file 1471-2164-11-48-S4.ZIP › source/ytilib/fixes/hack1.rb]

require 'rexml/formatters/pretty'

module REXML
  module Formatters
    # The Transitive formatter writes an XML document that parses to an
    # identical document as the source document.  This means that no extra
    # whitespace nodes are inserted, and whitespace within text nodes is
    # preserved.  Within these constraints, the document is pretty-printed,
    # with whitespace inserted into the metadata to introduce formatting.
    #
    # Note that this is only useful if the original XML is not already
    # formatted.  Since this formatter does not alter whitespace nodes, the
    # results of formatting already formatted XML will be odd.
    class Transitive < Default
      def initialize( indentation=2 )
        @indentation = indentation
        @level = 0
      end
      
      protected
      def write_element( node, output )
        output << "\n" << ' '*@level
        output << "<#{node.expanded_name}"

        node.attributes.each_attribute do |attr|
          output << " "
          attr.write( output )
        end unless node.attributes.empty?

        if node.children.empty?
          output << "/>"
        else
          output << ">"
          # If compact and all children are text, and if the formatted output
          # is less than the specified width, then try to print everything on
          # one line
          skip = false
          @level += @indentation
          
          only_text = true
          
          node.children.each { |child|
          	only_text = child.is_a?(REXML::Text) && only_text
            write( child, output )
          }
          @level -= @indentation
          output << "#{only_text ? "" : "\n" + ' '*@level}" << "</#{node.expanded_name}>"
        end
        
      end

      def write_text( node, output )
        output << node.to_s()
      end
    end
  end
  
  class Document
    def write( output=$stdout, indent=-1, trans=false, ie_hack=false )
      if xml_decl.encoding != "UTF-8" && !output.kind_of?(Output)
        output = Output.new( output, xml_decl.encoding )
      end
      formatter = if indent > -1
          if trans
            REXML::Formatters::Transitive.new( indent )
          else
            REXML::Formatters::Pretty.new( indent, ie_hack )
          end
        else
          REXML::Formatters::Default.new( ie_hack )
        end
      formatter.write( self, output )
    end
  end
end
