# Supplementary material for: Intergenic, gene terminal, and intragenic CpG islands in the human genome
Source: BMC Genomics. 2010 Jan 19;11:48. doi: 10.1186/1471-2164-11-48 (PMC2817693; doi:10.1186/1471-2164-11-48)
Supplement: Additional file 4 — Monte Carlo Simulations. The archive contains Ruby scripts used to evaluate statistical significance of overlapping of gene segments and CGIs. Results of simulations with different "fixed" elements (see Methods) are also included. [file 1471-2164-11-48-S4.ZIP › source/ytilib/fixes/security1.rb]

#!/usr/bin/ruby
# Copyright (c) 2008 Michael Koziarski <michael@koziarski.com>
# 
# Permission to use, copy, modify, and/or distribute this software for any
# purpose with or without fee is hereby granted, provided that the above
# copyright notice and this permission notice appear in all copies.
# 
# THE SOFTWARE IS PROVIDED "AS IS" AND THE AUTHOR DISCLAIMS ALL WARRANTIES
# WITH REGARD TO THIS SOFTWARE INCLUDING ALL IMPLIED WARRANTIES OF
# MERCHANTABILITY AND FITNESS. IN NO EVENT SHALL THE AUTHOR BE LIABLE FOR
# ANY SPECIAL, DIRECT, INDIRECT, OR CONSEQUENTIAL DAMAGES OR ANY DAMAGES
# WHATSOEVER RESULTING FROM LOSS OF USE, DATA OR PROFITS, WHETHER IN AN
# ACTION OF CONTRACT, NEGLIGENCE OR OTHER TORTIOUS ACTION, ARISING OUT OF
# OR IN CONNECTION WITH THE USE OR PERFORMANCE OF THIS SOFTWARE.

require 'rexml/document'
require 'rexml/entity'

module REXML
  class Entity < Child
    def unnormalized
      document.record_entity_expansion!
      v = value()
      return nil if v.nil?
      @unnormalized = Text::unnormalize(v, parent)
      @unnormalized
    end
  end
  class Document < Element
    @@entity_expansion_limit = 10_000
    def self.entity_expansion_limit= val
      @@entity_expansion_limit = val
    end
    
    def record_entity_expansion!
      @number_of_expansions ||= 0
      @number_of_expansions += 1
      if @number_of_expansions > @@entity_expansion_limit
        raise "Number of entity expansions exceeded, processing aborted."
      end
    end
  end
end
