# Supplementary material for: Intergenic, gene terminal, and intragenic CpG islands in the human genome
Source: BMC Genomics. 2010 Jan 19;11:48. doi: 10.1186/1471-2164-11-48 (PMC2817693; doi:10.1186/1471-2164-11-48)
Supplement: Additional file 4 — Monte Carlo Simulations. The archive contains Ruby scripts used to evaluate statistical significance of overlapping of gene segments and CGIs. Results of simulations with different "fixed" elements (see Methods) are also included. [file 1471-2164-11-48-S4.ZIP › source/ytilib/gnuphist.rb]

#!/usr/bin/ruby
module Ytilib

class Gnuphist
  
  attr_accessor :main_title, :y_title, :addon, :bmargin, :keyplace
  
  def initialize(data_hash, name, main_title = '', x_ticks = nil, titles_order = nil)
  	@addon, @bmargin, @keyplace = nil, 5, 'left'
    if x_ticks != nil
      @data = data_hash
      @titles = titles_order ? titles_order : data_hash.keys.sort
      @name, @x_ticks = name, x_ticks
      @main_title = main_title
      File.open("#{name}.data", "w") { |f|
        @x_ticks.each_with_index { |x, i| 
          f << x
          @titles.each { |title|
            f  << " " << @data[title][i]
          }
          f << $/
        }      
      }
    else
      @data = data_hash
      @titles = [main_title]
      @x_ticks = data_hash.keys.sort
      @name, @main_title = name, main_title
      File.open("#{name}.data", "w") { |f|        
        @x_ticks.each { |tick|
          f  << tick << " " << @data[tick] << $/
        }        
      }
      @add = "set nokey"
    end
  end
  
  def makeplot
    plotf = File.new("#{@name}.plot", "w")
    plotf.puts "set terminal png small font #{Ytilib::FONT_GDDEFAULT} 14 size 1600, 1200"
    plotf.puts "set key #{@keyplace}"
    plotf.puts "set grid"
    plotf.puts "set title '#{@main_title}'"
    plotf.puts "set ylabel '#{@y_title}'"
    plotf.puts "set xtics nomirror rotate by 90"
    plotf.puts "set bmargin #{@bmargin}"
    plotf.puts "set style data histogram"
    plotf.puts "set style histogram cluster gap 1"
    plotf.puts "set style fill solid border -1"
    plotf.puts "set output '#{@name}.png'"    
    plotf.puts @add if @add != nil
    plotf.puts @addon if @addon != nil
    plotf << "plot '#{@name}.data' "    
    k0 = @titles.shift
    plotf << "using 2:xtic(1) t '#{k0}'"
    @titles.each_with_index { |k, i|
      plotf << ", '' using #{i+3} t '#{k}'"
    }
    plotf.close    
    gnuphist = `#{Ytilib::PATH_GNUPLOT} #{@name}.plot`
    gnuphist.each_line { |l|
      report "<gnuplot> #{l.strip}"
    }
    Rekeeper.keepr(@name.to_id, "#{@name}.png", @main_title)
  end
end

end
