# Supplementary material for: Intergenic, gene terminal, and intragenic CpG islands in the human genome
Source: BMC Genomics. 2010 Jan 19;11:48. doi: 10.1186/1471-2164-11-48 (PMC2817693; doi:10.1186/1471-2164-11-48)
Supplement: Additional file 4 — Monte Carlo Simulations. The archive contains Ruby scripts used to evaluate statistical significance of overlapping of gene segments and CGIs. Results of simulations with different "fixed" elements (see Methods) are also included. [file 1471-2164-11-48-S4.ZIP › source/ytilib/infocod.rb]

#!/usr/bin/ruby

class Float
  # Using Stieltjes formula from http://www.luschny.de/math/factorial/approx/SimpleCases.html
  def log_fact
    return 0.0 if self <= 1
    a0 = 1.0/12
    a1 = 1.0/30 
    a2 = 53.0/210
    a3 = 195.0/371
    a4 = 22999.0/22737
    a5 = 29944523.0/19733142
    a6 = 109535241009.0/48264275462
    z_big = self+1;
    (1.0/2)*Math.log(2*Math::PI)+(z_big-1.0/2)*Math.log(z_big)-z_big + a0/(z_big+a1/(z_big+a2/(z_big+a3/(z_big+a4/(z_big+a5/(z_big+a6/z_big))))))
  end
end

class Integer
  def log_fact
    self.to_f.log_fact
  end
end

# Naive version
=begin
class Integer
  @@fact_hash = {}
  def log_fact
    return 0.0 if self == 0
    return nil if self < 0
    if self <= 170
      @@fact_hash[self] = Math.log( lambda { |k| return k if self.times { |i| k *= i.next } }.call(1) )
    else
      return self.to_f.log_fact
    end unless @@fact_hash.has_key?(self)
    return @@fact_hash[self] 
  end
end
=end

module Ytilib
  class PM
    def infocod(position = nil)    
      return infocod_private(position) if position
      (0...@size).collect { |i| infocod_private(i) }
    end
    alias icd infocod
    
    def icd2of4(floor = false)
      i2o4 = n_big_ / 2.0
      i2o4 = i2o4.floor if floor
      ([i2o4, i2o4, 0, 0].inject(0.0) { |sum, k_i| sum += k_i.log_fact  } - @words_count.log_fact ) / @words_count
      # 0 is equal to n_big_ % 2, because 0! = 1!
    end
    
    def icd3of4(floor = false)
      i3o4 = @words_count / 3.0
      i3o4 = i3o4.floor if floor
      ([i3o4, i3o4, i3o4, @words_count % 3].inject(0.0) { |sum, k_i| sum += k_i.log_fact  } - @words_count.log_fact ) / @words_count
    end
    
    def icd4of4(floor = false)
      i4o4 = @words_count / 4.0
      i4o4 = i4o4.floor if floor
      ([i4o4, i4o4, i4o4, i4o4].inject(0.0) { |sum, k_i| sum += k_i.log_fact  } - @words_count.log_fact ) / @words_count
    end
    
  protected
    def infocod_private(position)
      k_i = ['A','C','G','T'].collect { |letter| @matrix[letter][position] }
      ( k_i.inject(0.0) { |sum, k_i| sum += k_i.log_fact  } - @words_count.log_fact ) / @words_count
    end
  end
  
  class PPM
    def to_pcm(words_count = nil)
      @words_count = words_count if words_count
      checkerr("words count is not specified") { !@words_count }
      counts = PM.new_matrix(@size)
      (0...size).each { |i|
        ['A', 'C', 'G', 'T'].each { |l|
          counts[l][i] = @matrix[l][i] * @words_count
        }
      }
      return PM.new(size, counts)
    end
    
    def infocod(words_count = nil)
      return to_pcm.infocod(words_count)
    end
  end
end
