# Supplementary material for: Intergenic, gene terminal, and intragenic CpG islands in the human genome
Source: BMC Genomics. 2010 Jan 19;11:48. doi: 10.1186/1471-2164-11-48 (PMC2817693; doi:10.1186/1471-2164-11-48)
Supplement: Additional file 4 — Monte Carlo Simulations. The archive contains Ruby scripts used to evaluate statistical significance of overlapping of gene segments and CGIs. Results of simulations with different "fixed" elements (see Methods) are also included. [file 1471-2164-11-48-S4.ZIP › source/ytilib/linux.rb]

#!/usr/bin/ruby
module Ytilib
  DUMMY = :dummy
  MYSQL_UNIX_ADDR = "/var/run/mysqld/mysqld.sock"
  MYSQL_HOST = "localhost"
  MYSQL_USER = "root"
  MYSQL_PASSWORD = ""
  PATH_GLOBAL = "/home/llib/Gbx/"
  PATH_STORE = PATH_GLOBAL + "store/"
  PATH_EXTLZ = PATH_GLOBAL + "extlz/"
  PATH_SESIMCMC = PATH_EXTLZ + "SeSiMCMC"
  PATH_BLAT = PATH_EXTLZ + "blat"
  PATH_AHOPRO = PATH_EXTLZ + "ahokocc"
  PATH_RUBY = PATH_GLOBAL + "ruby/"
  PATH_YTILIB = PATH_RUBY + "ytilib/"
  FONT_GDDEFAULT = 'FreeSansBold'
  FONT_GDFONTPATH = '/usr/share/fonts/truetype/freefont/'
  PATH_GNUPLOT = "GDFONTPATH=\"#{Ytilib::FONT_GDFONTPATH}\" gnuplot"
end
