# Supplementary material for: Intergenic, gene terminal, and intragenic CpG islands in the human genome
Source: BMC Genomics. 2010 Jan 19;11:48. doi: 10.1186/1471-2164-11-48 (PMC2817693; doi:10.1186/1471-2164-11-48)
Supplement: Additional file 4 — Monte Carlo Simulations. The archive contains Ruby scripts used to evaluate statistical significance of overlapping of gene segments and CGIs. Results of simulations with different "fixed" elements (see Methods) are also included. [file 1471-2164-11-48-S4.ZIP › source/ytilib/mysql.rb]

#!/usr/bin/ruby
module Ytilib
# $Id: mysql.rb,v 1.24 2005/02/12 11:37:15 tommy Exp $
#
# Copyright (C) 2003-2005 TOMITA Masahiro
# tommy@tmtm.org
#
# small hack - LLIB, 2007

require 'ytilib.rb'

class Mysql

  VERSION = "4.0-ruby-0.2.5"

  require "socket"

  MAX_PACKET_LENGTH = 256*256*256-1
  MAX_ALLOWED_PACKET = 1024*1024*1024
  MYSQL_UNIX_ADDR = Ytilib::MYSQL_UNIX_ADDR
  MYSQL_PORT = 3306
  PROTOCOL_VERSION = 10

  # Command
  COM_SLEEP		= 0
  COM_QUIT		= 1
  COM_INIT_DB		= 2
  COM_QUERY		= 3
  COM_FIELD_LIST	= 4
  COM_CREATE_DB		= 5
  COM_DROP_DB		= 6
  COM_REFRESH		= 7
  COM_SHUTDOWN		= 8
  COM_STATISTICS	= 9
  COM_PROCESS_INFO	= 10
  COM_CONNECT		= 11
  COM_PROCESS_KILL	= 12
  COM_DEBUG		= 13
  COM_PING		= 14
  COM_TIME		= 15
  COM_DELAYED_INSERT	= 16
  COM_CHANGE_USER	= 17
  COM_BINLOG_DUMP	= 18
  COM_TABLE_DUMP	= 19
  COM_CONNECT_OUT	= 20
  COM_REGISTER_SLAVE	= 21

  # Client flag
  CLIENT_LONG_PASSWORD	= 1
  CLIENT_FOUND_ROWS	= 1 << 1
  CLIENT_LONG_FLAG	= 1 << 2
  CLIENT_CONNECT_WITH_DB= 1 << 3
  CLIENT_NO_SCHEMA	= 1 << 4
  CLIENT_COMPRESS	= 1 << 5
  CLIENT_ODBC		= 1 << 6
  CLIENT_LOCAL_FILES	= 1 << 7
  CLIENT_IGNORE_SPACE	= 1 << 8
  CLIENT_INTERACTIVE	= 1 << 10
  CLIENT_SSL		= 1 << 11
  CLIENT_IGNORE_SIGPIPE	= 1 << 12
  CLIENT_TRANSACTIONS	= 1 << 13
  CLIENT_CAPABILITIES = CLIENT_LONG_PASSWORD|CLIENT_LONG_FLAG|CLIENT_TRANSACTIONS

  # Connection Option
  OPT_CONNECT_TIMEOUT	= 0
  OPT_COMPRESS		= 1
  OPT_NAMED_PIPE	= 2
  INIT_COMMAND		= 3
  READ_DEFAULT_FILE	= 4
  READ_DEFAULT_GROUP	= 5
  SET_CHARSET_DIR	= 6
  SET_CHARSET_NAME	= 7
  OPT_LOCAL_INFILE	= 8

  # Server Status
  SERVER_STATUS_IN_TRANS	= 1
  SERVER_STATUS_AUTOCOMMIT	= 2

  # Refresh parameter
  REFRESH_GRANT		= 1
  REFRESH_LOG		= 2
  REFRESH_TABLES	= 4
  REFRESH_HOSTS		= 8
  REFRESH_STATUS	= 16
  REFRESH_THREADS	= 32
  REFRESH_SLAVE		= 64
  REFRESH_MASTER	= 128

  def initialize(*args)
    @client_flag = 0
    @max_allowed_packet = MAX_ALLOWED_PACKET
    @query_with_result = true
    @status = :STATUS_READY
    if args[0] != :INIT then
      real_connect(*args)
    end
  end

  def real_connect(host=nil, user=nil, passwd=nil, db=nil, port=nil, socket=nil, flag=nil)
    @server_status = SERVER_STATUS_AUTOCOMMIT
    if (host == nil or host == "localhost") and defined? UNIXSocket then
      unix_socket = socket || ENV["MYSQL_UNIX_PORT"] || MYSQL_UNIX_ADDR
      sock = UNIXSocket::new(unix_socket)
      @host_info = Error::err(Error::CR_LOCALHOST_CONNECTION)
      @unix_socket = unix_socket
    else      
      sock = TCPSocket::new(host, port||ENV["MYSQL_TCP_PORT"]||(Socket::getservbyname("mysql","tcp") rescue MYSQL_PORT))
      @host_info = sprintf Error::err(Error::CR_TCP_CONNECTION), host
    end
    @host = host ? host.dup : nil
    sock.setsockopt Socket::SOL_SOCKET, Socket::SO_KEEPALIVE, true
    @net = Net::new sock

    a = read
    @protocol_version = a.slice!(0)
    @server_version, a = a.split(/\0/,2)
    @thread_id, @scramble_buff = a.slice!(0,13).unpack("La8")
    if a.size >= 2 then
      @server_capabilities, = a.slice!(0,2).unpack("v")
    end
    if a.size >= 16 then
      @server_language, @server_status = a.unpack("cv")
    end

    flag = 0 if flag == nil
    flag |= @client_flag | CLIENT_CAPABILITIES
    flag |= CLIENT_CONNECT_WITH_DB if db
    data = Net::int2str(flag)+Net::int3str(@max_allowed_packet)+(user||"")+"\0"+scramble(passwd, @scramble_buff, @protocol_version==9)
    if db and @server_capabilities & CLIENT_CONNECT_WITH_DB != 0 then
      data << "\0"+db
      @db = db.dup
    end
    write data
    read
    ObjectSpace.define_finalizer(self, Mysql.finalizer(@net))
    self
  end
  alias :connect :real_connect

  def escape_string(str)
    Mysql::escape_string str
  end
  alias :quote :escape_string

  def get_client_info()
    VERSION
  end
  alias :client_info :get_client_info

  def options(option, arg=nil)
    if option == OPT_LOCAL_INFILE then
      if arg == false or arg == 0 then
	@client_flag &= ~CLIENT_LOCAL_FILES
      else
	@client_flag |= CLIENT_LOCAL_FILES
      end
    else
      raise "not implemented"
    end
  end

  def real_query(query)
    command COM_QUERY, query, true
    read_query_result
    self
  end

  def use_result()
    if @status != :STATUS_GET_RESULT then
      error Error::CR_COMMANDS_OUT_OF_SYNC
    end
    res = Result::new self, @fields, @field_count
    @status = :STATUS_USE_RESULT
    res
  end

  def store_result()
    if @status != :STATUS_GET_RESULT then
      error Error::CR_COMMANDS_OUT_OF_SYNC
    end
    @status = :STATUS_READY
    data = read_rows @field_count
    res = Result::new self, @fields, @field_count, data
    @fields = nil
    @affected_rows = data.length
    res
  end

  def change_user(user="", passwd="", db="")
    data = user+"\0"+scramble(passwd, @scramble_buff, @protocol_version==9)+"\0"+db
    command COM_CHANGE_USER, data
    @user = user
    @passwd = passwd
    @db = db
  end

  def character_set_name()
    raise "not implemented"
  end

  def close()
    @status = :STATUS_READY
    command COM_QUIT, nil, true
    @net.close
    self
  end

  def create_db(db)
    command COM_CREATE_DB, db
    self
  end

  def drop_db(db)
    command COM_DROP_DB, db
    self
  end

  def dump_debug_info()
    command COM_DEBUG
    self
  end

  def get_host_info()
    @host_info
  end
  alias :host_info :get_host_info

  def get_proto_info()
    @protocol_version
  end
  alias :proto_info :get_proto_info

  def get_server_info()
    @server_version
  end
  alias :server_info :get_server_info

  def kill(id)
    command COM_PROCESS_KILL, Net::int4str(id)
    self
  end

  def list_dbs(db=nil)
    real_query "show databases #{db}"
    @status = :STATUS_READY
    read_rows(1).flatten
  end

  def list_fields(table, field=nil)
    command COM_FIELD_LIST, "#{table}\0#{field}", true
    f = read_rows 6
    fields = unpack_fields(f, @server_capabilities & CLIENT_LONG_FLAG != 0)
    res = Result::new self, fields, f.length
    res.eof = true
    res
  end

  def list_processes()
    data = command COM_PROCESS_INFO
    @field_count = get_length data
    fields = read_rows 5
    @fields = unpack_fields(fields, @server_capabilities & CLIENT_LONG_FLAG != 0)
    @status = :STATUS_GET_RESULT
    store_result
  end

  def list_tables(table=nil)
    real_query "show tables #{table}"
    @status = :STATUS_READY
    read_rows(1).flatten
  end

  def ping()
    command COM_PING
    self
  end

  def query(query)
    real_query query
    if not @query_with_result then
      return self
    end
    if @field_count == 0 then
      return nil
    end
    store_result
  end

  def refresh(r)
    command COM_REFRESH, r.chr
    self
  end

  def reload()
    refresh REFRESH_GRANT
    self
  end

  def select_db(db)
    command COM_INIT_DB, db
    @db = db
    self
  end

  def shutdown()
    command COM_SHUTDOWN
    self
  end

  def stat()
    command COM_STATISTICS
  end

  attr_reader :info, :insert_id, :affected_rows, :field_count, :thread_id
  attr_accessor :query_with_result, :status

  def read_one_row(field_count)
    data = read
    return if data[0] == 254 and data.length == 1
    rec = []
    field_count.times do
      len = get_length data
      if len == nil then
	rec << len
      else
	rec << data.slice!(0,len)
      end
    end
    rec
  end

  def skip_result()
    if @status == :STATUS_USE_RESULT then
      loop do
	data = read
	break if data[0] == 254 and data.length == 1
      end
      @status = :STATUS_READY
    end
  end

  def inspect()
    "#<#{self.class}>"
  end

  private

  def read_query_result()
    data = read
    @field_count = get_length(data)
    if @field_count == nil then		# LOAD DATA LOCAL INFILE
      File::open(data) do |f|
	write f.read
      end
      write ""		# mark EOF
      data = read
      @field_count = get_length(data)
    end
    if @field_count == 0 then
      @affected_rows = get_length(data, true)
      @insert_id = get_length(data, true)
      if @server_capabilities & CLIENT_TRANSACTIONS != 0 then
	a = data.slice!(0,2)
	@server_status = a[0]+a[1]*256
      end
      if data.size > 0 and get_length(data) then
	@info = data
      end
    else
      @extra_info = get_length(data, true)
      fields = read_rows 5
      @fields = unpack_fields(fields, @server_capabilities & CLIENT_LONG_FLAG != 0)
      @status = :STATUS_GET_RESULT
    end
    self
  end

  def unpack_fields(data, long_flag_protocol)
    ret = []
    data.each do |f|
      table = org_table = f[0]
      name = f[1]
      length = f[2][0]+f[2][1]*256+f[2][2]*256*256
      type = f[3][0]
      if long_flag_protocol then
	flags = f[4][0]+f[4][1]*256
	decimals = f[4][2]
      else
	flags = f[4][0]
	decimals = f[4][1]
      end
      def_value = f[5]
      max_length = 0
      ret << Field::new(table, org_table, name, length, type, flags, decimals, def_value, max_length)
    end
    ret
  end

  def read_rows(field_count)
    ret = []
    while rec = read_one_row(field_count) do
      ret << rec
    end
    ret
  end

  def get_length(data, longlong=nil)
    return if data.length == 0
    c = data.slice!(0)
    case c
    when 251
      return nil
    when 252
      a = data.slice!(0,2)
      return a[0]+a[1]*256
    when 253
      a = data.slice!(0,3)
      return a[0]+a[1]*256+a[2]*256**2
    when 254
      a = data.slice!(0,8)
      if longlong then
	return a[0]+a[1]*256+a[2]*256**2+a[3]*256**3+
	  a[4]*256**4+a[5]*256**5+a[6]*256**6+a[7]*256**7
      else
	return a[0]+a[1]*256+a[2]*256**2+a[3]*256**3
      end
    else
      c
    end
  end

  def command(cmd, arg=nil, skip_check=nil)
    unless @net then
      error Error::CR_SERVER_GONE_ERROR
    end
    if @status != :STATUS_READY then
      error Error::CR_COMMANDS_OUT_OF_SYNC
    end
    @net.clear
    write cmd.chr+(arg||"")
    read unless skip_check
  end

  def read()
    unless @net then
      error Error::CR_SERVER_GONE_ERROR
    end
    a = @net.read
    if a[0] == 255 then
      if a.length > 3 then
	@errno = a[1]+a[2]*256
	@error = a[3 .. -1]
      else
	@errno = Error::CR_UNKNOWN_ERROR
	@error = Error::err @errno
      end
      raise Error::new(@errno, @error)
    end
    a
  end

  def write(arg)
    unless @net then
      error Error::CR_SERVER_GONE_ERROR
    end
    @net.write arg
  end

  def hash_password(password)
    nr = 1345345333
    add = 7
    nr2 = 0x12345671
    password.each_byte do |i|
      next if i == 0x20 or i == 9
      nr ^= (((nr & 63) + add) * i) + (nr << 8)
      nr2 += (nr2 << 8) ^ nr
      add += i
    end
    [nr & ((1 << 31) - 1), nr2 & ((1 << 31) - 1)]
  end

  def scramble(password, message, old_ver)
    return "" if password == nil or password == ""
    raise "old version password is not implemented" if old_ver
    hash_pass = hash_password password
    hash_message = hash_password message
    rnd = Random::new hash_pass[0] ^ hash_message[0], hash_pass[1] ^ hash_message[1]
    to = []
    1.upto(message.length) do
      to << ((rnd.rnd*31)+64).floor
    end
    extra = (rnd.rnd*31).floor
    to.map! do |t| (t ^ extra).chr end
    to.join
  end

  def error(errno)
    @errno = errno
    @error = Error::err errno
    raise Error::new(@errno, @error)
  end

  class Result
    def initialize(mysql, fields, field_count, data=nil)
      @handle = mysql
      @fields = fields
      @field_count = field_count
      @data = data
      @current_field = 0
      @current_row = 0
      @eof = false
      @row_count = 0
    end
    attr_accessor :eof

    def data_seek(n)
      @current_row = n
    end

    def fetch_field()
      return if @current_field >= @field_count
      f = @fields[@current_field]
      @current_field += 1
      f
    end

    def fetch_fields()
      @fields
    end

    def fetch_field_direct(n)
      @fields[n]
    end

    def fetch_lengths()
      @data ? @data[@current_row].map{|i| i ? i.length : 0} : @lengths
    end

    def fetch_row()
      if @data then
	if @current_row >= @data.length then
	  @handle.status = :STATUS_READY
	  return
	end
	ret = @data[@current_row]
	@current_row += 1
      else
	return if @eof
	ret = @handle.read_one_row @field_count
	if ret == nil then
	  @eof = true
	  return
	end
	@lengths = ret.map{|i| i ? i.length : 0}
	@row_count += 1
      end
      ret
    end

    def fetch_hash(with_table=nil)
      row = fetch_row
      return if row == nil
      hash = {}
      @fields.each_index do |i|
	f = with_table ? @fields[i].table+"."+@fields[i].name : @fields[i].name
	hash[f] = row[i]
      end
      hash
    end

    def field_seek(n)
      @current_field = n
    end

    def field_tell()
      @current_field
    end

    def free()
      @handle.skip_result
      @handle = @fields = @data = nil
      GC::start
    end

    def num_fields()
      @field_count
    end

    def num_rows()
      @data ? @data.length : @row_count
    end

    def row_seek(n)
      @current_row = n
    end

    def row_tell()
      @current_row
    end

    def each()
      while row = fetch_row do
	yield row
      end
    end

    def each_hash(with_table=nil)
      while hash = fetch_hash(with_table) do
	yield hash
      end
    end

    def inspect()
      "#<#{self.class}>"
    end

  end

  class Field
    # Field type
    TYPE_DECIMAL = 0
    TYPE_TINY = 1
    TYPE_SHORT = 2
    TYPE_LONG = 3
    TYPE_FLOAT = 4
    TYPE_DOUBLE = 5
    TYPE_NULL = 6
    TYPE_TIMESTAMP = 7
    TYPE_LONGLONG = 8
    TYPE_INT24 = 9
    TYPE_DATE = 10
    TYPE_TIME = 11
    TYPE_DATETIME = 12
    TYPE_YEAR = 13
    TYPE_NEWDATE = 14
    TYPE_ENUM = 247
    TYPE_SET = 248
    TYPE_TINY_BLOB = 249
    TYPE_MEDIUM_BLOB = 250
    TYPE_LONG_BLOB = 251
    TYPE_BLOB = 252
    TYPE_VAR_STRING = 253
    TYPE_STRING = 254
    TYPE_GEOMETRY = 255
    TYPE_CHAR = TYPE_TINY
    TYPE_INTERVAL = TYPE_ENUM

    # Flag
    NOT_NULL_FLAG = 1
    PRI_KEY_FLAG = 2
    UNIQUE_KEY_FLAG  = 4
    MULTIPLE_KEY_FLAG  = 8
    BLOB_FLAG = 16
    UNSIGNED_FLAG = 32
    ZEROFILL_FLAG = 64
    BINARY_FLAG = 128
    ENUM_FLAG = 256
    AUTO_INCREMENT_FLAG = 512
    TIMESTAMP_FLAG  = 1024
    SET_FLAG = 2048
    NUM_FLAG = 32768
    PART_KEY_FLAG = 16384
    GROUP_FLAG = 32768
    UNIQUE_FLAG = 65536

    def initialize(table, org_table, name, length, type, flags, decimals, def_value, max_length)
      @table = table
      @org_table = org_table
      @name = name
      @length = length
      @type = type
      @flags = flags
      @decimals = decimals
      @def = def_value
      @max_length = max_length
      if (type <= TYPE_INT24 and (type != TYPE_TIMESTAMP or length == 14 or length == 8)) or type == TYPE_YEAR then
	@flags |= NUM_FLAG
      end
    end
    attr_reader :table, :org_table, :name, :length, :type, :flags, :decimals, :def, :max_length

    def inspect()
      "#<#{self.class}:#{@name}>"
    end
  end

  class Error < StandardError
    # Server Error
    ER_HASHCHK			= 1000
    ER_NISAMCHK			= 1001
    ER_NO			= 1002
    ER_YES			= 1003
    ER_CANT_CREATE_FILE		= 1004
    ER_CANT_CREATE_TABLE	= 1005
    ER_CANT_CREATE_DB		= 1006
    ER_DB_CREATE_EXISTS		= 1007
    ER_DB_DROP_EXISTS		= 1008
    ER_DB_DROP_DELETE		= 1009
    ER_DB_DROP_RMDIR		= 1010
    ER_CANT_DELETE_FILE		= 1011
    ER_CANT_FIND_SYSTEM_REC	= 1012
    ER_CANT_GET_STAT		= 1013
    ER_CANT_GET_WD		= 1014
    ER_CANT_LOCK		= 1015
    ER_CANT_OPEN_FILE		= 1016
    ER_FILE_NOT_FOUND		= 1017
    ER_CANT_READ_DIR		= 1018
    ER_CANT_SET_WD		= 1019
    ER_CHECKREAD		= 1020
    ER_DISK_FULL		= 1021
    ER_DUP_KEY			= 1022
    ER_ERROR_ON_CLOSE		= 1023
    ER_ERROR_ON_READ		= 1024
    ER_ERROR_ON_RENAME		= 1025
    ER_ERROR_ON_WRITE		= 1026
    ER_FILE_USED		= 1027
    ER_FILSORT_ABORT		= 1028
    ER_FORM_NOT_FOUND		= 1029
    ER_GET_ERRNO		= 1030
    ER_ILLEGAL_HA		= 1031
    ER_KEY_NOT_FOUND		= 1032
    ER_NOT_FORM_FILE		= 1033
    ER_NOT_KEYFILE		= 1034
    ER_OLD_KEYFILE		= 1035
    ER_OPEN_AS_READONLY		= 1036
    ER_OUTOFMEMORY		= 1037
    ER_OUT_OF_SORTMEMORY	= 1038
    ER_UNEXPECTED_EOF		= 1039
    ER_CON_COUNT_ERROR		= 1040
    ER_OUT_OF_RESOURCES		= 1041
    ER_BAD_HOST_ERROR		= 1042
    ER_HANDSHAKE_ERROR		= 1043
    ER_DBACCESS_DENIED_ERROR	= 1044
    ER_ACCESS_DENIED_ERROR	= 1045
    ER_NO_DB_ERROR		= 1046
    ER_UNKNOWN_COM_ERROR	= 1047
    ER_BAD_NULL_ERROR		= 1048
    ER_BAD_DB_ERROR		= 1049
    ER_TABLE_EXISTS_ERROR	= 1050
    ER_BAD_TABLE_ERROR		= 1051
    ER_NON_UNIQ_ERROR		= 1052
    ER_SERVER_SHUTDOWN		= 1053
    ER_BAD_FIELD_ERROR		= 1054
    ER_WRONG_FIELD_WITH_GROUP	= 1055
    ER_WRONG_GROUP_FIELD	= 1056
    ER_WRONG_SUM_SELECT		= 1057
    ER_WRONG_VALUE_COUNT	= 1058
    ER_TOO_LONG_IDENT		= 1059
    ER_DUP_FIELDNAME		= 1060
    ER_DUP_KEYNAME		= 1061
    ER_DUP_ENTRY		= 1062
    ER_WRONG_FIELD_SPEC		= 1063
    ER_PARSE_ERROR		= 1064
    ER_EMPTY_QUERY		= 1065
    ER_NONUNIQ_TABLE		= 1066
    ER_INVALID_DEFAULT		= 1067
    ER_MULTIPLE_PRI_KEY		= 1068
    ER_TOO_MANY_KEYS		= 1069
    ER_TOO_MANY_KEY_PARTS	= 1070
    ER_TOO_LONG_KEY		= 1071
    ER_KEY_COLUMN_DOES_NOT_EXITS	= 1072
    ER_BLOB_USED_AS_KEY		= 1073
    ER_TOO_BIG_FIELDLENGTH	= 1074
    ER_WRONG_AUTO_KEY		= 1075
    ER_READY			= 1076
    ER_NORMAL_SHUTDOWN		= 1077
    ER_GOT_SIGNAL		= 1078
    ER_SHUTDOWN_COMPLETE	= 1079
    ER_FORCING_CLOSE		= 1080
    ER_IPSOCK_ERROR		= 1081
    ER_NO_SUCH_INDEX		= 1082
    ER_WRONG_FIELD_TERMINATORS	= 1083
    ER_BLOBS_AND_NO_TERMINATED	= 1084
    ER_TEXTFILE_NOT_READABLE	= 1085
    ER_FILE_EXISTS_ERROR	= 1086
    ER_LOAD_INFO		= 1087
    ER_ALTER_INFO		= 1088
    ER_WRONG_SUB_KEY		= 1089
    ER_CANT_REMOVE_ALL_FIELDS	= 1090
    ER_CANT_DROP_FIELD_OR_KEY	= 1091
    ER_INSERT_INFO		= 1092
    ER_INSERT_TABLE_USED	= 1093
    ER_NO_SUCH_THREAD		= 1094
    ER_KILL_DENIED_ERROR	= 1095
    ER_NO_TABLES_USED		= 1096
    ER_TOO_BIG_SET		= 1097
    ER_NO_UNIQUE_LOGFILE	= 1098
    ER_TABLE_NOT_LOCKED_FOR_WRITE	= 1099
    ER_TABLE_NOT_LOCKED		= 1100
    ER_BLOB_CANT_HAVE_DEFAULT	= 1101
    ER_WRONG_DB_NAME		= 1102
    ER_WRONG_TABLE_NAME		= 1103
    ER_TOO_BIG_SELECT		= 1104
    ER_UNKNOWN_ERROR		= 1105
    ER_UNKNOWN_PROCEDURE	= 1106
    ER_WRONG_PARAMCOUNT_TO_PROCEDURE	= 1107
    ER_WRONG_PARAMETERS_TO_PROCEDURE	= 1108
    ER_UNKNOWN_TABLE		= 1109
    ER_FIELD_SPECIFIED_TWICE	= 1110
    ER_INVALID_GROUP_FUNC_USE	= 1111
    ER_UNSUPPORTED_EXTENSION	= 1112
    ER_TABLE_MUST_HAVE_COLUMNS	= 1113
    ER_RECORD_FILE_FULL		= 1114
    ER_UNKNOWN_CHARACTER_SET	= 1115
    ER_TOO_MANY_TABLES		= 1116
    ER_TOO_MANY_FIELDS		= 1117
    ER_TOO_BIG_ROWSIZE		= 1118
    ER_STACK_OVERRUN		= 1119
    ER_WRONG_OUTER_JOIN		= 1120
    ER_NULL_COLUMN_IN_INDEX	= 1121
    ER_CANT_FIND_UDF		= 1122
    ER_CANT_INITIALIZE_UDF	= 1123
    ER_UDF_NO_PATHS		= 1124
    ER_UDF_EXISTS		= 1125
    ER_CANT_OPEN_LIBRARY	= 1126
    ER_CANT_FIND_DL_ENTRY	= 1127
    ER_FUNCTION_NOT_DEFINED	= 1128
    ER_HOST_IS_BLOCKED		= 1129
    ER_HOST_NOT_PRIVILEGED	= 1130
    ER_PASSWORD_ANONYMOUS_USER	= 1131
    ER_PASSWORD_NOT_ALLOWED	= 1132
    ER_PASSWORD_NO_MATCH	= 1133
    ER_UPDATE_INFO		= 1134
    ER_CANT_CREATE_THREAD	= 1135
    ER_WRONG_VALUE_COUNT_ON_ROW	= 1136
    ER_CANT_REOPEN_TABLE	= 1137
    ER_INVALID_USE_OF_NULL	= 1138
    ER_REGEXP_ERROR		= 1139
    ER_MIX_OF_GROUP_FUNC_AND_FIELDS	= 1140
    ER_NONEXISTING_GRANT	= 1141
    ER_TABLEACCESS_DENIED_ERROR	= 1142
    ER_COLUMNACCESS_DENIED_ERROR	= 1143
    ER_ILLEGAL_GRANT_FOR_TABLE	= 1144
    ER_GRANT_WRONG_HOST_OR_USER	= 1145
    ER_NO_SUCH_TABLE		= 1146
    ER_NONEXISTING_TABLE_GRANT	= 1147
    ER_NOT_ALLOWED_COMMAND	= 1148
    ER_SYNTAX_ERROR		= 1149
    ER_DELAYED_CANT_CHANGE_LOCK	= 1150
    ER_TOO_MANY_DELAYED_THREADS	= 1151
    ER_ABORTING_CONNECTION	= 1152
    ER_NET_PACKET_TOO_LARGE	= 1153
    ER_NET_READ_ERROR_FROM_PIPE	= 1154
    ER_NET_FCNTL_ERROR		= 1155
    ER_NET_PACKETS_OUT_OF_ORDER	= 1156
    ER_NET_UNCOMPRESS_ERROR	= 1157
    ER_NET_READ_ERROR		= 1158
    ER_NET_READ_INTERRUPTED	= 1159
    ER_NET_ERROR_ON_WRITE	= 1160
    ER_NET_WRITE_INTERRUPTED	= 1161
    ER_TOO_LONG_STRING		= 1162
    ER_TABLE_CANT_HANDLE_BLOB	= 1163
    ER_TABLE_CANT_HANDLE_AUTO_INCREMENT	= 1164
    ER_DELAYED_INSERT_TABLE_LOCKED	= 1165
    ER_WRONG_COLUMN_NAME	= 1166
    ER_WRONG_KEY_COLUMN		= 1167
    ER_WRONG_MRG_TABLE		= 1168
    ER_DUP_UNIQUE		= 1169
    ER_BLOB_KEY_WITHOUT_LENGTH	= 1170
    ER_PRIMARY_CANT_HAVE_NULL	= 1171
    ER_TOO_MANY_ROWS		= 1172
    ER_REQUIRES_PRIMARY_KEY	= 1173
    ER_NO_RAID_COMPILED		= 1174
    ER_UPDATE_WITHOUT_KEY_IN_SAFE_MODE	= 1175
    ER_KEY_DOES_NOT_EXITS	= 1176
    ER_CHECK_NO_SUCH_TABLE	= 1177
    ER_CHECK_NOT_IMPLEMENTED	= 1178
    ER_CANT_DO_THIS_DURING_AN_TRANSACTION	= 1179
    ER_ERROR_DURING_COMMIT	= 1180
    ER_ERROR_DURING_ROLLBACK	= 1181
    ER_ERROR_DURING_FLUSH_LOGS	= 1182
    ER_ERROR_DURING_CHECKPOINT	= 1183
    ER_NEW_ABORTING_CONNECTION	= 1184
    ER_DUMP_NOT_IMPLEMENTED   	= 1185
    ER_FLUSH_MASTER_BINLOG_CLOSED	= 1186
    ER_INDEX_REBUILD 		= 1187
    ER_MASTER			= 1188
    ER_MASTER_NET_READ		= 1189
    ER_MASTER_NET_WRITE		= 1190
    ER_FT_MATCHING_KEY_NOT_FOUND	= 1191
    ER_LOCK_OR_ACTIVE_TRANSACTION	= 1192
    ER_UNKNOWN_SYSTEM_VARIABLE	= 1193
    ER_CRASHED_ON_USAGE		= 1194
    ER_CRASHED_ON_REPAIR	= 1195
    ER_WARNING_NOT_COMPLETE_ROLLBACK	= 1196
    ER_TRANS_CACHE_FULL		= 1197
    ER_SLAVE_MUST_STOP		= 1198
    ER_SLAVE_NOT_RUNNING	= 1199
    ER_BAD_SLAVE		= 1200
    ER_MASTER_INFO		= 1201
    ER_SLAVE_THREAD		= 1202
    ER_TOO_MANY_USER_CONNECTIONS	= 1203
    ER_SET_CONSTANTS_ONLY	= 1204
    ER_LOCK_WAIT_TIMEOUT	= 1205
    ER_LOCK_TABLE_FULL		= 1206
    ER_READ_ONLY_TRANSACTION	= 1207
    ER_DROP_DB_WITH_READ_LOCK	= 1208
    ER_CREATE_DB_WITH_READ_LOCK	= 1209
    ER_WRONG_ARGUMENTS		= 1210
    ER_NO_PERMISSION_TO_CREATE_USER	= 1211
    ER_UNION_TABLES_IN_DIFFERENT_DIR	= 1212
    ER_LOCK_DEADLOCK		= 1213
    ER_TABLE_CANT_HANDLE_FULLTEXT	= 1214
    ER_CANNOT_ADD_FOREIGN	= 1215
    ER_NO_REFERENCED_ROW	= 1216
    ER_ROW_IS_REFERENCED	= 1217
    ER_CONNECT_TO_MASTER	= 1218
    ER_QUERY_ON_MASTER		= 1219
    ER_ERROR_WHEN_EXECUTING_COMMAND	= 1220
    ER_WRONG_USAGE		= 1221
    ER_WRONG_NUMBER_OF_COLUMNS_IN_SELECT	= 1222
    ER_CANT_UPDATE_WITH_READLOCK	= 1223
    ER_MIXING_NOT_ALLOWED	= 1224
    ER_DUP_ARGUMENT		= 1225
    ER_USER_LIMIT_REACHED	= 1226
    ER_SPECIFIC_ACCESS_DENIED_ERROR	= 1227
    ER_LOCAL_VARIABLE		= 1228
    ER_GLOBAL_VARIABLE		= 1229
    ER_NO_DEFAULT		= 1230
    ER_WRONG_VALUE_FOR_VAR	= 1231
    ER_WRONG_TYPE_FOR_VAR	= 1232
    ER_VAR_CANT_BE_READ		= 1233
    ER_CANT_USE_OPTION_HERE	= 1234
    ER_NOT_SUPPORTED_YET   	= 1235
    ER_MASTER_FATAL_ERROR_READING_BINLOG	= 1236
    ER_SLAVE_IGNORED_TABLE	= 1237
    ER_ERROR_MESSAGES 		= 238

    # Client Error
    CR_MIN_ERROR		= 2000
    CR_MAX_ERROR		= 2999
    CR_UNKNOWN_ERROR		= 2000
    CR_SOCKET_CREATE_ERROR	= 2001
    CR_CONNECTION_ERROR		= 2002
    CR_CONN_HOST_ERROR		= 2003
    CR_IPSOCK_ERROR		= 2004
    CR_UNKNOWN_HOST		= 2005
    CR_SERVER_GONE_ERROR	= 2006
    CR_VERSION_ERROR		= 2007
    CR_OUT_OF_MEMORY		= 2008
    CR_WRONG_HOST_INFO		= 2009
    CR_LOCALHOST_CONNECTION	= 2010
    CR_TCP_CONNECTION		= 2011
    CR_SERVER_HANDSHAKE_ERR	= 2012
    CR_SERVER_LOST		= 2013
    CR_COMMANDS_OUT_OF_SYNC	= 2014
    CR_NAMEDPIPE_CONNECTION	= 2015
    CR_NAMEDPIPEWAIT_ERROR	= 2016
    CR_NAMEDPIPEOPEN_ERROR	= 2017
    CR_NAMEDPIPESETSTATE_ERROR	= 2018
    CR_CANT_READ_CHARSET	= 2019
    CR_NET_PACKET_TOO_LARGE	= 2020
    CR_EMBEDDED_CONNECTION	= 2021
    CR_PROBE_SLAVE_STATUS	= 2022
    CR_PROBE_SLAVE_HOSTS	= 2023
    CR_PROBE_SLAVE_CONNECT	= 2024
    CR_PROBE_MASTER_CONNECT	= 2025
    CR_SSL_CONNECTION_ERROR	= 2026
    CR_MALFORMED_PACKET		= 2027

    CLIENT_ERRORS = [
      "Unknown MySQL error",
      "Can't create UNIX socket (%d)",
      "Can't connect to local MySQL server through socket '%-.64s' (%d)",
      "Can't connect to MySQL server on '%-.64s' (%d)",
      "Can't create TCP/IP socket (%d)",
      "Unknown MySQL Server Host '%-.64s' (%d)",
      "MySQL server has gone away",
      "Protocol mismatch. Server Version = %d Client Version = %d",
      "MySQL client run out of memory",
      "Wrong host info",
      "Localhost via UNIX socket",
      "%-.64s via TCP/IP",
      "Error in server handshake",
      "Lost connection to MySQL server during query",
      "Commands out of sync;  You can't run this command now",
      "%-.64s via named pipe",
      "Can't wait for named pipe to host: %-.64s  pipe: %-.32s (%lu)",
      "Can't open named pipe to host: %-.64s  pipe: %-.32s (%lu)",
      "Can't set state of named pipe to host: %-.64s  pipe: %-.32s (%lu)",
      "Can't initialize character set %-.64s (path: %-.64s)",
      "Got packet bigger than 'max_allowed_packet'",
      "Embedded server",
      "Error on SHOW SLAVE STATUS:",
      "Error on SHOW SLAVE HOSTS:",
      "Error connecting to slave:",
      "Error connecting to master:",
      "SSL connection error",
      "Malformed packet"
    ]

    def initialize(errno, error)
      @errno = errno
      @error = error
      super error
    end
    attr_reader :errno, :error

    def Error::err(errno)
      CLIENT_ERRORS[errno - Error::CR_MIN_ERROR]
    end
  end

  class Net
    def initialize(sock)
      @sock = sock
      @pkt_nr = 0
    end

    def clear()
      @pkt_nr = 0
    end

    def read()
      buf = []
      len = nil
      @sock.sync = false
      while len == nil or len == MAX_PACKET_LENGTH do
	a = @sock.read(4)
	len = a[0]+a[1]*256+a[2]*256*256
	pkt_nr = a[3]
	if @pkt_nr != pkt_nr then
	  raise "Packets out of order: #{@pkt_nr}<>#{pkt_nr}"
	end
	@pkt_nr = @pkt_nr + 1 & 0xff
	buf << @sock.read(len)
      end
      @sock.sync = true
      buf.join
    end
    
    def write(data)
      if data.is_a? Array then
	data = data.join
      end
      @sock.sync = false
      ptr = 0
      while data.length >= MAX_PACKET_LENGTH do
	@sock.write Net::int3str(MAX_PACKET_LENGTH)+@pkt_nr.chr+data[ptr, MAX_PACKET_LENGTH]
	@pkt_nr = @pkt_nr + 1 & 0xff
	ptr += MAX_PACKET_LENGTH
      end
      @sock.write Net::int3str(data.length-ptr)+@pkt_nr.chr+data[ptr .. -1]
      @pkt_nr = @pkt_nr + 1 & 0xff
      @sock.sync = true
      @sock.flush
    end

    def close()
      @sock.close
    end

    def Net::int2str(n)
      [n].pack("v")
    end

    def Net::int3str(n)
      [n%256, n>>8].pack("cv")
    end

    def Net::int4str(n)
      [n].pack("V")
    end

  end

  class Random
    def initialize(seed1, seed2)
      @max_value = 0x3FFFFFFF
      @seed1 = seed1 % @max_value
      @seed2 = seed2 % @max_value
    end

    def rnd()
      @seed1 = (@seed1*3+@seed2) % @max_value
      @seed2 = (@seed1+@seed2+33) % @max_value
      @seed1.to_f / @max_value
    end
  end

end

class << Mysql
  def init()
    Mysql::new :INIT
  end

  def real_connect(*args)
    Mysql::new(*args)
  end
  alias :connect :real_connect

  def finalizer(net)
    proc {
      net.clear
      net.write Mysql::COM_QUIT.chr
    }
  end

  def escape_string(str)
    str.gsub(/([\0\n\r\032\'\"\\])/) do
      case $1
      when "\0" then "\\0"
      when "\n" then "\\n"
      when "\r" then "\\r"
      when "\032" then "\\Z"
      else "\\"+$1
      end
    end
  end
  alias :quote :escape_string

  def get_client_info()
    Mysql::VERSION
  end
  alias :client_info :get_client_info

  def debug(str)
    raise "not implemented"
  end
end

#
# for compatibility
#

MysqlRes = Mysql::Result
MysqlField = Mysql::Field
MysqlError = Mysql::Error

end
