# Supplementary material for: Intergenic, gene terminal, and intragenic CpG islands in the human genome
Source: BMC Genomics. 2010 Jan 19;11:48. doi: 10.1186/1471-2164-11-48 (PMC2817693; doi:10.1186/1471-2164-11-48)
Supplement: Additional file 4 — Monte Carlo Simulations. The archive contains Ruby scripts used to evaluate statistical significance of overlapping of gene segments and CGIs. Results of simulations with different "fixed" elements (see Methods) are also included. [file 1471-2164-11-48-S4.ZIP › source/ytilib/pm.rb]

#!/usr/bin/ruby
module Ytilib

require 'ytilib.rb'

report "PM#save supports simplified .pat format (.pwm as .pat without header)", "pm"
report "PM#score works only with CAPITAL letters in words", "pm"
report "PM supports 'unknown' N letter", "pm"
report "ADD IUPAC support to score and best_word methods"
report "TODO: implement basic small-BiSMark validation + words_count attribute for small-BiSMark", "pm"

class PM

  attr_reader :matrix, :size, :words_count
  
  alias length size
  
  def best_word
    return (0...size).inject("") { |word, i|
      max = ['A', 'C', 'G', 'T'].collect { |l| @matrix[l][i] }.max
      maxlets = ['A', 'C', 'G', 'T'].select { |l| @matrix[l][i] == max }
      word << (maxlets.size == 1 ? maxlets.first : "N")
    }
  end
  
  def best_hit(s, use2strands = true)
    
    checkerr("too short sequence") { s.size < @size }
    return (0..(s.size - @size)).inject(-Float::MAX) { |r, i|
      seq, seq_rc = s[i, @size], s[i, @size].revcomp!
      score_p, score_rc = score(seq), score(seq_rc)
      r = use2strands ? [r,score_p,score_rc].max : [r,score_p].max
    }
  end
  
  def eql?(pm)
    return ['A','C','G','T'].inject(true) { |equal, letter|
      equal = equal && @matrix[letter].eql?(pm.matrix[letter])
    }
  end
  
  def flexeql?(pm)
    checkerr("for what?") { true }
    return ['A','C','G','T'].inject(true) { |equal, letter|
      # report "letter=#{letter}"
      equal = equal && (0...@size).inject(true) { |deepequal, position| 
        # report "position=#{position}, delta=#{@matrix[letter][position] - pm.matrix[letter][position]}"
        deepequal = deepequal && (@matrix[letter][position] - pm.matrix[letter][position]).abs < 10**-11 
      }
    }
  end
  
  def initialize(size, matrix = nil, words_count = nil)
    checkerr("matrix['A'].size != size, #{matrix['A'].size} != #{size}") { matrix != nil && size != matrix['A'].size }
    @size = size
    @matrix = matrix == nil ? PM.new_matrix(size) : matrix
    words_count = col_sum(0) unless words_count
    @words_count = words_count.round > 1 ? words_count.round : nil
  end
  
  def col_sum(index = 0)
    return @matrix['A'][index] + @matrix['C'][index] + @matrix['G'][index] + @matrix['T'][index]
  end
  
  def PM.col_sum(matrix, index = 0)
    return matrix['A'][index] + matrix['C'][index] + matrix['G'][index] + matrix['T'][index]
  end
  	
  def to_pwm!(words_count = nil, probs = Randoom::DEF_PROBS, pseudocount = 1)
    @words_count = words_count if words_count
    
    @matrix.each_key do |letter|
      (0...@size).each { |pos|
        @matrix[letter][pos] = Math::log( (@matrix[letter][pos] + (probs[letter] * pseudocount)) / ( (@words_count + pseudocount) * probs[letter]) )
      }
    end
    
    return self
  end
  
  def get_pwm(words_count = nil, probs = Randoom::DEF_PROBS, pseudocount = 1)
    return self.dup.to_pwm!(words_count, probs, pseudocount)
  end
  alias to_pwm get_pwm
  
  def get_ppm(words_count = nil)
    words_count = @words_count unless words_count
    checkerr("undefined words count") { !words_count }
    ppm = PM.new_matrix(@size)
    @matrix.each_key { |letter|
      (0...@size).each { |i|
        ppm[letter][i] = @matrix[letter][i].to_f / words_count
      }
    }
    return PPM.new(@size, ppm, words_count)
  end
  alias to_ppm get_ppm
  
  def score(word)
    checkerr("word size != pwm.size") { @size != word.size }
    checkerr("word #{word} has strange characters") { word.tr('ACGTN', '').size > 0 }
    return (0...@size).inject(0) { |sum, i| 
      sum += @matrix[word[i,1]][i]
    }
  end
	
  def best_score
    return (0...size).inject(0) { |sum, i|
      sum += ['A', 'C', 'G', 'T'].collect { |l| @matrix[l][i] }.max
    }
  end
	
  def worst_score
    return (0...size).inject(0) { |sum, i|
      sum += ['A', 'C', 'G', 'T'].collect { |l| @matrix[l][i] }.min
    }
  end
  
  def dup
    new_matrix = {}
    @matrix.each_key { |letter| new_matrix[letter] = @matrix[letter].dup }
    return PM.new(@size, new_matrix, @words_count)
  end
  
  def PM.new_pcm(words)
    size = words[0].size
    counts = PM.new_matrix(size)
    counts.each_value { |arr| arr.fill(0) }
    words.each { |word|
      0.upto(size-1) { |i|
        letter = word[i,1].upcase
        checkerr("unknown letter #{letter}") { !['A', 'C', 'G', 'T'].include?(letter) }
        counts[letter][i] += 1
      }
    }
    newpcm = PM.new(size, counts, words.size).make_N_comp!
    return newpcm
  end
  
  def PM.new_pwm(words)
    pcm = PM.new_pcm(words)
    pcm.to_pwm!
    return pcm
  end
  
  def PM.load(filename)
    # supporting pat & pwm formats (letter-column and letter-row format)
    input = IO.read(filename)
    tm = []
    input.each_line { |line| 
      l_a = line.split
      begin
        l_a = l_a.collect { |a_i| Float(a_i) }
      rescue
        next
      end
      tm << l_a
    }
    tm = tm.transpose if tm.size == 4
    matrix = PM.new_matrix(tm.size)
    tm.each_index { |i| ['A', 'C', 'G', 'T'].each_with_index { |l, j| matrix[l][i] = tm[i][j] }  }
    
    ppm_mode = (0...tm.size).inject(true) { |ppm_ya, i| ppm_ya &= col_sum(matrix, i).round == 1 }
    
    return ppm_mode ? PPM.new(tm.size, matrix) : PM.new(tm.size, matrix)
  end
  
  def save(filename)
    File.open(filename, "w") { |out_f|
      case File.ext_wo_name(filename)
      when "pwm"
        ['A', 'C', 'G', 'T'].each { |letter|
          @matrix[letter].each { |e|
            out_f << "#{e} "
          }
          out_f << $/
        }
      when "pat"
        out_f.puts File.name_wo_ext(filename)
        (0...@size).each { |i|
          ['A', 'C', 'G', 'T'].each { |letter|
            out_f << "#{@matrix[letter][i]} "
          }
          out_f << $/
        }
      when "xml"
        checkerr("small-BiSMark is not supported at this moment")
      else
        checkerr("unknown motif file format specified")
      end
    }
  end
  
  def positiv!
    min = @matrix.values.collect { |v| v.min }.min.abs
    @matrix.each_value { |v| (0...v.size).each { |i| v[i] += min } }
    return self
  end
  
  def revcomp!
    @matrix['A'], @matrix['T'] = @matrix['T'], @matrix['A']
    @matrix['C'], @matrix['G'] = @matrix['G'], @matrix['C']
    @matrix.each_value { |v| v.reverse! }
    self
  end
  
  def to_bismark(b)
    pwm = @matrix['A'][0].is_a?(Float)
    pe = b.add_element( pwm ? "PWM" : "PCM", {"length" => @size} )
    (0...@matrix['A'].size).each { |i|
      pm_c = pe.add_element("pm-column", {"position" => i+1})
      ['A', 'C', 'G', 'T'].each { |l|
        pm_c.add_element(l.downcase).add_text(@matrix[l][i].to_s)
      }
    }
  end
  
  def PM.from_bismark(b)
    float_m = (b.name == "PPM" || b.name == "PWM")
    matrix = {"A" => [], "C" => [], "G" => [], "T" => []}
    b.elements.each("pm-column") { |pmc|
      position = pmc.attributes["position"].to_i
      ['A', 'C', 'G', 'T'].each { |l| matrix[l][position-1] = float_m ? pmc.elements[l.downcase].get_text.to_s.to_f : pmc.elements[l.downcase].get_text.to_s.to_i }
    }
    return PPM.new(matrix['A'].size, matrix).make_N_comp! if b.name == "PPM"
    if b.name == "PCM"
      @words_count = col_sum(matrix)
      return PM.new(matrix['A'].size, matrix).make_N_comp! 
    end
    return PM.new(matrix['A'].size, matrix)
  end
  
  def make_N_comp!
    @matrix['N'] = (0...size).collect { |i| @words_count ? @words_count / 4.0 : col_sum(i) / 4.0 }
    return self
  end
  
  protected
  def PM.new_matrix(size) 
    return { 
      'A' => Array.new(size), 
      'C' => Array.new(size),
      'G' => Array.new(size),
      'T' => Array.new(size),
      'N' => Array.new(size) }
  end
  
end

class PPM < PM
  
  attr_accessor :words_count
  
  def make_N_comp!
    @matrix['N'] = (0...size).collect { 0.25 }
    return self
  end
  
  def initialize(size, matrix = nil, words_count = nil)
    checkerr("matrix['A'].size != size") { matrix != nil && size != matrix['A'].size }
    @size = size
    @matrix = matrix == nil ? PM.new_matrix(size) : matrix
    @words_count = words_count
  end
  
  def score(word)
    checkerr("word size != ppm.size") { @size != word.size }
    checkerr("word #{word} has strange characters") { word.tr('ACGTN', '').size > 0 }
    return (0...@size).inject(1) { |mul, i| 
      mul *= @matrix[word[i,1]][i]
    }
  end
	
  def best_score
    return (0...size).inject(1) { |mul, i|
      mul *= ['A', 'C', 'G', 'T'].collect { |l| @matrix[l][i] }.max
    }    
  end
	
  def worst_score
    return (0...size).inject(0) { |mul, i|
      mul *= ['A', 'C', 'G', 'T'].collect { |l| @matrix[l][i] }.min
    }
  end
  
  def to_bismark(b)
    pe = b.add_element("PPM", {"length" => size})
    (0...@matrix['A'].size).each { |i|
      pm_c = pe.add_element("pm-column", {"position" => i+1})
      ['A', 'C', 'G', 'T'].each { |l|
        pm_c.add_element(l.downcase).add_text(@matrix[l][i].to_s)
      }
    }
  end
  
  def to_pwm!(words_count = nil, probs = Randoom::DEF_PROBS, pseudocount = 1)
    @words_count = words_count if words_count
    checkerr("undefined words count") { !@words_count }
    matrix = get_pwm(probs, @words_count, pseudocount).matrix
    return self
  end
  
  def get_pwm(words_count = nil, probs = Randoom::DEF_PROBS, pseudocount = 1)
    
    probs['N'] = 0.25 unless probs['N']
    
    words_count = @words_count unless words_count
    checkerr("undefined words count") { !words_count }
    
    pwm = PM.new_matrix(@size)
    
    @matrix.each_key do |letter|
      (0...@size).each { |pos|
        pwm[letter][pos] = Math::log( (@matrix[letter][pos] * words_count + (probs[letter] * pseudocount) ) / ( (words_count + pseudocount) * probs[letter]) )
      }
    end
    
    return PM.new(@size, pwm)
  end
  alias to_pwm get_pwm
  
  def get_pcm(words_count = nil)
    words_count = @words_count unless words_count
    checkerr("undefined words count") { !words_count }
    counts = PM.new_matrix(@size)
    (0...size).each { |i|
      ['A', 'C', 'G', 'T'].each { |l|
        counts[l][i] = @matrix[l][i] * words_count
      }
    }
    newpcm = PM.new(size, counts, words_count).make_N_comp!
    return newpcm
  end
  alias to_pcm get_pcm
  
end

end
