# Supplementary material for: Intergenic, gene terminal, and intragenic CpG islands in the human genome
Source: BMC Genomics. 2010 Jan 19;11:48. doi: 10.1186/1471-2164-11-48 (PMC2817693; doi:10.1186/1471-2164-11-48)
Supplement: Additional file 4 — Monte Carlo Simulations. The archive contains Ruby scripts used to evaluate statistical significance of overlapping of gene segments and CGIs. Results of simulations with different "fixed" elements (see Methods) are also included. [file 1471-2164-11-48-S4.ZIP › source/ytilib/randoom.rb]

#!/usr/bin/ruby
module Ytilib

report "probabilities for HG17 are computed WITHOUT using 'chr<N>_random' chromosome sequences", "randoom"
srand

module Randoom
  
  private

  def Randoom.new_counts
    { 'A' => 0, 'C' => 0, 'G' => 0, 'T' => 0, 'N' => 0 }
  end
  
  def Randoom.random_letter(probs)
    random = rand()
    return 'A' if random < probs['A']
    return 'C' if random < probs['A'] + probs['C']
    return 'G' if random < probs['A'] + probs['C'] + probs['G']
    return 'T'
  end

  public
  
  def Randoom.calc_probs(input)
    counts = new_counts
    counts.default = 0
    (0...input.length).each { |i|
      counts[input[i,1].upcase] += 1
    }
    return make_probs(counts)
  end
    
  def Randoom.rand_seq(req_len, probs = DEF_PROBS, probs_m = nil)
    randoom = ''
    if (probs_m == nil)
      req_len.times { randoom << random_letter(probs) }
      return randoom  
    end
    random_l = random_letter(probs)
    randoom = random_l
    (req_len-1).times {
      cur_probs = probs_m[random_l]
      random_l = random_letter(cur_probs)
      randoom << random_l
    }
    return randoom
  end
  
  def Randoom.calc_probs_m(input)
    probs_m = { 'A' => {}, 'C' => {}, 'G' => {}, 'T' => {} }
    counts = { 'A' => new_counts, 'C' => new_counts, 'G' => new_counts, 'T' => new_counts, 'N' => new_counts }
    (0...input.length-1).each { |i|
      pair = input[i, 2].upcase
      counts[pair[0,1]][pair[1,1]] += 1
    }
    probs_m['A'] = make_probs(counts['A'])
    probs_m['C'] = make_probs(counts['C'])
    probs_m['G'] = make_probs(counts['G'])
    probs_m['T'] = make_probs(counts['T'])
    return probs_m
  end
  
  def Randoom.make_probs_m(counts)
    probs_m = { 'A' => {}, 'C' => {}, 'G' => {}, 'T' => {} }
    probs_m['A'] = make_probs(counts['A'])
    probs_m['C'] = make_probs(counts['C'])
    probs_m['G'] = make_probs(counts['G'])
    probs_m['T'] = make_probs(counts['T'])
    return probs_m
  end
  
  def Randoom.make_probs(counts, length = nil)
    probs = { 'A' => 0, 'C' => 0, 'G' => 0, 'T' => 0 }
    length = counts['A'] + counts['C'] + counts['G'] + counts['T'] if length == nil
    return probs if length == 0
    probs['A'] = counts['A'].to_f / length
    probs['C'] = counts['C'].to_f / length
    probs['G'] = counts['G'].to_f / length
    probs['T'] = 1 - probs['A'] - probs['C'] - probs['G']
    return probs
  end
  
  def Randoom.equalize!(probs)
    probs['A'] = probs['T'] = (probs['A'] + probs['T']) / 2
    probs['C'] = probs['G'] = (probs['C'] + probs['G']) / 2
    return probs
  end
  
  def Randoom.twostrand!(probs)
    return Randoom.equalize!(probs)
  end
  
  DEF_PROBS = { 'A' => 0.25, 'C' => 0.25, 'G' => 0.25, 'T' => 0.25, 'N' => 0.25 }
  
  # probabilities counted without _random.fa files for human genome
  DMEL40_PROBS1 = {"A"=>0.287729562173578, "C"=>0.21236364146414, "G"=>0.212259972960341, "T"=>0.287646823401942}
  DMEL40_PROBS2 = {"A"=>0.28768819278776, "C"=>0.21231180721224, "G"=>0.21231180721224, "T"=>0.28768819278776}
  
  DMEL40_PROBS1_M = {"A"=>{"A"=>0.350403075314602, "C"=>0.181194374386404, "G"=>0.188361404205017, "T"=>0.280041146093977}, 
    "C"=>{"A"=>0.325366772443085, "C"=>0.222264645612127, "G"=>0.197213801868993, "T"=>0.255154780075794}, 
    "G"=>{"A"=>0.260710563672393, "C"=>0.27150575901391, "G"=>0.222294234776053, "T"=>0.245489442537644}, 
    "T"=>{"A"=>0.217189093089999, "C"=>0.192590127484359, "G"=>0.239869076706963, "T"=>0.350351702718679}}
  
  HG17_PROBS1 = {"A"=>0.295309361730334, "C"=>0.204413561169847, "G"=>0.204519414193999, "T"=>0.295757662905821}
  HG17_PROBS2 = {"A"=>0.295533512318077, "C"=>0.204466487681923, "G"=>0.204466487681923, "T"=>0.295533512318077}
  
  HG17_PROBS1_M = {"A"=>{"A"=>0.331091206257755, "C"=>0.170458424092748, "G"=>0.236770972081246, "T"=>0.261679397568252}, 
    "C"=>{"A"=>0.354813019140533, "C"=>0.254741288394943, "G"=>0.0481667110625576, "T"=>0.342278981401966}, 
    "G"=>{"A"=>0.290057117684408, "C"=>0.208514091370804, "G"=>0.254732297362797, "T"=>0.246696493581991}, 
    "T"=>{"A"=>0.222087715262152, "C"=>0.200697606508443, "G"=>0.245657322003887, "T"=>0.331557356225517}}

end

end
