# Supplementary material for: Intergenic, gene terminal, and intragenic CpG islands in the human genome
Source: BMC Genomics. 2010 Jan 19;11:48. doi: 10.1186/1471-2164-11-48 (PMC2817693; doi:10.1186/1471-2164-11-48)
Supplement: Additional file 4 — Monte Carlo Simulations. The archive contains Ruby scripts used to evaluate statistical significance of overlapping of gene segments and CGIs. Results of simulations with different "fixed" elements (see Methods) are also included. [file 1471-2164-11-48-S4.ZIP › source/ytilib/rekeeper.rb]

#!/usr/bin/ruby
module Ytilib

require 'yaml'

class Rekeeper
  
  def initialize
    report "TODO: move from global variables to class variables"
    checkerr("there can be only one Rekeeper") { $keepbox != nil }
    $keepbox = File.exist?("llib.yaml") ? YAML::load_file("llib.yaml") : {}
    $keepbox = $keepbox ? $keepbox : {}
    ObjectSpace.define_finalizer( self, Rekeeper.final )
  end
  
  def Rekeeper.clear
  	$keepbox = {}
  end
  
  def Rekeeper.reinit
    new_box = File.exist?("llib.yaml") ? YAML::load_file("llib.yaml") : {}
    new_box = new_box ? new_box : {}
    $keepbox = $keepbox.merge(new_box)
  end
  
  def Rekeeper.flush
    unless $keepbox.empty?
      old_box = File.exist?("llib.yaml") ? YAML::load_file("llib.yaml") : {}
      old_box[$program_name] = $keepbox[$program_name] if $keepbox.has_key?($program_name)
      
      $keepfile = File.new("llib.yaml", "w")
      YAML::dump(old_box, $keepfile)

      $keepfile.close
    end
  end
  
  def Rekeeper.final
    lambda {
      unless $keepbox.empty?
        old_box = File.exist?("llib.yaml") ? YAML::load_file("llib.yaml") : {}
        old_box[$program_name] = $keepbox[$program_name] if $keepbox.has_key?($program_name)
        
        $keepfile = File.new("llib.yaml", "w")
        YAML::dump(old_box, $keepfile)

        $keepfile.close
      end
    }
  end
  
  def keep_parameter(name, value, description, program_name = $program_name)
    $keepbox[program_name] = {} unless $keepbox[program_name]
    $keepbox[program_name][name] = {:value => value, :description => description}
  end
  alias keepp keep_parameter
  
  def keep_resource(name, path, description, program_name = $program_name)
    $keepbox[program_name] = {} unless $keepbox[program_name]
    $keepbox[program_name][name] = {:path => path, :description => description}
  end
  alias keepr keep_resource
  
  def Rekeeper.keepr(p1, p2, p3)
    $rekeeper.keepr(p1, p2, p3)
  end
  
  def Rekeeper.keepp(p1, p2, p3)
    $rekeeper.keepp(p1, p2, p3)
  end
  
  def Rekeeper.get(program, id)
    return nil unless $keepbox["[#{program}]"]
    $keepbox["[#{program}]"][id]
  end
  
end

$rekeeper = Rekeeper.new

class Rereader
  def initialize(path=".")
    @box = File.exist?("#{path}/llib.yaml") ? YAML::load_file("#{path}/llib.yaml") : {}
  end
  
  def get(program, id)
    return nil unless @box["[#{program}]"]
    @box["[#{program}]"][id]
  end
end

end
