# Supplementary material for: Intergenic, gene terminal, and intragenic CpG islands in the human genome
Source: BMC Genomics. 2010 Jan 19;11:48. doi: 10.1186/1471-2164-11-48 (PMC2817693; doi:10.1186/1471-2164-11-48)
Supplement: Additional file 4 — Monte Carlo Simulations. The archive contains Ruby scripts used to evaluate statistical significance of overlapping of gene segments and CGIs. Results of simulations with different "fixed" elements (see Methods) are also included. [file 1471-2164-11-48-S4.ZIP › source/ytilib/seqplace.rb]

#!/usr/bin/ruby
module Ytilib

class Seqplace
  
  attr_accessor :location, :length, :chromosome, :strand
  alias loc location
  alias chr chromosome
  alias chrom chromosome
  alias len length
  
  def initialize(chromosome = nil, location = nil, length = nil, strand = Ytilib::STRAND_DIRECT)
    @location, @length, @chromosome, @strand = location, length, chromosome, strand
  end
  
  def to_bismark(b)
    if @strand && !@strand.empty?
      s = b.add_element("segment", {"location" => @location, "length" => @length, "chromosome" => @chromosome, "strand" => @strand})
    else
      s = b.add_element("segment", {"location" => @location, "length" => @length, "chromosome" => @chromosome})
    end
    return s
  end
  
  def from_bismark(e)
    checkerr("bad tag given to seqplace bismark parser: #{e.name}") { e.name != "segment" }
    @location, @length, @chromosome, @strand = e.attributes["location"].to_i, e.attributes["length"].to_i, e.attributes["chromosome"], e.attributes["strand"]
    return self
  end
  
  def Seqplace.from_bismark(e)
    return Seqplace.new.from_bismark(e)
  end
  
  def dup
    return Seqplace.new(@chromosome, @location, @length, @stramd)
  end
  
end

class Segment < Seqplace
  
  attr_accessor :sequence, :id
  alias seq sequence
  
  def initialize(chromosome = nil, location = nil, length = nil, strand = Ytilib::STRAND_DIRECT, id = nil, sequence = nil)
    super(chromosome, location, length, strand)
    @sequence, @id = sequence, id
  end  
  
  def to_bismark(b)    
    s = super(b)
    s.add_attribute("id", @id)
    s.add_element("sequence").add_text(@sequence)
    return s
  end
  
  def from_bismark(e)
    @id = e.attributes["id"]    
    @sequence = e.elements["sequence"].get_text.to_s.strip if e.elements["sequence"] != nil
    @location, @length, @chromosome, @strand = e.attributes["location"].to_i, e.attributes["length"].to_i, e.attributes["chromosome"], e.attributes["strand"]
    return self
  end
  
  def Segment.from_bismark(e)
    return Segment.new.from_bismark(e)
  end
  
  def dup
    return Segment.new(@chromosome, @location, @length, @stramd, @id, @sequence)
  end
  
end

end
