# Supplementary material for: Intergenic, gene terminal, and intragenic CpG islands in the human genome
Source: BMC Genomics. 2010 Jan 19;11:48. doi: 10.1186/1471-2164-11-48 (PMC2817693; doi:10.1186/1471-2164-11-48)
Supplement: Additional file 4 — Monte Carlo Simulations. The archive contains Ruby scripts used to evaluate statistical significance of overlapping of gene segments and CGIs. Results of simulations with different "fixed" elements (see Methods) are also included. [file 1471-2164-11-48-S4.ZIP › source/ytilib/seqripper.rb]

#!/usr/bin/ruby
module Ytilib

require 'ytilib.rb'

class Seqripper

private 
  def Seqripper.form_path(genome, chromosome)
    "#{Ytilib::PATH_STORE}#{genome}/#{chromosome}.plain"
  end

public
  def initialize(genome, chromosome)
    path = Ripper.form_path(genome, chromosome)
    @path, @file = path, File.new(path)
  end
  
  def set_path(path)
    @path, @file = path, File.new(path)
  end
  
  def extract(start, length, strand=Ytilib::STRAND_DIRECT)
    @file.seek(start-1)
    sequence = @file.read(length)
    return strand == Ytilib::STRAND_REVCOMP ? sequence.compl!.reverse : sequence
  end
  
  def read
    @file.seek(0)
    return @file.read
  end
  
  def Seqripper.extract(genome, chromosome, start, length, strand=Ytilib::STRAND_DIRECT)
    file = File.new(form_path(genome, chromosome))
    file.seek(start-1)
    sequence = file.read(length)
    file.close
    return strand == Ytilib::STRAND_REVCOMP ? sequence.compl!.reverse : sequence
  end
  
  def Seqripper.seqplace(genome, p1)
    file = File.new(form_path(genome, p1.chromosome))
    file.seek(p1.location-1)
    sequence = file.read(p1.length)
    file.close
    return p1.strand == Ytilib::STRAND_REVCOMP ? sequence.compl!.reverse : sequence
  end
  
end

end
