# Supplementary material for: Intergenic, gene terminal, and intragenic CpG islands in the human genome
Source: BMC Genomics. 2010 Jan 19;11:48. doi: 10.1186/1471-2164-11-48 (PMC2817693; doi:10.1186/1471-2164-11-48)
Supplement: Additional file 4 — Monte Carlo Simulations. The archive contains Ruby scripts used to evaluate statistical significance of overlapping of gene segments and CGIs. Results of simulations with different "fixed" elements (see Methods) are also included. [file 1471-2164-11-48-S4.ZIP › source/ytilib/ytilib.rb]

#!/usr/bin/ruby

module Ytilib
  def Ytilib.time
    return Time.now.strftime('%d %b %H:%M:%S')
  end
  OS = RUBY_PLATFORM.include?('linux') ? :LINUX : :WINDOWS
  platform_rb = OS == :LINUX ? "linux.rb" : "windows.rb" 
  require "#{platform_rb}"
end

$program_name = nil

def start(fullpath)
  report(fullpath + ARGV.inject("") { |out, v| out += " " + v})
  $program_name = "[#{File.name_wo_ext(fullpath)}]"
end

def report(message, program_name = nil)
  $program_name = "[#{program_name}]" if program_name != nil
  puts "LLIB #{Ytilib.time} #{$program_name}\t#{message}" if !block_given? || yield
end

def checkerr(message = "checkerr failed")  
  if !block_given? || yield
    puts "LLIB #{Ytilib.time} [error]\t#{message}"
    raise "LLIB #{Ytilib.time} #{$program_name}\n\t#{message}\n" 
  end
end

module Ytilib
  
  STRAND_DIRECT = "direct"
  STRAND_REVCOMP = "revcomp"
  
  $: << PATH_YTILIB
  
  require 'addon.rb'
  require 'seqplace.rb'  
  require 'mysql.rb'
  require 'pm.rb'
  require 'pmsd.rb'
  require 'randoom.rb'
  require 'seqripper.rb'
  require 'plainer.rb'
  require 'gnuphist.rb'
  require 'bismark.rb'
  require 'bismark2sql.rb'
  require 'extlz.rb'
  require 'infocod.rb'
  require 'rekeeper.rb'
  
  require 'fixes/security1.rb'
  require 'fixes/hack1.rb'
  
  def Ytilib.read_mfa2hash(path)
    input_fasta_f = File.new(path, "r")
    seqs, seq_name = {}, nil
    input_fasta_f.each_line { |line|
      if line[0,1] == ">"
        seq_name = line[1..-1].strip
        seq_name = yield seq_name if block_given?
        checkerr("multiple sequences with the same name=#{seq_name}") { seqs[seq_name] }
        seqs[seq_name] = ""
      elsif seq_name != nil
        seqs[seq_name] << line.strip
      end
    }
    input_fasta_f.close
    return seqs
  end
  
  def Ytilib.read_mfa2array(path)
    input_fasta_f = File.new(path, "r")
    seqs, seq_name = [], nil
    input_fasta_f.each_line { |line|
      if line[0,1] == ">"
        seq_name = line[1..-1].strip
        yield seq_name if block_given?
        seqs << ""
      elsif seq_name != nil
        seqs.last << line.strip
      end
    }
    input_fasta_f.close
    return seqs
  end
  
  def Ytilib.read_plain2array(path)
    array = []
    File.open(path).each_line { |line|
      array << line.strip if !line.strip.empty?
    }
    return array
  end  
  
  def Ytilib.read_seqs2array(path)
    type = File.ext_wo_name(path)
    case type
    when "mfa", "fasta", "fa"
      return Ytilib.read_mfa2array(path)
    when "plain"
      return Ytilib.read_plain2array(path)
    else
      checkerr("unknown sequences-file, ext=#{type}")
    end
  end
  
  def Ytilib.write_mfa(seqs, path, prefix = " ")
    if seqs.is_a?(Hash)
      out_fasta_f = File.new(path, "w+")
      seqs.each_key { |name|
        out_fasta_f << ">#{prefix}#{name}" << $/ << seqs[name] << $/
      }
      out_fasta_f.close
    else 
      out_fasta_f = File.new(path, "w+")
      seqs.each_with_index { |seq, i|
        out_fasta_f << ">#{prefix}#{i+1}" << $/ << seq << $/
      }
      out_fasta_f.close
    end
  end
  
  def get_consensus(seqs)
    report "consensus creating method should be checked, you are using unsafe code"
    return 'nil' if seqs.size == 0
    conslet = { 'A' => 'A', 'C' => 'C', 'G' => 'G', 'T' => 'T', 'U' => 'U',
            'AG' => 'R', 'CT' => 'Y', 'GT' => 'K', 'AC' => 'M', 'CG' => 'S', 'AT' => 'W',
            'CGT' => 'B', 'AGT' => 'D', 'ACT' => 'H', 'ACG' => 'V', 'ACGT' => 'N'
    }
    new_consensus, letters = '', []
    0.upto(seqs[0].size-1) { |i|
      seqs.each do |word|
        letters << word[i] if !letters.include?(word[i])
      end
      letters.sort!
      letters_string = ''
      letters.each do |letter| letters_string << letter end
      checkerr("cannot find consensus letter for a given letter set :#{}") { conslet[letters_string] == nil }
      new_consensus << conslet[letters_string]	
      letters.clear
    }
    return new_consensus
  end

  def Ytilib.new_mysql_conn(database)
    my = Mysql.new(MYSQL_HOST, MYSQL_USER, MYSQL_PASSWORD, database)
    checkerr("cannot connect to MySQL server") { my.query("select 1").fetch_row[0] != "1" }
    return my
  end  
  

end

report "ytilib required, working directory #{Dir.pwd}", "ytilib"
include Ytilib
