# Supplementary material for: Intergenic, gene terminal, and intragenic CpG islands in the human genome
Source: BMC Genomics. 2010 Jan 19;11:48. doi: 10.1186/1471-2164-11-48 (PMC2817693; doi:10.1186/1471-2164-11-48)
Supplement: Additional file 4 — Monte Carlo Simulations. The archive contains Ruby scripts used to evaluate statistical significance of overlapping of gene segments and CGIs. Results of simulations with different "fixed" elements (see Methods) are also included. [file 1471-2164-11-48-S4.ZIP › result_cpgispag_length/1coding_exon.txt.hist]

left	right	value	probability>=
18778.1949955379	19077.2534457474	1	1.0
19077.2534457474	19376.3118959569	0	0.9999
19376.3118959569	19675.3703461665	1	0.9999
19675.3703461665	19974.428796376	1	0.9998
19974.428796376	20273.4872465855	1	0.9997
20273.4872465855	20572.545696795	1	0.9996
20572.545696795	20871.6041470046	4	0.9995
20871.6041470046	21170.6625972141	4	0.9991
21170.6625972141	21469.7210474236	4	0.9987
21469.7210474236	21768.7794976332	8	0.9983
21768.7794976332	22067.8379478427	10	0.9975
22067.8379478427	22366.8963980522	11	0.9965
22366.8963980522	22665.9548482618	11	0.9954
22665.9548482618	22965.0132984713	14	0.9943
22965.0132984713	23264.0717486808	31	0.9929
23264.0717486808	23563.1301988903	23	0.9898
23563.1301988903	23862.1886490999	29	0.9875
23862.1886490999	24161.2470993094	36	0.9846
24161.2470993094	24460.3055495189	43	0.981
24460.3055495189	24759.3639997285	41	0.9767
24759.3639997285	25058.422449938	61	0.9726
25058.422449938	25357.4809001475	75	0.9665
25357.4809001475	25656.5393503571	99	0.959
25656.5393503571	25955.5978005666	116	0.9491
25955.5978005666	26254.6562507761	105	0.9375
26254.6562507761	26553.7147009856	142	0.927
26553.7147009856	26852.7731511952	147	0.9128
26852.7731511952	27151.8316014047	155	0.8981
27151.8316014047	27450.8900516142	174	0.8826
27450.8900516142	27749.9485018238	177	0.8652
27749.9485018238	28049.0069520333	177	0.8475
28049.0069520333	28348.0654022428	193	0.8298
28348.0654022428	28647.1238524524	202	0.8105
28647.1238524524	28946.1823026619	241	0.7903
28946.1823026619	29245.2407528714	236	0.7662
29245.2407528714	29544.2992030809	241	0.7426
29544.2992030809	29843.3576532905	296	0.7185
29843.3576532905	30142.4161035	276	0.6889
30142.4161035	30441.4745537095	267	0.6613
30441.4745537095	30740.5330039191	278	0.6346
30740.5330039191	31039.5914541286	310	0.6068
31039.5914541286	31338.6499043381	296	0.5758
31338.6499043381	31637.7083545476	304	0.5462
31637.7083545476	31936.7668047572	308	0.5158
31936.7668047572	32235.8252549667	300	0.485
32235.8252549667	32534.8837051762	294	0.455
32534.8837051762	32833.9421553858	300	0.4256
32833.9421553858	33133.0006055953	263	0.3956
33133.0006055953	33432.0590558048	267	0.3693
33432.0590558048	33731.1175060144	282	0.3426
33731.1175060144	34030.1759562239	259	0.3144
34030.1759562239	34329.2344064334	233	0.2885
34329.2344064334	34628.2928566429	214	0.2652
34628.2928566429	34927.3513068525	220	0.2438
34927.3513068525	35226.409757062	219	0.2218
35226.409757062	35525.4682072715	184	0.1999
35525.4682072715	35824.5266574811	178	0.1815
35824.5266574811	36123.5851076906	177	0.1637
36123.5851076906	36422.6435579001	148	0.146
36422.6435579001	36721.7020081097	134	0.1312
36721.7020081097	37020.7604583192	115	0.1178
37020.7604583192	37319.8189085287	119	0.1063
37319.8189085287	37618.8773587382	118	0.0944
37618.8773587382	37917.9358089478	104	0.0826
37917.9358089478	38216.9942591573	80	0.0722
38216.9942591573	38516.0527093668	74	0.0642
38516.0527093668	38815.1111595764	70	0.0568
38815.1111595764	39114.1696097859	68	0.0498
39114.1696097859	39413.2280599954	50	0.043
39413.2280599954	39712.286510205	39	0.038
39712.286510205	40011.3449604145	46	0.0341
40011.3449604145	40310.403410624	39	0.0295
40310.403410624	40609.4618608335	31	0.0256
40609.4618608335	40908.5203110431	33	0.0225
40908.5203110431	41207.5787612526	26	0.0192
41207.5787612526	41506.6372114621	18	0.0166
41506.6372114621	41805.6956616717	20	0.0148
41805.6956616717	42104.7541118812	21	0.0128
42104.7541118812	42403.8125620907	19	0.0107
42403.8125620907	42702.8710123003	10	0.0088
42702.8710123003	43001.9294625098	11	0.0078
43001.9294625098	43300.9879127193	10	0.0067
43300.9879127193	43600.0463629288	13	0.0057
43600.0463629288	43899.1048131384	6	0.0044
43899.1048131384	44198.1632633479	4	0.0038
44198.1632633479	44497.2217135574	6	0.0034
44497.2217135574	44796.280163767	6	0.0028
44796.280163767	45095.3386139765	6	0.0022
45095.3386139765	45394.397064186	3	0.0016
45394.397064186	45693.4555143956	2	0.0013
45693.4555143956	45992.5139646051	2	0.0011
45992.5139646051	46291.5724148146	1	0.0009
46291.5724148146	46590.6308650241	1	0.0008
46590.6308650241	46889.6893152337	1	0.0007
46889.6893152337	47188.7477654432	3	0.0006
47188.7477654432	47487.8062156527	0	0.0003
47487.8062156527	47786.8646658623	1	0.0003
47786.8646658623	48085.9231160718	0	0.0002
48085.9231160718	48384.9815662813	1	0.0002
48384.9815662813	48684.0400164908	1	0.0001
