# Supplementary material for: Intergenic, gene terminal, and intragenic CpG islands in the human genome
Source: BMC Genomics. 2010 Jan 19;11:48. doi: 10.1186/1471-2164-11-48 (PMC2817693; doi:10.1186/1471-2164-11-48)
Supplement: Additional file 4 — Monte Carlo Simulations. The archive contains Ruby scripts used to evaluate statistical significance of overlapping of gene segments and CGIs. Results of simulations with different "fixed" elements (see Methods) are also included. [file 1471-2164-11-48-S4.ZIP › result_cpgispag_length/1coding_exon.txt.lengths]

43421.8199996981
33017.8300167517
35079.565003739
31592.8699905571
30791.3250045485
33349.0000054955
40220.5999928591
22730.8300067985
32214.335023449
34510.4499998082
28275.0650020931
31791.4399880884
30770.8350140173
33422.9999834311
35264.7950059143
34473.6999856209
29703.1200156195
25186.6449949925
39741.4199954052
28681.1700004609
29241.5799937798
29289.1800017513
23809.1949996821
35861.8849988349
28143.36497877
32620.1699931337
34462.9049922374
39713.9950120749
38999.519999647
38972.0849952325
31835.1100149924
34545.4750021619
33834.9849901574
33038.8350057646
26176.9649941314
22413.0799943041
35062.6799971655
30506.3950081487
33266.4700067374
32277.8849946416
34613.6649994064
27624.9949960891
34768.2599864826
31938.9250063474
33177.2999940384
36054.7500150544
35164.7799845672
32114.8350163791
32772.7150074252
23246.4050137132
38063.7100042119
33548.3149908243
30948.4450031044
31932.3799940352
38505.8650133186
33638.9500140245
32494.350000763
30367.9899977201
24637.5900151685
32132.0049910562
31724.7099836273
36277.3799840847
29624.7349989187
28047.9900025605
37338.2749883099
31543.5350030099
24985.6649907771
24888.2300008908
32138.1700111665
28153.5650023869
37606.7500100797
30391.5000072321
35883.4700030382
28690.8950035907
31745.5399995842
36084.3049890739
29727.4200009699
28658.6000036459
33904.4599917578
30045.4100075484
32133.3599982195
39099.3899839077
33195.3400112604
23191.8950002826
30087.3999891811
30914.9700117501
35873.7200090936
38115.4900006772
29055.699992863
33601.2000123801
33742.7499980305
30028.1000049955
26634.9549932852
38923.4149962534
29362.6149989294
32609.6799955896
31608.8500130207
34635.3550102853
28374.2650135759
27223.8349887142
39641.5049869921
25283.5049995186
32522.0099936991
24822.6499971375
31896.0749915723
36180.7899957112
21632.0950011837
36564.5599994219
32456.5800127233
34678.8899828945
28226.5400031669
33935.2799975313
29270.1850119315
32769.3549902791
36486.8350139291
25758.5950170853
38908.1499905631
36678.195001407
31471.3899998399
23755.2449993577
32921.3650050534
33009.5550025373
32910.2650047113
33859.5300018663
26351.0000003726
31202.134989291
40968.9949944655
25474.9249959711
29158.604999774
32656.9300045619
39756.585005753
33787.3349951587
29205.8499949677
36498.2199904313
30970.0499889369
27432.0300013148
31211.5900044658
36644.4549793907
37678.6949965887
35213.4349999637
34737.7849894594
25163.1950049493
44853.9799903883
35476.575000334
30535.5549967526
32902.8150019365
28641.2599946586
35068.9050115988
29344.1350013638
35173.4600063306
33988.1000081123
26193.1399971491
32598.2850040011
30459.8450137053
20764.879986695
33670.5850038683
31050.8299966834
32655.7050003535
31146.9650058824
27396.0150120471
34058.5999936278
27073.7849992579
27771.9149996688
31324.0650032779
38749.3599886803
23863.7999941856
34417.995002876
24605.9950032989
33143.5350049071
34072.7099996991
40391.8549848275
32452.1799898595
30473.8249834414
34521.1699752162
29438.574999419
34807.320009198
33893.0149926315
36510.6249933332
31581.6749747281
26413.6449977285
27491.9999852978
26010.1850117763
38727.350007359
33411.6750024395
35220.3150016285
35082.6199934556
29478.3899964285
29283.2949928152
37424.0799970339
31557.5450079166
28724.4350146696
31057.3600044507
32043.4049955537
29467.6150057527
25895.045010283
34911.7199958432
30510.9249953392
33013.5900084125
32459.0300100077
27048.4799953479
33453.3049801689
28022.9550016298
37008.7549917572
33840.2850159408
31413.4200130054
33844.0099928604
41074.1799960353
33738.0200152919
36149.4749918402
32828.3199894693
31717.5000027418
33815.7050026916
32250.7750115691
32222.7400186445
26923.7499918605
29609.9250087793
36447.4300197614
34303.2099988071
32232.9949932855
28781.7800072257
32828.3949885503
35033.9350090008
29556.0800027048
28878.8949918892
28941.1599945104
29719.4400012228
30624.63001443
33327.1349939571
35226.1100115809
32620.139998774
35093.0750054934
28560.2400038997
33623.3250121285
31228.239998237
29140.4400142061
30926.6600088332
33274.7300050522
28763.375008243
30007.5250001004
28681.4599985047
31630.7250009766
28922.8850031574
28942.4850053396
30850.1899948086
32822.5449955338
30428.8349852504
32035.4299979042
30916.9299858131
34883.6249883897
26973.8050025492
30296.5450066729
27149.4099973029
29046.1849827809
34447.5899924214
31709.2499986074
36595.7200011085
38715.430000004
30566.1199928764
41582.790000326
30100.804992209
38100.7050009777
27865.9650058339
36078.9549890658
25262.7100011486
32302.7550175261
31256.4449926475
39948.075002988
34281.2500055309
31760.1600005142
32188.179992093
28794.9149982722
25984.5349938036
35587.4749906553
31059.3549986582
34204.5649859246
31430.8599994441
25180.3150006158
35221.3249922809
40327.4049964037
26827.9149946312
33339.3650150953
35532.2800007786
30283.2849955219
35488.5150048886
31477.8749941321
30353.9349970881
32477.8300008797
32624.5399933931
26116.6149922977
31141.6899969789
30521.4650063091
31052.5550053731
32443.1049909038
29969.9250030653
26511.4300118814
31889.5100012081
31568.7400080534
35532.3949779533
29921.279999888
28538.1850055644
31637.7250149288
33547.7849924901
28397.3000155124
26589.1399895281
31085.0900032874
26043.4200018682
33363.560005653
32456.5650008451
37871.9299878397
37514.8750065175
32154.3549997052
32307.2999934559
36278.7200016052
36290.1850025628
39978.48000794
34108.574999754
31003.3850004356
29720.749995279
35853.4450109084
32522.760003651
31815.3850064944
43321.3850008626
31541.7800049403
29438.9900140965
36216.2750065379
40102.3500100604
28537.9949915166
21525.2550057548
30664.8599948565
35656.0349954641
31486.6200071704
33518.9449768218
27607.9849981646
29716.8649905196
26031.4550128893
35585.8099858579
30534.5800005281
26421.1800068936
26988.5500001945
33661.2499883904
32177.5099873707
38339.0599975993
26899.2550155122
31110.4600204403
32911.3250131262
29564.6949996527
34475.7050132117
30963.8250064127
38829.18999644
32282.7400055814
33568.775014224
29550.5100023234
36820.7199915503
40078.3800075885
32620.3449966112
33539.3750105477
36092.7499958279
35970.2999976957
27487.0899771498
41507.7300131204
33617.6799833321
39305.279988976
33373.0150008046
33972.6050144807
40304.8050010814
32930.8149902072
24605.0800049677
36258.964995014
31800.4950007127
30967.0600154413
31367.0750029119
24787.525003261
25792.3149978843
32115.409998006
39031.2550012127
28733.5350046107
26763.1899998867
29497.4949808992
35855.5199891957
31958.9499984393
33166.2500066873
32479.1499841367
29465.4199989166
29695.969985808
30047.5099836593
31953.1800251002
43626.3050021302
33581.3199912562
29517.3049838746
32748.5099878188
31914.9499908418
27460.0650029801
40447.7350008514
37682.0050042132
28224.6499959854
36488.1099962033
36882.4699889885
31211.4200015813
36267.4050065782
28451.2300127821
29673.795002128
35730.8749893673
29356.3049977314
25358.9050102523
29079.2899970403
35888.7550127059
28634.6800072386
35094.5700135126
41575.1950028588
32714.4300019153
29393.9150010911
34316.6799876601
33147.6500111204
30498.8350069178
35141.4950044736
31542.3000015852
33540.1850093403
34521.0000044841
28913.4100034924
32427.1850227937
36187.0600072266
25006.0499920979
25677.8749896339
33977.615012119
33425.2900120751
40658.1649973346
31360.850003157
29916.5650182331
35618.7500020016
33180.4850025958
37401.8699842456
34058.7949982666
33225.0699976177
41830.4800082833
27514.3949920468
31627.5649889112
29551.1949898099
38679.2949901784
31448.5900017621
25660.8400073303
37165.4950000462
32748.5799949884
31265.7100009916
32447.415006523
30779.1949917215
27189.6050066077
32160.8049850638
35218.3149969613
25461.6949848223
34928.0900045841
28636.0200165505
34906.9600014561
30747.6000032122
34391.3600007962
33902.494997392
26734.78000793
28117.0750198057
33920.6549776375
33351.7850050824
33830.8499834927
27487.4499942438
28510.1500052353
33023.8599974348
31780.1849896829
48312.554995307
25254.385004707
27486.0749959247
33351.6750148402
34469.5600095547
31442.4349894676
29037.2650028218
37280.1050001809
31883.5399953923
29694.4899840096
29748.1949999261
36011.5100025954
32067.365007426
33243.4200061534
27857.4900233482
34817.5999996072
33858.9400077201
28414.959990191
30924.1999917332
34394.1549873827
29960.4299937842
30575.0599936731
35276.250018005
30898.6250023409
29537.510004072
35110.7349824687
37125.564981707
29288.3550015196
32694.0199731443
36491.9599987477
41016.0200024128
32508.4450002871
37645.7949989245
28008.1999976074
37096.6600073379
38422.6599892506
36489.6099835166
29795.6249993434
28594.8700026919
31251.5849908157
33123.3300070676
28044.0350139446
30243.0850126573
41254.2250070856
35222.5349881665
26409.6450051111
29490.6199956936
25134.3700081299
34254.0550032333
33806.5100062275
30384.0549940189
37761.5949977427
43187.9599960132
33822.7949896141
33709.1500098426
40827.9499815682
29717.7499949905
30097.5550035078
37731.8349886237
24417.3350101933
31723.3999982215
40525.6650104024
34966.1499943738
33054.5750109978
29912.6699946385
39132.0650099289
26290.2299977273
36918.2149979782
24129.9550101651
36116.0249999762
35938.6950022771
31242.8700096228
42313.6549958327
36162.9350046739
28468.5150011576
33664.1750024554
39712.9250061284
31120.7199924825
32831.955003412
32244.2450078218
26635.7300104443
35522.2950180836
34096.4050042832
31973.6850134666
39070.2049969815
32812.4750173923
31840.0799934836
35089.9650201987
26808.9799898202
35919.4450052129
33182.0699955756
35329.5349946524
34387.3549859314
28581.3799876039
33249.3399969792
25601.1150002289
29698.6100072485
35614.8299966136
31650.564989842
34084.8649985406
31902.3700040757
34112.3299925798
32410.5550034272
34088.5749888031
27261.1849949097
27580.5949967555
34439.3300003441
33328.0350070432
31398.440021968
30118.6099967472
26086.6900075673
34775.7000143199
29858.0100014545
38611.859992017
28668.0399981957
30359.6599911779
35383.2400014453
33294.5349938475
29853.8699829541
26088.9950016513
38540.2050068041
26264.4650021449
33733.6050016989
37532.5349890552
32144.3100102294
32427.8000011677
30506.37000113
33927.7899982732
36872.209994172
37670.719999949
26558.7149927558
34808.9199922923
25550.459992982
30891.7450000981
30529.3399891912
33623.1899919336
38105.2999925173
32034.5499985754
34927.8799928651
32542.2900052643
32508.7150008772
31915.775033785
34177.655004754
30537.4200009194
27627.4199981858
36115.4399988243
26960.6100053047
26681.8649918344
23341.6649954467
32803.7999842895
29388.0150034316
35392.920004556
33985.9749861872
35258.0400179744
37694.4149915713
28051.9399956379
36572.204984943
32681.1200010711
26874.4449977751
32191.2750128165
27262.3550055448
33969.2249914201
29309.9200001716
28587.7100141919
26818.7549936924
30573.6899955664
29556.9849830691
32864.5699966622
33031.2400027927
30474.7399898611
28869.8950050022
32736.0450042193
33835.124987787
29713.8799901023
35574.5400127472
31651.4649967568
34501.4949982952
38505.4849989911
33598.4900140859
35752.8250087467
28715.1400048884
35143.579996784
33104.1349953636
30316.9349950048
30335.8950010428
28821.5299985704
30299.3900036828
37512.4649987937
33490.8049964943
31722.8800020381
32152.995008375
30784.5000003247
28025.7900043093
29388.745006186
41165.0550076245
33212.7649908999
27103.8450103405
33052.8499960902
25925.5549785523
34241.0349988951
29902.6349956503
26455.499990079
29830.4750056849
24220.8249805347
26193.4300068456
29007.9049900318
33027.4900059403
33620.7550033708
30962.5850138618
30693.0999962193
29465.4350028904
32062.955005239
30765.2300052915
35417.6649878225
32361.9899947135
32163.3349887661
27280.9650021375
31674.2950071933
31707.2849924526
23928.4349996247
37290.5250082848
36263.8900129979
25559.7150094833
33940.5100108879
31506.8200087454
34220.3350030985
27002.5900165462
28714.8550015452
39674.2950012971
29335.9149966191
35902.4849946003
33223.0299869169
27542.5150041509
30320.2799941404
27980.2900100016
31113.7499914985
24425.5799930647
24779.8850178539
29959.5550089863
30052.8899868387
31915.6050128629
28646.6000007442
32590.8049959174
30511.4349786527
24728.9250002446
25507.0050012012
31496.0149984048
32460.3450134993
30405.9799928183
26363.5350004365
32318.00999227
28929.9250005381
33704.7499931896
35275.7099851843
30792.6650199422
24112.3050023046
32180.6799986546
32060.5500175731
29360.6600024466
28062.7799954696
32131.1549938433
34095.2499996431
32690.119986012
32038.4549986057
30687.2399931647
31224.0099926839
28618.3800025875
31766.6949896821
28111.4550125119
28781.9149931502
32472.7700060806
30044.1549837985
36936.1700013182
30972.4200109346
32306.2849964621
29021.4399920242
33318.9249995211
25134.1050006
32343.4150019826
38143.340009351
33857.4199947426
45932.4149942128
31773.9900107076
33431.6299969421
31065.2199906867
35638.4599990302
35283.7400050827
32908.024989933
32160.6350136682
32617.2350042009
27448.4400032447
37668.2249921603
33560.1150059573
29771.3000017101
35120.9950117443
32838.5000041566
26690.6350129832
29511.5250037471
33098.7000015741
34093.9750130149
34674.5899860233
31305.3499871495
32660.3049894427
33290.7849980403
37114.0349882918
31445.305011204
27714.2000147768
36344.0100155761
31369.7300061329
34231.3749983739
35521.2399876371
29667.735003534
36435.3050027986
24131.5350044938
42708.0350001877
34730.3350083149
32173.0149867656
30891.2050155305
34971.8149853274
27733.704993071
39824.0800124725
28697.5750149807
26991.1599919327
32751.8549962305
30061.5200018665
31475.5250180473
32955.2350087168
43409.3899987044
30927.8050089017
32196.609993815
35746.5550128538
29342.9199944958
35213.8400071692
32981.6749944438
28383.8699971086
35342.3900065944
24311.4400100033
33157.7249840005
29545.9900007284
34028.2849963058
29463.974984607
29605.1149947535
32185.3949920232
41719.8650011318
32002.3000101555
22533.4449910308
25188.6599998237
36534.6299893793
39309.5550091006
34029.4799975327
30086.4000036698
34061.9199964872
29013.0000038806
25150.6749966505
27816.0500063559
24343.6849789852
31152.5800159927
33597.0050035418
31432.2100092098
25198.1700046456
35513.4749978823
32913.3549943302
34098.6150151166
36443.7349979887
31294.0349981355
32320.0700090202
30689.684986372
31724.4850150872
30328.5150062671
27007.0749905336
29416.7849940357
35164.2099872846
27691.5100016119
26529.1550046676
31985.5500103477
26409.6099886205
35157.735002701
32428.469994965
29448.9200037597
37428.8599836086
30265.9650058771
38774.2599985264
31823.6699828552
24983.8049994505
28949.9399973189
42182.2449926651
27482.2800170349
32601.4700040726
37069.2349961141
33637.1950035372
33590.0149901372
36455.165003303
28522.8950113812
28616.4799943893
29588.8999987915
38886.2000008118
34335.9250073275
31410.165006279
31774.1750095819
31876.6299879442
38179.6949867292
31427.3250023553
30271.129992176
29236.4750070751
29154.5649947918
32365.2049999514
33423.7099932723
37502.0499994598
27869.134988185
33433.0400039197
32024.5600035214
34570.4500097984
32456.5200074017
33136.0749851824
26347.6599970665
28160.4899927122
28859.1500063224
27045.2550188584
31520.2000063031
28843.484995799
35043.1100098764
29485.9850040121
30110.294987876
30749.3700069974
34248.575000583
41177.4050127582
32094.3200002679
32833.3200070466
39977.1100255558
31152.4049933832
23145.9049930146
34758.284995634
36559.630009694
31796.4399873369
29615.4399997568
31267.4649927802
38529.6800025697
32854.7249851332
27834.7999989709
29157.9299982432
33231.6300129631
28826.5299937829
29516.9849886497
37891.9849901851
27151.9450001169
32797.6699993573
29021.7799931883
30491.36499664
31990.0750009415
29734.0750051783
31931.6950040052
36649.8549958946
25632.0049960451
34619.9700005782
28925.935000072
33952.6299933265
31747.0049960255
31518.4350050346
28411.189999813
33742.0449920796
41863.764978823
29726.4300136103
31842.0250013806
30891.1150071924
33205.3900026919
31675.6849797787
29692.4400077313
29866.6650120134
33840.9000018982
29833.0100047964
34362.0849981373
37066.5700059843
30711.9800018149
32943.1650066959
36661.1799929205
29307.4800082752
27360.9100012009
38243.5099957173
31444.6749962321
26721.059987942
32961.9100001208
39605.6350048685
33104.1350080847
31885.0000056176
36629.3499972683
37638.5849898886
30000.6249938472
27740.1400129651
38737.5249952533
30694.7950083321
30272.5749930654
34147.0349945277
26964.4949929933
35692.7750101188
27635.0199997686
33178.2449904004
30568.6099841667
32198.1800189538
31518.100005962
31770.1199963326
34365.6050156453
34756.6649864715
32836.45000882
26732.1849994604
29872.9599915843
29057.2650012386
34590.4000013408
31761.1050082822
34781.4699994553
27072.9449918226
36633.8049971722
29942.0749990885
29562.170008386
35189.350001268
34789.0449909434
30961.3850193725
36528.5900091096
34221.5800047908
33281.995005406
27440.7199850306
32725.554996844
34950.9550120025
33640.894964261
36326.3399993052
28793.2200031759
27583.6149869831
33079.5049907551
31851.3650041547
28697.4799972427
34397.895005853
37399.0000043272
29424.0249935655
35299.6649981979
26433.6400101222
29740.1700017327
30162.5549950495
35655.6300121822
35706.769997774
28247.6749974232
29569.6599981374
30889.1400075227
30533.7249989174
32536.4899963111
27093.3200093861
31894.5350046965
26918.275010868
27707.5299987625
29621.3300018766
27034.1800056861
27094.899999306
41583.0700109708
31986.8999812925
33114.5599914142
24324.28999572
33768.0349848567
33537.7500035589
30851.1099925524
28487.9600018964
35773.5349935879
37237.7950046863
37381.1000014076
31883.1799966119
33102.0200041078
33829.6199818733
33581.3099954585
29913.6400178447
27514.7750002902
34105.8449950489
36154.2000131129
28079.6049887226
32243.6949936619
27459.3699811066
31909.3300096958
32404.9050053366
28868.6549963917
37680.3900073119
32609.6849990331
27836.4150039419
37788.560018409
29690.6849941405
31421.4600030787
30766.370011495
36669.5149919455
32876.8599991382
30066.319997323
30347.8100048685
26672.3149900191
35313.5900055447
38398.8399882006
37681.3099841238
26614.8399856461
31154.7249963675
33664.4399957256
31535.609995354
38135.1299915249
32316.1299980197
30165.6950089639
28106.6900008713
29970.6749893643
33814.1600011972
34748.0600039507
28004.1200029872
30170.674994596
31016.2100064437
30637.3099976131
30532.8949854717
26690.8000051205
37315.4949949728
26678.1750119415
30749.7599996997
33596.9999887114
33104.4000013459
31495.6400013985
35902.6499801785
28298.8050016004
33745.9100063154
37750.6099876522
37305.6799917668
30114.2500052264
34362.1000045314
32035.1549987926
37680.8250036179
33492.7450041786
32889.0899942454
29648.2299885869
37580.384994356
29638.2649979966
30738.4549975643
29443.7150054042
20790.6449979879
35023.9649754148
26013.3150097806
33785.5450009858
35527.490001479
30862.6549826445
30664.554985549
44139.3600023452
28031.7450201351
33054.2599942493
22944.6099890876
34332.7849764116
35623.14501192
26886.2500024675
32815.8999779555
37596.7849955858
33060.9650040001
38254.7700060892
33425.7699968875
33578.2999901554
35470.5200175992
32228.2450103232
35339.099997254
37966.7249990277
37883.5000148276
31940.8550059897
35707.9399857011
31056.9999990196
28284.385004031
30596.104996114
28704.8249760771
37015.7400062042
31959.889999494
31055.149987519
26543.0950044509
33348.275015359
27544.3450091789
32926.9399918385
30192.3700022389
25179.1849992552
38409.6300019138
29229.4450040368
33453.4999878658
35745.1199926427
30918.0399964128
31973.3300231481
31495.4399991648
33679.640019378
41290.4100027422
28296.690006712
32201.3999913227
31224.4299977082
30938.300006959
31777.0649912234
28826.5949878859
23270.8949926468
37317.7900026862
31127.6049925756
28890.5449975552
32644.8649932015
32350.3899865078
30693.2399928145
31814.3950067442
41030.2749749631
26680.384999291
34028.8749984584
28214.5649959802
34222.5450006698
29300.5100001516
24788.6499919649
25705.4400120283
29690.2150032169
35096.6900106049
30083.1450010848
33040.5299968772
24743.2100022361
30111.2700002564
32545.8749914751
28932.4549899395
32319.5850096382
28691.2999993066
29659.1000165472
38585.9350153825
39600.5199951149
30051.2349991172
36679.0899997638
33593.3449958817
34609.919998765
24377.0400001772
27462.7849941298
32520.5000021094
32031.8399979367
26683.374991841
31209.490008971
44658.2800053046
40443.6149991147
26184.4150110503
31151.3450016105
26254.889999836
39476.2800061628
32828.9200208806
33838.094995731
26308.2499899753
34784.9249832139
25953.2399962749
28852.9199889158
43653.604985059
37196.6699922045
39711.4949991734
26161.3649802468
31384.3399978628
41840.4849998627
33473.6050092596
32203.2050010434
27738.6550038547
26870.1650041149
33730.9199831202
29031.3699982082
33787.6599947016
31819.0550146549
33177.5550139966
32294.045003989
32793.0500142351
30062.0749919368
32385.8650030277
29886.7400035708
22504.200014594
30323.9699941149
31389.720009105
37011.0599921972
27042.8600031703
31803.5350026556
31902.0100053956
39843.2499938924
29071.7199994451
31599.8649835464
31921.2900006315
29394.680005427
28781.5500113507
32566.5249885611
35477.3050072822
31888.1850172686
28647.2899970836
29144.015006077
33868.9950043745
36104.9400158401
30043.0299870431
30203.5400129175
35205.859996553
25851.0599997779
34587.7649992434
36679.6600016421
32532.989990142
35316.5850074918
33157.6149945589
37197.5849884727
35393.7850021491
27501.5950029907
29921.7699990387
32563.0950092688
29514.4600053747
35319.8350008696
33046.6900006584
24877.8950065151
27237.4599936678
34847.6800013274
32075.6050111772
27636.1899988458
25988.9650038137
31340.465005591
33950.6450115597
26715.8349849316
27148.7749943282
36864.5249866294
29094.0050007772
34675.3149979507
32850.6450054221
27263.5700156877
28939.4050135012
35390.980006642
41572.9050095112
23108.6400064311
32095.7949881097
35747.5650048739
27704.7400012244
24341.5599964769
31947.8149900285
31807.2149853297
31782.9700022449
29947.375008832
26328.18999029
29935.8100001484
29308.3300209346
35177.8500055906
36054.0300011719
32079.2949942805
25544.5699892042
33445.5799965244
38770.5350158478
35198.644992609
36313.4700123
29566.2949967904
28840.9299985636
31634.1350065084
30554.4799970019
29929.2950019427
33501.809991756
30888.925003757
31184.1099869432
26869.6650082283
31222.1150076035
31110.8500116565
47131.5799978741
29951.9799918566
30566.690009722
34769.1100022623
39687.9250007874
32041.5150041431
32563.209997773
32804.4050125186
40111.6550066436
29049.5000100371
26403.7000058581
35395.4500130673
33571.2799977402
29904.2000017306
35187.700005038
33530.3749943757
34760.3500129206
29822.5750082205
34375.5799772741
29862.4399954171
28053.5700043254
26561.0700077266
34644.6000117747
35150.9749949009
35148.7200099411
34952.9200011645
29783.259990723
35199.1950017317
28879.9200030728
34160.5800178705
28143.7949947668
32980.0849916529
33777.2600161238
31238.6100038781
31365.9849943866
28940.5749886411
38002.9249900491
23820.9200071548
29298.9600004165
27651.0050095204
29148.4149972496
31935.8899974618
34189.0049962355
30893.5349910556
39627.5299947788
34254.2850094232
29538.695018366
29906.9949901787
29995.8350041201
33482.7299947721
33383.2750024851
32384.7750151141
30549.3250106103
33617.2550112051
38596.0049830512
35062.9600244565
33888.305001613
38244.4950015121
26109.0750060843
38296.2900068772
26614.3100064674
32979.2849936206
25818.3200014962
31867.5599859232
37325.4899949075
29418.5599968717
33762.4200004395
23859.7449880682
30071.0849924963
32710.8549921657
37644.2999674652
32180.0899892771
29264.395000813
29083.7400117633
40049.4049919243
33918.1150060087
29367.7150019389
31445.4350033859
34854.3600107699
35890.5950055402
26017.3850031993
28757.9350168116
28869.374994572
24288.4050006596
37375.0499877583
32295.7100187554
35847.0199857047
34106.9749782721
32892.8550058508
33433.2349979086
33931.2799974956
27453.5749995966
34377.2100086936
35772.1349894919
30076.3200063265
27343.7099985921
39049.6599960907
29863.6099987254
35264.6550169094
29418.7950006884
31773.5200082017
23149.0549987755
29357.8299960157
32721.2199845265
31998.4249949217
34453.3399984103
30784.8600070479
30801.9700101949
32096.7600028402
31848.7850112114
33480.1450068355
28711.4500009875
31573.2950026266
32157.3099970883
34312.8649869517
37235.7350038861
34842.8900153012
30639.8350104236
37472.5999999644
29976.1799865219
31012.3049947368
30312.7399957989
36650.6749998713
32842.9300021834
40145.7949979957
29403.1299967981
38638.3200048939
34379.2999962936
24116.3349994789
27308.0150032688
31076.6199911287
36976.3099936764
28651.3349901671
32885.2950057548
36439.189995768
32714.020000438
30858.9600164981
32354.5400048678
34515.4899992128
37975.8500119667
31259.7650126112
35111.2150039198
40116.7499980743
30802.4750022514
28447.3849868666
34544.309983606
29140.3199983435
34947.0399851571
36499.4149964578
35209.9649968059
29824.464995377
32826.3299972223
27766.4999996459
30824.8299950862
29395.8199917604
27400.9600019753
35564.6800072955
35414.0900002861
39310.7800064988
28956.6450171496
30956.7900088925
28313.3549905112
27494.0450059189
31435.2149941742
32779.2099934316
27433.0399803971
29647.674999604
27727.760004221
30850.5199976451
35473.5399950512
32499.619982262
32774.8300043165
34794.7199916027
31103.8700016354
30433.6099831529
31139.0399838514
32064.0999911601
35676.2149970613
33776.8250102074
32657.4300028277
32560.7749995535
37805.1949987346
28951.0249975157
33282.4449958802
26603.1399985845
31790.7550093416
35616.6900005155
36837.8199953321
31501.684991063
27424.0099986424
30977.084996968
29965.4650100929
39460.3699975972
32259.6450076342
29429.4549813671
35726.1249949289
38646.5350003341
25853.305006241
26678.6049946452
29613.2249937325
33453.5499880735
31263.5599945156
30894.6599877866
32619.0050047741
28094.8000131107
29088.5100037273
33271.6250011118
35907.1950006709
31150.0549990572
37134.8399898615
34023.7700023979
37037.8949901457
33306.2250114358
30360.3300042278
26381.5649892593
33605.5399909877
31848.0399957498
36055.9800097225
29557.0349903756
31426.0900030038
26200.0399838282
35231.0699893062
30876.7599890152
25669.8750083172
37863.0699844558
31015.124996863
32739.3950110572
25883.165011717
34638.1249980275
34663.2200007067
35540.1700075166
28713.9700001799
33533.4699923637
27870.3900038417
33628.7000049737
29619.7800128637
32996.9800133621
28701.3100068477
29839.7500158641
36150.1700071914
25735.4950001752
37910.5150052567
30664.5500011949
38250.839994035
28674.3000052008
32791.5750001136
27741.7699998035
18778.1949955379
42357.5750083555
34231.2699879534
36743.304997955
29981.1499913615
26472.7999968392
37704.6600178569
33404.6749978508
27013.300004429
35483.6750066956
28788.6499972215
27967.3200089764
34267.4199853828
34792.5900173354
33734.2449976739
27517.6750102652
28969.9100005467
33451.7699819673
32041.6749987446
30251.8100190287
28179.4999900495
36171.2549903165
22353.7550012626
28223.5100029795
38136.4699877775
25003.7549981108
34946.5349907984
32053.5999859334
42058.0250046195
33258.5150066791
33401.3299968485
30947.8649893973
30814.1400033649
33818.0799919938
26937.6549929596
32496.6500055231
35445.8599787164
34403.2400060104
35338.5999941247
32897.6299957721
31488.8249959092
31206.7449922389
25270.8149988233
36202.0849994577
27022.2099940332
28185.1600103183
25313.3800014191
36305.7250055447
24729.4549960601
28476.2650116375
34716.4750028077
29383.9599983169
33469.024991048
32195.8799891719
28258.2499987455
29637.2750071876
25536.1400126759
28865.3749947668
32931.50499884
30676.1950143797
34006.4449940484
27983.1349923179
26390.335002634
25720.4650166868
32658.0399980058
33153.0050031547
31258.7050002932
24482.7249968525
25730.9899943939
30602.665003866
37496.4800024047
31029.7299993772
34596.3299961129
26884.6899729481
34044.7400031658
21236.2749957585
26522.6300034514
23055.4450067519
35328.1999878106
32658.4550091997
32833.764999808
29410.2050098409
31465.7399999741
30309.2499972294
32347.0700052941
37810.814988449
35822.9550010903
42232.7500003103
31791.3750041267
28399.9950017757
33689.2150176591
24877.0800081797
37663.6450356687
35724.2800087894
26517.7199999593
27481.4450128082
36165.2899975163
28188.7100071123
30118.1099908343
30686.1250295625
37038.4800022773
35007.5100056124
35380.1599974433
27396.999996263
25494.1750070429
34083.5599938252
28406.0200002785
31385.1050095772
30937.8650135994
41103.0000068741
29137.8600022882
32652.3600061047
24656.5400023481
32630.8650015985
33804.6149864467
33529.9700106131
33883.630005131
23676.5149922715
25848.999998711
31840.964999923
35481.4800028556
29030.7850083751
36659.7450063913
35366.3899993324
31694.4050028471
34077.1000165794
28695.0750046956
33264.8200022632
29115.944991176
33241.3599861595
31692.4799973862
32258.7900159094
25793.3349907352
36008.5549882124
29291.8999794438
35380.8799945678
31927.010001071
30153.4750115883
31753.7400012242
34577.5000051366
32181.7250167355
27746.8749815053
33702.5750019152
31585.1849939572
34139.8399998713
38025.2899957767
31765.0049986096
32915.4750058206
31959.7249948443
33406.3949906398
26602.7849940187
31100.9449928103
34557.3100035012
32677.8650076399
25034.8600115659
30680.7549906313
37350.6150147209
36584.6700000544
29973.3100000736
37693.3849904452
28286.42499812
33641.8950106932
34447.6600059221
32692.8849927038
33816.2700069692
28189.0900146164
31706.8300057993
32040.1250034655
31354.6600092305
42941.3949955329
30465.4199876651
24850.970004566
37943.7750057895
29076.1500003594
25715.8300055603
32759.5900075205
36322.8100078851
28211.5150034048
31231.2299996327
30066.4699884038
26185.220001379
34133.7649939193
31685.9200069616
28081.320004158
25528.030004329
29346.4899919283
34687.1200012955
31519.165006389
37238.399998167
28731.3500025525
40495.9199922511
34385.8250066239
35381.3699990831
30425.0700108765
31710.7700000343
32195.3900047962
30855.2549958415
26783.355014288
29345.6550104288
28331.6650014988
30813.2650143385
24166.2849938378
34405.8750107458
29979.635005994
32972.4299941543
26890.2150108432
28698.5400045481
38861.975010038
34711.9349947483
33660.0299996117
38696.7149949375
29223.7399677604
32895.0650056833
31389.8200165267
35635.8699983913
31104.0750189191
38566.8099956084
30556.539984571
30205.8899967122
25472.8999840464
26602.1449953404
26553.259999715
35268.8499902379
31156.9049926505
33517.7349872389
32398.0550019913
29461.559994773
32298.6000037673
31995.6200054302
29318.4649955933
31932.1699967219
33837.0650025359
32451.4900004207
25639.6449914436
29843.2149996497
33007.7399956398
33868.3450065469
34208.5200110667
31880.0900015279
30399.0250036078
31229.9599944293
37942.0549899085
35072.9500181396
30326.2600067467
36779.6900036498
33145.950010197
25523.1300044402
28887.6649964955
25291.5699995044
28234.0399965379
29260.7450310874
35110.8549901329
30695.2649927658
33186.6249989562
42389.0400177669
42280.8699893185
27019.375000549
34099.8600119537
35035.2399956007
30565.0750048528
35687.4200038407
27512.264989499
31742.9499991881
32228.0649861491
35087.6950012199
34396.7099898111
29958.8699736907
42814.9450048871
29088.2650016826
23863.3650018153
33203.0949891612
40030.674988517
31176.6749977473
44820.4549964741
29638.8149975955
33075.3599989472
28845.2650062107
41561.7550062258
33459.980006394
22160.6349967652
31915.7150003962
36029.474987856
31651.5800029482
29842.3400019908
33352.8299981842
32436.0700090696
28769.3350003264
27646.6500130148
28211.5900027244
29142.6550095244
33189.819994098
29554.3850032256
35223.4549994527
33985.5400030583
33676.5900003801
38334.7150035361
32346.3550201991
40950.335007535
24776.0399990875
33811.1299965575
27691.2850050051
33389.0749971534
32788.3550075814
30698.3599849893
31656.8400071352
36290.2500161214
23604.4000067686
34162.7950092424
34098.4650142731
28439.0249961531
25537.2699930237
28566.1999955022
31354.6050042359
29444.2349995014
30361.0149888952
34831.8900139914
29202.2199947941
34126.7649878354
35602.1749860879
32175.8000003534
34003.154993974
37285.4949914822
37968.8099969091
31301.1300167284
35232.2100034124
23835.2000074941
27672.359995075
31033.480018913
32144.2249960124
36081.0550008634
32194.3049936127
36094.8050097721
33910.2199950566
27570.1649994426
34756.3649938761
33762.8300020038
30996.025007406
31655.9100148436
35091.0050002313
27030.0749907808
28389.1049893638
35772.9550044732
34659.9000014737
35312.0750109823
34308.7999954536
35936.1799874185
26411.5199960731
34626.2899937292
38353.9850021595
35375.0849971417
36717.5699978407
28132.0500065595
28685.7000071083
37091.8699914943
34399.9250081219
29568.1549935351
31654.5749997902
35027.1950070641
42564.9050003478
31480.5200126816
30990.82000318
26966.7099934769
28454.8149825658
31130.6100131981
34109.950020154
34329.9999969687
30286.9850034107
32351.3950045481
34659.8099848953
28849.6949872815
36465.2750225924
27701.335000561
34263.1950110162
29997.4300096619
37667.3550155416
34744.220003625
32262.715017775
30544.3149734622
33960.9949966804
38513.5549939892
30265.0550008973
31553.4549981039
33560.2699892996
28204.0899953141
31119.0499870056
29926.564998267
35194.9249970298
29800.1299870677
23064.1449996024
34519.5750101083
27156.7750045103
28387.4000168342
27747.8850118898
30223.6049999027
30311.7849966013
26487.7200031192
37234.6999996879
26710.9799895616
38313.2399976766
33519.9449972115
33475.6150004726
32722.2650054628
27777.1899952218
35614.6899841027
31943.6950040869
31664.5599966608
36003.7500004941
33248.0900026937
25548.7199950899
29975.2299955535
29448.1700006925
31985.5200080252
33482.5299990755
33109.4149958929
28798.6899933859
30967.164991885
35918.7500248845
33464.7149973132
31021.9849887418
33084.3250131886
30743.2949911077
30961.6600155816
28782.4550000862
39384.4249976422
35455.6050008698
28047.2599953348
35783.9049771104
30138.5099929512
28725.1650072541
35151.6599975815
28303.9050053702
32376.2950046801
34232.2549860752
29312.4399878702
36172.7300000398
34708.319995716
35577.08498596
32152.4199870105
30290.4799953845
40585.6699977478
29560.6849880673
33711.0900016194
24224.3399957558
35337.9550018098
33985.1599961699
29571.9299980851
31282.1999986973
36502.4500081596
37221.549999146
33578.9499994397
28664.3950076415
25584.314997906
31212.0950030188
31061.279979786
30403.7500017572
29093.7249936775
34861.2249843958
32779.6349893718
36132.3799977989
35686.8050000592
36789.9449990416
26446.0700158784
28232.7700083014
40393.4249849449
24529.0799893783
30482.2950122363
36330.1250034337
34334.0500036753
32406.2399986279
32097.7599945263
30130.2149935234
37319.6050014792
31453.5349976211
27291.4849991351
26383.6300148228
37385.2700010797
31514.9050027665
25708.9500017699
27165.6799858666
32371.9299978467
36729.800008365
30317.8399839774
30860.8100210475
30948.4149942945
26224.9899968323
32627.9200100973
26040.6949962713
32836.6400060842
27449.0950021478
31328.6249980056
31140.7900017079
32067.1449892564
26461.3199983514
35251.5950080684
33867.8050153871
27262.5249971869
32137.7649971235
32789.3849991977
31487.9500010258
32042.5050065523
29907.129998889
29114.4150175098
37191.2600133148
33397.7399913504
32617.5999981595
27063.050000556
31139.0200044469
32030.4849958702
33489.0349920506
30589.4549804613
39047.9999975999
31978.769992926
35543.5500069842
32494.4150010361
28530.0249902319
41281.2049998707
34848.7349917283
32221.215000546
31945.659999023
29138.6300096503
36971.4000059822
23969.5049987221
34999.3899821746
33268.895024329
28479.6850030683
39866.4150066061
28786.9299904404
33795.0499925358
32591.8749789207
31436.4649974867
29407.0699883095
32940.5549893061
28569.075002957
25958.9699887933
31938.0949909395
29604.4199964909
26949.2899968311
30436.0700076702
28217.950002644
32242.709999111
30712.235008619
37941.93500439
30388.9500109721
30705.189986866
39122.6150037276
30575.154999685
37933.4699989923
23283.7200130845
35562.5200010115
31687.1399869742
30440.8300066514
31813.895002644
27491.5649898543
37739.2899958816
38381.9549891692
42874.1099963464
30926.6449936157
35161.6199839525
29975.8900136419
29290.5699940789
32629.0200005369
34715.289987901
30035.8600113494
27604.8899922039
31643.2149968734
28732.5499949984
33508.2999910734
33804.1549990079
27426.1150000073
34298.334987593
28144.4849798558
36374.8949996858
32486.4500097197
34568.5749949672
36842.9299908862
34793.980000147
33437.6200112039
37335.4500024598
34047.2150026043
30904.6999953613
44310.210008712
34175.7349890703
25595.9899927633
41493.5299987153
27632.3300050994
34453.960017054
29843.1650058863
38158.4899984859
25216.6250013416
34811.679989011
29717.5000107447
33255.0500112558
23786.0249926061
37086.6100128088
34123.4650041857
32389.7400160476
35768.2050096756
32655.8050110453
33704.8500058901
36715.3599934487
27530.0950012291
35308.8899942987
37502.5500067046
34319.5850063446
30869.6299800826
38381.4349782125
36569.0500051369
32554.6099949086
38494.3749944083
34541.9899926768
23621.4549983729
38231.9199989491
27934.199987405
33091.2249954097
23135.9300044985
32954.1550143522
31019.4099914897
34157.7750163861
36007.249998467
27381.2649989894
28396.909995641
25429.590010589
28558.9550094758
33751.3149992041
30216.6600082093
32447.6649940875
26126.9949990245
27854.0849999381
38560.3199858251
28236.3649960191
32069.6849939905
36742.2349895008
31852.3800132817
23630.289988514
31945.295013377
33380.3300079035
28727.7300031286
38811.1750016077
40482.1000093371
31141.2799938638
32571.2249959537
31004.7349973305
38538.6950010529
34510.3850131601
31737.0999830614
29832.3999956936
26754.3149960437
39484.5199863752
28426.2900029672
31927.1250064312
30228.2350199266
29805.4949903653
42011.0849941301
31622.5150054644
32506.7199949259
35824.0549999282
27336.7549821371
27840.7199984593
29943.2150048048
26555.6649932284
30220.8300070969
29685.5849881701
31953.8700008951
24706.1199877299
35810.9350111047
30732.6200053132
32508.615010071
26518.719996997
35789.8550025951
40230.6400003656
25938.2850017268
29951.6399997671
36674.2249959044
35503.7600034907
31262.4199919661
31883.049989657
36296.9049988496
28039.7500050816
33124.9649952806
33872.7399889012
35680.004996107
30624.4949949002
35826.6600034117
30487.5499939781
28670.6100050448
31943.3099928282
33236.0699830607
34904.8750135145
39410.3250057939
32243.9349986792
33515.0450128407
36123.299996838
26305.1099929914
23146.7449989687
32400.9899954337
24317.9400042915
29290.6850002445
34622.320019159
28720.3450140273
32810.8949953022
29074.595011364
31802.1850061505
32341.4299985053
31056.6400044491
24553.5849940408
32258.3599911777
30015.1549915681
25890.4500083346
30823.4200105538
31649.434995376
29879.4100116274
28354.5549787786
33904.3550063023
24774.5150112107
43619.4849961789
39033.4599976299
29065.2950001291
25663.4150136621
37122.4699980152
33142.4900091476
39464.7799941169
32340.7000049383
32387.7949972306
33180.6299980604
30442.6599992534
36755.6900112696
33702.5000076541
29554.3099951635
30640.9649873225
33636.0649945743
26498.0899948797
31133.3400054593
31715.5650158536
35687.8000196146
32664.610017709
34092.7250017198
33636.3999878963
30780.9950019178
33205.7499996585
29970.3900152661
34806.4199941847
33223.9849976695
44695.5050002002
29206.9299862253
36874.8049938591
36352.5300055197
29494.8849967733
36130.9549990466
38331.5200053841
27959.3999945029
32052.5150002111
32604.6199953677
32412.4650116236
33451.4049908278
35643.4099915423
32359.0900003074
30352.4650042031
35811.1699874382
29765.9250092154
31854.4150129932
27128.9250057415
31025.2450007973
28477.7700148504
34451.9599949708
37284.7899992705
37406.4199947235
27627.1750093088
28976.774989173
29713.3649994577
24968.6799881391
29669.5599861089
36415.3750171851
30857.7600044077
39397.0499915683
31543.0400161857
29718.4300096824
34338.0299922405
35769.3500019114
32890.3149855271
35964.2349988531
37512.5499855136
33631.0949963825
34234.1349957995
37941.8349789036
34893.6999994221
32325.7949938959
31871.2649986758
32165.0700017428
27721.6650084649
34791.8450030442
28549.0849943304
26450.9299951612
31143.3949945644
33026.3600216676
32618.0549997007
33669.6449882875
32371.5500045968
29440.2000021244
33549.8799989908
28324.0600012972
26272.6999983259
29633.910004157
31579.7599966132
37609.1350027793
26528.2850024538
37398.8149975836
31231.2700007745
26005.5750137363
30401.040013771
30999.3200003996
22566.7500084057
27926.0199958461
33659.4949905911
32315.2700126608
33654.8750160072
26132.2900046608
30618.4699990459
30403.8950069065
28847.5400051468
25982.6399875194
37325.734977243
32453.1050083903
40883.5599829438
34019.319995139
30335.5999989938
31961.6549961269
28649.5599993725
35644.5600061016
21686.0350133267
43250.8000012985
27893.8550044787
25533.3549990434
28786.0849822189
30742.2199942896
31648.8999913837
31626.5800015118
24036.5499877154
30561.5250102337
36997.8850024806
22781.9050083526
32103.6250081192
35596.199984417
34882.7399971469
27495.0849969205
34747.1799853632
31161.9350035717
30709.1500011848
29509.3099919346
31029.7199965188
27497.3599984931
21686.0700008424
37353.3900004969
37015.8850062604
29855.1100008688
34686.9300120124
36535.1099932969
27288.5249944068
30318.079998437
34659.3050060667
31085.7299999389
31461.4000088102
31881.5449973794
31051.6850071917
41910.1699965317
32062.5600036163
26914.810003882
24887.8800040393
24541.6150009969
38534.8900000779
31817.9200076936
30918.1050119326
31358.6950001586
35171.4250049019
34896.2900120264
27249.1699833247
26708.1950174471
32674.185013201
29002.3649904502
36411.7750196962
29910.8650108948
35596.5249872838
31727.6700030854
36608.2250018215
25574.1249978845
25178.7349929386
35139.0199994314
39359.0099933753
33289.014997514
32929.7899938752
30747.1100006515
40000.2699977804
36367.0749970661
33759.0250120535
30735.1049949939
31856.335001197
24513.3800014651
33276.7949959987
36908.8400068788
31161.5850179007
33021.4299749448
33757.4800263082
32579.7950087555
31727.7050373743
30511.77501392
32381.9350058003
27408.9049901796
32636.9950012239
30401.3599897318
33421.8599997836
34741.774965913
36495.9399764689
31392.5250052849
30286.0249954611
27290.6750100738
33932.5050016943
26289.9349995021
30531.7499990846
33342.5400029655
29465.5449942604
25693.3050029182
27747.7049973477
37027.4200033076
34362.325007956
32272.7599993161
37019.6199996035
30110.1349939557
28332.4199973771
31942.3249898249
31937.1000023475
30844.4349816628
37857.8749926722
26490.2299960172
31096.9900020116
32526.2099876148
27225.8450002018
36896.8849966442
32048.5049998465
29632.8349945352
35759.3149787454
37871.4900037169
33379.5850019921
31505.3499961153
25826.8850049729
29904.3000054508
26687.1349954791
27022.0499906375
34194.675016492
26692.3400036052
39550.9850051549
28018.2500058565
29092.4700044339
30115.1900246816
28637.6700172932
26123.3850111258
33015.1599852762
44794.4250031981
36437.1050056149
35752.1750036525
30775.9199944281
26317.519992731
31836.9449975844
27331.3350100008
29788.6450048339
37493.0850072038
27819.5700031678
30803.0649987101
23868.8400068947
30943.7700019442
33745.3149974539
31120.8499891476
33270.7399932293
24596.039991939
28903.6200017459
34998.5149985568
35449.9799970287
26614.6899997008
28502.6699924887
35879.8550043995
32172.2449948739
27605.6750009591
23572.5799978091
35303.3850033475
32296.1099987484
26349.3049902853
25113.4599839728
31728.7950035853
41503.8100073486
34840.1000171991
33703.4249976818
40449.1449949243
28111.575000586
29804.9899964816
29493.9399914322
29461.8199963975
31408.8049984702
28863.7200112526
34443.8099911087
29077.7749938695
39211.6450019851
34808.7699936796
32971.7200068906
27071.4350005158
35476.814993172
33620.8000042473
34273.5350049401
37063.7649950569
31234.7399925403
30591.9149985235
27654.9199994374
37194.2350182193
29272.0650003831
33821.5049873595
29555.7250119307
28698.029999607
26837.8150010605
25720.1550079067
26064.8100135758
35771.1249889928
29179.6650157828
31298.5399933802
31965.2549974579
29947.4150050076
39470.729998949
25698.0349955406
35761.3049971825
31420.6999871018
31249.6449965201
34182.784994449
29710.7249989063
33505.1350061094
31724.2849905256
26911.8250012568
30746.9900087367
25684.400007121
39904.664990779
27483.5399888991
39480.3000007633
34917.4450084583
28779.7250026844
33273.2099991853
26137.9449984867
33344.9649980177
23177.2299833283
27356.4050004678
27126.9200192351
33955.7150023654
30385.3250009196
35005.1949996515
36104.7400066182
30405.7499886518
29193.9600214794
34051.7999980375
36372.6300149029
30475.2049883516
27512.4250139011
33271.7750191831
34082.1999918474
31244.4299919297
39089.8549950006
26153.6899924552
30548.3499866466
23262.8349972765
35625.495006935
29387.3900061119
29503.5799975665
30045.9299912618
30717.0950128493
31382.90499902
30191.0299967865
31423.0300110984
33720.8750134053
27040.1299991672
31489.9800031215
31082.6450012901
33359.4450006655
28912.049993202
26545.5699885518
29144.2649961675
33566.6000037504
30994.0399866528
33022.9349992406
29790.4350071801
31524.6650014166
29599.0500093019
29630.8150055973
26602.9100086261
29162.6749923935
33541.0400106914
37718.6199945798
34637.7550041404
26203.5700150062
33321.0250055552
33542.1800046424
30249.2550059131
27741.4750070416
32761.5649927413
31803.7050052914
30739.5649836314
33806.7200079118
32975.4600049814
34828.2249849797
35339.8950074628
26025.3100221714
27832.2800100781
34548.7999957418
41366.0449997857
35522.029999418
26205.4300143073
36281.4100039184
34684.7900079197
27502.9350130402
35875.8799934098
31570.2999961487
26162.5199867692
34445.3599920782
30369.7600059859
30299.7600015106
31912.1549915372
34345.6749993489
32940.1250105386
31981.159991412
34040.1349937319
33007.7849886855
29986.4949898364
34843.5800037585
29113.8899975645
29035.6300000914
31935.184980716
29413.1949970625
32403.8350051508
27186.0599998859
33357.334996891
29731.4050022137
31463.3700155842
36518.5500104582
30872.3949871324
32133.7349992981
26360.5699910941
34457.3500099634
32325.6299911606
31260.5800057747
37096.3999949031
28461.0599882161
31180.2649876536
29129.1900015555
35805.7749992686
37647.7200047289
33729.6699984183
37603.0549924023
27829.6650045431
29491.7999999251
32920.4850024336
28769.1100013641
29701.6650045534
23048.1500055315
31773.1799931948
29149.9350035198
28814.7349967402
33944.7650078078
43228.3450261741
31894.5349981501
28453.7200049572
34525.7699904731
27173.0799990514
27013.3099915958
29234.8700065729
26178.1150091472
37421.5899889359
31061.1750102469
34799.0450187686
29058.8100142188
28696.0099923806
32971.7100024554
27900.4999893003
29752.6150039308
36925.2850036373
36020.2149885995
28033.7200124131
34122.0500103021
25850.2599999504
31779.5649992349
26710.5999933952
27581.6049897909
34553.9899963134
31195.2150088768
36815.0500215503
35999.8749906215
33410.73999874
36350.0999955883
29822.3300022362
33435.9949901557
33863.1500017209
30937.3099872778
32657.5549975755
36372.920003869
31271.0949983009
36977.1299986957
33792.0800020657
38282.4449993528
26453.3999954632
32137.7349841279
28162.7299923751
32257.8200092728
31031.2750139058
34111.1049876097
37534.6600066308
37425.1450099149
35101.4000130815
29622.6350074576
26610.6349972579
37357.1650011318
28382.739997732
29895.8749908628
31189.5549886891
34023.2850095808
37307.600009558
28510.7749929001
32364.8050121991
31335.1649939383
28097.3249923496
36257.4649960071
25619.1850091388
32543.164996492
29127.7300046693
37618.3000193723
34022.56000809
31605.4299894305
32314.6950076097
30175.5549868688
34634.5700151901
37471.3399999058
33863.2650062128
31449.6600003546
31230.5850008811
32355.8799987151
32060.6349962186
36972.3799964908
33495.8600061958
29424.2800002784
31346.9299937472
30273.6100052024
33025.1250043353
32931.7600002842
30720.9000025319
35954.9999991724
29527.3799921816
39330.9999938285
23990.5799917881
42581.1049998278
25270.4450019859
34664.1050089007
27278.9100029133
29129.7549981594
33805.7699958523
31457.1650054844
30328.9899924314
25803.7099993298
32716.239980645
31615.045003693
32691.6549985081
31051.7700164533
26874.2299775666
32102.2800086476
32314.2499946009
34302.3100061937
31507.4549953392
36448.2499840843
29402.0550040009
32542.3600032099
28122.4799982477
30445.7949899654
40895.3050124592
30484.909997032
32796.8899998241
38955.3049801784
30732.4550028151
27402.9800060266
29963.7100101484
35025.4549953229
31383.6499949789
42771.9499985657
32730.6050084112
39323.6900048249
28321.279992374
35547.7099905071
29761.5450009755
39056.5400150325
33651.7449867718
29384.975009365
34203.1899934886
40723.5349958056
32525.9749982898
32279.8349895459
36093.480012801
33018.1800088254
24813.215003062
27337.3350046636
30195.8750058573
33752.7449822326
29444.4400062785
38727.7249992997
32899.2699907482
32580.1449913122
27481.98001093
37754.5550036302
29795.829994763
37796.9800046822
31922.5350189266
30903.2900051044
29984.6399904304
33045.2899938449
35888.0900036212
22170.5850054453
32965.0049810447
29441.4600000714
31181.3699905426
31082.3649947229
32315.445021134
29768.0050032632
34229.2950100047
32603.2850068138
28115.2250023658
30222.9849849616
34789.829999353
30344.0200003774
34051.444974998
30716.6149973494
31435.3699917181
26006.4949901429
41399.4550014343
27749.0599999467
31526.1249994457
31706.3850078286
32651.8350055004
32454.2549921623
30731.3500046954
35929.6800028803
35411.6999898349
30117.9850042134
26464.5200096995
30348.8199942075
32357.4200050144
31426.589991162
40986.0250015177
26516.6950100558
34194.935010284
26671.9599945087
25232.6549889556
35650.5400072489
35189.4450095186
28748.8050023438
32329.9249925643
34069.0999949574
34197.6450003551
31446.1800024912
30989.465009668
37255.7000089884
30386.2699969783
30945.6499859905
31203.4150014337
34360.47000378
33935.8650050072
29061.1899945774
30739.6749881388
23708.4400014143
25832.0600075247
30871.7049834481
33136.2649894336
32083.414994753
24726.3000080036
24240.0600012123
37850.3249980361
26737.1850145129
24725.18000963
36152.8749922219
35556.1300069811
28594.6350030688
29986.6650054606
29948.3899912522
33215.0000165175
34850.2900138486
28071.8000079752
35354.9199934842
34431.1800206946
31464.9900099962
33357.9249919113
35942.4449962452
32897.3300185144
40254.4150103354
32654.3549973067
32455.1200099411
35973.1550039858
35057.0899997898
30781.1949812603
33051.1000021056
32122.0700054644
32695.0399876314
29766.6749949622
33828.4099959764
35840.6349975099
37235.649998178
24901.0250000204
31188.3350034392
31754.1549968984
34073.8500032327
25948.9699873631
34735.1900053916
27936.4800003889
32761.1400077296
24413.5549895549
27391.9350147308
37440.9799923742
29224.7850078333
36643.5500055341
34723.8250154055
34450.2049855685
26825.2999952061
28776.6699999251
35762.7350074451
30352.1349911133
36677.8899973517
30994.670006874
29437.634999359
35698.6600093536
34503.0700049642
33089.0400051763
36137.7649876807
35617.3500160179
37556.0299992044
26930.6749997183
30442.9699871499
32979.7899913846
33009.9650134426
36347.5600060001
26887.5399914044
27372.0499988715
34903.5699952785
34311.9349906261
29302.5100003552
24522.2549959493
39996.2649951902
29029.5099957793
28777.3550049765
36468.3099971802
27178.4449976201
37509.2550120763
42153.8249892218
30999.6799984034
29400.6499966322
27166.3449975132
34125.2749977292
38825.9399960902
38857.1700137513
30039.7800097452
31808.8499937281
34785.7450070563
34890.4450276057
29379.5949942034
29183.2250064366
26369.6400043585
28094.3049867587
32101.569987406
34800.980014868
31016.8149972176
31894.3400006308
25204.1450064208
42459.4200122055
38229.7799963701
32095.7150094608
36216.224992316
29710.1000008558
27417.2199977804
35370.5749950233
30290.534986638
30197.0949898839
33726.7249909003
30499.0200040876
32322.6000116533
28709.2649949098
31230.1249953976
30305.7850038551
31451.4450163741
28351.9049993707
32715.7950083371
34016.400007776
30126.1099772227
38577.8500114112
30361.2100134086
36163.8749962898
34836.0599941465
32211.4549963931
37124.600016118
26510.9000066768
23827.1750150809
32997.6300057465
30246.8800079979
31894.6750103264
29452.8249940714
29133.7099928018
24922.4050113925
41033.0550124107
27638.7300210415
41140.5200047561
40967.9849983756
28475.6549975157
29429.9400095599
28899.3950097752
31130.4199967524
34950.2000067246
25430.3650004501
28242.1200031866
30475.155002316
31616.5699858273
36601.6200158615
39827.004999212
31792.8299940834
33844.5500128334
27669.7600138315
34865.6550120233
28608.3550017148
26510.0800153955
31665.4399928466
43554.1949911641
25201.3700064158
36661.4650201073
32242.1250050752
31509.3949905729
38477.9750024165
33879.8100022939
31008.3550106324
33135.8499912368
29825.4249917335
34646.210000131
29564.8499897572
29052.7350068998
26931.6200055628
32633.3299910046
32299.2849967685
27750.8950099593
25808.7199978257
30699.7300235466
33602.3700008916
26709.0500030925
31272.2750030639
28221.9299959884
35420.1099871185
33093.8350034056
28721.4300008598
28790.0449939622
29367.4099945241
30857.7050053477
37662.5900100679
29481.434990882
31582.5100090944
33603.1800050482
28937.0550027319
38496.3999874601
27255.1100014521
27390.3499862246
31847.0450151612
33282.1750019833
30054.4199850974
30668.1049953018
32464.3699944306
29028.6500056149
36332.8200058619
28962.7950113146
32686.1950009267
34922.8450121658
33050.2799843354
34305.2499898862
33557.4100033096
32561.9400163158
28156.8050024146
35486.9600121127
26326.2950027923
31094.4749970298
30945.9349743071
32524.2649864495
34408.2350044214
28884.5350106391
28778.6849964879
31475.2150023316
31889.8250092983
30437.0049925805
25237.4800025006
29703.595006926
32322.6050038557
33848.8749920793
29441.6600019356
32495.120004502
28925.1399959357
36385.4599978647
29007.9099964797
32242.2900114108
37875.875002861
30880.4050068376
35676.079994607
30897.8900028241
40086.5949938535
31781.0400034059
24732.7250043526
26233.3000172963
30698.7200018772
33599.2450085586
34667.5399911404
38080.0700089152
31977.6549879839
34470.4900119975
43804.7349995798
31775.0699938915
34209.4099966433
32675.4149727302
32270.6799907063
35281.5600117508
26344.3049964709
29087.7150151641
40741.8849884567
27156.1950043219
28534.2849951647
32126.9599920367
35065.4900168482
34522.8349990592
35464.9500090758
30464.7049924467
35797.2050095826
32446.370003884
31431.9799901524
33002.0250088151
29640.5600012064
31266.0450069201
29024.0100134744
33268.2000069488
28598.509990657
26852.7350020346
28410.16499655
31782.0850070657
28852.5349896601
33890.8250001254
35154.6649875603
37185.8249968744
31469.1349918395
27575.0749897012
36031.3550061402
25977.2749974413
29467.5150067341
30950.7399866271
29390.775008833
36189.7350002097
30698.1950051792
28951.1649923259
30671.3750142093
26432.6750197881
36934.1050043693
33625.4000144796
30552.0399831603
25741.6299980946
28871.6099925083
23582.5600040657
33172.7650008502
24090.5999996276
27610.4450010119
34192.3449964807
21307.0199965565
29974.4849922834
29352.5349802427
30574.3499933423
36229.2200137679
31111.3499953825
30344.1849989065
27971.2500062769
27255.8249960598
31166.2200057248
27752.3250087968
31382.7899782259
32989.6949972484
32762.7400038494
31319.1899972921
30964.544990462
27137.950003551
33342.7100026589
41066.7049927188
29343.4350009135
32760.4099972826
36641.5550040167
29704.0500084853
34082.0550036887
36111.2149880079
31877.2900018521
29517.0950029246
29240.8000071272
30039.6799922863
34231.8650069125
28874.5449853743
25514.6850036223
35795.2550010108
38367.454991453
29402.870011881
28586.8150057814
26105.9500111958
32886.1549926891
35823.689999399
36864.5549989468
34475.600024362
32101.130006059
23955.0150038849
28908.2550124548
31946.9049982401
31180.2250021335
35620.8950158207
37530.8150071863
31582.8200150514
25441.019998773
24794.1949993591
27773.1899830294
29606.8549902944
32706.5949994826
28276.5700023952
30940.3949931983
27812.2050134519
26740.3949863833
33187.5149963024
26386.0450032364
32391.0199980995
37540.3300102483
32314.1400003491
26830.0149920718
33066.9150096257
27893.5149924231
31916.3899808438
33611.0899894841
32288.6950176927
31221.4799963866
33852.7400027825
38339.0049970675
34052.0099910348
36300.5200173091
31462.9100045541
29665.3199899292
32857.6850134963
44266.2899981807
36054.9599962733
31225.1700134245
30625.7949988821
32649.2850062598
34800.6900079113
29409.0599953652
30539.1400056112
28348.7050152935
33131.3300087575
25229.2299925806
25469.8249958047
35845.8799951107
31875.1799891095
27895.2900032985
30156.2900025962
28853.0149935335
39621.2300136745
37743.9150024028
36970.4399982367
34282.6950097567
31860.4100076285
30733.0300090598
34160.6049934617
28667.8349971105
33711.8250057339
31811.7850189934
29051.3999842046
32777.1400024692
30417.6449929317
33758.7350147346
36127.7350022533
26369.5449997654
30996.3499961509
36096.3900138971
28618.4699992384
32152.5899915614
33439.5349927825
33201.4200007191
25812.2800036815
28512.1599946888
36041.7100099642
26718.1600064293
38344.979994343
27741.1549884831
27293.7499988528
31292.6699828103
31454.3850005633
26310.900011606
24489.9400023476
35528.8750031498
34057.9499954423
31758.3900141985
39077.4250018077
29813.4249815987
32417.4749854684
29491.4250036492
29592.7949996255
35155.0549957536
35649.6000012851
34421.8649874106
32726.4350030255
32343.0100032962
28989.1799907438
39253.0350043618
36044.5000007274
32816.3750049323
32366.9750148098
30749.0699919045
27148.3350032934
26647.754991448
32534.4899889324
29037.8300158872
31718.375009122
35429.955004826
31981.900000856
41113.0400006571
26208.4299994467
25671.7850196688
33189.8350199175
29093.9399862261
32501.2500137874
31210.3849984761
30349.4349964857
36002.1650065191
31296.0049982819
30400.2400057066
32709.6050013863
33888.215002333
25297.7450022111
28837.2499919005
30823.9250008245
32822.6349747167
38148.4650073738
37046.7049835518
41128.2200052447
37231.6499866091
29515.4700115799
35911.8800137891
31590.5249779976
37756.3499797481
30503.169989633
29689.3649761479
33078.5500081803
26507.2499989555
31974.9900059012
34840.6600072291
30361.9800060201
32903.2700108159
27203.5100071537
24542.4099919738
38500.9000148459
32877.640004721
29353.6650089239
31513.5100015099
30852.8599897679
31164.7849999457
31810.4899932644
24823.9599906858
25483.5849905835
32671.6849878742
29233.7699966397
27714.4950019175
33478.0899992368
32043.760000925
29152.7800043179
33707.9150035533
30892.9849937693
35172.1550040224
29373.7850102787
29596.1350041188
35901.6050070422
40800.1299981852
41559.6599923254
25101.3300078097
34965.8850059503
31432.5300017933
39381.0099991715
31119.1349990483
40724.6999995704
28536.3300049771
26643.6899899078
27883.004994194
30270.340006351
30294.4849898687
27695.5149895083
36991.5749991909
33754.6149885561
33710.1199903258
37843.2000112394
27195.6249877449
31214.6249935006
34779.5450019115
31036.9299999904
28812.1649991735
28159.3749941643
37190.6450057476
32677.1250089419
29900.1949990188
25519.645018513
27721.8500051114
25660.6650011207
35401.1299958521
25476.5849853846
32523.7949977263
28208.5850022314
34691.7549900111
26333.9799966758
35402.5150047637
37359.7550016772
29669.114992734
31722.6499864514
33411.769984521
42107.7000002305
33375.4350011215
34297.5749984923
43129.6949988076
31611.8300122954
28047.0649880635
26122.6550092166
26081.4250039856
30775.4149971153
35455.8449985494
28070.8550083155
26183.7799922274
34012.8399995368
22974.0749919675
33599.6150019515
34691.1400066991
33610.9749846074
25803.8300100508
36399.1150077549
33112.1100088097
31124.9049904077
36770.3699953847
29647.9599969517
40041.3399856572
26925.2400038247
29000.5300045444
31047.9649927473
33772.3900029974
40001.0600019142
38342.7249951751
30543.7200021322
27911.1849964899
30672.2700212271
30769.9800056792
30878.375000674
31065.8800021939
29511.009996254
31778.6650052937
33664.7349969551
36496.1750026426
36705.209975403
28877.5250123183
31262.6649968899
40564.0250012752
33513.1149968589
29560.0750001876
39319.7649953385
32807.1350023851
30173.6550036848
27032.4499943564
36428.4350069445
29544.2449862233
27605.4200013953
30792.6500022253
31849.7399868611
30387.5250126327
30970.3050119557
35531.0299907147
31474.9449994203
35562.7599815587
35139.0750080793
31960.0799946066
31474.0150017036
37084.8099892298
30806.3449958339
28354.5549924197
30145.0449933179
32163.9099952517
40632.2950033565
34025.5849868595
31650.790001529
37383.8099763458
34758.5099892761
26768.0749843176
26943.0449990835
32488.7750067061
26325.5099913198
38575.9450145327
33373.7149922606
33528.6799860742
29316.4600076939
22233.220006242
32171.4150136244
36457.649990208
27846.6749894046
30568.9000106046
25313.0349927587
42348.7850026098
29427.1650073177
31968.4399985862
25767.1600035506
37317.1649915942
29970.7200077108
38964.2049841406
36613.7449936485
32852.7499856206
30451.7350083964
25749.8199959812
37031.820005978
28204.5950079216
27021.325002337
32315.1199949462
28800.7150076379
29179.9600023398
36044.4800105301
33862.7199988409
28030.1449915203
35221.704989176
33868.1649975562
33138.3349904534
30721.2700149433
26284.0450046276
30527.4949948398
35343.2750012396
32074.1799893221
29557.1900062215
33248.5649969312
34298.6450071221
36459.2549992788
31298.4049964431
31884.2450107125
27021.9299965437
32150.8550105644
29642.1949870634
30376.4549910154
31543.6399879032
32437.2850037457
27767.5599973036
32091.5249982765
30615.3699962688
35999.0500000727
33542.0000102978
30449.1099984596
40977.0600006948
25977.6649873016
34532.3200051664
34036.8500020248
28309.995004337
27238.6549906675
28966.3400009417
34107.7550068034
29153.6700061383
30355.759981285
37364.1950091045
32347.1550080932
41012.7049908717
32468.5549908152
31825.3600126666
28643.0449765052
25589.3200063416
31119.6250036627
25620.0799946132
33387.7749897887
31969.2500021265
31463.9600088415
28979.1499848394
28207.500008316
32324.0849908875
37014.0899960182
32127.7149965372
32662.5350058503
36372.899980116
33316.174996813
38327.3699977847
31444.7749951412
29292.1649884942
23041.2699975227
32840.64499803
33874.844992401
25151.7950084999
31448.810006408
40640.1199928973
37029.969990313
28834.9000041233
27045.3649854162
32253.559995481
36576.4399872684
32725.0549982971
30008.8500153078
35775.3200012478
30046.019997965
27154.1699983779
33079.9949940841
26190.7399921089
30839.6499825762
36399.8100090944
28541.4600042179
31289.8699933783
29120.1300026463
31549.9950056786
36590.5850134554
31760.6349912064
23808.5400064164
31124.9049914009
30613.8950001709
34734.0299887814
34071.0099909841
31387.1850063886
29508.9300102403
25602.7299930165
32426.1449850974
32263.7750104917
33783.4899967886
29112.2699868551
35130.9650009202
25747.7799979973
29780.5549955662
37488.2950005085
31250.9400073062
33577.8950109829
33078.8499905772
28373.820004914
29998.8449953467
33285.5149878494
35223.4100125586
29219.7450025722
27575.2900044035
36495.575002651
36242.8250106616
35196.9200102737
23293.7249967394
34909.0299888878
32677.1049844227
32903.4300046531
34736.8900104256
40028.3400012541
31703.8399994667
29855.2249948513
25110.71499975
27268.3349999499
31034.374998498
33874.1250002382
34243.8849918146
31982.3000032131
42185.8799922337
28405.1400023284
29065.6499988651
32749.9149955024
31848.0749985587
24594.7299859715
35155.0449957037
23462.0350072281
33064.1600021755
38878.9000082002
32466.369986676
35483.3050069595
32233.0299875422
32801.7099924874
29433.0699943792
29521.0299887944
35599.0800198546
27273.6999883365
27036.5000089066
29872.3750031213
24447.7999982773
32505.5200124793
26637.8350002
28098.4800029397
26533.4649918298
27702.315001078
30229.995013512
32441.9749954231
27079.0150109098
33755.6499980522
28836.7599943837
31031.264986523
27311.0899923756
33392.7199943537
28547.2449935203
33580.2099797856
37025.3549918616
34211.4350070705
29381.1949927115
29029.8650005278
32706.7900099979
34708.4849986141
26092.9449854507
32447.2249960869
31369.3050020565
29885.4600034461
30899.9800060304
40337.3950209331
40317.9050102417
28292.550002618
36816.2449930115
31923.9100073893
25932.6300002993
31782.1799919396
31583.24998318
32760.5100171226
34053.1950032399
24738.0799918077
28905.0799854392
33444.1949857455
30870.4849961112
26776.409987782
30721.8900014274
41670.8799990124
30362.5249915522
44992.7450098634
32459.9999972626
33036.1100022621
30921.6149883165
29250.0850091381
34029.5000019012
32521.354995152
30105.659996649
21090.1300003692
28515.6849952452
27796.4600094983
30742.4099955479
25742.7749959906
36722.3050042791
32824.6599977867
27017.8199988194
35538.4050045128
30149.3949887324
33534.4950007896
36216.6150027091
28153.1350022479
34913.3750040755
33078.1750030192
35457.1500079033
32353.5600061538
31862.5999952408
35960.6249928838
35133.6449852868
31029.3949914901
31478.9249911583
33372.6149949715
30163.2800014756
28420.115001597
31208.4800052101
35777.4700034531
35812.6550038205
33661.2149952056
34198.2950050951
25892.27500105
36504.035005686
23018.8800052855
34327.209991925
28481.6050016745
40171.9999906137
25916.6949993338
33309.1099944264
35779.2949929731
31964.055009542
28432.7749844366
34559.695001014
33813.6099997722
30830.1049853785
37323.120007569
41352.3599784966
28779.6500082363
33713.1249776222
32372.259993175
26496.7450020772
33502.9649942239
31523.6150072573
33643.384989315
32366.0050042096
40002.254991451
28564.3600062137
32557.6799926727
33795.6950161992
39733.584998614
30828.0899938016
34574.3100225586
30782.0600005798
38708.6999886951
32971.3699805803
27453.8350039714
28894.9749893111
33721.8199937887
36145.7249904706
35129.5350053837
37165.3299949084
37215.3750013048
33069.7199939019
28911.725004753
30193.869985825
36730.039993333
33168.0500051982
45247.9349927008
27815.2250244343
27911.4550060285
27930.5400142884
42577.8899724804
35488.78500942
35287.9650048794
30051.0700006275
29477.2099949967
32016.8099938782
27841.1500021176
42267.9949795525
32345.3949996252
31225.8899952483
31829.7850062347
46093.1849947873
34474.6299914303
31323.3450102822
30736.4199990132
28689.2250054756
31450.6349831073
31616.5750019688
26711.5800119559
35460.8500062164
24926.7949946392
33203.6950004271
28808.3949980113
30162.3600058397
31033.3799876659
32369.8550058538
34630.894994586
33567.9399988949
34605.2000089911
33793.5050052633
32024.2950176622
28536.6449870073
31799.910006673
28837.6000061473
23183.3849926507
34203.8950090483
40041.2199929338
28507.2350123487
30472.3650158815
35420.7850020106
42998.3300017843
29188.12998757
32617.2650102766
33306.6299895996
26897.5250075171
47089.6700029137
42117.5849941988
35162.3150014298
28943.9750167048
31979.569963776
27666.2849964044
33001.0099889828
29276.1450104776
33372.8400068784
32333.2600173317
35269.2100031902
29547.9850088889
26993.1849918421
24537.8099877927
25804.0900016383
28457.7499980603
31304.3949858713
31901.9200097192
34347.1149969273
34117.8450147873
35278.9400185385
35825.3900092996
29569.5550099582
28880.6600078829
30762.3949968913
33846.5050052692
30638.1400087783
31152.4900001368
29306.9200030671
34037.5150064486
33146.8649962815
36876.3150007799
39817.6050081108
30533.9749978165
34417.6149956766
32318.7399819696
22135.0850140193
36152.2049957672
40546.0999759811
34628.3499827144
34143.7200090545
29650.0199912856
32409.3749925822
41638.8900008209
23130.6749968352
38703.1299931944
29900.6749867387
36156.4600142225
28058.5649974366
40248.8250093062
29376.3200153168
27284.5049963832
25416.3800039547
33139.7449987461
30814.2449995994
27841.8550102802
31702.0950054149
33490.3300069752
31697.3499969119
34661.135003099
27100.5949865344
27071.3150065331
26125.7649804924
31019.5150004486
30841.8550025369
31001.1199907991
29651.6100116535
29728.0600004047
34656.4499802233
28440.579998566
29907.9699945032
27648.4300040804
29768.4899982326
27051.7449920774
32534.7400060666
31934.1700066901
33612.6899881712
38822.3250079474
31402.1949954565
31192.9600104585
37780.7999968198
29921.8999818227
29946.6450033013
27838.6099967678
27292.3000018502
40410.7349868815
32658.9799973082
35761.0900134726
33921.3450107819
45241.4100001426
38026.9699881338
31585.9050058042
36475.8250098052
30823.0449974241
37763.7700086323
27189.8499867527
33889.7000122926
35104.1849974819
29093.335000039
39408.3349995223
24009.7900009231
25750.5699977945
27988.7000097716
30503.3800009008
28793.5150056072
33880.1450077046
38730.0200021412
28220.1800050815
25855.5849987157
31472.9000122301
22805.1349991567
34218.835009924
31674.5150029995
36309.5150012943
26091.7449976665
26810.0050142957
33049.225005145
32165.3450211801
29272.2050031329
34922.5999986744
38792.6250053076
35928.3200162489
31982.1249894656
34557.3299955513
32651.8699927269
29901.1300094568
36036.8249940604
27323.0649943691
31614.3550014831
35769.0799959102
35763.8700050544
28132.6950143075
21652.3999889874
43728.5800231429
30981.3599949442
33328.7400121855
30028.810002849
37406.9099869886
29654.4350038916
34496.2099942066
27091.5399976694
25759.9249968646
28950.7199964221
30121.8099971144
31860.5850027562
34039.0250135716
29262.4700098108
29468.1299994992
24581.0300024883
31445.1150021365
33948.4249956023
32983.0650102564
23292.4300033175
36134.1750043835
36381.269994339
38421.0199891011
27399.3850028039
34929.6199949275
30746.7700067947
31804.0749912523
29214.3050350787
32185.0149910084
28338.2750042931
28293.8950108525
26759.2200006384
33813.1599976655
34719.5050039343
29852.6900004542
35067.9349845379
34912.2349937742
39789.565016196
37188.0500003807
29118.195012968
32404.6799878051
32431.6599992877
32071.12500324
41755.5149897577
37070.1799916745
34640.1450135695
32595.0599938473
35175.0450012193
33086.4050000695
37146.1099952909
24864.6350086543
23204.7149907199
31515.310011601
30878.8200114746
32348.1450208364
36714.415000719
31793.7599971991
34646.2199935574
27934.2899999688
30997.5650079234
30769.5249991142
33078.7549956206
28731.2549950192
34801.2199959806
41543.8599984834
32042.0250087183
34303.0500030064
34779.6650089489
29971.0199989442
34028.5450159418
31787.9849879329
28566.4100180734
26176.33499369
35961.1099876389
33455.9850201275
30391.5150100375
32266.7749931547
39570.4700035246
32719.0849939531
28365.4200014307
33524.7149913489
25067.2199862485
25358.3149961766
35895.5150030116
29260.2400024198
34875.3049949315
31611.6550068567
21944.3199914839
27058.0799932949
34968.9200113092
25244.2149860739
26929.0500138854
28219.5099959318
31510.3050037393
36572.0450001996
33523.7399948105
28762.5149991664
29916.2900094514
37349.1499801087
24586.9850042677
31181.069985966
30753.9650117138
36219.2299910737
35083.4049966726
34308.7199969799
31614.2350058662
35395.0700059649
31222.9250060869
36742.6249806297
38430.2499877424
36170.379999805
29122.8500004947
35203.2100172287
36878.6099956771
33260.6300112987
35079.4499965569
26442.4049889164
29168.1250110702
33485.1299958492
29540.5450001511
35290.0299890572
35275.2649854564
24268.6249937165
25553.460000257
32560.1499903605
29940.10000694
33035.1100089313
27580.4150060867
28210.0200050669
34168.5500003172
31525.9749970481
28778.6550032921
34102.9099936701
32099.3499891898
29380.5200084658
32702.5000035132
32630.4300108894
31324.2550049397
32342.5549959879
33501.5850116785
35495.4500010679
30033.0100089064
28571.5300094151
34960.1400068788
38535.9849986297
33482.1249997462
29836.0149970042
31479.7900188705
35857.854996682
31759.8500039933
31310.8949911993
31288.2699944214
34327.3450167269
34026.3300030258
30213.7550026716
26657.2600011119
33082.4549963996
34088.8950040627
37549.3949845126
29981.0950008072
33811.5899986797
34015.964998554
28412.7899840857
35616.5849874095
32239.654994647
22435.9150171024
37118.8950109313
29388.3999840848
30366.0999834751
36004.1749870068
32103.5249958346
32915.9600012637
32826.130016947
25823.234999893
25574.9249976394
36803.0850005688
33306.095017015
31447.2250061076
31476.0749949568
30568.4799964854
27093.7900040841
28948.6599897269
32308.6600045009
34201.384991068
33890.7599896888
32637.1950052138
26906.6250013685
38112.4899899389
25648.5950134159
37597.0250006537
29659.030007981
35735.8249962716
31297.5399827841
30276.1799984656
28199.6549983441
26583.6700020323
34408.8099853256
32745.6299917061
33356.2799908738
37416.0799790486
28976.9999887736
29693.6249964404
41938.6950069671
33876.8449980924
32445.0250044456
36544.1550086011
31507.1849924065
30647.1050015842
35910.6549952694
27056.9850149626
30095.2100003313
32284.8150013854
26610.6099989077
29256.5550061587
38572.6150144637
30196.6599866068
30977.5999859883
31532.7550071779
38133.8199990682
37734.0700058669
37463.3600030255
37250.1650110589
31108.8950116425
31485.495006212
34260.1299923875
34386.2950106713
26432.6750013605
29603.5949905766
35061.8350105598
36026.6699912394
27296.0199981076
34125.6999994898
29858.3150038974
35342.8350126575
34655.1500014629
31429.8150039496
29961.7600053288
37570.9800029512
24963.4199957536
28049.8899967254
37846.1650085094
40468.5899891087
26116.1050021556
37126.43501154
27227.8050033581
41817.2899934987
27503.5449988821
26604.6550129154
30763.6999965527
37692.2250027994
30371.6550036799
37970.490003604
35360.299992213
38960.3099916244
35895.8949927663
34715.7450032795
33165.9299943829
30615.4850296266
29130.7350089894
29162.8400123548
28366.6749854523
27450.0450117143
30475.3249992488
26919.5999964924
25603.9250015488
28086.9750067571
31478.0799925733
34172.950012278
32407.0700063265
27443.9400039745
32615.5000070808
29997.0199974542
32409.1450082085
28107.1549851559
30229.6650060324
34373.0200063012
32524.3450057891
33756.6800106243
37717.665001863
26985.1600047202
29551.8750115361
27347.720000074
29942.3599952341
25660.1300052479
31356.8849898896
37210.2650168878
33296.6299928091
31051.7199971306
27173.5250080365
31446.1750048036
25548.8950023914
30524.1600131206
32011.7750119846
31150.0699969471
29248.3750100294
37261.5199942532
32523.7949996104
31306.2650010606
34704.9649949869
39114.2999862558
31405.5600198412
28564.5949908713
33620.3699965898
37173.294991473
23319.0400174419
38531.6049863324
27233.3699973316
26231.3150080622
29016.6700060528
39847.5349939144
38088.9450082735
33030.3149984715
32106.1449926414
26634.5550001448
37523.100028936
33882.9350046213
35461.8249989281
28181.1749920282
40406.7200007904
26999.8649974174
33844.7399855558
34888.9549918338
27325.8200037165
33648.4199721549
29095.880003179
36637.8299905418
27981.2400028113
29688.2800009928
29098.0850038347
32739.6950033188
31546.6149876707
27348.960004136
26183.7699967979
27012.420000582
26000.5300082034
35557.7549976311
28097.7749951613
28561.7449999158
33610.8450112147
29908.4250030606
32905.3299807482
31802.7400013104
42054.9950239138
31609.0650121565
26238.9650141036
27530.1699969094
27404.8800037513
28281.7350131907
32409.0049860663
32272.4499952213
33228.5850054575
32933.135000369
37732.7599916975
33126.2049955956
25766.4249990303
36191.7049876639
27197.9200058451
25611.5199859287
30077.0400154359
26018.1249970905
28076.4949984007
34172.0099871986
24495.3649917808
37833.9550008932
27538.8400058451
25955.8399894931
32215.0300036618
36395.0250104503
24321.7950005165
33858.3750029269
28263.8849928444
30573.8249913951
38548.1150028082
29142.0599871157
32913.5999969071
27587.0299990044
38762.3849999401
37089.4249955993
29172.4300012904
34393.839992752
35277.1650085126
31968.549996621
23900.0200019048
31036.9149970887
32017.1649994627
40536.0149944415
35752.0399916987
37687.1649980862
37712.0849955129
26462.4550051852
35526.4200042463
33400.7550128077
32924.3900012793
31928.3350203338
26970.5900050214
35041.5399948268
30020.7949890913
28222.7750052637
32225.9449942568
28833.5550047823
34176.3350085455
42496.6300165511
41865.3850062995
35049.7699942994
30440.0049894624
30144.6150041511
28909.7000007351
28830.2550077392
29895.4150212209
32414.7399998237
25566.6000095028
30360.199984289
27412.6900042603
31432.5850000075
31034.4100021662
33555.0050154678
28506.3350014453
32587.9749969298
31428.1000067783
35491.2900138684
25974.2650060928
26509.6849906661
23964.8700083212
35387.2849971479
35185.5249836823
31552.6350141612
29037.6449919678
33519.2250194877
35960.4950074505
28367.9050079781
35545.1999761821
27462.3799963505
28524.6299988288
34348.9199917584
29827.8999899195
40470.5900011293
41458.0799978676
29173.0000082243
27097.1400083542
32631.2150264615
30320.245001677
26961.2749990668
29286.4100074237
31800.0750053944
28814.2050046606
30524.4949894304
32807.6649970056
31171.4049907532
29790.1849996065
31496.0099991977
33802.8550123908
30128.2499890875
28968.3749964471
33648.7699962172
25408.5300043132
30967.060009636
34575.8749943218
27908.8999982815
28138.0949973689
33869.4349964054
38867.6150053246
33405.5250060387
38289.1500033624
39036.7650090836
35511.8049946753
36163.45500647
29901.41999737
35839.5050004383
29656.5550012889
28702.9900101185
34186.1199991171
37210.3400056995
30477.1400008971
27179.4650087471
33956.6599975093
28371.9049912405
31381.6499994659
37795.0649985268
30262.4549855311
36555.9150146302
30921.4899859725
32591.8850121757
27751.6799785197
40583.9000056982
28533.8450036361
31604.5100087731
33947.3649956396
30085.5149834321
28520.7049904508
31490.0300001338
41519.2549981218
37688.3650038643
31593.364999273
34063.0649904558
29484.2750041271
31457.039994481
28615.0450131127
34179.3000238348
33497.7900077691
31213.4199879339
32798.6549989483
33061.4650047699
32560.9449924473
32947.7349974168
32118.1500045244
31778.5700043575
38158.2499971459
31141.5850051681
33617.6599941039
28573.6500019525
26189.3349875837
32214.3349987688
37027.9650095026
40081.4099998275
30125.5850116516
37773.3900012642
32670.8050100922
36435.4000074472
26037.1450096596
33568.5349986627
32147.0950111684
32469.9049930285
39878.0649944027
27717.4949980706
29660.675020062
28523.9299862406
26415.9600120093
32902.0250076571
33511.6599916068
26381.4949974355
25366.6400158677
35421.4200029747
30923.2149915134
36440.8649982258
28007.9100060146
38073.2550077914
31726.4200092321
32307.8849840974
25747.4749684324
25544.1499956264
26615.4000080335
33730.4250032706
27004.8699899302
38216.334993456
27517.720006151
29136.5699851033
29322.8650004938
28665.4150068512
29666.7350004963
34887.974997784
29784.3849854623
36257.9549812961
28658.7700001828
25508.694991716
24197.5550166116
38722.8199803664
36232.7499800081
32797.5100081549
38209.0499835478
29860.0249886634
29104.9549958271
30817.745007292
35876.1249903087
31750.5100066088
30061.9650211642
29948.0499945176
37231.1199976027
33255.3850104127
29707.9850057152
31659.3499763406
30214.1450008912
29977.2100074976
32817.219994212
35245.7200036629
29988.7750061586
38340.5300052515
31691.3200170682
27986.6550063576
28419.5550006086
33405.3900023405
30596.3700085918
31485.5049911907
39765.5599946352
31841.4049951612
31490.8200123787
37759.9700069269
36318.5449960309
31063.8599948655
33554.5700009894
36205.0500013491
35292.849989908
32251.5350119257
36771.9749811771
30396.000004739
37758.8550019204
38811.5950075309
32218.4150126541
43027.2799877748
34451.6649977348
28800.2299853067
27327.8800081089
34993.2750052316
35400.754996568
30533.3399901423
29700.5549852811
31737.5850145145
23287.4600018181
35370.0900092483
29028.7350071387
35831.3850021497
33587.3099892403
32364.4150024555
28063.1900003366
32273.5699861145
30353.2099904856
33330.5400061179
30630.5449969326
35642.2850004917
26463.679993382
33259.2449845788
25249.8200042334
26997.2449982744
28671.9450140406
31313.7399977148
38807.3200058361
37164.6099959437
34071.2800073781
28456.5799992934
25026.4400007251
37028.0300023451
40864.1549876248
35766.2400088994
33537.1699959079
38048.5449906132
38641.730004303
31832.3949994959
29170.0699936389
38565.7350110547
31838.4750060258
36373.4950110596
28406.1699894528
40010.1600045338
36595.2650032425
35132.820001461
30913.290003487
30287.5249926227
35623.7649945992
30693.8600131153
27113.129997853
29967.5749995045
31036.7400105475
40121.2349934485
29669.2799957125
28986.2149981824
29848.4549820583
30114.1499930599
33389.9650058754
27930.8500204046
33167.4449858353
27330.4700049392
29165.4550098454
38114.1450100801
30464.1100108393
35836.1500098361
26651.9300022407
30305.0750037369
39907.6299953804
33624.1049895854
30108.235015211
28740.2399946658
31086.8300047093
28652.2549981449
33581.2699997281
25066.2950069159
28130.2299885643
23926.1399930912
34200.0100038648
31354.9849938905
26748.6350009537
28510.3749852233
37983.3100009884
26792.8149991828
32464.5049898957
28582.9800074164
32945.3699885807
35351.3549835678
25999.2999999258
26303.5150002594
29404.3850036725
27238.3599855775
28635.0150091569
33598.2999938633
31105.930010172
36504.329993962
29943.4349859433
34736.700001734
29429.895009496
30702.3399923968
35602.7250031328
26497.6300264741
31031.1499946967
28221.8400082765
36904.3750033393
29318.2700064847
33777.9300022292
32594.4499837416
35465.290010505
32017.250008585
35346.9050017234
32860.5349961089
32626.3949991475
31529.7100019171
28216.0950118849
25508.0550112105
28208.4700225053
38969.6199759711
29781.5949860053
31405.8900047629
37453.585012794
36331.2299986596
30235.3550006149
26303.6800072417
29821.9450015171
32107.2499975343
34957.5599959829
30054.0599984275
30069.3900037818
27555.7550038488
29223.1450002431
36954.0999819969
30753.574999528
39576.3799934257
28389.1049814899
34248.0400198133
24287.734994281
33531.374998965
39528.8450062061
34564.0849935932
36003.3750028325
34696.220001436
31338.0199945443
35467.3449913022
38631.4499964837
33224.5549899252
29927.7799973567
29309.5600094015
32207.4799880058
35053.1599954776
32068.7100135444
28428.7549918005
35995.8299967155
26824.4650072351
27706.1349940592
25371.5050018732
29514.3249991143
35301.6549924808
31982.3500012297
26920.7749928857
30843.4699939095
39226.0749984097
42228.4549945056
30332.9549844649
24000.7350040951
30453.885001577
32861.3049974412
29727.769990189
37555.0800012683
37102.1349942135
30375.5699986219
31146.7650080408
35959.0850096282
32218.9049958256
24164.4100026691
35537.3899917428
31849.2699960596
29892.3600032888
35620.9999911121
28235.9799939329
21850.1100098045
35290.6000037408
33213.4800010277
32699.6650171443
30009.3299988745
27214.5850081274
28522.9450047778
35872.7199896285
32822.6999930944
31094.4300159976
28429.3750149711
29556.2900027048
33468.6249959605
32579.650000705
26464.584992988
30393.5650037834
30844.9149928411
31292.7850097197
37681.2999774561
31747.4699999921
29454.7350071079
27781.9200017224
30642.1649976638
25823.8649988947
29834.5299926541
29182.1600023509
28290.1500136007
35939.9649979356
38353.1550134956
31029.1150014563
28151.7550015025
31743.9400028808
32081.9800070999
27769.9199975049
34240.8549995944
26860.9799886297
35714.9550078544
24911.5450102347
25497.215017831
28954.950006938
34962.5699952366
31910.5000086974
32805.0900026648
29967.1099930256
23772.7899952796
39084.220000315
28532.6149871198
34785.9450024869
29081.2850113525
33535.0749844253
41540.8999960986
26359.9499961135
37159.2799992168
30037.7899708597
30654.8149954048
32791.7250112756
29488.5949976614
34931.6599895059
35856.4450002243
28775.2999909238
27361.3150052764
31901.2100009571
34993.2749942287
35132.259995863
29454.4000029261
35829.9800115971
27630.1300066356
33619.8549909831
40179.0950186485
33285.9400031139
30743.5249860476
34670.2799977206
30900.6349970017
32302.4800014657
33389.454991419
29005.3550020519
24306.4949918087
31213.1399995281
31855.3449908055
26500.5849998945
28467.634991646
27627.9000126049
29375.075003875
35044.9099985093
31583.7849967374
30494.2850160305
31112.8800150948
24153.7900020385
32768.1899974971
26183.2149981777
32221.4800087614
27692.2800033172
35536.3999939638
25670.0350013551
27237.2649926688
36872.3849984993
30721.1200074197
33107.8100043352
39073.8249961378
25741.1100041445
34557.5499984194
36987.5799847371
27859.6950065577
26674.8750054311
36374.0850041383
35369.4150030805
30092.7449977372
27197.6150002659
26643.4700033923
27903.0900227681
31587.6749930191
26245.8800040629
29125.2850025108
29895.6000109121
31073.3099880607
24909.1750032965
28336.0349921766
30323.9750000858
31917.8449918017
30369.5199895345
34751.2599883307
28916.1850075602
29026.8650071124
32221.7500147823
32765.8500032611
31932.8249875836
31728.0899992544
29869.6600075858
28493.9000046693
37575.2749955188
28598.9599937871
26756.42000261
28034.6600012691
33313.2750102654
26988.8649929422
33036.2599815044
28896.9299828566
29843.3550167063
35407.0949965611
31982.9550039583
30328.0400063419
36170.1749993289
26809.2699967002
28774.3100060171
29563.9099980826
34154.7999940797
33693.2950085627
36730.2200003045
28158.2900116928
29616.095016992
28076.2399842461
31018.3499892284
32301.5849957601
28349.5849801882
21883.3699905279
33523.0399994198
27569.7399903405
29229.8599946257
30066.4949972322
31500.2149949931
32977.0099972731
29188.3849999579
33647.7349870479
30645.6149877763
32850.975009121
26399.8200162421
30356.4750006838
34741.8900037631
32624.0349880062
34026.389993803
30849.7099899845
28975.4300019178
35292.3650091391
26333.6849952985
34781.7000273874
36739.9499936714
29842.8449990193
25747.8499871043
34157.3800053408
38630.5999909679
30194.5499895439
33601.8450056375
24433.84500755
30544.5999976743
36132.6850043958
34984.2600015916
30139.3050024733
35652.5049901549
33871.1600024935
30056.1900086622
31581.3250095791
33074.9149997525
37077.6500050484
30223.0200003234
30158.9800169931
26845.6649999241
32238.1500043858
34481.8050081198
31347.1649900686
35850.1650036045
27069.4849992318
29385.7450059811
33176.205001666
42546.7750001927
37937.7900005255
31613.9350040618
38232.8899828822
26453.4100050933
32093.7350004695
26293.0149959116
36694.9949856114
34898.3349977344
27777.7650151376
32219.2399982875
33602.1049847957
35592.2900032394
23773.0649983271
31384.0700039696
33952.0200111516
28929.114982367
28881.1699975308
31352.7950050118
36857.7599987593
30365.1700003499
26616.9850072846
42161.1000015005
30405.3399877376
29429.8150145797
28065.829997148
25520.5499975265
25819.7849970851
33090.5649950313
35863.2700019912
32651.8499998084
31089.2350039112
32120.2600006488
35193.8849941124
25925.8450016221
30592.5750041076
32067.8750010901
25223.9800000028
33145.8299970824
33207.1199985588
37411.2600018682
33039.205016973
28277.9799902093
36100.4399921838
34288.6999914586
44379.7150005226
30055.9649951675
27256.2749964222
29103.4550098935
39833.9799931936
32602.2299943469
23904.9049952035
28556.5149950373
28757.9000087039
22663.2650043864
28901.1950072011
28523.1650258082
29843.9100013035
36956.1349921562
30430.2750041283
31178.229995057
33646.3250160196
27007.199986431
32264.8249973539
34764.4350006223
31149.7650044754
28741.2700053607
30445.1600044821
25736.5350088843
35925.489986702
35349.6049925279
29858.3150161154
30086.5650104932
27406.6799987048
31232.1350021833
38184.8849933717
27561.8649773477
33625.7150018201
35171.3850080308
30079.464996141
27280.4749973297
35303.2199946509
30002.714980689
33170.3500066143
31412.2900037386
28351.5700085063
34385.7700005444
30966.4899976625
36405.1350029481
31211.9200052388
31730.5549930714
26529.2799902067
36046.7600113695
28484.534999772
28547.9200044431
32203.4699874409
27539.164994793
33156.5749946339
37238.7699998254
25238.2649958238
27868.1049988445
32057.9300081087
29271.1449932259
34851.3099926665
35393.4150056602
35302.8899893796
30178.7400051653
28373.3750004943
24151.8750100683
31307.4150017591
34558.8249812275
34159.3550094034
25296.6050046539
32632.8449937318
28972.5199997688
31572.035002623
35045.7049976073
29652.6300030387
30684.4899999327
36468.6049922956
40731.349980837
32016.4750001684
28750.6899974169
36600.7650125411
28009.739973019
38837.6749938169
35553.0550051939
27965.3999911164
27387.7900047306
27749.9650120924
34975.5549947228
31368.4099880749
32330.7399995457
35072.955011555
36068.9000061019
26227.5750011015
35984.6299888554
29827.8299959833
35733.2999971044
41400.3749962132
35407.6399924415
28194.0499908875
31053.4100032945
30775.5100121606
31713.184990654
31682.7550148751
31015.4899929913
31387.0350103186
29132.0400010381
31208.5199999784
30023.5299958834
29725.804985269
33643.9849868955
34301.4899971937
38339.6750014722
25371.8600005289
39625.1599980672
30746.6250022678
33857.1900125808
37789.3099911921
31979.2999954035
33931.0599905475
34505.4999919392
31594.5100024065
32828.6599875456
31107.1750003754
27930.5849978151
25694.6650089445
27752.8299990311
31622.2199936544
30278.7350130174
34355.6999993561
23730.5350069092
32676.5700065002
44039.4699866634
33356.144989484
26588.8750134774
26394.1100111175
27918.3099993477
28453.9250078668
26205.7600053079
30335.489998797
28577.7150085762
28884.9749954949
29393.474993971
27341.8449879664
33672.5799932373
28841.6100002556
28743.799991963
29252.3200102043
37237.9450158302
29765.8249900473
30001.2049949653
37408.2049923121
29283.7999997013
24723.1850149717
33140.6849952617
34596.7300119402
27003.8149929212
30438.5799956311
29790.5799923502
27195.8949972955
30033.4799972132
27698.5400132857
32096.5249929223
33903.5800086217
32076.8750139063
35165.2500060541
29713.6549890279
27588.9250051383
41643.1000108498
39237.8149965766
29679.9849856108
30355.6249956214
26301.3550055767
30695.4449889031
31300.9450048294
34893.4950116331
37284.5700048524
30273.1150088201
27625.1000173604
31615.2799942232
30989.5800084195
33358.2299889183
32816.4849931154
32848.7899938375
31528.5050015079
26591.739998355
30634.2450005868
38117.4250086357
28115.4799986341
32777.9299963603
35359.7850051809
30271.9550001543
27249.31499927
31337.8800091722
27911.8300104663
25188.8550008562
27852.4400046892
34708.4500021356
29265.949996034
33056.3149976154
29422.980004061
32590.5100040775
28954.2300003209
36774.7400180253
25132.0899990192
28171.7350064555
33017.8899954597
32273.5750119442
34092.2549966106
36270.1399987236
32825.1049978576
26847.7299902025
39409.6099802726
29322.1750002347
31262.3199901413
29965.2900021248
27426.2699986475
35974.4149938981
33043.0400085527
25054.3650128531
33249.1099818556
36942.7000133668
29383.4350016145
38975.5499898952
37204.9550034027
28437.3450163675
27070.0050047424
37197.5000050804
29906.8600159211
33580.1299892737
28585.8299961641
27897.875003173
35322.7500091678
31339.564998155
28596.6300156168
35240.5200092932
27173.5749952244
28828.6099976439
32106.8700132747
39206.3499867248
24021.5000041806
31280.750000413
33826.6199832319
30888.9799969873
32868.0499915659
26743.8100035754
33468.1849978005
31831.7749672621
31341.8149972721
31412.2000215633
36979.5349956778
35073.0350025846
33775.3550126086
27280.6549924165
29708.0100020078
27009.1000037165
32019.9949869743
35379.6950022923
25198.4249877282
37792.8350173677
33772.6250115863
37595.9499879018
25833.4550047175
32465.1299966021
40893.1899941428
26317.4549998211
31595.9799980347
31085.3949863242
27410.9750126864
33564.5100019951
34260.2949969238
30990.3749969455
34952.6899976333
32826.7950105837
30301.0199802523
29703.4399880232
32450.8749987252
32598.4750006059
31542.4000052474
34048.4349979478
29425.7650107638
40222.235001774
33840.8149810384
34947.0350048908
26866.5649829271
35131.1299985596
31938.9950045035
26117.0699914411
37385.7449806115
27991.0249981481
31858.855000763
29196.6249805361
35013.9600046305
23108.1049990598
31067.0750118799
31205.0000086722
34855.8299976399
31233.5950131125
33113.5899984259
36583.3949974072
39150.88499298
30859.0699986815
27937.1999851391
42983.0799861972
31804.7750093756
29973.5300013951
34871.0650022363
27413.4100094307
38118.4250068115
28831.4199958793
29926.729996053
33878.0000117905
25263.8699960224
29704.3799990942
34315.2249976783
30883.9200053274
29144.2700167643
29225.1899972702
27251.2650041548
30610.5299950475
32583.4749956446
27374.1150034128
35126.1350050082
32962.8850031601
31211.1049972124
27518.9299843635
28338.4500011953
26133.7599835475
32302.2150173254
34222.8549825058
34065.2749901139
33376.0249946155
31323.3500036299
36616.9049963037
30447.1099948838
35270.2149903069
30263.8099960093
25445.0849991451
30595.8349979811
34976.5899961941
26932.650015342
31024.2249997829
38572.2850026379
33738.3699924593
26143.9049952939
32685.3899914742
37686.6450065514
32916.670005192
33765.7250014024
34825.6850193641
33841.2249963058
36688.5650055428
31260.5199921665
31539.7399993062
33866.5099998792
38248.8600288315
30211.0250026826
33109.3099861261
29962.2199956793
27905.0949997706
30412.2899967879
32801.1649916666
33625.0500044916
31781.4000045727
28346.1449984408
33182.6199967149
30944.1750128755
32125.5550001292
36971.004994673
36034.6049980712
31775.1399933179
27695.4350052857
27981.1250077278
37577.5100038734
32536.2800001602
33474.2249975789
29546.9749992479
31403.3300037128
29381.8599833245
33562.3449939202
27673.3700067789
31072.9850041487
39082.0750126604
24495.1299964563
33395.6199952993
32884.6249984354
27520.2099916688
29626.5899810863
31744.8249992044
32892.1050070811
35461.1350157291
33244.5800096015
22270.6350185479
33789.7149782879
35365.7049793433
31331.900000551
25807.5800059773
30525.6149979534
28463.3199993965
29164.8649814641
35982.3349939915
35304.1500142111
31548.0550069683
35812.5050038006
22366.2099984406
32488.9500060735
39261.2399980084
33808.1800108296
33372.5300002359
29831.1799983395
37031.6500020779
34829.5150099872
30929.2149972462
30595.6099941235
30919.589997177
32483.1000009601
29768.6100071757
27302.7949863444
36339.100001988
41799.634998709
39583.8400072064
34731.239999478
33721.0599979375
40295.9949989407
33899.0999888763
31685.1500005471
38371.3800039352
26601.619986681
35832.6249911808
37133.6749834791
35754.9550104276
37761.0599875834
29033.3000019386
30974.6800055149
35100.9149929846
31539.1100221034
32235.2399992156
35264.849981376
35876.7350097464
31716.8049916797
40191.8400026332
34648.4899915503
33273.1249791363
27711.879988673
30756.2600010204
27349.495006789
33670.20000222
38198.4949993289
30687.0749990605
31701.815003217
24628.3449827514
26361.484992548
29260.1699980687
32653.3200081466
36044.3200134424
37714.5500069102
31908.9499862128
31212.945000471
36323.9900034948
38821.9450015309
32503.2049956789
31709.7999959748
30265.6750072823
28534.7649969473
43308.5949936504
26753.4449882717
25939.6449958144
25901.9200047506
31545.0600158619
29574.4900014231
31942.5300026542
26099.0050075816
31371.969981092
40773.8150131772
28969.2200056542
38135.8100100907
33903.2300045915
32978.2250041454
33699.3150134104
23670.7949858522
29641.0250086263
28606.2150111849
34005.2549848086
26297.0949977576
28305.1449934865
29884.9499936656
27086.5150033466
32187.8149942853
25445.3450006389
29928.7699990229
34690.16001543
38599.1550081961
30854.2299899022
30565.9399936962
31220.5199891503
36043.945002347
27963.9450111926
35923.3100059637
32606.805013863
26774.9000092089
34595.6500037643
34847.1699999203
27697.284993188
33908.4250025153
31266.3450061737
35279.5699972912
31306.8599955263
31074.0999921561
31173.4849959829
26473.8499943167
35349.1700049595
36455.2650078508
33444.1050055521
29125.4299939653
33779.8149781745
34028.6249929962
33118.414992766
35826.0800023407
34093.3549963655
25620.2050047426
29993.8100063078
35552.4149922153
34622.5100059668
38508.4550021651
22805.1300011154
33449.2900001804
32148.7449826824
33781.2699943567
27795.1549945791
35820.9149942002
31826.8099862114
34458.9200067847
30120.2499980384
34235.4950056447
24633.7949883182
29614.3950043255
36840.6749971293
28615.3400060795
38491.0950060687
28809.0200050332
31847.1749987639
37316.7900054798
29302.2100007096
33069.7050116074
38318.6799859903
36787.5100059579
36063.0500217755
30212.3899948663
29032.7300040703
33406.0600089303
26943.5850207482
33481.0799866326
25710.8700070274
27396.8250076328
28049.4000073104
26466.840001718
27452.2150049897
36222.1749860322
22206.879989
34842.6500044621
39193.9199985118
33164.0150054898
26720.1999898416
20903.0099832673
35080.1099835323
29940.4850067915
25308.0100044461
24786.5500011193
35989.1999983715
35337.4349990438
29128.0199894324
31658.9149762266
32611.0549960926
27997.749999116
27822.4300021317
31758.8350069723
25291.9500085644
25025.0249936653
36821.0199925473
39607.0500104683
29661.2350099845
37679.4750055099
39319.5000012175
33632.2300193103
32124.0200070448
26871.3049966247
30607.3599891221
30043.3950005034
30357.1299999657
34690.125003332
31584.0499868535
39148.7299944395
43416.2200126715
38461.470000035
39205.4400229321
23989.7250086435
34277.7449928529
35631.9000103882
28801.794987268
25762.9699886118
31068.9799941838
34525.9849950438
29098.155005384
26785.9950087614
36271.7400053203
37898.8650046066
32192.7849964089
31751.6549954719
30601.3299900733
31535.6050092382
37726.5000086506
40977.1300183113
36714.2800085307
31450.6800024984
37854.8849971095
25355.3699896268
31650.6900061274
31241.0750092107
28506.1749944255
32572.7249968885
26381.8399966513
33467.0800251769
30413.6650090207
36626.5050143132
32263.8999896856
28466.3700095814
29618.1750011146
31955.4899862045
42431.0450148019
33817.8800011431
26312.4400080839
36784.954990539
25242.0700032155
32584.2749950496
29183.645001
31396.2699952008
27102.7549980257
38495.8899935139
26925.0150019
23517.0899980277
37691.1750039167
34406.4150011521
32490.0749863954
30360.6350012122
31298.7799882779
31648.4050063203
38970.7000069541
33830.8149952362
29430.4449867411
39213.1799919063
31387.9799841057
30315.944989386
29015.0749985052
25738.4949739045
31212.2600168183
29555.9349913767
27424.6000021128
35088.0600101955
29543.0550086675
31237.7499970635
33176.0699861419
29747.2150014779
30892.4700104608
27601.6550024825
39368.8299969513
26806.9149971344
32646.7900032101
31327.3800159616
29457.57501563
30007.7799985334
33009.8599867832
26968.1149925028
26109.3500037682
34042.3200137513
36516.1199956182
32879.9850020818
34348.1750011064
30502.6599984379
30653.8199896508
35223.7099861754
38020.8549980964
30887.1750047201
29804.504999968
25976.7950088459
38100.0800065961
35789.7299966803
29402.7850106279
36121.4950137946
25859.9799606192
31236.5450055036
36560.3199986497
32278.9599879815
31960.8750105161
23384.3800003719
32496.9199851849
35123.1550038147
26143.6649875546
35362.5250045098
31748.5149872571
33282.3550080427
32962.3400072138
36163.8449946386
28905.200004207
34393.0699872363
29111.11000966
35412.5149936411
32885.8650079886
38676.7299905993
33567.3300011206
34585.5949872462
25687.3000002366
34613.919992563
34042.265008962
26835.4699929627
32827.7399942912
29554.1650059454
32538.6599923919
34982.9950106945
42145.5099832407
36884.9549871845
35097.7500005332
38499.8999937456
29660.8950038038
29310.829993624
42304.4450021969
30757.2899824285
30812.6499998029
26675.4650070614
26441.6050083293
24440.9150017893
30828.7300030541
30221.9399957655
27591.6799968223
34832.374999241
30968.9000081839
34479.6799920457
30000.8099949766
25988.8099974237
39553.4700138308
34950.7350124918
25670.740000785
28282.7299945354
29436.2250036596
29574.5050079498
34926.0600022478
25781.2900012285
39928.8650121931
36583.6999906308
27627.3950035959
30193.1000119599
30033.0099915913
28113.7149827539
31200.1449989415
28145.3549971371
25738.4499954082
30952.2800070546
36154.2599983076
27400.6550076227
28147.0449955822
31545.3450012042
34094.4599846741
39846.3549907434
34641.9150090549
36976.4749956783
32808.675001951
36022.3300091069
39625.7749927063
33626.685004628
30790.8200050802
31504.3000062341
28274.7100057881
33165.4299983021
43426.0849898616
32259.5299768234
35113.3350071246
27675.4200017713
34657.6300088204
29362.7600053274
30087.4349930288
31986.8199897276
27899.0100047437
38995.4850073264
36625.8000010868
28290.269990137
26353.585013316
26998.170004596
35275.1399871893
33310.9249956864
38280.5850086224
28917.6049977074
31667.2300108033
31200.8800044444
29991.5700069512
32076.6599955079
29705.0000083537
27972.6499870864
36411.0050136137
32619.7649990327
32485.9550091166
37176.9400033538
37498.6100051505
29683.8049853926
24913.830003384
26590.2649960979
35519.365002681
30011.3400068826
25557.9099881647
31792.5800074537
31108.9350080446
33654.7450126782
30267.2000001672
37407.6299952758
34063.3550114655
31082.0449877545
34902.404995387
30345.4949848988
32498.3700071638
25193.914997131
36101.3050010967
34103.0549992742
25183.2049977737
28264.3199899639
32505.3699921796
30470.1049955525
31891.884999142
33360.1249996778
27248.7150130244
31053.7449942834
29060.4499984786
24895.5050020479
25563.6199882979
34492.7000081197
31458.6000012447
34334.8750166567
31647.3950028786
29581.0450051534
36320.4050022997
32188.5549990223
36832.0449876853
34909.3450088653
30893.5900107824
36979.2549984939
29043.6500106754
29146.7549990097
29609.5150008616
35063.5949808315
27749.3000076127
28467.0000131197
33337.2699939061
29708.7350123075
35055.2900087084
38848.3799977029
39696.825002603
38936.9400075204
23661.2350021277
32609.5949957345
32998.5300174279
34151.3899939261
33618.0300038517
42076.9500007676
33029.8249854224
32416.2100050271
32923.659998853
34177.3250129147
29089.8999916336
25924.9400032251
37754.290005117
29843.2999950098
30962.6600019666
29581.7349957821
37063.1499878634
32494.0899866326
31431.4049922511
30031.4550162032
25108.949998223
33494.8949918728
38457.1100083352
40161.1450114052
30359.5649991151
29820.2399900835
33726.7750113832
33443.3500142459
28266.2249829987
27585.0899939236
25877.6699927256
31061.4900016009
36530.344994351
32402.6949997912
29575.7399994468
33728.1799985885
35395.389995276
25721.8300039003
43120.6599942923
28666.0600016706
36246.7650049122
34241.2699814959
28170.0450033164
30261.8049884713
32488.7750118522
28625.7749982683
36794.9050166978
29840.9699763134
35015.7599945553
29555.4900020107
34959.610007769
36848.725001227
34318.6050159349
28576.020026231
23939.2050079119
32855.4450090172
30025.2750028127
31360.6400042397
28248.5100142777
30655.1200035695
29214.1149977683
29614.0349997976
33326.5349813341
33902.4100018184
30583.3549886583
32291.8899936762
34738.2800012955
30989.3849988636
30145.1150009464
27753.230006462
27483.2350100579
35040.0699924902
27246.5249944527
25171.6450085223
33360.2750014964
32640.5549936729
26959.9400055641
29546.264996505
31004.6699950884
28078.964996537
29128.1550071819
32062.6399952471
36176.4599992358
38889.8300019217
33790.1900025135
29421.9599922417
28423.5950053377
27026.5549994624
27223.0749965794
33525.8400013705
42870.8300031463
30681.8050010016
30081.760010581
35627.6799903726
31427.4550088958
29330.1200077073
30150.8749877312
35637.3149820452
26793.7949987692
33585.0799759475
29288.7899889825
29552.0499959183
28350.6650113933
27285.8949931917
32685.1849971265
26282.9449910733
29809.0899913184
41814.9999961011
33908.1399821199
32517.6849884327
26502.2949852583
33289.825000935
35035.1049951636
26583.3299849224
34557.5499917816
27242.2349940473
24993.1549966004
30813.8549965956
34058.7250004699
29978.1700023584
29106.30500717
30637.1100079627
34400.0300016162
34822.0300043584
32412.7999924489
34718.8150108609
34656.1250036112
33409.2849915666
27903.7650165766
28062.0399981128
28086.6649959291
29720.4549912794
27225.8100167559
37362.6300004465
31524.3950025653
34818.2449930621
29920.2699981991
31743.9049938921
38692.3500040331
38610.5450032181
26068.8349874178
31860.0049918161
27032.0500086195
30225.5500196281
30628.2400095749
32926.5849954197
35494.6549863705
38689.7950092648
38973.4649835986
36905.4300025594
22585.0050063466
28160.5549934412
25062.8800067871
30891.7899858737
31933.310000517
34972.740001552
34104.4100022195
31144.8150016886
28916.4199900446
29162.254997469
33514.97998153
31374.0350111515
28742.2500018934
33269.0900019966
25240.7950164741
25193.9049924677
32007.8700024696
31966.6399940292
23096.8200074276
31960.4649976384
26856.0000005453
29875.7500042786
34642.9299989241
34462.9649844002
25926.8299854139
32940.419997435
32042.7349974634
32077.6699798922
37574.1249780084
31162.1650013273
23174.1099845837
36011.2549870094
27302.7350166962
31148.6950030468
35208.2750112843
28651.7250053298
36410.5399881222
32738.9299934553
35023.7399948528
30253.3700097115
30242.3599852901
31789.2400075379
28554.6849945062
34074.6950071962
30155.0600225235
28276.9200029279
34872.6449994908
33105.8250044428
26425.4099924173
34378.125000047
35063.6600113618
24251.0699849353
35698.7449894496
36084.3450062107
35027.8999878392
31820.3400158202
38401.9300106973
33538.2900015274
39113.4700027127
29594.5299911256
33210.419990726
26425.3099983633
41923.0299978899
31768.1800010488
35129.3999964693
29989.8649908635
31002.1250020771
29350.6149812052
28820.8200022851
34345.7299991747
29931.3250047266
31910.3299997564
27344.1799962511
28995.205006235
29834.1649958008
33353.9350038404
29844.2800039167
33654.3050013233
38675.6850061571
27343.6800096298
30175.3950070536
34243.8100070041
31938.7949953055
40249.3799943076
28068.6549998479
29781.6500115923
31838.7200091651
29387.819995776
34185.994981342
31580.4999965981
31578.1300086179
36290.7999709875
29374.0350015616
33025.3050126093
32601.8849929374
31974.2350166426
26765.0300037648
37845.3799939012
36388.1700160427
35714.0550012751
27301.2899952288
27082.6950015829
32842.0650096629
37541.1049849378
33679.6849801936
23313.7249985633
36636.0600097068
29584.7850028751
25416.4599977615
29335.6049942775
32544.9549898994
31716.7200072524
35943.9950062996
32347.930010729
31826.9299922384
34433.6700086836
35803.575006597
30148.4400027376
31973.1050093815
27043.1449917416
24691.1200076193
32462.3699983675
34424.3299914673
34167.9950064002
33657.5250019234
33749.2750023127
27342.0449965183
30801.0850092234
30763.2349929132
40774.3849982069
31525.1499969252
32504.2799901594
28864.0949908558
41112.004997568
32425.0949942002
34709.4049969806
35219.3049983804
32549.6250063722
31813.9850140733
34449.5799794133
26682.134994399
31300.1599908423
29612.9949755711
30641.8049931217
25623.9949922167
33351.2600085223
35867.6699978213
40090.7849810622
23323.7849984057
39329.8550082817
31961.8650059639
31765.8150193882
34245.874991976
30071.6050030742
30429.0349960325
32253.6399937975
29934.0550076641
33288.4499928638
38596.8350000409
39286.2749853353
33919.7049824824
33050.7299874765
37747.2450117744
33275.6350105966
25715.7199995667
28212.1649895154
43112.599997453
32707.9299930386
31505.9299966968
38700.064990164
33881.4400062747
36735.2599937171
30855.9300055387
33268.9400016265
35998.9549951672
28757.130002711
30107.5800084128
34817.6000064199
34038.3050029054
35401.8049912804
20240.9049995593
28204.1799897084
32653.7649990491
23726.7449937819
35882.3050082721
25868.799995327
31977.9200075218
44626.3099963563
36353.7850016932
30587.3350056746
31822.4200170201
29688.5250058851
28144.1699936747
32974.8899871141
27957.685002278
41213.0649912246
34331.3249992696
27421.2500000366
31059.9250098108
31785.4399934632
36610.5750004641
40778.6200053429
30616.100007527
38468.3049989746
28038.1650031065
34515.6550129274
38422.8950098815
30591.0849837861
25001.6799906921
36549.6550005563
35550.6649997088
31955.8499949425
32436.8549841011
28914.1449852299
26441.6349854129
35902.730008306
35528.7849908047
27545.829986641
32057.4049984945
31369.5349843705
28770.4399959899
28815.7200112633
34588.2850042403
34376.7399770591
35231.275002874
30278.6700037603
32597.5999990923
28452.7500012345
34351.8199974072
37759.8399864516
25588.2599964447
33268.2149774542
29699.9450015256
33214.8350054186
32227.679997602
27553.609999408
32295.7650023049
35556.3649846653
37501.565008149
31965.7400007345
29515.4400036645
32003.205012663
38847.9699770454
23781.6449915172
32879.7649898604
26468.6500034498
29631.7800026373
31067.3549906423
30096.3149780894
30738.5999987414
30343.1200056083
22015.2000052377
34818.9849999992
31243.7099800509
32865.5999673791
32009.0550107086
26191.4699816332
32360.1699946471
28600.610009843
29182.6099980017
31691.1900032019
34989.3999972956
29936.8049895975
39028.7050062056
37428.6349911123
33487.365021013
28853.1099923922
32119.0299955934
31576.6449843337
33013.4999922364
27922.8850007365
31446.2550082527
37241.6499981782
34450.1150018574
37437.7700047116
30830.8550038734
34715.5400178109
38906.3550037534
24388.5899976688
25147.3999881579
24782.9849947877
30512.2750048115
27246.1949951081
35140.1400058246
30827.7349833938
32548.3099995782
30445.0200027479
32016.7599994335
40629.559995412
32197.5750046361
35982.6499945787
28769.7750119418
27476.7549977791
34118.2899884387
32384.9349969507
32761.0700151189
36448.6000092364
27709.5000024033
36236.809987494
37532.539993939
38305.0249937286
32069.3500182964
32912.6800040687
35940.5200156476
33162.0000018541
32410.3249950727
32530.4749958047
29002.8950108062
25491.1500042742
38617.5449848005
29994.4049993458
27612.8599807622
33733.1500002692
35919.4699939127
33371.49000435
32919.0899967702
34323.760000459
30644.4400012436
30473.4400039259
31693.9099941239
35956.3549938081
28715.9949935051
28247.5900061131
30019.4650169439
31294.2400084648
37786.020010098
32686.1750002094
41405.4399944395
31835.9700166126
31794.9849940073
36325.2649823476
22969.2049819278
28342.4350049812
37914.2400097779
31686.9549951727
26447.0800085387
28469.9299951149
24838.7900148011
27978.1099999457
28608.4799899443
28199.0700135746
38040.1799965362
30886.0550038114
29583.844989992
39006.6149884025
35191.8150275103
29667.1249927797
27147.1049897866
32349.0949977764
29615.4499797153
27170.0500025132
38869.2850054732
36016.2499939113
26594.4450128548
35956.1500143781
33179.3599933456
27799.0650003121
21999.9500019046
29012.1549928437
29652.0600189059
30725.8950023432
35510.3349986817
35825.6550084578
24283.3850031458
29409.2499856441
35208.7450090293
34806.0799873555
28613.9549926089
31105.4299856322
35603.5849987231
33974.8500065765
31387.7049952843
29693.7450007782
34514.650009441
31900.2900131589
37566.3899785071
30218.1550006645
32348.9999922264
36331.5349955169
30953.9049950193
27663.2199939473
37806.000006079
35969.659993561
29744.099993733
30839.2350010977
32021.4900039278
35525.569996573
27964.4100054348
32249.5299960903
30662.4949977703
30374.9600029452
29683.7149967821
27112.4149962893
35929.6499954395
32304.9700035676
31856.9299930888
25426.7250075978
39107.7800012738
34766.2400106031
30573.6150092902
26837.9549921355
39547.4900052706
28958.1199943959
29810.3700133392
44917.7750067178
38781.3050015108
33462.1449787269
35261.2650170571
30112.6449972356
32845.1950032404
30370.5199947206
27493.5899937437
34680.6450002082
30837.6450019239
39472.6099968817
29680.0700103969
44054.2649955518
32202.8850036606
25369.6649916235
38256.2350048412
31292.6199981808
28997.0649989475
40420.79500189
32576.8500030572
30848.9699944493
27308.1800019508
27502.1949957963
31398.7800013592
21905.5099968105
25036.7699877055
35120.5549939093
39121.2699879399
33522.6500141553
24923.8749931464
32607.3349896988
33873.8750087149
28890.4700039942
27431.7849764987
43258.9350120936
28859.2749928115
30779.0249934117
35640.9049802516
29127.8249841064
37785.8800060031
28055.3899996113
29953.3250039519
31906.2050242878
32957.4099996019
32966.8649977008
36178.3049983
32825.1499995568
34510.2000019028
32887.9549959791
29550.3199783647
29436.7099966492
33850.0700168817
35748.2700021366
36123.3800089872
34897.0800038648
30051.6600039669
34422.980001386
28689.835000227
29817.3549971186
38373.470008234
29518.9500090522
28701.7100035413
30755.5599918424
32886.0950024584
28337.0150091308
35264.5500103398
28527.9749944264
31232.9799966551
31029.5299966186
30109.0950036754
38689.2100014346
28895.8200033964
24773.4099948276
32785.0049940369
33213.4300009966
39083.3650000806
28881.4599980137
25950.4849969188
26713.0700192245
34486.9250045646
30058.1650115033
40576.59002639
28899.2200064214
37153.4249934948
31315.9350057631
34002.1350098696
31261.3599950022
27069.0100140462
27533.4199882363
34459.7849833546
31455.9049928801
26175.9349736493
28045.1249932586
30701.5950099784
32190.2949888028
34070.4099923144
32325.0149877912
42170.1349965844
36806.390010946
38196.8299994106
30237.2850054651
29688.1499953691
23013.0450013746
30752.8900023485
29879.1700054388
35819.5649958113
29712.2100111789
30970.7849847229
32194.0400017565
34116.8400032276
31850.0599864463
26633.7000097036
32327.6199996413
28234.1500001356
32208.8400068863
22760.9550092156
33113.5149924422
26355.600010853
33438.37998901
34435.0750054066
32906.3250038925
26722.0300079398
22912.610004738
31325.975001812
32274.4499991457
28027.9600157347
33003.674986172
28136.5200052662
30159.3899974828
27062.8050027611
26989.8800174075
27538.6749905138
28884.830002276
30012.7349898377
28051.8250067951
30802.6950073703
36370.7399934917
30207.1950191932
33071.2000023173
25759.2200190674
33058.6699968457
38059.2149876915
27826.0649878378
23529.8750147391
33307.5750002465
31096.7049844358
34479.830005582
30117.8149998195
30601.7750025404
32151.3799964469
31144.0549815819
30298.6550054094
36492.7749903806
30347.1650035258
30999.6200120662
31569.8099917128
39979.7750078226
31244.4049981963
38683.3400046889
29742.100005188
28144.6750070341
30641.5249992993
33842.9949914329
34158.5899939653
35072.1199975096
36755.640014658
26761.7149938821
29020.4299845546
29622.6699896853
36068.3300109811
29119.485001019
31387.99000233
32321.3700021824
31845.57999935
27580.8500041305
36862.9650260289
31540.2650034942
27986.2800075263
30150.7250124965
33747.284988147
22056.8150120096
33163.7200058484
27829.6549977122
35023.6349860171
28633.9450012952
27408.9650059182
32453.7900105956
34344.1999970588
28139.4900080874
27482.4199978977
37100.6600161754
26835.1150096147
29600.3049989765
32060.9949959815
28789.1999975364
35364.9600109404
33754.3049992089
39832.4099998354
31296.2500130704
36391.5100025227
30278.8049995769
29439.1800178401
26866.7000011244
31434.4700057526
30811.3800054847
31549.5099911138
28673.6749858167
30087.6699865347
29999.8549993811
28757.2300173151
26534.7150022748
31506.7250073827
32971.2550128709
30148.5600192337
26883.6849994311
33074.7300021462
29156.6850014777
33630.5549847151
33161.4850018363
28026.1999946879
37174.4800032508
30751.6300150264
28124.7500022559
36710.3449848988
32750.630005097
33950.9049937213
27161.8299965479
33459.2400073763
25774.2150177248
28133.235000614
29916.7500125229
29451.2199954381
28056.4250125405
30611.034991646
30977.9750085675
34581.7149982947
24475.7549912573
26991.984982738
31053.9350050224
26967.3400013635
33768.9500063197
29976.8050026167
33417.7800019707
29690.944999265
32529.2649946427
38183.4149950307
33283.4299996339
41351.0799979301
29200.8049936392
35272.4100078443
35702.3249910106
37841.0399879334
38041.979993701
36230.194987301
35767.8500106388
31675.2200046903
28845.8650036338
35051.5500036051
35179.5450065781
33500.304991142
38971.9849968798
32588.76500091
23508.4300023364
33987.2049915786
33209.4600013834
34051.7300016563
30679.3199937288
43796.2849940457
28592.9349878747
33698.7050072497
29264.410004288
27104.2149972214
30595.0399907094
30347.5150160608
35401.810011164
35769.4949967666
32972.4299901046
33289.0449864183
31055.7400061321
26370.9849978482
31003.0000131296
31839.1350216501
30359.6899982532
27850.0150088191
38893.1349891697
29275.9049975965
25221.0200049807
35956.349988554
33680.840005245
27796.1999911545
35219.2199945876
31830.0650037574
29113.0550133362
31122.6200094204
33509.7249952722
32336.1900070931
26045.6199906999
34964.3649999499
31154.9499934714
33432.490008909
28938.7399913926
35280.8899997804
38204.9149923619
35051.8549893727
33834.5549912292
33221.7549974984
33537.9349866691
29047.4949964676
28922.3250147996
37936.2450068158
30139.0949903536
30644.3300169706
31920.1000055938
27356.6500075024
39089.7750006248
33714.9349900726
35689.6349976804
37198.5050042246
32435.6900002214
34752.5699990855
28957.8699959014
30600.4650126576
36176.640000347
30039.7299949329
25719.9199804709
36255.8200067592
30477.5699896036
29437.1350080235
29896.0849927915
30181.010004028
25806.3799984225
31664.7299924283
32892.7700099273
34231.1450029174
28736.0049903821
33745.6999965007
38304.6150000985
35610.5199958114
26345.9799955601
34645.8550112864
37003.7199903261
35285.6450101617
30508.0199953399
39205.9400042198
35552.9449931833
30233.525000182
27705.45500236
33113.1450041588
30962.2100148025
39924.5200156064
26521.220004726
31528.3450019299
30826.6250106481
35205.9550007305
29437.0650005927
29391.830010789
26943.9299882081
30503.5100024026
29334.4300024537
34280.0049964219
30536.9400028763
32792.7399984021
27683.8450071762
36198.4199954752
35593.189999212
31058.6550073288
30668.8500021491
33528.4949931796
34034.2600092767
35414.7949934737
29752.0700061007
33795.3200104067
31712.7600010231
24508.6250047217
34434.6099989298
38395.129993154
30740.5250013624
32876.2850066841
22248.8299872833
31912.0599973433
32759.7300005783
35840.7849756372
33728.4549930138
31562.9350021398
35713.5999823358
33880.1699907662
30424.5599978841
32208.4550080086
29467.2150054865
24016.2399939026
30540.2550032055
28108.964991133
38011.7349942759
30400.6749921123
32405.4849870845
33342.844997671
28658.4500242139
30690.815016061
31560.3150123076
31293.3700028694
27905.4750007387
28957.9849961774
34317.9399943231
31132.7600193083
32937.6750048327
29343.7550011502
31937.2749974802
26791.7799960895
31970.769990874
35345.5399849692
34923.5649954164
30053.5300026539
32360.3550102888
25481.1650113268
32673.0249943114
27344.4049979273
29924.2849911128
32789.3049852282
28152.8449966613
37219.7699915247
31577.3199934451
33353.9299981478
36309.1049959748
28762.5150133346
34530.2399986555
31708.9600056189
30941.4099982628
35478.9000164072
40287.9950005552
33803.3850021171
28915.9799945825
37146.8599802007
38771.3950139067
34256.9050053321
29478.8800022781
37964.3899938713
35895.6799938349
30271.3850115509
30784.139990034
30741.9200043199
26683.8699955202
29832.8949977872
37755.6100106076
29482.9499755157
37376.5199963411
34820.7749893648
27114.5800064178
37458.9799973907
28736.9800131531
29563.1649940905
32395.294990524
26799.7400101791
34556.099995258
28163.9149961474
30086.0250015078
32921.599988065
28593.9000013219
36327.5950014077
30144.7549955483
36718.2599951203
29151.805006522
33843.2399963106
38550.8849914797
29609.7950053192
30636.7199990633
29870.9650007944
31344.6749966667
34824.8100012214
33973.2200040861
34598.5150092624
32975.0850000844
29991.9150015651
27910.735008003
28961.8650029115
37094.4150035379
26579.1649961148
33078.5399930428
32695.1050108387
26938.4100110193
27872.5700047729
31781.8749952132
36243.7250156475
34481.2099985901
34415.7149843038
27400.3349931031
44475.9000107865
25482.7050041533
25360.4149878656
36864.3750091898
27159.3900082423
32292.9099974135
32623.475009237
31206.8950030953
40740.8799806642
28499.694998112
29796.9149921639
40035.9599882467
34949.7249866435
32735.0550009885
32715.9799994211
36669.3799911584
38783.5900096111
29813.9349993162
32724.8850076534
35830.9449830572
31112.295011697
28551.295021508
27967.8749833696
38121.2849993431
31775.3499952983
31110.4000010043
25880.3849975867
33493.4600008749
34417.8500060719
29117.135009362
31810.5500087559
34342.9600110293
36352.1650064007
35956.5500052285
35471.3150045134
33106.0900005341
36836.4949917245
30907.4949989143
31205.7349975044
26898.8850070322
27788.7049880251
36935.1949984466
33703.3849977446
34230.0549808547
35817.175021515
23986.014981983
36306.9499874499
30940.9800110145
32461.895006035
33788.8750023264
31139.3850030004
34471.6999949629
27791.5100256316
33863.0499995265
30831.5499895301
31644.1500005803
31137.535004202
30885.804979915
31630.3500160214
26693.3550057933
34254.4299962325
32705.9650007912
26455.9999966002
31867.2750077214
33642.4150151892
25594.6199891313
33285.8150053804
32036.4300006916
28912.7999900812
33440.1699930999
26397.3049966632
29221.4749991291
32602.0850035995
32609.4850060274
35606.5200135747
36413.4550017226
27316.3749975762
36498.9199968053
24039.8350028537
29226.1650105122
28956.4000006815
31466.7950095891
31666.289989935
26438.8449953556
31779.2450038635
32204.5250223448
23696.2049957982
33386.7250010164
33978.9400078429
30974.4100015965
26469.3100027947
32681.2799906823
27677.390003657
34193.1700170909
30238.5900028669
36902.9950019198
35748.1299911309
32653.144997898
25263.6100040152
30477.1749985742
34597.3250034322
35052.0949950007
33509.6549904952
34566.8249970323
31182.6000048346
37341.1949969817
30163.4749955803
32416.5450096728
26575.3000019938
24440.9050095029
37642.0499951704
30660.8949976333
31195.2750054247
29158.9350014711
31291.4549873598
25893.3149917214
30965.2449883367
34434.3000069528
28556.2100008894
34607.2000001491
33285.4200020859
30250.920001169
29075.3800004382
39899.889991411
31372.7700049246
33194.1550116516
32316.3349999678
24222.8500034717
33190.8650065412
25769.6899977629
40661.9450017261
44086.0199792848
25482.7049965914
34235.0500132464
34128.2500005628
31261.4300052026
39738.0500101305
32698.8300071532
39431.7099982738
33874.3400024257
32255.0399972807
35995.5399989982
32797.6950028983
44630.4099846735
30443.7850062633
33402.3750084507
29176.000019971
36580.2849923461
34588.699988264
34028.1850040533
29286.2249940211
33873.8700019044
25816.6849992177
33169.5849903955
36080.7449927751
28584.7550074606
28535.0299961355
33097.9049810586
31251.4249996389
29527.6499975402
35858.3400050785
35462.3549955013
34335.5600023699
27773.4250058144
27630.9200076242
32591.1300208729
34939.1900131932
36421.5499863389
34635.1949939475
32818.2950006749
36835.4500028968
34494.2300083219
36488.8099804482
32943.185001213
35696.9350114611
34223.2100063129
33398.9999983018
36047.2850055073
30122.2199908006
26895.3149900874
30660.0999953659
33570.189989125
33112.9799956091
28019.4999946503
33208.0749899565
28511.8499744805
43546.8649963102
34372.0149961864
36436.6800047349
30159.6249958595
34002.5999977316
41162.6950006308
30666.3099880315
37346.1199872165
36555.0550130493
39007.1400133292
37578.6550157033
31049.2799964182
32063.5200016559
30363.9800115011
33278.1350060799
35488.8450000263
36365.2200081481
37346.6150065148
27366.5450258095
34153.2299934062
37018.0500076951
28409.0200230014
40144.5499892549
37264.3999952152
35218.30000722
31156.94999386
31467.3700046062
28615.4899944095
32704.3900054363
37868.0050040825
36052.8000133362
29183.2500094301
37334.8949962448
27255.3899945281
33120.695004822
28221.1200099492
28097.0249958903
34591.1300082896
29889.7600119164
31117.4300081427
26701.1450021079
31628.9249968268
28241.55001665
45899.734996357
28642.6049944689
33508.8649867664
32774.1950294962
31569.9649874067
31090.1699940329
23766.2950004537
22945.0750063575
32567.5399947788
32546.6949843531
31785.5499907567
27744.1200015494
27830.3149983888
36506.3500010138
32112.9900021456
28455.7900047526
26860.6049987278
28428.2249961612
41634.1049926559
33553.2549984613
35827.8450067351
35615.685005045
32851.0099855972
29801.6200016284
30281.9150024278
31231.1149915499
30192.9150158572
30934.3899870027
31302.3900008182
30416.309998652
32529.4150002506
35237.9500065416
30836.9399945512
29842.8099926587
37206.350004121
33543.9299843532
29358.3299880037
36568.8449986836
33403.8250191454
35466.4299973081
43478.7549822298
29681.9699967124
33604.5849886228
32284.9950062782
26763.3949959667
26085.0350171211
30719.3749936063
32376.0199776513
35613.3250006144
31734.2450049357
32743.9350122725
31230.1450058566
27357.4500032511
33659.0250012418
31603.3599996373
29552.4050054452
28890.2200044004
26866.7399999606
31474.3600084707
30530.7050192505
35329.8050204709
21640.5599863413
32923.0849985955
32240.6599957401
29335.1899965627
42327.9799953369
35357.7750118482
28653.4900068231
27317.619989679
36955.9349985451
28488.8499915164
31715.6049872413
34090.8000083999
30734.3050038004
28623.135006385
30025.634992664
26087.9549835865
35416.5699854573
30649.6699995858
28489.6650052245
29026.9299991757
26878.9250057631
25419.2449977808
26346.1199886501
39355.6999800337
32537.6799953138
32955.379993631
23027.2599934344
19789.9300091793
35326.5399982397
28783.0549905496
29162.2900019708
31149.9150177048
34254.3799983313
30848.8650014776
38894.5800220047
37744.9000005614
26508.2099972814
26173.2649700149
39448.6999943845
27273.9850003043
26697.3799984734
29221.3399977927
43184.4449988208
37602.6049919783
29940.845002495
25849.7999942196
32040.9899856707
31592.0849949181
27949.4450190053
35003.9749845645
26846.0350120324
29645.5949980766
28938.7899835575
26315.245001055
33979.9050035707
30724.7000062157
34804.0400078826
27370.8399815515
26353.4999899932
32475.9349978715
25408.2900073556
33528.3349971843
31228.3050075248
31239.2650051735
31619.6100025856
27024.3900146245
34783.1149846955
33383.4249915383
37789.5150023389
38483.4000038505
28315.319983494
30260.1950089335
34464.6949906912
27684.8700128173
29190.2549972262
33690.0999986781
28844.8650079886
30027.9149779064
34845.2250144207
26778.3400054161
29018.1799966372
29769.8549946989
28603.8350030649
27413.5349857931
34459.534992934
34845.5249852145
37286.1449948686
30312.2400068654
30353.70998332
32157.4950010511
28479.9249937942
25552.5150085976
29513.6050021969
28710.6249998049
30421.1100048316
27645.2899944697
36205.1900047263
26668.7100016635
30370.8100038338
32531.3300122101
36431.4950009522
35695.8249948035
39556.0700015579
26921.0199997954
32103.0700086813
28989.6000062058
35159.1699854648
34506.9849907807
30962.4750020318
35145.8000089941
36854.1350108553
32417.504998702
29753.1949937324
33441.695013638
33316.0199929122
29353.7600070618
30160.2650148154
27963.5250122552
33403.1750058802
30997.2749957533
27161.3950105618
26013.1350043648
37494.0650056289
33737.7950137706
31372.6949894675
21300.8800092703
40961.4250122143
31663.3550032028
31966.2750046441
34656.7750097773
31488.7899948684
29801.0549958994
26493.8000014313
34082.8999986288
30687.9899801824
31269.1750205993
36859.9500083137
37268.8400085968
33520.125006201
36012.2849975416
24874.7499911494
31302.2049983731
28816.0949924688
31799.5200094481
34392.7950041741
28602.2549941273
37051.1500240953
35880.9800047064
37130.020000863
32814.2950292192
29240.4450082199
32129.7800072688
32073.3649913352
26052.710012018
38035.3800111476
33695.2549785037
31473.740000709
30829.445008516
31786.0900091326
30232.8550010775
29801.8849998502
29636.4200087246
34247.8600059291
30929.6849754706
30773.05999892
32831.405018167
31645.0150155597
36517.3049973343
34056.2099839734
33426.6299934678
27626.5849891835
34970.5500021679
29694.8449989643
31193.4350037385
35809.0700078742
30773.2850018321
31736.7150043645
32323.7649923633
30366.4900184041
33248.624993948
29504.9350031577
30733.8850031112
34090.5799852707
34393.5850035557
30070.1000074472
39216.7600013484
35664.6000024327
33116.6199900655
46437.9099963988
33290.6649981237
29839.50999789
33723.4799936379
27858.0050118398
33052.5999966143
29599.060017189
31246.8949950783
28734.9150003353
28219.7500025216
26801.9499987063
32902.0850118679
35802.749996588
36191.9900006296
26536.3350114543
35188.2749844072
36554.8000038172
38425.8349898709
27578.3499859333
29659.5299864382
30753.3800036465
38055.3700094915
27473.2749997366
39494.4950051431
32125.599989675
30635.0100105486
33147.1950099779
33858.7800002573
21947.8150132303
35981.2050057397
32415.894999538
28370.6600004669
36841.0449886728
22514.7449963505
41626.3649942074
31538.2250085972
34399.4849969961
34410.234999229
38108.2400003438
35545.3199940032
25685.6099950867
27117.4750109796
32686.9399883831
34593.2350066432
27909.4249766681
34492.9499728225
28864.4100136859
29874.4999956924
30167.8049976475
33158.0450202723
26519.4000100022
33147.3099953739
46958.2099997739
29912.1649899871
32791.0750032093
28977.8100059968
31397.1350118294
30285.225008999
26017.3950039474
27635.985013137
25511.1049975038
37013.5599911454
34730.3400065045
27775.7550168312
29446.0599978217
31012.5000260163
30334.8549999973
36768.7900076078
30263.3299980948
30112.3749877099
31884.5700137544
28716.0349952572
34376.9949834904
31948.2149972909
38475.9199959278
21587.304986145
34500.0799990291
28540.1150173057
26836.2500047049
28018.1799983864
32287.5400052083
31296.3049882963
41674.1150112089
37994.6850081126
29412.7050096222
33327.2550050565
33321.0649952955
33010.3450076114
32978.0149996689
32932.6900040582
31558.7600112766
25001.2549978928
34473.2799935308
33562.5350039594
22966.5949934525
36595.6699973519
31250.3150161393
37430.4899870364
26544.7550146284
34299.4949815993
29907.3549979776
26891.2800032954
38173.0849810462
32893.9249985003
34694.9849933508
28082.3949917523
31016.7150006157
25865.7200001486
32032.1249961472
35744.4600178115
30712.8899950208
28936.6500068482
32134.3799979766
33297.5800008
34371.4450064288
29185.8850064196
26087.910006557
30718.4149955866
31901.1350087526
23335.0300022997
28204.4400015292
33489.929990549
35449.8399900682
28522.4999996704
37600.210001365
34941.8650088785
28531.444997258
33265.0649789325
30528.3549859035
33628.0400089405
29588.9800009243
27731.3949965195
25083.5799995621
36626.0700014483
31003.1600111537
26766.6850038378
37314.2699955888
22636.2500005198
27792.9349912094
26750.7749799327
35837.7800025623
30865.2049887625
34454.0700105887
32917.6449969572
27455.105003613
40779.8450026799
32152.705003079
33354.2700046187
34375.9349950873
24793.8200091133
32009.7899932506
32312.5999975693
37796.0699914661
35418.2499893336
30583.9949923865
33864.9750124423
29320.6150042689
28587.6500009717
42072.0500203625
24481.8950075684
22711.3250274388
33189.1250014154
30460.3149906988
31758.1449904521
35204.3399839847
31078.3350141551
27486.379990211
29313.2850031853
33537.410001073
33399.039999214
30856.704985893
27171.3500130522
37583.1349964051
29355.1100011481
28509.6450009013
26212.5400041422
24606.2600004579
41165.464996411
42481.0999931889
30917.4500118825
33569.1600124696
31458.02999211
26540.7049948971
28883.7450018893
27075.3199903674
33425.3399919074
28915.9099953072
32534.5550052047
33231.2500024501
27114.4399955324
32047.1349858643
30808.2149861728
26709.9149831363
28862.0149880927
29159.0249959722
33070.3499980866
28739.3100024981
36132.4799963324
36788.4450018352
36201.0599920298
31259.944990103
34116.6749767042
33438.8600144254
32257.8800211966
23387.4699898184
30348.6649926976
39888.4650076714
28294.6300071289
39962.1600007791
31095.6550031273
39044.4800026398
31012.8799793132
27605.6400073313
32068.7500050706
37720.5449974872
33758.6749994385
34731.715013572
39255.7649809129
32061.565001035
28159.5000124404
27984.8049981494
34211.2400265717
33784.0799946093
30080.0799960928
25276.4300049426
36821.4649999057
33964.4000055073
27025.499996168
38912.5450084819
36188.7750059286
34688.6649932275
27627.5649949773
37483.5149943731
37083.770013707
35352.54501141
30652.0949973799
28938.9699966811
28864.8499928829
34079.3249906572
39388.3949960384
35375.984995639
40786.8999991422
30471.6799839939
31413.3750035133
32734.7199963311
33171.8300121082
31552.4450029624
30453.6099951552
27300.5499864202
30876.8149964262
30845.8549948193
26530.5600023062
30118.8200048024
33687.9550001069
34191.9699881282
40683.7900182791
35328.104985083
37604.6999885294
25863.7250037882
34791.8700021709
29480.754983986
32709.6100104349
42029.6100013012
29561.7799872835
34659.1500107045
30846.5949978403
34933.6200033446
27157.1199866675
29058.0299722519
30402.8349961727
42969.9499992307
34088.8450092487
36079.9049947909
22596.5050003938
28702.5350087201
30257.3249662849
40253.1550115703
38471.3350081987
37541.2600065116
34155.1549862765
25516.9950022899
30610.865006865
34525.4449795575
25769.0000067152
27926.6499873039
35914.9100216028
39163.2550009699
33741.3350018302
33679.0850010325
32378.0750143162
35276.3250029024
32430.1000118934
29863.1699911302
32325.609999856
36877.9899940351
33630.3050026153
34844.4049974178
30930.2299897361
26152.4200006197
28945.1349822152
35045.5150042757
24817.5850238783
22355.6350027156
37646.6349926281
30338.875012706
29412.8750054409
34722.6500017921
26550.4999965786
37188.1950077503
31518.2050129704
35104.7650022032
33465.3450032193
31725.5149919592
25453.9450093493
30447.3199958073
30000.4049987812
37500.3999967605
37416.7200127915
28388.6150066322
34864.8799930993
33375.9749913202
36380.6749975419
35947.6650102953
33765.7699898537
30155.420002081
23714.4600027394
26252.0349964331
29136.3200021342
30472.4200071024
30202.029989392
37802.4649954541
33862.120017431
35756.6950099895
27264.709980852
35682.3949985448
29936.0100002864
26572.0450105875
38444.5650123644
31943.7699725833
26350.1649963006
36321.3600031369
28294.2099941492
33108.4449948305
37271.4799979353
27417.4999972722
30782.0400083644
32633.4499906488
24263.3450087199
28125.3050182739
31159.1600118856
41100.2399960954
25179.9149984727
31721.6400029688
40355.9700084396
28264.3850044676
32426.2749952809
37560.0599951128
32578.6099950494
33920.2850037318
31607.2399940417
40517.04000715
32305.3899896753
27202.1049974217
36630.2299931608
31611.8349924305
26087.4600015231
34601.2599806677
41007.8049955918
38441.7349999918
25438.4699957909
29590.8149951773
33969.9900013617
42004.9849916764
32711.5499883884
33756.9600123139
33776.8549893815
32834.9549941336
31958.5949870623
32763.8749969518
31927.6849895029
31764.9999720374
34808.9750138203
30829.0549948767
23425.5450137943
33075.8949978601
29277.3799919898
27804.0650020693
29273.0849915106
26294.9449993677
28629.9750082375
25217.8599845664
32492.7949974508
29025.1300030835
36953.054997958
33418.9199953253
30308.4650098197
28223.5999995121
31589.1049822904
29440.2049882319
26482.7200092026
34297.3000054236
30414.9099923592
33657.9199921722
32018.3049940579
37787.5000130101
32440.4850039688
40611.4799905904
31340.0149897942
35180.3600003414
35193.5899972941
29455.5599753252
28975.8500094861
28543.1000196778
35625.6350073462
33618.3350086829
35332.9199950648
30994.2149972199
32733.6850184575
31027.4750177352
32626.139989702
36047.6700124208
37479.0900062271
40686.824976092
32948.3399989954
30333.4099969734
30083.6300051291
27576.2499916298
26864.6749995265
24192.2050142046
33566.6149955969
28728.4999904044
28884.0949914937
29659.5899940737
25947.2950032743
31173.730003163
27815.7100153787
37406.8200013338
38031.2999934868
29682.7900137655
38288.0600013861
38549.6099874857
29355.6600019021
34863.7999977617
31446.9650017074
29678.5000084022
33155.9099885658
29604.3349901908
37746.6449906218
32373.3250040742
25545.2050173897
36034.475004755
22990.2149994202
25831.2499864051
39179.5350011298
27025.5999954119
39955.8600041964
26802.6600044402
26796.1750024803
33700.4599899163
32589.69000143
25061.6150047587
34980.915006544
31527.8649786004
35784.8700029505
29001.5200210347
28513.3200077277
28166.2549916245
34002.7300002262
28949.7300027451
34252.4649945644
28518.8600076817
29711.7149987023
38954.4200010257
36413.0500109158
39875.9250023707
26251.7199903987
26863.2400145147
29629.8049951242
32380.7399976325
28207.2399958528
26600.985005847
30825.4049863301
36452.5000114676
34131.4600080185
31905.135009288
30892.3900027276
36865.7449987231
31173.9899958062
33683.9950083643
31748.1099995088
38880.3300034698
31948.205003255
35111.9150036278
29684.0799962188
31348.4599941657
31339.4700009419
32465.5099981262
37799.9649957643
29997.7399997849
31953.6300020963
34314.450002583
27803.3550072103
26583.8100036134
34915.6900116096
34763.8549880381
29012.7149911585
28008.3900101073
37672.2399927257
26018.7950036497
32108.4349986352
33105.7300038133
28907.6450124842
29964.8149925538
34554.0349859448
32436.0499914319
25680.9449898744
41712.2650116157
33787.7049878991
25569.21500473
29499.6999968567
27494.9650018201
30478.8999912919
33586.5899995232
35597.6900000258
40362.7699930904
33889.9599812162
28236.1050110535
34980.1750061528
27720.3849968845
32140.81499924
25622.1600012469
31410.0699995558
33806.5649814403
32923.1499958665
36378.7100155429
28848.1000200636
37177.3399830791
29951.2900127
37525.7449892238
19502.4050022895
39928.1950194737
30383.834995797
33123.4699938676
35997.8350105661
28225.0100171352
34184.1250040345
31921.3050055987
30462.850012914
37585.5450039322
25268.4650041499
26785.9550021049
34792.0800051992
33522.3449917639
37109.6850164429
28278.9399957403
40686.2000055907
34140.7050038758
28964.1150155709
30521.7650052744
36847.7549824464
31970.1150122421
28123.4550046565
30081.0549962092
37254.9749956178
28549.0200081179
37019.8150005018
28609.9750059671
28366.7449947919
29183.6499940346
27356.915000703
36326.0450186137
32057.7050088898
27524.4050051461
33065.0550001099
37193.6250004342
34602.9650211749
28471.4200069549
29182.0400009988
24422.754992383
33938.4349950515
33197.0799907539
32969.7499956086
37056.8050127099
30998.875000563
37950.0399973253
30206.4400058824
30747.7650191982
33730.9700047967
36549.2500109922
27337.9600056135
36008.8150043241
36267.725008051
39866.8450126752
30993.9300147863
30730.6900115884
27942.6149875368
34303.2499998147
28763.6649929537
25578.4099962503
24330.0700077402
32629.079997836
32990.1699973324
26977.4400060999
33640.5750043318
35096.8650126929
28760.1400003253
27537.9600049782
26727.02999788
29948.6249956847
37180.004997016
36637.7999988319
26618.4250036604
32992.6449877713
30692.414994203
39200.1149931164
33953.1049943157
31277.8549931289
30986.7999904276
33990.430013139
38625.2199788349
21202.6200002055
35701.2049943867
31370.7700093521
32258.6950076524
26689.545008647
30466.0950201687
28330.4849986591
32195.475000766
32453.5100084155
37397.5250094217
38207.2450004035
27847.0400014156
28526.1900096879
33148.8599917816
24385.4500115375
30339.8600106621
29063.0199986014
31995.7349964295
36043.5649978847
29555.2400234541
26290.8999912729
30870.3899972419
30552.0999987489
27365.6849906898
32017.1400066051
30771.9599971242
30068.4450009956
35214.2450093672
35087.350008316
29537.7349959007
27778.7400135128
23498.664996434
28674.6299978583
39148.9699936851
27820.9100099648
33376.4949980858
29678.0800166442
40900.8299836886
34156.5649891662
32004.0899916966
29082.4100111012
28289.1549988305
37241.0850013837
29350.6749982694
30523.7899946682
26575.5449725217
29758.0750056768
27249.3700094845
33860.7549844568
38192.1849947521
23065.3150063339
37603.6649882857
22715.9150091732
34846.1750051797
29340.0850054805
31833.0900070962
25308.2150045158
30712.4900036366
28864.6749991166
35557.1050097405
31597.9700115442
39481.8549847063
31945.4749969551
27946.3100003857
31969.9049971686
26691.1949907396
24154.2950014975
30576.2749998165
31650.334992789
37487.6899905615
35447.9199874958
41267.6950059255
34169.9449947989
28997.5150026923
29127.619994757
26614.7199946478
26073.6200273069
26069.555000043
32692.7050140551
29542.0050080621
36997.0300002461
41257.8900130799
28904.665000682
27183.3850044785
29802.7699936752
34961.4000037825
37071.7949810908
38478.7399918275
31841.5049939089
32240.2199975295
34405.8549818601
29189.5200025461
28529.3250082083
25236.2850134987
36825.2600078792
32436.9549946075
31759.3149942579
37864.8050042868
34070.6600013162
41038.8649940401
33087.8249881727
34155.2549780039
26796.8499999179
33139.0650034984
38167.7549997729
30275.9649998405
32199.2150095536
26054.4950022828
39340.7900087504
29379.6800110424
34648.0899941613
24176.8550011583
32790.7700143214
34666.5149846987
35898.4750019584
30696.1499948832
35525.9200132067
30803.0750055325
36093.4350148088
33807.4200068035
31566.9250020378
34534.2650029722
33826.8049957165
33762.180004311
27273.0949930558
29765.6600122119
29364.7299859737
35910.3750034694
26769.1799890316
30389.0799992306
25488.4549952871
34007.2599828736
31971.0649833097
30571.5699895744
28109.4100086252
31521.3600093578
31674.984986313
37418.9550062729
34279.7950064573
34664.3250099114
39241.4749921151
36697.8350060555
30815.5300070914
26981.2850043378
30110.3600082535
24403.5350066358
31497.2500079351
31289.2150176908
36644.3499753041
23878.7550010371
35161.1849935211
37040.3949987029
40020.8099949092
30298.9800000788
27006.7099877179
23973.5349837299
28001.319990707
28063.6950008881
28565.4049820653
25862.0449873809
29522.5350037771
35243.6000001394
36743.1750088939
35245.5749960544
36152.2800036026
30153.6199943546
34078.4949894368
34144.8899997956
31990.6750056845
25269.2349822591
34263.6400041366
33612.1850046464
25418.54500462
36938.6449916263
36151.9350073412
33735.7850019049
33423.3550032257
29858.4199907359
29476.074995602
27975.7900108756
32632.6199883557
30637.3450032211
25910.0499942221
38623.2300081542
26786.3849956694
33881.1049875538
34239.0999984646
30171.4199966784
33695.235020363
37420.3599983323
33040.9499999855
39124.7700071457
35977.0499946239
31828.449994389
39797.0699984034
30570.0249988973
36332.2500099197
29836.8050097229
27806.7000052601
33674.0600051575
37881.615000465
26280.9049876397
27284.9399928228
32830.4750032565
36162.4250129494
31011.1650100237
31314.2149999804
33777.6149946742
30855.6250165703
27271.705003202
24650.2350120069
32927.3300057889
37314.7400130639
33161.1700081111
34331.4249973272
30482.9350213006
28692.7699976144
34550.5250013275
38885.1550178441
36247.7250031635
33586.8950050585
32915.7149984578
28296.8700072055
34131.5850125211
33693.4850052649
37405.0950028207
28353.5999949744
34210.5450046307
28332.8299994458
34346.4499908155
32896.1799997974
27688.4550047023
33430.739998907
35015.4600184904
33177.0549952269
25906.6649961029
34347.9499899036
33361.5849935308
33518.570005537
31724.37500655
28699.315012211
34705.6800103544
31349.3849831038
34455.3150006469
44265.4600041634
30540.5399960595
26800.3150046081
26023.7749782419
26804.0949997907
34827.820004276
30297.144999764
30297.0800108523
31176.4899970032
31637.31000635
40526.519994732
33067.9450145054
30849.7599887103
21087.8400060441
31067.1749977889
42001.8700127749
35040.3199886797
35670.2850030081
32411.960003946
25740.9250006033
27687.7800112969
36722.689999027
30276.0000022266
41816.5749929263
27195.6500028771
35052.1849798994
30739.7750063037
35065.6350026242
32836.7699987195
22305.8650023981
34390.7350020807
41476.3799924789
37838.154986872
23916.4200081766
35392.3049861933
36086.9450028722
36515.7300133458
29826.104997742
26206.0900148135
31820.4800064744
28982.6449745063
31180.6099963336
35537.7250015948
32046.0200161115
26632.3500015141
30556.8850071594
27045.6749932017
39642.7150093031
28304.3200040466
33211.9350119075
30294.2900008486
34959.9400034903
32965.3450020992
35231.4600012389
25972.3299971175
43589.6250020651
27606.4949859625
29053.0349977816
39971.7449934534
33437.5649940136
45414.4649969921
31625.8800009835
29151.1199955082
38427.9849919623
32543.1049936677
27896.3600031628
31730.1649872169
41898.9950159439
32021.7750226023
34804.9500050943
36701.975007109
28659.3999875744
34993.8350054901
32964.185002647
38792.6699924455
34166.6700038752
30450.6550027948
31901.7350021499
33852.4549990118
35731.9000110503
35193.9799915557
31584.1949907539
32569.0949899721
28589.8649985341
37101.7750031501
30702.3499973156
38425.4299898184
35021.7299781569
31958.7000059206
35450.1149946477
35882.519999193
34244.0100005858
25219.0950030712
30154.6499952196
27193.6100013978
31420.2000010374
32007.6099889773
29713.5249918432
26545.1000006117
32617.1800073083
26665.3749862652
33164.4300084355
34254.655003351
37742.835006693
27494.9299901567
29252.7699839965
34677.4900140872
30358.2399873416
38665.50500446
28769.3050075471
34592.7150048197
33836.9500108517
29778.405004791
27871.5950006201
33846.2099817571
30150.5100100279
28249.2400096757
37935.0399961008
36268.6399979917
38187.9349955786
32874.5600013107
31525.1949893268
31810.1049953417
32250.1849940163
24891.8250113658
32989.2349969847
33592.0450110608
33086.714993054
32844.5699925094
29804.5500102041
35338.8850028031
27209.0850061607
32936.7349968269
38342.395007609
31644.0199913853
30490.2349903927
38589.324996625
29424.4399985785
36897.0999934918
31429.3649939648
28190.7450022925
38342.1449991633
35110.4749815089
38938.7999999955
28400.990005932
29001.9300036347
39231.905008188
33391.4949915269
36190.2149948393
38412.2900085713
32303.4350011139
32025.6999959573
35247.9699909778
31630.5949926449
37186.3050146282
30235.2349923183
28603.3649985548
33202.8099955688
36409.3500131608
39645.1950027493
34311.7600104518
36236.4000084302
29080.3349938858
31958.4200022893
27975.2150012806
30359.9149874627
27978.5149951518
25570.7750104858
33952.2850140922
37765.3500101692
29863.3949929757
28588.1849931852
26839.7499997008
33332.8450170774
38542.1850216412
29025.0649986179
31946.2449958477
31669.8899936446
28941.9549931131
36244.5100321546
32056.4500024036
34900.1749970457
32523.1750197813
29587.7699989851
36539.4199952129
34321.6899965014
32570.0149739282
32089.6949949125
32774.0250082009
35497.4149965318
35053.6000040759
38925.5500105057
30554.8700040926
35142.7149716672
31139.3699982516
32798.7799966196
32109.5300075221
32209.2399957092
29774.0649826047
31664.0599908475
32707.1149990407
28316.4149910803
34135.2149927469
28076.1300051766
27414.9199997685
29236.1749952924
31459.9300032307
30119.4100148412
28782.1450059804
31088.1849968401
40338.6500012798
42480.5250055955
31215.6100135497
35571.3999939819
33861.4650134821
31322.5299717941
31299.3049935119
31081.1150082804
34880.3749927861
42941.1650006588
33510.3649925379
34265.8849957623
27671.1449881915
39743.0400041911
33959.7549929915
35771.6299899817
39042.8999979859
27818.1600028691
37124.89999791
36156.8000009567
31230.8949975471
30558.9300051266
26641.1649929325
33999.6850022055
25705.5300003083
25117.2800066378
35927.0549975591
37445.1049978645
35768.2550000823
31886.1200103792
32046.3649968447
28741.9250044043
32188.0500041124
28111.830005875
25624.1849810258
28437.5250190735
33874.3799983746
27102.6149949348
34031.7649848495
37342.1449975679
26951.8599977675
36668.4849837793
28629.8000039269
28897.7399906846
28476.1650027366
28355.5400006431
31257.6850041738
40916.7400050687
31843.3999906034
27571.9000016113
33450.3799976225
32650.8949976592
34776.5350073885
32933.3199981654
32184.3249911615
29701.9450054048
28947.4100005939
37941.3999874695
31521.0950012575
29054.6100002285
32586.4550126141
32910.0950074419
30011.2199982264
29047.1950050109
32820.4200035949
29896.1199875474
30510.755013428
34205.4100026296
39570.2149943449
26519.7850136534
40561.1949979469
29909.025003663
33124.5499787778
44294.5050109663
31624.8350012724
31402.954984063
33283.3699976862
43520.5350113742
30596.9800009025
31627.9700055015
37775.0449915989
39049.3600096027
28819.2400008442
38792.5199944013
29698.0149997789
23427.3050004572
26186.2299962337
27575.2099973914
27512.3700072225
33892.2549918224
32206.9949994531
29542.4899995152
34284.30999874
37138.275002114
37383.710006358
32257.9949916832
35553.069987789
36747.8600021518
28342.7050122987
26508.4050278441
27079.8650030814
37142.2200110096
35137.5599977814
35191.7299929216
31001.7200046823
34860.120011603
30334.1099795665
29691.8099852416
38001.3999952981
31355.6849997235
33015.8699911904
36994.8549956669
33325.5150027149
28853.1499946454
29312.9999959287
27591.2699952521
24679.6800031429
30770.000007987
33332.1299874282
34860.1400110536
22934.8949984394
31165.5600083721
26362.000022871
34964.2299947771
29611.3799993853
32680.460001518
30023.064991
39033.1999975066
34708.4150083294
35736.7549913269
32360.5799988622
34322.2150062874
30797.7299779418
33151.1400022267
31925.7849967896
32314.189992881
25558.6199972861
30253.8049751149
26712.4899984288
26724.5149993757
29572.9100096762
32897.5000199784
38001.0950053827
31221.99000878
32222.7700095698
33205.0049927018
30207.2899872595
31269.329993393
36964.1099999293
34936.5550064861
28383.589995211
23543.505007009
33967.1149977694
27020.0599946335
27343.7900006133
35939.3199902219
27987.4350101694
32092.4499895716
41422.8750103638
36010.5849893529
36529.9549980522
30914.1550049568
35706.3699993073
33969.5199988892
31407.510002627
39629.2200033697
35936.9400015121
32657.0250064085
30596.6149927783
35513.7550049105
31704.809988182
36909.7950074821
35398.1700035599
28685.9050105803
30401.1699989343
42017.9750054257
29587.6850142681
38027.9850001176
38275.1700144364
39730.5150038716
36286.209996626
30144.8050110407
26981.595016737
37346.8249962608
34540.8199981413
40833.5199946868
37702.5600034695
30649.2899881906
38282.4349924761
30835.5750112956
33571.4699917202
25806.155014907
32316.1899998116
32995.810006995
34016.9850059857
34633.5549882785
31035.0600048658
31037.219987822
32750.3850086525
30665.6350166622
34057.4750056356
39690.7899915488
30500.5250086578
24762.6549937041
35786.744987734
31276.7750109141
25789.9650040218
34218.0949917997
32184.7899936968
33874.7950087546
35401.8300062572
24130.2350183728
28967.974994807
32876.3349965361
30728.350007711
29671.3600040313
24938.6850031551
32620.2649971428
34575.090021096
40026.5199913702
33385.5349953116
29966.7200160287
33380.9800055407
37384.2299921406
32960.8849991944
36609.3249947932
24371.9449994419
35827.089991577
35852.6699938241
37509.7099880325
33186.885009807
29242.5999915621
31773.8250101889
35719.6350047764
29939.5350150955
38580.3450069625
29442.4549994967
30138.8500033743
29098.3849814519
28322.8850035488
27590.055012444
31038.5749931629
32280.350012661
36040.9699941276
36622.319982995
32717.1199827178
31518.0450019465
28577.8400074946
34109.7200019628
34507.559999747
43045.2050079727
32336.2950026207
36759.7049883124
28185.7700117253
29101.0050069955
25129.3300084232
30541.8300041114
32567.5099983148
29643.0700023135
34802.579990409
32117.4200140525
29452.9349965855
35981.2849895626
30800.9499954435
28245.1050077432
35053.3699949253
30530.0450031598
35990.9349983882
23818.120010322
27969.7250073455
32217.9599988447
29251.7149989093
28726.5200085547
31634.9449968124
38756.6999957592
29501.9449966903
36660.5300050772
35015.2300116026
25931.1299998576
33266.0999866098
30633.8899944993
29624.0750149684
35263.8000044402
30041.8549980137
29117.1849871306
34397.6250062378
33910.7149961285
30631.2200139978
34829.960013259
35232.4399896043
32250.7349910754
31533.7299833226
35016.5550101569
40790.460003858
24910.0099995124
32539.604998478
30243.0650078065
31471.7799995103
24427.199995033
36561.4800120121
32780.0900131613
30009.5150012685
39610.8600172922
34643.4900003613
33738.7050021803
34681.3449990744
28315.554996176
26569.824998507
32655.9600305604
30865.270009484
23666.4750040071
28031.3099997603
31971.8150076158
26416.4750006245
32837.2800045784
30604.0000022278
29937.9150010595
31491.2100118967
32940.0599934927
30707.4899883385
34092.3950046186
36586.5249965282
26318.2300054501
29913.4849957523
27077.9000148205
48684.0400164908
34340.2600034612
32755.3450006224
31450.1850029364
24868.4249852018
31977.8999919354
31259.1799973207
30707.6449968802
31172.6349893252
34501.0500148062
26916.4700012566
33680.8349975996
39220.6100005253
27792.8150031413
31311.394993759
27430.634987212
45374.3599953827
30480.7300070107
38039.7100216505
37287.1650095329
24261.490010972
26653.5849985733
32440.459989104
25620.584986599
34548.2500127966
33019.3900033787
34665.5850126408
35605.4450071282
30940.7099880325
35129.1950060208
30795.7000071149
38888.3049849761
25554.0100006033
29945.490007102
32028.045007915
32484.4500249079
29227.324997847
31728.4599965042
31193.3150125446
33895.1650240049
32915.1700151868
28707.8750003581
29840.1750040147
33256.8199916632
33149.4849970348
29447.4299932771
25801.0150016537
38543.2700122521
32760.0749969948
35090.434987877
35069.7200036137
28101.9450162987
34481.8799924995
28837.6149991914
28166.7200080117
43379.2600148371
32850.4299928058
26709.0449928232
26654.2800066099
26283.1299908827
32248.3850046574
30181.8300020574
34895.855004511
27166.1699969273
29085.6450074582
26937.7699989206
29807.8950018744
33185.3599977662
29382.0149955213
23118.0099982358
33781.4299933137
24951.8900018795
31245.4699924842
26821.9550005356
37683.1650111984
28175.660003697
35141.1349973283
27676.4799905345
31339.6550158889
30730.6299930152
27558.5500111784
30000.9700040404
29142.4950093036
26828.0899982518
29847.4349902901
33949.8550099463
34085.3349959631
33570.6400089043
33585.0000020878
27838.7500174887
30301.2849994204
34874.5900085212
31822.7699930031
25554.344993131
36629.6300104378
27363.5099865803
28110.0300008009
31084.9550131932
29632.6299974654
35727.4450100334
29556.7899999523
30790.0750067378
30644.914994018
29063.2599973183
29019.9149994254
33207.7950056982
29791.369999524
34810.7699912975
38031.3450098648
37092.2699905806
37624.7150106626
31525.8149887343
28223.6400036756
31224.6549947914
31412.7549953021
35722.3400044722
34631.9100018728
34898.1500015373
40019.8099807355
32643.4999915075
37805.5749956563
31500.3850307083
35478.6750092237
35878.7849954222
29637.3050144737
31294.6950010089
29030.3399919504
26636.1849927525
26551.2099948695
37345.9100102517
27691.4549969797
27711.0799975842
30659.5400333044
33988.3300120578
37554.3899994255
30020.4699873923
25139.1550204439
34160.4899950405
33214.0600136747
27085.7199966293
31451.3349916569
32276.149998808
27900.4449804575
27410.1200000951
35008.1900023322
33757.3999997739
28606.2449924788
35478.7250139498
37964.1149944765
30684.9499831728
29621.879998758
33715.4500010516
37947.6899912404
30305.3799994878
31083.5650046641
32767.0500053167
31275.8250057504
35332.8599954958
36008.3849841268
30848.6299876028
32642.7700117237
32022.0549982749
31883.1700055808
33276.7400050778
33093.6050109069
27807.0050014057
27961.8099923137
34538.0800006308
33339.9649994558
30522.3050064853
29488.549998139
34300.4600033518
23594.3850009384
31443.2949987587
30670.1650039496
32634.4300178856
30054.5150052
28889.8899956804
30928.4499902599
33074.8799994404
40690.2150066358
31087.2099990337
23070.9099968026
31614.9200053831
31119.6300063373
27562.3550048745
26338.7700017445
24208.3199877655
31134.5599933635
36358.6549898423
24456.8600071782
33567.4749887749
27458.9750207625
29612.159999972
30006.980002779
37223.3549810349
29143.2199964083
38048.57499611
28484.809994451
30728.1399986302
24770.3800038061
33701.855006892
30277.8549955992
32334.5300020459
31748.2500107015
33254.1449953635
33980.4950034841
27073.0849957519
28353.6250042545
41220.960000844
35649.6200063268
36766.2150010651
40797.6850042081
29325.8450209091
39458.1550041437
29679.3199803573
27240.530007148
33173.8150062788
30120.4749929253
37116.3050019877
28985.634985425
28295.9849876879
32331.6750078248
27485.1999981955
27297.8549800579
31956.5550080597
31826.6350052374
31036.5899882579
26393.810010161
31645.8149961527
20366.3749909373
40816.2100053066
32521.6050003998
26799.6049972153
34469.1749973915
28378.2599958497
32516.0350137549
24348.8149902979
32651.3399947551
34197.2399931445
44690.969992464
25636.6449974358
32422.0750073245
26410.4949894184
31183.5400141611
35923.7599900439
34592.6350004111
27090.4450039216
36657.5699897751
28604.1300069075
27859.9950117712
29921.5600045538
23883.8499991586
30294.8849911062
40022.4049771364
44962.549984547
30924.8700033827
29690.8049925833
30099.380006775
26152.6299983227
27448.0150120114
28969.2350044032
39752.8199767366
34198.6050124196
34361.6699976856
33751.1499998949
29660.8499946212
35426.5299933336
32249.7900057472
33448.0950109253
35964.2450161993
27927.5050117373
32358.6750023867
33246.1649869622
29665.6699982767
30735.7199941045
32350.1000038209
29569.2349911286
27177.9099929831
32459.1350316461
44835.29501263
34387.710002611
31737.3200043649
40336.0249933843
27695.9949770035
24866.2000061884
34407.3000092776
32303.6449991209
32205.1099984248
34772.4299788261
28496.8850006447
29552.2949839886
32043.4500043744
33933.2050113046
37972.8899883169
35992.7099982477
36149.0949969983
32242.4849992452
27517.7250154437
32038.3750027339
42417.6499978788
32754.3449946702
34548.1249953969
35458.8800007099
33437.4899941926
34802.0499859324
32493.9300069354
27677.8350017678
32843.9400031629
30656.874994931
26719.9549882201
31647.3100065153
29882.3200007392
30383.8749944814
35006.0399942343
26119.3899980919
35901.1349895541
28150.9599886192
29337.0349976083
31280.5850092255
29601.165001465
32756.9250130733
30271.9499926103
30952.6900067437
28847.4600028717
34275.9200086924
38945.4450042821
33793.6200056591
28586.7400061393
32644.4250009101
29636.929991179
28926.9450124589
36000.9000139768
36219.9449894449
28801.3999929737
29715.2750013878
27282.1700106973
32611.4849916245
31963.3399946671
35254.604991052
29894.6949921109
31573.5400017729
30924.4899914917
31451.1049966363
33824.5150098249
35025.6100083163
31040.2000069267
25548.1350041283
27993.6749926256
25702.2950052368
30301.8399950615
28543.9049970144
26514.0450107191
31473.5349802796
36696.1250029036
33787.1650000808
34868.5850168697
28188.3199937659
35479.9899887
37328.8749945936
32029.1550040186
28864.2549938463
30414.040010154
40534.3600056937
35453.7150004313
33559.014996123
34432.945004025
32596.3399950601
33172.3450111995
36309.6450062511
31498.0899954676
29661.2450059261
33182.7299983052
37325.1299991431
34263.3150146469
30658.475002729
25483.0299811361
34858.5199838686
32017.3299925654
31801.5050196992
26698.0950004407
30140.0500070932
31107.3850105316
35003.9299924026
35670.2500053887
27503.4950044574
34905.1550067894
34821.0600145403
22940.299985916
21010.6400012955
26926.095005543
34916.7999867339
33065.1999985659
31381.6000068228
33134.2400036351
32465.7799944797
25773.6999987629
34930.7100035282
30985.0349991383
27183.5600062525
35872.8999956659
23431.6799819715
32191.3800053929
31488.7850010829
33308.7049867555
29328.6550024459
28437.0499898593
32726.920012181
27467.0200166745
29157.4349813731
28239.6250037324
31118.1100013936
35721.8299888109
25223.7449996629
24848.1000033371
39226.9000113058
38322.395001873
30043.8549919976
29783.1150164136
36989.9000069843
37969.170003647
36908.7850029855
36891.7899936903
36188.155004635
32245.1500172098
31987.9100064716
33738.9450093573
31181.5250015827
27831.8700064351
37338.8349977592
31459.2549973684
37504.8850183857
31268.0199993061
31640.9899911045
32794.3300042299
30364.3599994384
30901.4399722915
29293.4300070233
28913.8400035861
34480.1100023484
31710.1500063329
34607.7849953693
37105.4349892673
30657.8700007916
28225.5849957992
30390.2699927564
37147.9899934986
37385.2549932208
32324.750008908
33753.8599848557
35052.2349998907
33517.1650118981
29721.6049973526
32177.6999967259
33155.7849944354
32111.8500010147
33370.7500001008
28548.9550120281
25371.075010928
39253.4549965989
31462.9199848608
25258.444985348
25292.5249967626
27534.6849936903
33137.270005267
31748.0499923001
24150.4849966916
32660.0549850254
30089.654989118
36687.7149917303
32359.4449940128
35071.3199964989
24791.3349980866
38109.7200132078
28091.445002737
32760.295011977
30968.0349774744
35353.5950085599
36551.2150105705
31241.8350300544
29380.6750000736
36290.1200080723
25591.9199966378
25177.0250028368
33352.9400097643
34676.86500187
35474.8150006759
31129.7999859308
32682.4199973452
30578.8149939708
30525.3100139184
30666.8000000348
27905.674997197
25251.9100090293
35666.2099973201
32281.3299868545
31460.2050090563
33573.2300006677
34247.7250102723
34127.6250012065
31844.9750051622
37998.7300149733
29045.5799970622
36052.9899784587
29750.1199957161
24671.1599953856
31749.2699974002
32200.2550023736
33432.5899958327
34609.0599965494
29675.9800006619
32359.2649914287
27377.4400241859
36291.144991837
25941.4750076756
41971.4399964346
30730.7300110401
28685.5449960991
37996.6900005601
31811.5249996649
40209.9600088483
28826.2650101159
35067.6650008559
33600.1249989955
33531.2700034707
22065.3899907332
29855.4650062825
29563.6650162745
34410.9050111612
25458.8399991659
34849.5950048125
38620.5949972523
20831.5799890356
32052.0600114615
30989.0799926596
35611.2399795605
34152.9099900302
29035.4099992879
26020.2100027939
30200.7300079563
35201.4050019905
34856.8699930536
27392.909971823
29345.5500003
28032.6100031668
35308.425007053
31419.229983378
32603.8050033289
29641.9849961842
24269.7699972731
36207.3649885997
34922.0250062798
25670.6300078081
37341.010010103
37243.8700084471
27907.0949934546
32344.3049981946
31991.4199898809
26985.224996504
26785.9700022573
30648.7049933493
34580.7649987144
36872.6500080716
33167.1499931518
31518.7300099614
28728.2399933664
34377.7700017504
32945.0699996196
33258.6299914038
30641.7450013793
36792.6149973852
25940.9750049314
39373.220006776
33413.3099914374
35561.0950006577
27691.2500017439
33058.6999965028
31401.3600038803
24991.7550172098
29474.3450031503
25230.7249862024
30289.7700074823
30785.0600081817
32778.3900027343
31413.1799936004
35784.1850034812
25776.1599949823
33534.9349933748
43524.6450145972
33220.2699963528
29557.6750071216
29570.920001315
35074.5249872219
37556.9799978696
45682.2549921162
28112.6849920208
28000.8349916127
31143.849998977
36591.5999955182
29048.7949890756
34594.4649802044
28704.8299888107
35126.5849946039
28025.8999852983
32008.6650160207
30790.1599842234
28408.1949969761
32288.8950256014
28320.5499882858
29617.9350075641
25607.6950145187
23431.8550022671
40484.3150148354
31000.5749965245
29526.494990127
30387.405008038
27025.6450017606
34772.289988584
33978.1250029941
25241.814998943
35255.3200046702
29533.7349950862
30494.1250087477
31874.6749990126
25946.9749959558
24651.6200006763
29984.1249939912
31073.5299938207
30497.5850023185
36368.8549961148
30188.1999949585
33876.0700011742
37531.0600133738
31479.3350080212
36551.9700073634
32786.0099857764
24884.8699873042
29844.2549956576
31021.4900000643
35184.0150049657
38484.4950144097
34510.6499912604
38044.1699927755
29785.8550011877
32375.3950038948
22644.3899908282
34844.9349926548
33456.1200089161
33421.7449989179
31895.3900073938
32637.3350089076
31015.3099912178
27566.9449989526
36472.9500006014
34811.7599890932
32077.2600008049
30577.9449970705
30200.9000113446
35366.1250021245
25740.4149994786
32641.0099949892
37298.9699970747
29586.3199873839
30880.9049997161
33087.4200042445
37006.9649959879
29438.2450046166
38550.1499779102
34310.3399877829
34579.2299984157
39028.995013539
28201.9249888812
30596.5750052729
36925.4350012064
27075.4200075405
32803.4650042641
34122.4600204082
30389.4249900124
34466.7649958952
30529.8750043762
29754.7899957742
31878.4249985125
30486.860003994
32819.4799909014
32903.1850037444
34059.4299809672
25160.7150044187
25573.0500086306
32792.9300017189
36709.3650042323
26260.0700066553
34678.4849962036
37036.2649948086
36466.9749973025
30957.3500044872
28793.0200137534
34877.0449884364
23094.1250155238
34854.8800232438
36574.6199934915
34266.2500112001
30841.1700062957
26483.7950098761
33413.8200001202
31458.4499911065
28780.9699996447
40151.029989875
29977.3600068123
29010.9450088518
34604.6749850528
29359.6800104516
32389.8949914885
32220.9399946489
37238.9850218762
31976.2400113423
30380.8050026568
33250.2900087682
31847.8299980993
30633.7249965423
29318.5900181937
30768.9350022236
31916.7050006466
29233.019981429
36081.2800091186
27178.2449986487
29335.6050003064
31269.4999966773
32018.4049846274
32311.5650024213
24062.5650129141
24496.1450076818
29642.0249993133
34405.7449828433
35905.4449962932
34947.9300031059
31761.9400091712
24891.7600013661
36181.0899953169
28778.2749920601
25908.5799983278
31183.3499933617
33358.9099982518
32697.6399941456
36794.6450026806
25516.560003353
36128.1949901911
34933.6000121618
30180.7350043354
30383.5049833795
28159.1550022503
29657.6000053319
32234.0300163821
29669.2750113206
30968.4550040925
33774.1950094742
27983.8349865426
40882.2050032774
27991.2749984814
32133.5850011082
33145.1750038301
28222.0799918536
30873.4549917404
36145.7449890855
32807.9800030004
33068.6450072968
31715.7599918421
26203.3149982614
29824.2600158034
29347.2049960964
30731.6399947198
38269.605017921
37562.2599993179
34430.1299946187
29822.0849890015
32659.7699872701
24892.4500119059
34032.9099900988
28735.9100042854
30334.2749953436
37846.7999922875
35432.469998165
28578.1200017233
33108.9450018976
33974.1749850763
33045.7050108198
42394.4650012992
30493.2199946076
30064.3750020411
25467.9600003762
29633.6800098461
31755.0249958278
28017.2699950882
25491.9349975213
28025.7500061826
33722.4400068334
28482.6849835872
28852.7900025628
24447.9800039015
33537.9750083641
35507.9200088028
27395.2099936962
27772.930013072
36771.600016752
37713.2600053097
39581.4299953303
32657.2149921387
35594.3099966173
25658.075002525
28249.2349886398
31662.2199950625
27650.5150017706
37725.8649841645
33723.4650083764
26242.6050067026
33309.695001082
34155.6299973188
36668.6900029383
33936.0149992886
30525.0149959996
26170.8749916991
32389.2800116683
32829.3700129407
39020.119991475
39831.7950024363
31618.6100009121
31940.1550093689
32852.1999969461
31409.8200040878
35457.1199955033
30614.4600103943
35067.6549871841
31891.1250020904
30354.1399872655
31765.5799974613
34459.2499993146
30045.2449975213
24511.6099979701
27314.4499931978
27716.5399986704
33116.6700031182
36187.389991038
35913.509991392
30919.8899986382
33845.9549985337
36863.6399912537
36759.8900093907
35092.1899922396
38887.9650021867
32004.4150043447
33711.0349907194
26266.950001608
29077.900011396
32378.6500105085
26005.5299943485
27579.2900012729
28989.6649986068
39298.6100051837
35249.4899956366
27686.8249975818
38358.880002492
29453.3600138612
36468.4400069992
27160.8549839882
28773.4899886656
30008.0500016958
30937.9649912184
34408.9749987773
29970.2349894803
30522.6950038862
33713.8199932629
31808.5949994223
32556.1299870637
34674.8299848672
27257.2500182875
34606.7449965189
26992.1100129237
26944.4849875447
37587.3899902701
46787.1500121313
27928.4349699088
32443.1449937051
27159.7300183433
34204.4350021988
29332.1450017667
35694.8749962172
31827.6299916476
28634.6599928259
37509.5850129817
23156.8250064368
31129.0250103267
35716.7949972771
32630.8699968422
29616.5900028126
30546.7499999814
28187.7199997334
25465.0300002526
32976.464989696
27898.8250054999
37849.8700178773
35335.7800108322
26257.959998543
32092.044996184
28517.6500070597
29211.9450069731
27818.3750069898
31250.0450072079
37739.3049994137
30818.1350021189
28889.4549893946
30927.2449980681
27976.1700125276
30546.2249897935
31340.8099867215
29756.0149905765
34956.4049998533
34208.8449836334
28827.4699855372
33568.4000258429
30269.4600025181
22040.7399931733
27516.7649974073
32181.9549899357
39835.6750178975
32602.0050021122
33587.8850014042
35763.1850148842
34283.8049976658
28852.3649952663
27913.2050022953
29628.2899874749
36016.8149992507
22725.6000017676
27917.6649992977
30929.7849955002
40246.1350111464
33035.8699908704
32827.0850138027
33325.4550093054
22884.9900061008
38836.3149989806
34952.6249945683
35787.584995709
28162.0850096354
30301.3850017753
36254.5850060296
31781.3000124071
35858.5700080859
30098.320006821
31250.6250005246
30082.2000055849
31906.1749949313
29438.2949960383
29360.4099880443
36614.4099989211
30005.1099949624
30203.4350142044
27687.8650110763
33522.9600026007
27924.2800018807
27765.4799966954
28456.5050096647
30141.9599850762
28563.4400129109
28462.6549942051
26746.445009841
24837.3199950125
24796.0999988404
31368.4549939169
30792.155002433
30255.0599970733
32811.179992927
37650.5899940492
27373.00000632
33572.8550072366
29442.1050189778
30269.7950027406
40667.0350010878
33466.5200075349
36288.9599977011
23439.2499932678
30229.2400025994
26325.9649992576
36132.9449851262
32755.1950215702
35756.7749992306
31458.6600079939
28718.5949972913
33747.1699969011
30332.0100018999
20664.6550058858
32651.38500772
34420.4200017201
24767.1950030937
26466.4000089357
38986.4349967022
33125.2449884348
29339.4750037922
32818.8149939129
35870.7499912756
28337.7850008936
26437.6049953784
30548.6850025361
28002.2050125916
34492.7400140893
33616.2000050723
36046.9900051123
31777.2100066587
33771.4300180539
37908.8149908134
27047.0649919529
31332.8600094456
40161.6000005981
33413.4349886255
25697.0499975332
32832.8799964158
32296.1199961231
30140.2799849266
33665.3949993727
30377.8049977368
34466.9399861032
37931.9749972923
27536.25000191
32296.5650122191
33246.9450110383
29383.4199945877
31873.7099970838
26525.6800195799
33865.7549925803
36554.2499880632
31194.7699889354
26421.8200053456
28188.5899839886
35948.2950002139
29969.604994964
31533.4150022832
27514.2700032908
30750.0350213588
30753.2299824576
29439.3000029942
34428.3049957741
33737.8949901684
30613.2150016243
31449.1749969879
31768.839995954
38713.5349951835
28489.2450120396
30370.9849976671
34810.7899964214
29788.760010432
31261.2249913713
35720.2250084921
27085.6549925956
33537.3999969286
36287.3300093459
25537.5999973018
30639.1900131512
25963.7500183994
30610.8449924805
30859.2499949981
32174.9250051952
34378.5750160785
34616.1299940926
31773.7099900176
30779.7999777237
30228.519997807
34080.8999993704
31481.0800015124
29356.3849930498
28964.7500113641
40162.8600096821
36487.3500132469
29428.045007674
23892.4600027939
32337.3100000788
35483.0149990645
29196.0650270752
27822.5700012096
27757.9749957272
29658.9400192835
35332.5149770895
33633.5349896275
27696.9049914302
37124.9850040531
36114.284994687
29151.5799963539
34890.9650128023
30597.9299925789
33465.5400097501
39961.7849977828
30817.6800049325
36920.0349918436
27791.540006824
30511.6500018546
27354.5350125671
35271.5800049084
42711.96497532
32303.8150197106
30076.2400039544
33831.3999870152
26089.5649933924
36320.7250032243
35167.810021256
35560.6099998752
29003.0050019906
32287.4249929296
36919.2050027573
32834.1300186745
33476.0100049949
27465.4699896468
31199.6600037143
35006.3750021845
34948.329992993
30940.8500127424
37996.6199956597
32863.8499909809
33971.144996973
31025.5649893777
33843.4049950686
27269.3400007405
23619.0199969991
26329.8699912349
31381.5949874184
30304.4650093715
30877.2249750951
27523.2749960136
32366.0550164456
34479.8600108344
26749.1250078613
30915.0150033479
27326.9100041124
32551.6050089174
27074.3349918384
30641.3650009554
33152.2899930277
27396.9750026711
29574.8349998989
35569.6599940681
32608.7650089551
33481.6349913364
34041.0049797466
28792.5849862592
33162.6400042092
35572.1700095603
47595.2899900302
31406.8149989999
29846.8999888373
35641.3899994157
38689.7699997295
30885.7400077812
27939.975019677
27768.629997573
30906.5349932073
31715.2850170254
30261.7500005653
27586.594992314
29744.9800121533
33822.865016805
30468.4299994533
32620.7599950581
31941.5450079286
28776.6999933312
31439.2999908293
32843.3599975281
28013.3549890716
34948.6949937474
30404.0400100455
29424.0399916095
34814.5649973039
21650.2250048139
32848.3700066425
28627.5150077455
27220.7899961026
32652.7449968705
26042.815006946
26904.6599904867
34732.9800006256
32994.0899976445
