# Supplementary material for: Intergenic, gene terminal, and intragenic CpG islands in the human genome
Source: BMC Genomics. 2010 Jan 19;11:48. doi: 10.1186/1471-2164-11-48 (PMC2817693; doi:10.1186/1471-2164-11-48)
Supplement: Additional file 4 — Monte Carlo Simulations. The archive contains Ruby scripts used to evaluate statistical significance of overlapping of gene segments and CGIs. Results of simulations with different "fixed" elements (see Methods) are also included. [file 1471-2164-11-48-S4.ZIP › result_cpgispag_length/1intron_coding_exon.txt.hist]

left	right	value	probability>=
1118274.97000813	1122227.66215786	1	1.0
1122227.66215786	1126180.35430758	0	0.9999
1126180.35430758	1130133.04645731	0	0.9999
1130133.04645731	1134085.73860704	1	0.9999
1134085.73860704	1138038.43075676	0	0.9998
1138038.43075676	1141991.12290649	0	0.9998
1141991.12290649	1145943.81505622	0	0.9998
1145943.81505622	1149896.50720594	0	0.9998
1149896.50720594	1153849.19935567	0	0.9998
1153849.19935567	1157801.8915054	4	0.9998
1157801.8915054	1161754.58365512	0	0.9994
1161754.58365512	1165707.27580485	0	0.9994
1165707.27580485	1169659.96795458	5	0.9994
1169659.96795458	1173612.6601043	4	0.9989
1173612.6601043	1177565.35225403	4	0.9985
1177565.35225403	1181518.04440376	4	0.9981
1181518.04440376	1185470.73655348	3	0.9977
1185470.73655348	1189423.42870321	8	0.9974
1189423.42870321	1193376.12085294	3	0.9966
1193376.12085294	1197328.81300266	10	0.9963
1197328.81300266	1201281.50515239	14	0.9953
1201281.50515239	1205234.19730212	21	0.9939
1205234.19730212	1209186.88945184	25	0.9918
1209186.88945184	1213139.58160157	29	0.9893
1213139.58160157	1217092.2737513	43	0.9864
1217092.2737513	1221044.96590102	41	0.9821
1221044.96590102	1224997.65805075	49	0.978
1224997.65805075	1228950.35020048	52	0.9731
1228950.35020048	1232903.0423502	90	0.9679
1232903.0423502	1236855.73449993	80	0.9589
1236855.73449993	1240808.42664966	75	0.9509
1240808.42664966	1244761.11879938	107	0.9434
1244761.11879938	1248713.81094911	102	0.9327
1248713.81094911	1252666.50309884	123	0.9225
1252666.50309884	1256619.19524856	140	0.9102
1256619.19524856	1260571.88739829	137	0.8962
1260571.88739829	1264524.57954802	165	0.8825
1264524.57954802	1268477.27169774	193	0.866
1268477.27169774	1272429.96384747	207	0.8467
1272429.96384747	1276382.6559972	204	0.826
1276382.6559972	1280335.34814692	222	0.8056
1280335.34814692	1284288.04029665	237	0.7834
1284288.04029665	1288240.73244638	262	0.7597
1288240.73244638	1292193.4245961	280	0.7335
1292193.4245961	1296146.11674583	278	0.7055
1296146.11674583	1300098.80889556	320	0.6777
1300098.80889556	1304051.50104528	321	0.6457
1304051.50104528	1308004.19319501	337	0.6136
1308004.19319501	1311956.88534474	339	0.5799
1311956.88534474	1315909.57749446	327	0.546
1315909.57749446	1319862.26964419	297	0.5133
1319862.26964419	1323814.96179392	300	0.4836
1323814.96179392	1327767.65394364	313	0.4536
1327767.65394364	1331720.34609337	319	0.4223
1331720.34609337	1335673.0382431	273	0.3904
1335673.0382431	1339625.73039282	272	0.3631
1339625.73039282	1343578.42254255	281	0.3359
1343578.42254255	1347531.11469228	246	0.3078
1347531.11469228	1351483.806842	279	0.2832
1351483.806842	1355436.49899173	254	0.2553
1355436.49899173	1359389.19114146	212	0.2299
1359389.19114146	1363341.88329118	228	0.2087
1363341.88329118	1367294.57544091	193	0.1859
1367294.57544091	1371247.26759064	189	0.1666
1371247.26759064	1375199.95974036	182	0.1477
1375199.95974036	1379152.65189009	146	0.1295
1379152.65189009	1383105.34403982	149	0.1149
1383105.34403982	1387058.03618954	134	0.1
1387058.03618954	1391010.72833927	121	0.0866
1391010.72833927	1394963.420489	85	0.0745
1394963.420489	1398916.11263872	94	0.066
1398916.11263872	1402868.80478845	79	0.0566
1402868.80478845	1406821.49693818	76	0.0487
1406821.49693818	1410774.1890879	60	0.0411
1410774.1890879	1414726.88123763	56	0.0351
1414726.88123763	1418679.57338736	58	0.0295
1418679.57338736	1422632.26553708	44	0.0237
1422632.26553708	1426584.95768681	25	0.0193
1426584.95768681	1430537.64983654	28	0.0168
1430537.64983654	1434490.34198626	31	0.014
1434490.34198626	1438443.03413599	29	0.0109
1438443.03413599	1442395.72628572	14	0.008
1442395.72628572	1446348.41843544	21	0.0066
1446348.41843544	1450301.11058517	7	0.0045
1450301.11058517	1454253.8027349	6	0.0038
1454253.8027349	1458206.49488462	6	0.0032
1458206.49488462	1462159.18703435	6	0.0026
1462159.18703435	1466111.87918408	2	0.002
1466111.87918408	1470064.5713338	7	0.0018
1470064.5713338	1474017.26348353	1	0.0011
1474017.26348353	1477969.95563326	1	0.001
1477969.95563326	1481922.64778298	3	0.0009
1481922.64778298	1485875.33993271	1	0.0006
1485875.33993271	1489828.03208244	0	0.0005
1489828.03208244	1493780.72423217	1	0.0005
1493780.72423217	1497733.41638189	2	0.0004
1497733.41638189	1501686.10853162	0	0.0002
1501686.10853162	1505638.80068135	1	0.0002
1505638.80068135	1509591.49283107	0	0.0001
1509591.49283107	1513544.1849808	1	0.0001
