# Supplementary material for: Intergenic, gene terminal, and intragenic CpG islands in the human genome
Source: BMC Genomics. 2010 Jan 19;11:48. doi: 10.1186/1471-2164-11-48 (PMC2817693; doi:10.1186/1471-2164-11-48)
Supplement: Additional file 4 — Monte Carlo Simulations. The archive contains Ruby scripts used to evaluate statistical significance of overlapping of gene segments and CGIs. Results of simulations with different "fixed" elements (see Methods) are also included. [file 1471-2164-11-48-S4.ZIP › result_cpgispag_length/1intron_coding_exon.txt.lengths]

1242623.90501941
1266020.12000678
1352969.86998168
1326252.93501201
1343194.58998688
1271596.42002071
1362507.24001254
1285936.5099911
1201494.36004196
1327207.22000233
1277965.11500037
1254944.3300138
1314951.09997645
1315600.13999978
1389947.00499829
1397066.05501823
1206830.06998555
1348281.49001925
1192344.11500452
1318539.16500579
1373138.84997368
1335527.65996974
1402903.03499727
1431551.82000304
1347034.09000352
1376845.72002031
1319348.6799932
1336580.11000868
1346436.99997168
1304274.74502373
1363693.37496695
1260239.79499197
1344242.97000167
1303191.92000487
1435964.39500082
1307785.58501697
1386945.73998113
1298412.990016
1269028.97998583
1246310.5950141
1303846.15501897
1344617.6350044
1294799.38502002
1396307.12999611
1297169.98000616
1286507.01998683
1293215.83498772
1259300.32000574
1378572.89499888
1299404.23999412
1345073.31500941
1289953.60000149
1331129.2399848
1321806.49001737
1318098.44002059
1339284.85500929
1272350.35497476
1413229.65000871
1311271.25999489
1268656.85003699
1326031.19498675
1336330.35999124
1291657.55999606
1305345.37999886
1345506.48998007
1309900.41000069
1385265.29498483
1282008.56502349
1331733.96000456
1300128.3999878
1268504.5449753
1354568.50000445
1405499.22498416
1293056.19997571
1351730.54999436
1305092.31998674
1302160.51000161
1256144.17501424
1348399.43998937
1286296.76499718
1279129.19001783
1290904.96500204
1371930.56997835
1318033.50498054
1332410.07497165
1324910.06998867
1377210.11501153
1330017.23499537
1373945.2699816
1230338.22999255
1245906.00998667
1321007.04000672
1317549.82999527
1346244.99998136
1328891.4949915
1240661.94997677
1229438.19001881
1325666.76999804
1327927.05000612
1312480.28001288
1277048.03002187
1323850.83000434
1390624.54494825
1248605.71998642
1360159.19998589
1244846.44501483
1222678.64497317
1277111.43000081
1303751.96001711
1360985.3250204
1329047.74494634
1222787.7550166
1302654.52499576
1282573.19999462
1373162.5950063
1331678.58495827
1310295.33997852
1238650.49501308
1455469.81500798
1375989.03001684
1291524.54001915
1265197.41999033
1346752.62999536
1266750.3849956
1295495.3349988
1349476.38498887
1279503.0550014
1393896.55501229
1337452.62002142
1290261.13501405
1261979.33998591
1253989.82001265
1327793.25497741
1308519.45501326
1308898.72496539
1285058.90001231
1315002.48501255
1226329.75997615
1255676.04502809
1291068.96998849
1329085.15999801
1334778.47502273
1303935.3949764
1390703.70000854
1357570.4899981
1276150.29999517
1307135.02500967
1341736.18499976
1301272.2900226
1385444.39997869
1301417.26500112
1285303.66499289
1248012.77001605
1291853.73500835
1363342.73500334
1307790.16501615
1295610.97001449
1265146.46999849
1275491.499989
1330274.40500644
1256238.434963
1332810.2199876
1287016.86999293
1242647.33996636
1297359.39001486
1340840.58998452
1218900.17998408
1317079.86000241
1320371.86502418
1449218.65501197
1260420.84997254
1353874.81500686
1287459.42500733
1309880.21998037
1305807.4350138
1259540.88500408
1344958.15999129
1384731.46003999
1349258.64000966
1340459.94502335
1221116.53498295
1436221.53998079
1417913.67497746
1310857.20002893
1290559.24501485
1310268.11498465
1300935.38999111
1342130.42000697
1308088.07999292
1332306.24499667
1297791.66498424
1289975.69001133
1331077.42004976
1269164.0699774
1307027.11499953
1274190.5350337
1301303.49002773
1341664.91999376
1330344.99001101
1264758.20999586
1469541.20502069
1376157.33500963
1245904.95999082
1231940.1249922
1336982.66501411
1334150.12501945
1199028.31001149
1286347.36502128
1247292.81500553
1377905.00999793
1369638.8349965
1363505.45001861
1309917.69499934
1333497.10498672
1299938.78498177
1295694.864975
1312727.81999439
1375242.47498646
1325919.16499201
1371253.3199937
1292024.48999546
1341804.37999012
1235371.51999259
1294147.46999517
1248725.54000645
1320410.89000554
1354781.0999751
1365931.88500059
1302562.01498056
1344889.92999221
1332021.27498903
1314796.88501085
1354473.78499849
1389696.12502204
1317537.72501144
1290813.89998336
1247745.56499487
1358196.96495426
1308417.94502005
1290450.36500543
1329437.32500032
1340722.5249891
1295217.41499825
1340053.21501651
1352104.41999598
1301479.04998368
1320635.26999861
1259273.06501053
1275730.73000911
1291455.05500422
1286296.7900234
1304437.92996533
1330995.66498854
1387154.88500556
1280916.6049857
1408784.97500958
1213080.225008
1372255.47500337
1344116.43498091
1436548.75998596
1312701.47002598
1354566.21999091
1280002.9099964
1246157.32999387
1336583.37000198
1334850.21499274
1358543.99498542
1273838.4900183
1236744.98001376
1276334.86499523
1342128.62501136
1324321.24000998
1379096.71999814
1294151.67998392
1375451.1649875
1316422.44499688
1282860.87501835
1224005.65501942
1341995.05999708
1298529.00500691
1334468.78998297
1304992.37999959
1314656.82500074
1301212.77001508
1374690.7400035
1368507.91000128
1361794.70501039
1315647.185018
1339222.82499459
1370178.89000853
1341275.76000042
1346921.30998071
1322655.64499173
1350596.25000973
1257717.00999031
1281835.7200266
1252444.43001762
1319064.09997645
1335282.89998966
1429911.03503729
1339419.43998422
1306000.87997532
1318761.91500124
1350568.55501885
1204006.6400211
1218496.61499442
1263283.70500032
1294702.33000696
1337919.25499614
1259086.65999904
1364102.17998764
1319490.51499874
1304408.45995149
1349281.4800143
1261920.07002529
1381070.08999688
1257433.27503873
1311766.51999773
1327030.84503584
1351300.51499251
1345301.4049966
1398028.24499876
1302798.04499756
1316506.15998649
1261821.11501898
1271640.66999791
1385043.67494888
1348986.05502416
1330435.7649937
1314267.23498792
1283838.98495797
1414714.22503159
1326856.56498406
1355879.7549858
1321523.27001033
1400842.46999183
1327139.60002152
1304219.33500255
1312685.40996921
1254386.01000872
1341308.86499974
1307398.42499885
1331593.07500419
1399380.79501798
1289330.17000899
1300415.81000524
1351138.35999576
1357545.40998351
1397995.33000558
1275981.31498387
1421841.32000336
1291662.35001783
1273164.40498442
1388731.45001566
1272173.80001857
1339123.83501121
1304032.44000683
1259968.4899952
1283874.45000636
1417736.9449904
1367558.55499728
1293059.94498977
1345694.20998784
1246167.33499861
1366023.22998462
1388848.35498482
1228333.25499743
1328545.64997148
1324244.43502625
1336572.3649956
1220162.35998073
1252555.93499422
1313956.76495477
1275674.41500149
1373232.70499624
1278753.39000198
1294320.95499846
1350776.9050066
1341355.74999034
1324768.88002465
1373286.96498272
1394013.47497814
1262144.51999211
1354059.22499317
1276867.50996225
1285924.84499648
1317349.98498611
1213465.89499494
1304978.15000145
1307634.60499654
1324555.8849892
1301824.14997386
1310995.76999536
1305597.32499311
1318371.59998617
1250383.2800076
1318284.89999941
1325458.21995775
1353562.44999177
1213270.13498141
1260421.50000786
1319283.84999045
1315565.3749983
1238899.63999943
1372281.55999662
1242822.26500475
1262838.5949877
1302718.40501827
1317870.94998891
1375478.01498618
1307935.95499573
1315496.04503644
1302757.76500369
1351026.40998677
1362608.75500431
1325959.39999562
1272707.59000207
1253861.18499291
1373160.88002127
1271419.42000002
1273326.96000647
1299468.27499968
1268533.12998608
1308266.90501979
1275940.98997578
1329069.14500084
1266783.05502142
1360572.75501683
1286184.92999792
1334573.66496774
1290536.23002147
1321800.93998812
1251960.70998681
1349886.66499801
1263873.17998362
1347155.12003213
1269906.15000416
1305676.10998981
1272606.62502679
1356929.05500038
1356157.73502145
1297091.28001931
1261750.16000212
1361521.14500138
1347153.56498659
1353470.76999576
1444163.00998174
1314375.94000624
1295674.43000731
1289213.31505274
1347285.28999904
1341533.41999538
1354229.13002699
1350691.17997726
1363089.60500094
1360839.67997125
1330206.22499256
1314217.74000731
1284661.23000469
1319929.95000526
1379702.76998892
1226938.36501251
1352649.75000839
1373856.78497826
1382105.07001034
1362943.9900284
1319173.91498694
1372893.41999515
1285683.03495297
1296964.75500677
1266025.89502468
1277984.98498769
1258622.45999688
1286639.2650071
1282410.42499822
1342969.85500835
1375797.76000024
1319740.12497444
1359748.63499493
1302125.33500247
1295645.89498571
1335680.5199965
1270805.9199987
1366846.20996765
1346233.77998259
1339671.78996448
1378822.79500989
1242161.69500903
1277044.13500432
1316398.60000374
1327943.79499398
1314548.7550173
1337615.23499789
1332560.78998794
1295913.24001113
1313671.32501492
1391599.87002108
1352824.84500922
1336100.63001183
1422795.84496246
1280129.6499933
1308154.88997762
1346529.25500098
1247336.75002245
1347787.72499937
1251045.49499293
1371968.49500656
1297348.66498022
1319157.83499197
1417470.92999401
1350706.44501668
1279487.28495644
1331544.42001995
1231612.38498764
1375737.18000706
1252928.97001454
1296292.77500513
1342180.22501915
1275766.65499584
1327422.71496894
1303629.93000153
1316953.96498824
1308318.6449701
1391788.81501046
1337701.58500086
1261341.07500288
1263985.32001762
1355042.07002144
1288411.6999846
1340101.92502688
1288289.5800213
1314385.43503119
1329676.74500764
1331770.45500098
1313275.95502379
1338698.94998203
1278756.90500504
1372901.23499786
1316627.41498084
1367608.04501462
1301180.46502243
1361493.98001495
1350431.01001357
1374161.64001298
1364089.36999819
1422965.80500594
1305334.31998082
1315965.94502366
1318706.46000966
1170124.59998732
1388973.49000039
1335341.17000079
1350379.95999525
1283723.4050169
1392246.14500358
1276350.61496962
1302637.19998683
1226756.87497734
1258726.88998613
1300594.78997977
1303252.42500761
1326242.14497907
1311678.21001151
1322609.58000185
1232844.35499032
1358157.28499381
1309912.44001683
1244320.56002204
1330260.06501805
1288872.05999364
1238609.67999111
1317264.08999268
1314258.9499984
1286325.16499408
1193868.48000808
1230488.82004262
1397033.04999852
1340814.18002902
1401719.12999138
1285050.49500292
1275732.36498572
1325579.42500885
1330131.24499348
1328760.89500021
1288404.76001491
1317819.3099852
1375641.38001545
1257598.01502663
1260640.75997316
1321186.4349935
1283876.07500751
1385614.24498234
1370449.08000424
1340835.06001018
1387853.92502164
1304389.7099927
1343229.04001957
1307028.18997331
1313863.19500311
1353721.10998839
1354150.71001583
1268340.12501588
1351669.79002009
1341152.16001101
1384463.2349893
1284361.18997702
1301491.31502897
1333587.49997047
1293333.76999985
1261440.24498183
1406267.22000166
1345447.37997872
1386623.25999197
1310739.04001312
1296269.95500354
1355780.47500097
1322071.45503234
1311735.11501196
1398995.839988
1319536.23498837
1431471.53500882
1220743.13500909
1349570.25499768
1363367.9199797
1229792.51502446
1288940.98999902
1296812.37502409
1327805.60995855
1241082.80498888
1239506.85500463
1308756.07999052
1354229.7549881
1350083.49503301
1328486.18500045
1420408.54501194
1331220.84999446
1394075.41004349
1306551.68997923
1289826.90499744
1403754.76000584
1276919.17498894
1397802.94498044
1308780.73000769
1404052.84000136
1313055.9999816
1341467.07499161
1226434.77001161
1336469.50000741
1324615.50501161
1392918.14997478
1380364.17998034
1364294.91499478
1297430.19999094
1282630.22497078
1355059.54001343
1290807.98500108
1280563.46502618
1300826.74995087
1383285.97996581
1257370.05502782
1278925.79500061
1303543.53000616
1316765.40498701
1369842.04999356
1294860.5900276
1351877.36500998
1241800.91998108
1308427.12000485
1316397.6549948
1255202.29999672
1417290.03501138
1305682.23002369
1232853.21999097
1374672.37002959
1331661.32501627
1236755.779994
1353273.23000831
1336865.33001224
1289694.14499445
1302845.57998589
1327719.67000534
1326277.57997324
1342836.47500918
1386939.42499907
1314523.77496855
1273693.424991
1332234.25499193
1258976.41997471
1273710.54499411
1303686.85996128
1351871.91999971
1270615.4750006
1391608.03499184
1265593.08001079
1333677.05997678
1361153.01001439
1376186.05499714
1296120.25000212
1217803.92499709
1350960.00997646
1303231.40998652
1292176.74000483
1301941.9299685
1326360.26999166
1312427.73000133
1337805.62000256
1327464.83496512
1303840.92501925
1289533.3900229
1336657.72996769
1284086.86499676
1332705.19499473
1342396.5749831
1197636.27498607
1338494.47498083
1235591.92502265
1244543.59999893
1328796.43001018
1312745.59001781
1362768.01001299
1380663.89002917
1216433.37999283
1264883.68002014
1280054.94000211
1382824.63000454
1384911.60499264
1331271.545011
1256524.29000494
1365033.36998596
1325860.16999402
1371536.51000576
1269839.40501778
1271165.10001847
1251032.6099859
1286239.66000666
1285252.64498869
1359818.43502192
1277840.87000553
1262750.03999145
1251836.75999491
1243335.25499735
1458830.98999897
1376912.06499662
1259355.92497329
1304070.24501902
1309422.614988
1299254.6899756
1266536.0149956
1274702.94999324
1279810.35503182
1281141.3500188
1293035.00999038
1348119.71503116
1413687.71999945
1283516.83496218
1284386.2849885
1243534.32502797
1307554.97002667
1325949.32999527
1301328.63001187
1324804.54498272
1329098.97001442
1308678.20001858
1304720.14999819
1314675.86500526
1341423.55999587
1337151.30002032
1400147.10000039
1396284.67999544
1342598.14497287
1265614.83000305
1236296.90496625
1345544.33003336
1319963.14501277
1241255.68999749
1358530.96997893
1239869.37001663
1377048.83498151
1337782.98502124
1342551.73496924
1398724.05500046
1325833.28499178
1281884.05001172
1248467.87999331
1300417.86499681
1253820.88500682
1311658.43500916
1321937.64002001
1305983.9900131
1363097.15500407
1329307.61499406
1372530.89999349
1415950.45997862
1302571.29999793
1355010.51504267
1262709.06501433
1376920.31000191
1265524.86999576
1265476.74000844
1421519.23502011
1349528.95002618
1320465.96996627
1329044.84001163
1314297.87499694
1331444.49998711
1374296.9050077
1366680.82500443
1338200.23499532
1358951.71999825
1334518.90000045
1295439.6349961
1260835.06499249
1274121.00002052
1326354.74495943
1288111.11000382
1243647.47999737
1305859.65497994
1308384.82500945
1279218.95998736
1402082.63999879
1336462.36498268
1295123.57999435
1363365.77000828
1299875.59001939
1383757.69998621
1309056.37502351
1295480.0049888
1253726.2200007
1298563.19500618
1306348.01000001
1288906.09500476
1269279.97499997
1327410.80000279
1343687.19501615
1353497.41500014
1402964.13503576
1277611.20499072
1323259.61998931
1310776.68999333
1278381.51499387
1230120.84503632
1195720.13998705
1330212.58001431
1287032.78997409
1325542.43997867
1278989.21498513
1288840.89496483
1269423.38998936
1309822.49500993
1280533.84499871
1348750.08996643
1300946.27999079
1352565.20498326
1280347.03000983
1296672.04998884
1340151.36997258
1261107.8850078
1329724.50998628
1392731.26001197
1387581.01498584
1255682.14002182
1210101.46999456
1244496.38502923
1310792.49498783
1315494.75999872
1354535.15499068
1304356.37000639
1362256.36499552
1354180.72498849
1227329.94998562
1302258.27001371
1327480.06497997
1314778.70500862
1342424.43501036
1325599.60001005
1315585.92000498
1287240.29000035
1334512.97499891
1351929.14000993
1287564.94997266
1378701.09498862
1235135.61497019
1282988.49501313
1339689.24501109
1398973.50003764
1395849.02502062
1241494.39499056
1337441.23498761
1290716.74002477
1296793.50495892
1311538.74499537
1354088.44499814
1198282.57999236
1405449.36001224
1286658.0849897
1271358.40498976
1284517.9699926
1306998.22998699
1346568.72502575
1301027.63503668
1321081.81000087
1374505.78501214
1350362.67499003
1335237.6249973
1303584.08498736
1294635.99000383
1289076.97996603
1295399.70999069
1325131.50999061
1285073.9599994
1275859.40999331
1266658.69997901
1432884.59503644
1383807.03500338
1307598.76500905
1467053.39999565
1288402.44500199
1319787.26004351
1240375.69497579
1325642.66500783
1252058.51500856
1290209.20000741
1290682.0700109
1307558.37001528
1330586.63498899
1293028.24502319
1346874.95500191
1262481.12497993
1369652.06495822
1316214.07999386
1361220.15498609
1276093.63003361
1332722.37998576
1362563.82500856
1259040.035003
1370376.34500514
1279774.76999553
1251435.07001874
1312904.97497343
1294576.90001044
1324386.82501292
1416617.58997477
1283457.84496833
1300553.3599975
1380621.28502027
1303691.57500351
1290930.86000297
1294861.67498703
1241492.31000735
1330985.16497775
1213536.78501723
1298748.27000044
1287236.1050001
1330629.68499022
1336768.69001556
1221308.25000354
1318031.29999133
1304137.92999488
1263547.68498187
1279444.68001864
1206363.45499847
1305997.02002528
1314459.9299992
1388539.04997494
1321948.16000153
1350469.02000395
1297879.23996756
1282883.61498523
1341559.77002965
1334952.19000233
1369195.13001256
1281694.75000493
1311635.69000002
1388983.29999415
1375002.06001335
1342145.54998841
1280686.12001303
1291771.56000275
1306824.35001093
1278766.37502306
1305538.74500604
1332863.2649939
1301784.5800158
1323048.02500563
1319941.13000656
1366393.16497881
1280971.22498436
1260676.6749734
1275748.04999633
1369586.81502285
1267181.32503304
1338000.7699913
1278985.95999689
1245892.88999546
1207116.0849852
1366399.04001668
1327300.76999142
1368536.95000347
1362014.25000225
1293853.52000106
1323275.55502774
1287834.79999196
1395938.34999607
1251693.54500697
1341538.30501876
1364460.13999224
1223813.9699767
1341826.28000835
1295788.89499206
1352215.86999505
1315970.60998163
1282621.52498848
1282947.50000223
1297611.79502461
1281590.20497651
1293365.2749818
1296815.08500382
1346547.41996314
1263227.65998851
1330871.97499871
1382396.55504909
1306074.67000488
1315784.03500873
1318973.52996918
1290754.05999671
1324451.25500884
1392616.2699817
1357396.85002963
1312226.69499504
1375059.67497789
1319792.75002703
1369590.56998235
1315979.20499577
1349897.21501213
1281659.69999998
1330571.25000095
1360997.64998485
1280854.4249955
1423528.88497094
1281724.4200067
1263830.11501285
1361255.02500148
1344050.25503374
1271240.98496046
1379841.64501513
1323339.88502925
1412958.39001029
1211339.19496935
1307717.05499763
1368258.04002235
1431818.36999818
1274896.52499465
1268339.94997598
1301708.26996898
1373726.36999759
1339382.93498686
1339977.01996937
1345344.32000783
1256709.81998701
1355395.74000701
1313743.90505009
1338469.42500235
1304154.76500028
1359268.80501038
1208794.50998787
1325240.57499276
1391698.65497292
1324778.89500971
1328386.52000748
1324420.08997527
1297232.00001055
1311849.31497831
1297742.46000265
1271516.15999217
1341388.5599792
1280678.08499378
1355423.78500498
1289291.09002338
1323899.68502715
1314908.93002645
1367790.49996675
1288263.93498561
1315085.76502181
1266592.61000025
1368934.27499546
1291719.11500257
1272143.81001227
1394286.54499147
1324962.48001553
1247669.94002458
1322855.88000943
1262809.89999253
1314593.06004114
1313321.3099983
1156902.12999027
1268693.3050082
1346113.21500836
1388339.4350003
1311666.85999493
1265035.21000827
1218905.58001808
1362413.54498897
1330349.38501141
1384199.64499287
1257455.85998916
1271921.46502629
1280147.14001275
1285252.17001029
1294170.71000241
1280663.51498948
1338205.58001063
1279806.71998614
1309085.7450215
1296035.5149907
1258264.25499141
1354626.99996595
1392489.62502134
1303705.34499826
1299340.28499162
1254092.22000876
1288332.65999942
1357465.24994618
1312047.94999885
1259178.38496471
1386346.16000694
1355138.69496597
1457564.40500112
1322195.11000056
1327806.07997535
1335554.29499664
1288316.28498396
1344755.7600123
1321788.6149788
1382902.35501022
1323982.05002876
1222683.60998302
1399027.53997292
1270026.01999584
1317959.52001283
1209172.03501706
1315902.85501862
1336225.07501128
1196040.23501708
1286623.78500905
1325848.86001536
1321387.66499576
1445192.33998122
1398851.88499494
1355679.68498122
1376681.1899886
1319128.76000532
1345795.08496357
1354083.31501154
1272862.00499065
1354464.41002018
1235100.40999382
1331251.09998398
1311600.94498182
1314922.56999762
1294062.29499704
1348403.15494166
1355627.25497844
1225493.5499938
1393036.85000429
1401274.04997268
1336101.71000162
1342930.4249899
1265739.17997777
1317105.3949876
1283463.93499673
1288853.09500988
1288658.1199983
1229204.09001022
1380111.1499843
1333424.52999806
1255070.72503399
1341318.80999479
1262606.32002653
1251735.40000445
1309466.76496783
1277831.47999293
1287990.72499179
1257790.55000687
1337668.2200575
1366304.4399992
1275092.234992
1321630.16503498
1272237.66497667
1239362.69498642
1321916.80999446
1392446.87000396
1377559.31497849
1386802.61001348
1349463.70999242
1317295.1800151
1271655.13999729
1343677.49000728
1290577.14998355
1233989.63499363
1308486.95502067
1340729.92000193
1232988.4550149
1363003.33999299
1273855.64997128
1305848.4500099
1232621.45001692
1290414.6899862
1326629.87500001
1410783.87001609
1353854.99500371
1361247.4650105
1241920.50498494
1374724.93002686
1300787.42499817
1384537.29999941
1333773.9599913
1347078.26501514
1268429.66500175
1369638.40500151
1265543.11501143
1351440.18500251
1303205.72997453
1274932.1899689
1369728.64502209
1270255.89500707
1309328.59499503
1292184.83001284
1241977.67500757
1314997.91001033
1352437.73499787
1328173.77997454
1315433.53997736
1388919.52999695
1310747.03001911
1305109.77499964
1352774.92498605
1343219.26498585
1344472.81002277
1344990.23002307
1322538.19500597
1380473.78000292
1438336.85498839
1285614.82498297
1329868.35498502
1328540.52999668
1302215.94999153
1406422.56996854
1333657.570016
1339569.1349817
1288724.91498087
1381513.45000339
1381803.12999744
1284580.99501117
1347652.81000004
1351540.81000468
1350173.81001267
1306150.87999546
1336929.82499075
1330209.12502481
1342547.79002699
1317487.65001467
1375107.34997918
1289981.6799673
1321207.24001903
1347706.67002085
1345398.59997644
1256596.90996737
1339553.72000841
1326836.45997042
1314708.08999482
1413815.83999868
1277195.29498853
1312128.18500813
1253289.51501525
1341490.83498543
1237667.70000564
1319850.29498196
1349196.70496065
1271626.52998322
1336883.61002189
1306532.45500746
1353276.45000279
1342407.09998882
1291339.07500333
1303248.61000906
1267805.95499303
1316841.73000354
1368947.49000715
1305738.24499305
1398025.74500843
1363489.23005605
1306758.38999448
1319018.63500705
1331111.42996011
1403928.36502835
1305157.16499601
1378281.35501612
1307151.48999281
1384118.20001144
1326861.26497247
1283856.58998406
1366729.79501662
1349137.91499427
1293593.93497407
1292189.85501697
1352923.95997942
1291148.91499864
1372015.07498899
1291516.62999008
1504756.73003297
1334146.47500995
1335092.16501466
1343518.98001282
1310399.05501438
1382400.2200259
1304350.75499757
1384478.46000187
1207163.81999247
1321554.40497978
1268913.53501072
1298391.1200031
1271884.11000642
1363139.65001239
1307737.6200009
1349546.54497639
1328395.1950109
1319875.00999502
1325064.08499409
1272505.4450036
1299066.98498406
1301001.71499377
1351355.14500615
1322505.79998076
1357778.28995882
1321596.7049921
1311600.97998852
1299689.19498121
1372866.17998743
1306697.01500553
1323912.94000668
1334086.01001988
1294215.36501568
1340167.6400151
1424018.48501593
1235489.65999747
1466272.11999205
1370947.43998869
1354570.08499145
1388685.86495964
1287106.10998735
1356217.30997447
1243108.15501052
1379278.1600304
1235041.66496251
1354172.60999543
1297519.81499697
1258696.76500389
1321309.61499826
1281135.8900281
1298193.19499963
1357776.35997973
1297293.71999696
1313686.34498717
1251258.23502325
1423573.24000121
1260530.33001324
1329080.51999208
1356599.3199991
1214999.95001981
1424669.12001616
1259052.41499441
1281668.1250137
1286041.66000378
1203678.45500728
1240574.82500151
1366195.41501101
1404427.07498023
1315327.13496942
1349893.17499535
1351567.69499716
1334837.1900214
1380052.88500199
1348391.8599862
1318791.95499436
1364158.29001649
1346313.03000484
1451475.10496813
1351815.06998307
1364398.18500779
1239826.43500222
1275768.90997439
1216871.54499915
1336766.66003393
1343336.45501192
1303949.61997826
1267777.77997558
1337748.28000532
1266718.05499801
1433934.76999624
1278089.88998218
1331784.76502256
1371148.12497529
1278628.80997605
1284413.63000939
1348363.95500189
1350012.28499303
1271828.73000306
1379750.51501451
1327645.63999582
1352086.53499132
1269067.28994955
1204466.3650208
1229823.97498334
1292372.81500714
1335181.49000178
1335492.26498824
1299660.68502037
1231761.43501819
1383047.69499379
1354442.48001143
1321370.32500946
1324727.3950129
1345115.06999274
1340679.12499321
1323143.3649971
1356105.06501621
1247616.7149802
1285247.6099974
1396305.80499169
1356387.64997871
1402217.81000177
1312025.93501246
1328588.13997681
1344859.09999549
1319009.31000756
1361851.75998303
1417865.62001706
1311091.59499711
1282419.67002298
1253741.2000237
1271071.88997778
1326201.93997921
1349539.29001881
1335982.81500249
1331001.25497718
1243495.20497793
1270588.4099867
1298423.76498268
1314137.90499479
1343347.35997414
1265366.35502217
1335719.47000442
1288798.86999024
1218371.48500736
1245351.39502302
1313652.12497914
1245432.31501402
1285976.2199925
1347884.19500198
1299143.75500757
1306429.07499754
1348487.04502603
1334783.3499978
1325706.22502216
1275864.25498965
1323600.3249915
1276287.68002422
1321081.87998673
1307406.31998573
1314147.07999206
1287165.86000171
1441458.20496545
1379104.84499509
1255675.31500257
1417583.05501631
1245649.56499929
1291684.72998242
1388313.96997937
1294566.66504068
1331817.20497393
1272640.1200133
1320436.16497911
1334985.51999546
1293030.87998939
1341696.43502001
1274468.11999435
1276914.8199726
1301883.64001827
1296437.53999546
1267761.27997588
1322419.42001232
1305235.04501125
1259090.83501841
1296124.66999938
1325987.45001395
1274775.71499291
1303201.85499385
1316669.439985
1286556.2650086
1334977.64502074
1316947.20998701
1256282.22000961
1298651.11497664
1334875.49500434
1269016.82000179
1286310.22499374
1376078.79501979
1327332.15000278
1304137.93997744
1361248.1249925
1299312.12498688
1297903.28499944
1266789.91001898
1338722.17500425
1293839.14001695
1345881.61502783
1348053.89498341
1332756.63498943
1261078.17996227
1332645.80000719
1304720.56999941
1257515.97996465
1294404.57503773
1306120.99500129
1246214.3149919
1335810.25000641
1343997.29499401
1390194.58499465
1413787.86000571
1378228.84001876
1304811.76496449
1438237.9500054
1344353.87499351
1371684.63500818
1324220.89499279
1298250.58999684
1228949.70499489
1249044.9849979
1299973.439995
1325328.60000398
1496916.72998344
1283204.64998815
1230905.24999404
1357886.13998538
1351972.43500502
1409669.43498187
1306833.72497602
1301169.62495806
1425010.84998972
1378535.34000861
1353014.28999996
1321187.07999287
1375146.04996535
1285649.1949833
1289610.33500176
1334210.76502799
1414598.16999983
1390415.03502106
1364302.74997489
1379454.89999715
1269507.25001248
1282832.65500343
1356814.49500453
1294367.96498865
1312559.54997418
1315425.74998183
1341618.13000896
1318570.22997213
1326282.84998483
1329869.03501028
1240581.12498294
1274318.9949947
1372854.2850162
1307297.79998446
1313242.76497963
1223259.27999694
1325531.80497553
1217716.32998991
1327109.27498812
1396225.52998139
1308274.49000577
1257456.24497309
1283884.01001087
1285722.64000395
1296511.99998713
1345216.10497641
1373659.76501516
1238220.36498093
1316248.31499894
1325663.12499019
1308183.05501027
1286136.65500417
1406324.80498627
1268152.3999924
1322835.59498479
1245130.54499914
1341343.29998247
1285550.05002097
1334396.29501266
1317490.25998998
1352670.54500633
1345060.92501897
1341210.8550154
1345219.23499018
1372759.46499407
1347500.29000221
1234504.19997656
1271749.30001415
1239984.675007
1355109.92501503
1366534.04001964
1352209.89001359
1284324.63001294
1378008.91497922
1379240.38001044
1363179.295016
1328993.24498631
1215779.3750204
1320320.87501168
1325152.73999902
1383792.34998849
1331118.07500383
1317711.47998199
1255256.28998934
1247884.71001387
1336993.06999154
1354464.55501452
1326863.37501584
1298908.27000744
1240152.88499829
1299238.20999684
1327293.21997915
1304486.56999303
1358715.46498708
1386371.72001298
1380426.6299807
1322178.83997725
1388363.24999159
1266223.60000444
1211650.15499636
1292841.98499651
1350363.09500242
1295479.00999928
1326374.25999861
1309598.32499672
1311678.28502187
1321033.64998934
1321726.4400092
1288950.81999645
1282609.85499027
1453824.51001359
1328765.95000809
1281131.34500264
1357509.70500832
1288757.80499318
1235806.79999812
1242819.62001419
1379869.81002481
1400786.97498885
1344992.33001291
1224092.14501217
1320108.26499378
1256807.22999458
1292242.97497108
1270704.45500295
1350181.92999978
1307461.88499249
1299198.45501766
1251348.09499166
1264973.05999913
1258999.46499785
1298455.21000001
1313759.78500192
1222451.11999808
1376055.22000225
1325882.00500125
1255619.91999684
1303333.34502946
1299723.74002825
1378817.71001272
1253936.25501649
1230050.03498309
1319241.63500022
1358421.90498199
1172609.09000573
1308319.76000931
1207185.07502753
1199015.38002352
1322803.18000829
1270525.69002003
1344576.30000048
1373282.6300069
1267070.05000162
1452116.30502081
1351773.54000429
1461055.95998011
1291533.38501438
1282962.80499389
1314202.82498598
1311330.71998532
1295131.30502521
1333722.59999396
1381420.35996818
1329274.1100093
1362058.94002107
1372766.12000297
1324974.91497898
1266198.76000604
1408653.66001091
1286501.05000738
1264678.45499626
1265327.60502896
1349347.88998227
1313889.065025
1249421.15501351
1361393.83999586
1335149.49503141
1337399.73501967
1277761.69998652
1332885.77003338
1314457.76496619
1284349.39001714
1378497.33502335
1301627.31498083
1417506.87999681
1168103.52499686
1296482.5650199
1294832.69999676
1296518.30999872
1417114.33001117
1309392.3150028
1316399.64003714
1243762.77997385
1321441.51000077
1257650.35496777
1403507.04003652
1367720.17995424
1333437.76500177
1271219.41998173
1362708.16497513
1279717.49999512
1388461.81500165
1311087.59500242
1218888.69497633
1235825.71998283
1387189.49497852
1379537.58500553
1293393.91997721
1356401.54502115
1287232.74001939
1406349.52001489
1278719.6799927
1337006.11501382
1457946.1849878
1308532.88000109
1253563.6950217
1333168.74999568
1284140.34500975
1414346.32001482
1293707.39499314
1355299.90999228
1280475.98999931
1219373.03500423
1381499.99500421
1357410.06999951
1368452.34999801
1282196.274999
1261714.31497912
1312537.27500338
1292199.90000655
1314818.19501311
1305847.56998623
1362468.12503725
1333782.01999588
1361272.29496883
1372738.45001047
1323455.78999761
1317029.89999101
1303987.66999218
1399864.67997264
1318398.69003028
1201284.3099995
1329275.26002997
1381540.06501655
1338622.86997451
1362745.00502636
1335586.10500385
1280450.6900033
1337813.68500439
1333360.82504702
1329823.49498958
1286216.78001326
1358940.14503138
1297587.79502111
1315243.75498926
1303067.29500912
1409484.50000104
1283389.73499159
1306049.30499531
1435558.50502565
1312270.10002604
1399553.48499339
1373198.58498303
1243451.07498824
1319399.24998834
1287171.4399621
1311856.63999066
1203100.50497671
1259171.50500839
1302205.6699876
1245006.90000209
1395903.02501419
1370397.62001131
1325474.97500284
1328914.90000883
1305599.77999711
1325444.46500399
1334180.63503434
1396016.44502003
1291544.02500027
1310974.45001506
1315018.29502856
1291952.63999043
1359516.68997878
1232417.29496927
1287633.66499785
1417305.93996985
1315841.82999252
1375091.23002254
1401107.87001351
1399607.96998921
1374378.38000623
1319715.42997604
1249468.63998877
1340888.72502422
1322285.41500063
1237880.51001611
1331646.14001674
1330837.84996748
1319259.83501224
1383236.28502273
1340576.56496561
1279755.63500106
1292660.31501392
1375512.0850123
1364157.02999558
1171117.68499263
1279562.89499058
1255034.76501417
1395961.52497423
1341085.83499673
1442604.53500374
1297093.09997386
1249602.77497688
1302083.51002315
1268467.47500909
1316347.92497317
1234956.01502598
1388824.1850207
1365907.15998195
1302482.91500414
1303363.82503362
1395989.01998047
1313443.58500655
1314794.97498776
1294605.6599851
1357218.83500619
1353452.26500441
1311896.98001653
1309647.17501724
1387498.95501186
1339196.14499859
1311439.35001055
1361398.93997215
1346211.04000884
1344382.62502577
1351313.88501991
1221380.22998649
1295317.74500124
1278688.37502236
1371559.74498006
1236802.74999182
1234619.40999522
1323179.64499027
1332136.01500495
1297039.50498555
1309721.10999048
1384326.03501765
1301361.14000574
1282809.5099903
1252713.31998711
1444566.43002137
1345017.68502277
1364683.94999338
1348313.68500521
1271340.49999754
1349107.67000294
1284488.59000295
1374425.62500528
1360424.58994177
1327871.68502412
1353687.2000134
1297050.92498515
1331863.51000866
1296412.31499105
1309669.20500497
1393907.11497065
1347256.87000395
1309111.03499325
1321817.38499251
1320777.84999333
1399294.33997487
1371422.07000027
1287115.36500827
1308046.27499178
1208162.62500071
1435471.54500274
1297065.26499751
1340737.84502862
1315276.18996167
1346433.25498434
1328516.69999695
1391986.87501685
1378551.19500023
1366098.08498729
1310205.41502213
1278234.78500305
1273257.70498172
1365762.05500953
1318681.33501514
1404890.53501604
1365649.00501061
1232183.20496441
1329595.73999238
1345801.24498648
1277427.71497617
1303098.93499529
1317303.68499354
1317443.85999209
1305698.07501142
1315399.48999655
1360165.25000171
1295220.06500781
1253463.10999725
1212632.14000717
1322646.79499694
1313804.24500629
1300775.17998732
1282647.0649783
1342105.94999333
1359949.16500149
1439205.94501654
1369278.0099977
1299875.67998338
1354443.96998458
1289254.43501299
1269200.60999206
1324782.9799853
1357245.86501992
1418101.30998742
1370166.59999849
1359133.73998402
1391769.31000823
1256946.84500882
1316946.01499783
1330996.75000611
1289203.8650301
1412435.04000981
1375790.54000548
1371036.92500594
1296468.35499577
1340088.57497513
1355025.92000452
1412711.36998233
1270987.29999299
1418139.17000979
1220714.94998653
1362471.64501321
1289233.85499284
1403304.84498856
1265239.59499568
1380156.07497687
1382216.05000537
1393302.12997957
1379126.56498857
1288965.69498849
1271210.13503561
1331931.60002343
1289897.76501814
1175642.09998931
1298831.42999267
1341393.77497308
1263485.10497888
1361705.92999132
1372719.92002425
1316400.98497108
1300740.94501105
1294744.80501422
1294341.62000921
1291903.97002216
1334815.25002072
1250736.84001339
1341516.57002538
1330417.93000259
1285547.61500571
1280551.40498349
1425900.49503903
1443956.12499498
1299470.76004259
1425813.14000099
1329636.09498306
1307494.0899954
1360615.14502346
1234010.89994682
1368077.35997116
1403424.90498753
1318413.95499752
1213031.16000453
1343836.719969
1389108.40998398
1350553.54501414
1254635.15996947
1292071.69501312
1329630.64001701
1405327.840009
1311197.10498625
1361241.56000634
1419341.39998014
1307860.55500177
1362359.80001017
1253551.68000826
1336906.66501874
1354094.72999575
1288592.97498508
1340960.99001242
1323977.80502496
1364338.44000318
1270918.63000165
1439251.58000443
1252700.68500529
1274440.31499718
1299431.01999632
1377468.13999908
1433824.88998771
1353835.95003586
1305878.54998363
1282766.25496424
1373778.90501465
1308536.17495175
1333819.57999736
1285904.61502136
1268821.36498707
1310286.63500126
1290817.11999803
1386497.86502996
1339633.43999177
1395998.64500479
1352261.34999496
1255506.26997969
1372798.64496997
1380826.91499658
1326688.48002145
1299587.44998386
1284696.37498465
1328594.0550017
1281394.92003115
1306766.24501349
1373256.70499768
1343895.20498481
1353182.38498096
1299762.98001399
1374860.48499654
1284353.11001066
1347258.02500732
1402168.56999963
1295814.17999203
1339413.9949925
1311640.59496758
1224210.07499141
1367487.83502069
1385269.33501791
1421379.64500676
1268955.05002292
1253686.63001575
1299809.91500976
1352404.90001137
1344151.14499582
1351264.63997646
1248206.83501911
1355060.74499774
1272043.06500104
1318579.18001896
1299227.97997776
1381389.37501801
1327900.61998898
1260411.3100288
1286053.10498306
1302303.82502176
1296922.19000695
1329671.87495893
1368047.76498395
1311002.58502128
1419252.01999303
1323368.31497861
1314972.54502086
1259717.63996832
1321032.40497653
1296941.4300198
1335411.55001736
1405650.36999223
1235539.1499749
1339632.41998198
1374272.26500236
1366313.10003689
1334141.37499467
1343490.34501153
1271295.82999477
1311513.2649805
1266550.29500901
1273927.05499776
1332500.14498555
1342094.0900388
1263399.57000804
1298359.65499619
1342439.619994
1304228.08999586
1391196.15497777
1250933.68502458
1266185.21000775
1288874.30498961
1390044.93499961
1293898.44497393
1373848.21502691
1355742.43999469
1277721.89498929
1290639.93999939
1265029.44501613
1373358.26503342
1294274.05999709
1413135.02497514
1309532.71000606
1340804.71499383
1325667.9749671
1306494.83500335
1367663.61999122
1231436.82003657
1291753.42996725
1300444.67998842
1283378.57998949
1421870.59000342
1310223.07001085
1346668.07001035
1326195.00498595
1306959.2450178
1292310.44502125
1375117.9149996
1349628.71000349
1234717.34499162
1342373.16500443
1290298.51997083
1232465.41005244
1280462.57000783
1280578.48501117
1306447.03499724
1358835.52498045
1204651.12496224
1347949.04998903
1213978.48000623
1297511.85001721
1365953.88500116
1280117.62000716
1262165.02001088
1301978.71998657
1352370.02499076
1398536.50500734
1263067.02500294
1331493.45497055
1309979.89498547
1303221.5000213
1321513.61502963
1277460.92501072
1373400.97998135
1339941.23500273
1302595.26500123
1296770.57498653
1361998.35999883
1304828.30499167
1294036.29501455
1285757.37001328
1220753.20999091
1232806.90502634
1405436.3399962
1237136.66499353
1301136.89503194
1289142.74498188
1394940.77000602
1349509.46500322
1301862.74499303
1327054.91000268
1337851.16502492
1344651.21999718
1316729.49997779
1350460.47500207
1298371.23501253
1326238.2350258
1409851.27499377
1343456.88999051
1272998.43998667
1365274.44500318
1336511.49000621
1308877.86498212
1338282.47000196
1262375.66500267
1320023.16502863
1332413.3750141
1372159.23000481
1430665.87501095
1269336.00499883
1330792.55499971
1338994.57501249
1374073.60000949
1381880.44503074
1259190.12001016
1302778.54000606
1222752.56000475
1266219.08500605
1279044.60499372
1369661.79001105
1348542.27999937
1275013.07998613
1329629.42498468
1329354.28500384
1438754.8099855
1261976.74500928
1337116.10500989
1268744.2599928
1328676.1499703
1298694.94003262
1297501.90999451
1322860.91999353
1276826.10499261
1304824.87002387
1305848.54502772
1419897.61001926
1293046.3600256
1347549.29002094
1334306.78499496
1422651.39001153
1401782.10498521
1340415.15502061
1437973.09500437
1392076.92499197
1338890.59000633
1269200.69002403
1372307.47499396
1361047.68999332
1306820.42500509
1291356.92001685
1334510.60499924
1304158.9199806
1319549.48500375
1248293.45499989
1338447.93000111
1406331.90504557
1292749.59500593
1273723.7500172
1393736.09502074
1326042.01997607
1397054.1599836
1342443.5850046
1269464.99499073
1259285.62499431
1313233.86499119
1343225.34000064
1406166.72997779
1238584.65000878
1332577.33500223
1395757.87995786
1228956.21999007
1275439.22499972
1276689.85500683
1333396.40498939
1313861.46002025
1320558.0799897
1333003.74997949
1341236.65000606
1265718.33001447
1232313.04000515
1289497.79000133
1286307.1099722
1294305.10001426
1284124.03000583
1249184.09997603
1287371.47000015
1330505.05501331
1330450.93501048
1312141.10499884
1433812.61501882
1285392.52499848
1263125.88997728
1351570.31997449
1299025.70999385
1313523.79497554
1308203.64499095
1318424.5949888
1306911.8249932
1358896.04503533
1249307.92001714
1362238.36501914
1321746.92500474
1175747.75999728
1266904.69498621
1264271.6000045
1247554.31996829
1393867.68000807
1261541.3600024
1355843.98997593
1282421.69498067
1320638.7999862
1286420.9949851
1399175.55998252
1310676.58002473
1365608.16506956
1299200.80496047
1329386.72501726
1241834.20499131
1232883.55999916
1304480.31500995
1386910.33500866
1351470.58499232
1299363.6250012
1273953.93498988
1270289.74498473
1384600.01502191
1399132.51002209
1254257.77499598
1354549.28499736
1283504.01500172
1269739.34502154
1347428.86500589
1336644.17499038
1361911.55497493
1248677.47498932
1267517.66500863
1389261.48003118
1297264.58498617
1405347.03999544
1369282.54498956
1348072.11000744
1289775.07500635
1319043.62000617
1235370.28499638
1264623.12000945
1296404.11002726
1282063.80001564
1263304.36000021
1250865.98999603
1290146.7250039
1366080.24997967
1319161.46000543
1340008.2050151
1299654.66999089
1317132.44998195
1344932.04998142
1333744.03501018
1338325.10999055
1294926.70000036
1340381.13498424
1309619.3749922
1337347.22999953
1325545.52499753
1356171.2149923
1322966.71503107
1370666.64501864
1244375.70000025
1358004.345002
1211955.28000722
1279697.75001274
1374047.40999697
1319715.0699806
1301531.12498833
1317774.75502476
1313826.69499215
1242158.06498284
1294134.97500113
1287211.04998859
1355272.13500027
1367762.26001543
1322813.85001763
1324345.26499056
1381311.38997555
1306082.21997454
1261192.44500766
1360530.48499746
1419292.16500574
1393666.96000512
1329365.55997905
1310509.12501444
1293882.5250106
1326748.16501812
1265185.38501642
1400835.82000304
1318246.08998443
1296727.434985
1287862.3050083
1372262.68997945
1379583.65500685
1357000.47001537
1211418.67502629
1343187.25998329
1300372.21998599
1376603.63998162
1375496.22499469
1389460.89503495
1266021.73999467
1223040.50502253
1395942.4299975
1296202.71499395
1307479.08000897
1303842.61500189
1343183.29500538
1377653.41502841
1273631.14501848
1346919.24999492
1312015.97498669
1333727.44997594
1233452.37500105
1251065.32497795
1334592.4699783
1299401.44499041
1378917.36000992
1201552.38999127
1334309.62500872
1343280.97499115
1302069.3950108
1418037.98501134
1367732.54001907
1335233.89503639
1323445.36500444
1303735.92501704
1292317.88501158
1272974.14500667
1329657.04998259
1317278.57502573
1292343.23997563
1274756.88999889
1266957.4049878
1309256.46499633
1356369.1149968
1371360.51503343
1277726.47500226
1261517.40500838
1272880.26000854
1322903.3999875
1305993.65999081
1328203.56998608
1297882.07495461
1350816.18500325
1291119.04498633
1329477.46999493
1302463.28499276
1422198.52997367
1282925.79500055
1433832.80998758
1358952.47001501
1273691.71001137
1225069.49502498
1330791.31499341
1319609.33497049
1386366.47499946
1315516.52498543
1387716.97999797
1387048.78501739
1327849.70001011
1332661.76499099
1307691.15496327
1410500.98001956
1317080.99499987
1356033.39497737
1347296.01004299
1252406.94002706
1324119.29500567
1325008.79997356
1300995.58499504
1272891.14498595
1178587.74998827
1355682.06500416
1298024.24999347
1287551.57498297
1440124.42498764
1367860.59997279
1331219.45001778
1252218.15999258
1347049.75000067
1227707.00499896
1351883.46999723
1312907.97500473
1389687.19999498
1321897.59501717
1250440.22500607
1401041.3550129
1314606.6700148
1358036.19499676
1309950.14504146
1301233.81502034
1342239.91000319
1303572.38500275
1308108.13497152
1318218.80500738
1330760.5049995
1310307.18500351
1353030.84499777
1322837.4449972
1283030.37003456
1302974.52500212
1198288.25499437
1216111.62000529
1319685.02999356
1311081.87500995
1228963.74002148
1256122.37498894
1282855.72500238
1276472.44503148
1367099.58499076
1324636.99502769
1263384.53995343
1371289.19500091
1353680.15003308
1352361.73001662
1270218.60502629
1445308.22001059
1307464.14501181
1400470.84998349
1328677.21999388
1301389.66500342
1306134.59499965
1263398.76501773
1241770.10501728
1278315.39501995
1339860.73499345
1336403.15500723
1380008.3249979
1310384.43499909
1286993.64000046
1304578.45500211
1317644.17498647
1304384.35498538
1384010.49001509
1296315.00999212
1292390.81999301
1347946.05998984
1293195.51001021
1374902.84001943
1258865.84001484
1382723.78498434
1387589.28001781
1307976.4349992
1320456.38500001
1320123.89998963
1264660.01499096
1380268.32995497
1265632.37002001
1250818.290007
1377272.48498732
1350382.44000738
1319189.82503888
1294137.62499328
1250666.73003155
1354837.66999836
1295124.3850178
1415255.35501548
1383516.36997474
1314203.79001425
1364137.27498916
1281785.74500282
1283004.05998408
1418172.86998812
1433647.34999409
1383371.78001243
1293469.7199884
1305062.08498232
1344857.81499312
1359782.55500855
1400556.54997106
1369474.03495708
1444738.41999777
1311862.72500327
1304181.43997104
1237682.85002328
1309682.57500829
1308101.39001614
1276189.95997114
1310724.16998382
1358113.70499538
1210151.62497206
1301273.40000134
1267355.53000022
1277550.22998737
1344034.03498773
1390480.43999077
1384855.98002368
1348304.7600012
1245356.81998434
1282593.25502723
1424900.94999671
1323130.34498164
1363520.82501745
1299676.76000183
1290722.53000754
1312589.82001839
1405081.26999867
1283640.16000614
1324030.47498878
1383996.42496769
1224718.83499363
1256673.75499978
1335937.3449763
1288068.80499578
1332725.67998124
1296368.26996799
1315137.23001694
1283240.78497476
1230507.85500721
1329110.67500375
1280251.65001048
1312371.24002137
1275557.71999555
1279254.17496576
1270795.19499211
1299024.30000069
1306725.97498831
1372718.16500045
1383710.18502202
1292826.76001958
1313587.63501367
1377957.59499146
1323520.2800284
1274382.08498194
1304957.02001568
1274284.88503324
1188044.81003476
1228183.14000394
1307116.45499416
1254820.3099843
1241590.59002171
1351573.53999974
1343229.22000925
1270753.45499301
1274294.74998535
1339524.55500918
1255381.47500345
1304443.37999902
1244013.90499579
1280585.18999633
1257694.275004
1321331.08503908
1265205.669986
1324370.91501661
1285129.39999566
1365849.94998685
1272166.48001604
1293075.5400106
1308073.1800253
1230025.34500426
1332077.4800198
1370662.60500106
1395058.36003251
1365970.79501308
1270290.04002264
1387900.74000116
1332267.5949893
1320115.79004135
1352608.04997156
1299183.67500337
1290518.0950081
1426294.00001183
1336561.92500582
1267572.25500006
1341360.02499136
1442433.47498946
1314386.3449965
1399639.93499216
1367987.05500229
1369189.86001303
1309244.82001527
1377434.53001802
1358509.22998903
1295498.00498049
1332011.60499439
1224416.96995746
1329916.65999159
1297184.7849979
1294434.70999402
1306617.54999641
1426759.40500145
1323884.39001117
1383082.43000998
1381135.92501012
1306720.45997866
1327816.53500868
1352552.80500963
1341923.11498141
1291363.35499447
1375383.11500223
1247781.33003301
1344069.77498609
1252898.69498144
1328914.35999193
1298526.17501046
1320711.40999893
1402247.7249845
1293933.31497274
1307819.92000199
1312826.00997617
1331480.59998689
1349768.32502354
1242552.42000552
1298353.70498043
1328488.7100076
1350295.11499852
1340835.1749859
1217241.59002263
1367689.50000699
1298348.39999416
1292466.37501792
1400383.60998804
1282230.61000999
1406302.06498883
1329748.82500181
1434092.29499135
1275693.73496303
1275608.77496604
1280195.03998188
1270585.37498122
1265861.86003107
1299409.27999875
1282052.52000987
1350588.65500465
1321086.60001387
1393026.99999119
1261573.31500522
1323694.00000229
1287555.48000696
1288371.32002114
1321157.40000524
1317602.47998894
1338182.76003235
1236384.604992
1282151.47000119
1336898.28998022
1352603.81999385
1334315.21500272
1243713.44501139
1310580.67500634
1295372.87001315
1327559.35997413
1284479.50999285
1326837.7399806
1366340.51501464
1321135.42001161
1366006.9550192
1321119.3599812
1320592.98497992
1376913.92000289
1233737.38498459
1292075.39999797
1348038.28504158
1299116.20500989
1346492.38997527
1311417.17500513
1397134.15499495
1371635.03000514
1364469.50498127
1235305.03000683
1240613.29503811
1420184.52001428
1337671.32000209
1389285.70000792
1311913.9999836
1351001.63497893
1213472.72502058
1326825.75000042
1349851.040003
1275037.52499563
1200659.39998781
1358028.35999969
1263900.08996609
1392953.98000084
1275522.26500667
1341281.57500837
1308393.99002405
1380596.60502745
1305171.6250046
1270675.75500773
1247954.07997818
1342470.94499961
1245826.54499476
1320035.93000357
1265407.40500402
1299710.22498766
1323718.71497138
1347192.85500311
1391601.10500711
1157229.40502106
1308908.1900099
1234157.08998799
1266939.50499864
1320505.15499918
1330056.89501049
1330191.84000823
1354424.76000569
1383020.95999559
1313655.04000094
1297320.06502792
1353388.00498511
1304546.43001066
1295322.49001514
1334932.11497628
1320854.28998979
1316542.500013
1426547.47999886
1242390.8549868
1310465.9550044
1348134.01001794
1334505.10500502
1300892.86502905
1268867.66502933
1321699.25502412
1321149.54001261
1304055.27500161
1300642.34500923
1274686.30500452
1384893.82501715
1331121.9650308
1382818.88499627
1317226.80001606
1358052.20499391
1383295.17001789
1352442.99001406
1391701.65502758
1388569.30001101
1336832.60502675
1356344.57998993
1231393.44998759
1375941.1450203
1341019.2850119
1263373.91498888
1340388.30000733
1309177.32500863
1318135.7100173
1293166.04503212
1368233.41000972
1347735.25500339
1269535.36503546
1362182.92500611
1300419.68498217
1295161.45999113
1318023.06998727
1233177.64998993
1367118.84001128
1339999.62999529
1350010.9649916
1269652.29999261
1330684.14496395
1335492.06498217
1308131.6000156
1243959.27998358
1321141.27499753
1368660.29000421
1337990.67498575
1305219.62499232
1254474.96999407
1348537.3399936
1410681.75496865
1341673.45502128
1353419.43501688
1364288.01500294
1197024.62498479
1265642.40996698
1303710.5950214
1368814.3849979
1352777.10000099
1274541.68501715
1344124.14003396
1255600.75498755
1314031.03000565
1318593.11001088
1312280.76997982
1309618.93998107
1229058.46501586
1301677.15498738
1318816.65500511
1247946.23501375
1276776.92501074
1327518.41500287
1307436.9399655
1341694.49000587
1230847.85000605
1311734.40497743
1324319.49502335
1283610.22500814
1311320.01996917
1245354.65499078
1357186.25000918
1259601.39501864
1361415.92500111
1312045.53000624
1265934.67000879
1295806.01497965
1349308.44001197
1267904.15498971
1263474.73000181
1287753.20999692
1337405.42500419
1350386.67001396
1303281.5300149
1315665.80000891
1301164.2599868
1304135.57497997
1364988.94501476
1407099.30502052
1292057.21001346
1295944.1699966
1329462.37498523
1303357.8500295
1383109.16497235
1400359.07000223
1308076.9750204
1307243.66996465
1354768.20497508
1267444.21498467
1269822.16996472
1397135.29001315
1338625.89499756
1269222.85499077
1212613.23998531
1376294.04000374
1248168.67999752
1365559.87500658
1321504.60000696
1297701.09502161
1304465.44999448
1319631.4750004
1413984.37501547
1296123.1700025
1367798.52000624
1305425.4049836
1350939.75999807
1388396.60496568
1412071.3050045
1338094.12496694
1288765.97498258
1314054.21500003
1234573.58002201
1331443.72000865
1285292.4600088
1396683.5649979
1330773.30501062
1342595.16499101
1331066.31501574
1273478.64497487
1273591.88502812
1304202.97000382
1319092.22498385
1392098.95501466
1314892.55500201
1337802.0900008
1305683.26501179
1259910.22497788
1322164.64997988
1328832.70001471
1268641.54501977
1294938.11000642
1348464.98500117
1329776.31503108
1304386.87501462
1335503.20999427
1272223.92002976
1363917.1649966
1356181.3150014
1333082.4600054
1328918.6699912
1272218.02500374
1306019.89000078
1232603.68001748
1374230.17500286
1407610.52502672
1295464.75499838
1383356.76003191
1332930.7799805
1346955.62502187
1343703.62498973
1399160.44000852
1300184.52502139
1314642.42501973
1246761.9549965
1303185.32999119
1252345.90999151
1369066.47000996
1342430.39002046
1211970.0249984
1289335.74997961
1367810.83998362
1392830.72498289
1307399.97499319
1213029.89500616
1365068.50001127
1325779.23998436
1297289.29500977
1356552.71001778
1378237.78499172
1305855.87998559
1368672.76499748
1261485.85998454
1337281.83998355
1347035.73998508
1291528.4849969
1368603.2599775
1312279.45500928
1421878.20999987
1330870.04497308
1406954.72500316
1395005.58499433
1364748.08500982
1305779.89997773
1269482.23002713
1297357.10000721
1438111.6849888
1245139.53002548
1324504.92000603
1299882.84499219
1396142.24500012
1280617.04499234
1226948.98497212
1317278.38501131
1298266.84499729
1348199.80002243
1254725.92000208
1321934.63500258
1352995.70999685
1284394.34998954
1272800.50002686
1356882.80500437
1314122.32499085
1365151.73500097
1396470.92999726
1327739.43498312
1323747.63999063
1300930.835037
1263894.16000658
1386187.32998389
1351783.0299976
1235949.31500895
1361340.4850072
1188910.42498683
1299958.54497712
1283168.92501194
1302837.62999551
1379427.6199996
1328294.31497539
1346005.95998098
1241292.02000149
1337671.09499381
1416033.97995958
1398620.61502331
1348859.61497978
1272391.74496875
1319593.82498864
1357614.91997236
1314100.56501706
1340833.77000654
1356368.55502233
1323773.61499242
1366191.68000714
1386541.31499747
1331625.17001793
1270403.52003399
1333937.5150159
1235836.56500287
1283388.7099967
1221126.67001701
1318175.78998732
1306248.17000426
1307561.88999156
1354003.21499782
1407360.46999191
1287911.20999575
1327913.63001051
1329264.92501455
1375755.17998759
1315550.44999578
1299281.01498968
1317300.34501446
1232736.14498844
1329213.6649778
1340988.01503454
1312195.73999408
1370768.89499876
1309566.185052
1293066.52498115
1367324.22501848
1388110.95498349
1254581.06502661
1302684.89999625
1310961.80500156
1354943.16997589
1409299.48500028
1360281.80497765
1296517.16499493
1259135.15001447
1320983.8499999
1284529.57000197
1353157.67497567
1287743.45497587
1363685.52501314
1302732.92004946
1339118.29997601
1381136.55499114
1413021.3550234
1385405.69002482
1296340.41001026
1301663.26999433
1400407.37000615
1383719.55001105
1306164.19497169
1301219.83001304
1288516.16999842
1303335.16500907
1388848.03500475
1296209.97003429
1368801.77000394
1288836.91999598
1404289.75500518
1352389.29501501
1289413.27498487
1345979.44999334
1430190.56498601
1287606.54998721
1360982.88997322
1345535.84501997
1343602.63500684
1422412.66498623
1334323.10998911
1319028.84001143
1307002.31000625
1367701.19000134
1337068.63495853
1339764.8599934
1338057.03501403
1290231.07499761
1237427.7300057
1406819.42999878
1386671.52498385
1270583.2499931
1295152.15002081
1284630.92001488
1286348.89502581
1326711.05996331
1304777.12498184
1410497.99499162
1346317.9900371
1219418.634994
1299334.65000301
1290376.62000294
1406290.72501333
1382812.78001865
1301467.06999989
1361840.31000376
1256726.65502308
1300049.44502674
1347734.54001008
1295564.87499854
1336701.30500337
1338558.58002393
1348900.55499532
1317718.80000288
1218104.40999933
1283598.88001877
1304743.86997157
1266080.77999281
1236641.08499447
1406155.34498599
1341110.08996962
1397329.61997362
1324290.66498874
1354017.3499968
1362055.96002602
1307571.48496511
1270606.54998089
1376895.92501454
1307867.36002464
1317804.9100208
1258281.24000117
1311967.90999898
1368838.22999645
1327455.04499817
1304060.36499676
1316027.7899751
1308656.0149884
1347913.20999173
1361503.23499407
1251601.35999817
1393910.68500974
1357768.30503126
1268185.85498951
1314161.07501858
1371590.00001473
1380328.94999078
1286034.84500126
1360867.0399763
1374085.09002615
1267303.87002175
1303644.12998107
1322914.36500923
1252341.69997209
1241855.48500139
1331497.60500222
1375518.3450143
1234788.90999924
1275455.70999236
1308548.83499469
1255661.2599852
1296478.13498777
1261823.81496574
1321565.37500217
1410977.78501949
1315001.03998467
1345112.69499805
1277838.08501738
1280036.08999269
1449772.30001416
1325313.13995995
1351320.18501456
1324382.8649817
1387224.91499101
1292370.03500974
1268113.69498001
1297057.50500876
1279949.94503024
1306531.72999841
1280966.36499339
1405301.97998374
1216154.62997303
1292071.98500483
1390051.51499884
1359438.85499555
1372712.30998969
1310240.91000252
1319597.48499211
1388487.09498333
1235254.37997057
1235334.97999427
1372664.0450046
1349889.43499996
1430761.19001003
1292250.65001513
1243791.65500069
1304095.88001608
1213737.05498523
1336677.61999831
1365002.1550083
1216777.91000755
1355188.10001423
1255104.16503142
1384515.76997085
1284530.12001901
1331767.74001061
1327123.09497963
1297517.0449791
1348938.83500491
1375920.17502543
1311911.53502936
1364099.57500794
1295408.22001647
1358738.67500549
1269629.19999603
1361720.97003802
1369114.18000296
1277188.60001719
1366755.07997823
1295307.00000407
1286624.38001429
1296217.48502247
1353254.66500041
1251533.5600042
1272261.24501589
1395280.90999021
1276476.22499116
1346159.18500986
1340078.81002995
1294198.29501346
1348117.74000059
1228344.11001628
1412480.59003349
1353075.21998887
1372972.75498933
1330418.43500302
1329459.85501016
1312910.70002187
1329248.539997
1291955.51497918
1345711.42500758
1320367.24500535
1324029.574986
1331101.54500531
1326343.80998344
1272867.86999555
1335193.42502456
1369713.24502309
1244684.52999049
1282950.98997732
1266464.66500105
1322337.66501092
1260437.57996499
1334917.28501742
1381667.83500195
1241764.51497746
1244575.20001102
1329389.06498349
1252415.88998936
1221989.21000597
1284059.56497208
1349659.04999157
1334360.87500997
1378270.0399962
1297178.0499906
1302154.55499913
1323800.76500238
1312675.53002748
1348626.125011
1347941.16498916
1333918.67996777
1355874.00997516
1260378.09499458
1319162.83000094
1427995.96502568
1236937.98501049
1279820.49999518
1296656.46997621
1270657.27001344
1310807.55000836
1238126.29999206
1392292.40500422
1403551.92001713
1272701.84498219
1361169.04000096
1386724.47000591
1355132.46499232
1339430.79500308
1390366.00500376
1301799.99000416
1286436.72999475
1339170.68000363
1385871.37501537
1353515.88999494
1303739.9350002
1383057.07503212
1294570.6700137
1362008.44000656
1250942.56498839
1319511.6499933
1358131.8499986
1374577.73499969
1431703.8649879
1340366.62502453
1331564.58497928
1243508.15499901
1333632.44999384
1356372.20497728
1294701.20999671
1358487.09003055
1263804.18502544
1337223.86997822
1280637.64001856
1313076.96499525
1296396.54000424
1374950.56501031
1389596.12001918
1398298.63002366
1266026.58002237
1322421.32501463
1341991.58501033
1386220.76496947
1313596.39999331
1282667.53000974
1276236.2999672
1288368.34501306
1371592.57998045
1265127.58497758
1411123.4149794
1424991.52999245
1368648.78997106
1380618.76996323
1348464.37001228
1363473.4049681
1284405.43500289
1327775.54001151
1268847.19999015
1263379.26496033
1322782.66997515
1376005.69001133
1299788.15498607
1225579.95001912
1251734.51498098
1274364.87500106
1213710.74498336
1313703.92501026
1277580.41500325
1403854.49000812
1305137.66000146
1300202.41499103
1274922.06499502
1215376.60998311
1474614.44500429
1262920.77499237
1408732.71998882
1332795.86499525
1300724.00498332
1348251.05998223
1334451.94998548
1342872.02001653
1350777.1849901
1278627.58998496
1252606.87003628
1276317.40998445
1374719.25498838
1300628.66000128
1336792.91498763
1251914.00000678
1286060.51499973
1360602.4350256
1252626.93999388
1267651.79998999
1243380.92000471
1336481.53498709
1261737.93495883
1359141.88501992
1296342.67497944
1320745.57001649
1299945.25501265
1325196.03000335
1355921.43002907
1398985.75499079
1397044.59996672
1288533.73997594
1346285.29999676
1273408.50998255
1280741.74500585
1277830.75499424
1365217.50999509
1326215.12498584
1361786.33001258
1312934.02499848
1246880.00000399
1309256.92498066
1370914.16499386
1370213.33495682
1249017.68500434
1268487.84499634
1315486.57502014
1266609.5950196
1244892.98000368
1369314.19000668
1277102.36998291
1296811.1550193
1399939.2149942
1182203.93498968
1347319.97001654
1325072.510004
1318285.68002855
1320260.62998513
1234863.11001255
1304876.64503755
1280729.38000361
1229879.79999887
1389646.37500048
1259629.00000741
1398819.69500326
1339619.13003481
1325543.55499565
1313254.44498647
1344447.91500721
1298968.9449833
1361881.88502837
1309997.39501107
1266856.22997832
1318528.81499638
1288662.34001401
1360660.20501573
1331205.30498732
1304594.91999644
1276725.83002397
1254949.31001492
1261293.54000391
1313001.69498855
1368825.25996584
1346989.59498902
1333738.86501426
1289208.75999517
1307312.59499563
1350111.70502279
1414828.76001231
1295684.83001377
1275785.06498611
1299803.9549776
1253559.71499926
1318583.77002765
1283982.49500982
1402252.14000264
1254033.06497762
1331585.94999249
1344668.44500137
1285851.69502633
1260923.26499552
1362742.74500071
1328759.91502727
1362121.53998515
1327706.25499905
1376973.72998003
1310125.34498193
1290220.40503568
1393911.3150041
1336386.97001376
1298605.06999992
1368447.61000485
1383028.36499096
1322810.86997614
1383834.74998001
1364089.89496783
1240932.98501554
1350598.60001407
1322927.30003723
1295216.72498578
1203822.18999973
1278043.18997653
1415211.64002873
1342015.17498019
1324843.44002058
1364698.47500684
1300741.73001729
1364934.24497423
1325334.17000603
1306914.95502439
1321929.52500378
1332200.90998084
1302649.52002357
1271901.21499784
1220851.71998143
1244805.57500663
1359854.18497437
1284634.77500388
1268847.38498182
1315863.88500961
1388612.95498967
1361278.33996698
1250142.63002878
1365112.21001222
1439860.88001401
1277044.59000669
1383906.16498696
1326634.29497011
1250419.7150007
1343545.66499803
1357242.68998846
1387688.57498054
1289845.22499389
1321379.76996634
1314182.79501594
1284816.02001931
1294094.62002053
1286095.55500259
1348566.34498344
1300347.02501581
1348841.66998224
1322488.93499338
1363609.31001954
1252812.09002886
1328501.43998572
1222430.92500054
1288641.73000591
1324046.07500159
1260424.77499374
1273786.86001671
1414600.60997751
1375395.21000788
1279613.33501725
1401021.54499202
1297893.20500855
1360950.60502883
1344200.36500786
1278997.87997931
1242694.08000299
1244227.05996587
1186450.81998519
1263702.23503504
1378787.44997954
1321298.64500679
1349216.16500381
1344957.02998444
1398463.61002169
1298703.84499629
1331863.75998224
1340813.19497805
1286842.16001903
1367733.53498274
1390061.05500837
1313520.08499532
1301211.79999027
1312133.76500921
1340360.50498651
1302599.00498655
1334158.10999123
1221756.61999937
1326871.2400287
1367620.40498109
1254451.58501531
1293640.62501229
1258478.85498677
1325460.92500852
1288035.71502869
1347784.69998041
1367399.21497769
1305177.17499815
1272882.77999883
1378511.19499688
1370040.00503491
1247628.53499273
1306944.66998478
1311474.16499902
1285718.8349919
1302871.32500911
1265002.11000693
1309925.64001957
1396676.41498567
1272463.60000028
1343562.28001625
1266672.01000262
1330374.30999645
1303514.3249918
1321613.73000039
1295190.88500676
1267738.73001236
1260740.43000585
1313244.26000067
1330671.24500156
1419848.75501617
1272606.87500823
1279588.57500341
1320259.38997169
1427186.1650053
1246237.49999677
1329948.87499206
1333465.68499713
1356550.85499861
1342914.50001068
1300405.10500316
1266945.92501567
1389153.87497364
1294648.45998854
1226921.89497988
1281934.51998472
1350600.37000848
1389508.68998667
1364594.25001104
1320885.28999542
1260564.74500288
1227031.66001417
1326983.42498325
1260836.00497442
1214197.87997691
1369208.24999122
1340631.90503236
1305711.38499888
1292789.12501308
1315273.54999805
1360232.55502771
1306848.91998025
1425936.81501054
1281252.44994659
1298866.81498316
1299161.320007
1350476.58499446
1347689.65996088
1287744.35499964
1378663.59499816
1365474.03498869
1250159.25497408
1342155.04499712
1273315.11499974
1308709.21997176
1314532.32500654
1359631.57998994
1295990.44496943
1309621.83001505
1310764.2249848
1245833.07495564
1355530.05500419
1403579.05998229
1293797.6149793
1301695.06502279
1482163.46500558
1303306.8200051
1352554.51499386
1377930.40501482
1285369.17500171
1348457.54998469
1333058.54000894
1308665.64003877
1273813.37999545
1267865.16001915
1216986.23996252
1382363.34002803
1299189.88500152
1291481.09497949
1338921.65496451
1317357.10503309
1286772.34999933
1300238.35999058
1219305.34501607
1248226.65500524
1186138.37001182
1310617.84498303
1291657.08001147
1332746.31999247
1185953.00501176
1354100.48001983
1346029.29998442
1370634.18498379
1378722.86998586
1229347.13003213
1348849.43000738
1359975.21001818
1286344.40497787
1343861.90000952
1344793.79498579
1328387.69501497
1373665.9100102
1290226.88003466
1268387.85500879
1412543.79499409
1301148.45500926
1339519.49502484
1352039.08003425
1324286.42498662
1427880.5600121
1351799.93999886
1378221.8149985
1333459.75997875
1308140.5449769
1351486.80500255
1336907.40997072
1283697.41000483
1257279.45999187
1314778.71001851
1303701.47501227
1317069.3600136
1291808.5500077
1324257.47500299
1371975.26496374
1267926.68998129
1306104.46501497
1354529.36499077
1231699.99497941
1299738.89000188
1288337.55999857
1330702.51000681
1318656.11999796
1241705.72497158
1328051.69998665
1334633.64501367
1259584.66000386
1343679.98502635
1335005.02500625
1290895.17001112
1340229.20499749
1377070.64000115
1340206.47500766
1318640.34497898
1285909.32998959
1329263.25500531
1328622.13503579
1324131.40000697
1424813.72998322
1284981.29001105
1301533.77001072
1222115.06495512
1287493.20000182
1331595.99999437
1415542.00000385
1340887.23001274
1349522.85500711
1409201.65000127
1385156.58500284
1338538.14003177
1307177.23997902
1340806.14500011
1314713.08999394
1358854.15499354
1304909.04503471
1361274.634991
1323325.27999969
1256100.08995665
1368015.7900008
1284479.78002696
1378170.06501922
1288817.09499677
1320598.34497879
1201977.36498843
1333642.04001921
1330577.51999288
1322585.15999611
1317723.495019
1322682.27501251
1242636.45502016
1260605.11501559
1297910.68498785
1297031.21501197
1299049.82003251
1339263.39499698
1393243.21998686
1342361.20498382
1273548.8800065
1349140.12999014
1351637.77498792
1350239.3450025
1306615.24000935
1306930.54998001
1344787.25997784
1297093.5200265
1411815.19000951
1292284.18999067
1351660.12999816
1353146.92001156
1358501.69499539
1332837.5450021
1360860.585009
1290674.32999151
1309613.32998578
1305451.75997532
1386794.55499803
1327249.76998898
1385937.31500287
1248998.92500208
1280337.55499685
1343076.68499747
1293803.21502048
1278613.72498026
1371554.01499957
1323430.77002237
1327896.10500687
1350922.8850083
1229692.32500358
1320327.09499931
1320383.80001364
1371058.45499006
1328986.6749995
1303179.41001906
1321729.40000151
1307219.90501407
1244589.0449758
1311651.76998531
1285323.96498054
1340187.17499631
1299837.65999956
1268209.82499633
1381490.23499384
1379759.86999324
1321545.60001557
1336490.96502166
1383501.66499076
1382412.97999581
1293271.45000914
1346672.90496412
1173326.67999682
1274967.50500045
1367716.08501341
1384202.90500594
1330693.14500499
1336073.85502164
1373475.24997165
1311657.5749935
1344383.25999197
1303739.53501683
1373648.72001936
1323666.50001424
1232473.82998433
1348830.34500131
1355606.42003659
1348301.80001247
1341531.9999985
1334553.00500497
1399414.38004311
1320347.31001054
1341115.76998384
1325820.72499289
1255958.36500796
1329950.52502365
1403508.53500753
1379765.34502838
1333353.28500826
1278574.56002106
1296671.99002946
1296129.51999743
1308003.07001434
1292542.40000311
1338196.09498457
1366907.57001218
1314987.26502886
1301204.9650096
1347026.6250192
1339655.90501562
1334434.28998574
1337180.30501135
1280771.61000583
1280780.23498366
1379112.1299941
1369336.69999979
1327465.71499896
1346513.74500466
1286446.65000215
1344905.35501122
1287212.60499272
1348269.29999859
1415366.5599918
1364284.7749941
1318479.27001054
1330038.40003145
1371742.62500288
1301907.5400074
1300260.65502241
1335900.12003147
1302453.78498371
1400318.8249924
1245380.83000134
1423517.37996791
1229018.31499581
1265527.33998804
1271893.47501003
1320721.02001281
1307205.21998443
1421022.04499583
1295279.62498956
1461867.48500468
1346373.63998086
1304518.82001256
1313731.15498929
1332483.99000624
1334525.12501277
1295614.78502448
1323364.58500123
1291862.92498579
1371408.57997811
1389961.32501053
1362085.32998196
1260247.66000296
1329352.38501431
1388832.62499665
1364482.40999293
1311444.8849937
1288925.21499747
1352588.60499572
1211625.69498831
1337719.02000508
1286707.04000928
1368751.1949865
1285437.46500124
1257466.62001248
1305042.22502061
1304066.12498102
1276299.81000551
1287890.0800363
1376425.869983
1355396.63999568
1338245.09502293
1345438.34500248
1325191.36998578
1390357.85499751
1223462.57999204
1229282.27500029
1317104.48499158
1295606.62498286
1240746.06001026
1383471.65498195
1290402.90999854
1313735.94001081
1276744.47496793
1336481.94497892
1387314.30497375
1222426.47497796
1204079.14999699
1315252.69496358
1356817.12499508
1368166.1299893
1281919.21000439
1234768.27001554
1331697.79500021
1358906.00499815
1309914.51999139
1395958.54000192
1292936.91000771
1383135.29001029
1280001.37499874
1354334.18000099
1304479.22000713
1411546.2300025
1251368.87500124
1370070.6500051
1351934.25501498
1309751.81001256
1297700.56000001
1248638.39001052
1324148.06499519
1318675.07501581
1305239.69500258
1280852.37000537
1421802.71000617
1327566.52497452
1287472.78501268
1228247.42999013
1318423.9850031
1300495.50500063
1361352.8800171
1406495.08000421
1365014.18998689
1321442.35499945
1331744.88002623
1344092.03998214
1404490.79499144
1254080.57500648
1335899.58997327
1235937.70001277
1360751.65500019
1376549.13997532
1397086.46995577
1226624.1350102
1391246.18001283
1292844.08500052
1300863.90501898
1330460.29502479
1237439.80497957
1339355.94502393
1263932.98499057
1416934.92001379
1303123.71496727
1317485.51997971
1291687.83996674
1319213.00499586
1330298.56502711
1311303.29502001
1380634.60999461
1358056.06999655
1356047.65498496
1274246.34999657
1357436.75998623
1321219.95000361
1360086.96500933
1302468.70002016
1282732.25500466
1330866.92502251
1200127.30998536
1360467.51001943
1276237.84998737
1313602.99496842
1365155.59497548
1273274.0449976
1360252.31503176
1355510.41498544
1300033.28996391
1220293.34998726
1360610.93500584
1386088.13496737
1238962.44999854
1340297.6450089
1356046.21503034
1248343.2299898
1300141.56001312
1302862.78499108
1325039.95499671
1232309.62500237
1397146.75001633
1276617.24499716
1337940.29499506
1369483.96499311
1296250.69999527
1283108.85001008
1293797.03997965
1311314.15499028
1221323.00000485
1273309.93497932
1410076.62997874
1254317.23000258
1344828.07000951
1196992.35999962
1328816.75001063
1248977.97000094
1283888.20498049
1326017.21999393
1319379.9149711
1368130.0249989
1329101.43002933
1313901.82502683
1278345.77995666
1419997.91000847
1260290.8600046
1305840.09001038
1309764.43499491
1350058.29500972
1379160.59997375
1262070.65499032
1341738.0449994
1329492.53501022
1294763.12501503
1308814.67501866
1257838.95498939
1309121.51003466
1402602.07999538
1307467.7999696
1362660.09498747
1262849.59502117
1350533.66998992
1322993.83000533
1339350.53499439
1382492.76498872
1371371.54497429
1317207.50498696
1227741.71498663
1292683.33499361
1373769.4600021
1339564.97500856
1269318.61501967
1326895.01498518
1382046.1550075
1323219.85001222
1237920.92498027
1277585.97501018
1247391.56499078
1427637.84002204
1306265.82498063
1356727.63499817
1237899.18499356
1326992.45499348
1404714.19002544
1263301.95500607
1305583.7100175
1329365.45996667
1361786.40999892
1234011.49502086
1364583.04499568
1332960.87999607
1391073.20499797
1428208.36500191
1278354.98501466
1300694.0149869
1333819.99498017
1327830.73499424
1350165.09497267
1330765.38505709
1371177.61001606
1318063.81500022
1324203.55499351
1380271.38999142
1279796.5599933
1386250.98003188
1372827.08498052
1307538.33996461
1286897.53997216
1338229.31001668
1380056.23997879
1309482.89000821
1381135.87498285
1285188.59502358
1401267.34501784
1336401.14497903
1359611.73999093
1212887.26498585
1265512.78499304
1213346.2900092
1320157.27497428
1347743.35500684
1275790.08500275
1314812.73496327
1390468.03999047
1390637.51498255
1333205.94502002
1254533.95997687
1315217.91499496
1299169.05999396
1370523.74998879
1420462.09501079
1289993.98996624
1286229.87000619
1301879.5700007
1406653.81998742
1331526.59504481
1328875.39499893
1239330.47499163
1334907.10999436
1381539.21496783
1289262.129988
1216806.1200132
1291801.66994935
1374419.76500613
1287476.70000844
1313960.64003084
1298398.08001036
1377324.53998882
1271128.95498428
1340165.59000438
1312645.17500371
1235190.90002249
1357701.64999216
1376839.36999
1344665.44499394
1288751.79502767
1351878.73501336
1424800.84002099
1400644.13002543
1408817.91501867
1366758.97998415
1394715.74001501
1271776.04000839
1301336.54499802
1292011.62501777
1321836.44001959
1283484.67500287
1303847.53500052
1288707.20000199
1340814.43999646
1295162.55999754
1329933.67999639
1317389.6899696
1315234.95001086
1270590.77499697
1314843.87000334
1320354.52002107
1299112.86497112
1351132.37999718
1166145.44500946
1347369.28001805
1341281.39496271
1373056.7299848
1271574.58003534
1235274.3449899
1267568.64997616
1310805.96998623
1288579.13002741
1273380.81498705
1273499.64998542
1245380.77499569
1316595.26999315
1286122.54998804
1293890.80499167
1406078.75001454
1382812.56999861
1335721.04501035
1367667.69999105
1254831.64000743
1294949.07999655
1443614.10499741
1263756.61497542
1264966.97501382
1343294.78999268
1367765.06499028
1313392.71001469
1275566.76502475
1335331.11499112
1252601.58003235
1243294.59499954
1291122.84501991
1244773.61496858
1248741.56001286
1413514.99000871
1321918.38499024
1412212.78498188
1232457.30999565
1408551.3149965
1401873.53000133
1298073.44501301
1257033.04003013
1363410.13501716
1350871.01501177
1258936.96500451
1296571.49999073
1403283.51502238
1361814.48001623
1242244.60496219
1351664.86999482
1265398.60998268
1361999.23999233
1396201.45002407
1328961.90996501
1300620.62998364
1361054.31498921
1335999.50498193
1293352.21999131
1335139.44999041
1374336.40501038
1325652.13502157
1370930.5649962
1393981.27998526
1280314.42500501
1282607.84001757
1375301.9999866
1352667.34501744
1314786.95996847
1302382.33497678
1369293.55000132
1380519.17500782
1348544.01000617
1414870.50502518
1230643.429997
1379999.5349996
1229385.63498908
1382179.85998262
1274900.83500206
1264138.37998512
1318194.07997468
1266515.55499968
1420190.76502951
1325336.47502104
1410181.41500069
1318261.9250062
1255599.09996615
1299274.81498186
1350638.31998977
1313069.83498291
1353328.11999873
1357127.14003191
1317272.95500584
1337903.56998413
1428040.66500531
1379277.36498583
1336946.42498942
1279236.94997975
1345627.60999412
1299507.18499465
1414455.69501327
1313894.78001171
1313737.45005237
1274448.65498084
1414206.26502197
1298764.26499051
1283630.07501494
1329152.2449606
1410125.60000586
1315287.75499693
1337219.40998505
1270077.09501989
1230323.58500766
1311781.18997527
1293915.9900007
1333127.23999867
1355876.82496602
1342600.29498866
1335572.21999197
1256777.43497724
1270035.16000451
1376830.50999687
1283934.23997101
1366274.96999933
1258272.92004437
1284788.27498721
1342786.84498675
1242165.42500742
1357947.14000359
1357552.51498197
1282523.41997784
1417935.08999783
1371426.72001213
1370771.00501001
1278223.98001135
1309863.71998823
1314220.86503569
1398888.0650097
1324567.95501279
1341684.60501666
1409843.61001646
1353573.82498545
1383555.06000548
1369782.19499834
1360969.83999843
1300703.74501534
1254262.80001395
1329682.61999388
1316896.62500493
1225817.0400072
1394819.555
1306756.09000609
1278323.84003166
1255791.16999964
1348002.89500272
1436239.69001162
1370083.27999938
1387476.9150091
1349282.78997763
1338433.92500516
1379129.53000178
1244515.26999604
1229765.21499573
1343253.96000566
1279960.2200036
1391137.19998669
1351413.4450283
1387070.44999421
1326467.87000868
1307236.77499603
1259139.18
1211791.64502241
1283666.89002488
1407581.49500444
1278562.00999987
1379455.54998184
1265726.95000052
1354157.31499259
1305708.94998031
1368076.29000617
1355709.66498591
1234199.06499581
1272009.24002576
1285620.40496686
1318426.45999045
1309447.40000935
1271533.00501943
1252265.53998401
1283881.6750117
1246459.52501627
1296610.93502262
1262576.09997358
1341319.53001094
1349221.78001104
1316546.44002538
1313581.79498663
1313905.2899858
1360225.95999772
1342623.17001359
1337414.3749945
1381132.21501149
1377324.05001743
1358709.64002317
1255984.89996473
1256439.39001612
1303619.81998663
1175636.82497628
1264048.97505045
1213336.5199809
1350734.05000271
1246199.17000142
1415309.33499487
1414403.57499733
1432998.52500522
1329903.15500583
1248005.1449994
1351268.68500358
1265160.7450065
1369779.81499376
1370643.62998237
1300955.48499175
1308492.26997509
1289075.60498987
1301352.12499786
1275905.88498248
1276648.71999532
1322447.76994966
1362594.02501898
1250184.28499821
1256986.98501631
1316413.23997987
1329460.59000227
1289245.65500923
1309212.14497188
1313040.26001508
1303535.89499736
1347301.77499194
1343611.90997598
1344625.4099977
1273427.68998623
1316403.33501166
1342526.59000585
1326693.98503242
1408347.51498641
1293268.54000607
1418349.28001669
1409498.04001381
1299851.39500475
1346073.37498552
1244439.72499468
1325703.92999876
1409385.13998959
1309438.78000255
1268940.46001583
1285871.35001782
1390683.76001737
1263802.73997667
1265541.53500123
1360588.92000124
1266442.46000711
1289489.54999281
1394848.4550068
1349578.40000185
1365333.36500957
1304918.68499525
1234655.40498455
1379862.85000044
1256957.86001127
1341908.17998625
1331674.12000684
1247697.33998847
1312062.72502515
1334127.4250193
1313574.18497834
1375421.900027
1234778.99001063
1316459.59001115
1300689.45996689
1315403.35997856
1321408.98002566
1324576.54998417
1375191.53499174
1342427.01999161
1330769.51501522
1290753.97000288
1307631.1250204
1293242.98000498
1250282.64499283
1349263.55002746
1318227.47000327
1311274.0249889
1290517.59500919
1277276.61997992
1276209.59499656
1365153.66999317
1284310.72499097
1295873.490005
1230710.72996981
1317405.66998924
1288179.56000966
1333047.789991
1305198.24000546
1353138.98000422
1344851.40497979
1326371.07504062
1409282.46498664
1384817.47000206
1252436.35498833
1310465.9049899
1325360.64500926
1353522.01500999
1233267.55499194
1278109.81499704
1346407.0500273
1358168.14995375
1192232.09497625
1280790.83998329
1252025.4850099
1246067.76498814
1263579.52998922
1282646.80999056
1271800.41998331
1340150.29002323
1288397.0049948
1317528.5299981
1382771.90002364
1279333.37500039
1291512.43501168
1294892.93999272
1345512.61499074
1300790.9099855
1251420.37497836
1312256.81499338
1261923.16500008
1278803.95998963
1363330.23501502
1357523.4100007
1369031.49501563
1266703.76003052
1265407.92001678
1317806.88000004
1241121.97501595
1376963.96000282
1390299.36499559
1340313.74000746
1339172.6149725
1202143.45502993
1276483.29997705
1320352.85500301
1227123.39996934
1367462.04999337
1299266.85501708
1268950.55499768
1404444.43999051
1302299.54996723
1307933.33001033
1296634.16998936
1305147.74000409
1253586.18002967
1209098.77498566
1335737.31499911
1386094.72496206
1270094.30500019
1278434.59000342
1260125.46500676
1338338.50000053
1383404.40503515
1278942.98998254
1271405.62499513
1276631.88503682
1272037.50998451
1215770.83500674
1445983.58501216
1332548.63499474
1346643.96998684
1293978.99994003
1303605.20998546
1299062.82500233
1325232.25998632
1267413.24500921
1428424.11501671
1296570.41000688
1299526.35498451
1357140.38502003
1290738.46998739
1350328.2799879
1363084.27000886
1260684.65998447
1249395.42501387
1352024.14499232
1306004.93501221
1372048.21498899
1279614.85500354
1396228.88000198
1358970.66500085
1309435.50000581
1349894.46498663
1258214.53499034
1361496.0699971
1335378.41002401
1345323.01001708
1383907.59501593
1367236.23497972
1351939.50998165
1327551.41000637
1240377.40998442
1317003.52501922
1271174.51000752
1351366.96000213
1299395.11502394
1380694.43999907
1308932.83500892
1256288.45001241
1362419.34000095
1360460.63499216
1335271.26998192
1211043.76997961
1398081.21498732
1318243.43998182
1355789.20499866
1326716.9350185
1259041.34499261
1318756.93499508
1405702.34500494
1304112.01001601
1379313.11499559
1280381.78498934
1322243.80498759
1360872.81499956
1332913.97501401
1330354.54999915
1248649.390012
1235211.47001687
1288980.35001665
1314009.09500689
1318467.53501309
1315060.21000115
1345157.74500824
1305795.51499623
1309819.94998414
1288646.38002891
1297877.38002334
1319119.09999782
1263668.0299946
1362395.43499137
1308172.89498694
1248261.02500965
1300751.05501441
1315359.95999707
1268993.25998337
1292276.52499531
1307304.32001219
1335065.15501881
1216456.4500039
1364925.85999047
1312686.09001467
1275073.74001772
1311847.46495497
1434775.41499331
1307153.33501478
1327652.28998789
1432334.25500743
1307419.68998618
1257724.00999761
1284122.07000453
1360771.5999935
1272961.28498512
1297469.30498906
1430515.70000291
1319508.65497974
1296436.93999582
1270708.62498538
1321217.29999019
1282705.89000583
1425761.5900041
1312381.44498201
1323981.37001708
1350887.14499545
1298746.81501704
1325554.00999057
1323149.89498803
1284809.0050071
1302187.88501566
1250506.02499813
1322730.00499122
1366170.16998252
1354905.94497713
1413113.36001575
1322585.68000307
1402969.95499826
1322210.79500661
1326492.79499485
1387939.70002549
1414886.2449847
1281596.35999437
1350138.43502821
1317549.77499106
1332200.78998737
1294031.45001208
1332878.67002416
1388767.77998619
1336380.6500144
1317016.93500572
1291443.15501609
1293683.95501308
1359887.41500192
1297014.95002135
1324480.86500153
1310943.68001835
1337097.02998091
1312041.08498476
1375722.08503903
1445672.96499101
1370900.37000341
1216261.10998946
1360066.87996064
1269526.41995261
1285195.21997569
1339930.18501161
1429548.91502734
1366264.685013
1394409.65999804
1330758.95498291
1408850.0399814
1307978.31997342
1319311.10001584
1416217.3149945
1386379.07999713
1294960.58499973
1336962.37000558
1131858.14498901
1364644.91499569
1385137.71498796
1319326.83001298
1304093.3150027
1350411.76998264
1310999.96498103
1344008.86001082
1282748.35001775
1261267.02501124
1207250.76001325
1323088.76000122
1254808.12999251
1294695.50501341
1324654.73496957
1293435.76500363
1298388.96499261
1293480.49501173
1318241.68501259
1372261.85000798
1265336.83502257
1352289.03998433
1335178.90998671
1291090.23003017
1392142.60000964
1325138.01496403
1335589.45000883
1268322.38997338
1362396.51499749
1298455.39500851
1269398.09000483
1261347.64998106
1282318.18999328
1327468.29501614
1283607.36499834
1350143.50999501
1330003.52501248
1287345.10499156
1278739.69998358
1293278.36500675
1281452.35501073
1367680.98998112
1243800.41997215
1325746.5800018
1326512.02994499
1281194.71501493
1302568.34499709
1355078.98499526
1314561.13001389
1312665.60998454
1339214.07997307
1340088.52999403
1287466.86500459
1367981.71500299
1251237.32498817
1415101.50000278
1279487.2550022
1364592.53999689
1309976.1299947
1321112.62495303
1326525.80497704
1295688.61998146
1321487.39499879
1347877.69999805
1277953.76499765
1326652.32500029
1221261.22501891
1299543.05498507
1289399.07998241
1272207.27000217
1388410.10497748
1405190.07999283
1238978.85500027
1319352.08000147
1205713.28002179
1346067.26497276
1381693.1799834
1330866.89500094
1357216.21002126
1277761.44501133
1272678.24499761
1275906.0850136
1319886.39998545
1309300.80500911
1338323.39000585
1382904.75001794
1313409.30499962
1357971.27499146
1269126.93500494
1294666.86504741
1318958.2900111
1300777.5650125
1322159.47000917
1311628.57502458
1233280.90501417
1311209.09998089
1383671.29999615
1312077.82998655
1306469.49997464
1258685.14999851
1290065.78501668
1339680.98500006
1372594.39996982
1291311.90997449
1297623.50001532
1310728.78499906
1308530.76002426
1306439.89497319
1342713.17996349
1343202.27998455
1327771.99001314
1264759.11000171
1256620.98494447
1268852.28999254
1305904.69001969
1340477.04500279
1324699.34002952
1302536.395006
1330551.60002701
1306535.04497335
1237521.15998229
1302558.27001044
1321476.11500407
1223304.56501564
1351135.03999515
1359468.18501904
1429951.98998124
1256851.55500072
1335397.86996092
1266275.95499584
1235782.65498923
1341701.1950457
1333465.69499367
1340693.21001594
1293921.03499416
1203389.64996638
1266243.20000872
1340609.71998609
1267209.31500073
1308062.00500214
1277079.31503965
1359970.05499715
1254089.54999801
1419809.75504049
1414819.99000746
1302518.8299823
1295126.14000888
1348630.34001165
1327260.15999644
1324251.16997261
1306463.72002172
1269273.7099918
1315044.59498889
1264657.83000526
1343698.05495146
1254663.27500404
1290032.07999834
1320085.39999112
1207767.83499916
1300330.0499953
1296854.3349962
1342941.92500065
1314594.47998496
1343171.18001011
1255103.28000024
1295698.50998958
1343819.69500494
1373334.03499744
1326532.10496221
1331559.46498504
1355732.98999797
1329639.67000703
1359535.16501185
1313899.18999183
1278169.33000774
1289225.84000214
1341539.10499231
1287456.62500371
1268815.42501509
1328618.73499653
1287329.13998643
1272963.76499797
1336691.82501996
1395921.02003792
1262449.39001629
1217684.43499711
1244247.15499866
1332236.58497431
1292142.79996525
1364577.75499668
1440306.11498307
1375702.64501295
1332965.6749794
1270166.24496268
1229613.74499031
1323481.52498302
1320888.16501501
1264458.27498077
1334537.81001269
1326542.13996744
1335130.69497619
1338571.16000877
1239354.82002779
1238943.2949939
1362123.89997491
1308078.80498424
1371037.51499377
1310256.69000811
1301891.37998674
1323129.32499828
1303177.76999614
1373225.72497023
1288772.96000829
1381619.9850115
1211030.42501506
1355482.29496544
1293422.12999276
1309149.98499236
1333306.13501634
1283603.26000145
1271324.03002362
1286556.25998493
1338175.50500558
1291465.36498003
1344100.44497748
1453723.79500381
1345924.16497867
1268381.99997257
1226707.6949754
1284804.72998881
1353134.36496607
1366047.09001413
1313066.66997532
1274905.32996583
1369914.75502082
1338552.80000818
1234225.31997137
1325668.31998575
1331854.77997417
1299934.51501558
1213932.06499709
1299802.34000516
1359790.09998133
1365350.54498507
1279687.98997268
1256062.74499355
1320505.3399851
1338371.85500841
1365179.6799884
1331905.80999585
1354773.17500852
1331901.12001142
1312830.48002588
1300209.88004273
1284929.33998833
1350181.45001466
1415345.2399828
1308688.07498451
1254297.94000623
1317468.46501888
1386031.4449872
1321059.48501469
1315291.03001121
1313084.09500778
1392875.18500905
1260704.11996531
1408314.85998519
1351837.08002236
1408074.11500311
1368023.14998481
1349310.15001151
1429188.18001258
1320509.7800082
1280630.65500743
1345203.73499093
1270262.96497781
1362190.74501778
1386216.83001292
1310429.25999948
1284094.92501991
1279497.04501917
1236716.54999388
1238258.87496805
1381400.44500388
1294475.86000188
1334035.50001198
1389332.89002493
1317989.84999264
1320725.21501549
1269212.5299895
1330455.11000169
1291910.30504359
1434574.7950069
1285825.2949905
1378247.05502333
1373654.25499048
1252758.16998744
1353735.10000168
1412447.34998149
1326502.24500209
1285429.63500154
1338302.5349735
1365246.96500136
1238153.6299928
1325414.83498925
1273164.74500288
1275032.49499217
1220789.82499612
1333829.99000875
1288711.10500373
1318170.17499886
1315596.3499872
1243387.3949953
1322482.61499588
1274054.56500417
1331385.05999967
1318551.02498073
1300004.23500919
1290844.76497881
1383347.04003771
1301948.57000226
1297242.68498922
1314375.20000653
1290334.90499071
1282065.65499428
1356348.22000856
1289572.9199973
1366179.700011
1417203.03500239
1263071.60500973
1317359.05500637
1362326.04499484
1411881.48497701
1326599.33504367
1403440.96002068
1311674.04998429
1368784.5500237
1336805.46498704
1359006.29000621
1374464.28498781
1260633.43997972
1301365.94498063
1288050.69999105
1374091.02002872
1189162.14499719
1294534.07501323
1331489.35499597
1311712.88502244
1299518.37002208
1261337.02003205
1300145.03502491
1363580.89499848
1288487.97499963
1332232.47501732
1376901.28001238
1303659.02997716
1277545.21997682
1331085.19000883
1285905.89500349
1266656.27498235
1302716.13497728
1383431.25998246
1251682.3299735
1381405.62500225
1328111.630031
1322664.20499836
1314957.32501864
1297239.89500326
1362278.87000308
1385332.23999528
1288264.18003607
1272811.09000589
1390714.51999468
1304325.41498161
1327204.98501146
1381815.22002379
1431776.49501411
1263492.62499721
1306627.26498951
1314519.14501154
1371441.02000545
1261673.81502609
1341182.33000061
1349208.62000016
1316857.36501846
1241191.18500843
1299138.16997972
1283305.38998985
1382602.49499785
1364069.00500363
1401083.27501491
1321447.37997275
1313460.03497435
1400278.23002039
1346333.01501925
1274577.23001802
1248664.22499579
1436847.8649924
1355933.42501741
1286981.5999887
1283581.86496636
1325691.53002568
1276494.05499374
1271802.10000465
1246411.93000835
1284673.44501301
1379942.29501569
1319284.81499725
1310233.28499855
1377108.78999854
1314109.73002157
1441277.75000441
1364580.49500879
1254390.7050036
1292476.88501278
1309090.15000165
1242991.59499879
1341570.90500628
1400941.13500894
1259732.99002183
1299630.91503717
1338144.43000351
1373611.11499326
1300782.18499368
1409071.48001178
1268496.25999573
1363175.46500246
1329394.16999215
1381924.76999867
1422316.91000174
1305049.98997967
1331706.66502001
1185133.04500855
1435017.64499522
1300399.51499578
1351710.82501054
1330423.5600361
1300949.6000111
1343268.97500321
1310735.16500583
1295229.18998218
1353522.01000525
1340539.47999258
1322638.37498906
1386232.69499797
1341006.46999896
1233354.75500043
1306305.67998879
1212156.93501672
1306880.64000614
1294639.67998415
1207767.22501167
1388421.97499501
1248748.94498354
1226570.13999867
1307369.39001657
1362353.89998331
1290905.88499447
1277847.87499939
1380640.10501623
1288416.7199796
1291339.00002098
1240687.88000008
1257824.37999268
1306092.7700087
1310242.72001428
1369509.3000265
1355408.57497566
1285492.78998301
1304429.2800006
1383036.20501931
1293187.74999171
1297327.56000463
1324237.72498741
1269157.54502847
1309803.96498783
1342253.05502452
1347946.78001692
1310948.37001316
1295279.24001658
1372440.24001564
1311517.86498248
1307959.41500884
1264967.48999137
1273475.23998722
1436232.72002068
1374816.42998364
1336748.95999594
1237063.43498412
1332846.93000694
1354559.72500506
1235012.67002264
1319245.36997054
1322030.7950004
1334648.34499498
1352037.04498942
1277755.70502485
1280794.25997395
1288337.50000607
1295753.97002295
1320207.07001533
1288559.19497683
1339542.82496919
1327873.68998457
1269206.90499707
1372623.39500769
1348914.4250069
1277572.80503638
1390943.64500577
1367824.33997626
1280551.35001849
1354213.34501433
1360314.99499636
1280245.80000001
1214017.28501041
1340034.11500242
1381754.53497943
1312799.08498692
1289361.10997974
1411059.43999302
1291435.68999039
1328157.50502213
1422513.59996912
1337471.29997275
1338534.35996761
1338120.31000397
1317411.309992
1305366.54999928
1304582.64501561
1350814.46500666
1373038.07003056
1367769.20000114
1378180.75499479
1386079.10999845
1271892.26997736
1302026.98500009
1241941.94003747
1363056.98501433
1360415.55504467
1302953.37498954
1265010.6199917
1275232.34501138
1340798.47001536
1337241.72498809
1296737.86499102
1405765.65002657
1329676.36499697
1231861.04999924
1319960.44001227
1351209.02000691
1271021.74498464
1384074.75500876
1367006.54002635
1361085.93000068
1314954.76501084
1349118.86501492
1386161.84999624
1307303.39502491
1259608.25498241
1258722.26001886
1343309.51503039
1374970.69499592
1408713.20497579
1266132.87001494
1376874.03997607
1319197.21499181
1257366.99500339
1351063.0500023
1297128.52999281
1343625.33499132
1282256.02499489
1343545.63501238
1255972.29002524
1255067.12497612
1364450.4699933
1385003.66496714
1334243.7150195
1304922.79000526
1298370.27500807
1390956.94499917
1353884.45499965
1274776.28501513
1292520.87500672
1314660.82500553
1394322.17498523
1382194.10498363
1335758.59501007
1284637.30500872
1289644.36001262
1383415.67500144
1330070.07500367
1291047.43497143
1336507.07499517
1308921.91500994
1320981.98499843
1311355.34501323
1318457.13501332
1206869.20498334
1364197.05999074
1274469.45500739
1353621.51000763
1349137.94000256
1303370.24998247
1359426.24000013
1331045.96502824
1350485.70500598
1321819.90497896
1415708.04497548
1394586.58999054
1295467.11001772
1318063.29500127
1346056.79002169
1291026.42002225
1340802.10502118
1436146.32999571
1298138.06001539
1326599.41002541
1292397.07000683
1330275.27499082
1318974.26998971
1358499.0099876
1259948.44001183
1300779.25500557
1249381.21498732
1279480.48003384
1288712.5250042
1226258.08000446
1230201.53498844
1332550.49503638
1289099.94499576
1324689.68501523
1337330.06000829
1278880.90502088
1283529.26998831
1285413.77499799
1402794.40002242
1342644.4749931
1414662.03998073
1292183.72499472
1396684.63997081
1327909.29997982
1284010.41498976
1339051.11995446
1286912.61001508
1373327.0600187
1382664.17499551
1303554.98000981
1315972.01999414
1300060.10002484
1462372.10498697
1334878.18499139
1354321.57000228
1364252.55997638
1281328.5650103
1341476.44499311
1289676.31499054
1257697.00501082
1244772.16497462
1258520.84997706
1287823.19999844
1331229.28999292
1367340.45498445
1318916.66501565
1264053.29499362
1401725.92997654
1321990.74998738
1380180.05501187
1376119.18997825
1301238.79497739
1310617.12999083
1326372.29998322
1338715.71497226
1326768.89500416
1348617.12501163
1371598.16502552
1384828.81998922
1268926.87501244
1303395.29001642
1403020.25497786
1268009.11501863
1281064.78500794
1336706.42502079
1309958.98501082
1373860.28000103
1272257.1699843
1282983.41999443
1326239.60499088
1326754.7149843
1314774.10502879
1281640.78501935
1359349.78497213
1369538.01998862
1376531.01503016
1328056.62499312
1280721.03998383
1363867.16502966
1387367.00498911
1287016.51998657
1305726.07999717
1326066.39000689
1395959.71497108
1353070.80000953
1288580.5549938
1370714.51501761
1392738.75500153
1256599.34496386
1215778.91998937
1216773.28000686
1384131.59502002
1298531.68500285
1293043.59000527
1419808.72501307
1364415.45001052
1292375.36001649
1349512.21499302
1319218.19000805
1242786.15499148
1322611.7150087
1362433.46001066
1347054.97500177
1362213.4849703
1358953.28502847
1321246.07000711
1466743.79500415
1320876.17998439
1365693.47999697
1266960.68502137
1249340.60000669
1378958.32999091
1328794.65998702
1323777.65497857
1350639.85500606
1318846.41498839
1282012.11000794
1338885.21498631
1374517.87500465
1376483.63001682
1336265.4499993
1283193.93998446
1278446.43498318
1327731.75500866
1252346.30997097
1386557.10502018
1272353.56500973
1317632.4949973
1373184.54000725
1336403.3450119
1456458.21998702
1310702.0850354
1411721.77500319
1340672.69998985
1308988.99497756
1356313.68497977
1385733.16000936
1345793.62997724
1242184.95999452
1393776.92000249
1332955.99497495
1333678.74501961
1217619.04499168
1305880.06501038
1254317.26998797
1290235.32498407
1319840.46496368
1268087.83497595
1334231.66499129
1382383.2849945
1336092.27500337
1354869.77999403
1323729.17001064
1382068.31500625
1341913.78999452
1390299.66498906
1319895.04501257
1272043.67001921
1337392.55998814
1345615.12998502
1274850.12501605
1241151.01499133
1358416.61000771
1304069.89501003
1323327.9100077
1363930.88499448
1287062.67997458
1307388.87499207
1249338.15501265
1380625.57498031
1431165.79499643
1257186.43500114
1248172.085024
1347072.08500569
1314427.42501496
1375679.67500213
1375997.58498344
1339849.26499018
1255896.19499348
1244324.6699947
1282457.43498101
1385373.73001388
1444072.39500297
1280885.87998136
1303574.6950021
1436165.51499377
1338142.09000113
1274545.83500053
1244416.23499895
1284755.37499779
1300720.58001523
1290726.59997151
1288627.88000222
1306044.75998028
1353135.00999653
1317088.07497259
1393753.20501769
1304852.84003594
1268677.95500725
1362108.7300305
1362638.74000038
1269091.44000553
1427378.34
1278131.41500883
1220198.61499763
1305668.38003582
1281777.50496124
1361757.75996623
1329855.48999563
1301272.10998014
1308602.6899986
1333515.78500213
1407371.72998981
1313088.92501348
1205748.25000329
1297717.14998028
1337570.77999146
1250847.21999783
1262666.23000806
1276624.0850103
1250811.48498615
1292562.47497051
1375199.04501707
1310952.57499044
1327071.01502093
1270050.27501743
1322932.19499524
1329320.75503497
1325714.87498859
1234091.04998085
1320232.94000271
1226546.4999667
1371883.41500348
1303203.35000536
1327800.09002045
1365425.97502704
1297731.02504348
1356402.84003679
1271548.62000589
1367745.46000811
1390269.564969
1364325.67998095
1361973.2449761
1363591.76501571
1309566.8249649
1393202.52998472
1365740.6400042
1349212.57002146
1337988.79999898
1394260.18998413
1381731.68501882
1242099.22501261
1334583.39501128
1321330.61001791
1419692.84499952
1283409.61498607
1310723.11998731
1273597.32499341
1266546.17497219
1354823.95001172
1271660.41003271
1372162.8950164
1391425.85500651
1282101.00000486
1355688.13501394
1320229.17002809
1256479.37002053
1319796.67499003
1350266.35498182
1363216.7750107
1400304.57999391
1375073.40499249
1272214.09497146
1267033.06500232
1377844.76000035
1295093.20002596
1256572.50001223
1360500.26998778
1354223.43503397
1352580.36497788
1350590.63999099
1362675.13005032
1300631.7950129
1279188.89000877
1261982.54000717
1329044.25999867
1235892.67500149
1397914.92501829
1299635.95499965
1257194.84000113
1311750.92499219
1394195.24499924
1222413.34496535
1294293.62999699
1363919.57999641
1295788.52999908
1275061.00998245
1301282.02500408
1311236.44499064
1301468.40497836
1235448.69503124
1279007.19998726
1205563.05499764
1267357.22498774
1359017.21998501
1351823.53000773
1299618.11998417
1286598.5900313
1298213.65498513
1286600.12001526
1197445.70998683
1351595.47497912
1389553.73501257
1368665.5500131
1373894.03000728
1397278.73501287
1339083.02001543
1328265.83499712
1231561.08001822
1296881.04999457
1319783.67999928
1365923.59500219
1452555.30000477
1358067.92497133
1311449.16499601
1309505.26001629
1300516.22498632
1338436.86000787
1322599.73499718
1269940.1700147
1302361.42498807
1249518.12500033
1361215.58999491
1229513.59501329
1376414.79002673
1328716.70501268
1347818.72001237
1371314.52501276
1302178.77501934
1237331.09502076
1336283.91000381
1335659.88499593
1332226.71501009
1280185.5750049
1413305.36997869
1368444.29001865
1267401.01498551
1387912.95999466
1297481.85000848
1281520.52500924
1340308.93000277
1247435.19501489
1289132.01000499
1402067.91998164
1298151.47000156
1348977.56000712
1371829.65001054
1336213.8850129
1356385.09000296
1300522.83502459
1306820.41500412
1365621.1700097
1314088.11997679
1374392.31502585
1324536.98002312
1396756.18501183
1289257.55498245
1307914.89502146
1284298.3950378
1378516.98499371
1294706.43499322
1257472.2799971
1296434.26504606
1273572.82500039
1249942.23998328
1369922.63001691
1284547.83997224
1349175.00498223
1371932.37499284
1367406.85998718
1480877.61498928
1408216.14997953
1372722.50498663
1262620.12500323
1286672.64499908
1352132.67495852
1243023.0749961
1396627.57000359
1327327.0349898
1356139.64503244
1309206.70999304
1262921.6850035
1325986.57999818
1330743.27500052
1326244.47998271
1262898.15499548
1269263.15002438
1407445.79499667
1285333.00000645
1351321.99000669
1342882.18498677
1429762.52997448
1481164.20498093
1402670.74500347
1355225.99498984
1322600.98499262
1345381.6749969
1350284.3849839
1311388.28002118
1316681.99000071
1367461.86998331
1312742.73998015
1284252.89499902
1329558.47499033
1354072.19001489
1224314.07000716
1319915.60001182
1378659.17999132
1329650.44001704
1346069.53000457
1246828.34001411
1231046.33001165
1188816.39998695
1312728.90501469
1303451.03498859
1352602.91000021
1289364.70500491
1281004.54501738
1350741.06502976
1363451.23502326
1211299.05501434
1384812.8150129
1305987.56496084
1284089.97501333
1351062.18000263
1389815.31996718
1349091.33501617
1215219.71501744
1290839.82500805
1273757.57499896
1328788.98501106
1375863.29502931
1332517.06000931
1339352.48503631
1364609.92497823
1316921.23500473
1386309.44500904
1295848.69999336
1260680.77000043
1300017.63001228
1289325.43998738
1311554.47996324
1318194.41997443
1279400.60501459
1339345.33502469
1304391.31998761
1293436.13996877
1340498.29499198
1248078.80998223
1329641.62498689
1327080.17998806
1314461.26502064
1177643.25500254
1265153.49999027
1267411.31499757
1355083.07999701
1364371.85499962
1368454.22500691
1292462.47999295
1291764.15499136
1312360.88498946
1358081.67499787
1281154.77001516
1402744.77501495
1268162.08998767
1287069.38997945
1427188.16498121
1291897.47999576
1251050.37503871
1263346.62497125
1392706.41002097
1263826.05501535
1283631.56999885
1276461.46000368
1321977.92503762
1263390.7249908
1331750.61501879
1267284.97497063
1327586.83499501
1302167.81501921
1346821.4200087
1383485.07500876
1347811.69001225
1291394.14501042
1356022.09998392
1300258.12998295
1330240.34999084
1278455.06002621
1303611.23999439
1328455.84499741
1339719.66998666
1279805.91000275
1346971.89502794
1299457.77497364
1345093.44998946
1342498.69497981
1318489.05997887
1326780.53498491
1437158.83500624
1382353.23999736
1319885.61500044
1336363.52500581
1302712.37000081
1406910.3549903
1353615.84498713
1305434.2699942
1410382.94997514
1270939.16000548
1336435.23999988
1362905.85501797
1261625.42997338
1297962.38001924
1421976.85999779
1314619.00499185
1218496.14499287
1301290.11500766
1294669.50499501
1310121.90496798
1358300.37497444
1317148.23997796
1349364.85499025
1280894.71001509
1243310.46498791
1421003.8700183
1330852.00000728
1316669.32998539
1394870.92496781
1273309.43498456
1349536.77499447
1390571.06000433
1288843.59501602
1312011.58502138
1305553.38497554
1307119.0349887
1297334.32502359
1288231.82499493
1284626.91499253
1367699.79000355
1334168.90501355
1272688.88500431
1306279.94498126
1295047.34000672
1331067.27998328
1342608.09499228
1312687.84998412
1421071.70497308
1309709.08500638
1241518.09501048
1316659.25997908
1449541.57502352
1349683.92503149
1310842.76500034
1378003.43000692
1277504.82499427
1300320.09998765
1397951.0549824
1440116.10497619
1299251.23500987
1342175.35000041
1350093.7899941
1319879.68001848
1303819.83002309
1340037.72999188
1410873.44499786
1313826.1950215
1312307.35997601
1300625.88498868
1300099.43500622
1319331.48002284
1277794.69501848
1231787.99001403
1319386.46999581
1366753.55501625
1366067.7000229
1320219.97503366
1269129.4699676
1286187.96999171
1286736.14496889
1212067.47000376
1316974.95998054
1283419.65501923
1294879.06498402
1339619.43503269
1301272.35500636
1378036.0450003
1336665.16499498
1308559.59000809
1415050.84503205
1317887.53002712
1208734.96999756
1320271.75998912
1251973.33499722
1343118.53999082
1354790.41500958
1367336.4000022
1299172.07998119
1300070.13001152
1381187.57501465
1272365.58999229
1362109.74000833
1322494.91502895
1259109.20497035
1344091.3349805
1279024.95496768
1292687.77003394
1406530.79500481
1362490.65500516
1336546.51500381
1322417.98999088
1296200.42499486
1285156.73501271
1352349.83999938
1466760.32498664
1363855.63998194
1379886.81501402
1299179.47498217
1273919.11498957
1370310.63500625
1374066.09499617
1308965.89498235
1235700.26000809
1409933.68498689
1303930.33998983
1339897.74498232
1279626.72999421
1324405.07998623
1274356.74000377
1387658.48999609
1294231.84001108
1377427.43998725
1354733.71000022
1294518.38002462
1290949.17997154
1288416.62999544
1382226.54500275
1294926.29997126
1372054.22998267
1330373.6900193
1267745.29500791
1305390.80497187
1397583.97000853
1424161.5900276
1349841.70999343
1295073.3700091
1346915.81496213
1326903.99000674
1337462.68500002
1343975.11498779
1335173.80500053
1360380.81998883
1300439.3149989
1360147.56999359
1318150.07000548
1298007.07001063
1346996.39497848
1396701.47999544
1293539.60501937
1354828.92502868
1369682.01002049
1384028.88998145
1323053.02500881
1281522.44499388
1303045.71499712
1397920.81001901
1330702.11500046
1262879.4800001
1291734.55498051
1356243.32996283
1241465.54000146
1373727.04500894
1319131.18499134
1337840.65499619
1270354.52497644
1387281.19495987
1263653.47000117
1282045.56001551
1272648.31001727
1414318.06499166
1437580.52499589
1230671.51499401
1281773.96003068
1403000.65502171
1323777.21998283
1356659.83000289
1357821.01501042
1358222.81998632
1293639.32499987
1357018.82000885
1363744.05499801
1253323.6900313
1273887.04001166
1283741.01000025
1246750.42500142
1268294.65997901
1319577.0300004
1272055.43001425
1285004.89498612
1307547.88500929
1322191.89996867
1315103.40498887
1229504.99500059
1345855.93498981
1312434.60000598
1300602.2200217
1292318.3549989
1287407.7799831
1261476.60000665
1309366.87998971
1339406.76002625
1274906.22998132
1241352.8850082
1298322.81502423
1272700.61501078
1311484.15501743
1331583.32999468
1292445.30999763
1347720.86002208
1300464.75500674
1284555.7149912
1299623.08002868
1216585.14503002
1265935.52499006
1296675.75499985
1326797.58501863
1268273.7049925
1271440.39000259
1306070.3549978
1232429.94498404
1291836.77500184
1257394.04500937
1402255.9650082
1318339.23999204
1255262.34501545
1381985.11503091
1355861.49997705
1317887.88000872
1315775.53999946
1389173.89001121
1367725.22502341
1213569.48499631
1383317.82998796
1312179.17500581
1321163.32998509
1294045.84999867
1376390.14500521
1280915.94500251
1293366.02998884
1299088.38497902
1316320.17495943
1278066.75997496
1339463.44501824
1340103.35999056
1345253.32500603
1289715.16998415
1363740.67999667
1401078.27999247
1292666.67502144
1307805.53999016
1266936.65998904
1259539.41502431
1378504.79500337
1331906.20999717
1332669.670003
1287360.24000603
1272086.8950091
1254723.12000122
1291281.20504754
1433836.02999511
1381802.09501713
1317479.86997407
1281637.42998695
1312469.41999275
1296709.46496241
1338350.42499928
1301667.97003113
1389596.62998165
1352365.07003708
1278783.30500058
1314912.43002747
1316771.31001577
1334192.44500781
1295169.50998074
1348255.97500088
1328123.4650119
1270337.31500176
1252327.87998208
1286530.25502298
1389562.75001741
1293503.20497056
1235047.52500075
1361726.69998963
1315058.17496901
1327398.23998402
1300722.41499403
1285673.40498276
1286709.70499079
1323160.29500213
1303164.60502522
1333537.55999255
1118274.97000813
1360550.94999518
1362207.15999309
1307063.20999995
1375636.49499281
1290616.80000601
1318582.23998831
1373426.99499332
1459299.05504065
1315073.11499385
1321123.12001113
1268953.33000193
1317260.98500612
1311204.00500903
1226480.97502238
1326040.7799888
1301216.38502737
1311690.3450061
1303037.0649794
1308619.17501377
1432769.62000056
1337575.79499091
1316100.54500978
1325030.76999106
1407000.20500636
1309512.8249942
1242043.7150012
1343428.08994576
1273115.58499481
1316847.83499571
1271585.13500408
1403046.76501614
1383907.63502087
1298450.29001386
1322316.01501851
1298128.59002421
1288429.30499211
1285831.15000799
1324213.98501849
1324180.14002391
1377591.32501588
1300987.85001574
1232803.9799939
1275986.90002691
1259393.18501102
1385890.52500595
1331489.99999648
1302874.02995996
1339902.39000075
1315055.81999957
1384477.16499678
1286665.40498838
1390740.81999506
1340137.80000188
1256388.5699914
1241686.18999936
1332754.69001943
1368914.51000822
1362174.87504874
1295822.61497717
1324113.9400201
1283334.48000454
1254023.74997648
1287623.034989
1326455.11997865
1227901.48501894
1374379.11000373
1334449.34499504
1326054.25500113
1341346.33997556
1372282.58999536
1299656.63499468
1308548.74001819
1339484.59999081
1326252.1200074
1317982.44998028
1380939.81501715
1258963.36999063
1266536.85000595
1316665.68999635
1359575.84000946
1262056.2899938
1326050.7700106
1320709.44499596
1360551.54501655
1350226.86001464
1310277.6499953
1224127.99496091
1380380.81000388
1350429.74501184
1263316.79997912
1305937.8100049
1396273.42499052
1273906.37001236
1426564.16996292
1364518.46000068
1313900.60997946
1243883.35501395
1438977.83498581
1339994.61499856
1294717.56499315
1279299.50502284
1323311.81002012
1309829.24000924
1269642.91000675
1313460.45501933
1270759.20000348
1312174.12497925
1443675.290008
1268049.08499002
1431381.48002252
1298361.40000038
1319513.59999215
1332082.435009
1312341.70501579
1409970.03499546
1313175.28998078
1318028.0250287
1316446.0549834
1302844.13995807
1317307.26500845
1276814.24997972
1251698.5049685
1312453.97500096
1399087.88999326
1398528.9249887
1218752.84001704
1349866.09001572
1230380.79501152
1415855.11002089
1343955.43001113
1356390.559999
1385935.09501775
1356907.86498231
1265096.26501441
1364504.31999092
1369407.2649969
1377433.410007
1267242.96500104
1316947.6000097
1338227.42999616
1358978.88500932
1404916.83003168
1280334.81500036
1274300.01498131
1384728.19500057
1355571.6250059
1408738.47999198
1406716.83500284
1344719.60001042
1453056.73002828
1325095.91498768
1278652.73999539
1305657.76000643
1304878.03500328
1253103.364967
1311916.66999314
1322590.0449983
1345085.5200052
1351955.45496781
1357085.89500522
1323034.52000217
1461250.79500389
1271851.08000048
1373237.98001752
1303166.13000385
1374445.6200014
1220823.32501194
1310424.0099573
1295899.47497345
1298978.90000783
1279689.36000982
1339500.71502152
1304663.32998283
1301913.54000076
1283487.71997885
1325976.82999415
1217301.98999954
1352275.10000354
1369186.19000415
1204067.379979
1351663.18001277
1403345.34500842
1266143.52502127
1232875.8649829
1348007.58496963
1388910.40001433
1361164.42000777
1157634.00001556
1433564.32999569
1353404.88501549
1356711.34998538
1313212.24500717
1313271.03999168
1256556.29999872
1345525.27499132
1252461.25999929
1259136.6349932
1360874.51499972
1280692.01001023
1298967.80500519
1309850.10002892
1348130.82999005
1372273.99499002
1286463.59502092
1334913.88999581
1265393.42001611
1348385.07496322
1359081.58000385
1311824.63500116
1306232.50001059
1278455.53001887
1302204.40502168
1267225.05000412
1309277.27001782
1349439.14999745
1292062.66999645
1299469.85997086
1336746.02001737
1343265.46000608
1285324.72501389
1213302.59501285
1288981.67496048
1233796.6599792
1333061.18001265
1365577.53500199
1284528.71503209
1339816.60998287
1404759.54002718
1369322.5899911
1313038.83999553
1345602.88001356
1388750.9249919
1316621.37999779
1242227.01001496
1332880.70502177
1307837.07501136
1281879.41500794
1368441.89500148
1248395.01501903
1441110.64001493
1266892.72500532
1273127.33001233
1292593.3649967
1395052.56498976
1325149.8550121
1286497.61501876
1321395.40002799
1303170.87998077
1219144.30001512
1258538.81502908
1328293.21501357
1237457.14502056
1366607.72500012
1350631.91003484
1317606.52500582
1267108.15999941
1255349.10999889
1262067.40499317
1302395.76002421
1300055.20000778
1207458.35998187
1279557.34002411
1254661.48499025
1358238.64497715
1274590.2749937
1204000.37499734
1309665.84999007
1262387.41002843
1368986.20000662
1200883.57499503
1277141.48499624
1347033.61501388
1405977.48501179
1393013.88998365
1284410.11499287
1315760.96498948
1246127.44498085
1285852.9499859
1362464.39995631
1372270.43495977
1345815.08000231
1376579.67998203
1323906.87998403
1342763.33497998
1265616.19999805
1347725.30500903
1284014.79499314
1307171.04502829
1372928.39000616
1266251.15501923
1317689.54501738
1325763.9399862
1278091.78997542
1336538.85999415
1264082.76500791
1308596.53500857
1247229.16501747
1337278.97498818
1279974.41995986
1317119.81001262
1251681.33498587
1258406.56501251
1338573.93999017
1259846.38004162
1303223.12497074
1267795.69500518
1237914.16999947
1355818.95497195
1287878.74498066
1338385.63500856
1380099.74999808
1343083.15497376
1369547.68499687
1322646.40501516
1278761.39999007
1372489.09000941
1285439.63001726
1284831.98999861
1232121.76001378
1352659.28998533
1435170.85501535
1288383.79997945
1341761.51000582
1347278.90502854
1355366.34499805
1382563.47497622
1254391.89997898
1359665.07999747
1290129.8149991
1298946.08001328
1202366.16000346
1293917.77001423
1314247.28500649
1247207.64998103
1342252.76999531
1382552.11002308
1435299.35998382
1343294.67501464
1369602.15001433
1227021.0150064
1244511.81498857
1231916.47500162
1323040.62997811
1339842.84003044
1249050.80000273
1345027.16996839
1349558.70498613
1331555.41000262
1409270.28000306
1334246.11500606
1324131.62001349
1412402.58502816
1313498.88000443
1310449.71999484
1388467.02001704
1385519.19001976
1241706.62999961
1310912.6950258
1360920.08998716
1332659.15503038
1329554.93998781
1281964.55999881
1321420.09497516
1303906.55503014
1292698.42996873
1287758.23000194
1249953.46501263
1330355.65499654
1233353.77001003
1195583.46000881
1275589.37499609
1336299.39998319
1347487.31002144
1284801.99500852
1258290.76499431
1367371.55999103
1354608.61503352
1360321.58999631
1268445.22498499
1310636.15499211
1261375.16500399
1336677.04500019
1310034.02498433
1281292.29501089
1329672.71004384
1357057.81504955
1396115.08502498
1318707.31000947
1329401.49998267
1354125.05997869
1349907.43998476
1300157.54000324
1315224.7349913
1300252.63500941
1298700.59500384
1299326.01499678
1332985.42501995
1305564.03501464
1285383.02999675
1347749.40497599
1371327.08000371
1348590.57998523
1343636.47999478
1308724.24499013
1291860.04501227
1347456.36503859
1374936.45001198
1407582.20499678
1349472.62500128
1383650.64000827
1325314.23998406
1297988.99499735
1341836.00500486
1301575.46998763
1286536.6249899
1367622.35499665
1279092.26498877
1265492.79499612
1363790.46499286
1401019.41002252
1287637.14001176
1280529.00002668
1283394.97000727
1328300.92501188
1308116.33498425
1270954.91499106
1388700.09500391
1317623.55999866
1274893.71996439
1406893.65000227
1386947.08499279
1314728.04499836
1243918.53498075
1375366.54999956
1299216.75500317
1270733.79497282
1226725.11999023
1324693.18002094
1358575.58499394
1299760.02998403
1395952.43500943
1344659.44500056
1345152.97502328
1324721.33503213
1355529.42002034
1282695.86000926
1333510.57001981
1331953.23999315
1410627.48499536
1323257.62003603
1402364.85500217
1328517.15000018
1365994.77499817
1257356.08999221
1378273.40499489
1380906.56001334
1284612.9900152
1436020.78500256
1327119.67998361
1340143.90502676
1315619.70502623
1356647.72498082
1272221.95000291
1331070.72499487
1292572.17502831
1393272.32996721
1347567.54499139
1346660.73999913
1233262.27002926
1264974.08502957
1262875.99498008
1243357.47999063
1408187.05497895
1399080.14000029
1391377.25000092
1226076.50002349
1285579.62002109
1378563.74001217
1320742.84501871
1255964.72000083
1359779.39500539
1387336.31998445
1300675.13001964
1345010.71500497
1243763.99005318
1416273.68499095
1225479.71999712
1374196.26000207
1300935.46497651
1268292.54501695
1386063.66500109
1346683.44501792
1341480.60503244
1290278.36997788
1296119.02501892
1355018.22500183
1284229.66502427
1331205.42502766
1297935.31503847
1365310.5899769
1301147.54999572
1285178.92002863
1372017.0700026
1260800.77999678
1294288.68997187
1282906.15997691
1333495.27502082
1349913.54999656
1272926.130013
1313375.51500827
1323680.59000281
1377207.67001894
1331156.33998341
1275617.18000704
1253078.12502019
1348323.61502052
1287129.31000395
1288168.79999589
1416034.21497967
1339190.48499855
1306987.06499194
1319565.53500593
1266084.53000504
1364935.07999937
1301354.73001392
1264793.78501993
1383244.98501015
1349199.52498042
1381282.44000629
1342856.94500311
1256861.61500306
1363092.15000657
1275496.49996933
1328532.56498439
1379813.22000887
1361352.41499163
1330399.32499141
1275425.65999305
1306180.72499535
1266493.34499566
1349104.70999946
1359386.60501103
1339845.07000563
1264956.54000803
1296846.26499047
1373762.43998767
1307831.67499418
1374493.83999643
1251888.98499334
1284369.07500652
1414105.09002293
1360319.16000156
1313586.57999556
1311284.0350006
1313462.32501667
1270096.91496683
1314989.84497944
1330267.85001575
1240681.52496943
1297993.99001432
1294010.14997979
1367431.02504605
1223745.86001022
1240697.96501677
1303338.81999437
1300843.48997222
1228630.09501519
1340843.6749943
1324243.87999604
1332470.12001106
1289128.54500608
1378315.92500958
1268157.2799885
1205363.31001111
1395358.95997983
1325678.9750187
1360604.93500231
1357884.27496652
1302045.39999902
1229761.149992
1249905.71000505
1313492.89999915
1218084.15997891
1326075.26500565
1337182.31998513
1321606.86497439
1335534.75501288
1360693.48000681
1366225.19502102
1275855.25498675
1288883.4849574
1250924.15000918
1301880.52000658
1386478.2499745
1365362.79502261
1341824.16501394
1276776.57999837
1233707.8099702
1262885.65000253
1232100.67000528
1292304.27501012
1296571.02498847
1346225.90499228
1320248.90001808
1331794.68499352
1347069.07002006
1311266.08502904
1343839.21501192
1362424.21503096
1279483.27499657
1298380.90999732
1316032.07000697
1308782.47998633
1351792.34000109
1346757.63497553
1378791.16003317
1323687.37999239
1250524.38499285
1303831.23999927
1233369.5600244
1301631.61000854
1204167.45498103
1278048.84499335
1334051.71000473
1213230.10000689
1346328.91499082
1377634.29999516
1285119.41500941
1377561.44501848
1318084.19498189
1270926.2449758
1235647.73002375
1374347.12001617
1368252.54998788
1310745.59998899
1444654.68999006
1348732.46998152
1388091.74999268
1285033.48501161
1265639.73000093
1312863.81499696
1354909.53999523
1277357.31498056
1350640.46497185
1260250.29499977
1316729.87001033
1270422.22498216
1303933.28002438
1346510.21501142
1267644.81501431
1283020.8550159
1263037.56500995
1249429.990009
1293478.59501558
1291166.76000719
1266315.38499617
1342466.01999188
1265083.05499797
1292135.42501506
1380388.69998108
1283383.84999379
1349779.64001532
1269975.91996562
1347641.20002445
1241881.24998027
1301349.76496847
1332489.78996072
1300853.18000797
1238352.36499422
1320218.74001401
1337346.49500306
1353918.77996282
1344235.23003155
1372090.18999889
1315711.03001327
1291246.99000516
1248844.53999502
1291033.27500189
1363189.84502156
1253392.05000132
1380055.39999954
1329557.27999583
1368109.46501292
1363828.9650129
1393653.15501508
1342360.04502784
1371094.60500507
1288340.90999034
1328363.26497939
1294973.65998336
1274594.5250099
1272810.31000741
1334781.14499104
1368577.75503635
1332489.41501661
1167258.63499644
1342738.49999911
1245099.88001541
1365218.99496954
1285662.29000674
1366527.46003994
1288608.69000723
1387006.79501513
1296931.05502223
1252146.18499198
1336583.08998748
1344778.00500563
1330485.62000078
1374273.51496881
1197134.73999332
1350549.29000776
1339489.67499693
1283577.9749935
1374832.35997834
1301713.15499565
1236434.3599917
1326181.36498413
1263323.18500681
1344199.12500409
1303449.60500409
1277089.37501013
1318342.82498654
1355333.01999366
1324160.30499858
1271224.02999661
1218635.54499531
1259552.96000143
1371870.28999665
1358779.45501795
1395492.12000608
1328237.9100041
1307957.95497352
1426526.58497266
1311719.29501822
1415518.93997467
1341817.18000389
1372111.42999363
1351840.09498994
1349440.89001971
1315196.92000801
1393523.49999651
1296046.7900406
1250948.21004247
1253604.62000562
1322520.73998394
1286643.80502016
1286196.07003769
1299452.82003399
1223550.60000762
1228714.01499756
1296757.04999706
1342382.34496853
1316116.59999709
1422256.95002064
1297115.03999459
1335331.58000777
1292978.82998732
1232474.51002662
1319994.09002201
1347630.03498397
1357375.6400159
1315204.23499419
1336382.16000915
1314230.17499558
1339464.93998222
1336642.91996382
1312456.56000332
1325362.31997985
1385246.26502488
1256319.60001364
1368408.74001337
1350705.85001927
1283921.96999111
1309491.79000025
1254635.57498831
1357600.2800064
1271045.70998645
1236973.49497837
1336428.60502339
1310500.51001023
1330742.77003285
1415135.14000552
1388995.13501994
1279404.80502176
1418746.47001147
1212544.40500472
1316158.13499946
1305746.59002116
1251954.16999142
1350998.93998409
1269953.54000703
1422261.98496784
1353739.92498144
1260381.65002864
1230104.29999568
1311335.85499748
1270699.75500941
1237116.33002228
1379645.67002166
1284339.67499975
1401999.89999833
1305942.90496763
1332346.66500325
1387077.34999282
1368990.39997425
1249449.60000303
1320915.93998514
1345395.20001257
1314423.54001536
1298699.05000878
1309505.71500957
1337652.45999982
1240326.11998725
1304232.84000716
1280968.26999525
1332127.43001894
1353718.32996433
1391638.66000371
1297411.42000172
1364756.9250083
1225841.99500323
1364539.2600026
1300147.3850284
1296714.56498513
1331396.36502447
1334090.53999754
1352463.00003289
1342773.64003278
1275123.10998686
1289326.83502062
1383169.68997514
1364782.10502181
1321337.95999656
1308044.6199786
1211544.71501547
1356270.43501032
1305823.17999178
1331703.7650072
1313846.14000385
1388843.45997937
1265273.2749978
1272473.31499534
1360320.74997378
1343483.98998172
1364341.99998706
1371662.16998196
1367510.55497959
1343122.62500012
1332808.82999957
1281418.69000266
1303877.35005732
1396247.51500346
1306289.2650052
1330529.91498501
1327480.35502516
1291045.4000249
1364208.86498515
1238957.0950201
1326600.97004872
1374184.91500698
1337637.92501258
1372325.00999776
1278064.8449704
1313801.41495869
1410593.5950061
1400166.26999362
1286333.53996814
1290434.2249807
1282253.5100163
1335387.9850181
1339462.895009
1380059.07998644
1309667.08000666
1279728.89998131
1320397.99499084
1270193.34501924
1322810.24002141
1384266.12499372
1368470.19002779
1299083.27499566
1363318.7549996
1334692.42497892
1318791.29003037
1311312.74995655
1363211.44500645
1228820.94999737
1376286.65997969
1337396.40999174
1292407.74499559
1348990.99498505
1273644.58499022
1325456.67498759
1313843.84000556
1307587.57000611
1314314.3500201
1252463.05002395
1280614.3249752
1279682.31498001
1398134.179965
1281527.48999641
1312343.47000555
1280242.45000605
1264060.19499049
1230431.94497664
1322324.90499519
1290433.64000309
1348735.97001001
1347068.0849925
1293631.38998598
1290204.49500124
1342889.36499515
1433029.17500945
1415590.70501467
1299132.01500503
1420175.24000595
1468161.88501509
1251356.21500316
1294856.29998861
1220254.4849983
1330308.85999754
1447726.3299735
1286261.82498518
1350815.95997834
1275109.41500447
1270445.12999572
1320180.20499629
1357955.60999774
1377505.45501386
1341715.26997317
1266924.05997236
1358174.99002293
1256299.63499686
1348209.59000534
1295102.87505664
1314636.35501268
1337437.699987
1308083.94503335
1299949.87499438
1289643.36499702
1278175.24500198
1268022.71496761
1278687.81002499
1277674.90499391
1337790.35501604
1332900.35998682
1310560.51499963
1326101.8749967
1358538.27502877
1295880.11500618
1294443.20500352
1285798.5199996
1328916.19999861
1333429.41995518
1331394.7049854
1335527.82502503
1350429.97998704
1345002.09498822
1363802.47999412
1267016.32999435
1422664.820024
1313631.18500148
1342397.08499238
1376516.84499079
1303257.18499628
1361962.32503215
1292128.85001586
1319954.63999793
1257220.73503333
1278809.09499277
1308402.37500932
1385294.44998587
1406566.68502571
1363157.03500324
1288960.7799887
1344814.58500532
1321008.49499197
1355428.26498861
1206572.27002104
1330662.7000193
1247294.37000169
1245513.734989
1298908.68498603
1281836.01001874
1410536.5949801
1385858.94498612
1318872.78001581
1358343.85002019
1224129.72503041
1382660.30999884
1301279.48001954
1280962.75999151
1361474.57499868
1315234.39000463
1324073.74998725
1303456.59003338
1282235.93499933
1306048.1649935
1338814.70499123
1282243.99500487
1353527.20001926
1257658.97498941
1301107.04999786
1323138.95500608
1299100.04002787
1294186.76001554
1305674.51999803
1368263.61998926
1398352.69997985
1353654.59503611
1338507.58997606
1227720.75496948
1283596.17498957
1371369.05497951
1288912.89002995
1294665.35498949
1328097.35002154
1282890.98498076
1350234.53500705
1346351.12000293
1343669.39998603
1339074.60500135
1389631.80499778
1367580.74501107
1375032.10001219
1339112.39499508
1307082.89995339
1373547.49999991
1296421.68504417
1332374.14499823
1279873.06997049
1236335.59498495
1293448.90500175
1278443.71498302
1285243.370012
1350540.68499385
1287771.659991
1253100.14502758
1291696.84499698
1382891.36497518
1419839.34501081
1344890.79999007
1335211.67998069
1324522.45499441
1279075.2300209
1310356.42999943
1286029.99000064
1233150.81000703
1311242.90499718
1353523.56001584
1277817.66498087
1369126.75001816
1275603.29501172
1362914.78500159
1355333.44500904
1285605.78500591
1307858.81999777
1334968.10499811
1272596.27000301
1285847.31500621
1309976.55499659
1331832.58502073
1396669.10002805
1316977.19002083
1342332.13000878
1264297.05499653
1353920.32998825
1443681.71499421
1322116.23999157
1376140.2900242
1346903.93499824
1285107.7449907
1388680.99499838
1364610.16001304
1201192.07499429
1339518.50497133
1278702.71497761
1366449.63003791
1291523.1049998
1343602.01000987
1400049.87998232
1285696.1149937
1395645.90999851
1306274.31998615
1324049.49000123
1413445.2599981
1351329.61498386
1347352.75500804
1342129.48002218
1353015.7499967
1291500.98001716
1353441.97503922
1282949.28001882
1365088.22499865
1312053.70498486
1325446.72999687
1302636.57001642
1315021.28000269
1287813.20995757
1344305.2150185
1257460.77999898
1277980.75500082
1358035.45998936
1348687.44001555
1384174.26499227
1307495.96000862
1330809.17000582
1349902.56998981
1413344.48999757
1285309.06999839
1290356.88501465
1360978.91499118
1377963.37499234
1311299.46502357
1244291.4549988
1350680.64999092
1376236.94503411
1290976.34501604
1288585.35499973
1333216.45002486
1379302.90501223
1401104.88000493
1284589.04500474
1389761.43500348
1295713.4850061
1367227.87499924
1262560.81499905
1304840.01999218
1249800.94000273
1310634.75999354
1290248.19499447
1342442.1349629
1358500.96499554
1242415.50497039
1306557.54998888
1375069.73998895
1254295.13001023
1247828.14500674
1349227.54499986
1222603.68498159
1323872.02499903
1378748.28004363
1285099.18500527
1271819.69500244
1219548.94003331
1278966.99004007
1247813.53998275
1236733.88501351
1276826.7249748
1311941.99000358
1416136.70000167
1363227.75501451
1422106.6250015
1359849.2299887
1363213.14498765
1320713.94001015
1413115.21998279
1322953.88999086
1338226.55501697
1327284.14998571
1352691.67501625
1339189.584999
1293810.08998013
1249236.10997517
1354309.89998106
1216116.09497285
1419411.54999003
1441727.02498662
1311150.56001505
1302434.41002552
1374795.50500949
1366785.21999509
1379594.31997899
1363801.99499562
1249156.59998839
1288767.50501424
1331394.96500976
1306040.31999961
1317056.17497917
1400381.20498711
1389364.31499706
1341494.24002684
1344922.35500902
1270070.42499228
1305948.05999902
1421123.5749881
1308263.31998038
1292572.60500295
1301375.42497672
1232425.9599962
1231962.39998435
1280714.30501185
1272718.61001794
1234818.66001987
1339716.79499479
1431376.07996742
1255534.05999058
1349568.49500234
1339897.17499077
1330815.52998389
1253341.71501008
1317230.61000364
1319819.02001833
1275872.11497186
1312273.47499748
1274174.505013
1350692.91503337
1356402.31501058
1300694.95499855
1380023.33499653
1313379.02000028
1340843.3799955
1253617.35999591
1291892.0799691
1403660.59998284
1314795.90001716
1297728.74501934
1329554.75498025
1276674.12999648
1239542.36498752
1348182.28500193
1303215.20499486
1398790.53502271
1354818.90004386
1266277.28498473
1344980.76998716
1352412.19504085
1318486.35501615
1366822.94501451
1295431.81501921
1314878.73500797
1280319.36000562
1308596.49999945
1310387.6899825
1311900.58999504
1339914.02998374
1356437.89500101
1333218.63999281
1334036.05501683
1207841.78501392
1421590.93002382
1256194.84501615
1294947.35499642
1326811.21501885
1358830.37998811
1396376.42001058
1352557.95499925
1435880.21499353
1290212.59501416
1236977.64500322
1289575.62999714
1330538.46998412
1369245.58498955
1356031.8449958
1378462.75001327
1331667.65001861
1301291.34998176
1343322.39499939
1230494.65504286
1428136.29499831
1303943.9900166
1333325.07496623
1312664.00500625
1311868.16999951
1361056.77497028
1343475.3599832
1247836.09499507
1297183.6499962
1318610.13501225
1318731.56996287
1315019.34000361
1291657.84000354
1370571.67999691
1320108.83497824
1282236.57503682
1313504.33499392
1408475.10500982
1448910.08496823
1305132.57499931
1463641.90498444
1338577.5699972
1287137.5099763
1360224.4250061
1209341.16498337
1367861.44002136
1262885.92501155
1359681.90998082
1301421.31503645
1342900.36498646
1273491.19500834
1315309.05499953
1392046.09496168
1283784.43001783
1336404.90000067
1412742.06499496
1342124.67498785
1422827.2750223
1291226.17000155
1218336.85997755
1306530.71002113
1297862.72498459
1306420.14000708
1302653.74000065
1306094.43000411
1379729.89498292
1242728.5950108
1308555.06997436
1362557.57002375
1335189.99502861
1400764.0600052
1314641.30502108
1270259.53999378
1217689.00498187
1299494.25498293
1239316.20001129
1269250.69999536
1314440.75000385
1285236.01497583
1295530.98501235
1255167.8699876
1259258.20498721
1392959.22498552
1281564.87998874
1323474.75498617
1343159.30499127
1302314.05502661
1253598.33998683
1321160.50498272
1249361.07000787
1195962.73999322
1335880.77000893
1286160.27502547
1345664.30500311
1342752.19000118
1402587.704984
1324853.55498121
1361791.7749911
1320516.13497212
1306289.14500009
1315824.94500256
1358729.29999439
1297455.32001682
1279170.33499518
1254463.84501126
1350075.29502677
1243694.885009
1230262.27000636
1322958.29502136
1249623.77999052
1273187.12499214
1364020.94502493
1168007.48500691
1327229.90999625
1315911.49498689
1273233.07997797
1360882.10500667
1286800.47501654
1232766.2300304
1320403.33504168
1262257.55998949
1329804.05498166
1315709.48500718
1303573.46999831
1367691.16501695
1258016.18003113
1328194.20498936
1320549.80500956
1298245.6750043
1263989.26501337
1297140.18495849
1269951.2000016
1329327.68498702
1366589.88496582
1269785.62003082
1284228.44497859
1253866.19501438
1268482.8650071
1374118.65497021
1293830.06499433
1358228.68499904
1249354.6249993
1347903.08000367
1387932.99498915
1226909.59500455
1323587.94502238
1327667.57500463
1341444.26500284
1304100.26501344
1280049.11503537
1323665.35498142
1383915.32501044
1315484.34501143
1333975.53499923
1362420.36500564
1437967.74000956
1361915.87002678
1313312.29001817
1330317.34999954
1328796.64999693
1265030.31998606
1340195.19999787
1272238.69499514
1207862.62999104
1288838.75497552
1266946.98500468
1317851.85999421
1326597.84500063
1427951.43500186
1356324.08500601
1269925.65499614
1340967.28999145
1302236.98002481
1304022.23500882
1346603.60501532
1386723.23498921
1325639.89498518
1366026.08499677
1342155.83499934
1301290.87000069
1276895.40997771
1313402.28000204
1261365.4749752
1311274.93001883
1249260.51000067
1258845.41499311
1432598.47000384
1349346.33498598
1340627.78997072
1222230.70001001
1307029.98001369
1314852.54498192
1410248.58501244
1286992.66500726
1336326.55498184
1358890.54997462
1307877.87998935
1274829.96997827
1288660.82998652
1284508.10999761
1326460.23998822
1335763.0449882
1304926.61500302
1293913.14999009
1258259.8150129
1301604.82002461
1223572.17499803
1222104.19998456
1302052.11500055
1250532.17999229
1276776.58499307
1260318.78497504
1312305.64999834
1299614.10000055
1348783.27001526
1302756.04499168
1308262.40501147
1304116.85998359
1223649.27
1272557.88998879
1256767.46501683
1222306.03002677
1352846.72498066
1337350.87499283
1279662.81000429
1331285.27997986
1362744.73997542
1315079.36004488
1366830.18997483
1313879.0249864
1371116.62502005
1243016.83001351
1377400.16999011
1366887.90001597
1360725.16500788
1267512.81497238
1346041.20503168
1265692.66499647
1356540.99501516
1327522.46000393
1323706.74497485
1262870.694987
1276404.73499207
1311209.36499808
1319668.45000016
1440141.16999413
1281992.59498203
1341189.33501064
1351064.84501817
1342291.23002615
1399698.39502775
1410696.92999449
1277571.50999404
1325523.2749986
1392177.46001913
1325769.51499182
1298793.51502013
1344773.9750046
1316538.5549813
1351728.9199916
1274290.19501786
1257928.42504495
1317619.33002238
1349914.79001094
1299299.40999264
1363732.58999912
1233909.6600082
1330729.01003171
1270494.33998607
1356757.08499412
1289616.39000278
1372793.39003402
1322040.94500987
1265533.00996936
1363146.5199787
1382701.17500935
1386036.59500504
1298715.73998781
1359975.21999807
1314992.83502324
1241439.96999387
1378619.21998841
1356285.72499487
1333924.05998028
1319085.17998416
1382549.55997532
1375281.99000382
1305795.25501679
1305992.96001889
1383691.01498544
1292580.05500771
1328244.51999233
1258354.529984
1353023.9199922
1396996.27999981
1300309.36499903
1323121.10500799
1350720.53497888
1308593.37000269
1353816.71997696
1375429.52997263
1347039.35500253
1288021.32001203
1376596.60001173
1298884.33495746
1342500.50999356
1349586.60496301
1331109.12997618
1226297.66999419
1308018.98002651
1335321.4449786
1263996.98998608
1347655.04000123
1279942.14998849
1357186.90498997
1254455.8499907
1319710.83000614
1360426.62997688
1311580.63999066
1251957.94001358
1405336.02503365
1256591.70000368
1369505.26501449
1290978.20497485
1321980.24002278
1328392.45000677
1255814.92502577
1200578.35000716
1327241.49998669
1246455.20999195
1315167.38003122
1335831.14999126
1382278.73001934
1319290.45497522
1340554.29502471
1304229.26499073
1313419.69000435
1415048.80497876
1240946.76999986
1334372.36502155
1310470.71999179
1308141.56999923
1294148.58998318
1355778.1449929
1287808.17501099
1338571.96503045
1308811.95002068
1317561.2999781
1422156.53000556
1398815.08999295
1328744.83000272
1316027.95499363
1326645.01999322
1316600.26502342
1396553.13499367
1272195.84499655
1319303.81000147
1298592.90499384
1280706.17997386
1339720.84499152
1376118.7350146
1316847.72500637
1371587.95499308
1305442.80999211
1275706.00999332
1361642.13998816
1319025.78500516
1355986.48000721
1345655.06001442
1354721.7950053
1249093.6500016
1266887.77002079
1220924.51997935
1375665.16499446
1297748.11500934
1279615.76500258
1445469.65999367
1341508.89501395
1350751.8100074
1312683.15999415
1307983.52502345
1362345.93500367
1230535.28498702
1378167.26499171
1371433.2799825
1154397.20000725
1323677.65503373
1311157.21500211
1316843.0449802
1343109.60500935
1402546.43997558
1324806.82502405
1309674.43498404
1262818.76499135
1307648.80499096
1285286.88000334
1209156.78999288
1339648.21000296
1328409.40500095
1275484.78499772
1384952.51497778
1324661.5800242
1285858.54001832
1288974.61499897
1263284.09997398
1326874.51999843
1278568.63999228
1387973.93002819
1311140.60498607
1265514.67998289
1284802.48501993
1365379.07499585
1223713.8699959
1355728.959996
1346316.91499471
1387780.22001568
1311406.559997
1289141.27999823
1355609.974978
1323252.99999279
1340075.54003079
1227237.71002916
1218812.2600161
1271463.50500899
1347153.88501042
1311335.65002901
1344498.84500616
1279763.1450181
1300115.15999116
1376439.90001342
1349334.03996118
1302721.37997949
1294688.16001376
1245239.61500886
1428959.26999582
1247244.32001228
1339331.17003065
1255547.88500444
1312778.1300095
1247364.70499476
1367669.79497059
1342804.91998085
1282166.06001364
1415843.18999351
1330309.80998182
1321671.94500787
1294631.19999438
1355583.92001317
1312703.30998168
1361026.62000018
1251373.61002038
1259852.23500589
1273525.9099992
1239071.80999698
1325544.97998878
1335818.09002198
1283789.17000574
1357682.73499246
1311436.66998524
1360249.65000807
1409259.86500048
1271759.51997759
1315809.30997798
1318881.48999747
1387070.57498884
1315765.04000351
1343750.91998733
1353790.76498037
1292631.89499258
1288526.56498484
1315844.33999013
1316810.74498061
1326518.72997949
1365640.11499621
1299640.83498597
1333366.5449982
1333743.69999438
1365374.80999866
1314553.5600168
1372259.98
1368062.91998106
1329502.82502569
1322110.84999586
1284775.91998335
1305037.37496344
1229012.51998176
1374332.75999433
1337721.16001559
1279617.06999435
1313991.14998372
1269279.17000203
1324062.25998753
1367449.49999889
1347631.530005
1381827.60000131
1350864.76498326
1289729.23499266
1332189.3149884
1330959.56002585
1280493.16500513
1229520.70500639
1264195.04997989
1310798.94499162
1283504.31500752
1280305.28000501
1305480.00996589
1300091.14000155
1328492.35998983
1311480.11500147
1286645.86001756
1228374.75998865
1302617.47497413
1273701.54496876
1290020.55000078
1365418.37499855
1293100.0549729
1356288.62002641
1305819.86999125
1304541.54997729
1277508.40998844
1306181.58501906
1389922.64998624
1318960.53501091
1284325.83999923
1294388.3950103
1241066.15002559
1222523.55503382
1318943.25502982
1330951.47494903
1361922.61500526
1382911.92498956
1400293.35497741
1296032.13500497
1303370.67500694
1311575.27501418
1326762.37997935
1345320.98000135
1288077.94001341
1327017.18502828
1329471.64501164
1286327.61998961
1330774.78501993
1240334.37999165
1312837.98999985
1260894.09998514
1294751.7799887
1347745.4549747
1261856.31003151
1374786.12501253
1386854.42497646
1273509.70002601
1350377.68001693
1303394.74498737
1216369.48998297
1258816.42499287
1301815.64001176
1277582.15502252
1268399.33001638
1268256.52002103
1253543.67997828
1396936.91000511
1248541.45499098
1343836.71002922
1239779.93997862
1276288.61500727
1306800.8600044
1274431.17502159
1367124.97500633
1280341.50499513
1353139.72000791
1294568.70002027
1281193.78499573
1325089.8899824
1303677.83500105
1378888.20997092
1347796.29498352
1294575.25999503
1232952.93503503
1263908.63997797
1258741.63998847
1253779.64998762
1371165.42000902
1290481.27498196
1301957.60502376
1360308.16999968
1288176.64499462
1266388.09999252
1352498.10499824
1403220.99500358
1258279.45500745
1336985.29500931
1404551.84002687
1325164.07499719
1296521.74000707
1276927.39998029
1315077.83498681
1317240.64001278
1353117.79000314
1266919.00998788
1338965.95497826
1370724.79001413
1297556.25999586
1285197.59499625
1226867.7200164
1358920.01497582
1314279.9349625
1211922.61000689
1283466.55999954
1248404.58001194
1394706.70499153
1339023.58998798
1374629.0149563
1308252.52001836
1335969.42498241
1384772.05500313
1306983.62997635
1333378.7899658
1338185.35501483
1395900.04500457
1288364.68997698
1310542.00498635
1285856.75500032
1396551.37500626
1367981.23000159
1401200.8249786
1345388.11497618
1367256.82500861
1269949.90003456
1429712.23998322
1300839.40498506
1358940.18496677
1328946.08000159
1342999.35500586
1328255.86501277
1283833.52999038
1316849.2799826
1357189.31001374
1306800.91001264
1304959.06997959
1372566.84998235
1297455.32501107
1218552.5750012
1362714.13500569
1334966.70497682
1266347.69997375
1341187.64499657
1331902.14499231
1268290.24500465
1361163.84499831
1301929.64501132
1384613.1899759
1328029.0549925
1399054.61000127
1277053.71001536
1238056.35501896
1238108.44999634
1379216.97001625
1337880.2549724
1334183.10501238
1267792.68001157
1322902.11499439
1324928.98498712
1378455.09498329
1216252.31500011
1241048.34002306
1362468.88001631
1356928.93503463
1298071.14503954
1315265.87001139
1308415.22999545
1270347.40501265
1223587.7750082
1400131.95501511
1377103.88500579
1265210.42499351
1359657.75999809
1364895.10995824
1325893.52002214
1306029.52498286
1289181.47999564
1305567.46001693
1294763.12001225
1330035.48000917
1285710.18001307
1224482.63498658
1296219.64999007
1345365.15998851
1329979.62498615
1264102.21998744
1287315.52998865
1367681.69999928
1247081.44498876
1331910.24999547
1336747.40999796
1367097.68499378
1304573.01500119
1491152.5899913
1323737.75997386
1220941.72999849
1376166.04499709
1326927.52502931
1308904.40998723
1308055.16495685
1329869.60499832
1283426.71999562
1244782.93000732
1304471.40498446
1319402.71499129
1320989.21498562
1284653.60998733
1382495.96999223
1331517.18496064
1382613.99000157
1371754.250009
1426680.19498931
1271542.99000397
1304509.68998294
1353160.37998512
1301189.10997718
1258146.0949995
1282957.24001794
1390583.44500539
1348322.06002639
1307112.94998781
1305400.24498631
1236675.83002363
1335210.61500674
1317787.74498666
1368003.15497372
1354132.59499903
1286179.82501891
1263848.22499869
1302900.6099795
1337030.67001021
1336899.74998588
1358628.91501298
1331848.22500354
1249276.80498902
1244329.37998021
1368960.66003197
1293712.91497637
1224788.34997966
1236660.7499974
1369937.05003093
1238101.21502198
1369671.56499623
1266101.74000012
1310199.54500272
1265688.63000158
1388446.00501023
1274111.08002039
1356898.78997772
1291013.81997287
1284511.25998219
1306147.59501318
1302317.12996845
1389717.51999864
1275416.07996923
1253737.09500239
1371499.60997502
1359803.17499163
1394997.08504514
1406771.67004002
1322852.16498188
1306999.5649998
1318133.00999403
1295355.36997952
1272379.89499985
1310037.31998701
1421435.45499704
1382829.85499022
1308402.65497386
1352670.34998176
1324085.64499621
1386049.93501347
1294847.42999204
1261551.31502347
1331034.92502373
1309808.19000867
1320672.89500573
1324529.93000528
1346593.80499313
1340064.58498511
1323650.74999013
1235298.76499019
1337700.48000565
1308938.85998587
1356067.14503461
1345255.76502764
1315791.30501689
1347585.84501142
1317215.53000023
1369115.51500506
1307246.39501927
1393405.04502892
1299928.0150001
1337662.5999969
1355668.92495846
1292004.94000903
1287890.37001959
1297380.50501161
1310745.93001597
1299050.16502133
1228688.59001318
1208736.00001837
1317220.47998563
1416929.71999632
1360850.37501561
1363919.40497924
1371544.5400072
1364333.00999457
1298124.42999754
1412560.00000043
1273132.65499412
1288438.89001544
1252223.4250101
1288357.4300057
1283965.99500839
1275662.68500817
1356178.11002823
1320297.98000627
1305999.4250298
1309236.70997372
1298808.15998667
1315068.52999622
1339300.1100232
1381402.48003111
1364613.32501926
1268931.7200076
1291289.67500195
1342991.10003656
1318191.93499535
1377429.71000126
1296455.30001459
1271744.28500725
1257817.68502703
1360429.43502073
1256713.2949684
1336757.7499843
1215389.37000523
1229656.40997932
1321265.15994861
1215475.58501049
1308463.6250068
1351913.0549766
1329034.98501201
1331217.91000578
1180850.90998661
1297998.1100142
1312321.08498283
1312399.69000476
1301014.73001732
1280472.17001092
1289686.13499441
1363338.35503349
1390958.30501471
1388981.63499662
1353609.03000349
1330666.75500009
1339206.62997462
1325935.39502472
1216100.47500543
1329047.78497317
1363062.40998862
1350280.7850172
1411329.7650159
1342672.43498294
1307242.83997967
1345237.09500624
1299636.0849989
1321965.45501484
1269187.9499747
1372110.54000535
1306785.17502811
1318328.75499856
1258150.13501946
1272683.16498315
1293784.26000176
1299571.00000436
1262359.08998899
1457105.0650179
1316997.4700029
1339887.53496968
1322100.81500719
1316537.96501262
1262639.20498561
1290100.569994
1246256.50498647
1333013.78999952
1298698.87002886
1270995.38998801
1300695.74501168
1345501.84000051
1302142.37500196
1307920.79500228
1232105.13999747
1294675.81000116
1384411.15497873
1306162.39500789
1308795.16501506
1323221.67000353
1366509.52001299
1338497.07998595
1316481.1600024
1356356.47497288
1331490.74004018
1290273.57500869
1353188.18499372
1200503.82499718
1393953.28001712
1366746.78497472
1306175.62998393
1293393.53001985
1225717.67001067
1430770.96500338
1260074.70500513
1367128.12499628
1326480.39002153
1321303.85499532
1246522.96500425
1357692.74002366
1333683.31501276
1363372.43499681
1264272.04998134
1253903.8099779
1305978.9200029
1268896.67998209
1298753.42497491
1257661.74997883
1277543.27498523
1244635.22500353
1230274.5800014
1296768.33499255
1313608.28499378
1225510.36501895
1281810.72000467
1310249.9100287
1472236.20999585
1330729.574998
1315670.85000723
1271421.10000115
1314194.49503317
1310722.10999203
1401350.53502717
1251080.4100117
1387226.85997195
1337674.32498101
1292242.75998012
1334116.08501701
1384138.1350171
1278868.8600136
1365831.59998889
1396884.975005
1283771.33500011
1434141.60000358
1351204.04504115
1255429.86500821
1357939.6450013
1337107.40000578
1252119.7650057
1366765.39504427
1340628.88500419
1251919.24999855
1371560.76000077
1304462.44497202
1281783.54501293
1384723.1349969
1324752.11999461
1292404.75498601
1204337.39999894
1400765.80503649
1321005.33001905
1297730.33497763
1258468.40500006
1312068.90999902
1287810.89999326
1335550.94502275
1431302.60500647
1383963.54497426
1238601.29500441
1359830.43998241
1293422.08500313
1267090.25002798
1370133.75000681
1322476.49500894
1300007.98498684
1313972.29499201
1221137.8550266
1309507.93500079
1327423.62997699
1309393.89501837
1270739.385026
1281836.37499969
1181200.79003256
1292974.98501507
1288172.19500153
1362238.23001469
1276745.34499679
1312247.23003026
1294186.29001287
1349161.74001114
1237642.82500907
1227346.26001045
1369246.51999159
1308628.95502182
1310538.28500212
1293713.67500101
1331343.15000137
1393841.35503318
1371844.11499537
1433700.61498087
1410473.92500907
1281961.54499985
1336791.30998239
1354320.03504582
1254259.67001937
1245184.60999901
1359586.77501663
1321723.27999656
1403218.63000394
1271377.71500312
1275664.23496974
1395092.49498808
1326270.87000095
1304711.85999423
1317009.09499632
1374572.71500266
1409599.14500786
1299978.44005226
1308421.11997983
1356274.7949512
1244071.02500721
1292593.87502167
1329662.56999349
1289484.5449959
1316132.41498987
1315068.95498849
1281094.60499244
1326122.37999988
1241475.14000194
1320415.2649706
1406965.98498694
1293242.33000433
1299842.79500582
1300426.22998998
1384288.87001301
1271723.7200122
1316962.78997696
1292633.37997403
1297091.65502099
1275017.20499735
1307368.78499259
1352020.55997633
1261332.44500413
1319496.53500135
1383258.36498384
1444875.59499595
1402121.99499124
1322308.3299779
1321760.54003392
1353142.04001116
1308003.05498616
1349643.54001282
1276558.02499549
1253012.44499109
1261416.84999037
1346432.86999993
1343290.66999241
1349793.1249844
1274860.24499832
1421106.52499574
1237653.69500736
1356022.3850201
1309272.65000211
1252788.82997164
1330272.02000818
1315813.08001686
1360946.23998757
1284422.51498647
1339673.34502689
1215756.20001098
1278283.42497531
1312919.61499642
1317262.30000239
1347952.8449879
1248704.35997853
1258482.26499687
1280129.53999819
1358598.10000429
1258142.83498898
1432278.14500398
1346102.26003994
1346227.4750024
1323013.80497232
1329269.05499594
1301072.01501226
1308435.21999348
1291366.54498466
1299466.93002845
1349670.05497023
1412027.15500207
1302717.63999952
1300497.19999339
1251179.55998245
1328515.58499567
1252717.77000443
1340443.93496918
1317237.69000869
1313240.63003274
1289072.79999571
1333560.97496547
1272678.5250031
1250822.80500102
1285989.29999782
1373419.87002653
1267959.89502461
1345149.30998342
1412545.93000244
1347722.81500657
1357991.54501808
1324070.93496925
1389944.03500522
1254594.17502344
1339768.59503597
1318057.75497601
1387190.11501141
1298268.37000896
1443220.82000464
1275884.36998117
1381032.73998825
1373682.69497375
1369609.33497931
1269801.91498332
1298236.28501196
1304530.93002207
1272070.12000419
1308682.54000647
1230827.50500429
1340327.88499447
1242740.45502739
1393139.30496067
1259401.53998014
1326409.64501722
1307927.15496335
1346797.07000038
1322753.85004149
1346232.54498201
1331979.92501722
1397820.19499295
1395832.60499744
1340469.3600257
1356617.7249984
1279019.06502203
1416659.14999418
1352871.93500808
1318139.41995001
1279032.03000865
1433486.90998765
1332299.73500795
1322272.01500769
1430343.82000036
1422393.92000414
1261951.0999998
1311692.66999936
1304697.84501507
1356243.44999205
1312700.21002534
1362244.53999154
1350186.52500938
1317679.92000623
1296414.77001637
1326046.98498558
1346002.31000484
1317399.45500165
1358162.64002421
1388077.09999146
1365486.88498596
1304240.17997945
1307526.17998054
1370672.12004419
1267459.23502691
1288987.75997091
1308873.12000021
1264741.64001899
1314840.80999659
1299903.72001579
1327607.4349972
1212980.96001241
1346699.7050091
1353238.24999691
1335227.074997
1347057.21499921
1301223.32999089
1369002.70501637
1264290.05499204
1310035.33999616
1245110.25003043
1174135.45498654
1305385.35500694
1366675.14999566
1305845.41498134
1366510.02501193
1309929.33999116
1351255.68499165
1278360.20999195
1354512.15502027
1277026.97999155
1330739.52502449
1391411.33999232
1392935.35502483
1301500.88502211
1369092.31998979
1318625.70001611
1301389.85501053
1313353.22500589
1287614.23499565
1266086.41499578
1260067.36001424
1344115.38000231
1204947.08501526
1340551.13000331
1294025.82499377
1297480.30996303
1314699.93000374
1327036.73500521
1289759.52501215
1324507.46501187
1393575.90499546
1378211.13001771
1342959.7450108
1344457.18498558
1396173.06497546
1328213.10501232
1304177.3149756
1294015.35497793
1348298.2200335
1301223.32002344
1270815.53499568
1306455.91000642
1259036.58998876
1344267.6300013
1353293.37000772
1250124.57999614
1288465.63998274
1282838.64502133
1332937.18000138
1334880.95501639
1275721.23002043
1271990.78500502
1414011.20000399
1351703.26502278
1284752.97501151
1353128.12001175
1359548.44499565
1268620.29002584
1325201.58997526
1312992.89000856
1342706.39500634
1312121.02500334
1326900.32998858
1389057.06499549
1231320.42499132
1331583.61500784
1226394.97500787
1437945.05499738
1353379.05499025
1321447.114967
1241500.30998985
1334873.10500438
1369835.76000484
1335689.23003569
1252757.3599941
1350484.67001195
1308826.00498528
1366682.06998634
1338529.42498418
1311614.35997137
1375994.43497571
1317003.61502255
1303226.0499885
1223299.07997158
1284237.81998662
1310566.75500131
1345160.47000316
1310786.77002256
1394923.15497971
1239545.10999544
1251376.52501832
1397590.08003204
1331921.93500284
1309616.93000553
1281165.22499471
1296954.54499857
1266828.33002404
1405882.10999662
1309331.95997951
1323396.70000332
1356341.87499888
1277547.04500299
1238997.68500136
1346412.16998619
1349418.06499599
1262313.6949897
1267606.10001273
1339355.46999943
1356085.36998904
1315780.62001072
1344481.04001446
1313654.6699765
1302278.4150158
1294729.77999083
1436116.21501474
1383716.36003503
1349370.23999696
1400404.09502739
1285650.09499335
1325299.37500548
1316261.14000161
1354677.07499045
1355788.50998847
1326598.79999945
1363338.26999381
1309725.50000468
1302340.45997924
1342156.33000054
1330658.66998116
1298587.08998183
1352735.64503585
1394494.71002719
1272291.64002669
1397506.99501036
1322195.30997553
1336613.79500408
1396983.40498859
1228301.55999122
1321320.47001789
1263359.77999195
1377444.48501404
1277884.94999693
1287511.37497263
1304977.49000221
1378973.96499274
1296213.2500106
1300575.5599795
1288505.38997687
1409855.27001121
1338083.37499369
1290602.84499507
1310959.65998299
1302579.62999631
1268706.01002109
1395716.6750061
1319328.90000694
1380819.46002095
1294232.30499778
1362923.82000312
1254539.3499889
1391481.70998241
1247491.64000088
1254831.31499435
1298638.00000262
1363892.42000816
1363260.9199907
1307043.89000359
1371556.92499041
1337465.9799871
1300287.91498878
1352516.15498832
1369384.16999071
1333084.1099966
1286272.49998867
1348885.41001098
1282795.01499408
1332104.87998925
1282347.03997428
1331953.74499633
1353288.04999779
1294361.79499222
1373189.94999313
1246820.46501384
1338117.4849961
1385436.95501514
1345654.40498318
1210826.03501263
1349697.1100146
1299313.22500442
1381900.58997866
1319360.40000608
1282709.50002163
1273165.45499221
1252355.88999724
1333656.01500969
1307530.11000025
1254959.99995483
1288397.26502884
1310950.01999016
1239469.37999886
1350347.8350144
1247697.80997845
1275364.5150085
1324114.6600187
1358992.15000311
1303685.58500353
1219152.2150214
1316810.20001439
1428110.11001009
1339680.89497575
1362378.99500114
1304579.81499288
1309387.51004133
1256165.11001237
1338234.7500296
1285417.38500865
1229569.70502355
1297041.71497844
1304356.04497876
1395014.96500093
1263623.66001052
1306437.07998827
1315756.61497144
1205611.93499411
1291182.19001571
1310074.74002722
1413177.15998172
1352954.83499303
1355336.71499333
1414800.44501547
1307523.82501107
1262976.72498375
1274939.69997486
1358529.96501306
1358274.28501536
1348591.56999102
1271946.98503134
1219090.52500008
1342418.71498717
1415123.22999465
1266476.33000143
1284184.86497916
1289305.47501585
1267548.20998901
1315210.72999399
1315995.0099874
1443256.81000862
1283024.29000657
1276192.19000206
1294514.94501785
1324288.72998521
1402984.65998394
1364362.8750167
1414739.15000248
1367384.92001613
1301619.98001989
1260791.14999727
1304621.3399892
1352031.78997951
1367018.77001026
1329105.76501008
1303908.71500089
1343604.87499329
1277408.64997422
1363216.89499249
1349227.82999702
1383057.79000495
1298846.20501517
1252128.13499286
1338625.06998259
1445907.7600174
1369802.72995146
1274960.50000992
1314305.56994759
1274466.90500691
1368156.02999348
1261913.74496202
1242062.62000096
1408535.94501718
1360084.250029
1269206.60998984
1338445.47001855
1291003.61999301
1339348.82501526
1286926.30995776
1349181.96996722
1269405.46001834
1361722.58997683
1330981.220009
1306441.97002184
1319958.20498848
1338607.35000775
1253446.82000894
1264297.09497529
1308079.81997642
1261650.09497968
1376172.31001263
1313516.91501196
1344026.48998343
1266753.32499885
1252333.43503517
1353302.21002793
1364150.86999555
1342751.79499302
1232632.23500432
1304160.09000122
1232945.53498484
1403319.80999387
1360925.13497766
1395603.14001551
1308470.98997011
1342969.10000446
1323244.72499571
1261546.46498791
1247081.31998722
1255292.44000165
1283842.60500095
1405055.72500233
1185125.77999111
1343541.76002936
1297675.64001887
1347401.3350138
1265268.64003587
1279158.71501437
1358111.83498155
1203421.80003101
1298121.48500646
1446576.10998074
1307159.2599794
1248712.20500374
1386128.83999657
1262846.42999946
1354454.389988
1334976.96000439
1333746.87999804
1185772.84999214
1351399.29499096
1311157.81501329
1296271.20500703
1319922.52000476
1339473.39999104
1276449.06998929
1320698.35500563
1307971.4450061
1348597.50001341
1296603.18002966
1373717.52500203
1232566.53999768
1297650.62998368
1361373.55999301
1323601.30000544
1295949.66999448
1328892.40999747
1244235.71499999
1237521.53500068
1251084.85499634
1288433.74002447
1396397.13502088
1287949.42999536
1279492.62497616
1338391.22999308
1380759.23500636
1399487.44000757
1281257.3400257
1362868.17000193
1281555.80001125
1291289.55499263
1368908.04500525
1306480.91000729
1265395.9699963
1324703.37501627
1299136.33999098
1339537.55998587
1296089.28999293
1260306.55499675
1363314.5699918
1291272.43998214
1384332.90999442
1312693.05499036
1278228.06498279
1388433.98499696
1405825.12496654
1275327.41499662
1317769.74500437
1325262.22999419
1249399.27998454
1355229.36501367
1325663.16500584
1403484.25499765
1356159.59000495
1233538.28001095
1316570.44998203
1355067.95995626
1404467.19998862
1307256.63500239
1326600.91997415
1240539.54000272
1299177.43000302
1282319.10498547
1309567.95001244
1218358.93000685
1298531.76999577
1375349.63001671
1310272.72503157
1305396.31001226
1313667.8149769
1314697.17500562
1351663.8200157
1421809.88000463
1325705.45999163
1238469.31999323
1342984.26499516
1239850.23501205
1259141.2899974
1328706.44501882
1357150.95994881
1313604.85001868
1331626.2000039
1280281.52999613
1345175.59999096
1307677.84502681
1309898.55004072
1330502.69000956
1278100.70998211
1314472.96504166
1328369.20998237
1382208.300021
1281921.38001053
1267479.9849881
1297683.87499667
1416853.71000746
1306767.32001642
1299629.94998998
1326426.6350003
1303898.73499725
1294642.15997515
1356401.79500009
1283833.79497394
1263571.1199926
1346417.0049971
1313195.53499615
1345546.94501019
1350444.00002785
1241140.02500775
1317489.32499906
1317900.30500839
1322137.11001696
1275839.36500766
1381738.86996575
1329559.97999095
1277747.32498358
1395223.30003903
1228941.11499029
1319091.89001583
1333551.01499422
1413676.36000972
1260788.03999344
1350534.64999745
1339779.68997674
1388610.18500155
1327434.8300057
1245016.43498524
1273413.93998558
1329159.38998639
1232343.34003286
1346690.0900446
1273486.02500677
1341275.27998373
1363494.79998504
1302903.59500272
1321186.12498105
1381820.16498669
1347256.86501867
1334211.12000456
1260984.04000089
1287505.35498998
1211830.00000825
1309285.80498304
1355209.76501394
1317272.1649804
1337480.76000123
1405945.0100086
1346997.84999305
1297050.52002578
1342300.27499336
1332634.02997909
1296162.05501719
1362984.54004583
1305234.00998519
1194352.7250217
1352194.92999529
1260831.71499278
1272411.94001548
1334530.12501738
1325382.1949958
1369631.08500511
1240986.98001404
1312998.30497227
1354690.52499146
1286705.10001796
1310127.00996703
1308552.74999107
1312812.65997932
1282608.49502765
1334575.89998959
1253209.43999811
1370198.414952
1209451.63998771
1332564.96997564
1342472.30997418
1309149.97998791
1306076.68504499
1314812.57501584
1288111.88500553
1332520.74497426
1352612.33001055
1329138.93001026
1411198.78002012
1390737.97499325
1292375.6799716
1395553.10498636
1271680.85000581
1287382.74498516
1352277.65500122
1213634.67502606
1322611.36497033
1366542.93501122
1341720.47498873
1311289.41498619
1379659.79501196
1412594.53998954
1323111.55999278
1355881.5649939
1282397.42000005
1352651.19496852
1320505.35499848
1344565.61998469
1328419.43501219
1282614.66002055
1346105.83998298
1257473.40502459
1330318.77499669
1369641.39999139
1357526.55500861
1325794.09997593
1429032.22998712
1239511.7199934
1307784.53497511
1316073.96496819
1401655.13500672
1291663.68498533
1384997.37000129
1333329.34501157
1261583.19499378
1325531.95004509
1313487.33499357
1307128.44994664
1232226.18998262
1349144.01501146
1332437.13501246
1376453.91498596
1310187.73499379
1317049.17997499
1329764.5600056
1324510.35999743
1211974.44000541
1333130.44500035
1381364.07499755
1292033.85499702
1354435.97497835
1299344.28999751
1369259.36000583
1311468.79500676
1303914.85001284
1300550.29502566
1350300.47501609
1311647.1600177
1263122.73000124
1414619.98499289
1245504.86998379
1381718.54501409
1311771.22499786
1324048.314995
1342308.32499061
1266859.16001568
1320409.27997044
1351242.68999147
1370542.89498169
1339069.66496977
1345057.66498114
1298494.21497365
1278745.9550011
1298252.16501195
1391290.12000598
1293547.29499781
1364634.70501426
1427929.71499772
1376761.13498603
1272189.10502394
1302023.78498703
1335864.33996217
1334243.1699962
1261418.08499474
1477989.6199767
1418002.7049973
1255678.56499902
1325414.06999563
1306594.27999354
1313112.21502424
1256318.70001396
1366563.46502699
1291317.41499971
1468971.90499238
1313024.00000472
1417927.06999681
1357641.10500655
1282584.16500073
1370264.08500374
1338400.38998743
1303269.85498826
1329147.83999187
1412260.78998451
1249195.21999008
1457087.6649811
1313747.01999313
1310818.91000257
1377238.47499706
1370559.09001984
1336108.82002187
1353649.35501331
1314223.08498771
1304841.79001963
1361692.04002259
1339463.09999652
1272816.59002449
1311051.40500803
1439289.08999039
1307942.29502408
1384534.24503641
1246793.37002027
1406535.26001023
1266609.95499539
1234269.44000802
1328607.80998611
1276105.45999381
1319996.20500351
1332923.08002231
1297529.16500364
1225879.7550179
1276920.9100049
1422342.97499219
1298470.82003666
1301350.94998754
1392407.00001946
1277031.28999406
1370676.27500053
1321437.94998728
1253566.38500204
1239793.67501449
1513544.1849808
1270458.56497863
1377389.70000315
1306208.60500172
1305918.90500435
1387818.2549932
1334314.54500876
1389245.77001742
1303941.46998067
1298976.81499258
1278799.0449754
1332778.47501906
1359472.30498977
1308305.15500462
1415091.41501369
1345319.15498654
1382308.4999776
1356772.37495715
1201125.26497153
1328514.3999958
1369197.36998058
1329475.09501807
1260989.20498353
1194748.65501655
1299753.57499314
1260543.06001701
1229917.70998594
1357083.74000435
1351851.91501501
1382735.63500376
1289411.78501556
1213723.37000709
1290676.57498966
1241370.23002095
1311311.70502353
1266780.76000891
1244077.11998976
1229656.82999616
1294188.43501737
1358577.33498315
1255649.2849913
1287904.00998447
1362744.19501271
1253002.84996107
1407802.23998304
1327216.07501147
1296775.23501786
1290334.3299972
1352722.04497715
1364727.38498446
1310500.0450021
1386309.99998526
1410309.80999976
1237770.85999412
1366320.49999443
1262973.13501519
1334830.18499905
1333652.36499024
1354292.86001499
1326624.47999281
1284727.74502752
1349895.41001299
1324051.63498545
1281833.49000932
1226806.96499835
1272800.56499717
1352902.81000748
1371639.61501127
1295637.11997666
1336796.15999107
1323121.7850366
1304278.76000806
1461848.10503325
1335943.59001948
1318478.54000903
1272423.71997559
1302581.6099933
1328134.91501495
1326256.20501526
1276243.3950066
1312213.97999703
1327561.32999444
1231769.7400055
1315709.08502199
1289023.17000338
1323900.50998252
1349278.70001326
1278666.20500167
1291668.81499531
1252115.25501827
1385619.87499026
1275010.50002856
1371698.30996673
1300628.72001671
1279189.67500434
1313566.56498241
1348153.72998511
1326718.86002433
1353993.12498109
1316492.92999907
1404220.37497233
1266554.31500417
1364455.74002047
1277342.34998419
1248036.31499526
1252184.1399733
1336490.77495666
1347605.7099971
1263311.8849941
1327071.11999407
1344467.06001695
1371357.20998711
1309006.97500194
1376614.96997719
1419016.85502945
1291265.03998369
1260597.16501159
1310245.11500507
1360935.11000971
1328220.73496896
1293714.25998104
1340664.24500325
1292815.98500104
1394827.20997441
1313618.43998591
1275313.46998841
1203827.78997931
1310048.46498195
1335165.7750179
1310205.94999123
1333280.77998511
1267796.23500569
1343605.6799864
1218328.91998338
1304814.81499434
1293947.28499534
1294711.85496962
1264015.0599727
1267474.42500259
1348616.9199847
1318404.66000181
1343160.5099912
1360792.32501355
1393108.52499702
1437508.73499652
1349332.85496712
1284909.95499754
1273118.50999075
1326431.63998427
1324202.34998847
1355055.69001999
1333866.90003603
1351944.48502324
1349428.90999967
1374311.06500106
1367590.71500409
1435221.19499663
1315587.27500538
1342985.70501693
1255865.00502292
1358638.05499684
1426671.32998969
1402398.17503241
1274364.78498564
1274198.52501257
1352593.12001841
1291366.10998559
1306063.89501175
1224146.34998757
1291097.48999088
1293063.29002435
1329374.21499286
1249619.98998596
1291818.41503093
1304667.35499762
1292570.58000434
1338812.96497717
1167992.41998967
1326836.57497203
1364883.3900058
1404180.1350059
1233501.34501452
1336747.63998531
1262484.62497801
1324184.76498085
1299300.91503238
1331264.52497702
1289038.49999263
1299394.82998795
1335564.74501703
1336054.60996192
1303917.64499659
1269648.64999226
1311613.69000773
1331756.74000501
1258993.06501256
1241736.40999467
1260581.28997908
1293188.89999337
1366450.56499487
1309939.35001903
1385155.68503922
1294570.47999336
1345606.80999715
1278350.20001183
1254459.46001132
1337029.81498595
1368275.54000363
1347523.75000957
1420308.64499979
1237912.82500392
1332278.40997347
1328689.96001109
1271421.90000553
1357194.04998403
1315816.04001348
1353443.2000115
1315027.63502346
1334917.29498019
1323875.03501982
1342572.74499789
1446394.97498564
1341408.86999722
1364773.83000553
1294023.18002616
1283225.59997575
1370386.83000873
1389341.48002488
1249198.10999881
1340339.00498447
1331420.29001394
1363691.59498624
1351497.49498717
1332734.3599776
1303380.76999265
1349961.57001934
1396403.66001421
1292426.67499973
1334955.39500112
1334780.6800014
1386265.9900367
1256412.18501088
1336132.46002764
1245813.76001415
1350198.77998653
1312034.50998654
1356016.89001329
1283825.19501472
1355887.24001749
1354294.8099992
1380440.71501705
1332883.24498421
1269189.089979
1297397.50504025
1327117.47499048
1338866.39999901
1370923.40001288
1310678.12000232
1318710.74998905
1414322.9300305
1366288.06498699
1319894.37996525
1342286.37000136
1400247.89498077
1254566.51998101
1346752.51000808
1351926.64998139
1367519.35500559
1281519.97001044
1272483.53998295
1283165.7949858
1253301.45999875
1269292.10004408
1216690.48498633
1318108.49498632
1345609.65502313
1320712.68497616
1286886.86500316
1295648.68999747
1297349.57998711
1339460.02004374
1367448.06497791
1402268.27502231
1322613.66999871
1301516.29999128
1309263.180015
1318179.3850018
1274949.69498648
1352254.85499682
1285532.9749895
1347098.88998896
1263536.85498711
1310530.77499544
1382417.50000298
1314706.21001242
1402604.44501891
1363989.95001522
1326392.2049896
1362799.42500423
1277250.2400248
1391887.4049996
1346658.26501038
1294943.27501903
1227315.99999231
1290253.68501052
1280017.25999812
1279024.36502013
1384589.84500397
1257447.31499813
1325468.36004662
1373881.4300042
1292525.40997789
1257810.10501541
1280751.8149942
1271404.71000274
1240276.60000585
1302041.93000732
1395654.68002452
1269567.99999531
1324243.16999248
1357608.76000482
1315122.1700072
1414750.52500814
1310198.36497796
1345186.56000408
1327076.38000137
1302177.65499657
1267044.54499747
1343814.83499744
1350722.95499314
1424462.46499805
1366217.9599926
1296493.68998126
1392192.23499785
1312381.84003171
1294240.53000024
1307782.51999149
1260298.6750084
1290858.87499002
1314880.77001992
1387760.55999543
1341840.94000242
1349551.31502577
1309915.08499206
1275042.24002548
1356792.69498352
1375673.48998322
1264007.05999186
1198685.21999176
1311161.1899967
1298689.06003022
1330407.66999937
1378323.47498467
1318500.7300097
1282254.17997567
1357322.45501022
1380981.49501968
1254197.10503383
1380437.53500879
1260291.81998095
1343911.47998268
1360732.80500329
1275537.49497738
1322956.50498007
1335589.35003097
1334902.44500033
1245147.33499944
1263824.10001551
1277491.77999796
1334218.30000774
1241935.93997092
1258522.94501775
1336698.35999816
1263551.50498647
1380983.8299841
1311754.61501153
1262527.78501505
1328534.71000498
1321904.79500786
1321222.16001194
1321048.6149922
1291680.54501266
1309337.20998675
1363317.14501232
1377718.85999846
1239718.18503345
1287508.88997963
1274787.67500925
1354950.33502352
1245217.2199929
1325261.0649773
1362109.20998659
1301111.93498738
1383198.12500565
1324931.49497979
1252798.84997466
1359321.41001785
1286645.95501257
1324096.61498741
1318395.99500589
1388781.63500089
1340497.35499764
1277559.08498168
1309128.27499541
1279695.37497004
1263060.98500712
1392348.24999504
1272796.01505025
1298679.36500942
1244447.64499905
1253429.33000566
1334985.54003722
1303317.87501253
1192581.66497669
1321306.54503145
1325289.91504553
1294687.79002383
1365936.19999466
1248319.60999984
1262641.66499481
1315989.37500103
1244620.53000464
1318442.40999877
1329242.25502703
1223069.68999339
1278655.59501132
1249958.78501494
1276424.38998365
1269042.44000351
1290816.84997435
1335792.58498981
1313585.61997491
1295339.48000681
1348034.25000698
1389183.69503246
1309368.26498537
1232238.2250121
1371876.66501128
1313916.58997781
1342869.04500604
1264072.53999279
1320623.83000565
1299600.44502524
1295310.81499144
1351209.76498817
1301395.13498545
1305374.93002326
1235365.48998747
1350816.09000183
1322997.80499836
1265428.42000722
1346422.49502181
1325463.21499811
1330219.30502729
1284947.70498745
1357110.39999261
1365538.21499587
1340032.12502137
1263634.51999693
1266655.31000711
1304881.52497337
1321101.5949815
1355523.33997687
1375189.83500809
1352865.50498486
1312661.40002581
1261247.14999894
1251458.15497701
1409339.47999763
1348061.65999768
1381858.21501549
1326121.3500626
1260124.73000692
1326496.11501106
1294797.34498362
1294055.87503362
1273821.29500872
1245023.90000172
1351965.47998321
1326717.81499835
1360966.52998164
1242358.18500171
1318504.66001629
1315542.52999215
1305139.89001336
1307147.4750111
1334490.19500917
1322054.72001185
1283645.93000101
1292070.88999483
1368565.20499095
1214975.29000413
1364519.95000661
1276375.8499819
1296281.25499233
1232665.37998039
1276182.94497999
1272706.98001369
1415266.91999733
1342083.14000635
1311470.59999834
1296777.95499937
1337358.58499539
1406085.40497162
1405075.90500581
1281641.82499805
1291570.13499434
1267071.29000829
1350274.01500794
1411520.77999992
1319508.12500701
1289881.77001139
1291596.07000547
1302973.13501244
1282332.79499973
1340067.0450067
1302169.96000979
1331227.83999907
1446157.90497066
1349818.76501582
1226481.65998475
1266450.5249843
1285452.82000592
1290624.15503099
1263203.91495982
1304212.35500709
1335332.27002074
1346544.86000282
1302932.05497271
1268181.30499716
1327235.56501717
1241663.60502954
1281941.73999108
1328796.10500986
1411543.12498877
1382803.59000991
1265373.7350012
1336348.21998846
1300442.28002711
1346368.24499949
1363163.53999561
1346520.32002803
1334478.1299979
1397145.69996548
1321449.030011
1403286.47000881
1305081.24500685
1310029.78998664
1409949.39999701
1313289.11998735
1304711.13498762
1312411.54001133
1326374.69001713
1333347.98501797
1300867.06501525
1324038.23500469
1415127.30999867
1279761.0649896
1496366.1299753
1331130.4750135
1388141.4300123
1384874.08000877
1273776.78500936
1332381.39998099
1379367.60997847
1285310.03000529
1366351.99500301
1298531.09999864
1317938.82001295
1312321.67999481
1306240.46502476
1250689.61002075
1433842.79500306
1323629.12000973
1319960.06999643
1367527.34498409
1317461.57501115
1320592.34502208
1337949.73000217
1251653.66999503
1292990.44000779
1305228.29498488
1394320.28000969
1428994.34002828
1306038.83498605
1275677.4649943
1417890.20499349
1319093.21499447
1319515.40499111
1229928.95501745
1229460.81501105
1375511.27999706
1305852.55499021
1224239.71999903
1344149.15497744
1242432.61999979
1310631.51001456
1284715.49499297
1331624.68500508
1250601.06502572
1351729.96501391
1286755.4850057
1240238.85497048
1354615.02001124
1369922.39501932
1394152.21500562
1380342.85998782
1355960.26999824
1364415.16499196
1238326.9100319
1388998.4600052
1349276.06500652
1327311.48499746
1336519.24498173
1294375.72000824
1338067.06002211
1278445.41998104
1306001.07000556
1279834.9200238
1388007.7949864
1323073.75498369
1359905.50498976
1254014.21501955
1248416.7449962
1344619.12501544
1255302.04998259
1336046.92002908
1371432.25000366
1284144.98501698
1233976.06999699
1349617.72501507
1283519.50998862
1234614.86999723
1328623.7950054
1352870.77999922
1361033.77500258
1320638.05501642
1295127.2249897
1347817.36001302
1364227.83002064
1400957.4950043
1352355.2750086
1364221.12498358
1324401.68501663
1354857.69998204
1287152.47500828
1328406.97001604
1340357.04497478
1359135.11997312
1224663.67498622
1326756.42999265
1285411.27499827
1344593.17999829
1289393.89000162
1352276.4300211
1357296.3350108
1387966.07502838
1372931.06004226
1435525.86501625
1338351.64002656
1362867.59000402
1334593.50000534
1308500.64498643
1371430.02502051
1262686.01998581
1269027.02497692
1416127.13501983
1353663.6399995
1375199.47501628
1318317.5250101
1345936.47001437
1390412.60500465
1415249.93501065
1294581.12499939
1347287.07002705
1316734.51500548
1324879.78499908
1269867.73003052
1260422.39998415
1367983.35998524
1322417.74500899
1246720.30998341
1330146.95499056
1276018.21498774
1298182.77499777
1299791.5700149
1305159.34999333
1313469.9549824
1301329.98500263
1251575.25000524
1362324.02499852
1338043.29998791
1374871.85998225
1281300.04499761
1306633.58499129
1402902.11000375
1266642.35998263
1355552.25998901
1325063.04000085
1279867.40999808
1289232.39499159
1297685.8599778
1282897.72000494
1355798.56500618
1369733.87501241
1309362.50000188
1285226.26500733
1311299.53497791
1235339.80999117
1356089.61002011
1284782.21501197
1302951.09001556
1257184.46001179
