# Supplementary material for: Intergenic, gene terminal, and intragenic CpG islands in the human genome
Source: BMC Genomics. 2010 Jan 19;11:48. doi: 10.1186/1471-2164-11-48 (PMC2817693; doi:10.1186/1471-2164-11-48)
Supplement: Additional file 4 — Monte Carlo Simulations. The archive contains Ruby scripts used to evaluate statistical significance of overlapping of gene segments and CGIs. Results of simulations with different "fixed" elements (see Methods) are also included. [file 1471-2164-11-48-S4.ZIP › result_cpgispag_length/1intron_coding_exon_200bp_3.txt.hist]

left	right	value	probability>=
14981.0300118784	15144.1077117385	1	1.0
15144.1077117385	15307.1854115987	0	0.9999
15307.1854115987	15470.2631114588	0	0.9999
15470.2631114588	15633.3408113189	0	0.9999
15633.3408113189	15796.418511179	0	0.9999
15796.418511179	15959.4962110392	1	0.9999
15959.4962110392	16122.5739108993	1	0.9998
16122.5739108993	16285.6516107594	1	0.9997
16285.6516107594	16448.7293106195	0	0.9996
16448.7293106195	16611.8070104797	1	0.9996
16611.8070104797	16774.8847103398	1	0.9995
16774.8847103398	16937.9624101999	0	0.9994
16937.9624101999	17101.04011006	4	0.9994
17101.04011006	17264.1178099202	3	0.999
17264.1178099202	17427.1955097803	3	0.9987
17427.1955097803	17590.2732096404	1	0.9984
17590.2732096404	17753.3509095005	7	0.9983
17753.3509095005	17916.4286093607	12	0.9976
17916.4286093607	18079.5063092208	15	0.9964
18079.5063092208	18242.5840090809	13	0.9949
18242.5840090809	18405.661708941	18	0.9936
18405.661708941	18568.7394088012	16	0.9918
18568.7394088012	18731.8171086613	22	0.9902
18731.8171086613	18894.8948085214	32	0.988
18894.8948085214	19057.9725083815	23	0.9848
19057.9725083815	19221.0502082417	31	0.9825
19221.0502082417	19384.1279081018	48	0.9794
19384.1279081018	19547.2056079619	60	0.9746
19547.2056079619	19710.283307822	49	0.9686
19710.283307822	19873.3610076822	68	0.9637
19873.3610076822	20036.4387075423	79	0.9569
20036.4387075423	20199.5164074024	89	0.949
20199.5164074024	20362.5941072625	97	0.9401
20362.5941072625	20525.6718071227	107	0.9304
20525.6718071227	20688.7495069828	126	0.9197
20688.7495069828	20851.8272068429	132	0.9071
20851.8272068429	21014.904906703	143	0.8939
21014.904906703	21177.9826065632	144	0.8796
21177.9826065632	21341.0603064233	159	0.8652
21341.0603064233	21504.1380062834	192	0.8493
21504.1380062834	21667.2157061436	197	0.8301
21667.2157061436	21830.2934060037	207	0.8104
21830.2934060037	21993.3711058638	240	0.7897
21993.3711058638	22156.4488057239	269	0.7657
22156.4488057239	22319.5265055841	236	0.7388
22319.5265055841	22482.6042054442	264	0.7152
22482.6042054442	22645.6819053043	288	0.6888
22645.6819053043	22808.7596051644	304	0.66
22808.7596051644	22971.8373050246	310	0.6296
22971.8373050246	23134.9150048847	331	0.5986
23134.9150048847	23297.9927047448	306	0.5655
23297.9927047448	23461.0704046049	307	0.5349
23461.0704046049	23624.1481044651	309	0.5042
23624.1481044651	23787.2258043252	303	0.4733
23787.2258043252	23950.3035041853	305	0.443
23950.3035041853	24113.3812040454	268	0.4125
24113.3812040454	24276.4589039056	312	0.3857
24276.4589039056	24439.5366037657	270	0.3545
24439.5366037657	24602.6143036258	240	0.3275
24602.6143036258	24765.6920034859	237	0.3035
24765.6920034859	24928.7697033461	247	0.2798
24928.7697033461	25091.8474032062	236	0.2551
25091.8474032062	25254.9251030663	211	0.2315
25254.9251030663	25418.0028029264	198	0.2104
25418.0028029264	25581.0805027866	193	0.1906
25581.0805027866	25744.1582026467	203	0.1713
25744.1582026467	25907.2359025068	181	0.151
25907.2359025068	26070.3136023669	140	0.1329
26070.3136023669	26233.3913022271	144	0.1189
26233.3913022271	26396.4690020872	127	0.1045
26396.4690020872	26559.5467019473	115	0.0918
26559.5467019473	26722.6244018074	101	0.0803
26722.6244018074	26885.7021016676	80	0.0702
26885.7021016676	27048.7798015277	84	0.0622
27048.7798015277	27211.8575013878	58	0.0538
27211.8575013878	27374.9352012479	83	0.048
27374.9352012479	27538.0129011081	53	0.0397
27538.0129011081	27701.0906009682	60	0.0344
27701.0906009682	27864.1683008283	43	0.0284
27864.1683008283	28027.2460006884	37	0.0241
28027.2460006884	28190.3237005486	41	0.0204
28190.3237005486	28353.4014004087	24	0.0163
28353.4014004087	28516.4791002688	18	0.0139
28516.4791002688	28679.5568001289	12	0.0121
28679.5568001289	28842.6344999891	24	0.0109
28842.6344999891	29005.7121998492	20	0.0085
29005.7121998492	29168.7898997093	16	0.0065
29168.7898997093	29331.8675995694	12	0.0049
29331.8675995694	29494.9452994296	8	0.0037
29494.9452994296	29658.0229992897	5	0.0029
29658.0229992897	29821.1006991498	9	0.0024
29821.1006991498	29984.1783990099	4	0.0015
29984.1783990099	30147.2560988701	2	0.0011
30147.2560988701	30310.3337987302	2	0.0009
30310.3337987302	30473.4114985903	4	0.0007
30473.4114985903	30636.4891984504	0	0.0003
30636.4891984504	30799.5668983106	1	0.0003
30799.5668983106	30962.6445981707	0	0.0002
30962.6445981707	31125.7222980308	0	0.0002
31125.7222980308	31288.799997891	2	0.0002
