# Supplementary material for: Intergenic, gene terminal, and intragenic CpG islands in the human genome
Source: BMC Genomics. 2010 Jan 19;11:48. doi: 10.1186/1471-2164-11-48 (PMC2817693; doi:10.1186/1471-2164-11-48)
Supplement: Additional file 4 — Monte Carlo Simulations. The archive contains Ruby scripts used to evaluate statistical significance of overlapping of gene segments and CGIs. Results of simulations with different "fixed" elements (see Methods) are also included. [file 1471-2164-11-48-S4.ZIP › result_cpgispag_length/1intron_coding_exon_200bp_3.txt.lengths]

24130.204995964
22888.8549951212
20812.3699900722
24318.7799906926
22593.790003354
22994.6799885516
23835.76999612
25896.0049892759
21391.5100041433
24328.7300040671
21707.2050015519
24968.2700131006
23461.8100002613
23958.1150146343
21916.0050099851
25684.9699943428
17117.7399992503
24544.6549946871
21663.5549984155
28353.3549953636
28455.5649954509
25213.8800058418
19031.639985665
24615.2950045248
21685.4200190711
22728.2500028592
24341.2949953006
24646.1599930013
24019.6449935658
24973.4750073454
26436.4299842089
23497.9200092967
21970.3449972351
23816.0500063067
26285.7950100552
27496.6600056514
22997.7399957871
26031.5250084228
21994.2149889948
20275.0750049111
26297.8700036462
25156.2250013871
27634.8750017799
21890.970000018
27731.9449832421
25549.6349929883
24146.2500136911
21636.2100058324
24531.9149916193
25298.1500038363
22859.1950023613
23280.0349959577
19020.979993111
23042.5100132796
26516.0849919971
28469.1950064835
27348.550004007
23040.2700093649
23568.2250084912
24164.8149859905
19344.7699982784
22866.5350020647
23145.1149761716
27031.0899945879
23931.1350040007
24407.9550004127
24996.1850072127
21939.6850047968
22037.949988701
27982.1149930039
19864.1400030564
19557.0200117675
23322.2200109126
20330.1549974291
26392.564996074
21318.1749765466
26314.5400159488
23228.6949999309
24641.129994509
22996.7149880955
21332.7399978124
23048.3550098125
25352.5199936228
27052.8849834837
17942.1199989077
25696.5150025097
21598.3599846789
22219.2099947168
26342.9800010286
28283.6899942309
24252.3850058173
21808.6650115317
24219.4349999647
23573.2299949434
21656.2299917305
22657.4300125034
24280.9750000129
22698.7100097178
23972.7249883622
26420.4699959867
24194.2249924853
21057.6499937959
22960.6699852934
25551.0250026435
24169.7099888129
24368.0849925461
21842.880000772
22024.7550004624
23120.6800117386
19975.3399937691
26354.2249832198
21904.3499974016
23483.1650041279
26695.0150033436
24469.4549895326
27508.6499964361
24824.4749980232
23727.7550032829
24300.5899932748
25773.2799971607
20028.0699870258
23079.375003356
23185.799991972
24655.4249813914
22622.3900002569
26683.9299944337
25705.2749849299
20286.4899917166
26178.8350123335
25810.6099970629
24590.4850184615
24292.4000000628
21339.2700086567
23436.4750003754
18761.919985091
24487.1000022546
22865.3650020738
23362.0600045677
21505.7500149566
25315.8649908432
23231.4099986437
23116.1150006608
25391.7750112783
29712.6949947206
25152.4300016267
26460.2449700567
24673.7349890771
23929.9100039805
24648.8700192873
25175.2750100637
22391.940009261
21236.6200053225
21159.2450079948
21209.0099960999
23658.9049977129
22945.7350057086
22706.3200062783
25159.3799985533
24687.2899943495
22634.4449922387
24871.5550089278
24039.8300100991
23051.7049858087
22949.7349952632
23913.3799894938
21367.7699952325
27252.1049975795
25122.8200081484
22113.1450083982
24833.0649811551
23525.5149984155
24224.9400013688
22898.5249917225
25689.1550091315
25421.1350044631
22896.8449979133
23104.4599902828
23465.6850077584
25114.6250008459
22959.0499913092
24522.0100131319
27626.9099946821
27227.9599841125
23977.2149977636
20603.0100003367
21825.5750000863
27176.1149886006
25871.0099947359
21169.9800178651
23313.2450066088
24309.7449890707
23252.8549989446
28404.4349978734
21007.6449997711
24891.429983452
21452.689997193
24105.8700014446
23031.9349920237
24877.0449980567
23952.3900202598
22860.6699909752
22129.9849950713
25123.0150004849
24883.6500058335
20353.9999961765
24684.4749929018
23769.6600032374
22869.7649907093
21551.1899858124
22580.8049953642
23834.9099904612
22148.1150085055
22929.3349962576
20755.62999593
23658.9850021801
24236.5949904588
22579.0399969873
21234.9150092732
20357.5649990469
25424.6849994536
25801.239991317
21431.9250042718
22827.609996643
25259.9649935585
25747.8449884923
26015.2350005314
27319.2000080796
24817.5099976428
21291.5349980971
21446.6950005973
24887.6500015818
26374.5449896171
23803.1799967401
21964.2850107686
23542.3399911005
21167.1350044017
19350.6799945827
23393.8300056854
25330.100005602
19572.8549896637
20973.804993909
25639.3250115411
25055.9500128366
23889.1000090428
25186.1250143584
23431.3950048983
24476.2750039978
24937.1799944104
26937.4400037518
20652.520003255
21353.2999879578
20693.9099957943
23348.1949758986
19474.2650045892
22641.4949907782
24044.615000694
20568.6000125705
25884.8899893791
26138.975005228
25542.0099891116
26289.2550061024
22895.1249987907
20393.5000054166
25480.1599906618
21502.2850074666
23268.680007909
23746.9600101779
23845.6100069964
25086.5849925766
25316.8650074126
23046.2950093137
22896.275000314
20746.0400220649
24343.2350017391
26508.5350034419
23976.5250039166
25984.6499610353
23934.1600027576
23382.3249898346
24644.0450054707
23787.9249993498
22131.5849929581
27357.2999957302
25833.7700103754
23950.4849939197
22911.4699860921
24639.1950169301
22503.5099955946
25854.2800020458
21465.900003741
22867.4500053355
23809.0399841876
25126.3750023055
23097.484989271
19801.930009809
23263.1749991488
23631.9950013061
22285.1999926822
24619.1050004794
20868.6949931127
22849.330003366
24597.795014146
22468.10499418
24013.9400007952
20836.9100050032
25455.945003415
25353.144996903
21599.0050188601
20836.8099888004
27504.1899947664
24796.6549986526
29063.7999970551
24241.4349915292
22770.5650016491
23648.6749926892
24918.76000935
24405.3700025736
24027.5950093449
26450.9400083824
22247.2099991866
22136.6149929056
25843.6100223278
22215.0249873244
22520.1050102387
17891.6150119435
23189.1500077675
27388.1049980591
24407.220001273
22708.9150101598
23775.8199944526
20985.5299893339
22718.2450167146
28163.6849934651
19582.3100003165
25194.1449924107
22067.9200137524
22999.1900048268
22751.2500104299
24946.3350110906
22263.2500006054
27093.5349798123
24436.6399941838
25214.0100024858
24290.2549918065
24164.8300088835
25502.0100137161
27043.8799993269
26459.38000324
21400.5850099775
24437.3949901727
26337.609997278
27638.0649901477
23727.9350043074
22841.3399975689
27402.1700017189
25087.9449796088
24596.489986266
20455.0900074565
25630.8199876053
20995.1849881173
28213.8049942981
20689.5650021795
19317.3650033957
23944.1300000348
24092.0050063732
20446.6599971359
22014.3249831006
25435.1100149456
23762.0499956952
21211.3700049903
25076.5400032785
22897.7950061248
21957.6899938781
23095.3249904942
22037.3650083269
21632.3149960988
21095.7549923556
26237.8049982314
23150.2350037339
25512.3000084565
22872.0049976071
19810.6549982876
24986.9799923461
25267.2799810064
23252.6150116173
21861.9650041666
22898.8400082464
24692.6549992053
25842.2000040459
23810.9000098193
21561.3200089075
21988.5449898827
23954.9249910847
24944.2449918197
20881.2849987224
22223.8949995569
25300.6149973432
24241.704997017
27468.1599994833
22419.0350210562
23700.2199950097
21807.560008083
22697.3399963211
20423.6300126739
21455.780011052
25400.1200106181
25577.1499993938
24317.005003958
23757.8799861455
24279.8349872197
25167.1649969604
25135.0850148521
22830.2949895705
22627.7099954225
23685.8899979915
23261.2500024681
21989.615005343
24504.8449821256
23088.1700180728
23065.4450010676
17025.4200084512
23822.9399913431
23569.8100095566
22991.9299830045
20000.7500139817
21501.1199911835
22597.420017506
20185.43999809
22367.4099949787
20487.0249875893
24261.6399947021
23539.0099897112
21869.0999964583
23601.7150052036
21946.5650132401
20254.6799947628
22811.2749926775
22691.7849823758
24450.9099921469
26214.380017458
22970.1999876061
25555.0900087834
23259.6700030359
24646.8950087675
21751.9699975671
25059.519997356
22200.4449967854
20267.9500059555
17472.6150129337
21864.7649971379
25177.5099976654
22484.650009977
24438.1149983178
21184.4750085261
23068.7749962861
25499.869996755
21281.4600010482
25044.6149880426
18697.0700007989
28880.0699961521
18031.0850054529
27093.1499957797
24086.7700017179
23085.7399933815
23468.2350005361
23564.1799895891
26832.7149919537
25773.6599850894
23393.7950112838
19263.0449986391
26223.3850127881
24700.9250093382
18897.8199932862
24952.8549982752
24835.4800092842
19006.3749998296
23875.4800046025
24999.0900068854
27376.8299997525
21717.2499936684
24624.0899981582
24944.184995804
21842.2900052249
26801.8899946646
21875.0749865762
22527.0300037613
21109.3350198227
23611.5699888009
22116.010000532
22776.265011201
21664.5200012517
25137.190006091
27683.4899931834
25125.5450085279
21331.2949957848
25985.4300041553
25047.4899983213
23663.764992015
26658.2849959452
17851.7150032176
22026.7400046533
25367.6150031534
23047.9450048744
22876.4200109426
25114.9650145504
24193.6450010338
21642.9699974419
25578.5800022949
22866.8199938582
20613.4249948435
21296.8449947494
24247.4050037744
23749.9200123386
23329.6499976898
23823.0199852493
21344.060005883
23097.5300057097
21112.5500142379
23958.5349947494
23934.9000004241
22955.5750019792
23541.794985605
29205.8800120463
23233.9499916339
19765.0250185992
24513.2200065537
24374.2350136768
22650.3049916776
27501.2499982161
18914.8550015605
26258.4700009595
23732.9100034897
23799.7049935632
24622.6999873631
22806.1850089924
23528.4049854807
26362.6850122221
22497.1499942499
25701.9199980493
22523.549987674
23010.324999294
22761.8400053957
23413.6449877474
23895.4199976996
21397.615000919
23817.8600083573
20527.1500030099
23739.3650104449
20843.9750020179
26281.5850117687
25961.7000010564
25895.455003545
24151.2400062531
23489.0799897488
23539.8999935933
23592.5750033722
21658.3650016212
22464.0200249763
23589.0999939175
20832.0649939436
22746.2350021908
22984.3749984977
21520.9000199513
27220.7149992151
24897.1500024542
21640.8550076704
21681.7800092096
24405.5650096997
24771.3800082714
24052.7850003419
22379.8450054915
24574.3300167362
19613.2800077638
23767.1449777992
24480.4899873205
18916.4200107335
21715.9950101337
23595.1049933778
19992.8199975276
22440.0050067395
26761.1200105175
21096.7800098292
20694.6499869374
26981.4999961967
26593.4099990362
19808.555003104
25954.0349996285
23306.2099972488
23152.635000594
22542.0299970848
24641.4899891037
23765.3949981031
27455.4050090569
23376.7100056371
19998.0550039937
26873.140008034
23459.4750097138
22586.740002532
21150.415006754
23602.9250139147
25324.1200020686
18325.7199947769
24064.8800157903
23896.1400013855
25822.784995826
23724.2099950333
23377.6349860919
19574.400012844
24354.7800077947
19876.6199931386
24236.9599907815
21809.7250074106
27921.3399949176
21792.100005629
23282.2850075485
22709.1099986667
23311.9500047748
23356.4449987416
21961.7850045443
21743.2649983894
24781.4600011613
25458.7850051315
22884.7300061987
22941.8850054616
23181.9500181911
23072.9249929447
26066.9850045154
23351.2000005119
24031.0800053959
26068.2099812659
22143.7649913712
22225.0100099599
20041.1150113218
24161.2349925443
28513.6050067289
25296.5349977234
25866.6249868106
21947.7200004292
23893.1350017977
21035.3550079947
21267.654999136
24293.934999221
22383.3899947321
22276.499997851
27331.3649969839
22088.9650075842
25102.2349918598
24961.2150000897
24204.1599974587
25176.1850051022
25054.8750077123
27357.1000135072
24674.6899994016
24539.5749889017
24572.085004056
20302.7200083085
19967.9300015284
28983.8049991089
22691.1000003167
23221.7050068416
25586.1999911703
21197.1700009183
25689.9550031548
22561.2900075835
23289.1649968866
21980.9750058611
25197.7000049822
24676.185011131
25624.1750174402
24434.4600081504
20803.5100090982
24924.1550023849
22635.8999985873
22508.1149852318
22084.4500111849
20089.6699992435
23540.2449894454
23216.4299943789
23942.5149952836
19857.2849972614
23531.3849886099
24718.995002972
19250.6650132122
20580.6300060411
22644.5199914718
24307.0099909847
21715.22998766
26914.5199853203
22611.9399949955
22741.2749999063
21847.5149880187
21469.5150036775
21795.9449894441
22982.3350087944
23916.2250113976
21061.2900061102
25361.9650032697
24223.9500145696
21422.4749915709
17907.6050066997
21777.1199951824
21473.3099827878
26022.9299969962
22501.9750062313
26358.7100084168
22947.3150001235
18012.7799905002
20704.0049925279
22180.535006545
25146.4150086199
21557.430013664
25645.1700074609
27484.4049721079
18667.9249964426
22661.2700073883
23446.5599899369
26229.3500088905
24805.8600140768
21509.940012623
23433.6649893825
25135.4099940297
22374.4500013074
21313.1599877069
23323.724986518
26373.4600248472
22390.0349992563
20148.0050065685
23345.7949997559
22816.8599919465
22923.6099857339
20169.2200067611
25471.370016125
27032.6400010807
19460.305002028
25579.694993775
22102.8349819772
21775.1450144119
26867.5449910779
22280.0099954801
23699.0550022388
24148.2800096434
23723.4050110079
22046.0649995604
24421.2599996033
22999.5949937983
24652.4000053864
22695.8049911405
23067.0200027712
22191.2950089897
22999.5699971665
20085.4749857434
21778.725014892
26784.1149932705
25497.4099906021
23361.7399764028
27036.6499945843
23429.8949935535
25024.9950024516
21019.9899985008
27124.0899974058
20923.6150064545
26964.695002657
21708.6199886727
26726.0800091501
21403.0499856751
22897.6949969766
23206.875001685
26710.7750085697
23719.8949916454
22422.5500076485
23024.914991857
24426.8450024975
25488.9349925423
19741.8300052737
23567.270014681
22635.7899937844
25837.2049932368
23961.1049791924
21956.190001308
23534.2549956506
24829.9750011186
22629.1199988236
27191.7549910036
24917.7749952073
18455.7800222016
21824.4099939549
22933.7900027735
22885.9100114286
26387.6300052386
27163.9450260848
22206.3299936255
23941.5549946968
22511.3500019936
26226.5449941577
20837.5299923549
22713.1899982116
23871.5000039838
25569.3699864841
25815.4000019161
21936.3249924558
26541.6550103086
24650.0099971346
21444.0549966907
25675.9600080089
23985.1349984687
22174.8899954257
24340.2600053028
22228.7850120093
21466.7749921372
25939.6650044927
22813.3750192899
23558.1550021134
23618.9900089917
26365.4649944778
22903.1949885692
26755.4200030852
23202.2550051548
24093.8550000207
23679.0149980576
23319.0350055124
25143.4700086974
26712.1850062156
23579.2999952016
23009.130000452
22378.9250032008
24509.9599834933
24963.3450023194
21960.8500030148
25050.9650044643
23523.2950109158
23365.2549954128
27157.4350024146
26344.1449710201
23161.1850083114
20177.0599902177
22914.5399920286
24548.9000041639
20771.985018789
24800.8899785136
26485.6100041207
24471.349995265
22858.5350075389
24505.3150030439
23088.5499896267
26766.7449916776
23249.5549942665
24164.0250123976
22644.7350098891
29070.859999992
27495.4250110119
25766.6050048997
22383.4700027411
19779.1349867184
23097.1649978305
22846.1700173737
20243.1650159816
24119.400000609
22153.880002337
22060.2199881526
24691.5549922548
20477.4750075648
23263.2150072755
22969.9949932168
25212.7000058442
24025.9999983726
28061.9600040252
23922.5650111629
25597.0950122329
24536.6800004207
23983.8899974478
23678.1149973469
27202.6600012747
24784.4100020243
22062.0250032088
23901.7000068321
21438.3350128541
23516.6950042539
25442.9900416972
24799.2549906312
23406.8399867393
26862.774995773
22222.3700026646
29770.6799879661
21150.1399877425
23787.4250081873
25033.1099996362
22536.0499990762
23152.9699910481
23186.5399918545
23648.5950044108
20815.5299953187
23631.625008455
27337.2949944647
22285.055006241
23233.2350057131
21701.4149982324
25754.3799998219
24224.4800063709
28090.8299997272
21549.0499725395
21345.2250024727
26298.1399889216
19922.1249937723
21169.3800131502
27016.3300093552
24067.6850030242
19412.7200021381
20259.7200046941
21991.3049786434
23138.0249971207
25901.7900134665
24383.2399963972
24542.6150042049
23246.3799865984
23237.3950052601
25335.3150003217
24288.5350137766
22344.5700024494
25432.1800002367
23052.9149958346
23775.8999898953
20766.4250029579
24152.2949910099
27618.7849965072
24787.8649900726
22534.7449989431
23051.8650040992
27263.7299990337
24811.7750002451
27128.9249946323
19089.4099997793
23153.5549928723
19524.9650016162
24628.0650012998
22337.2599982063
22146.399993672
23430.9499973611
28922.7599926079
24444.8800021489
25366.999994714
22047.4300062517
24627.7299933541
21894.1249956167
23813.2549845085
24318.5150018609
25229.8950123801
24289.154997142
21570.5350173039
25524.7700093393
23044.8399875942
27169.4399975174
23539.1349944195
23322.7399991266
26782.2799956584
23948.7749922359
22836.9999935754
21669.2200116648
27400.4900001886
26718.7650102065
19598.1950027565
24669.6749891534
20981.8450149186
24361.2700062566
22541.2550087669
23715.7349952292
24784.130003027
23517.075008617
21529.9449957004
24345.6750090355
23725.9499971543
26128.5400052152
19522.4299888629
23183.3349833211
22800.2900020299
23449.5400036518
23095.3150039644
24468.2899998801
24418.4050062373
23117.7600023707
23503.6599799583
20188.6449996543
25812.504997038
24770.4999978659
22811.8250094522
23726.7350133666
21243.8549951067
20322.9000092191
22719.3749920577
22873.0799915441
24237.2199946785
25154.7699833901
22133.8899898283
24634.8699938189
22840.4750008639
20667.2700039546
19649.4199923752
23260.3299977542
22239.5350061918
25556.0000027206
22349.3549997924
22664.8400075352
20844.3650005519
22606.2350094604
23659.1600024358
23441.6499933358
25648.7150094279
21195.3299756246
21891.7099907451
23073.6950027223
25451.4949876717
25293.5799970953
26313.0149922175
20659.1900032745
25310.5800020595
24890.8399977223
21812.17499264
23487.6249808108
25438.4049882945
26092.8000179133
24628.6200056676
23061.6500219011
29254.9150111352
22153.9699944393
23673.2399996933
25150.0999915961
21979.2500007112
20295.8699847469
19171.8900048018
22620.6200161781
23542.1749982804
28865.6349920293
23919.6800002537
25765.7650111578
22628.6399920374
24465.5749967132
24139.3400064628
27110.5000029935
22989.8050125321
23300.2849826503
23396.295001932
22670.9949867288
26136.824982689
23876.440010116
21256.0799884265
21230.0049971694
25191.9800050424
24804.2600034131
21292.7399918623
26078.579991364
20619.1499977212
24953.810006503
19487.9099918779
26253.2249885253
25515.5150114258
21112.0549858187
26701.1099969815
23594.5249822186
22039.7850010801
22788.4149997538
23193.5100061074
22680.0499984962
23898.0149917703
24237.7250167662
24937.5749938
23869.5550098703
25557.3950081716
25923.1850187376
21271.1149989289
18327.8900047755
26570.5099871468
25579.8100050845
23729.2599911757
25619.2950171777
23690.0999923393
20978.3449886623
26204.8300120155
21830.8699980095
21362.6199990192
20802.9850023224
28975.8399968224
23583.850004107
23159.8599961791
21967.1299890056
23279.6799966188
25144.0999980401
22764.9750045605
22759.490009981
21881.7650054652
22501.9699954912
22912.1450069137
24642.1799944177
25446.6300059094
28488.5249832205
24006.2100002076
26562.2799985041
20473.1749944901
25536.8350010829
20869.1499998963
23224.4249948831
22076.9099925566
26926.2749963029
28155.3650019611
23522.7399972016
20912.6549886656
21716.985010106
22942.5750134661
24775.2300144564
22817.9399922631
25568.4850006754
21549.0199859394
25566.3699996669
25308.3299906477
23027.0550028979
26443.940007213
26243.8100036997
25779.3849805561
26254.3200005654
26400.0100165901
24048.6849973006
26763.8450127016
23169.0150056132
19756.315004879
22512.9300053031
25255.6399943194
22692.8100181022
24141.360017385
22536.5500006957
24226.7450126172
23390.7050107275
23760.6850178934
23595.0200012402
23692.5749973719
23142.0049795709
22612.9500064217
27254.3100132299
23487.1150010407
25173.98997911
22085.4749877553
25853.7850094875
25268.3850130611
24074.3250125579
19328.7399974416
26798.8350005962
24435.1349795015
25717.7600071369
25546.4999953166
26135.005003006
25337.2050004662
25593.4700130788
21672.1049991196
24182.3500024432
20496.1349983558
21629.14000643
26627.139997276
25897.3099988947
23141.949987846
27713.7900073803
25217.2400029395
24267.4600079244
25436.3949780911
23372.4099992287
21726.9500136155
24424.7950079541
24771.6800089641
22226.5450078366
27796.8550074467
22346.9899999811
24467.1099991382
24288.7249888577
25523.5000040386
19277.8349954756
22901.9599989643
19462.7800023416
28501.8049949514
22289.2250073506
21961.5349870256
24273.4249940268
22450.349990367
26540.9049959532
21951.6600148007
26020.6000039121
24348.4450117573
22871.4249979506
24381.8399994818
23142.8199996846
20536.034994865
20614.7749871993
25007.189987988
20995.9000061236
25217.9300038461
22104.4499926216
27380.6150075567
21450.7200095307
22323.5600059442
24138.0200098199
21418.9650060206
25468.3499994958
25585.7149894414
21466.5950003418
21655.0949978379
23641.1250011581
25785.0399956177
25113.9750069194
29331.7399980493
25785.9950078952
25919.9800099062
22023.3050055454
20384.9199940281
23579.1450135981
25318.6650035518
22661.4699945501
20289.4099966203
22086.1850083054
21841.1449950729
22879.5549934364
23984.5250075993
22994.0000001207
22726.3699926098
21360.4799998931
26540.8400076581
24812.2950079195
24421.76000375
20800.664997082
26136.1750082279
24933.9949925488
22409.9899955634
19013.1099912189
25188.9950047702
23765.6449995679
20960.8499845968
20847.7749973021
24985.7550000865
26810.4149866819
21387.8150089933
26661.7399904178
24398.1250136883
23271.0800118302
23288.5750088591
26129.3099918609
26681.0650030101
23649.0749963931
25149.7750032039
22285.5100092241
21425.9600024857
24627.6950044689
21889.6499983612
27714.1499868876
22721.8600006057
23239.0850038952
21379.6799963613
20840.7449951924
27746.1200078808
29809.2250078274
23626.6900046933
22800.6050004371
25994.3000001437
21673.9100150736
24372.7849970246
25158.6550141497
18355.8899965438
21838.0499993663
24273.6050067274
23963.6299969446
23874.4750112392
22617.379994858
26002.220013153
25550.0650000727
24806.5599935353
25681.5299897678
21031.6949969241
27418.7050195693
23471.77000214
23292.4500036121
26240.9700012284
25299.2849965575
23859.8000114446
20789.1199873444
25606.8499954473
18723.205005817
20245.5550014098
21750.3200035184
21852.8599968473
20882.5550027238
22976.2550030879
25988.2650089844
25146.0149938026
24685.1949918789
23561.2399943477
24010.0349907083
22814.4800015207
20619.3599948061
22241.2950013217
24269.5350086233
20482.7949929843
26503.1650234435
26582.0149981498
23332.3000181027
26030.060011812
21968.0200139158
20139.2950070503
26419.4500084437
23996.8600030793
25899.7100129637
21609.4049986338
23481.2350078204
25601.7949875782
27045.2250129301
23997.1500043564
24376.0699876654
19457.229985442
21878.804991307
23594.4599953992
23082.8549933651
23621.7900130328
26972.4150203918
23407.7099882374
25372.8400051552
23647.9799995718
23866.3450060212
25660.1149971143
23858.514997117
23857.9349964058
21902.874997356
20404.3749930045
24349.5099926973
25113.0149983657
22013.864987666
23512.8000090882
24263.100000645
27700.0250073402
21023.6749990872
23780.674983799
21661.2349963438
23821.3800125073
24496.9399986819
21749.110007395
20729.2199990375
24119.3850053913
21046.5050107539
25245.4150177166
25916.4500125009
24977.7800029917
22147.2399980307
19163.7800066238
25286.8450018563
19589.2800015126
18876.1600018675
24745.0100041034
22591.6750079573
23976.3550069034
22302.5050024924
23323.8149999842
25664.6649995156
27107.8000006878
25152.2350031127
24932.7199891037
27199.8599926876
22453.5199921736
23345.9799993355
21330.3099965737
25605.0200048351
23876.3650140585
20688.3400085527
22838.1699942157
22628.2750025629
22349.6800052584
21998.0850150576
19181.0149836224
26862.4000068242
24753.8800076209
22720.4100065157
26228.1300133436
23728.1450117045
25523.2950069861
25097.5950047614
23651.2550013368
24614.2049988496
21800.8199950161
24697.8999959861
24190.979987531
24983.4149955194
21521.905003585
28326.5900028929
25976.5649975031
23606.9950047524
25698.4750249659
22765.7150018787
27762.6350047027
23749.8949897435
24251.0550069024
21619.8950022839
18538.6599910654
20929.9199898225
21803.8499958203
23676.3000051784
22996.5550018775
23961.9400087448
24393.9299775781
25950.4750095068
23961.0799929283
21117.5900053526
21555.3699961198
21720.2600043647
20871.974981393
22115.3149936175
23557.6799871179
22556.6000137385
24554.8600025738
25747.5399930771
23860.9049914272
22781.4450092274
20735.3149909819
22941.4600018768
22563.4999971013
22108.2000031413
23907.7199984468
26483.7350002753
24730.9949968588
23104.8150104694
23531.5650086988
19992.6149938545
23116.1599824622
24973.9400026537
25782.3550123258
25591.3699979484
23142.7950107898
22688.0050027753
25251.1699990303
28806.6249924212
20698.9350007543
25163.1500022255
23753.9050076092
21902.8650070727
23080.7949858325
25355.489999914
24909.6149989597
23982.3399961879
22542.3849848029
20421.2099957874
24845.3899996153
23832.9800037504
24119.564989916
25718.5400001421
23381.5750195895
23102.1400099061
21751.6199911652
20618.6750049582
17889.965008589
26435.9849834708
21876.5100093787
22277.3949895618
26493.1050272653
25414.9499888746
24355.9049982205
24293.094999087
27288.1449949318
21846.3400031256
21993.7500009863
23740.9050081738
27206.9700101211
22899.8250096496
25559.8999958658
26522.5499978225
23059.0500035514
23908.3200033297
25659.3600113646
22203.7200030993
24020.589992187
25385.904996023
20679.5900028611
25573.8400116633
26265.4800050962
21690.6149908917
22692.1600081781
22562.6250038277
22547.585000243
19041.9699968389
23408.6200001298
26601.2699940461
21773.6449985682
24619.089997869
21623.8049947823
21421.1849868014
22553.3300100948
26775.2499849137
23922.0449959736
22553.2800044799
23137.3200131711
21255.8650005772
25484.17999192
23837.350019699
27546.5649965007
23092.3299925637
24504.9550002895
24281.7649924471
24486.8499861341
24049.8100070561
25853.3750048728
22581.2950080609
28337.2299942742
25658.4100026907
22143.3699844388
24098.8300068246
22426.5300105049
26463.0499989651
24655.044992373
21044.6199882431
23361.6400060519
19352.8300081783
22732.4699968155
21787.4550088304
23951.4399934629
23996.2150066087
20697.3150156038
26403.0850056554
21569.659986114
21646.9050161076
22912.0600090064
24130.6300148148
20360.940006458
20758.5900027441
22818.7849992123
25961.9450206466
22673.3100048879
22264.4950003629
25622.579996198
23253.5599779942
21211.024984634
22900.1549996417
20931.6850049658
23418.6599974206
25813.2699839
21577.3550009881
26802.4000208015
20600.1749911136
22513.8550061488
22357.1200017913
24829.975002222
22804.6200010208
26401.7350117286
19426.1100053735
26071.725003331
26875.1650105836
26016.9049964058
21240.189990822
23758.8549907424
21593.6850003953
19049.0100123284
22864.0749856418
25564.2200091976
23618.7049852235
22395.4100044343
25705.345008088
26138.9199771855
25182.7750022337
21643.239999532
25875.389988997
29462.3350030227
24582.1199938455
26158.6500019417
19281.4150023002
19763.5350078316
26686.6550009546
20621.1899992363
23105.2549993312
21818.8449856485
22065.9100010203
23115.6349873182
26837.5250077173
24749.9900022889
18505.8199983034
20202.4200010551
22373.7649934374
22004.7099977203
24332.4300156152
23815.8049987798
22464.9200018119
23287.1250019448
22009.8850060662
24214.9849918394
29439.5300104371
23028.1199800672
21835.1299851034
21424.5049961907
24645.2850106214
22713.3099921891
21700.4500008719
26211.4000043623
25939.2250149692
23480.9949965619
23486.4299853584
25466.6749964419
24901.9400095826
22872.7100261145
25474.4849905423
18392.770003626
24211.5100036273
23381.2100152685
23371.1350049305
24322.0950057656
23326.250004417
22648.6750109547
22735.2200043529
20647.3349991948
26304.1999987564
22249.0900015202
22614.3599966951
20368.9400004728
23880.0700014286
23869.6400206718
21563.2599996501
20066.6499997471
22871.4949955351
24379.5850002868
26736.2750252711
22074.6099971647
21720.7800085233
19219.700009854
25425.1449876181
25366.35999854
21977.5300071547
21949.5649907683
27668.5750001759
18201.8599874503
23227.869999814
21409.3199954261
27008.1400111748
21937.9900174943
24918.8800133287
22380.2749963209
23960.7149861668
24304.5150034665
21619.3600136763
24867.4399953056
27682.9599951417
27305.6100127745
22711.7600037166
23153.6450070105
23414.4199827411
21032.3300090372
22359.8050029576
24088.0400105277
25843.1999964705
27724.9450080716
25052.655002716
24842.8999890811
21867.3600094395
21968.1450114292
24280.2999920567
23969.2400001874
23475.6499927572
27420.8099876642
23392.0349874566
26697.2600016481
22753.4750095762
22206.2349988339
21444.1149986387
21406.0000083679
21683.9399937993
23391.6150001467
22039.5849944676
24133.5150167132
25287.1199938192
25329.7649991801
20539.0450129597
24567.0349893312
24870.0650021708
22091.0750116082
23535.5300011008
25047.055005515
21902.8199985581
21034.2350122586
24302.6250130435
24199.2999950792
24128.419990232
25491.3099966059
20985.7750031943
22059.1149965227
23307.6350040061
24912.1050041311
28103.7099928677
21717.0700021407
20823.6849910091
24415.6200002464
24919.6400031606
21356.3849994843
24413.6899997755
23468.8250126098
22676.5200058967
24150.7200041401
25804.1300009495
25057.9049947527
25573.964996909
24871.4149852969
24244.6100083605
23348.0250050828
23226.9850281114
19938.1249939967
21695.7799938857
24749.5149940401
24699.0499936525
29486.1299840761
23022.4100025065
23263.4550049475
23019.100003004
23346.0300156986
20092.9399856087
20620.8900022858
24528.8400086774
19675.8100153117
19042.5900131434
22585.034994591
21577.1500152799
26317.1500031771
23544.0200052621
24233.5549941101
23386.1400011844
22758.5250030512
20779.425001763
25926.9349919383
24070.4949982609
24467.4250043437
24167.5649946788
25355.0200185094
23364.8700073173
21623.5449926974
19727.4249994527
25209.4850092476
23923.5149964364
26863.1800047103
22684.0499899855
25334.1699928469
19985.6200037529
19151.6799874402
21886.8549998854
23535.1249938621
21278.0549922958
25978.8099873451
27891.2199975953
23303.0950026862
24034.2600063745
24372.3649964037
19660.7450050478
23807.4100080202
23288.905000174
23513.2249767708
22941.1950037998
22425.6050032764
25079.0149969407
25610.1900090203
22304.6850098175
24623.8000028376
23475.7600117973
24504.1499908271
23652.2899782613
21136.3899943377
24225.5349925039
18967.95498879
23949.8949882153
22542.8600090959
24167.1299919821
24165.4749870943
20489.7750052335
20973.6899973447
22788.3299817528
22136.0300011886
24406.3199962797
28834.5899997663
25762.6050002542
26130.0699907469
24735.2249973828
23224.5899920859
23009.3950034897
22562.5550013552
20689.7249959111
20824.745009575
26075.7800315949
22163.4450017494
24191.3200006107
25356.3450074843
25391.3499996711
21340.3500048285
21984.6100010425
20557.5500120393
24716.4400029387
25221.3899965305
25727.6150075209
22012.7549986723
27478.1599920155
21955.2600039875
22473.3350002933
20331.7099999185
25717.6149809451
23988.4899911331
23951.765004027
23517.2950131256
22101.3799832588
21018.359998121
24930.1949907804
22457.8100067902
26215.894993705
22059.2100067358
21195.630004335
22497.6549978051
25959.6750101023
26872.6600122722
22380.5050198026
28894.8900056188
24728.6950049051
24366.3100051464
22416.1350020298
27069.4100006791
24300.6800030945
23975.5099670526
20613.9600076356
25288.9599987681
23120.0700004359
22318.9050076175
24285.9000049329
23348.6949961614
24347.9299969068
24028.6499999968
25970.424998418
19951.1999794536
24720.2850070565
24379.0699911328
23002.6850050497
20397.769999247
22887.7250031349
22105.2150040516
21660.2649908843
26753.199995999
24990.1599987503
23440.1999940556
25525.329996823
25791.439997179
25987.5550015137
23492.6250122038
25494.6950134364
22483.2450049876
23012.9349925407
23108.1000026161
20725.4549946235
23791.3550127551
22826.5299972494
24561.5800125588
23066.0149906296
27761.7949937715
22194.4550074448
26021.38498668
20687.5650074934
26626.6649876079
20440.3400016187
23061.2550010011
22174.7299959562
22812.5449929326
20153.0500017869
23906.0100083009
23556.6049818508
21847.6400084351
24838.704999883
22293.3249936877
24337.450004817
23643.7199937866
23096.2649984797
19573.5549852913
20008.6100043918
22736.5850039532
26209.4000099415
21001.5300013151
25171.2149973963
18823.5749926367
26031.7800107561
22248.7849876666
21471.3000027972
23267.6999886157
22296.3000053735
21333.8950048757
22927.4050017088
22091.4850102849
26323.7450011233
23700.8399993051
21798.3599937166
25811.6249934053
24794.9900067407
25158.7849896008
25891.3250049216
24824.0899920809
23312.1850024834
24162.9300133742
23419.2150024438
22636.8500039189
24844.1199974637
23927.4650005365
23751.1850141466
25848.4849879264
23818.8299924906
24368.3600117273
23104.9049955625
21706.0350025711
24990.115005835
23456.8500000816
24083.1649882225
22848.8949925574
25505.9599976954
25814.2550078435
23277.580002076
19123.8399891416
23258.5999942942
26099.7449864163
20333.3849948252
25312.4500056028
21647.2399866771
24562.1800009544
24938.6250080309
26803.7699954244
22808.3350059658
22398.8450062242
20572.6899973419
23551.0099970214
25112.2100039937
24652.4900062233
20479.2549914476
25234.4149878819
27675.9449835835
31138.8200024712
23333.1900062966
23134.1050153228
24125.215000123
24174.5249875251
25706.535026263
24978.7399966506
27454.4699868845
25627.8350149645
22485.7600025395
20987.7050018411
17321.7199910608
19894.7800026645
20813.710007906
23101.9899992693
28482.1800117136
25089.2850018144
21266.8500088432
21010.3250044489
21287.5500056027
25521.4300068682
23603.1800135483
21267.4950051517
19718.0050069138
21926.9300074531
25254.485005036
23215.4550010837
20784.8149829917
22650.5249881996
23420.8700039774
21762.5700087436
24131.2549832896
24228.6749824944
19294.0250175172
22769.2099944164
23311.8199955462
22597.6599917308
23577.3299991195
24246.6449697302
24894.6950061005
24919.9100023932
23861.5350119928
24756.5100053916
23845.1999859738
22592.925001326
22632.8499867845
25066.8850063701
25732.9599966123
20506.8149995203
23358.8099946384
23979.4849884259
20412.5049965372
24234.2800058001
23733.5799892638
26004.4350166686
25028.2400103349
21338.9000149285
28267.7149855768
24874.1300158607
27377.3549823683
22379.1699970297
22164.6099986972
26740.9399922413
20377.5300149922
26509.1399967144
20565.5149915633
22500.1799880411
24274.8049846264
21989.5350089921
25079.4999943469
22947.3199940443
26801.8449974493
21771.225000244
23398.0199984228
27762.7750003687
22919.0249956865
24566.4800036098
23565.9899946686
23141.2800024403
23360.9749936344
30661.6100044063
21599.5000103037
21647.6099885022
21408.3199948827
21077.8449888194
26544.6499910718
20035.7300020391
25422.6200002269
21155.9499770893
21309.0349673217
28912.6199934303
25413.6449964817
26770.2200046319
23465.4050040155
21532.8750124363
27595.8199947939
23020.8950043309
24433.145012958
25544.0450050344
18062.8300069729
25433.9250052487
22879.2550003728
22270.6400133921
25125.6349961278
26200.4650051575
28932.5200101591
20275.7600117582
27797.5849981506
21883.0100030599
21473.2850010353
23218.2950068829
24663.5550083012
20238.0500099421
24331.0749932914
26600.0199822821
22743.7650061825
21578.4749887725
17707.1199994195
23590.9399828578
21763.2349997113
24800.9450020052
24271.7200024414
23049.4099968628
24260.1249963024
23826.704985003
25476.0249955467
24719.540001967
24179.8449979436
23256.0399938214
19338.8099937498
21834.1000003199
23218.0549908578
26766.539984995
20089.5299984175
24117.0700019924
25529.4249906676
23361.8600055077
20945.175008807
22178.3249877791
23277.3999906909
22923.7949979439
23122.7250000802
21345.0899988009
25218.5150009193
22972.7149981027
21153.8299937629
21988.3349900572
25701.2900017315
26050.6800052687
22348.9650021889
17683.32999558
21787.0099944196
22245.5799964555
22116.0750120804
25057.4049868964
22985.7750073159
22754.9149983015
24217.7550060567
23258.2150013826
22656.9999963609
20327.7499996847
20552.3550097607
24012.3850061876
19992.4149986116
28053.0950028819
27061.35501906
20664.7199834808
21779.2499881196
28048.9950017894
21537.164999261
18382.2550123229
22747.0099940195
20293.980009526
25212.0699967465
21075.0199980555
22490.4000062989
24475.3500003365
28082.9149977447
21386.0700118726
23355.1499991822
22703.3050171858
27369.2700064551
21387.0050061471
23000.8199977777
25484.2099795447
24290.470009909
21891.5700069666
23811.6350032114
22566.2650093972
26727.1900013834
23162.3899998022
24232.7299999993
23672.9100010887
26547.5800073007
26310.2999902408
23672.0399907685
24330.1199972185
21188.9550049296
23952.8450048091
24788.8149983326
22303.6600066841
22634.4449943826
25756.3549847279
22741.1100186259
23822.020000767
21905.9399917764
20807.7649825279
25500.5899952319
20658.5500022604
24465.570002318
22537.2400011795
25626.0449913095
23684.9250054599
25461.4650029157
22972.0650043879
22999.8099986217
21182.7299830627
21332.3550163815
21410.184996952
22572.5500085363
20683.9100017024
25663.3999974658
23680.1450003866
23804.0549989135
22845.7650058733
21827.8750011444
19222.4000008749
21997.3699963529
20817.600001412
23546.9150071443
22410.5500094513
22905.8200000927
22281.8350116664
22658.1249957749
24255.1699940746
20918.0900024108
22969.3299930343
23708.9399970714
26018.1049882225
26088.5800064607
24286.8999966457
23127.0050026954
23867.485014007
20677.6299931051
22019.4049940321
23369.2150145499
20352.0249898483
23396.6950010317
23381.0049790535
22517.585018423
24280.5500064993
19609.0949920758
25674.0300021393
21814.689992046
24073.4800001153
21753.6349982399
20975.339996457
22397.8399713812
20379.7750044472
26329.00499457
23719.2049906896
24015.8400135878
20739.1400059063
24940.3150081453
25209.5399942751
22050.3250043986
27314.0349889166
22638.7699858726
23249.9499902835
25314.7500004475
23154.2100148997
24534.6949974571
25008.0350070512
22142.5699932033
19499.7900025069
22455.1499939025
24122.3950063659
18987.4899973199
21967.7099939077
23427.1700003925
25211.5649854632
25636.945007173
25207.6800009508
24724.0850031278
23255.0499953786
26680.1499905179
23801.4400131523
25964.2249861301
21714.1000055395
23423.7500049778
23171.0600023447
27628.5299927073
19001.3549917275
20477.5399977874
23527.4000012036
23508.1649975076
26721.0649958266
18722.3349947507
23481.9400102485
22716.4449968396
22281.520015854
22637.0199974794
23625.7799792555
24056.2550134049
23152.0200112711
23368.9250077303
21989.5100023058
19451.5699967463
21772.8899923938
21780.4200042544
25081.4349996822
25806.1500060665
25694.1549868163
22438.8999969042
27364.7099936123
22197.7549960909
23583.300001364
24986.8000053895
23899.8000176784
23519.2400002613
24458.0399969299
19947.0049887807
22482.9499952844
20215.5400189935
22613.6150080018
20292.0600211639
23833.7800085335
23930.9099952905
26013.9000074822
22402.5249988136
24414.0499833932
22991.7949952713
22128.2850039508
22257.8149988092
21768.8199940566
24527.8649908421
24570.3950020918
23607.9350051639
25853.8200046505
24562.0900082409
26387.3099949686
21995.8799997815
23093.5399887932
26012.4200086152
25395.6549974675
24694.2850061103
26322.0600086884
21171.3999848872
26153.2000136684
20541.6049947664
22808.6949998569
23893.3299986222
23118.9900088557
20287.3399837865
21880.1849946615
23380.1000038768
24263.3599920536
24554.3449907494
25483.8300005593
21946.2649935097
23759.5899796197
25134.5150035061
20910.7900109773
21887.2050066246
20137.1050159138
23701.9799863298
28062.3750058673
22233.0549927177
23742.5350037997
19797.254998595
23912.609998286
21519.9199924273
25694.5199997404
26076.3550037344
24223.1349901972
23557.9650019479
24139.6850051756
18867.1950017714
20076.8899836271
26305.0150031106
19400.9949915679
24946.1750009021
26868.3300070767
27714.3400108959
22118.0849950393
25608.9049963529
20166.975008535
24800.5549882972
26721.0450048442
24423.3749827363
24518.8000059023
22015.4200002849
25464.5500068199
24837.830002049
28763.0249933321
25631.3750005509
21304.6300175998
24395.2749995489
23014.2549925989
28010.9850067897
22554.0350126263
27796.6799993423
22531.3449638712
23989.8699897521
24186.9499927531
20783.3250033411
22704.9699842656
23767.8299993827
23165.2600094408
24466.0350183663
20183.9400042712
24523.8450044959
25462.1200011801
24123.1050069942
21619.5849829486
24894.655010565
24810.4049772479
25955.3050074868
20935.4849897686
18801.7849938453
22419.0300090427
23415.4149998652
21881.0750186015
25186.2400008815
26421.7149936648
26611.5250006446
18018.6449964916
23006.8749993006
25994.0049977424
23853.7950074817
24350.3400084459
23504.3249858662
24604.0250100646
24000.0100031914
22361.3500052979
23704.085016821
23887.9200031813
23358.7499961299
24027.104999912
28848.299987917
20539.2249963126
22978.6450119088
26120.4200057019
22224.3300008229
26337.5849972043
23288.7900001932
25544.349998777
27652.6599915121
24445.3199966091
25896.2249907416
26877.9350157915
23771.0800061699
24024.2649929051
21860.8349968987
20475.2250074454
23504.7600072005
22165.2600033567
22924.6850068545
23468.9600023883
23263.4850006606
24495.42000284
29341.4699817933
23718.7450012485
23385.8750008763
29090.8500039912
25309.4700038228
20783.3600120223
24260.6049974784
22908.62999577
25537.6600038332
24658.7050034236
20540.1399881393
24135.2249937693
24812.7200035979
19881.7999819107
21794.7999976361
24670.2750079466
21194.3150104184
23254.4699945233
23245.0949924181
24073.1950085945
23007.9599915366
21896.6549938021
23718.1799941731
24318.4350162898
23710.6400101755
23800.2649981072
19146.4249944247
26156.7099969627
22863.2750002011
28854.2899906207
22273.3749949093
22314.8049872695
24526.4499842174
24545.1200000545
22417.7949859079
22772.6000137975
21322.19500251
23166.1349961229
20741.390002358
23079.6299927676
22492.3249831805
20255.5749988878
23836.1100084701
24572.8950214265
24000.1800035106
28618.9449977245
21172.9050120974
25697.7050025848
21550.8250045922
22986.1099948019
22779.8849901825
26125.514988895
21651.8249954663
27792.1999836755
26716.7299943157
20595.9350024011
26383.1399879523
23564.784997527
25306.8600069965
23290.0849970379
23418.6900157356
23663.6150023583
23827.0599967467
26833.5899871703
25768.4200106687
21901.0600015115
21795.3600019655
22064.5299884696
21534.1149946009
26071.8200010541
23881.1799851733
24190.3900054074
22953.75999141
26171.5199793902
21126.3699969971
28043.2799938973
21109.6899911908
28010.0250071483
23896.8300054191
22730.2999998347
22994.5549972238
20942.3500091452
22430.9699909361
21710.3699949277
22994.3600105569
20910.0050073402
26569.404995388
24424.9600059323
21870.619995567
23111.0950097735
20377.2199921292
21606.8399961109
24032.7649949783
24225.8199946778
20865.399987608
23001.8350089919
23315.9149969141
24060.8599992478
26344.1550137934
24290.0000015962
24943.3000047766
24948.6049971199
24844.5799908056
26598.2600091291
23392.5800091288
23530.074999955
27647.1399965055
25046.3699979229
24753.835010543
22938.6300030774
23711.7350129343
21447.9350154273
27639.8749852006
24573.7849924541
25402.9400033543
21538.1000067554
21745.0400109868
24287.6649981288
23020.8850039258
27654.2950153145
24035.1750128221
24376.3099842692
21266.8850022874
18636.3149837465
22580.4600100075
27185.4499930613
21974.1249830555
25019.0699918275
22937.6650102243
23509.6599865591
28589.0100081833
22728.3399995579
23732.8650133642
21400.2900142444
24235.9200178332
21489.8650075556
19894.3649991084
27485.1700021992
19385.9899996943
20918.2199906223
24568.1049912894
23484.1299876578
19979.5099982524
22543.9499791055
24205.4350034219
23588.1300048726
23348.6400089234
24581.8549981266
22643.8349992076
24399.9900050282
23262.5899865243
23782.0049885107
24104.230001491
24113.3199912927
23868.8100084355
22758.2550017918
26236.6949973213
23019.7600045423
24627.6150097968
21822.9350100192
28904.3799975736
26389.7849848722
22000.8549989299
24314.9000043719
19380.7349906657
23766.4000072651
24622.865015706
23969.0549958147
24592.584996782
26450.1899917517
28168.7000099644
28363.440004105
23394.8400017724
25194.9899994725
21639.9400011143
23785.2000129422
25917.9599871732
21873.2950007785
25732.025012719
26693.749992248
26388.6100099063
24737.255008311
26056.3799971027
18918.3999931046
19366.8150029792
23150.3799924988
26863.6449856148
22609.924993818
21167.0750062026
19537.7600050773
25845.4450011672
25668.4300141505
23836.950012651
23932.234975256
23119.759987788
23962.0799831341
23433.5099978643
20219.0399886058
20633.4549991835
22431.5500006806
23712.3649934136
24818.260029173
23440.8349897432
22871.7449847832
20868.7749817128
24793.330021669
26446.4850019192
28002.9599826834
20554.6350040541
21686.6649972862
24009.639996778
24707.910001189
23676.0350060966
23678.9550093045
24586.3950125244
22803.1899974197
24040.5050116426
28278.4850073493
23606.4250067146
23925.8550125326
26440.9100076982
25519.8200172337
25783.7000242547
20494.1700052726
23249.619996877
25836.5300029092
23368.0650159407
23694.5100052452
24104.4100039672
23589.9800003417
22271.710003248
23628.5849946672
21889.7700024808
24788.8950050778
22089.8000094399
20950.6350063155
20515.0200058771
21131.4949927113
23390.6449889978
24951.8100011069
18743.2650014642
21854.2899977711
23020.4250008871
20292.3400183625
22607.8649993613
29573.6449984682
23627.4700067611
22964.904999712
26888.8799978227
24848.6999948223
22602.4200081024
22407.2049900789
23476.4849996408
23865.8899941728
23742.7249964904
24119.9850000045
20496.5149986685
20756.5400079824
23878.7950009857
24641.9899957925
26224.2899994578
20989.0250079178
23680.540004133
25737.4149944065
19785.4350039419
27895.084996556
23103.689985998
22015.8600037624
27214.024992334
20477.8849875
25027.6200045883
25285.9849998672
22105.719997463
25494.2399876131
23923.690002109
27777.4250211736
21414.2300071988
23918.794992161
23266.8449897969
21457.9600014584
29374.0400004087
22950.8149988237
20878.9999930677
24534.2000039467
24761.8000014493
24899.0850026626
22020.990002278
19426.4750082288
25330.7300024134
22760.9350025174
20436.3300099438
22500.2349925548
26083.7750019379
18146.2099830533
23995.8450082679
23731.9749891142
20813.0000110818
22028.4099912592
27485.7100036885
22393.7150063668
22184.2400061568
23850.8350030296
25419.3700078879
23760.0850197583
23912.6499906882
24218.8199985554
24035.9650108726
26902.3050117148
26911.5299840639
19808.4799973215
23051.9950080421
23019.5350111334
21855.594993322
24287.5950024584
24259.1750044951
26471.8299926091
24009.5499965184
23299.1099981675
21067.0150125662
20849.4750014208
21139.4399975612
24138.3149937445
22052.0000097367
25127.5699930611
23892.9250064383
24416.1550024148
25085.3049983811
25075.8599971433
24580.3800008243
22783.4599974915
27045.3500053849
25227.0799979847
23189.1250036689
22073.3300206629
26253.2649911749
24326.3849834271
24295.9499955436
26003.0500164905
21799.0599979735
25376.2300084002
25398.2199981693
21658.0100012675
21056.069986789
26091.0299921804
20764.5700191362
25796.3600006833
21505.1299929026
26469.7299889564
23420.6199890091
18292.6699902924
25341.8149997313
26351.6400018327
25433.4249788332
21727.4200005598
22408.5450179134
28128.9699938316
24996.5100001321
21977.9149868898
21822.3050077618
20419.1249951658
20299.3900140419
22555.5350006876
24279.2450015018
20883.0000107095
20830.8350044546
25281.9849887851
23462.5250029727
18322.6199962556
25307.0950074239
23512.4350009367
20187.7349991007
21744.8800090461
22421.6899875559
23861.8099846735
22622.6499998493
24151.0649949871
18781.3300117688
25028.944994775
20526.729997373
21626.4149985742
22698.2299982556
21960.8749973793
25193.9700136494
24078.9050098194
24623.450016891
20802.9550142527
24757.3699925093
26897.359984196
22373.5500020216
24831.6400154852
26326.1050005574
26118.6449841573
25683.385009228
22203.3050007848
21978.0400127262
22159.7900249406
25542.4199983784
26639.4599957479
22787.7299852044
22770.7749965074
23441.1650039665
17910.4749938293
20936.365016549
21782.1649898553
23355.0200042047
23513.3499967866
22732.2649844564
23584.8749984363
20532.8900137525
26271.344996897
24511.4100061273
22851.5449992989
25536.55000506
25293.024995924
23378.3149888352
25110.1050115274
21395.2900009875
23300.8200006509
20356.289990981
20091.2650023899
22333.7649781161
21729.8899904485
27752.3149911657
25398.2250066785
20683.8999902727
22329.8200130196
24755.7500001643
22804.080001038
23957.3800068994
26285.2950155393
25416.2250002188
20053.6350209918
23516.1550004282
20980.5550031285
25750.364992014
25404.2650080589
25649.9299936124
23187.7800012957
25399.3449949063
22910.8450038757
22752.0049978998
26887.4899856535
23657.6899946744
22797.2649890553
25772.2500031001
22762.8949984498
22404.1499953512
24941.2399999665
24879.9699826404
27222.665010781
23458.5449989364
24462.6050037598
27292.7999987071
21387.3399973251
22759.5649958414
24370.4349932356
25163.8849871974
21971.7249883343
25039.6499941391
23906.2399967763
22204.4650035971
23000.3500272478
23143.8200035675
21827.6549992417
25789.3550136213
24395.7300203906
23022.6450030941
25637.2299991739
21963.4100351789
24231.2000069735
22204.8749950607
17011.8349865477
23104.8199920944
24296.8450176485
22894.8200088704
25373.0600026073
22040.0500092281
22421.4600000033
18865.6749994228
21577.9249960538
26892.4149980024
23133.7599976934
25724.5250060127
21955.6899901556
21823.7700033123
23105.534995679
23515.7150026109
25011.565006121
26089.0999979808
27552.4550198494
24741.255002361
19252.9799938148
24976.1899976281
25431.0550023171
21211.7950078435
23409.24999919
21492.2699961069
22944.4799920644
22630.5600075936
27617.684987566
21050.4800088177
23637.4550183625
23660.0049998313
24068.9050046059
23424.0600017505
21942.5149989428
20656.8549959529
23875.1500005294
22762.7700153822
23703.4199963813
23926.1499818845
22662.7049895341
24586.3700153758
22344.5999980216
21943.7399975017
21799.4599915047
22513.8599813036
24251.6450106404
22496.1050122011
23286.3950019768
29885.8749939157
24461.9300124929
24042.5399916838
24708.9800085947
19573.2349869888
23674.7000014086
20968.7550010096
22338.465013586
18596.2549960547
16639.9300079755
26562.2149999198
22917.8799999766
22999.9599993946
24450.9249986194
23816.0649952777
22079.2849933672
21618.8100167043
22682.9399831562
23444.3050071863
22478.9449923605
21743.4049902155
23714.9850188026
21344.5350003378
27018.9499956202
26481.2550079764
28127.7149953488
26332.774979293
24283.4750048795
21175.4849973109
22226.1249982151
20954.500007594
20790.8950137241
25160.9349967389
21646.7899819118
23848.3700104188
24278.9950008825
20940.0900064865
21805.5449820915
18834.7199996251
20535.094988
22201.1099936914
21999.0099946004
20925.6300087338
27272.6450076728
23733.8299902151
21803.9950133776
18452.0399936358
24661.0500046068
25626.4550038795
21242.2300109242
24745.8250047236
25177.8549739388
26851.5049848355
26680.9499975564
21070.9350010818
25075.3649998342
23165.0649917373
23594.4450053729
26536.1149933422
25453.5450002621
21079.3400026285
23611.0350015146
21758.1999933826
25040.0599937194
24390.9849985224
22863.3550079167
26135.3499966768
23035.5550030603
22408.2349971903
24648.0199776283
26559.6149944116
24002.0899968326
27534.8700104279
24259.6199945305
23731.4150006106
24288.2450076764
22222.2250065566
21128.9749984336
27316.2049937506
24121.0349928589
23305.7999974953
23900.2700067344
22985.2149965749
28815.9850088919
24387.6649964757
21938.7000145968
22711.445000454
24350.0950035952
23094.5899989931
22863.9799993925
25727.2750000921
26120.9550128803
28358.9200009755
22108.5950009171
23572.1800014214
23207.094998894
23656.5899905278
22746.0949913501
19514.8400163544
20458.5300015855
21710.4150114323
26956.7299968469
24738.865004084
21362.0750071479
24929.7699900502
22072.6900135968
24210.9399983924
25227.9300026769
25594.3000050724
23078.3799928266
25322.155005858
23646.7399974217
23267.4049914636
26221.9250057247
21703.7799940601
22992.0450130785
25350.4149764556
21257.2399994712
22067.0199892835
24337.2549932367
21816.5349949301
22790.3500032932
21842.919996107
22841.1600037775
23613.0400041472
22891.0249975391
25420.190009656
22156.2749989134
26701.0599938729
22911.6099849081
21492.4150159794
27324.7000018798
24362.2899999456
22032.3749743797
25542.2100049101
26425.1149834787
24762.600003043
27076.1649954939
26084.0399902735
24211.7549921316
24921.9250096483
26936.5549736518
22350.644989544
23130.1750040574
26324.8400086705
20647.9600020403
23500.3599805196
23293.5949953881
23790.7750292235
26908.8099999609
20435.8350013529
21083.8050095448
22264.0750060641
21986.525009203
21168.080009631
25797.9700035604
24977.809999743
26079.0399830905
27156.9549931419
28205.8799766342
19480.1599964849
22103.6950071598
18035.3449977757
25440.7299838658
25218.2699885658
22699.1499915505
27219.3499978404
22817.4799982496
22813.8150002304
20343.4749945644
20733.6750007025
23405.8550068601
23802.2700074879
22777.7450074404
20558.799991619
26479.4150186451
24535.530009358
23319.064990863
21092.4149944266
26099.7599974563
22064.5999943762
22869.7400091747
23206.2799948175
22371.6899976884
26748.7700118069
20235.4199955908
22314.9249953206
23130.1199953055
26260.464995238
19997.349976419
24313.8049942043
23669.4649671568
21379.4249866991
23067.6449823789
24224.2900162318
22526.000003993
18629.2599769779
19936.3249992444
23935.619988143
24664.2899997011
28015.0249936727
24298.6099983767
22368.6150117498
23714.7549928594
25511.3949934463
22031.7599997036
21775.2999980655
26765.3350085216
22944.4499932579
27906.6350100923
19153.8099999903
28218.0199967443
23558.2250007626
21083.6349948663
21386.2600157822
26135.7450196337
22465.8249841658
25708.2900061794
25923.6149782857
25767.7999834358
24363.6550160372
19868.4000016027
25236.4600102578
24998.2250131432
24003.5249974171
19255.5250053445
18500.6400003152
26520.6749962495
23217.3450032184
26675.5999952873
18101.9399847597
25021.274989407
22039.5650032347
24472.7700035742
25109.850006762
22827.6399897696
23045.9649884701
25033.1400026826
24634.7049891669
22257.3950051747
22351.9900103682
24527.029987976
23885.0350031278
22991.5600038581
26006.3899883013
23061.150010498
20773.4900118965
22295.4200080079
20834.6550091731
21718.5549996593
20425.0699950784
26591.3649915764
24590.0949856404
20857.9649967684
24571.1199977654
20630.4299842308
21690.0350045557
24740.8850142513
21104.6350180295
25613.654992366
20576.899999095
20901.8150064261
23599.6199958045
24404.7399915087
24013.0699841585
19387.3649935899
21864.1899969075
25318.7599884174
23819.6799917766
26608.9099961151
27778.6350055356
19520.9199889498
24020.7600004273
21366.4050012175
24784.5100141066
21254.8299833739
22543.494994581
25811.2450070202
25332.5300027668
25141.4249866463
22131.974995031
19967.8499984462
26534.4600081407
26627.2000009805
25259.7350177083
21505.4250008482
19058.0149983561
24439.8350069618
24345.7150052512
23843.6349918159
24569.2550022003
21585.8099981267
24361.6049931496
21382.9150000513
22322.7950062063
23501.6550019991
25300.2200037046
24513.7200279706
24827.9700011946
23344.3200061768
25067.5500010683
21827.0250084396
23150.2350088982
24379.3549863715
23870.8999889831
24245.8099951951
23912.9749893025
20927.0050059594
26043.8349906143
24706.7899925336
24984.2549985151
27358.1399918532
23184.9499868977
22807.9850047645
20462.6899817972
25410.9099853574
25519.7500019711
23840.0899952362
27278.3950033823
24925.2349950393
21007.9549942075
19179.1950063114
22407.9299941151
23165.2199956803
20674.2300014545
23403.5749784217
21651.1900006128
18831.1250079684
26667.340006968
23495.2349872659
21855.1650014338
22989.7950063782
25362.4449972047
25078.8699911402
19458.024997496
23530.2999917842
20414.0249943282
24433.5350096956
25960.0100029213
26128.4149899851
21475.3550013878
23146.6200103771
23835.8899755208
20837.8050186979
20626.5399921355
24094.3099980613
23373.3700088906
25446.6599949782
25118.5200080727
22852.0099981166
24764.7250077613
25311.7249800713
25332.4749849848
20224.6550009901
22124.894996387
21814.819999794
21378.4700046298
24491.5150254183
20874.6349974109
22181.5750032705
24822.584997759
25165.8950101021
19623.1699989708
21000.2699989181
23015.9949913707
19486.6349939029
22596.850026811
23212.1049889251
22765.5950001567
22753.7849939174
20768.6449960963
22340.8299907222
23864.0899995063
24988.4250046943
22374.719981879
24873.4550201971
21826.1149923801
22107.474992059
20319.3500085638
25342.3649890829
23838.5899810097
21953.8900014421
22573.4649997329
18356.154992133
21450.5549916315
23747.4199998912
23554.1450010599
22246.5899901772
22355.1750157862
22821.4449992375
26206.8750114141
23326.9349805941
24187.0699989393
23394.8149924998
20434.0799994483
23950.6450123442
24296.1199879666
26657.8249819175
20150.2850063055
25679.054991307
26361.9100036228
23451.7699990906
22981.9450169839
21478.9249942163
25028.5399935631
27093.4049957843
19421.1850225101
19807.5049998689
20009.6999886781
21213.8699978581
21811.2550111553
27107.2000142003
22441.7549867016
25569.2349965777
18804.9649873304
26230.3699868574
25515.6150056688
30296.1100063859
28298.0050024248
23996.0750020086
23601.7200023178
21627.2050074468
23228.3600116502
22189.6349940925
27032.3999950394
22365.0749945594
25674.2150045366
19616.764996588
25458.3399960696
20213.7650009211
23328.1500234338
25027.1650064542
22658.8400123008
21014.9399889472
26842.5950027411
23209.3900085967
23501.5299975546
21446.1949926489
23208.6000088234
25190.7150039854
22963.9350220142
21467.7750130126
22571.2349842605
28074.825015743
27318.4399810545
22075.0549985822
26421.9000121972
25003.1499928623
22987.5550126862
19860.5149873262
22838.2499966042
22873.9699961257
21365.4799873922
21607.4999833899
22953.0900164503
25109.8350037399
24145.7249922243
19931.669992449
24717.3149863581
24712.3099956391
23763.6800134089
20700.1849989373
22756.6600005215
22452.2750119274
25664.5549906658
22863.2949880807
22521.1599973942
21687.3349980216
24095.3500111716
22588.3099929331
25381.8350030054
22923.1999976952
22252.294999022
22404.8899950224
28149.4650184624
23573.8449980421
20144.0799953649
23069.1650032973
25510.1700091116
25556.8900084057
17904.6399942557
19458.3450066037
24141.7950054476
23370.5399869876
24256.2200120417
22168.3100011176
24677.5250028691
25238.8350114115
27664.0250051322
22706.6199934798
20540.2850008726
21885.009987448
20967.7799962105
25450.3249990824
24957.5900078668
24315.6850086664
21575.250009492
22853.1999834618
26152.2900148984
24050.4450118097
19867.4550057393
23281.6599923723
24768.045027155
25633.7500018475
24423.4750005989
22643.7600112043
23069.5150011018
19744.5850071628
22343.1049873165
22186.6450042173
25098.1100101345
20701.6550086965
22944.5900021703
25777.6549873133
24238.8300171398
21251.4850102612
26821.4250147329
23794.67999816
24480.2700152039
22572.4400088211
24025.1550080832
23379.319974068
26103.1149940656
22529.6750103505
19488.1249899167
26645.3199925313
24909.3000065815
24033.6650006524
25736.5950080883
20020.8500187469
21721.4300073055
29258.7499906833
25668.9050005237
22452.5750081221
26445.8749993825
24528.1600048179
26731.0249941823
23792.0099940946
22928.9749953867
19661.3399938573
27259.2950049615
23701.7249938139
22152.5000001183
24141.1900045807
21093.1099841315
23430.7500229103
27224.6900026477
23310.9149877374
25035.5900053089
20555.4249947804
21449.9449902023
23107.5450142353
18544.1549995474
25443.7650027415
23947.9249893015
25894.7999923406
19740.1849995106
20068.6049977941
23359.4250196314
26178.8400012697
28075.8300072635
21229.2799986298
23913.985013098
22139.3700127199
23821.1749870436
27004.0400148372
22373.7649900306
27926.3100056979
20997.1250021559
25873.5800059591
27264.8000050533
24600.1650063032
22137.1499932931
23357.6599998062
20742.6000068486
22795.4150000683
27700.1549865177
23772.8749919061
21182.559990128
22422.8950003199
22925.749996213
25170.9650000783
20903.3499947712
22687.2399896145
21375.0899992005
18853.2649913004
22573.5499942939
22405.1249952398
24686.1949962707
27339.0150039649
25911.7500016502
19973.6999968429
26608.7850182261
25630.5449984403
23063.9849888443
24379.0849887041
25019.7350056027
25775.3499821527
21887.1250099041
23127.7899778488
21269.4049987523
23191.4800169281
18177.4099891809
22478.5199982555
28776.1900037704
23817.7000025551
21138.2699901238
22220.3449964286
21679.8749978275
20782.6949920764
25492.1250020773
23178.5750137987
23103.670008227
23154.5900149265
22793.7550199755
21634.6949972184
21553.1249983481
22755.7199900973
22174.269988144
22882.619994848
23148.9800069935
22577.2949976842
23599.9649993635
24953.5450178352
23260.2299920307
22359.7199927601
21196.9200056181
24231.1150011979
23361.1300031249
27076.7000034815
20071.2149852854
24418.7950047206
23373.2449965947
25311.5000098972
24319.5399885543
23562.8700001144
22044.8400087628
20537.1850143042
22111.3149913931
24976.3349971045
24387.2650071299
22477.5100152667
21004.6250105416
24147.6400016797
22759.9599884744
21185.1449957649
25078.1799990013
24992.4050183736
27033.6849908784
24994.3349932265
22514.9099776654
21983.5699861855
24533.6200003549
23124.1650120541
22806.849995189
21936.810000109
24868.3999974984
20395.7699986359
23369.2550049145
20311.125007282
25997.3699849653
28955.5800025605
23353.8649806115
20713.8800060835
27865.9850040152
22504.8749916819
24645.2200043595
22440.1499898529
24099.3200005258
20865.6049955513
26002.2749991521
22754.5000042964
25579.9749983343
24782.2499965073
25088.0649919626
23218.9649794833
23758.2649958549
19395.7049998557
22011.9200026686
22615.5199849643
22640.764994669
18281.2650102577
21060.2500018522
21675.1549980883
23957.8199982485
21837.6499994928
22715.610014433
23098.2500077454
23358.3950080443
21216.5399815638
25126.6799982073
24333.3099922467
21136.3250074061
21395.4399994935
22766.0850065965
25862.8599963823
22314.1899986286
22921.9350069011
23683.8450060082
22760.120002938
24973.5549829556
25013.1499966439
23484.5149836212
23575.2449993407
23677.6650173578
23698.5199837969
23290.1049983411
26259.3650289928
26440.874997979
20625.185004391
20057.6299953752
23189.4399920264
24212.6949765747
24002.9299970353
27217.0499990542
23705.9850131613
22050.0700018067
24490.7749727631
22806.7699933313
23556.8899957286
23210.3950032187
23505.5449941094
23279.2450091599
22933.3200056698
27760.1999754312
22965.3549952633
24177.5249950695
19887.0549914457
25946.4750055769
22217.2249835564
24629.9899942102
23834.4449945868
20298.3599935409
22303.0000012133
24596.9750092139
27177.8299977328
24153.830011196
23719.2050108812
25060.9050036399
22125.3900091978
27160.6650076264
23744.065012716
23009.08000061
20897.1799877892
22651.1800032723
24008.0850018521
26322.9050059451
25044.6399768758
23564.600010401
23806.2900042349
18992.490005411
28925.9200091658
19921.5049982233
24676.3500023955
21635.5500076036
21813.2199903883
24025.305008943
23226.695009812
24964.0649944324
18620.3899919749
20098.8899871132
23463.5650133828
19421.0550067603
24305.6599946965
23511.405006892
21060.034998982
22804.7249950655
21996.7499962354
23522.5200133028
18710.6849911655
22867.174991614
20794.5150180636
25991.7350067529
21483.0400083219
25930.3499957495
25964.4750124365
24913.5950124948
24378.644996096
24273.0499942799
24210.8300051582
25829.3250041949
24676.2599626225
25009.639991987
25302.8449940456
26268.3849994077
24984.3900167309
22621.8600037075
23253.9800005819
24936.1650035498
25817.8599907231
23126.9449833776
23401.0200134295
22637.1900151884
24189.2599916081
22958.8649922137
25057.18497485
22274.3050036761
24521.7400334566
23304.1400016472
22777.4499946348
22680.0250065832
23159.6049966621
23955.9250109458
23487.9900085456
20848.2049955017
17607.0599905314
22959.8949934419
21993.4450111813
26272.1750141499
25698.2799843219
24149.6499870553
23012.0900025517
19914.9649901339
22661.075012768
23821.6250038859
19900.5299805221
19846.6450065416
26667.6549980678
25103.8100041244
23360.699990747
20904.7900081007
26242.8699965205
23163.6649840635
25800.2549870014
28335.1800205085
27421.1250089323
24650.325001867
25832.3899875935
22765.6600066735
24156.9800028079
24134.0100042985
27200.3950024284
21951.5799981125
24600.744997262
23325.5399884771
23286.2549907486
21943.635028097
27364.6149986931
19898.4650102046
22573.7500037202
21230.6649998985
23016.9200032244
24914.8050175104
22245.4399913873
21159.889980641
24336.814995978
21505.0299921844
22645.7449961044
21380.4549881928
24431.0600069505
22779.085008831
21912.9150025308
23877.7249970168
21893.6149972118
26821.5400031842
22611.2899827356
24192.5200014464
24747.4700134755
23377.4699950743
27492.615016057
25074.4950020283
24009.1799990954
20595.8149948554
23725.1350044969
19239.7600073483
27252.1399824014
23303.7850167514
23417.1550077747
24911.3900175447
25004.3900065779
23432.1850020386
24726.7799950684
25090.239986347
25041.0749875945
22634.655000946
22370.0400102451
23773.0049904047
21255.5149981824
21664.8350032181
25773.5749982165
22304.3650047677
22661.069990745
24306.9800026269
19884.1799954338
20823.0550028557
22357.7349953366
26165.4599919277
20436.5449949243
20787.3699966113
24959.2950083497
24877.1899956592
22796.6700092363
23478.6150020572
23629.869993032
25397.6849914753
24371.2300016072
23459.2549996361
23038.865004468
23207.6199901823
21151.1800102664
25578.9400083805
24651.210002542
24961.64499261
22127.8750032503
22572.044993018
23742.4300123652
23388.0149953936
24402.2550062262
27990.6099979954
23152.2349917104
22423.5249968704
22302.2550050141
21920.405002459
23066.2150019757
25592.3099858398
22652.7599985178
20948.900017045
24701.7800157194
20962.6299940107
25440.5449975636
23703.4500039177
20775.470000541
24740.9900063805
25247.4649998792
25283.1399929719
26104.6400131434
23424.0249893491
23649.0399989528
24352.7550130708
24380.2100036612
20348.7450014483
23526.7549983801
24930.8350055041
24591.5949913217
21857.8299937267
25707.4600210524
21631.0849959394
21409.3050019457
22769.759996349
23125.6049998517
23726.9250026029
22479.0900013307
24968.7250003912
22650.9299932816
23975.1650063617
19269.9499991148
24777.8749896828
21799.6999988842
21184.5199997737
20224.7149921149
25398.3049963997
19531.2450037606
24006.5099775939
25806.1600043734
19375.9750051675
21624.7350048504
26075.5549987899
20143.4099964022
27269.1399847245
23404.7050165453
25079.7550103264
24403.1200184428
20426.5550076182
25734.8050142464
26792.4099971814
26302.7749925375
21146.9199930739
25225.280014132
25235.2549964441
25416.7599871964
22851.5500023486
21785.0549945394
22388.8900192261
26989.0900041561
22181.1849880591
20983.6199845497
21363.6199993631
25402.7349821997
23880.5050036392
22006.4500002097
25868.8300057517
23146.3299817485
23335.4000137737
21006.1900029676
23642.2849988881
22348.9300009843
27350.5949937714
23283.3849971266
20054.4750054926
25114.5250219617
20885.4199859643
25103.5600060835
27114.9199985502
20671.4650054518
19572.3900108039
21958.8899994335
24328.2249808358
23846.0249944904
23181.5500070159
26721.105021076
26553.4699914411
23691.2949946213
27044.6100061105
23827.2699980517
24849.2999860399
26130.5849987743
23448.4599978004
23838.6000152094
24223.3799931945
18888.1500039466
23024.5400073563
27440.6150086904
19790.8200070681
19369.8400038821
23879.5699942969
24359.8850087615
24297.5549946796
20452.3100001295
22485.3900076789
22218.6250046935
22383.7949762552
22542.9250046611
26199.9149928065
25557.5750095253
21059.4449965616
25191.0750004172
24928.9299997026
22899.7550035802
25428.380014051
25352.6349974284
25025.8950078513
23570.5899909462
25527.1849846043
20662.4650138072
23287.6250085732
23100.1099932312
24558.4149878353
26355.8699704356
21912.7199824459
24561.0550049806
23294.2000210264
23273.4150048866
19848.8249992852
26760.9700046789
21839.850000745
24189.9699973748
22769.2499758247
23646.9900029972
23934.315008126
20878.7250121841
25335.4350030359
25318.740009604
25781.1450063674
23715.1550208724
20717.5450086189
23453.4650016821
23791.2349959959
22503.980000767
25158.1849945227
22510.540003588
23927.309980683
23821.1549809033
23899.0399922557
24246.4750025342
24964.2599911327
24471.7799926744
23921.3649979174
23033.2500013823
26693.5549955028
20700.7400118692
22168.4100022973
22081.0400170722
25615.3250128701
21292.6399891109
20402.8550158027
26143.8599856045
23132.9099901309
22162.5750015103
25710.3750031479
25028.5399766737
23293.5200075009
23852.1349929012
23139.2400049989
21641.4449908662
24551.9249929078
24458.429998236
20190.640000151
22951.2250177944
22394.6849958372
25049.0399798444
23069.9749947335
24544.2849986129
26378.1000022566
22536.2799991323
23879.7049940138
23182.7149913704
20275.6100033515
28381.795005081
22027.4749890363
21622.0250027103
23996.9400218809
25173.8549991261
19291.4299941142
29063.974990854
22214.3999810635
23907.9850082754
24208.1349924854
28357.3299877767
22345.360006901
24714.8450069648
24236.195006358
22906.885010723
22048.4099928339
23041.0899984199
22142.2849963059
26418.9500091802
24884.4999909307
25372.0750005028
25772.3550009595
25679.3649874218
21955.9849940497
25168.810008049
23808.9400176709
22362.3100091686
25613.2850174084
21520.2850024283
21491.9249925534
23401.484988478
25657.6500055392
21415.2300006235
25396.2500026401
22627.2599911524
28857.5200058981
28364.6300027606
23127.5600171993
21488.9650009011
22281.2499837016
22871.3000121664
24477.7900015605
24722.4800039199
24567.8150203377
24253.4749886971
23488.9549915915
26277.6950106777
21746.7550015177
22760.4349898114
24075.1800067241
20691.8300071796
23250.7200024854
26362.1800139303
24561.2350013275
24902.4899932942
23763.4449986554
23620.2849953854
25571.3099998138
24271.1849952241
22954.6950062535
20571.774988406
23197.5050000767
23402.5450028135
22154.334996205
20092.7549962117
24546.4750057235
24971.5849855971
22854.4799880979
21787.4100051142
19951.4200088982
19177.6949951511
25276.759992891
23351.4549950436
26434.3849877196
21336.5849824874
27010.3300123308
24345.3249830417
19354.6050085673
23243.399994697
25795.259991647
24298.5050244453
28085.0500061309
20132.7850227617
21058.2749915605
22979.9200018431
22011.9749982064
24338.5900157241
20423.439995938
22278.9000084313
22526.7900063487
22552.4399951198
22292.1350071811
22413.889985203
25756.8700015295
25948.7350065741
24659.1699802638
24850.5800033873
21398.1849951996
23531.6449879706
25131.7349969125
21818.5350094081
24180.0749826857
25583.2100038836
22962.9600085391
26760.6100011712
24265.2949953489
22490.9700036079
21732.6349963958
21879.1700035321
24152.9700053358
20389.6099898331
20664.4899865469
21924.0349882534
21056.1800039315
21500.9550049
19346.7950031159
24349.269992223
23009.7199958735
24077.3700109697
22330.9300031983
23712.0699998729
23761.7600029497
22397.1049908993
21747.2899924279
27577.6500025596
21531.1800044447
22296.8199946806
22120.4300154181
28537.9399976647
23769.6000059266
23914.6199990567
22735.8999978325
26999.6399808507
26478.6500000501
22496.8749989811
22225.6049986963
24078.2049972512
17932.1700023785
26495.4999854686
23089.9400008298
25923.1649942395
24852.3249873449
19276.9149923183
26075.3099940264
20525.1450111861
25845.6149993539
23597.6200053492
24384.6450036056
24149.579998808
23451.0599941884
26708.7999978438
29188.7900091711
21994.4799971979
24311.2349925539
23520.6899914874
26519.5049915719
19447.5750044517
25406.4250115552
20660.4600114906
22375.6699992237
21144.1450002951
21672.415005351
24561.1499946723
23519.765003586
25080.0400030381
22492.5700123794
23028.8450038197
19705.0100338552
23215.900017387
25410.5150036077
21584.8800011284
20761.2450096686
22947.4799920782
24805.2450096059
23854.5350112203
20526.6749984508
25332.8549813795
22989.3350082058
23822.5950033392
21105.1799982922
21062.6850065026
19260.8599920564
23289.7300076555
21429.3400098477
21579.8750006777
21433.8949871175
23831.4950085318
23485.5050035194
20426.7449953726
23640.5250000998
24583.515013181
27044.7350134307
25616.570004992
23079.2050106921
23466.289984901
22177.7450060956
23870.9050009244
25052.4049945363
25155.2850024036
18237.5950168979
30048.3600006918
28309.2000016947
24408.7149934388
26302.4849923666
26787.4500121234
24703.9800045412
29124.8599980914
22500.1450045207
19194.3749892957
24321.5149967102
22785.5800004067
23860.9450008495
19824.2799897369
25840.465000499
21538.0999969972
23672.3150056552
23937.3199957698
24229.0149935293
22586.0899990335
22720.9050118485
24152.4200082661
25698.3550224237
22652.2149991086
22325.7050067151
22458.6799899314
24176.5900040257
25003.7700074121
28564.0299973316
22488.8349995525
22956.5499979653
20622.154995783
20584.8150044181
23547.2350200012
28449.2300187173
24384.2200013013
21778.6149914423
25381.5950021408
25415.0849893618
21895.0499971262
22327.0649923945
21800.2050026152
24377.2949957838
26788.0100037792
25254.9699930386
22888.800000164
27717.5600100646
24837.8500067312
23823.165000774
25700.5100089628
22506.2900057975
22027.5200037776
28192.4899882288
29354.1500020802
27608.2499921002
21128.9349961582
24853.5599902144
25953.8950167336
25037.2450017254
21538.1999850797
22075.9600043985
25273.0549980153
23584.790003882
26806.1149941466
23520.674978765
23359.7749971393
25019.1499997145
25512.1400051709
26151.1750096241
21757.8099976233
22243.1800052823
23739.2050055251
25306.8899931437
19034.3250077637
23726.3100004476
24849.6599943344
24990.9500033241
28150.5800032626
24569.3699984965
24011.9099940029
25470.0399948456
21853.1500038615
26848.1849921729
24120.5350049631
24216.5750037364
21404.650006233
25364.1849965238
22563.6449895883
19916.8949847908
21752.2799995509
25326.5800052522
22118.9099851111
21205.8900015536
20541.5100116772
23582.9349964014
23795.840011884
22335.234999506
23444.1299926606
23781.7199974256
26098.4649955567
23413.8000109218
23250.8149888513
23273.9299919347
22405.2650099212
22165.2349928257
25918.1150046368
23573.0050182707
25976.215009829
24088.474994176
22179.075005544
22893.1199836528
23550.7449906196
25363.8350006647
21899.5800015443
24615.269999916
25109.9849999677
27415.7250053044
21350.1849999018
20332.5549958227
23138.244982325
22048.120003354
24760.5899935232
25674.2100154259
25106.1200026596
23347.2799792342
23723.1849926258
27138.8450016864
24732.5199980346
22999.0599946394
24132.6599929019
22133.8849991756
21742.0799972524
26143.2899978172
22062.4999948344
24645.1349996985
20106.3700054375
25915.9349968373
25431.4450013232
19154.5750038524
22357.9200118582
26074.5449965703
22761.5349981918
24187.325006237
24533.7900006832
23064.6249882532
24084.7250055319
22459.2749997922
24101.6300026745
29974.7349794151
22266.7600082625
22862.2750005587
23620.9799989013
24555.1899991636
22308.9149803781
25277.4700174087
26136.8099951678
25142.6999897812
25848.6600097958
23218.5550001923
24667.2650062963
20608.9650084889
23402.8050029125
23541.2400239035
27617.6899848348
25490.2650068288
22022.2200033076
29097.0000074229
21387.3250053717
23004.9899932342
23199.1499952129
18580.7499956135
25439.9099990749
22997.820009114
26310.8900048983
25071.0750010358
21769.0700022202
24581.7050071231
19548.1949981407
21498.5749953613
25670.4199909819
22939.1350060576
26001.8249984768
26139.8150072275
25755.8500036937
23699.8700107828
23393.9200025378
25466.440008231
24515.7350014686
21581.2299935203
20549.9100029632
25290.3599991617
23966.6449916377
23351.4799788741
22671.5549832105
22612.5200078462
21964.4550009253
19289.1350019575
21555.8549741852
21152.255000155
26417.9500008746
26541.7850074186
21927.435010165
25866.7249961503
23134.8349984153
21790.6900009923
22722.1699906609
20833.4900004099
26342.2800041025
23107.1200091098
21195.4800096806
23421.0050094458
21278.0150053967
24008.8149914215
26771.5549907791
22068.3449919205
24876.0249771698
22334.0850048913
24540.5849981159
23884.5299808121
23250.2900071037
22755.585004862
22046.1100032895
18138.5900040993
20974.104999539
22870.2800008236
24126.1650029225
24186.0949979878
22143.4850061978
25680.7799978493
26114.5899806251
21904.4149922961
27850.0300005061
19850.5149923736
27215.6199955429
19807.4299863963
25534.6449990417
23722.4900093677
23914.2649925635
25132.5199993739
23478.2700053337
20742.9949917793
23314.7249938296
27436.4199851841
24773.5749968884
23978.0049998455
23311.629996142
21830.0000156164
22057.779988857
27071.3250098347
22269.4400038092
22608.2150131955
22300.8800029978
27407.5399938633
21773.210001136
21073.7650031359
22993.3799963887
25619.8049904045
22612.6699909049
23672.2700009593
23785.6549847284
26035.6150005315
21935.3549994275
20529.8850050831
19706.8749861363
23223.4600048291
24099.575001942
23114.564995931
24354.1100115308
24855.0250020875
25596.1900052426
23770.485005294
30372.140005813
25603.0699901173
23904.749995266
22354.1550080419
21089.5049962512
25749.164992944
20342.9550034523
29544.1200091934
22889.1350219913
23228.1400050512
24359.8100134059
24622.1549862828
22244.1250046648
19412.2050130428
28543.5749963128
24137.3650076869
20948.0949981892
24996.255006203
22898.7800050606
24062.4350028015
19450.649981722
24232.7699817996
25953.2799992787
24189.565004458
21830.4749997421
28788.5850061551
19571.1999957067
22720.0150127071
24418.7049908766
24152.2150012234
24754.2249967675
22802.8150015937
23472.2549913864
22682.6749949204
25973.310003104
26740.6249994179
28672.8199984268
23138.7549704295
24213.545000474
21867.4500072211
24933.3450155946
23964.879995038
25005.025003287
23108.0350147253
22148.4699985539
22260.6700053047
18879.7900144744
22476.3799872156
25726.8300117422
24577.1500030438
22627.9099973154
28087.5149645354
23376.2899939064
20444.2400139906
25607.4550002285
17983.1749829345
25528.7400050932
23858.6149990079
22145.3249894744
24568.6550035989
24082.0749933722
20516.4650008744
22394.1200015955
22175.659990587
22477.5300032822
21848.4600010478
18621.3749993551
22033.5050193781
23550.5850067779
22792.0150045292
25721.0399951064
22123.6500049374
24125.4350084207
23356.2000046836
27046.5799983272
25948.9499970907
21431.719999924
23949.1549922246
22073.4949934531
23575.4799915608
24110.6949984779
25843.290012815
21589.9549993073
27408.1199829034
21205.9800115074
22233.1750118947
27885.6900096298
23440.955010131
22337.1499998285
24859.9799845885
20327.1450015274
21692.0500059989
22929.8300002881
20583.900007021
24307.2699942496
21649.1899913237
23081.745003449
25096.7299947247
21656.0700028786
25060.0150087822
22839.3700123439
22292.4650003915
26648.8099892618
21066.1800089391
22621.4200044165
23803.8049876164
26188.8749865356
22488.9400023749
24020.4599925934
19651.7049883362
24313.1500107004
26682.31500623
21695.0500098839
27431.4950012541
21713.9650048167
23178.5699905094
24495.5799879672
22819.2349944906
19220.4599872718
20704.9799993443
24813.4900092336
22948.9800031827
28299.6949811017
22920.760005053
22268.035001248
26022.79000034
24707.9449897559
26241.4650127365
23387.3749843207
23762.9750012956
23428.2399985695
21798.155017612
22892.895009351
26674.1600093367
27956.9849838316
25866.9450074732
21621.1800014777
23555.0549993906
25897.8750094692
22566.3500029651
23257.9699825383
23221.3599873558
22339.4500038738
20169.3700129171
23781.3900040281
26901.8349940256
24048.1250009113
23399.1800116012
28770.2650099045
21388.0299914624
22968.9550137466
20073.8000009123
22142.1049750035
23829.7650043415
19617.3599885288
19380.3750123859
23111.084990321
22288.9549912629
24333.2850014982
22365.6000016518
23432.4149966094
26231.6699957146
24586.3799991929
21228.4699853167
24035.4450071373
23481.480014813
23972.0899976657
24193.3050099011
25876.8899891032
26744.1549955548
22141.7399955587
23780.2799942556
24998.0400019506
26062.5299976291
23923.3000117754
27613.2950011471
22862.7750026027
19882.0500072122
20982.1600055369
22838.8599966837
21227.9199856347
25286.7999821269
23171.7500121079
22436.6499936492
23263.5250121847
25816.2699964253
22408.1600043551
22333.2649984146
18855.3550025527
25739.3899970255
25276.7499865401
23294.1750065694
24362.585008237
25210.6799997014
22571.8799969048
25964.2900015183
23038.185015979
24569.1000047193
23697.5499797533
24748.0199965935
23966.5549893191
27193.1349877612
24898.7249922126
26011.7049872202
25519.334996942
22888.0049893709
24603.100001636
20944.284992884
24936.4599839406
21385.2800086071
25276.8099913312
20679.2499994743
22283.3950007288
22097.8550039534
23906.9750063657
23889.2749936373
24857.7200281783
22755.3099908479
27105.1399924397
22904.390010233
27342.0150112789
22253.7949860366
21314.5849931006
24439.2099973364
19301.7249973253
22556.9599955804
23094.6549954803
23952.0299964251
22740.8649872467
26600.5699952831
21703.1349865365
26193.7549863688
24216.7099992021
22203.1849904987
25464.1749945412
23838.9149994056
19549.8200050432
21111.2150173918
22011.9250119539
22901.7749950886
24044.8200202135
22324.1949873652
26201.6800174988
26462.2949997513
26807.1199890603
25661.7650122357
25889.1150079739
24503.1949984434
22176.7149986476
25620.10500092
23927.3749802671
27391.1850190307
25639.6399983298
25063.6349997268
24276.784999537
22347.3999883123
21542.6750096851
24354.4600011846
28854.3750210545
20534.0799999547
21499.1050072638
25679.1949899523
21434.3549879177
21868.1450283002
26571.9350159082
20470.5100157993
24301.8750089593
23846.3549940283
23851.7949908894
21009.8049987815
24620.8649982117
22299.7700115101
22615.4449950894
21416.9699876709
27402.3749999325
23749.5100009548
24586.3800014073
25851.3350018826
23264.3849856467
23415.8650017348
24889.2250101347
22610.0549802008
25211.740011972
22509.5800170635
25647.8149863189
20398.0749926335
26682.1800082533
21368.9299999012
23682.934995302
25763.7399943433
27403.9700023336
21086.2650048072
22154.8149941731
21427.9950007254
24804.7649765869
25533.5600200449
23404.1150096322
25791.7149883292
24747.22999572
24332.1699800548
20374.794993653
20819.0149999305
27037.1600053686
25594.6449980077
21913.2600063116
25596.9049948113
25443.8000051218
27724.8399979356
25912.0150024088
20612.0450081922
28754.9199950029
22102.7949979702
20364.9649963492
23321.7099902958
23033.2200053536
22155.2400012771
22756.7499885333
25885.5300094115
26998.6700002127
25401.5500052345
22896.845006872
28029.2750063491
25401.0849996317
19532.0300031151
26232.2099944183
23159.6700003962
23940.5000132673
23336.5500068231
25012.9399965035
27392.1649939639
24338.6750133866
23191.4849965735
23574.1099996397
22437.9550087887
25008.2199910552
21812.0850026158
22290.6299878519
22976.7400059374
21633.8200053121
25539.2499883051
20284.7050011028
22604.6500127761
20012.8250074366
27588.7449983989
23961.1099970334
22557.675011063
26657.3249992381
25372.2649968145
23486.6400127809
23165.6700081015
21000.0900147703
23376.0250071115
26079.7899860924
24410.5049960024
27739.690009567
24479.000001838
24207.1499975534
25582.9249946724
20226.8700002878
25295.8299997856
21974.7499964259
22749.5550004682
19622.6649882456
24514.8649732322
26248.6449939507
19203.4100169404
19685.7899974255
23924.495001185
23363.0200014669
20570.5099992179
19614.7599927997
24280.4300032896
21201.1899948509
23052.2999922666
24962.964997685
24806.4349978252
25187.2350059113
23258.0950031858
23988.3750122967
23073.7199957611
24829.6049931163
24401.9450110961
23612.2250107919
24131.3300043538
20518.5299974601
23662.7599932778
25725.2850130107
22076.8000004566
25792.2800024309
22165.3499866661
23516.1999907347
20961.6599905116
24263.1650032105
22299.2499828934
22429.0950029476
24297.2800072013
23668.2949973963
23792.0499958298
23108.8100108011
24927.485015053
23581.8900002728
24799.1349941398
22616.0049915717
24496.5150077543
21458.7349956995
23854.889981511
22949.1450117002
26972.1349901666
26188.0849961094
22346.4549792483
21359.9150005518
26721.4649945749
25768.284995236
21564.4300165299
23641.5549968567
20600.5199927592
22559.3500099606
22521.9349888964
22998.9499935138
24196.0550004211
23908.2800127816
22622.5900159304
24858.2750049687
22278.9250032615
21369.1449804229
26570.4299901862
21529.5750004874
23505.3899948583
22039.2099964021
24444.4050040919
18040.4449865184
29011.6549837526
22177.8949930102
23434.8649997022
27336.9000066525
21252.6699958863
24770.6599910315
21847.8749961712
23259.2200143702
23671.9100008021
24247.8050037622
24728.3949889189
26181.8300232943
25470.265011003
21157.9449943716
21192.9300000209
22662.1349978275
22962.9350052822
23371.7800004799
24845.3849981048
22065.4900095052
22495.0100159822
20084.7349743989
20744.4499982441
25602.830003172
24892.1200101101
26234.5699955727
21919.635003007
24517.6549981097
23991.2500032175
23070.730004238
23375.5849908562
21325.5700057568
22856.2350036411
23002.4900114422
22634.389992479
18668.5499996464
25174.6800058093
24005.8100027284
26948.945000005
23641.0949938814
21594.7450004471
20962.3849887707
21576.7700118448
24431.7299926297
22862.950017242
25893.0899905872
24049.8100180139
20790.2749992397
24104.8999910799
25299.2749899053
23157.0500018043
21835.4549907823
23547.0999980853
21428.1500043098
22028.7799847461
27596.9549984694
24640.1699996517
23408.0800049633
25586.7149941677
21154.4599894353
24263.8899981026
25084.7700012216
27995.7099954383
27497.9300097303
21871.8699996881
25119.6999789452
23937.6250117652
31288.799997891
24830.2000062783
22757.0549896886
23445.690003674
22316.710010199
23622.2749754676
24016.7550034939
28068.1150124935
24140.2400031043
24071.9500112695
25410.6350139171
23615.1400079913
18429.5450003687
23095.7149879914
26297.4800093564
23954.2499930882
25114.7150081031
21871.6850114729
26582.1350034729
20078.8900075476
23658.2800046122
18826.8500032256
26043.0100078308
19582.7800029507
24904.7150074472
25206.6899917785
22819.2449845867
22545.2449894726
25605.7099978856
24561.7999837361
22435.0599880536
22650.6999852082
26139.2849966994
21232.0450032061
19826.1299959035
20767.7249968005
23540.7800039434
21797.0500030152
24079.1999886464
21285.4500029199
26139.9150182619
25835.4850099417
25292.1300101478
22807.8849821833
21583.3549943287
23122.7349971947
22693.4350021182
25113.5199957401
23818.5349848041
24217.7700009158
23941.9599906206
23031.2299917603
20187.1399967121
24218.779997106
18567.0149998057
24732.0849897922
20510.7100135953
21971.9949976162
22174.890016485
20094.2350051175
25173.6700068368
20409.6200089518
20907.0849777197
26056.5249926221
24294.3549891955
23848.7599943891
23899.7799980456
23831.0899974033
23995.7399964575
26889.9400007511
21560.3749806059
18625.5099987281
21882.4749961943
27205.2000058539
27248.7050013086
23439.2099946474
22267.2549966357
22380.6500012473
26153.8450032163
27283.0700240911
22086.2649961044
25007.9950002073
23159.2949859573
25184.3050099507
23514.6100104265
21367.8699944682
20914.5150070842
24343.5850094263
21019.3950227362
23741.0199886847
23874.2900079832
22629.0200091726
24993.8949957588
24998.6200163718
23194.7600070911
21707.680000738
23657.1299953402
19458.2850007271
16101.1199970681
25120.8850196695
22532.0050150212
26287.4049921129
22242.5700067417
20732.2000047434
24185.0050034071
19157.4499856173
29315.4250086624
26480.7050064851
23259.6550051307
27339.5350039193
19769.9350031046
21454.8199989828
27076.5449972986
23633.6499965161
26557.1749891089
24177.7400115016
25517.3650080538
25888.4150026131
22708.5099955968
24656.6599926883
21847.7949887917
22842.6600119839
24517.7850032144
23686.3500166698
25947.8250027716
21631.549997728
21747.1800048706
20296.6299975077
22336.5399906408
24194.580006094
27254.1400275044
21683.4499897576
24156.7599822682
25778.0600021607
26586.1149960782
25257.7650067394
26379.6399896758
21587.1949899043
20190.054996798
22922.4250021384
29353.4449948944
22049.9550055403
27610.1950100212
24672.5999931956
21451.9200014544
25235.044996625
23054.1549857489
19582.3050000004
21988.9400084608
22824.219985537
20868.5500089348
25871.0849916141
20720.6650045539
22745.8249953876
22880.2499931119
24933.7199983428
27112.2299991027
22552.8149932859
22643.5399972136
21389.0449900138
21322.5249965152
29291.4400090345
29201.5000135634
20217.5249950202
22764.6250017839
19424.4550091805
25274.3399993274
22865.5700015404
24516.7499924018
22707.4400069097
21651.0050024502
25573.9550050953
22259.3500033915
24578.9099946143
22586.1100094811
24909.4049941381
24555.5049982606
23781.3350028489
25944.8950058431
24746.6099943677
23576.6299911961
22442.8099993018
24867.6600097986
21431.2950023743
23373.1449858954
22653.8249996118
23747.054988601
25044.6000035813
24012.3000008895
26354.9999889877
24312.1399936771
24704.3299927818
25411.235011628
22323.5750023481
20075.2399953541
20611.3999905756
21456.5250052386
22561.7499972738
25616.9200029834
24416.4600286202
26225.2500025625
25652.1199950898
23991.170011694
23057.7650055251
23906.9950065989
22011.6450166757
28045.0650047008
26894.7149981426
23096.2199961579
25424.6249973759
23324.185005246
26575.8800005362
23218.2350103059
23840.7499970477
23573.1149922113
22730.3700155229
25639.9400055399
21744.4799969678
24273.1799980949
21119.0499871207
24379.0799917944
24153.445011369
22595.13499047
24820.1800062151
22294.6500066756
21022.8850052538
21537.4550071452
22890.0600017777
23627.4100020793
22854.6350034019
23909.145006628
25419.6050059595
23504.8299937805
21401.0199993906
24738.6300112207
25435.6000038965
23961.6399964285
24716.8750107588
27303.2999977187
24456.8449916313
20359.4150001933
26355.7000061744
23807.3549894661
22221.9350042301
18086.400002318
20169.570007307
21144.1449945064
23437.2350036668
28505.1350100313
19966.8150038101
18225.2199835698
25845.520001345
24870.3500083974
23498.7900115321
21531.0850056446
20229.3300057584
22950.3699943087
24822.2950089918
25787.0000014736
21998.25000063
21303.409991581
21102.8749859597
21818.6699985033
23259.5349953976
24435.2149929658
23655.3950103191
23596.5850076699
23141.164995555
18744.7699807081
22189.5199969523
20712.1299954247
22377.8250142332
23992.0850010281
25705.0449982558
22553.5050132598
21597.5650126012
23112.8249985124
27660.2900074112
25385.004991579
18981.8050015939
24952.6450083426
22098.9100019931
24522.4299938704
22860.7150205264
25852.8999900788
24826.8050001147
26778.8349892767
21630.6550098006
26080.3249885656
20711.7850095592
24228.5450039152
23083.6050010764
22689.964999195
22548.0549984702
21297.1850070386
21034.635001343
23779.654989671
24377.9949956918
19807.045015264
27655.9249994629
24062.100023428
21354.2150074926
23218.3200039421
20461.2250095376
26763.8850110967
25480.8450041953
22144.5749953543
18802.0449958406
24141.0600122602
19541.1149964076
20869.559986758
26933.5249854154
21551.2149955104
25344.790008001
23355.8750065337
21016.1599860934
20909.5250001631
20567.8450041289
23028.9650018974
25086.315003321
19012.7300037635
22915.4849959256
23520.9449944678
25984.0199897806
19379.6099916663
24537.1949993361
28897.2200121926
22332.8399958797
24662.7200074071
23875.9349926541
24275.1899912915
27554.3849831736
25618.8249929704
26906.0200044035
23178.2249894475
23583.8649954773
23859.0199803782
17256.8600051027
21253.6799971609
23238.9349866119
24917.0600047694
24926.9600008886
25246.5800042415
19742.579995752
25081.9749873877
26144.5300016734
23544.5249814063
23307.969995637
21517.3150085991
24662.1850018143
23170.5549946665
24280.0249920764
23220.7750135276
27833.0850092378
22425.2950070339
23660.2200091377
24475.8249998889
22481.0350039754
25357.6599876639
21001.7800021614
24558.0899936429
24963.2199964582
26761.2349980896
27129.7299952263
22955.5050048574
25468.2599960729
24699.1750015945
25410.5899991358
25180.8949921469
21436.115005645
25533.5999997254
27358.3099876884
25008.9049975692
20901.6899760815
22539.7450051387
23633.510000881
22333.179995371
24535.5550100682
25002.0900052809
22177.4799906248
22344.1099900105
21991.8399932835
23424.1949999988
22329.9699858893
27275.2099993036
23458.7950043806
29064.0099960321
25149.0399908335
22178.0350038856
26685.5400195705
23231.3050008197
21295.7849995433
25503.3350111896
24609.3999960772
25028.4099951914
23666.1150036072
24810.8350091141
23040.0500116854
21415.4850080879
22630.2949797013
25240.9100063546
23813.9199880922
24079.2599872897
25384.8050028218
25355.0349959892
21948.5200041048
24505.7900108886
23050.3149946623
22582.7200014779
23274.4550100911
27031.029998065
20655.0949944844
23750.2050124565
23088.8700286698
25537.4299985942
24741.3649980904
22418.7049977875
26193.0750189299
27332.6550102741
24583.465005042
23209.1849926934
20484.5099967087
22269.0049949223
22470.7899914519
20581.515005968
26091.1450039948
21929.7350038229
21877.9400068244
27588.6299906331
22539.6499987994
22002.5849885326
23222.5199890352
22866.1550058248
23248.0199879254
27022.2399877516
24745.5799966797
21796.0700199942
23415.4249933178
22458.3200012259
23997.1649933581
24355.2200033825
24152.8900140713
23922.8999909032
20560.8050022335
22286.0000042445
25079.3499964169
26688.255008027
21694.2199877022
20563.2150045498
23827.2250063056
23132.2949946437
20472.5199898025
26008.9150131135
23058.8850110099
23864.9349959809
23705.6750099226
28860.5100065083
21891.2650082456
24173.1749993479
28679.8149957065
25789.0549972916
26032.5999890962
22688.0799952113
23784.1649998357
25402.1099996157
27582.6700071332
28741.1350044846
22967.8550081542
22222.875001834
22064.1699838024
25637.6400029534
24950.1200022964
24381.110015857
24551.5399990769
21020.9349991288
24314.3699878429
21611.6199983631
21592.8049855165
23210.7799988086
25812.6849961934
23364.544992506
26758.9900050065
22128.5349974682
22705.5150093721
23112.8899949417
24011.4599835454
24480.8550095446
23628.0450078957
20631.1499990039
19279.7099945568
24583.4800088271
26504.6400047282
22809.2450137231
22125.2200139257
22140.1600080859
24324.4549954357
24834.2649962779
22864.4999956276
23103.8100058543
23511.8099853252
26222.3650133122
24870.0599996522
28574.7749858736
22471.5600062869
21256.519996885
25559.1150145729
24005.4699941663
22827.6950014534
24000.9399945196
20183.4050007028
23171.2049965087
21420.8900092754
23961.059973801
22051.2250025417
26939.3350041839
25010.2499940461
25417.6699922788
24209.42998735
25222.8600065815
26090.4150017136
24147.4800134418
21125.0300164768
23169.8100179667
25209.4849615589
22336.0349918101
26290.5049888869
25384.9000018238
22097.3400147411
22691.969989722
24155.2550053486
24453.3700022241
21710.8999970607
24834.9450186547
23839.0600001034
24520.7250037165
23587.5699838864
22728.754989374
22318.8600012376
26091.1050142732
25424.2449926469
24561.7450111504
27636.9550146456
24468.4250062793
22855.4900061216
24137.4399966521
21749.4199963505
22980.0600094134
21062.1950019775
25402.885009611
23522.2949982514
22784.6900007704
23461.0350012593
24176.2299997893
23965.2250060868
21484.4999997449
23133.1649894328
23532.6000062228
25505.2650015248
28459.7149989516
14981.0300118784
27845.3150118259
21795.9200090106
24190.3350021155
23678.8949991465
27917.0099944187
23595.4349948395
22527.504996107
30263.0850004202
24516.269999982
25874.5949935378
21323.0049957235
22021.3300022286
21114.6550012837
21671.3499938827
20000.6050067441
30418.6099816603
27211.4500180339
24594.1150076797
27986.2500004307
26399.7849893211
21216.7699952354
25940.8599914556
23487.9699868923
22553.1949920194
23690.4899726337
24812.3800096397
22616.4100031061
22385.2100016361
22127.5000112369
23507.4349727863
25648.7649908049
23227.5399966784
26476.0999938805
22625.1249942016
25658.8500018016
26077.3300108388
25865.8450160869
26536.9600006363
19523.4400040698
22285.9350072993
22556.2299932031
25853.2350086572
22358.3250119867
23960.4199736194
19068.9200168524
25590.4549936102
23774.4549866645
22235.9299979064
21851.3150172145
24048.9700159507
27025.8450144867
22588.5799978983
18402.5049967139
23541.0399810278
23062.895004138
20275.2700023996
23873.4400066633
22970.8799965792
23021.9150125278
24058.4399933403
28164.0549984539
25494.1549973302
23019.1750129578
22816.505010957
21615.7999860353
23394.7300037462
20434.9900063726
25541.1600136333
24490.20499219
26276.7000277885
23329.0750070838
20811.1149997958
22416.3449900104
21185.5350012123
21715.4599886364
23385.2700058455
22347.7700035169
23480.6500019927
21656.0949926963
23082.0349949319
25448.5299864809
19888.0799992038
21614.3000060075
22559.6199959666
23598.35498867
27571.3250055256
21554.1050106157
21302.4600027106
20577.1149990875
22770.519994816
19664.0200052354
23828.6350025975
22388.3399924199
25951.9999862453
21769.2099892562
27265.9850006682
25280.1599964774
25989.0650114357
23014.8299994636
23213.4400063677
20176.4400193217
17737.0199963953
24259.810001442
25328.0699887306
28525.679996973
22616.7649846855
22439.3600074304
24432.1899952256
21990.4150133511
23462.8649793959
24430.6399858105
25941.1300012246
21609.6000023665
24258.8199996906
23121.7050187024
27020.1900107609
24685.7899944466
20021.9550080737
23021.8350017325
23518.1750064574
23283.5750083853
27671.5650054312
23103.4349803582
22839.9050026733
23121.069992505
24578.6199943939
20640.1999932318
24853.2800041932
20257.0300104038
22571.4100047279
24321.3399947477
27585.8650071928
21356.2100037184
25420.5449969826
24211.3049981534
22797.880006141
21552.3400029124
28208.5050039326
21032.6250119079
19474.2849977566
22163.6750134083
18788.9299913421
23615.8449995299
25610.8500074206
26547.9949800295
22095.5150040833
23774.590004744
22913.8850078497
21314.3550022361
22559.780002814
23465.3349989979
24114.1349820476
24261.5300005367
20431.8300055244
23579.399988116
19050.9399956707
23224.9249991684
24349.7149960035
21878.7550001055
22522.2149881264
24979.8749841362
22630.7800018052
24641.6850042623
26730.4650033494
24013.9450023663
25476.7700093482
21804.0449897514
26542.5350064415
24647.6100070253
20619.5849869975
21825.8650004382
22718.6000008748
26291.6150020901
20460.6199946087
24255.840001971
23910.810002367
22195.9649952932
20436.1550064199
21287.5600062122
21071.6849909143
26700.1449882011
26695.774999051
20852.7750017103
22868.5050069428
21940.2749915818
26011.105002746
23343.8500003313
20579.9250005879
26469.0500154697
27000.2050046427
24903.7650044251
22628.8599999479
26171.5600046241
25330.8300055217
23762.4050037032
21365.8550026566
22954.3950027861
18623.8950027397
22052.6949941413
26555.4200135665
17885.8950078157
24499.6650121573
25257.3800045056
27595.9149929312
26370.5500005288
23101.0050080157
26195.8299865619
25631.6299949174
27995.2949979035
23976.4200018456
25586.745004957
24582.0300067179
25326.1799887168
24202.0800065407
21781.3699915456
22098.2950062179
24581.1549979992
24092.115002824
21190.5799922481
24698.4649979481
25157.5099891988
25382.0150001119
22924.4900034885
21375.3100010173
25316.0449889502
22829.2950054253
27988.7250064773
24755.220009933
26160.5649940474
22228.3150030485
24633.3349938747
19935.6450061467
22793.9400124595
29790.2599878086
27093.4749930152
20440.4899919734
23964.6500087795
25511.8950072697
23373.9450128835
22253.4400009969
24630.2649878114
25167.7199925985
24762.5699980371
22789.2000017767
21328.6449828548
26129.0300019728
26735.9450013107
24391.0149971361
22817.1849894365
19679.310003249
21283.8399934303
25382.1600103281
18872.1850074385
25691.9000004991
23211.4400033499
18871.8050007243
18388.6199954955
22457.6199965292
27232.78499368
23848.1999926968
21987.9700080459
22809.9400010048
21964.2649936625
23671.2350002581
22692.6200015895
23266.3650029395
23382.0450023902
23146.8449993075
23699.7150012292
22247.6400131446
23337.5549909384
25972.9700005424
24137.1600015014
21595.0900013517
24503.4349914191
21209.4149901884
26558.6099903209
24503.1949985734
25009.4100104605
26432.6000037864
19859.1199901495
22278.4949967379
24980.9199937987
25790.6150018161
27401.6849925027
23119.5700003265
27702.4249979313
22415.9849997248
22895.7350038707
24635.2949924
26486.8649911014
22412.8949970393
21502.5499895479
23007.9200008514
21477.4399923859
24680.7649910036
27649.2699946642
21419.6650149227
24263.6900016504
19819.0349949218
20826.9300086863
22746.4449999207
23300.5599942068
24495.7950052975
21998.4050022955
19505.2050018673
22254.6549971937
21859.0649995245
22764.729995477
20144.8150130175
24758.419974556
23011.9250151971
25638.2350111462
21682.4299990905
22085.2099898667
25714.8500100807
26038.3199973281
22305.3499934627
22213.3650084262
23514.474976885
27938.7099882578
25389.5750218482
24607.4950014763
24188.4299897887
22432.8949996416
24219.9200073527
23220.5549989033
21755.0049923901
25805.8250142927
19346.9850092148
19985.7900035242
24635.2050119904
22888.0800111234
22298.8549987153
24346.2900059649
23754.2749831737
24390.8300034596
23978.5500050808
22582.7500158728
21911.9899952729
26451.7200031104
26791.0550027583
19229.6499996048
23521.1649918205
22446.0399965569
25967.530010103
20224.8850080523
23418.0349794286
28818.7649907563
24178.9999858056
22504.8650132352
25536.2050015107
23977.5899904956
22807.9699679406
21875.9850073056
22963.4299997604
23723.1450020409
20347.1499945821
23223.7950078989
21751.2599936433
20376.4750003829
26925.0199995921
23287.0299783712
22048.3500025198
17663.8900075385
22392.8350085998
25197.8899959367
24003.6350077606
22529.1649886798
21087.0700033398
26935.4199921496
24094.5850007874
22510.1299981051
28150.000001692
25659.47999244
26654.1900028477
23776.0400057308
24225.0849815572
24308.2049949956
25968.5749957298
26932.9949897616
24663.7949894641
20398.0700023361
19747.8299965293
26186.3499885497
22746.7750097977
25862.0850014769
24924.2449875198
24725.6449937054
21957.424979521
26543.9700133752
22333.8450096969
23063.9250127527
23867.0000081954
24116.6649958058
25401.4650036299
24753.9950011484
22236.2650008723
27389.7599971579
24317.6900211663
23932.9250112462
18147.22999568
25489.2150059342
26255.4200003599
24272.4500002423
19708.7449917644
22566.1749937872
24362.2000019726
24853.0649928208
19883.8450116931
20023.7799930694
22956.7600003921
17880.9250177266
23546.2699835999
26497.1349943196
28778.5099922947
22042.6399994825
23089.3349942958
20303.9899969846
23680.4549966308
24644.8600155818
23510.1199899463
23304.7700041814
18364.5549898602
23857.2300060248
26567.9499915447
20862.2249929305
23223.6949885392
20431.0649919878
25177.0850053253
22093.9549837017
27043.3950018896
25596.02000491
23457.4300026327
23045.0650012
25048.8500217691
20548.5650002392
25253.824991536
22693.1650076443
24571.9049886803
22478.3950045642
22669.0700107514
19611.4099990379
26332.9899967662
24384.2250113233
24898.9899998156
21789.8999983206
22067.1650054636
26032.2299891931
25818.0949920092
23650.9949999679
20342.4799983273
23222.89999847
19662.3600032925
23300.9050028408
27200.2900228973
21806.050008018
23490.025012971
25652.0300033632
25818.3050064681
18511.8150089076
20175.0549968758
22749.840009483
27729.4050043505
20221.4100063799
22564.0599993509
25549.4300076963
21918.6599816543
24344.5550001076
25722.9000060332
24097.2749996581
22771.4099933628
27342.380016306
21155.3150018053
25760.6849882648
22130.5899955954
22803.2799938103
21007.9500056822
20888.5649880948
25977.9050056254
22155.679999714
21760.4499972403
20627.1750122034
25368.3750166511
22087.6999869483
18134.7750134205
21868.5749962182
23075.5600212025
22944.2849858616
26090.9449879684
22776.2449944317
21983.1649940947
23670.2350030963
22088.2250056575
26134.2249996863
24161.7549953202
23493.5050141264
25932.47999544
23232.5850000645
21910.4150086832
24971.4449928906
22886.4849917604
25445.4900035202
25713.1199988289
20713.8999870084
22709.9350036788
22374.2600016992
27614.0199895495
22574.3299872209
17788.4200002709
24207.5600018114
19716.5650117737
22458.5050117718
22798.4650079501
25393.6250012936
25194.8400034099
26467.0400045477
23866.6949810986
20754.1299985321
23790.0499991747
24070.1249982591
23085.7649975785
18792.7000105125
25564.779984792
26897.5649983878
25273.1500014965
25190.7700031906
21345.9949946594
21266.7699904819
21547.809986575
24730.5650001806
21552.6899915242
26341.7849895137
24740.9249859683
25945.7200135259
22068.3199821931
24301.6700081115
22550.1650065702
25182.0800044729
24137.3149835666
25268.3249958917
23528.1550005457
19909.4200040398
25212.6749978822
25504.0849998293
26270.4249850009
20963.2199975995
21780.8900045573
23184.9649978621
23469.5349872415
20913.3149959957
23489.9000088559
22786.8000012694
24492.5750040706
20055.0799954266
24598.3650074387
21140.6000087399
22442.5850081756
21763.5850049129
23170.2499998137
26213.6300087152
25128.0049984227
26182.6450095386
23542.7699938891
23118.2749978598
26661.4950007204
27100.1849959171
23325.1399855151
24266.4899985492
23611.9699986549
23574.6950025253
23643.6700105863
23288.8299928101
22694.8299955812
22069.2299990243
21901.0700059126
20775.0700216456
25230.4749859378
20899.494998043
25646.669989781
25243.2799854353
22895.1250156495
27327.5600160328
21502.5700018009
23513.9099921821
20683.3650104862
23134.9749886398
21380.4150020587
21639.3800038076
23797.8949944596
23898.5150265296
21866.6499868156
20509.3249972055
19137.8849948121
24504.9750036917
23803.6100191921
22124.935000011
21384.22001852
25790.5250000195
23941.5149954925
26688.2300015741
20739.7849828085
24028.6600055979
20152.2799999957
22010.6400011597
25462.0399942219
24834.4949999715
19542.7050010422
24455.4350043742
25719.3050031975
24187.1549918854
22876.1800007089
20220.629989086
24873.355003959
21622.9350082872
25493.7950079357
21140.9499919013
22376.8049882296
25512.2200001895
23418.8849993946
24708.6149925729
22083.1200145741
21128.3700082668
24247.5200027556
24043.094996785
25135.0949951224
24161.4250020292
20267.4100044798
23890.6649865205
21861.9799991497
25060.7350009222
22464.6799943338
24827.1199953719
26488.4600157529
20336.1749971455
24633.2700043171
19222.070000463
24051.4699894406
21255.9950083797
25316.1699944001
24099.9900120804
26045.1699936222
23991.6200085524
24299.3899948399
25486.5949960194
23610.9850041752
24030.0000159396
27067.4899979443
23448.6999937193
23973.7350083074
25645.8199856482
20128.8400286408
22180.4750083124
24025.5300076667
23572.8549959152
23989.1600082973
23277.7049975982
23020.1450036055
25884.4149990586
23938.5599909264
23774.4449935922
24553.984986774
26827.5549996886
24475.4699954008
25131.7249825627
26073.8950141245
27003.9650005837
24715.8599920387
21939.2949990402
29265.9900117189
21493.1449949936
25275.864996366
21188.724999353
22087.4850006485
23817.8800089142
23063.4150228038
23209.8399901366
28813.2549906161
20104.6399959375
23869.9699905354
25663.0700127198
22130.3449875612
23825.8800113557
21383.9199863216
22777.4849966672
23224.9199915468
22917.4150088709
24217.6899858126
22792.6950062143
23461.4649980221
23154.8000159551
24160.0200139082
22081.8949915648
20912.8400131562
24237.8800041587
24281.9649917439
25731.8350065796
26146.1899919619
22667.6650032402
22748.3900157313
25545.3799766045
24333.6700154608
25088.7750176649
22484.5499837343
19404.5749974912
29054.240007217
22970.0250124
22458.1800046656
22838.8349955175
20996.0649933834
23642.3800043716
21315.7450100996
21844.8050007464
19784.0399995998
22952.6449974349
23139.2099999841
24403.2949935847
23744.8849885627
23183.8249980705
25228.0250001925
21053.4650109028
23396.9400100932
22497.2950010677
23246.4799989416
26377.39499741
25627.6349935726
22350.2200055284
25780.9800018191
23118.4799974372
24918.2549964715
21029.5300056296
22710.6399911232
23538.5950099961
25307.5699945255
21252.4999961208
21362.1549915043
26393.5850066799
26770.5450127532
26097.7949901817
25610.5799909961
22450.3749836338
24837.9799971863
24337.1999945559
24517.3899949461
22627.6799844042
26633.7250015433
24135.8400218604
24136.3599963544
19672.4649852344
24836.6099985637
23325.1600092178
22850.7399827376
26281.0900093779
22293.8800049053
25633.2149932211
19296.1650115696
22672.2550031961
24393.8700103424
24461.3699924492
24422.6599925792
19743.6349999235
23723.4149969534
23535.464996729
23131.7149992734
24084.4900036551
25780.420000538
24911.8900079635
25320.1150051536
25203.8950108736
23139.2249988221
25155.9599953417
28309.2599990804
22707.570002123
25426.1699971792
23693.5500059668
25515.8450013613
25878.3300105752
28322.7549951151
27905.5449947026
24725.6350134769
24071.7249930857
23952.3149917711
25562.1750065607
20108.8550068489
21024.8950002128
22689.6950079044
21152.3200051107
26348.7099882932
24012.3099964666
23877.8800008318
23375.2450060161
26066.8649954719
23352.7099848529
20473.2349810828
24222.4549858753
21725.7550043479
20719.3750056748
19794.2900030694
24149.9549911504
17343.7650100118
24827.0600085484
21736.0549867279
24307.1899839786
24803.8199818069
25835.135012178
26090.8799943305
25160.4999966188
21313.0700004969
25718.7900046842
19744.5950095341
24209.6650069132
20703.6150002466
23368.9549963877
23058.449997182
24427.9549978576
22129.9299980826
22379.4699918169
21936.6949899902
21660.915010439
21827.3099947353
23961.4949994476
23761.7450009125
21393.8500106737
26330.9700037001
23604.6349900223
26571.1350126489
27366.4099983657
23502.7449921721
23273.4400082612
22935.610001157
24173.929996222
24437.5850040882
24970.9700148655
26027.2599817063
20270.9599976891
24114.8800004176
21935.6699961009
21898.9000014497
21971.7499953089
20913.9350194363
27530.2849911798
22203.940004807
21579.5900129669
19681.8550106563
25715.1400028403
21177.5400083177
19896.9300079655
23736.0400061627
22752.0349866387
23513.2800025246
23704.4999876214
18735.5200065058
22515.7800146441
21596.2949962065
23373.640014804
21845.8649962894
26542.5600260077
25107.9050068441
26315.1400020675
22820.3300053868
23043.0799930528
29803.1100115249
21506.4550112528
20857.7900058792
22404.7500117053
24351.1300081809
20949.4499869081
23282.1050137584
23935.0200011004
23676.3749948039
22291.1299968516
25955.9999960043
24170.440017032
22950.8750021433
21637.8300094437
24598.9650094132
24998.9649925976
23628.4800134763
21441.2799904729
22571.2749996507
24513.8299943162
21584.6600081075
25585.2499814876
27297.6700021573
23932.1900056128
24967.3050012434
27274.6350184654
26627.46498761
22086.6450029833
22811.2600007476
23949.0200156021
23564.8950266736
22984.8050045174
21333.1499958437
23011.6849958967
27823.579988345
22482.0649910993
23960.3849938512
20886.6450007698
27536.985000086
22739.4049926503
20083.0100090079
21668.1700016723
20212.0450025504
23186.1300028813
23900.9899842715
22997.1199949787
22284.1550049407
22970.0200071756
25050.0450048149
23660.6700087333
23820.3700146987
25365.014995099
21143.9300019313
20741.0949988994
22091.5599991779
27650.4800042694
21677.5199926977
20362.1800044917
22656.6050038463
21387.8500035689
24829.7100050785
23682.624981527
25536.755009264
23667.8500058274
26539.3499903081
17764.3099940235
21905.4499993334
19007.3450153237
22771.8399885376
22903.7049936606
22665.6050094443
23117.4799981685
25661.7699930652
19948.060018365
26936.7050028066
23670.9500007723
25038.6899826605
26394.7900017516
26364.0849806173
23933.0249914213
23784.1899997597
21516.4650014511
22722.1750045875
18395.5600050667
26074.8250167812
22902.3449998773
22818.6250092396
27206.5750051055
22425.6400072754
20938.1600050838
24638.4649774993
24581.4300161537
25793.6750131004
23645.1250094634
24733.1100007219
24058.4349907152
21669.0549984926
23513.1300138481
22028.2749999011
23792.8449914729
23506.7250098488
25716.4949995917
20693.3999903547
24058.7550027387
23005.9499927387
24430.8400013309
21232.9699946134
24284.3950023344
21894.8999897512
23390.6849993386
24133.6549982263
24228.9600022057
23016.6200081917
24904.5299886607
22068.200008521
24799.6350126818
22725.4900039585
21568.1400013485
24616.7049905779
26812.3749825968
22992.5499934545
23310.0949771404
23549.7349977945
26525.1600013511
20700.2950003713
23030.1949989866
22147.6199962697
24413.7150019949
25180.8850190756
24789.1850062618
24234.5949938996
24461.7100042546
22650.2700011623
23125.8350111148
23039.1000021283
23574.0649973364
21692.7749973841
25000.5549980158
26502.345007254
23132.7549924478
21630.9299863265
21263.4149851622
22792.8349969881
23291.0149860352
23532.1700168586
20382.9100011389
22347.0300142698
20439.0850078941
24876.0850101776
22897.86500793
23617.4249930717
26327.9049961469
25896.3450081949
24845.335014066
20614.5000102483
22769.5200013174
21442.2600135364
24122.3049940844
26960.9650001768
24077.4299906012
25051.099972956
24839.6350152697
24539.2649920922
21251.899996731
24928.2550158405
26952.0099799685
24977.7400005131
22453.1200126916
19385.7149930808
25866.8700008625
22773.5349883838
23780.5349986641
20833.7449997095
24739.7400024234
25413.9149941336
24619.6750027353
20644.955001621
24483.75002525
24257.8550146964
25729.3650038209
24475.9799973192
29558.0050084977
26666.0299943471
24363.4799958265
25268.3000086388
23357.3999942644
21970.4299965072
24227.7900133049
23315.8399889041
22199.4000092469
24278.4899979485
22385.0349963834
22386.6099916145
23489.0450032556
21986.6449967679
22276.5750189824
23054.6449955928
25189.2149805776
20981.0249938015
23270.1949947606
19339.8800007734
21144.6700011411
24521.2099993012
21206.7050078022
26680.2149999384
20382.3050109001
21404.865006019
23582.1649877399
25701.6449998051
23984.8100086651
26121.6099832451
22053.1500065587
24209.9549843557
26634.7149998152
22192.6750003695
22512.4999923236
22708.0149850614
23782.9100072089
21732.2699911888
22636.3499903399
23080.2850077522
25598.3599933265
22511.914993093
23512.0549905874
19983.8699954513
22061.9300170469
25041.6449897499
21581.3850021968
28135.0750187698
25001.225001003
24450.4850154596
19899.1499888552
22517.0300054
22233.7049934159
22179.7349993457
18817.4200001204
22611.3350022414
21208.5699823103
23642.6099982467
24742.064994389
23030.580016923
22002.1649922549
25249.1650143064
22335.6699985394
20040.9550037223
21531.0449909233
23905.6949990937
23987.3800148527
24828.8450032853
23215.9749837101
20655.910009709
20043.7950083073
23996.6800099474
27624.0700279423
27981.7199858008
21346.7149849958
22890.9100023527
20763.284985031
24872.2800051117
24338.38500771
15833.6149912955
25351.8450087784
17119.4849970485
25331.519991569
23576.8999993668
23952.5650101481
21317.3999959084
21971.9500056419
23451.8850008029
23274.0100011542
22774.4000123143
23910.1749955581
25516.2050241377
24906.9649864718
21588.8200030574
22488.0649979778
21543.554988984
22361.5649796495
24839.0850019921
27965.3149954998
19592.5850013002
24125.1099935628
25619.1199981326
24862.5699982644
22704.3199931192
21925.650008286
21577.0049983226
27832.2349892524
23088.6499933866
27504.6599996835
21839.5750139738
21697.7349983912
23465.4100052044
21963.9149878286
24692.0849834193
26545.0949932927
20248.3849943191
24802.5099926293
25347.6450081023
24328.9200076913
23363.8599847832
21158.6599905528
25532.764991347
22536.2949880373
22901.2950053294
22424.7400052014
23517.9500201717
20058.5799967232
21395.9000009554
24040.5650079654
22413.9800117476
21134.5150002199
22142.2149992087
19664.8200033065
23891.8350182772
26660.0100051127
22709.4300139439
25012.5650156261
22707.8849995773
21968.5800059247
25361.725003825
21651.4249995507
20919.705001385
25420.8200101418
27340.1550117268
26146.8849953774
22545.4149979386
26384.52999159
27927.400004257
19329.6500056968
23064.9149924526
21489.6749957702
26426.2199858131
23816.3400013058
23306.9249957333
23982.9599855701
24999.2400069588
24981.4800004073
20312.2099981912
23669.6799810089
24484.5600099037
25915.8299878291
23010.7649993703
24772.8200102932
24823.9250072469
22383.079995323
23490.1349969953
24625.4850085708
21687.2500036904
26131.6249913836
22568.9599931296
27555.2149944163
21199.9049975137
22752.6249974277
23128.7349946245
21326.3899975833
20382.9299942951
18248.1250083237
20869.2800079901
22710.2050183484
22541.9549896976
29081.3500016413
25672.5299814167
21180.995009561
19140.3049805833
22006.0850014491
23461.114993195
22526.4700081868
23652.0549885472
22821.8750133684
23558.1399845795
26849.315005057
23444.5549858729
25036.0900078688
19455.9649998387
25636.5249926993
20775.5249815192
24669.6450102263
21347.6699936625
25716.73999444
25117.5599961578
21302.0749850817
25560.9349807263
23753.4800114215
30429.2949854014
26247.1899988028
24739.944996574
24784.2049932494
22812.4349895525
24891.5900151086
24256.9500082039
25194.1300003747
27842.7950044186
19486.3749969718
22271.149989936
23076.1799897443
22480.6249974065
22507.524995252
27714.7349925684
25456.0800045217
23563.6349974897
22707.8399982825
23589.2049848274
23491.1500009396
24947.2599882791
23224.7550028373
23069.8099941688
25188.9849928125
21197.5150061606
23314.9400014083
20400.8099965435
27602.610005114
20113.8049867193
21681.450008384
24425.1350025316
22025.0099985623
26278.6450079045
24388.5799976587
27354.069975323
21921.6250060461
26270.8849893515
22386.1599930492
25431.8600182165
25781.5699851738
23564.909992869
24284.4799923287
23901.2500026571
25051.105013523
23357.0500116157
20317.499989762
25288.9549798785
25167.7950094903
24619.4050043663
24404.9849806777
21823.1799953678
23097.0900171124
22543.3349897126
21422.4299900587
22877.9449932006
25429.9449930507
24794.7100062147
23425.1199896233
24918.9900040751
22243.1000044472
28708.2999948419
26369.4199933242
19351.3750006137
22210.8100035745
21653.749986965
25819.6799923102
21895.1600068551
24466.2099977701
25126.1849967702
24689.5249940704
28470.7049930405
24907.650005891
19676.9649984678
21146.2750218743
27318.6850077184
23107.2200087704
27208.9700037258
23367.6299965519
22699.9849974003
21242.2550061321
19139.1749941097
21546.4949903432
23996.4399920879
20342.4199883862
23773.8450071462
19631.3049969783
22878.3750011829
23356.5900053319
23448.9700076757
23658.6000149728
24128.9350028002
24186.1150026648
21245.5199917273
27270.8099994482
22000.7150007619
23164.3650098038
23890.1200025403
23333.3600013527
20618.6050031607
25596.5450215752
24765.495000348
22724.605004638
23848.16000625
22713.1600003467
24838.7649948899
24843.374994881
23143.8250015427
24942.8000033374
25542.0750029921
20257.0699923639
23695.4350010136
22944.2799741775
23436.6549882065
22801.1500031496
22769.0399949227
22432.6850027584
19729.8200044461
24593.3749837374
24189.3900000926
24167.9999876316
19237.9100131744
23140.4750023847
20928.7349918153
22810.6750077452
22467.6449877997
19099.6550021088
27074.3500055103
20881.7350127948
23777.4149739309
28791.0150173344
20707.3500157641
21510.0550130142
28969.4149843506
20515.225005493
25735.054988642
22577.0900084559
23434.6500055131
24333.4249954144
20599.7700020985
21812.2550010142
24877.8950004644
24396.7099896464
22915.3100100045
22007.009998458
22179.3249907435
19533.5999879849
21643.0449823085
23189.2699995223
22684.7150093094
22936.4749994699
22674.0650102841
20131.0049991123
19435.8150152345
23775.2000067588
22478.6150034817
23644.6849885164
23182.5699873557
20475.6850087558
27682.2050017789
21214.7749986183
25499.5499887329
22653.9799797242
24259.0750103676
23198.7599940618
27621.9650100851
24908.2699907662
22411.5050025113
22709.0799954678
20657.7549939384
22539.9050029302
23709.2299992982
23786.6050110813
19253.2399894858
25861.5849976195
23287.1150111025
22691.0550145498
27360.4400103921
24129.3349883683
24110.2450087309
25255.5700187644
20414.2099960843
26500.8700054723
23017.2100029298
24731.8250056356
24793.3299978679
24910.2650011305
20993.6349938731
24338.150007773
23608.9350045589
21769.6900145069
25673.8950161999
23957.8000118657
19726.5400150406
20473.8349970577
25217.7850041052
22560.8200039032
18872.2550031701
22549.2949842287
24321.6450189608
28824.9349851776
27675.4650008886
21788.1300034996
24963.8849917967
26041.9499867163
18798.1399913338
23244.0750121601
25961.2150117126
23310.500006134
25190.1499981531
25195.8300104681
24250.5799875911
22057.9950017501
22679.9800018823
23285.2749915989
22953.5900011796
23982.6250113666
22579.6250018578
25927.0649783798
22036.1599949785
22584.5549982169
25621.3949943498
23250.6499953908
22706.3500046586
22950.1499845381
24656.6099914188
23588.2350004994
23878.9250038206
21378.8899976816
26635.3050031792
27237.9549979495
19883.8449824533
22315.5449944655
25805.7550014706
27924.2400067928
23456.4749988052
24577.2849953466
23075.2500056764
19777.585001044
22975.0749850995
22796.024989966
22659.779999922
24850.6100027182
23277.4899868923
20035.6399986553
25032.5650034875
22705.2399930791
22814.834991528
26100.7750012653
23287.4650157593
28801.2750098316
24604.689991602
21440.5649830522
22321.889992438
28170.1650095515
24637.2800136373
25678.3400075035
28782.1099950639
22570.1350027127
21697.8600000816
23266.3049998737
21510.6099838247
23879.5749921831
25318.4599897403
21655.7200110505
24083.1150009822
24037.1300025778
22103.3549999716
23704.2800014587
22954.6900151568
22982.1499675753
25205.9699929033
22258.5799917956
24242.5699998429
21470.8199873497
22142.2950028302
27745.9849857371
23067.5250129233
21511.5350016891
21512.854994314
23600.2300095875
24255.3749910723
24575.3250253
23221.2150056272
22144.9049965384
23451.5450181045
24187.2299912164
27662.8950025828
28185.500005411
23377.9650008256
25888.0349900206
24390.7899940317
24422.639999442
20717.0100039392
20971.369995911
24824.3499920249
23824.6050068848
24937.1100025319
23501.7649990569
17994.7249903511
22438.179993083
20288.3400035228
23501.9800117019
23192.8700205724
24673.6350217564
24398.1450107729
25676.6100198948
26411.7749895556
22628.1450017144
19956.1450003348
21266.5350017298
24892.9299997741
27421.1900005727
23736.7299968451
21892.9099949364
26920.2200013836
23298.8399997884
22206.2349946121
23386.3050155257
23453.5750056286
22155.2050010415
19487.5000056033
22050.4750041311
22435.4100011634
20469.3300072101
26526.3000089553
25800.8500072607
24001.4949811702
23892.0700039145
24913.0650089304
24162.3399958534
22866.5150048775
20826.225004981
22329.1549874549
24827.3650069586
25586.4550190112
20683.330003279
26287.3000101837
21964.6450073208
22870.1149987334
24459.8300299569
24480.9849944639
22585.4149944766
21942.7199932467
23035.8699938315
24426.9800066925
23033.9299963708
21574.9400016619
24301.3299948373
22226.764997134
26466.565009959
20355.3250120033
23579.0400027287
18818.4450024549
22599.6549984305
24058.740002282
21017.715004154
22795.0849905498
18021.5549900457
22106.8400127642
22117.0750115732
23677.3599853391
29575.8799979618
24747.14998753
22573.3550029923
20569.7299928222
25460.0249917745
25776.3549972274
22632.0950027925
25122.5250106105
25190.8250088701
24184.8500015358
23777.0449969053
25308.7249926173
19936.21999469
24667.680007969
28791.140004843
25314.1049995858
23791.9050135869
22106.2499937294
25092.8199981946
23158.4749877811
24390.3299935817
23707.6649984297
23753.8899940477
21941.925011495
22806.3000245213
17944.5599979002
24381.4149960193
20072.6349943175
21185.6700026579
24118.74500401
23009.1999924062
20287.9699912887
21442.2700251093
23031.7200047784
25933.0750022962
23286.8000051158
24907.6949906282
25427.340009121
28841.8250165767
20743.6750070537
22975.630006881
22867.9349969486
23919.7200073609
25867.7200035577
24133.3699912856
17804.8200001456
21194.6000083303
23882.5849745014
22766.5499988641
22588.7349918419
22033.9500077479
22905.9450086989
20382.2499948613
25645.4800071584
28627.9250119459
27296.7849791319
22661.2650192669
26968.635009886
22832.9549900799
23477.22499765
21964.5249991573
26986.6999925432
24411.7650109811
23454.4349928726
26445.0550036235
21782.3549952605
23703.1449891494
28102.7050015439
23608.1049949042
20987.3200093961
20075.9349905634
26752.4350002895
21988.8899902911
21029.9800031374
23565.2550131297
22123.5549821721
25300.2250014408
21411.3450248369
22498.2649998693
24527.4950110363
22259.179993479
23495.8449915239
22276.205002456
25122.3200141778
22241.5200035491
19741.9699999745
25149.5099833815
25806.3150212215
18476.1749940801
19811.7999933413
23148.2750130175
27704.4249988158
24568.2399939981
25889.6200271335
23130.7100088698
21117.9650021899
25123.765014
20494.0400012566
20559.3949764965
26678.1099959782
24887.4300110904
24685.5950013219
23887.9850064758
21261.7750074272
20752.5550052712
26354.955001907
24385.0000148704
21750.555003442
20473.9799958181
22647.4750086563
22473.9749929142
21086.5750083416
29162.8049883823
25236.6849861827
22047.180012618
26499.5949951292
24159.4100044623
24704.7950079623
22929.9900040976
23069.450001443
25364.5749827316
25073.0050043678
24989.3250049502
21424.0050080246
23225.745013755
20009.844993311
20050.269989498
24482.7200002914
23613.3399934639
24340.975008653
24437.8150100885
24418.8249877444
24208.1600095113
22117.5950077819
23620.2250026083
23704.9600016745
25168.3199966801
22924.0099945525
23658.5350039639
22607.9049984447
27666.6599877152
26203.9399864879
23345.6649846816
26274.1850124039
24050.3649876363
23860.5050061197
26230.7099947637
22953.5400094758
23151.3350003067
26043.6749992052
20167.9650076451
25700.4399929887
24885.1750047563
20368.2949990539
22461.5000130739
21111.9649853883
23621.7349862382
22807.3350058426
24984.8699979484
23110.9949926599
19598.464993747
22203.6550065451
23466.5049918131
22574.6050132883
23697.5349904592
26227.3849974864
24881.1999879587
24521.3750040049
20515.7849973296
20188.4399955515
20901.0549898137
24878.7850108114
20190.8350055718
22022.3150100983
23516.2349774414
20858.6599946549
25282.6499891843
23604.9099935992
24749.2799974729
23325.0000022899
26286.8600217402
22296.8700000012
22636.4299919897
24785.8449956691
24920.1599943823
22438.1900221412
24250.7849978786
22771.2349905279
22522.0700030806
23932.7199988762
23772.9550037009
25648.3000055386
26549.7749856398
19336.1249952113
21156.7099940414
22991.2099871509
22869.3749983358
24501.7149919756
21697.0549944348
25491.4800053297
22248.4699890373
20526.9749958762
25526.6949936169
23319.2499991494
21690.5599970706
25664.6199910908
22113.7300076868
26250.9749988825
22270.0000095556
23708.3000073003
28258.4349959521
26015.4549858863
24218.6350029844
23406.5599876144
24807.8549951119
18532.9950028865
22866.6099937484
27671.2350111043
19348.8000104669
20095.1949767515
21315.5449622343
23593.5950135421
24630.6750079942
21283.305007997
22708.630002303
23613.3400001032
25990.8550033295
24524.0150237021
20054.8149991999
21230.1100073019
23921.7549993155
22811.6700137155
24062.445004653
22150.944996492
21986.2900085561
25646.694990686
24675.8049862041
23236.8750047034
26100.1150030917
20218.9249989726
23898.7500098346
23620.034986461
23258.2199878336
24782.8799887202
25724.8850016284
23017.3399971928
21727.5350086914
21340.9499760217
22235.1149920672
22630.5700082139
22469.6999832033
22687.5100008878
25653.3749943073
23936.999991969
24847.6299964823
20734.2949945061
23227.6749849292
24979.310009305
21168.6950045233
24660.7550127474
25665.3850226339
20189.3799895272
22565.2099949881
24906.2150082819
22079.610003377
18822.0350055331
28867.9300153013
22780.0950050582
25596.6750075419
24098.5550041375
24219.9549967698
23974.4949926815
23136.0599868651
23620.8200113956
21885.0800147164
24023.1649918939
23144.9749976704
21876.6149963029
23390.6449983228
22772.7249982298
25945.9100124995
22790.3300031826
25037.0500038045
21248.1249975155
24569.7650019403
22525.5549939155
21445.0499985808
24115.3349937563
25973.3550030794
23352.779998526
28161.4650055246
26127.0099870698
22544.8700047454
26279.2500058976
23716.4349867642
25317.959986207
23948.0049982518
25791.045001098
27082.4850006332
24992.5800001559
19892.1450138299
26932.1249872701
23592.7799951026
22465.0000029003
24027.1899953202
25860.9999903607
26816.8649956572
23727.0850164653
27081.2150158721
26285.3649878269
24405.9349962387
20737.4800047972
25588.3450016102
23979.0499752132
26443.5050063257
23951.3399902189
26309.1450129466
22829.8449855475
24871.4500065832
23259.9549827171
25849.3200064376
25526.2449974968
23361.2950069316
25312.5449817277
23780.239999728
24496.5100060632
25016.7800104981
22406.8249943622
24589.8200002506
23718.8849987674
22515.2100012742
24965.7900273802
19143.1450143591
23932.7750115602
24653.4200022337
29111.6500021624
19991.8199956077
26679.7100012838
22968.6599975384
22374.1149924344
25047.8549954393
23978.0050013352
23892.3950016574
24945.8799976605
21241.1600187607
25292.2000061137
23183.5850035909
24538.7599975993
26541.104991554
23626.5100105354
24609.3099929225
24643.0549931991
25006.7600013642
22839.8249866678
24639.9900003829
24269.4350074426
23407.28499246
25084.9850050656
22142.615000594
20551.2600090362
24330.3800000541
23000.2549889842
24147.3650040622
23247.1400035014
22777.1250154919
20174.4900023938
27058.9049782327
21819.9849764635
27135.4100007131
24007.0800014767
23163.5649961345
24736.4049916747
23855.7200053961
22870.3749988198
21334.0500163413
22468.3399994129
29039.929986652
25103.8649970518
24922.9999949231
25477.8900034806
25355.2250139615
26365.2950034535
20596.1050046106
24180.5050049789
25020.7850044884
22168.6850073242
22936.0300177969
24370.5500093363
20921.6949986489
21324.5749919658
23137.3599886619
24381.0699988959
20178.034995426
26607.7749895833
21675.4249822014
21014.9449983076
22214.16499146
21919.6100045803
25249.8200027107
23544.7100104694
23838.0300022862
25138.4150117459
24433.9650154333
21124.1499968704
23387.1899996984
23230.0550029138
26435.3199991055
22094.6349995495
20755.5700165175
24770.8699896971
22205.9650125858
22224.0499999597
25951.5900077378
21759.1949913558
21571.4950038793
22829.3000126649
20113.2749946822
25752.0099980833
26265.1350010324
23858.9750038725
24805.9800012517
24745.8949964068
24870.9249912419
24025.4700042058
26389.4450017044
25508.9499912547
20356.1799941531
24048.4800025719
25884.1300042984
24630.2699862048
22311.9950072428
22509.9400117073
20623.8200109544
23079.2949991152
22923.0100017544
24473.5050015961
27999.2299976585
23068.4600014305
21399.6399946074
24026.9099921702
23567.0799875229
27885.2200023565
21354.0699923541
25880.5700117638
25031.1349962233
19970.2599765612
20906.184979286
24673.3549936851
23908.6699945354
22447.304989023
24526.655002051
27096.4800008717
25223.4950009608
21673.3450075979
22444.3649947539
25482.0999980241
22822.3900163642
23713.8300096715
25061.5550069516
22844.72999982
23966.3699922063
25697.8300038513
23300.574998253
26495.0799879122
25633.540016092
20233.0749917715
22815.8999980832
22695.3550046872
26561.2249950321
23307.4650017144
26263.9850097081
23928.0300151347
22912.4950050676
23463.8099967088
24735.910010044
24813.3599994667
21844.2200129838
24330.4950032539
24975.9950015972
21181.9899933772
21308.1500024921
23306.7399945667
23201.9049891429
22732.0649949878
28266.3150030791
24893.4699824236
25730.9900110319
26388.7799739933
22141.7649981724
25266.0400035558
25894.2350023269
25478.109994924
23051.2500008992
24496.4300024952
26224.7600168448
24901.4799901347
23717.4150091796
22984.5749894339
26021.9800076284
24231.1449973928
22881.6749946331
24911.0200117566
24696.5899904973
24959.1050083698
19491.6299918408
27440.365002472
26501.9550134595
20398.5350028948
23008.7150054091
24577.0299891585
24113.5900028117
26865.4049929427
23529.0549896266
26510.6399913807
26531.8499888466
22825.1799853675
19573.3149901601
23876.8249847831
18597.4650015142
16977.1199991171
23828.7799969646
22043.3700109283
25634.3899730644
23636.4250061711
22828.5300052124
22804.0600027898
23529.7400014414
21408.2149839101
23775.5099821743
24424.0000077728
27838.8749998086
22637.1399953044
25574.8700131685
21889.4950023844
24136.0699933639
21688.5949973287
25531.1950077568
25730.1350119486
21071.944995696
22920.5599978515
25561.1999984214
23643.3399978285
22268.6700127227
24304.9050089377
23925.5350150841
23026.8650108408
28048.3299949676
21714.2900066039
21747.4699976513
27262.4649939959
23894.9499939573
25490.5950003595
24715.685009538
22151.5900113634
22006.1350024242
22348.6999961943
22584.1550122264
22677.7500031397
21719.2050053673
25659.1100065273
26160.3650002168
19968.7449937651
19890.1850302441
28737.0850105194
23795.429997819
22089.8600002199
19068.0049964711
28328.5850029427
23742.8549936316
21216.1149988591
23359.819993982
23482.9150208039
24730.8899877516
23634.2300108183
24284.6250003801
24323.6350006382
24538.3650144956
24610.4900140716
23138.3849938528
22160.7899908281
21254.7949845472
29042.6499923537
24436.2449957
25182.7749927519
25811.8849994499
20709.8450065069
23716.3199903455
23147.1750042569
25959.7749971282
18182.2349977302
22024.8900102014
18084.9450039603
23288.7850070102
20926.5199946028
25589.0049947093
24269.8850020982
22225.3599961796
19908.6799934676
20581.9549940885
23630.735008608
18694.809998564
24534.5550089804
21867.9600166981
22119.7350033996
20259.3700056642
20217.650008792
25793.790004936
21619.1949907262
27572.3200031973
25563.5650050454
22143.3049822673
29108.11997741
20389.9400003119
25813.3050040351
19754.2650017089
21585.7550152009
22056.0600005252
25560.5800078249
23929.504995317
24748.0600019605
25714.0049899201
23231.8949945582
20190.8400331428
21740.9050029827
21613.7100108494
20675.430014868
27299.5949988355
26754.2350007148
24942.9950033384
24103.0899831579
23714.8049978465
27251.8200082134
22295.6799962745
21396.0800063575
25974.2550137359
23532.6399914065
28185.670000799
25389.7099983128
28116.4200028472
26396.6850060379
25534.1400050977
25552.2849936021
20685.1100074085
20073.5799967177
22957.6100173823
22110.6149958251
22106.2350199826
22496.5199965772
21853.0899726665
21974.3150034519
25812.8800128429
20663.8699859106
23642.644992389
24529.8100110801
23207.0549984388
21493.144992409
21018.859995563
24158.8600189672
23047.3500062649
23814.3949971438
24045.840000832
25833.8800065485
22264.9149930144
20920.8549932968
27305.3150094389
21589.035007938
22730.6099986215
28553.3000021573
23532.9049988488
27014.9849889793
22497.7149957623
24712.924987779
22827.6899992565
25877.6900124599
25841.6750079936
19392.3699796668
24558.5200061572
27014.1299952903
21734.994998363
24225.9649949304
26832.7600004445
24174.8249938064
22647.5800103799
26402.7299768967
29698.6899705608
22875.4850062695
22516.0199984349
25253.3550167873
20971.8149989033
25069.6299930559
22172.2850174343
24901.1299986449
21256.6799966858
18303.9099969132
20919.3300004015
26574.1850092597
25593.959985645
27695.2800021225
24799.3100004301
27880.8650042722
22998.924993936
27887.4950047235
26246.6399999815
22586.7099912084
24589.8450124539
23065.1200080017
23140.9749906824
24032.1399998396
23177.6400159218
24232.2449997119
24730.7299943515
22664.175001713
26596.6049978556
23353.2499896949
22158.7149920638
25805.4600023823
25789.5850071309
22838.610010418
23753.6000060337
25532.5599993577
21640.6500058472
23460.9750038736
20525.2949848841
22119.7050158055
22268.9800006037
21718.9799953365
24990.9700018098
23108.8299969644
22461.2150123892
21213.4800051695
23775.2900098569
23219.6849991838
23839.8349920539
25242.6600160294
25837.2999913774
19300.2949987433
26764.4750051463
20230.8949991198
21911.4599984965
21662.9050064175
24471.6700035634
21897.1200010838
23417.2099937027
24134.6399992097
24605.5800038583
20591.3900057813
25360.3249975603
23206.4500037595
20722.5800014643
22175.7300026364
23069.8699970944
26064.3100024792
27330.1449970996
23948.3249896695
20666.78500589
26234.6449889943
24754.904995345
23588.9599956992
24717.2200092546
23490.9800050082
25102.6249879752
25382.0199970878
22149.1949956795
26189.7200061346
23685.3099923447
23345.445013206
25141.1749900379
21867.9499921256
22697.6150085987
26105.8800131134
22170.1550024707
25944.4899975068
27401.3050034704
22751.4150068776
21985.2999987416
26091.2250074112
21319.7850059001
20997.6650010069
22664.7650047247
22013.0899931781
21252.0399995549
21328.8299980862
20449.4800009315
20365.1950121233
23866.5499983653
24918.9450105301
23816.4299999345
22008.539996768
20787.1899965848
24182.7899933689
25581.1800069741
26053.9050138529
23418.4650011823
22249.6150008189
20826.1200016998
28099.7350076099
28146.6299827877
21014.0000085321
21469.5949840574
20904.4449890717
22533.2300165689
22497.6900148179
22323.6550048967
25053.4250054648
21424.82500229
24921.9349924384
21255.4050120546
25398.7249999177
18063.3899971243
23627.5900015779
24039.1899947552
25921.5250014802
22327.2799863015
24035.3049994735
21320.3849884369
23852.5599990271
24278.9599953915
22801.0349921023
22535.9100100086
23709.5500009734
20858.0000043995
24759.1249888866
26063.7649971387
27461.8150058837
22209.5449966618
23178.7349945877
23018.7449946367
19805.4149978324
21895.1499871064
21105.8849770796
22279.4799973241
20071.8150136943
22050.0150009168
24151.0249827842
20951.6049950814
21513.1299920143
23622.7449983263
25104.1950075575
26257.4800061793
22953.540001326
22502.0800102903
25010.0749821798
21546.8750089908
19885.2149916299
24287.9949862549
25616.0600017367
20257.4049945632
25072.1200070521
25449.1600033387
21013.7350038718
25046.9600042721
24943.6049920009
22501.180006532
20658.4850097301
24086.0349878175
22208.3500038704
21472.979995175
25978.1149970053
23313.7299878174
27419.9250127113
25030.4050036317
25778.7949904066
20153.035008311
23276.5700080256
22267.7349991088
22194.854985764
22913.6750235988
21275.8349963587
26114.9550146969
21527.1800093042
22857.4550221537
24027.1800092997
27292.2750008227
29410.0450010373
22354.4900024624
22443.5750101034
22430.2500052759
22009.7649923615
25720.0649883773
22414.3149914695
23696.125017155
21727.2400004696
21000.7349821355
25059.2749992516
22471.2799952975
24025.6849974683
25387.9200052246
21924.2000070633
24240.6500091334
21962.1349990971
24742.1099955158
23107.8649925326
24643.9250042436
25393.5149900364
23339.1749932349
24052.3899970447
21294.70001006
25007.6849938664
24115.1700104208
20876.6950190412
23009.7099990321
25304.3099869109
17946.5849945473
21149.5850016391
24793.0850057187
20890.2500026472
26225.2500019577
26509.17499781
24949.9650015596
20040.1000000257
21928.0950007036
22377.4750106067
22500.5050052854
23296.9600056675
22069.5750021059
23964.1900013898
23626.635010474
23348.7099902143
29929.2150158933
23672.7050102631
21813.0499896356
22855.4000170299
20951.6399799383
22619.4000102833
23925.0800034869
24238.6800076594
22856.7849954935
22900.6350059218
23295.5400176964
21482.2549827913
22681.4549955718
20923.2950058212
20825.6549900363
28756.8699850511
23506.4100054291
23084.050003486
25527.0700015234
21083.0349766333
19796.6399967517
23500.085009045
25044.7049943283
21148.735001381
24745.0049801146
23328.7850000514
26564.705009701
21542.0450376151
22537.639991886
21116.3949851627
22452.2650113076
23608.5499958819
18629.0350054768
22763.0249910767
22534.8149951033
22176.2149936762
28030.3700028068
22439.8600038982
20227.8699909836
24565.5000079749
24566.7700054401
23812.3450148748
23551.4500026468
27353.6000038013
21452.6949937744
22130.4099984178
21320.1000025675
22088.3199991705
21291.4399915886
22209.8149948916
23818.9849924932
25618.654997902
26449.3850105256
23546.025004481
27050.599998305
23443.6149949519
22163.3250075326
26417.8649867156
25874.1450087216
26115.6949993083
21240.1100094919
24901.0250057619
23982.1249910208
22049.9799921858
23989.9849849048
24326.7899945042
21621.6600019056
24837.540006585
19921.6699882276
25247.1900020273
26687.8799997794
25124.9900057693
21510.929988262
18315.9399911817
23096.8549906265
22259.9300022327
19771.0900209262
21313.1150075815
24080.2799912227
22792.0449985684
20103.265000627
21523.2850007205
25648.2350057457
23038.3199988437
27278.1299995445
24937.8850065707
23615.2500077448
25761.7499997232
24413.1649912687
20382.2499932587
25250.5100202747
20709.6699887343
23847.1200021058
25793.2500015631
26016.139991927
24544.2450024611
23871.6249959843
20227.5149812318
24139.8400011869
21330.5749904109
24408.9800047236
28188.8249917962
23233.1599979955
25867.3200078398
22391.3999911065
21462.1700049009
26527.3600081671
24814.0899977717
25871.4900097412
25451.0700061609
25046.8450029986
22565.7350077175
22989.5249990121
25223.5750030144
22617.8950039619
27027.0100012483
24377.6300185909
23640.0049998477
20148.5850035995
26401.4650076756
23684.1550052753
26336.5349842641
27465.7049953315
21283.7950030896
28015.9099948338
21510.3700126472
21790.4100077767
22544.0749960721
21777.5800134679
20536.5500053014
22352.2299903845
26193.8499921878
25079.2800009103
21863.5699965032
22460.1049995961
26652.7050114579
22928.7750062661
23220.9249992382
20354.0199918086
22375.8850120661
21432.9249955327
23952.8100058859
21877.8899962772
24142.439998813
23224.4350166162
28769.0900109325
24496.8999865203
22895.6149857759
23874.7000002083
25235.3699832502
28455.1700016996
24443.829996701
24675.434983999
23679.6799937412
18664.8250142711
23278.2200084259
24131.6800109106
23295.8599852941
23630.8449940644
23222.8949965484
21150.3950064012
26574.4350255581
26551.1150159596
23859.3749931541
22604.0350016716
26584.5850043788
22510.0799951046
23277.4749908047
25741.9300082086
23322.3050109152
22168.2149882222
21191.9999945927
22389.2650030369
24774.3149943806
25860.0350218569
24634.8850014787
23075.2449932159
21565.7050102921
21547.9650154063
23762.7049942596
23295.3999943011
26389.6650048988
21776.0650022447
26658.9799988833
23128.8199924948
22582.5649984884
22122.2099931487
23111.4899969894
24321.3300093943
22655.6650078129
23254.1199985626
22393.3549983327
19540.2600000695
20707.3899990958
21995.5950038149
21470.7599893
22073.2650021114
21392.4349936378
23036.2449969673
20955.1999959736
22812.2100090128
24461.7350113265
21493.0849914781
20684.7000124087
22146.1900023562
23925.5049962499
24676.0150114343
21883.265003484
24516.1100026376
22427.6049947201
18625.5999896927
21675.0699847486
21601.3549871114
24116.8849956563
26818.6349936979
26518.3700026376
23470.9399976374
22658.7250071082
24312.9300063311
25159.9150060355
23642.0749959874
24189.6199943156
25963.7400013848
24914.9549934849
20922.0399952084
23537.4049948233
22869.1900139558
25159.5699994926
25716.4450100928
24131.279986104
29914.765004253
24134.1150015746
23983.1200024728
24444.7449969265
23102.2550055427
25006.41999313
22846.7699995921
25340.3099886919
23064.6000129844
25382.1099884373
24155.7950102091
24840.8400072404
23425.6099958383
19770.6850127414
22377.734991523
23917.224994408
22583.2199972672
25972.8200092816
24113.654995852
23588.6450004983
23389.4600039162
23898.8150076922
19965.5699995857
25700.6850097321
24730.3149906734
23614.2600025597
21517.2900190385
25143.3600163157
22441.2449890068
25728.4299957525
21872.8450143627
22518.980012561
25113.6050051799
23515.6899878993
20099.9299874152
21248.7450037422
21885.8399928743
22745.7349837953
24797.0349969293
22425.109975456
17603.8149992938
21210.6249954272
26994.4799957026
25700.6849855898
23209.1899920486
25221.430014777
23252.9600025481
27818.650006193
21243.4850056937
20325.369998035
25899.1650073114
25664.8800056626
26902.9449844738
22464.479995443
22755.0050077107
24701.1650144586
22173.6799974639
20848.000012023
21822.9699951296
22719.6699973049
21744.680006274
22653.9049901
22777.8049892434
26919.7650039289
24984.8149916767
21351.995002517
23636.0449968569
22243.7549861864
22392.2750023708
24953.5949914363
23269.3849994651
25654.7500013323
23143.9199868137
22695.8600066309
20704.7750059888
24122.8750025705
25109.5500079556
22986.8599974259
22716.81499191
22334.5549928751
25365.2999902125
20803.2250006765
22546.5899936659
22163.4650020157
21845.9800118459
21021.7749818683
21463.6199961237
23715.470003443
25057.7349935467
21383.1450007693
24506.1150051164
23206.1899932439
24390.490002986
21567.2499974393
23784.1399852249
22096.0099969237
20781.365012079
20606.0549732361
20789.9700044196
22140.4549942126
22386.4599804425
25764.1949859741
21967.2800020932
20585.2949998858
20019.2150050881
23691.535002708
25623.8000103117
23047.8299841224
21158.9400037238
26443.6349970794
20352.5249812533
22948.6899852068
23980.2599984504
25018.0950004701
23848.9149903138
22095.0850076888
26102.9849916878
24734.9699957338
20894.7100049724
22552.5350106345
23008.2349906298
23666.7099974096
20733.5850051121
26074.0749897403
20935.3999971483
21083.6849953439
23098.5950065404
28116.9700009988
21927.1349996827
24044.2100060019
21518.5749864131
20519.5650243408
22852.0450034887
25303.6099929714
20536.904996275
23664.190004244
17966.6799977133
22487.9900235101
22473.2849995058
25996.245005997
22060.9849880685
20840.2900122567
19786.0450031396
21268.7950196033
23393.5000141138
24438.3199991744
23353.1350020245
26115.3399939122
22248.955014931
26360.8050029961
27585.4050235797
24574.8549907478
29191.3199978201
21517.7399829358
25217.019996379
24366.1800024097
25737.5050005174
20670.789995299
25906.9349987842
22883.4450038269
23809.0750089451
23325.9250023775
24310.4499750157
24662.0850076098
24676.0650034583
26554.8649827286
18972.2800164188
22096.5800016969
22560.7049915362
20152.3600054311
25489.3350084508
21852.7350018618
24076.2349991279
25782.1600099211
25474.6700087688
23362.4149893313
21352.1950060437
21200.4200091254
22700.9500079296
23914.2550072395
21501.4799952655
20417.6750032334
21023.1800062865
23174.4200022772
24279.9949817673
23559.4000186576
21439.2599962589
23180.6400146261
21249.2450139158
23022.8450090836
21466.9899851177
23661.8750049864
22913.4700101446
24830.6999882518
26467.9399999967
26171.4749916811
23031.1500053324
22020.0099952044
24230.0549882475
19064.8550003425
21534.4699841226
24535.2650091019
24569.7049776865
20887.305015276
23487.8850160886
19884.7650087299
24968.2049945614
19941.7549944201
26366.5050148558
20503.9700016386
23367.6199917584
21754.604995928
23454.0299996734
24467.2999993361
23683.1249806955
24162.7049886782
24224.5350137793
21347.6299953755
22483.289995377
19761.5100103139
23182.3949946483
24565.2250053964
20581.1999979822
24716.1400067788
25579.145002268
24919.7299827683
26592.4499958728
23204.3449947323
23652.5900029643
21863.3000046173
23812.1099963575
21978.850003198
27548.5450078861
24832.6249918747
20676.6800076625
23177.3850071335
26684.4799816255
23565.3400067102
19394.9250032911
21519.4450092227
23245.6799914441
26054.5800096879
23189.2449979188
23986.1800071443
25040.5649905761
22881.2550055305
27331.4550026717
23744.1550112292
22752.6549980743
22205.0299999481
24435.1450057351
21644.8250014493
24205.5399972622
22379.1449904731
22402.9049967544
19705.0100092285
25362.6900013401
27601.0900058886
19106.2600004217
23219.6750042844
23990.819993821
22398.1400127661
23760.6199968255
22231.7949902579
21727.7250022267
24189.3800162221
25785.3050053804
25125.050005194
21390.79999418
23376.9999891794
21503.4050034152
20432.5249966038
22424.3199790569
24587.2350101327
23939.2500010828
25645.209998614
24765.4550039473
22423.8749946733
22780.2750067512
23826.4150005626
26347.1050022598
29600.0000012404
20676.1800159665
27115.2399971136
24392.630002245
26163.8350128359
21958.8549906476
25193.984992163
27793.8499854191
22169.9250009828
23556.2249959829
21114.1350010233
22127.1349995199
23242.06500284
22784.2649966299
19326.8649942323
23192.3549962708
22227.5149939495
19398.0650011859
24510.8800006427
21892.7700006454
25860.3050202955
19793.639998826
22492.969997036
22856.290001009
25769.0499950368
19495.1099910421
21978.5899937178
19772.4149950198
25983.45500767
20285.7199919061
23075.2599836731
23538.7450019545
21228.2899873361
20545.5550126208
27842.9149967243
21115.6300096209
23022.4399869759
23257.3499949859
25394.4100047918
26085.4449847017
21476.0950061715
23610.7899984927
26553.3799908878
22834.9850087883
23359.4049836702
23134.4099994097
26217.3999956385
24667.9050018125
26708.7949966691
26073.980007359
25686.390001666
23054.4200181591
20727.5800215448
24485.0450087187
21589.4799877314
22171.6899944606
21761.8800003971
24663.7299830778
20849.7100008607
22343.0800096195
23483.3050170889
20407.8299927223
20928.9000058747
22761.1399880091
25568.8450049029
23757.0450146748
23190.1149948713
24763.7649976881
16282.6749959993
23049.1849952991
21247.8750009977
24778.9000036305
25255.6200061981
21289.5299920025
23535.0199945949
27322.2899960075
25144.25500967
21973.8899931571
26923.6050033225
21486.9100056218
25209.0350014213
25343.6749813082
23181.5800165485
25167.4800028006
23573.7299939485
25175.2249939987
23081.5850027651
21685.3300197298
24517.270009466
24609.5849865447
23082.3999885586
25985.1450222605
24242.4400045143
26026.5899927136
23915.8100148141
18485.2900079705
19880.629992127
23308.284996808
21864.744996243
21611.1949928413
24745.0899911674
24109.5900012895
23391.6099994797
24740.7399975631
24752.8499838667
22606.5299987493
26422.8150034297
23242.8050046884
24979.1800050423
25829.425007798
23941.2249821215
21617.6899938097
27252.4550120933
20505.4799958998
25833.5300009908
23231.3549959362
24005.2049742118
19754.209990727
26856.3699880247
22890.7050039123
23006.5300048147
23634.2749958262
22559.2150170747
22618.6099954427
23886.8999926804
24185.675003965
21688.58996713
24142.6050042368
22384.7799916007
23351.3249977583
24252.41999508
22671.6100013288
22905.1450136665
22751.1299782251
24143.2949978606
26272.2899945406
25013.6849905006
22069.5250156627
24906.7499758494
23349.2749940611
24746.3800040628
24862.7700095396
20811.7849996812
20977.5100034676
22371.3699964206
24526.93002338
21516.4799968787
21005.3699981975
26285.3849995908
22042.1649930831
21877.4350031866
24331.335001381
22323.9250160241
25875.5750004031
24905.6100031906
23590.2199874588
21070.5050151608
24861.4400012335
21636.7950179493
26865.9100197051
19963.334998604
23095.3099941367
26644.1149838288
19258.454991804
22981.6350033334
25073.7899943414
22369.23000101
21419.359979498
25967.4350156141
22065.5299899096
24986.1250022808
25255.1650086301
27357.0800035954
21732.0600051356
23325.1549843659
23309.4250081731
24363.8600236779
24591.5149791249
22571.3600222257
22537.720010316
24543.6350028
24322.7350012134
25388.1649948229
23444.6800033266
27870.9450030681
23036.9200083179
21354.484995683
25016.1499935931
24931.0799989444
24534.9850031174
24984.2850037965
23768.2650102796
22354.8850147566
22394.595001674
22883.5049978392
23925.9899926053
24955.0399970002
24188.7100070377
23376.5199842188
20567.4149899476
26057.1950039491
25603.4099987701
21681.7799986005
24059.660001362
20035.7949985049
23525.6299877482
22815.8449943583
24981.7050014045
23930.9950017831
24655.9849964655
23315.0000092443
21708.2300035214
28518.9500094334
22876.8550124115
21348.4000058617
20766.5250021501
26142.7050006122
24003.469998297
21876.1750089724
23910.5000095635
18687.2600040527
21199.5050035946
21936.6149963103
25954.9399752675
26177.0250047646
19715.5599922064
24285.6599918213
23994.4649852186
23744.3950071901
23833.550013874
20773.7550047191
21026.2350088898
19471.53499687
21976.4350014986
20625.4049913974
20410.4600032642
27613.9749890334
27034.2499911175
23024.0699970182
22172.5650033227
23463.839990511
23184.2350107456
22393.3049959205
20978.2450095476
21590.520002434
22979.2249943614
20556.7449979644
20788.0450028571
23533.4600050927
24693.4300007208
24180.3050005885
22075.9049917463
26220.1050092194
22802.6799985422
24656.4449915767
22386.1450006317
26467.1350074019
25679.4050118199
27094.5149975589
24273.9800141261
26160.1050037778
23348.6349793607
22759.9649953777
23542.7899893261
23481.4199962947
26254.6899810119
24117.7450084321
24437.5100020422
23888.0650057992
23460.5450025927
22611.750010862
20208.3600001498
24627.6699943105
21513.9000023521
19781.2549984492
24209.7350051755
20824.4300086719
23379.9350092332
20888.7599978217
22150.73498752
25196.6600013213
22642.3049952718
25983.9599978244
24095.3650063879
22683.3099892219
23747.1250043428
24090.7649911332
21819.1700143702
23577.2850194066
21400.6000051484
27775.7499998535
23825.0700044434
23333.0700081615
22495.3650024306
23113.8600113371
23411.3449955327
24195.3749973048
26104.8499978636
26814.5650047422
20854.1099999323
22328.0700021276
23222.240003977
26907.8100141959
22489.2949897533
26646.0650070892
24103.1500152133
19904.7599849002
21003.3799972273
26444.925002784
25661.4200072032
25408.4300087926
20446.8449908027
24945.3150164279
26051.350012759
21906.0599983479
22444.6450116703
26940.4499994249
22224.5350012606
23683.5399990847
23946.9549976014
29790.0400119368
25569.6349915011
18841.3349924142
21954.1299924869
21212.3350129486
26580.0300019691
25197.1499979356
24854.2499747463
26865.4250175131
21858.0250212451
23425.7900146569
21627.9899948661
23063.5250065241
22836.9199946767
24317.7750082776
22977.0699945684
24782.2399999059
26890.3400025226
28199.7249981422
27764.4299999704
23802.3499956322
24878.4400033127
22686.1449980361
23450.4550034343
23785.7350137795
25000.0450018959
24457.7799891494
20891.2549964182
26436.2549921683
22865.96497938
22175.9699829419
22458.1549989835
21366.4000013247
22686.1500091148
25281.4600003129
24081.1949895839
24682.3350032862
25782.7349864461
26585.0649952409
26116.6450125357
22298.1950040554
23085.7700082358
20366.7049799953
20668.1200059308
25093.7649949668
24598.7400246633
22864.655004349
26968.4850051487
27275.6649960101
24916.8050065492
23002.3950085491
19774.6750084725
24824.8000033977
23879.624984615
22178.5049831751
22604.8900000136
23247.5799891946
24038.3300061352
26966.4750076733
24876.5250102992
24381.4700063467
23725.1600076316
21027.8249956977
25369.8550041504
27297.4450044795
17803.4200012246
25591.3249972743
23954.1249886017
22316.2200007404
21838.5700018441
24138.564998915
24514.730005261
27884.5300293372
26379.0099974435
22730.9100167234
25815.9049996233
23132.114999997
26503.9950084348
22767.7349944405
22185.5199999153
24657.6850039749
20431.8499967703
22392.6500126207
24235.9849949487
28782.4899944678
20449.9500081963
21789.0749959734
24268.9849995463
23517.1150111353
25843.6800024486
24327.0899933993
21516.175010616
19741.2900087951
23440.404995813
22638.8050063073
21456.8250047485
22597.6200057028
24902.7999935164
23016.0399915543
23000.9049904118
21900.464995113
26137.6450005774
23992.0399867754
24513.3349949924
26886.5099984072
22945.7400036162
22261.7550047315
23467.0299963669
27817.0800084767
24759.1900009267
23693.2350040907
21323.4250091985
22236.3949880272
24170.4950086453
27250.0449961916
21973.0649977756
24472.5699911431
23791.9699993166
21355.4949916484
23767.2250035612
18933.1099962974
25216.4899952007
21466.0449976132
25324.5750075675
22207.5950004953
21046.1700107357
23687.5299958508
24041.0950022929
26110.1450036287
22020.479995039
25798.4299744013
20173.5099906488
25938.4899878553
22608.345001991
28253.9200006349
24197.4750006448
27840.7599939022
23058.6900060996
24793.4449794103
30073.450014219
28014.4299976248
25234.7550064577
24928.6299947829
22778.5800152039
23259.8350056745
29231.435026423
22422.7049894552
20085.050007489
21912.4150082449
22846.2700000517
28294.9149951723
25981.7399991611
22088.6699964413
25755.1949959053
22350.2899957581
22682.3850109754
25492.3500225411
25333.8699975167
24163.2849940398
22065.8649920146
26463.0199933043
21055.9100054344
22922.7000043411
24419.7349980756
22876.9999985681
23803.3749976669
27224.9050034508
23277.3349970784
22785.0749989757
19546.8649985502
22086.8850104865
26026.9299910471
20714.1299947284
20603.7000059921
24146.16998201
26588.2699919708
24229.5999855283
20232.6049921757
21775.8599958809
25127.7149923811
22664.6299900124
21494.1499995396
22678.5100098018
25139.6250062402
24080.330011945
24760.9050031584
24203.7299975635
22276.3049864908
25243.854997356
23704.3149990763
23528.8449972838
22177.0149992295
24063.5749945553
24628.439988821
23127.4849919179
21026.7899947104
20882.0299871603
20356.8299922795
21592.2050047891
23289.9700007856
21770.8299915707
29759.3650069665
24877.1949928006
25012.3700022479
28000.3700002213
22183.4150159962
23892.2400144373
22406.0449922027
25917.779984782
22041.5900186854
21461.3800044097
24239.2150047724
21459.9349903782
27298.6699897558
27519.1150136525
22693.135006235
23249.8949871233
23836.6999978209
20786.0149862312
22434.8800040965
19822.6799917242
24121.5300021769
20550.085000183
22661.9299932369
23729.8399985151
24903.9949996287
23988.2600164012
19472.6299974556
21847.1499957561
21779.7349868938
20187.6449921809
20664.0699852533
25526.7699981919
27645.2199936574
23898.250001803
23195.1199986474
26724.7899886882
23781.9649976221
24957.7499888585
23661.7450239365
20579.4900009925
24859.7799987594
23432.9849898217
23120.7000145437
27356.7750112824
20186.3699941732
25913.7550190797
22943.0499941321
24073.9850119427
21465.9399906075
26557.019988785
23537.2749935519
25966.0600003733
22427.6299998127
22435.0249952052
25779.1499998085
23843.2249792153
24031.7950001077
23816.0649723425
22115.8950012687
28574.9650134641
27744.1250042114
20220.2350021744
26114.2650149139
23811.4950093775
24215.1300074829
27048.8849883936
24498.5950041243
22066.0550174701
22650.0099945841
23088.7250126319
23311.1300199791
24736.6399955391
25761.2749949981
19577.4199914016
25738.4099846418
24257.0849965151
21209.5799970718
21426.5549848034
22400.6749932198
22423.1300030332
22697.9749968166
23422.7449953249
22130.1850021235
26280.6049822844
19804.4549945383
22429.7599939073
24437.3100074558
18201.359990929
24750.6399911116
22217.9699844653
22999.0399952313
24226.0899952198
22204.9350028515
24246.0750066629
22661.3049998493
21061.6000030296
21729.8100056518
25674.7800053561
18827.0800055354
25166.2649929903
22954.7249878079
24416.6349891431
24812.675000133
21243.8799988679
25357.8200147867
24771.9500041566
22672.1749970994
22749.3750032964
25038.6149928372
24676.9549997599
16968.649988881
23590.1200125329
26755.0750053496
25708.0100099806
22983.5999933314
23830.4850017319
22902.5150118229
23746.4449924047
27407.9850262856
26060.2150044607
23570.3400047943
22072.3099945107
22862.2499898758
22809.164999215
24774.4549873434
22060.5900044979
22857.134999569
23659.7200038219
22225.3050150735
19890.1299960199
21434.5749876497
19587.7849990088
24753.2000056806
23789.2649885221
23448.2250012333
25809.1249996042
23205.5599909918
24883.4200066277
24602.2750074144
23358.7499955995
26325.6450075554
28022.5450047926
23986.7149776198
25176.7699884006
24514.6750119219
26721.204989112
19098.9549686126
21775.345008338
23280.4899902735
23176.3749947867
21394.4000037585
24796.3000116257
23060.1700062428
23754.8949941857
23830.8549793293
21001.0149878021
22864.5999808908
18505.6150123116
23585.7549922855
25556.4349977295
21767.889990017
22539.3049889461
26277.7599883459
24636.3999950327
22879.7300063886
26529.5600004774
25107.4300076769
27969.1949935583
22745.5350067102
23027.3799943477
23779.6799998968
23144.6699888456
21795.37000172
26235.2700100844
19462.7150205156
25472.6500067702
22680.5700007845
24145.064992631
24453.8749863126
21974.1399982073
21513.1499944297
26703.2949993745
22202.1149938907
21586.809992912
23323.7500077086
22593.8449881156
25926.1700042827
22998.950002148
23863.4950084402
26497.1849898612
23610.6250167186
23123.4000154329
23423.6800060556
23906.4849856496
23264.4150029655
24394.5650079925
23662.5499949119
27043.5399959232
21692.4199829679
21978.5099922266
17731.870002253
22701.0899953309
20279.2200013552
21702.2749938711
22972.1249933735
23047.4100000776
22160.7549881173
24322.1399904914
19860.3549969913
23405.6249910352
23117.2699854523
25172.6599855077
23750.0650035202
24128.0549941724
20826.1899921184
19165.020011656
22559.0450163956
25624.3750022228
23069.6100071678
22134.4750022044
19960.2549961228
23346.3850068916
23093.0500088418
22274.2449927451
24283.8500047853
22219.349985945
24374.2349962217
22426.2500054659
23458.3549829617
23427.2050157627
22569.2700089472
22325.8399925167
21419.4950018022
24928.5700037277
21627.3550078343
25452.7150033428
24769.9200121139
20500.8249897256
26951.2600028194
25960.4399833673
21914.4849968916
20172.2399951229
26890.7550071774
22922.0849900062
22667.2399987329
26943.2299887137
23680.2950046533
24912.1499953375
28290.6249864523
25402.0299884397
22909.3749870239
23371.9100019154
22791.9399921272
19271.0500042915
24537.669989693
23508.4999918537
21535.979999313
27156.3000070041
22950.4500035564
23773.6349907878
21233.8950038673
22449.3200015447
27391.265001378
25506.3299998082
21145.4999918572
19842.4149851052
22137.2749942602
23637.4950013665
24653.4549808454
24213.8449917027
24299.8950221706
23255.349988847
22306.3599908792
23350.0000043856
24267.6449858749
20327.2499778429
21483.3499976038
25348.1499917838
27759.6999882668
23468.8950022717
21987.2900105594
20722.5200048531
24080.1700232323
26405.6649997784
19455.5749858939
25393.8599802369
27234.4000056721
23302.5750028982
28981.7900116707
26240.8250029069
21757.809995488
22317.199993768
25139.8100053559
26902.2800056413
24794.7150161904
22675.8150015543
21561.0499993521
24026.1050006902
19763.0149950983
24767.509983147
26260.7449963671
25630.0950015644
24482.1449977549
22073.769987349
20698.4500067562
24780.565004928
21955.1399914929
27379.0749918886
21812.2699951995
23503.2149847304
26081.6299949168
24896.1849957518
22320.1450011693
23570.744988658
23691.5950112001
23314.7249985419
25254.760004078
24806.1299896266
24408.8299970655
23940.9799830969
25603.9499862969
19443.0999978692
22419.4449874053
25838.8149793788
22263.9250153922
21423.5300038559
23482.9749970373
23740.9800024889
20791.1199991363
24732.259999455
26743.1700018421
20026.3299880936
22765.2749928511
20815.84498893
23567.9599927631
24135.8150009105
23925.6299944071
25682.4700315762
23756.6999928653
20072.8700092242
22022.0100083442
27828.3549990831
22528.3549931385
26292.3900000069
23617.340007941
28145.7649996507
26012.0949955189
25629.1850102735
24649.9000039998
25231.5299971853
22371.5399813942
24146.7949989765
20837.3349955622
23071.545002282
24069.1799986232
28029.0500072755
27453.7700111675
26502.9099930129
26211.3200049778
21612.1650141806
26845.7450127045
27564.3349914141
26129.5799981407
22751.194994838
22381.800006174
22052.235003668
24217.9600018694
22042.7299947669
20715.6849961786
23204.3750120129
21351.7599875999
27045.9100010009
20505.5200147755
20602.8099835054
19125.2200017988
23408.3900057497
20952.1900148927
21433.1899994225
21765.8899896607
24655.4949911544
23153.2799993043
24137.2599940544
21016.4650033803
22633.0349895332
21631.8199936554
21504.4800112597
22176.1949787532
26760.0799965042
25330.7900041445
22477.3000166737
24643.4450019265
25826.6849977333
19690.944992136
22583.0349928328
24547.5800094327
20987.0000041097
25362.665014297
22709.5349877726
20322.9200108994
25167.3550038263
26794.4999998705
25519.5799821733
23868.8800086394
22011.3699991169
21670.0549891642
22264.3249982586
25153.4249962216
21239.5700128004
24802.4650050486
22634.3699938038
25525.3400083147
21403.4049874763
23037.9250046411
20911.5899888239
22854.7100085705
23230.4750022575
24830.2349964548
23687.3599958722
21618.8850030015
24417.7049945733
24843.800006005
23707.7349989538
24011.8199978529
25253.2550133643
23656.1650044271
20984.7249984979
25512.8849918148
27632.3850122211
22204.8849807672
23207.5699970245
27060.4000089288
19859.7399981581
22654.1900109534
25029.6950041131
21029.7400093789
27366.9949884347
22904.0099970429
22774.2300013499
24885.9300071839
26230.0200180751
24257.4100049431
25562.1149949096
21214.2499957422
21868.5750107763
23502.019993759
18566.9399983909
22839.7899910943
24447.1300001028
21855.1149905045
21008.919997697
21732.0500097465
22553.4750211753
23321.7899876405
27901.5249999971
23237.2200171556
27700.4399765693
26436.17500922
23931.7100031045
22839.6600070621
24198.7250046876
23963.3850103652
21481.565009532
20364.3899979612
20517.710002589
22947.485004629
23373.6899984609
21031.6599928089
23510.384999456
22691.5900043523
24513.9150152106
21317.7300004936
24108.6899995987
21564.8350073473
25338.0100077624
24419.7600185745
24654.6499847224
22441.8949778219
25451.5600046177
23535.1750089284
21635.6749852073
23319.3000073211
23580.1599810031
22683.6599897358
25704.8749990817
24841.6549918657
22996.1199974662
20253.7000014761
26433.8299949785
27030.5250018565
28187.1750025591
25871.08999753
23609.7750073001
21044.8500096034
22024.980007133
20296.9150104085
24678.6749990182
20316.4300064212
19908.1349720453
20734.5250088787
23817.3599932319
23931.1050037951
24813.1349803712
26652.8549881541
24493.9450003987
22007.2849973403
23452.5650022
24168.1300013457
26007.015004819
19311.4599963384
22151.8700027429
22918.3099997747
27332.5999962047
22026.9950091802
24571.3900044204
22545.3899958925
21877.9049994074
26321.749977326
22362.7800079065
24976.7749989463
25056.1100041601
21127.9549915597
24548.5299789306
23581.8850016972
22872.7900073485
22514.8800004171
23839.8550096579
18537.2800093322
25870.5450124065
24580.1249967378
20459.3349955547
22677.8349942053
21961.8899956417
20936.279998072
19951.7000222004
25192.7950039199
21479.8499906373
25191.1849998432
23785.8350082133
25294.8950034802
21784.5999823217
25883.6650097922
23973.0750161158
23550.4949956695
21115.1050070018
22914.2400098827
22722.4150169138
21598.7549998146
19908.6150015499
22576.8950145505
24125.870018553
21952.3899941959
24980.0500056432
23414.5300226267
23631.2999903101
25098.6700091084
24622.4500066107
24973.3950246419
21860.564996865
21128.1899890397
27090.4850074211
25838.5549979662
22608.1099856296
22614.7799858809
22302.0650130322
23098.859996611
22974.6899967362
23286.5000035681
25707.8300083182
21159.2100055029
27452.1850024656
25992.0650033669
22957.8999948824
23328.0499957341
23977.5999966837
25367.0150042487
22560.8799939102
22759.0599906452
21551.9249930109
25902.3749933541
18814.614997694
25040.8499973451
20099.4900205606
24142.2499854482
23829.9250013393
22931.1850030804
23396.0450108354
22347.4099708782
24219.8849872553
19889.3699971242
19463.6949832884
21550.279995449
19918.2200036715
25594.7200016314
20342.5100028618
20510.6150008371
26065.0200104151
21731.1799900616
24099.2699954086
22286.2750046069
22825.114998786
24164.8650000391
21596.6550058594
27591.6650044695
22987.8150078582
25687.6950123431
22179.9449913343
23323.6749907113
22708.2050047996
25014.8400024073
25130.2849998255
16534.9849852913
24543.6600000483
27827.2300095486
25257.2350072521
23193.5700129174
24795.1450099692
25345.8799977319
23360.1050013574
25750.6349956831
22982.3150062283
27141.1299969587
21403.8249989412
23851.9349915311
25438.5949940747
18685.0300022215
24040.5950023113
22059.465004537
24538.9499810942
23770.9999984199
26157.5249990381
19856.8649976475
24558.9700035375
24542.4649997886
24147.0000052688
25803.3149941815
21939.4849866325
22177.9350043291
25664.0749972794
20079.4149992798
23740.2950024512
26269.7800145328
23038.7900013044
25604.3700094852
22086.735001465
20943.3000061223
21582.0649874643
24033.8100149127
25142.0700039641
26744.2800025544
25351.8200042893
21662.2000000265
20257.7700136224
24441.6100100153
21045.4700087954
23043.4899815993
23044.0599954508
19731.7300021453
24915.3000020478
23388.8599893469
20973.5549863769
22501.7550051808
23969.1600046709
29298.1649902873
27368.2849967966
21813.0999963458
29064.8549929499
23726.3100077308
25326.4550067466
24062.8850177261
24423.9399972553
21069.3750040217
25233.4299885415
23031.5999874186
22528.7150098335
22107.7550015453
19758.480002474
22174.2949836976
23957.4800016708
21469.6099965227
22248.0700074348
22933.235010464
22362.7350102295
21957.3700026684
23948.7799870296
20931.3749951998
30357.1750089553
22595.2250080054
23756.6750121582
20045.8899961356
18815.1649936121
25621.33500242
19772.2949946197
24992.6300018659
26562.5450092866
22769.4199822629
19150.4750045876
23479.8100137413
23079.0850018235
18306.480011144
23518.4749951225
23930.9950155544
26087.3549987131
24798.4799978692
25209.6700045198
20813.2999921669
23401.0399982378
24817.0050023445
22586.764995419
25841.9200096101
25504.7949983068
19406.9499923305
21786.330006497
21855.6050028877
22341.6150202849
26615.6400038339
21840.7100098012
22914.7150092314
23240.4200130312
24185.9750033449
23240.1550171775
23856.5650057062
24194.5400234602
22892.8199976195
23535.6599961319
20649.2249914313
25595.145000744
26400.3350014039
20541.6799895308
24150.7300010313
23978.8100027866
19247.0399990742
21461.3099928843
22754.1749912967
25508.520000631
22685.4549997698
23782.6449958021
24872.4399781099
24312.400004893
28167.5300057719
23350.1049840571
26116.2799997502
26576.0600157995
23212.8649972713
23694.8950051707
24749.834999216
25874.895000614
24455.1500015017
23818.4800125333
27163.7799986668
22842.669998823
24326.7050010189
20850.7149983185
22942.7949990398
23359.8649938444
19649.854986445
23004.5299721684
19640.9000012013
21570.8400111068
22158.5749935228
21473.2399979284
23751.2250017847
24018.5650028734
20890.2600039742
21509.5849935189
26038.2400221215
20628.7950021232
20873.7299939045
22607.845025693
19176.3750006349
26603.7949897819
25321.1200011127
24204.9100014616
23845.5099961685
25096.5800043215
22656.3249949842
23496.0899962202
22267.049992729
21844.7749947449
24074.4549947158
24495.0399906469
21518.1450083039
25543.9949941084
22954.5399967482
26222.7600132276
23112.7849922082
21469.0700013551
26898.8350038464
22569.4800198772
21885.2049834791
24256.1100014693
29745.5299916199
24216.4349876309
17303.8150111674
18627.6700000504
25942.994998351
21781.8549981833
21553.520006483
22880.4650157136
23923.9000130099
23979.9000021911
22857.4949985901
22716.7499986005
24585.8900029163
21086.0350057166
23367.9150012052
22503.1399911682
20380.0050061732
25130.6650100569
19576.7849939705
24355.5149863099
27366.6950044971
23936.8450151349
28427.8700017552
22357.9050059391
22381.4100079313
24920.3600044088
23004.8200075943
23511.4299974169
22646.4200176313
24787.7400097033
22487.3200012448
23772.464992818
25457.6750056683
21823.3099893448
26241.6600082745
22520.2850063666
21643.4249918805
22073.6500003146
23992.4700226327
20076.0699883563
21833.5849877782
19479.4650004336
24238.5149936203
22467.8949951939
23508.0900061131
20100.5450077965
25354.3900130787
24348.9150042748
24821.4399932052
24459.8600060684
22843.0649983443
22041.1800055755
25249.3750045751
21883.3749873512
24036.6200011724
23995.6800029837
18463.2099958716
22786.9299921335
21951.6449979044
24694.6249977634
22120.9350035377
24969.1600045488
24482.5150026894
24827.7150035857
22946.6750064502
27162.0999943898
22792.4000132774
22997.8699815848
18328.5949979092
27523.0100100447
24372.5150087261
23612.0550044295
22942.4200061867
23372.824989222
24962.6999823842
24446.2950061017
22083.0600069081
20196.1500017967
22423.4400124691
23448.009982222
21963.8850107657
23395.7949796906
26514.3850038166
26243.7900104586
24098.525003392
22422.5049962704
26179.9850016796
25399.9250050173
26938.1900005359
19247.1800093895
23695.1849842342
20423.9500105928
23898.6150116955
20351.909998931
24425.6699915741
22139.0450043377
27387.6049978121
23523.5449811385
22552.8799943614
22070.29499426
24235.5100321928
22577.3200044988
22307.209995477
23897.0749999194
18946.6249966247
21161.9949951178
26127.9850035449
25346.9100084949
24788.1700005559
25342.5550048398
24199.2999888698
21177.5650155892
26704.1850189904
21019.1200016487
21524.9650130062
26676.5550079518
21193.5000031053
23786.8800106619
23460.2450154216
24069.6250028204
25358.5999959938
23186.5050053704
21391.9849939438
