# Supplementary material for: Intergenic, gene terminal, and intragenic CpG islands in the human genome
Source: BMC Genomics. 2010 Jan 19;11:48. doi: 10.1186/1471-2164-11-48 (PMC2817693; doi:10.1186/1471-2164-11-48)
Supplement: Additional file 4 — Monte Carlo Simulations. The archive contains Ruby scripts used to evaluate statistical significance of overlapping of gene segments and CGIs. Results of simulations with different "fixed" elements (see Methods) are also included. [file 1471-2164-11-48-S4.ZIP › result_cpgispag_length/1intron_coding_exon_200bp_5.txt.hist]

left	right	value	probability>=
16398.4050113441	16574.544611415	1	1.0
16574.544611415	16750.6842114859	2	0.9999
16750.6842114859	16926.8238115568	2	0.9997
16926.8238115568	17102.9634116277	2	0.9995
17102.9634116277	17279.1030116986	3	0.9993
17279.1030116986	17455.2426117695	2	0.999
17455.2426117695	17631.3822118404	2	0.9988
17631.3822118404	17807.5218119113	5	0.9986
17807.5218119113	17983.6614119822	8	0.9981
17983.6614119822	18159.8010120531	6	0.9973
18159.8010120531	18335.940612124	14	0.9967
18335.940612124	18512.0802121949	14	0.9953
18512.0802121949	18688.2198122658	15	0.9939
18688.2198122658	18864.3594123367	20	0.9924
18864.3594123367	19040.4990124076	30	0.9904
19040.4990124076	19216.6386124785	35	0.9874
19216.6386124785	19392.7782125494	43	0.9839
19392.7782125494	19568.9178126203	38	0.9796
19568.9178126203	19745.0574126912	42	0.9758
19745.0574126912	19921.1970127621	57	0.9716
19921.1970127621	20097.336612833	79	0.9659
20097.336612833	20273.4762129039	74	0.958
20273.4762129039	20449.6158129748	85	0.9506
20449.6158129748	20625.7554130457	101	0.9421
20625.7554130457	20801.8950131166	128	0.932
20801.8950131166	20978.0346131875	148	0.9192
20978.0346131875	21154.1742132584	151	0.9044
21154.1742132584	21330.3138133293	160	0.8893
21330.3138133293	21506.4534134002	179	0.8733
21506.4534134002	21682.5930134711	178	0.8554
21682.5930134711	21858.7326135419	211	0.8376
21858.7326135419	22034.8722136128	219	0.8165
22034.8722136128	22211.0118136837	249	0.7946
22211.0118136837	22387.1514137546	272	0.7697
22387.1514137546	22563.2910138255	265	0.7425
22563.2910138255	22739.4306138964	298	0.716
22739.4306138964	22915.5702139673	321	0.6862
22915.5702139673	23091.7098140382	295	0.6541
23091.7098140382	23267.8494141091	345	0.6246
23267.8494141091	23443.98901418	332	0.5901
23443.98901418	23620.1286142509	333	0.5569
23620.1286142509	23796.2682143218	331	0.5236
23796.2682143218	23972.4078143927	331	0.4905
23972.4078143927	24148.5474144636	357	0.4574
24148.5474144636	24324.6870145345	307	0.4217
24324.6870145345	24500.8266146054	306	0.391
24500.8266146054	24676.9662146763	285	0.3604
24676.9662146763	24853.1058147472	292	0.3319
24853.1058147472	25029.2454148181	275	0.3027
25029.2454148181	25205.385014889	245	0.2752
25205.385014889	25381.5246149599	247	0.2507
25381.5246149599	25557.6642150308	240	0.226
25557.6642150308	25733.8038151017	211	0.202
25733.8038151017	25909.9434151726	192	0.1809
25909.9434151726	26086.0830152435	181	0.1617
26086.0830152435	26262.2226153144	158	0.1436
26262.2226153144	26438.3622153853	146	0.1278
26438.3622153853	26614.5018154562	143	0.1132
26614.5018154562	26790.6414155271	120	0.0989
26790.6414155271	26966.781015598	130	0.0869
26966.781015598	27142.9206156689	110	0.0739
27142.9206156689	27319.0602157398	92	0.0629
27319.0602157398	27495.1998158107	72	0.0537
27495.1998158107	27671.3394158816	94	0.0465
27671.3394158816	27847.4790159525	63	0.0371
27847.4790159525	28023.6186160234	48	0.0308
28023.6186160234	28199.7582160943	46	0.026
28199.7582160943	28375.8978161652	47	0.0214
28375.8978161652	28552.0374162361	34	0.0167
28552.0374162361	28728.177016307	17	0.0133
28728.177016307	28904.3166163779	27	0.0116
28904.3166163779	29080.4562164488	16	0.0089
29080.4562164488	29256.5958165197	12	0.0073
29256.5958165197	29432.7354165905	11	0.0061
29432.7354165905	29608.8750166614	12	0.005
29608.8750166614	29785.0146167323	8	0.0038
29785.0146167323	29961.1542168032	5	0.003
29961.1542168032	30137.2938168741	5	0.0025
30137.2938168741	30313.433416945	3	0.002
30313.433416945	30489.5730170159	5	0.0017
30489.5730170159	30665.7126170868	2	0.0012
30665.7126170868	30841.8522171577	4	0.001
30841.8522171577	31017.9918172286	2	0.0006
31017.9918172286	31194.1314172995	1	0.0004
31194.1314172995	31370.2710173704	0	0.0003
31370.2710173704	31546.4106174413	1	0.0003
31546.4106174413	31722.5502175122	0	0.0002
31722.5502175122	31898.6898175831	0	0.0002
31898.6898175831	32074.829417654	1	0.0002
32074.829417654	32250.9690177249	0	0.0001
32250.9690177249	32427.1086177958	0	0.0001
32427.1086177958	32603.2482178667	0	0.0001
32603.2482178667	32779.3878179376	0	0.0001
32779.3878179376	32955.5274180085	0	0.0001
32955.5274180085	33131.6670180794	0	0.0001
33131.6670180794	33307.8066181503	0	0.0001
33307.8066181503	33483.9462182212	0	0.0001
33483.9462182212	33660.0858182921	0	0.0001
33660.0858182921	33836.225418363	0	0.0001
33836.225418363	34012.3650184339	1	0.0001
