# Supplementary material for: Intergenic, gene terminal, and intragenic CpG islands in the human genome
Source: BMC Genomics. 2010 Jan 19;11:48. doi: 10.1186/1471-2164-11-48 (PMC2817693; doi:10.1186/1471-2164-11-48)
Supplement: Additional file 4 — Monte Carlo Simulations. The archive contains Ruby scripts used to evaluate statistical significance of overlapping of gene segments and CGIs. Results of simulations with different "fixed" elements (see Methods) are also included. [file 1471-2164-11-48-S4.ZIP › result_cpgispag_length/1intron_coding_exon_200bp_5.txt.lengths]

24006.1299801305
24539.5300173966
24003.0700039209
24852.770013213
23579.2099935205
26037.4299889059
21572.2550055664
20684.9200060646
26029.1049951149
24998.7350102889
26369.830011321
25366.0100018238
28710.3700196585
24055.5500185052
27651.5299901715
24380.4950014582
23136.8350028312
22392.4599876188
21212.1499828511
25481.3550011512
26487.4400253817
20953.4100067004
23676.9500109688
22382.1749956791
24171.225011198
22539.2649911076
25669.4549976968
25216.2499986175
23881.6999998246
22675.760013765
21957.1199926201
21520.0849961289
26743.589999835
27138.3649907333
24079.1300068147
25378.7050121937
21645.9150006736
24125.2200036349
22608.2799954694
22241.9849943074
21858.4900115035
24382.7250176599
23949.4349969069
22025.7850080424
23955.9799905607
26127.3050238378
24080.1550017752
22129.26999777
20913.9799993397
26499.4500060789
24962.9849953782
27645.7900057328
27402.9750105091
23695.5199875543
19663.065012814
25092.2750016521
23752.6049869009
23168.0999931416
22110.7349904545
20114.7050159518
28070.8949950668
20101.6549911223
20898.1699939086
23767.485005516
24426.2949972973
24935.5949983194
21302.2000021725
24779.3299972722
23688.4099874098
22392.369981752
22215.0900085913
21598.2749885651
23038.025016757
21736.1400086668
24962.9749894748
22420.5499960167
23074.1050107645
24996.8799925919
22180.5799954073
25589.4700193941
21745.3949984741
25159.4000052797
23250.4650099492
22001.0349958567
21045.0400101093
21253.7700095617
23345.6799971627
20858.1100021877
23437.6300065166
21059.4949951342
21428.2100106141
25949.7349881479
21398.2849957896
20865.4599994551
23759.8200068894
24563.6500012013
26105.6000018469
21674.329994895
22405.3449924672
22473.055000982
19522.2949988861
25434.7450047128
24817.1200035084
25100.100005781
24025.3399921897
24781.8899902923
24582.2900109026
22074.8599863665
24051.989991955
27591.0800123792
23518.9050083037
22629.8650023866
21114.3049991678
21557.0549998097
19060.6249909901
22248.8049908942
24608.3900011163
26275.4000051552
25967.1850063405
22820.3699954967
22848.6050163617
20152.6099968161
25272.959997532
23408.8099889574
27319.375003339
25821.104993618
21637.1350112101
24765.5799792663
21366.7350059551
23574.4099875616
25410.3500068979
21916.754990125
26920.6799983593
22748.3499749501
23647.5700008275
23243.6399954257
25900.7949923547
22004.1349942249
22011.4549962052
23987.7450124973
26538.1400004315
22699.6650031511
25256.4199872783
25909.8349975221
21663.9949910666
23242.7400004352
27388.950013367
24942.1049941507
23277.174997161
25220.2050019578
20058.9650079571
23637.1400123797
25292.339986188
22634.640000748
26046.9949988425
23536.7400078806
26982.3250027716
24565.0400150931
23850.5699947849
22017.6649892719
24992.2100027248
26126.5199846294
26928.3499984781
22617.8699935786
25278.2149974876
20695.895010497
21959.3049988869
24216.7500044433
20069.8049867423
24714.7049983194
22622.5249921143
25540.5000178453
23171.4799940217
22829.3350006726
24855.5050144853
24056.3150003251
21723.6250137142
24563.105002956
23380.3199899145
23908.8949970015
22759.9799917778
26246.4550067486
21084.0300039214
22634.9699911466
18962.6200088254
28063.9699998689
21246.7950015429
22917.8200041081
20432.5249985091
27686.9699829002
20366.7600084094
22233.5050000331
22212.1650073018
20489.7399969539
25448.695004201
24315.6500128845
24647.3199922012
20073.4749956855
23564.7449998667
22609.5700020581
23082.2300034309
25069.0499840967
25255.8499947154
24866.7050075885
22259.6350012771
24467.6549847499
21254.1999984055
24415.9799889133
24065.2000011116
24486.355011072
24664.9999966898
20122.8899957328
24781.2050054064
20212.6200065982
18657.5500126863
18069.0049976269
22073.2899951731
21170.3200034237
20875.7999968514
22637.374998067
23443.1749872445
22256.9200143659
26415.3650048799
25033.5999966207
24589.0750055201
25160.9450191519
22743.3550080957
26386.1000043432
25737.8850123568
24411.469990856
23081.2500021267
24345.8799981285
26263.2199976307
26972.9199961077
21800.3750249149
24674.6999883503
24816.6649831837
20698.3649881226
21887.7700051907
20863.9200060463
23012.1899886194
28217.7249985868
22704.5799805033
23137.325008051
23328.1749974542
27165.665015073
23327.4150124763
28352.9800053299
21083.8650019094
25309.6799964534
25833.0899938014
24521.830007609
22682.6900160334
22896.8249887438
21229.8950011291
26113.7600038317
23858.6200078558
21800.2549759874
22996.8999972714
21044.7699958829
23538.7500058252
22269.5449842061
27141.6099978385
21482.0550118021
28416.0449912816
22862.5950052568
27101.3199954436
20771.4649974726
23494.5349732866
23748.0849900716
24299.4699993115
18997.5949989685
22095.4350077681
24105.3150011685
22962.9500152185
21012.7250030728
25652.3200098113
23270.665013318
26934.6500021932
22202.0149951034
24700.635003987
23102.7000189251
25012.9500072148
25251.8749991006
19550.3549921475
23939.04999601
22241.2950004095
24974.4200080187
22986.2549822102
21795.4100151941
25965.4500040698
22675.5550088866
25224.7099986831
23836.3999959345
19490.9449859294
27298.654999243
23906.3999965101
23979.3649945739
24827.9800006727
23199.104992228
20014.1800030669
20675.1499965369
25548.8600130066
23312.8399929237
25284.9200302664
25616.4650111096
24394.7400055591
24038.5200162331
24912.9650008243
22221.6300022048
22807.1300016722
25699.8500259751
24438.6749888927
21892.7150117969
20607.0750023015
26469.6949943777
23365.3450068386
20361.0749885254
21045.3599916192
22652.4949960635
23998.7449890845
24553.7149956987
20561.0400104099
27458.7250058148
23591.6099904578
27555.1600038171
20145.8500124033
21986.6999716348
23808.1800138876
24792.6099809398
25199.4400086142
22250.1000070267
21427.470006146
23313.4549953886
18959.9999985109
29979.0350184953
23438.7100031576
24295.6349998193
23302.8350071977
20917.7550033145
24976.0999890021
27833.5500086034
19388.6849943174
24422.4450208833
23963.640007735
23664.1600101466
27653.6299930316
22685.9349969339
22682.9150087831
22163.3649802324
26491.4500057729
30777.0799830875
27014.9600043868
23333.7449765906
26022.4799795668
25411.0949860764
26994.0699975453
27852.8400043673
24098.0250022309
26555.5749994578
19999.3900034711
23257.6449876654
23883.3399972147
25595.0749940204
23423.2650131225
26232.6550073077
23620.0500090455
21627.0850058952
25937.2200144074
23009.7400040695
23676.3149926083
23277.7150098898
28779.9199864115
22320.8449932393
24232.8949982594
22425.3150039886
21010.8250012628
21717.6450111298
20784.6749913854
22991.0200083266
23178.9199913691
23671.6700154423
25764.8000063237
23100.5699992897
18721.489999925
22179.5800076437
20164.315001164
23986.9049973767
20365.27000495
25045.3349891219
26695.6499980905
22842.0600077962
22765.3049920904
26220.7400100552
26312.4500003417
18861.6399933302
23230.4099918209
26171.2149953776
26567.3750052318
23400.3899881239
24255.9300010239
24389.7600036678
27213.6150061591
23870.1750123256
23510.590005191
23013.400012136
23157.9550112702
24852.6649999968
23124.400005852
22702.8800165716
25322.9849996207
25590.9350065582
21748.6749972785
24678.7449865785
25847.6499849202
27646.2549797537
19455.1949889381
23920.1850057117
20875.9349993882
30332.6499971007
27874.3750119733
26085.3249855293
18879.6750039724
23914.8649866185
25331.7299953534
24895.3100064474
20410.4900018097
26011.7800132691
21911.929989528
24216.0150016635
23460.8500060008
25928.3999985611
24698.0049953801
21294.3700191754
22616.245003147
24250.005004535
27232.5999982688
22172.0950097442
24222.5200019992
23428.104992821
21829.2350001428
25400.5700186156
24279.7650228776
22105.3850070848
24514.0300009713
24318.1799941328
23890.0949901177
24111.1799967139
24537.4849928059
26375.9299847907
21889.4549892065
23573.7249909404
25604.7000039711
24846.2350023618
27806.2599981152
22788.5350101258
24913.3900103804
27603.9649933018
23207.0449958072
24544.1849897299
24269.1999883248
16630.1299954874
25122.9900100145
20618.8600029203
22975.375008624
27935.5149926505
24403.5000020644
25896.2900082241
20211.9899964666
29644.6749977628
20389.0000040705
26108.1049948323
25733.6850099289
18934.095006857
21490.1100185439
25090.9850064013
22236.6000076239
26790.7049985311
27489.6449999537
21174.5400080041
23568.2300032912
26723.930008485
28143.7300033867
22051.5150009097
23250.8299925566
25888.3050060073
23597.2900026832
27583.4149892902
25004.9700075834
25239.0399999432
23805.5350049876
22183.539996166
20243.4349965887
27248.9599874257
20964.7899950935
23532.7950056604
26767.2700004607
22303.0050015583
28928.0850058612
24386.8350114678
20108.0950028113
26363.8950139696
24983.8500101685
22414.6550072315
20355.5000087492
20759.5749908059
24629.2750001431
23247.1700021676
25373.0249950406
26135.1150150564
26701.0599907965
22477.5149884284
20464.4150005718
27670.1649900344
26463.3400090681
22786.5100037043
25434.8900048187
21300.2200029157
19791.0400075773
25983.1749928291
27126.9449958387
24674.3450035107
24098.5899921481
25348.37500813
21690.3549848979
23077.4849963579
22392.1350082956
25964.2299982021
20048.7349893608
24209.0500021195
23442.2650033913
25448.5350100498
23683.504991754
23100.334997952
24788.9600246724
22445.8849980098
24798.5649995283
23581.0800021575
23634.2300035977
20827.9600014022
25872.02000374
27971.4749937598
21900.3199803501
23895.7749992969
26619.4600093917
23718.3599872658
24693.6899881398
23279.9549994888
21423.9049934789
25560.965015406
23466.1199929281
24041.9150139259
24308.1799961188
23017.5600141077
21221.7199979388
27101.9550026073
22503.4549925129
22640.6750080707
19307.0549971077
25125.1900050706
26604.1599881056
19015.8950024565
21417.224998776
29293.850006392
20552.665000151
24366.5000074144
19469.9400069325
25472.799996777
23629.9100116817
21811.4699978876
22822.2349967626
27470.4200053911
26312.0649895365
21813.2699997332
24428.7749974255
25135.4999954599
20574.3449966731
25994.7649964178
21801.975004094
23573.4850087257
22611.2649942946
24859.5799959417
20773.9199814817
23492.0600187481
22572.5599988276
20308.7749963485
21333.1849863186
22428.5900016658
19492.414984663
25434.8000008957
23541.8749969758
26080.6449939422
23034.8000042709
22586.1999868799
18183.3899975871
21337.8349971522
24290.959994583
24446.0649923682
24787.4099986423
22169.2100137719
21639.5099878558
21790.63500965
27318.7600084199
23970.4849991668
27400.7999904954
22613.4249911809
26425.6600029841
23518.8200117457
23183.9499980549
25481.3999862764
23663.9549976685
18790.4799900856
22680.7600057806
20292.8099972543
27818.1399972518
27751.5099955895
22433.1349903822
22415.3800100156
22110.0699901844
21793.7100159591
24696.8099849153
25109.5450179855
23457.040012158
23983.3500047941
20889.1500212634
24668.5549934586
27829.5850148145
24247.3749974677
23743.1249841948
23534.8649888353
23612.6200037769
26071.6099814116
24638.3999996418
22148.1200080891
20601.4400011892
25443.2850014262
24556.4750020036
24759.5300159859
23768.1849974488
23695.3650115745
20965.2049886063
25530.514985628
24176.3599941519
23927.5149954697
26362.0350089698
27200.580008887
23807.6350114143
28142.8749918079
22214.6650009254
25484.8099974719
24161.5450053683
21742.4949899761
20161.2050116254
20990.6299855036
21231.4750082253
24925.2149963012
25729.4899897559
22157.5550009786
24432.6700107001
23082.8950045654
25479.6999986162
24173.5650171157
25052.3850023815
18698.3050012193
23894.8199961632
23577.0049973282
23590.380005921
25033.3099898044
24160.3550055935
27396.2150080283
25809.8600056818
25819.3750066231
21751.8650013038
28329.4100043597
24883.7900026321
23956.1549841401
25508.6450113347
25589.0250105306
22962.5149909982
24404.7449961572
23894.4399907288
24343.3499912698
23878.5150037592
21252.444999506
24712.4299993425
22868.1700119656
25489.6149853151
26814.5050012601
20778.8800032225
24904.500002097
24301.1450112851
23698.7349872919
27019.8599885441
26970.5850130995
23663.2150029684
22696.4150026748
26815.1549883162
23535.0049977379
23909.9499830318
20391.4199867751
26155.824995413
22733.2399887753
26660.6050135968
25474.4449885634
22392.1200050066
23524.5100007802
23619.4200030597
28539.6900091942
23533.4500057448
20598.9300017543
23817.4350111641
26919.1699898646
26669.3499960807
23584.300016535
23490.5300037211
21803.1899998148
23809.3949889413
23484.7249955148
27607.5699966316
22459.500000075
24299.5950021011
26660.8050071802
25372.9799744617
27238.9899949696
22981.7249968518
22432.1399950401
22288.655008785
26643.6899871147
20276.0500045097
22134.0299996586
26172.9800031322
22807.2450091272
22432.3850102671
29168.3550194647
21843.2049845185
24044.3750002771
24709.2499968769
21715.4199966075
23466.5599946468
25723.0800173069
25535.4300019661
22789.3050039918
25029.5049929629
24524.2900040254
22978.4350002361
21300.7250021014
21453.3500058729
22516.4899962891
28074.9349940118
24906.224994457
21749.5000197872
24547.4500201519
26858.9549916424
25699.4199961231
24374.7049954039
25584.9499918819
21210.160015041
21979.8700006241
26982.870005064
28091.810007097
23363.9449935288
22987.6349991674
25392.9600058151
25350.3249923933
24356.7450035849
23066.8499900023
21048.3799905074
24108.8250084929
25401.0649982907
23976.7099998633
23271.6500025254
21909.195002396
25534.5599925261
29195.0950021814
23002.3149918723
24643.7450071517
25109.8800088963
23981.4000073398
24617.4599953552
28666.1900132783
21037.2949911002
27213.640008734
20237.2750086873
26054.6500033981
23907.5399998382
27048.7500019356
22914.1750215511
22244.995019101
22842.3700109194
21684.0150098018
23695.7749918671
22150.6749862867
21772.6399928685
23205.2150083755
20976.8749948665
24498.2999954762
26819.2199922604
24565.3000172657
26648.9299907212
23093.7850034612
26630.4649876069
22848.7199956465
26071.1099951253
21475.8050016141
22807.9549998354
23432.6050063847
26242.1399900895
22076.2099915998
22354.784993362
21154.2699874286
26967.8700099602
27285.5749971459
21739.0100102907
23699.0150098093
26512.2650072821
24528.6150084427
25205.5949987399
24937.4350084602
19652.785012475
20763.6999938865
23248.7699950931
23838.3949816938
22382.8900040328
25191.7499967695
22607.3550109029
25656.7299976202
22818.3900097357
27847.9450075062
22086.6750052047
24541.4150041704
20168.0549946732
23243.7200025733
26725.2449962329
23650.7199984041
22335.6450009681
22868.989991427
23033.4699927268
21747.7799935099
21811.4299943379
25700.3250084562
22266.7050074849
23793.1450162863
24010.3400015545
23148.0300050913
26755.0099935663
21487.2250045343
22589.4200022696
28410.0950046508
21725.5299800098
23155.0299998485
24014.6749996799
24936.9799987841
21877.4550087282
27653.8849964314
23595.0299911612
23351.0950126788
22539.3550019329
24718.1500099633
21791.3750127146
27033.6349908851
21490.719978045
24702.1199948052
25018.304995558
25824.1600133597
24494.3749932253
21461.6299775096
25513.7049922596
27608.9049990609
25275.8749930738
27958.5649908217
24358.7299960621
24943.7450108666
22398.7649941932
20762.7499874963
24631.9600163235
23573.5799939279
22827.9950044313
21382.4300042212
24234.0249964579
22113.9850108754
22411.7699850737
22725.2750073078
21619.0499969774
24028.8649984989
21405.0900098621
22499.5499980533
25154.5100106986
20400.3550023157
23849.9799967151
27368.2499888559
23142.7450070279
23155.6400046647
25387.7149996688
24545.7950163155
22204.894986453
23126.205000167
24746.4300000938
23064.1900041641
22808.2250007936
24788.31497981
22654.5649956826
22159.5950093963
19124.3600040152
23170.0800065831
24828.5100248726
22782.4649902009
24382.7399958931
25138.0900007815
26366.4700021986
26156.4600062583
26717.9349817964
23661.7149975572
24731.0500057237
22760.8049956046
23595.4549972531
25660.5700058581
22291.17999789
24922.9949869765
24045.8849966567
22772.7250048829
23208.0400004435
22185.8099968827
25323.0400139592
30963.9900092531
24272.3550089467
23061.4499966749
25384.2149982878
21901.4849961079
24598.3550034472
20612.6300082209
26968.309994885
17273.9749968112
26786.8899967838
23304.3700059046
24693.3600055764
24027.8200016271
24510.7149980592
26393.1399862515
26835.7750010828
26949.3699898769
21410.6799916197
24825.0800147257
24784.5099990699
23277.0950089101
24193.4150092453
23298.8800029864
23910.7899928838
24028.4900063142
24551.1099903639
24456.0849990607
23133.6599938634
26149.9949889439
21549.1050140511
21333.1700008819
19385.6199969538
26753.9750026211
23101.2600112576
22076.5149949397
23610.1950055983
25205.845001475
24259.4400081623
20782.990000265
26833.2650087565
25148.9349944387
22521.7499875958
23441.1550120043
21448.9699938316
21119.5400004291
21332.5449962184
20823.4700034929
21385.9849928091
25042.2450130617
25436.4499866614
28696.2000108294
21386.47500287
22051.8350156751
22337.7250010485
20164.4350276424
23690.1650047796
22074.7300130359
23134.3949900515
22299.8400128083
25964.6450128248
25991.4450001584
23687.2699883764
25295.8049890855
21336.5549949359
23632.1149995561
20769.6599959719
23534.9450069596
22470.2549996674
24980.4399869747
21526.6799899836
24785.9000067908
24112.4649969744
23469.7999869096
21487.9949986525
22777.3599959763
21438.9949780027
21589.3600015733
23966.2850003198
20712.7150040772
24358.66000421
23411.5649799164
24103.1400030991
27591.4450017685
23263.8150052964
26543.3950122386
25624.6400036174
22967.5500077491
22372.9800027907
18866.8100175994
28301.2849931054
23435.679994501
21528.2350021214
24701.48500547
21418.6350118697
21232.4100018307
24132.7400237346
24203.7549991368
25343.9850083002
23253.2800090092
22140.2199906876
24918.4200031173
22744.7199994351
28200.9649911218
22645.1700034256
23227.0199964033
24293.9450076035
22862.0450040182
24406.1499936932
27280.7049978311
27937.4599860128
24603.0199961337
26033.6499889388
25707.9350130353
26874.8750123202
24917.1800118121
22392.2000053111
25858.7550015808
22427.3700033764
23329.0250234068
27638.3499941645
23078.0049962047
23648.1549898158
27349.3699920543
24204.109980288
22435.254984457
25706.9899954387
24781.5800073112
20872.7850122475
23630.2899834354
20372.6300147978
22898.8649976882
27958.7249976584
23218.8900010394
24196.340007477
25391.4999968936
21663.894979039
23125.9200101965
27549.5900036513
23511.2450038283
22143.5850131547
24692.1800148911
23180.439996382
26542.7600121302
24431.8249927823
23282.8600049885
17514.244988854
23475.879983963
22467.7349882761
28255.6700076634
26597.2600013681
24692.7149906368
26272.7499984832
21592.7500162856
23761.3450109181
24882.6150028551
22998.8250012496
23060.2550012537
23667.1250032063
26219.9950031767
19988.3949966794
22215.4149978324
23385.0049955845
21219.9799862681
20726.3449885433
24670.5199937084
21753.8200148209
24553.3900057343
25528.0449965906
23134.8599919679
24833.8800052462
24725.5600148259
22806.8550097356
23771.2700020469
19928.3299961188
21132.4549879925
21775.8400084428
25507.2050087834
22065.3249970864
23178.3450010333
22387.2000048457
24885.240014217
20750.4949988047
24446.4999976344
24692.754999678
24065.4699919283
21936.174999519
24837.1399920041
24869.7599881578
23704.454995486
23404.4600004107
22337.840001547
21609.5199970165
25445.9950060138
23506.4700066829
23103.1099872297
23892.1200066968
26038.6450109637
19282.5650031937
24292.1149978143
24247.0749960434
20774.2350029508
20881.7100089334
20736.3599968764
26158.8599923578
27729.1999995532
27320.8900205735
20131.3449936856
22446.3099866144
24894.0399933739
21675.3700007875
26367.1000161064
27640.755005156
25902.1850019856
25029.4799963939
23625.1050002619
27019.0599864111
24437.090008593
25833.0449861451
18955.0799885013
21765.2650015698
24410.5799990566
25549.4849966187
21261.4049997039
28276.4749920905
27561.4049969352
23591.7950110671
20940.9699865953
21630.7649940473
23172.6999895517
23810.4150131331
27454.0899937047
23810.7900184185
24737.2699820523
26783.370004514
27498.3549989455
24097.9650084223
21540.2300111755
27736.1349951817
25223.5800042651
19908.4900143284
21370.7549972262
21997.7399969551
22889.3200176654
24048.9299982828
26352.5850017499
22715.3449910228
22991.2299900227
24501.9800105037
26741.5049958993
25687.7249833574
22635.3099993095
19999.5649960646
26730.5800093837
24176.3950033892
26716.839995613
27817.3049987514
23148.46500589
27619.0649921029
23562.1999805635
21398.3949986923
26309.6549941374
22144.0199951588
26880.6899950326
24514.9449860853
21423.3449889736
18291.8400062096
20215.7599960633
24071.1349978805
21949.5799995921
22922.1849885777
23612.2300045621
26624.5950190873
19746.0900033627
20585.6299987161
20052.8550011412
25194.2099996405
20721.829990162
24007.3349980281
25040.8899991326
25859.5399959453
24962.1050024886
23183.7350048083
24862.8249925512
20465.1400211875
21675.0049946806
26033.1799978716
20230.5849992335
21253.7200053405
25150.4449964575
23805.2499989073
22111.3550107431
22985.3299967584
21422.7850058444
23818.0400004174
21050.8150029639
24190.4500059709
23935.6399953596
25573.8950169979
17954.554998079
26846.8149991408
23110.9999988941
18515.2499959343
24085.4149850607
21758.3999968917
22340.549996946
21358.6850101203
23815.35999433
24218.5200147585
22212.0949930204
25783.9300013983
25228.6500078307
24052.6099995566
25648.0899990567
18313.1999984716
23397.9449928431
24199.5349995506
21139.3099913601
26241.6949958595
22847.2149833345
21902.2600061088
24973.9600119912
24072.0950006427
24465.1700063457
22007.3050113348
26796.7900042296
24404.8400105764
22389.4600042242
23206.115000088
27194.2849925908
30046.2150145151
25064.4999935659
21439.8350041737
24935.0250114179
25901.8700078116
22116.8950074248
27914.1999999824
23556.2900019795
23479.3000095275
21212.0049986597
22060.939994427
23634.4800109226
24851.2350001561
22223.3299887225
25241.1850134158
25207.6700112587
28855.2249926378
27177.9600020329
25459.7100060004
25262.6399911629
20371.2200018793
26617.4200050689
22819.4250069857
24714.6999878426
21365.0349796277
23318.034997643
24965.1449982582
22593.9950016215
23962.5599956331
26805.7049952281
22589.6750084204
21761.9750133317
25818.1200030673
25126.8350077267
30219.1499883989
23176.6399983832
23299.6949969237
24285.174986878
22470.150007443
21925.69999322
23716.9100131523
24321.2200102345
25197.8600023754
26468.309994478
22676.7550049913
26895.3950056019
29766.5749954953
25053.4000061491
24050.3949962966
20760.0500107275
24740.2449988493
22116.3849857477
20345.6449921065
21453.0800086649
24525.9199984324
23383.7850010082
22182.0950065479
25385.4850075006
26116.1950067761
22962.7199837654
20559.3449819743
21723.4200216437
24874.5550227489
20929.7550144938
24139.0699935866
21264.1599953596
23847.5400130053
25031.4649977242
24809.4749977799
21797.9900043982
25820.809993505
22098.2449995746
24180.1150043374
23469.1550053835
23025.0050000092
22144.7149979057
21370.2199841235
23814.6499784953
25202.1450051765
21116.7900000063
25040.9000007543
21970.0399938917
26672.7200083584
26608.2750270581
19764.7899931863
22037.8400035973
22026.7650036586
22633.2600063904
24027.8600000931
20909.8100056637
21454.7199967995
25996.1749812984
21733.7750020733
23541.3200088864
26990.610010256
23364.5849904559
23827.2049896948
23848.3199951672
28915.8749919386
20058.1399950272
20897.7300089549
26102.8999818733
26017.530001116
23283.9200102452
26488.0749971406
21974.2349952203
23486.8449846853
23627.5350135128
26861.3800243782
23275.8199923646
25812.1650079996
20396.9750017242
26131.119991072
22453.7100033391
26028.7499820139
24042.6649913343
25025.1850098423
25751.0149984303
25255.1749994941
27107.66000817
22344.1399915761
23212.9899979213
24948.1450033966
21714.6050088248
21960.7700086674
24388.8600091785
21451.9150108411
25192.4050033116
24068.4449877162
24914.0000040769
22375.9300090662
24393.1049834364
21428.1750026554
22969.7699931639
22454.3850000962
20878.0850057281
26795.4700071229
21932.2050141091
21798.6500016151
26986.8649873401
22909.2649953123
22823.7000064898
22348.7400170518
26604.3850036431
23491.8499952463
25806.8150159051
27610.2050016693
26437.4799954514
23617.9650029659
24052.0300064847
27339.8149941263
26528.949996486
27240.1349964069
24940.0599903297
23503.255003206
28831.5899799249
26449.6000072914
20979.0800068392
20799.0199975837
22329.7600005288
24838.9049910596
22445.4349931363
24877.7249818796
27136.7350009143
24881.6750150358
22840.524998921
26634.1750070258
22742.7749962155
20512.5049939624
24382.414999905
26032.8850090179
22218.8900003449
25601.9200003337
24163.3349974062
23818.1450022764
21649.8099925221
22127.4749945354
24516.8750037488
25598.4449976329
19244.7600106312
22529.1799962627
25138.0000071804
21019.8249965794
22872.5900087539
23885.390000176
23797.1500017063
24155.3999987384
23978.9099877247
25797.3400133243
25445.5550135898
26332.7899942094
23941.4299743657
23343.0899979766
25773.7000128346
23179.8349940748
21874.849996625
23817.7900030871
18123.4449987467
21738.6999953572
24294.5499956524
27055.8600022518
24867.8800094719
23454.5150096586
17740.4999943504
22153.7099769427
22129.1449923007
22404.1800036823
19528.1999954795
21550.0499961325
21154.3100013286
25340.6050183058
20958.6649982729
21132.0999863499
28065.3450057601
27694.9949942941
25686.7949975693
21686.6399911877
28384.3449951485
22297.3900070549
23734.0600024243
21661.9749998239
21180.9000097126
22618.6549892474
23253.9649975821
23192.0549846007
23542.2450089109
21222.0149957808
21812.4000034647
19859.2750091086
27641.1899957007
24730.1799983494
23306.999995477
22637.0900134903
23603.1049937366
22673.7049980048
21110.4949825018
22519.0549943969
22212.8350114909
28275.21498482
21379.914996074
26505.3899957801
20512.6749936348
24725.6999917544
25422.8450079527
23931.0399978012
23264.2599948333
24215.1050044719
22012.1049763747
23177.9799971143
23827.6550117102
22181.3349979408
24704.1499883168
21939.3949980701
26576.179993375
21193.5600030124
26162.3900026414
25816.1749963954
25198.2149749454
20551.6550045097
25683.1149973193
25523.6300041003
20723.124995335
26134.030001922
19767.2350080949
24515.5500025281
24842.7350074013
23826.465010946
22679.9100031644
23713.9349956759
21658.2599915105
27713.6250046825
25826.9599985988
19760.9949923328
24661.0949921161
24340.4699993507
24730.6799934017
23955.9449897623
22193.0049959819
25288.6200013452
27591.0849948877
18346.7650047301
22230.4650144221
23114.6849980117
26927.1599796644
23525.9149854626
22463.7949908292
26280.8800084188
20628.5099952709
27038.1150261107
25950.5950101847
22850.9299930236
25012.9399820797
22998.8050053741
20866.3750045758
18530.8000042958
25149.3249982626
23596.7599874097
23099.3500002498
28187.7249884409
20355.2350032273
23560.5199971367
22370.3849980389
25480.115005732
23568.3899966125
23907.4000044852
25322.7399916775
20314.6699825027
22182.0400057046
27467.1649981524
28321.1349954635
20771.1399963467
21809.059989362
22761.445007822
20704.734997577
21981.989998118
21031.7050049882
23684.7800002009
24917.8000056994
25493.6049884431
25306.0599871265
21022.8599940533
24332.4850041652
20871.3399860801
25667.6750124668
26487.7949998279
22736.479999105
25210.9700004559
23950.5850097612
24892.8599992029
25594.9399902667
21747.5400046076
19975.9750120661
22316.6449936188
24879.4600060963
24408.4400025099
21890.6600141915
24405.1500122758
25874.0799980934
24339.0950054582
27571.7249949845
20902.7900051101
27531.2299951126
20522.1400130838
24166.8150016665
23999.9550067941
22979.5149953098
21125.4899870565
23447.6800052971
24925.375001268
24597.8799950792
24032.0200034786
24262.9499903301
25101.78999301
22728.5750063252
26292.0349933353
23807.5850220788
21876.0049947823
22073.9399967688
22292.7850023988
24114.1399922564
23342.2800016426
22289.8999905335
26039.8700198273
20915.7949840592
22887.4300019548
23341.1399927152
24817.4700119795
23604.4349992501
20057.5300033253
24480.9699842772
26242.3449943782
26092.8849932929
26478.5999935218
18892.674995316
24343.6500042062
21478.0550115044
23481.5899881579
23651.4949965668
24257.4050014368
23915.7650036565
22527.3699906766
19863.4550058572
24464.1100156578
25898.099998411
26064.2300118033
24049.8050054783
21270.4150032857
24890.9499900846
28215.1400038158
26194.5249989283
27768.9350025712
23271.150003656
26710.4100069776
24510.275008081
24681.5050096812
22830.9500181079
27830.8599998605
25872.9599850656
23607.9050035805
23722.1999945415
25655.7899939313
21405.4849946744
25162.7949979856
27729.2000112982
24064.4300158645
23180.7500098085
21531.9750078499
19763.9100000537
22887.9550000359
26967.7700081896
22504.8049936092
27016.9800024397
20578.7449808486
29513.3950071881
24705.2949883842
25679.5499994399
25458.9949954285
22520.8600007627
23972.8749882283
26322.6499898675
24985.8249866986
27151.5700064616
24295.0550105547
21716.520005427
23357.2299783698
24390.4800170353
25560.1849920796
23498.5600101009
22767.5749973005
25730.4049974662
23814.0100023407
26006.3599938315
23273.7800203534
23397.1900110003
24050.0250095355
25079.6300045408
20241.6149991276
27059.9900131822
28250.7399919529
26145.1600002716
21435.5749965112
21845.5749940753
22877.9150055852
24407.4950035361
22328.3449955616
21628.3200067189
29288.1200125187
22484.9399944465
22206.7750009769
29340.9599862056
21845.355012496
25844.6099994994
20583.7499978931
21490.9449991771
23955.304996393
23660.4700088981
22697.0949843593
22755.2499907557
22198.2500015956
21672.2649982423
28969.5499957441
24959.2200101698
25331.9100074755
27047.7299973718
20898.4850088751
21320.9650030076
20486.5650004598
21168.5050000302
26168.0199974808
24347.5149954885
23327.6350034324
20802.8800105311
21047.0999984037
26071.5949956265
24659.4750036623
25980.7650067333
25644.7100069765
25474.2150071026
20857.4750039984
25939.5499898922
22842.6450046662
23046.9649809349
23119.0200127778
23839.7500073933
23206.1899908915
21789.3149953748
23745.3349953075
24737.6100065077
21963.2699878877
24344.3999934213
21763.6200027883
22854.6350093791
22075.7299992328
21486.274990659
26217.4700097184
26414.5049921046
20723.1100077411
23157.4100134771
25823.0900001972
27930.054985685
21955.7500075697
23947.0900063913
22683.1450132586
25624.5799948787
26395.7750050568
27030.2599928029
25898.9800125908
22992.0700081871
22556.4950005282
24205.3649930353
21681.1200043894
25515.8350056639
20242.2050017396
23800.5800034136
26338.6250066832
26466.1999954195
25024.209992224
23971.8199944784
25435.4400012796
26908.3549967243
24315.2499970081
23615.4300003825
21692.1400024795
23641.8899873326
19234.9899924893
24223.5399996339
24574.6649987539
24048.454992541
19050.2149882031
24677.8049969254
23263.1749908915
26649.8200023929
22182.0250111287
26211.4700046063
24190.5800079822
22772.5150052914
23257.7200076622
24469.4599939951
26457.91998973
25148.6550082581
24758.9450029554
22498.7049982899
25690.8400155461
25963.1999942341
21050.2400002376
19307.8400229844
21815.4649852703
23900.5700006338
23915.6799872883
25969.2850041296
24723.1100030555
23332.8799974998
21286.0800052068
23767.0149988462
21023.7950023785
26339.5349899183
24271.7000012961
22501.2950034908
24768.8750001441
20603.4850104599
24649.5099953024
22573.2599961909
24180.7600068251
21019.2350081967
24436.7999911467
21198.7549974896
26047.6949981423
21862.4950080272
22778.4350262838
23047.5399956143
24798.1500051387
23045.7999941898
18505.3950050991
21507.1299996877
22980.1300008758
26792.1000041407
25086.2650016646
21278.4150009368
22324.1749817169
30362.6350128898
24267.0649961627
24166.069992905
24840.1500205504
24322.9950036124
24415.6650053906
28096.5999899638
20956.1699988907
21447.974997684
28412.0250087503
26081.4299903286
21310.6849980769
21705.7500043807
24398.5200018669
26056.6550050725
27493.7050030329
22739.6850101173
24257.25998387
18922.1699944795
27543.7850007517
22416.6499998675
22705.1449974389
20380.2749955915
25367.250005207
21460.6900054067
23911.010009392
29211.6350053728
25458.5849993503
20823.5150149093
23403.2299960847
23819.1999980081
20651.5900010647
26215.210013815
22418.7949918092
25934.5399941133
20416.8299954982
19152.3100065589
25789.4400103911
25353.6399942865
25194.6600017597
24466.6750133934
24078.9200038016
23854.8249821656
23674.5899966303
25864.0899971116
22183.8800075578
23869.5899855176
25001.1549899708
22254.1699890986
23987.1050085265
25585.3699805007
26712.4150240901
23590.3499976153
25946.0200046741
21543.3799979538
24672.8850061705
24105.3299927014
24811.8399987784
24841.4149940223
23016.985003009
25987.2149992713
23066.4299886737
23140.2850037019
23209.2250050288
24586.2050034627
18894.1450070271
23668.7450059002
26887.609997852
27370.9650069824
24107.9699967243
23752.3200069303
22603.7599939058
29107.7100145462
20740.935008364
27141.4900007745
25038.8150045945
25408.9399909001
23110.5250168833
28225.1250145563
24373.2299955972
22047.0949920227
22893.8100034308
21700.1199976046
26210.3950152952
25458.5249924457
22851.8600132237
26417.7850045321
25729.5400119561
24981.0850022003
23462.3599881761
22556.1450014672
23175.2599993041
23485.4099802461
18728.6000018618
27250.324997348
27576.0600076874
19673.7899930945
21343.3850033391
21852.3349872216
22543.8449984927
23663.195003042
23047.4300185197
25265.5499950573
23121.1599916087
20183.7499831454
22931.4650008858
25108.3500197846
21874.3500059209
23931.4650138534
25288.0950035353
22248.884985982
25322.0199905387
25132.0850012486
29627.6449895327
22722.310003462
21705.4050025003
18173.6199959831
23093.2000046498
21278.7149804886
25624.6000207034
21960.7999897434
28889.7749959701
26965.8999975566
22755.9049990207
23439.8550063265
22210.3399863704
23512.8099950997
25202.4450122884
21276.9999903956
24005.6749978359
24721.9149924498
23735.3949942545
26621.7800035139
24102.9199909945
22756.9900003402
22807.5249738289
22875.9499909374
23550.4899839338
25840.0800125577
24848.3099928101
24911.9799950763
20197.2700041081
24248.3699871503
24062.1549938968
22724.0900020446
23856.1699868375
20064.4250153706
21011.1849942672
23463.5950007975
23437.2699799732
28810.0099891983
24206.0150007135
24644.9650015074
21134.2950118987
24959.7699947215
22178.4400056902
18309.0350034374
23803.6550047338
22040.0499959271
24321.9799917582
20904.3999982886
24664.1500097374
22100.0899942454
23655.6899929279
19599.950002734
22995.7199905964
22982.414989321
22488.4600019722
18595.3049950382
20680.6749919083
26345.0700002248
26354.2800023626
26863.2000086278
20714.3549950428
24647.2699972165
22982.834996473
26524.9850010555
26154.5549945582
28632.709991205
27410.8250355629
24984.7849928502
23175.9150029679
26174.1100129327
23016.0949895143
21627.5849927662
27898.3599833674
25410.8950137642
22615.9049859811
20481.3149950302
22834.1350112929
22737.5649979589
24486.2200097023
24317.5449946621
26919.7500107026
27136.4899977727
25123.6600196967
23704.5049912449
25499.6350146139
24846.6149985136
20654.4200066614
23595.4500016397
29148.4349993756
23928.6599978344
25420.9400040679
29365.1350057407
26042.5299899809
23356.2400030814
26325.7649969819
23066.2250066719
22708.71498553
22512.9499988067
22947.1800158508
21670.0849871754
23403.5800093082
23842.9800056434
21725.2649865246
26613.675011189
24488.8400069729
28946.5200055419
25632.7449745844
19630.1750006613
24557.0649931447
28053.5750084847
24072.7300037399
23957.8600083899
18085.8600012115
23813.0350025871
24669.220003076
25145.5599940471
24903.8849904363
24963.1899901818
24469.9749866845
24154.3800159769
22837.6749927804
27553.5499813021
26712.3450058901
23326.760004863
28564.8200060208
22761.625022208
25168.3750121724
25578.9700113251
21450.7449976575
24275.4600236614
23782.8549740152
23938.4300161836
22068.2000012522
20587.4950035923
25902.7549754296
23899.4800109507
24706.365009388
22955.6000017474
22989.9599841254
23990.9399671631
25039.3300009738
24678.8599975973
25090.7649919037
27545.1149965581
22248.4749966767
23676.2600089401
22477.0100011108
24331.1900050507
24812.5800036116
23692.7649908841
21984.444997167
26523.7299971738
21976.5899908047
26627.5500022289
20813.554992027
24516.7400025607
23696.8499797424
21218.7100073299
22423.8599887918
21300.4100131383
25247.5850163333
23571.08502175
19641.945013921
16948.2999936758
24030.7449892606
25852.5900044414
27189.5399953839
24406.4150038822
26733.0499833808
23001.9750001467
26233.6999905041
23920.4600006888
25834.5200083217
23761.2149823247
22296.2299978878
25216.8599751501
24757.1150006517
20344.9750014916
23935.2800048547
21476.6800044437
27611.7649947244
23602.1249875348
23861.6850013505
21512.1449989877
26229.7800121931
25307.4350118758
23232.0600132072
25331.6949995282
23466.7650148508
25445.950004185
25453.7900145454
27426.6449850795
22571.9100040942
20669.8500086829
20033.730003821
21411.6450045671
20681.1700106497
21601.0850044936
28982.545000498
24490.5199956317
23274.9200046468
24968.8050001998
23150.8199894931
25870.5099960709
26659.7149984157
19924.3550061421
26060.1399892417
21928.9050006051
25060.4150081762
22516.0950126908
23074.0700052732
23318.5150006097
26066.0600147656
22131.824997133
24350.9649911202
21344.5300028367
25536.8399850272
22653.5999800623
23585.5800067165
24472.4500004729
26637.4599922395
25685.5400112288
26250.3650130569
25415.0899860524
21304.569997558
26928.8099992129
21427.6350104804
26590.730007306
28127.0549961585
22305.4249890824
23717.0550176566
24114.3849984482
21047.7200137731
22547.8250194208
24121.1000019053
23442.8350095367
20279.9349867366
23275.644997184
23032.0949808778
25319.3049998369
23586.3949881233
25386.1200031313
23161.04499752
26985.3849916589
20847.5749892753
22023.5650067446
22893.6149936616
25399.6700030356
24013.1649836303
26125.7749976653
26324.135004339
18189.2349958676
23380.5400064399
22491.7150010747
24008.769994367
21720.0500119366
22861.1749986731
23720.7000009269
26144.804990649
25414.7700112242
24874.2799998588
26563.4299988702
21393.1950047429
23756.8750014396
25248.0750103365
20713.4350007647
28123.9800008453
23135.6699922167
25806.5500114315
24579.6199973912
21571.7649904847
21606.5549964262
21561.8850014603
26683.1799939377
21678.7850019138
24458.4349954363
22710.6750166017
24228.3699926832
27798.064998352
23998.0400055479
22475.6750114171
24603.7099860765
26602.2550015957
24487.4499946024
23229.1600010621
21825.8800123051
25422.6349968741
21623.6799915284
22672.5150178936
22675.8649920885
22580.055002183
26952.2450095802
23999.9900060114
23728.6499998129
21770.6449874097
23051.3200075957
23336.885005497
22910.9800058425
21217.2350007412
23946.9500096412
23501.9099926316
27005.0300060527
23575.9449947931
23847.2350099627
26899.6549921408
24802.8650066475
23899.0950017381
27858.999993079
25581.8850121688
23127.0300080013
26106.985004483
23098.3600109494
21003.2800016764
24614.3300062614
28498.1149901033
24190.3749767175
20258.9450010092
25453.5050016119
23471.7249990879
23722.4550100372
22337.0949922039
24132.8599931827
26627.0449996935
23248.9350089869
24828.5750021361
20269.7099934639
24731.8850100881
22475.5350000925
23399.7549986765
26493.7300152081
24172.5150086154
21820.5650072754
23974.6749958183
24581.6299826186
17781.2249964028
25204.674990196
23546.0349968679
28251.35999242
23655.4999898316
27552.9350096699
26759.6400169246
25654.5300168438
27335.0700041883
26755.4349878051
23316.0799978715
23966.9050061424
26187.2050139671
22902.2999921622
20258.5700032506
22702.5100038287
22755.1000157865
23669.5949740678
25866.6450091656
25396.0600060508
26331.1850118606
25265.1099844135
24612.9700052015
23268.6050123991
22341.2549917286
22872.0549823835
23317.7250043791
23261.5650067112
24435.3200062495
27545.1900004814
22698.5550013222
22379.755000145
21745.1099969347
23324.4700114544
20566.5849928325
20379.9800035833
26905.3350102176
23630.7249956389
19698.3200028935
24428.6399895737
23096.1599847665
25341.3449965158
24983.714994948
20428.1849975532
28011.1149913486
24362.6250106596
23504.4000004883
24764.3999921418
24291.1000198806
25520.9449948595
25326.8600137976
24867.1250010831
25594.6600077867
21881.0549993716
28758.6849998626
24777.7649996334
23060.2999940142
27821.3349946908
26800.2399949641
26579.6449861582
22775.3650098515
25159.9999828936
29482.4799920376
21369.8599879823
24685.0500054842
25011.800005449
22401.0549976146
25066.2949897393
22637.7800028299
24436.9400026898
24756.0249978373
23276.410027469
27121.6149921156
24922.4900022006
22261.8749860732
20065.6499913495
25173.5799939095
21231.3150083966
24070.8100004452
27455.6300049119
24429.7000074273
20037.8199923174
26531.3150107339
23757.8900077353
25301.7349909857
23507.4600130767
22874.1500061327
30865.9699997437
23354.3850103432
26435.7649996751
22457.9149909369
22776.7050076036
22175.7950021237
23132.3300034333
21188.1649947697
24739.7599959429
23529.1249786883
24992.8700112851
26665.3650096798
24097.2999983578
23863.1299945457
25489.3550091968
26377.3250003094
24581.9050192344
20559.8849962026
24346.4850063706
25969.4000138978
23941.9150142292
23803.4800096783
22905.3650028454
23787.210003064
25653.1199959656
25630.0050074365
27959.6249913955
24587.1400037825
25968.7099884672
23389.2050034145
25465.6800011506
24076.7799927939
25197.334986319
24257.2600165957
25483.6050089975
24139.0900000378
24225.4599820736
27562.1600034514
22991.1300020369
24166.2699943135
22518.6000098209
24488.9749882366
23226.5100058895
21344.1049973164
24548.7699923783
24014.5649952615
27297.5499969718
27202.1950082689
20930.5400174537
28789.0799942757
21174.2049993195
23189.7000050666
24815.4550029594
21188.0249850252
25520.1100013361
23132.1250141769
26823.8550066289
24905.699999402
23708.6400006264
25828.4200033926
21029.9499984456
22297.2150054624
24635.6650027803
21936.0049917562
21351.4149951281
25140.9299942083
22879.8850021618
23730.9650007997
25802.855017412
21329.3800030376
23028.3000151576
25452.2649961045
22837.4799917364
21068.579989761
23997.4700250423
21803.8850056852
24544.0899777343
25386.2550088153
25690.5599996506
26720.1499931802
22852.6549969544
21759.0949778426
23818.235003558
22478.0799838476
23583.5300044313
19849.0549994217
21036.6050063435
23672.6900112052
23746.1749916862
23378.3499809033
24828.6550026196
29096.1950124491
19270.1550129896
23799.6750045211
24939.9899987562
25627.9849972467
22659.5350079268
24645.1799864992
24573.6450005467
25033.2249869002
26891.8700064312
29439.5300027484
22806.5049954946
20367.6450004713
19818.7599982636
22823.3950048687
24134.3700003136
26239.6549997928
25875.7400216692
24152.9599984083
20766.465002402
26530.4650041312
25908.6099961402
22579.7099946172
24279.4200028044
22666.2150039122
22337.4999962623
25311.5299846848
22763.3799982844
25542.315004922
24763.1050049509
26712.0150014604
24864.7999864318
20592.7399943051
24734.0950058389
28450.9650116179
23122.0049984384
25017.7350037099
20598.8200041614
24622.0199963753
23359.4899978286
24723.6149861692
26017.2350007009
22560.0550003266
25277.4900014165
24056.3300010374
25992.9000062912
25410.0250084181
23386.2599936053
24167.505004567
22094.3249979094
28970.8649987493
26919.5799983582
24036.6350168677
23717.5000042422
21863.6300095487
25307.0000067488
26094.5750048006
16858.3949959135
24141.9299843803
27059.8799899155
22967.5250069269
22836.9049938014
25514.7450013516
22492.0600116453
23159.1150013842
24135.7400059755
22303.5650013735
21420.6000108008
23171.0850102434
26959.2049978503
19709.3949794397
22676.8549908994
21656.9300070509
26600.419996771
23288.1000031312
22921.4349976741
26017.8899953552
25866.0750029356
26047.985003044
18364.5049991608
24101.270018835
25418.5649974598
24031.7800063072
23678.3500002781
24564.08999211
24101.1399968659
22315.9800061129
22592.1849997325
23467.2300041949
21922.2350030036
23879.7400089945
22509.844989513
26010.504996015
23298.7750106996
23226.3899892601
20869.869998015
23496.2050030534
22789.1250044156
26061.289993442
25191.7449910298
26905.4050021018
22704.2250086121
21309.0950026021
24721.6649947602
20888.2899955751
23977.4099849966
20900.2149974834
25293.6799950893
22677.1949904897
19778.9300174546
23390.9249960152
22871.5200003674
22502.2999972538
24683.040001306
24907.7800046201
23316.8350034519
24201.6450006445
23808.8599969263
26289.0499646149
26578.5400000127
24297.6350104023
26728.9499953337
24813.4600001988
22144.4000148617
26585.1000039026
25113.2849996813
23727.0450224018
22186.8299992778
22824.7699890073
22351.3900084023
24143.9549927181
25903.2350015246
23181.4650012444
22310.3149889666
26739.9449969213
27073.1899927231
23653.9600026309
23943.3300043088
23219.4699991028
24000.7799985609
25204.5799910126
23961.7199990523
19076.9650051055
20616.9200002835
23871.5799837528
22382.554999403
22586.2199941974
21924.0600099773
23312.0700037174
21902.4550109835
24517.3600054285
27151.4149967062
24037.6699997337
24928.8649988321
22514.7700011536
25383.7700137678
25305.0600053539
24529.6750009722
25244.9499923722
25599.8000150193
21420.9649934584
23014.2550043527
26360.1949948026
20940.809997719
25373.6900101941
21973.1649970212
25042.1500215414
25072.3749870898
22437.3099836337
20754.6049958596
20277.9600211665
22672.7349985151
22627.7649960072
24395.5950064401
24904.5900124551
24842.2649895065
21910.7149956434
24415.3199875852
20911.6550124895
25335.3649796079
18516.8200108299
21877.2699978082
25272.8550016091
25741.0400234016
22266.015002715
26252.1850006602
22722.1349936273
24162.8799952876
25609.9549776107
23893.4650054516
24220.1199925537
29998.6799975892
22272.5300039489
25621.8949943386
22834.4099960863
24480.8149984106
24945.029994121
22324.034991482
21918.9499980193
23099.5549977049
25728.0750058753
26486.3750089878
23156.3450024549
25831.7999993101
21792.744998906
22132.4699958488
19260.3149978991
20812.5350030313
25511.9750161216
24325.1750031076
24271.3950198825
26922.8250058014
21842.9050035398
22944.765005122
21785.6500019575
21522.0400028983
24788.4199807856
20005.349999208
23158.5649953095
21561.4549961784
23670.1499991908
20724.5599949004
25704.4700060433
20408.2750066699
23477.4549880156
25163.0550062566
17642.4900013723
25410.7299979329
22850.8449872939
21858.3550191415
21414.415006965
24088.5500108744
22167.2899904568
22958.5600014293
23827.0200044162
26601.5049995891
22434.7999987834
28884.4200183358
25182.8299977741
22938.119997651
22791.0499969365
22850.4849992541
23538.6999866029
28287.8749971082
22538.5099893479
20725.2950077313
22305.3850083564
23684.130002402
23413.915006606
25326.909996821
24797.190006502
24633.9149787888
23529.4899987348
25778.6950026497
23070.70998924
19949.2749995101
22158.8450213298
26861.4100142817
23409.1449930989
24500.0550032291
22499.425002157
24785.5999852679
28476.7150061132
20961.6000197094
24763.4200133798
24932.4300100584
22479.0699927029
23914.0499960341
24927.1599977547
20277.195002092
24629.9999845433
21207.2749945906
23267.579991973
22298.0850077121
23401.0450059964
23888.2100199166
28282.3999909963
24239.490011844
21594.2399929723
20918.0399966033
23260.6449971241
20942.1200199712
26861.6049954623
23753.4550059726
26086.4049964988
20275.2299920005
26983.6249844838
22590.650001262
24309.0100207003
21697.7000116769
24840.5950048006
24366.609986864
24946.1399896354
26524.7399917801
25438.0100059931
20825.8199920056
26407.7350079106
22339.1200039811
23402.8000091165
22715.4849962515
24216.1900002469
21806.7649956587
22566.4950078148
23137.2499938435
22460.1600060586
25658.5850070743
22999.8000036152
24773.1000165447
24016.6950010654
23730.0599964547
19669.5950052966
22748.3850087736
22984.6100056854
22577.1499973636
24299.2850021761
19117.2749993202
23064.5100061664
24002.995010071
22403.5500035287
19692.0500072474
23134.5199987325
25834.5249987075
20900.5199783568
22424.2900020424
23530.0100052994
22909.599998133
23424.0600084537
25364.4799838932
23253.9650102339
21627.3100042348
19846.825011618
24832.1050145184
20743.9199887461
23936.110006605
18569.7949939177
22867.0550070028
23320.3199797261
23345.4799909918
20925.3250083277
28591.6049940344
19355.1950042296
25734.8499910657
24690.1499892646
25170.2749968618
27973.1449945238
21475.3049966751
23310.114996686
24328.4700094182
24604.0350102554
21874.1900143024
23324.3649886665
22250.5650137347
25361.1599974015
19745.5499992671
24234.1499877603
24716.8249956583
23156.2550039564
23539.300002227
25434.2600074898
26608.019986975
24741.5849927319
23305.4250059137
21413.7000116021
25481.2600091048
22622.9999913487
27078.1849961177
24314.2100036924
20085.8549968805
24113.7249908416
21864.6200005645
22906.9550046732
27351.0600010087
23200.5500043411
22363.2250079534
22408.9850060945
24337.6849981514
18195.5100084967
21287.1050151931
25353.7500095872
26757.3949887836
23727.6449666456
23572.4600047859
23310.6950063533
26591.2650019475
20845.3149847332
27954.5299912104
23289.3650139151
22374.6499926631
22540.9350049482
21029.4500011836
22961.7250076716
21181.4650082049
19223.9850033138
25983.9999785729
22104.5600058658
27251.949988775
22275.0349983621
23023.8399877928
25735.0050051758
24438.7100002409
23083.0150091607
25685.1499988741
22731.1950016562
22559.6300131723
25497.669999251
22850.6850053861
20360.9200125231
24800.6900149102
25212.0599970515
24230.2399707935
27710.6600090836
26991.0000020205
23570.5800124689
23156.2999934273
23989.370006418
23905.8450067996
20896.7099905162
27887.9250049684
24944.294998738
19389.1000179891
24999.5999787359
25367.705003368
22283.4400061064
21557.9699994666
21955.4850177728
21508.8349841749
22686.1600042152
25840.6300080963
23581.5900033944
24569.7950026176
22649.3699922516
24635.3250104643
24066.3649932991
23764.0700058318
24076.4499993696
26675.8749980053
23308.7900180323
19203.4700093884
21259.1750018247
24755.3300264643
22069.8199867206
25244.3499868067
24278.414982807
20232.3950019083
22258.1100214201
22309.1649959968
24064.5200024634
23131.3399996583
24431.9199817257
26745.8199885706
22799.424999562
20120.6950059019
25388.6999841542
23926.8550090301
23714.0449962118
26120.1000081263
23318.3299964876
23099.5100075339
19831.8399869069
25942.095002536
19435.7699947314
28887.3250032167
22577.9799934216
22082.9949996667
20589.6899916141
24993.7449994648
25061.1499868711
23425.6599993125
24962.3399993617
21177.2100064463
24158.8500033328
26283.5799996591
19653.5550067374
25474.8250027096
24141.9649971863
23315.7249912585
26000.7449964052
24077.8750040187
27597.7199807949
24475.600002131
23941.5900080355
24161.8999990873
20326.8299886052
22122.6849959427
28853.9800028942
23696.8049831842
26271.1300004992
25123.1900066887
19776.9599871233
22032.6849825858
23553.035009413
26229.2050037349
21340.6649958158
22115.1900022369
23003.8199896058
22236.7999778608
24214.4750013909
25125.020000071
19723.7850000338
24561.9000041222
26870.644984683
25000.0649830047
27388.4349891117
25639.4549937625
26092.829997452
24226.3400039508
27173.9949877415
19680.684988955
22269.015014569
22802.5450088213
23620.0799970571
24023.2950112085
23853.1299933502
19892.625002529
29210.2049906491
21905.1899883713
23260.8449867828
25719.9550006473
24110.6349911393
21685.6649889144
23240.4250036688
22337.4149909324
24886.874989782
20373.9750022225
23150.8100011871
21504.0099878026
27528.1400092764
23946.0250032976
20278.9649994313
27014.0999984725
22291.6250035828
25145.2749868672
26649.9550008191
22877.7999934449
22793.5899940117
24365.2050010974
22136.8050023308
25642.0449977158
24696.1650092532
24006.7749945222
25970.3299911635
22962.5950000542
24214.9799845561
21938.1799931388
27717.9650050743
22913.0049939626
22750.2399876548
23714.7299793796
22164.0749912548
24569.6549805155
23316.7349892138
24131.4900040297
24793.6000030967
24475.5400101764
24399.4149968429
21238.4950031979
25725.4250018916
22767.3400078514
23170.1800015066
22268.6449837585
25699.839988518
27631.4300022076
25352.5299994691
23677.5150082684
24300.7799974643
23976.2049764544
22899.5099986894
21930.2950085655
21188.1249992368
24318.0549985411
23990.4649992442
17902.3199997448
21515.6900247112
25205.0600083098
22643.9250097617
25193.0150257722
25519.4949955748
22851.8549996006
21743.4850060746
25824.0250137406
20411.3200132804
23305.7049934263
23831.1650014335
24222.78999317
22139.2450030865
26817.4949924415
23163.354995164
27482.2450028113
19616.2199969124
28584.5650061199
26984.8100238929
24919.7699965783
25816.1500029271
27813.8399912165
26526.0050025098
20968.8599878546
22741.5500012685
23876.2100011138
25731.1199976248
23324.2250069978
22188.4349846543
24150.2249900938
26882.7449974057
23276.5050037343
21005.0950016215
23332.5399940682
22879.5699919906
26954.3350012226
21911.0900042615
20457.9150017914
22036.3599890393
25096.2400000594
26662.0750076199
25585.2949969603
21511.3749931187
23261.7299988584
22845.3699967894
27672.610003172
20732.9750060912
24982.4400267475
26164.9650109793
20706.1249989711
25903.3700031656
25553.8100033428
26269.9600115083
22990.9150108476
19861.5550038478
22852.325012075
23684.6000217237
21056.2950006619
23074.9350046325
26042.2749897891
21320.230004321
22037.2299843632
22670.0649896408
21508.4949988276
27079.8100047379
25713.3949988084
22151.275003131
22381.7500027886
23900.7500000147
21241.7399767996
23041.1200011284
20651.1149971972
23527.164996397
26545.0249974872
24989.4800038047
25001.9449977488
25090.4300016547
22752.8200187789
28355.0450048469
24026.7199957976
21925.7650139758
25527.8250214506
22820.6800078709
27421.974981589
22112.6900126386
24912.0900000879
27224.3649895359
23444.6549931611
21357.070005867
21287.610001805
24450.8449916025
26970.5000032363
26409.7749896972
23848.9850015799
23893.0000046198
25446.9050003286
22934.1399992593
22761.1350103919
22705.5949957888
24031.2050054645
20124.134996254
27994.044983497
24373.7899995531
28940.8900105504
20196.8500219533
23149.2799994173
23494.2550037407
24872.4200034968
21044.4850072877
24438.30000387
26453.7199926532
23825.134997892
22695.8899918317
20814.2650084628
25910.1550099173
24612.3599880065
21029.3300051712
23074.8399981923
26280.5100070944
20925.5749962757
24710.4400247685
22114.4200005614
26023.6100096626
25958.3999916345
23392.6350016366
21930.9249872223
20706.5449945222
25453.2749975405
25013.5750238194
23212.9250039419
27230.050006781
21602.4700040491
22443.0449935517
27584.0949994412
21140.8300136658
28240.9349995626
25472.6399980555
21621.4499894357
22380.1249958271
21215.7899774588
25143.5049956557
22096.4849984692
21936.7350024524
21601.0149935809
23265.7950016614
25481.74499872
23490.2350199684
25298.8050051213
24746.8849884497
21747.7150011593
23749.8950234195
26884.9399927203
22588.6200063555
26999.9700084676
19262.4500030299
21663.1499872385
22827.6999949527
21621.79999044
23953.7449993223
25564.9950016688
28817.8700024229
25257.4099883877
24375.1950149872
27522.2300148251
24025.2249963351
20739.7350213425
23585.3849948104
20733.0100082766
25932.1449981122
21114.5950043117
21192.6349874255
22894.7850093961
22271.3400056086
22561.7049973948
26009.6499896614
25357.3649955111
23979.9149826199
23123.9999993651
26285.7549999508
24412.0250040878
24509.5699916226
28443.7949841099
22201.0850124944
23857.1900168255
23671.1949861314
23952.0199979155
24784.2050061563
21824.8499977266
18945.38500379
24019.9099831063
22545.0100205322
23917.6699973785
24706.5900054321
21533.2850001524
18665.2049997782
26035.5350140815
21383.5750013625
19199.6950102743
24776.7999938007
22872.0600122318
24793.514998892
22787.1149959938
29137.6949990338
25631.8649977243
23242.9800061102
23293.7499905775
25918.9149882989
25201.9349967428
21914.5250077378
24465.9799981555
27097.0700198411
21766.6300032679
20551.1800063695
24518.9999998426
25695.2250044335
24165.5999828682
20943.5699926037
24623.4850018006
23073.4999815181
20484.8999998914
22139.4000022536
22382.8600029679
25534.9650112216
25849.679999778
28314.0100140497
19855.0799887411
26241.2799941854
25455.1849825906
23373.159988618
20965.0750092915
25423.7550029527
20952.5899960571
24024.120019661
27060.3050028286
23722.2450021047
22906.3299909024
24425.1199865714
22424.5499781477
27858.8200029679
26162.6399975796
23563.630004395
20938.8050097483
22577.0800000946
21079.8699998369
21689.3300189138
25188.1650038909
22677.0549962795
23305.9649871876
26461.1250064715
25961.8149949583
22177.2549903684
23373.2549974025
25890.2799809189
25912.5399728965
21492.5299985004
24382.9100019569
23584.9249946815
23442.9199982844
22582.2750062047
29435.6949783047
22052.074996399
25954.5149962333
27770.5100026694
26169.1400151955
20982.9700068664
26464.3149882806
22679.9649908412
24510.5250032113
28614.1800059695
25086.4149927827
22252.7099950826
23769.5650028228
22205.4600065344
22245.7949943065
26413.5850217904
26887.4399943356
22567.554997521
26133.8899936568
23504.0450112827
23003.2000022067
25070.4600011085
24436.1049965206
23690.764996105
25838.5749885221
23400.600008615
21748.9600022621
26876.5000196102
24158.6549961409
21830.8950102984
23838.4400053474
24052.5099964228
23259.6399953268
24465.0750218828
23782.9000082228
22328.5500023279
21933.5150147525
21338.5100014069
25358.1949909714
26501.7049989926
23094.2750063106
21906.9399975738
27272.9749924247
22823.975014682
20808.739998788
24632.954993932
21016.5050051303
23998.234990173
24596.1550026471
23212.2449975894
23709.859996103
27550.3500105473
25498.119987923
22653.9550012311
26899.8849999027
23682.5850037069
25415.9899843107
22986.8349880509
22753.2349957187
22017.2150056679
23602.1050157174
24206.8799969598
23497.3399990366
20794.3549965383
24217.9900137447
27124.6049928383
19046.9149963427
23258.0699958937
26666.2249819341
23517.4699995024
26050.324999311
23672.4299939773
19958.2300036241
24918.9749980911
26736.3549943266
24571.5250102226
24741.2749994155
28536.8599978882
24366.7949910636
21153.5600001807
26103.5099983746
26503.9150015535
26157.9900063368
23172.9549961145
23547.3750151941
21668.8999997484
24947.6050160024
22892.5500080006
21878.6349869146
27780.8199901516
24731.0399824088
27519.3399991433
24356.6850192196
23305.2849944426
25376.5650072822
25254.2050086769
26831.5799940653
25005.5399999551
21011.4699934414
23312.2900194852
24108.0649994547
26261.004997236
21681.3849979234
24071.0050051541
25655.6849925897
24104.9849984287
21800.8250073477
23272.1849867267
22814.4899966271
22790.4399964251
20470.8949985506
23955.3149962619
22278.1999993392
24030.8200066683
23695.5750070441
24768.2599943788
26491.2800003492
24751.5599910695
24333.8900012589
25777.4550049035
22782.0350156289
24932.9100062001
24530.0449869726
24460.364994776
25982.9300001394
20956.6249966662
23639.0750031032
25234.9349893266
21047.0850088289
27989.9550003216
23119.7600032841
26831.7550036004
23932.3100055959
23174.0549988293
26203.104996066
25584.744992913
23154.4450038507
24385.379985224
24811.859985166
18875.8200060136
26055.4200019792
21552.9149921466
22320.7999974294
21237.6500117744
19970.9799969203
21837.8550008464
23351.3450000816
21092.6099846223
22161.9650126514
20094.1149928982
22106.464985285
24261.7249911371
27709.8149988119
22692.61999746
24289.210010972
20775.1500125818
22411.6849998882
24009.4899908795
25866.9250069463
25379.1100009617
26664.4950008343
24019.1249971612
25217.5249953548
26288.5949978975
23629.3349995747
23314.6399948357
18332.1950185105
21065.7949955673
21592.2200209011
26231.3399947128
23779.1750005132
20281.6100028176
27634.2799816588
22615.8350003718
26035.1900088256
21989.1499958559
25413.3349997664
22753.2450119111
23368.9150170805
22985.3949997775
25418.8149878394
23856.0200003124
23963.2999976677
25132.254988489
23395.65999588
22600.364997223
22900.6249800089
22879.5049945991
26729.8950042264
25047.259996752
23483.6600087738
24283.6400020933
21545.245010837
20436.219999951
27777.2899879703
25224.954987811
23243.4099990884
22112.2700084606
25801.8549905267
21799.574995529
25201.0250095043
26551.8149990339
20699.2400083484
23351.26500575
23981.3299986375
24143.1900078824
23001.3800043211
24080.3350006766
23986.5899927455
22560.5899936068
26084.9150069346
21059.6200141821
22027.7049722873
27269.8049984911
26071.4049855089
23190.6599782119
21824.6800005224
25031.3250013093
24212.4349969297
20097.3249920083
24882.3100003405
22808.5050054202
26026.9099942074
20796.4700082746
22141.3349953555
26850.0099936243
23399.6100095138
26220.3199814031
22678.745001158
25840.9850139518
24319.004986753
24264.0050063445
25111.9449934459
22453.2199963158
20637.7949913722
24232.5650157298
27514.3049930753
24485.6150066017
23840.2500186294
20144.1149990148
22517.6449981395
23130.1500008409
25895.6200068938
20680.5050020384
22508.5100217207
21713.1599940718
18828.1599924127
24599.5149872883
23167.1950000527
24310.3500004981
22404.7349825221
19507.0950040878
24512.3849883641
19312.6500355513
23103.1450038978
21022.7549906587
22920.8499955327
19997.2799992327
22347.2050076881
22783.2999911134
21836.3350077596
22720.7499978808
25826.8799864337
25450.2549955577
26031.6199840037
23869.1850127281
21707.225011862
23835.5999936445
18190.6550077628
29852.6950016449
26365.7799897442
24410.9749994443
17680.7800074178
20936.0499889916
21753.0149933458
19975.7850007555
21526.5949990782
22959.2999905301
23655.4499913245
22905.6949961775
24427.8399994001
21408.4550019552
21948.9399941548
24909.399996579
22219.6250068913
24069.2899926461
22058.0100078848
27230.9000110964
24173.6250011635
23016.6949955598
19129.565012879
22339.8349994682
26476.1599978092
27189.7249951679
20888.6950066229
24805.6850040907
24981.9700095471
23659.3549992631
19102.7600044044
23246.5349956576
22534.1799865449
21119.1650088702
24865.6400041904
25062.8449910984
20678.4000025764
24055.6450066715
27218.4949975036
25565.1350045819
25644.9750025519
22923.1699973044
24097.9900028966
24313.3700010965
19278.6299917544
25001.804992934
25836.4899943558
28310.0550081668
21859.2049975911
23170.1850318862
25462.7100140401
21380.2749826864
25687.4750081248
24453.0850149598
27720.5749974414
22015.5350054223
23852.8550017349
21314.9499967994
22680.1800007166
24858.3250030827
21254.5399932939
25981.6999954705
21971.93999867
20364.8200104537
24763.560000876
24883.9449983744
25084.0299912291
26580.3550008258
21985.8249944637
18975.019999047
26619.8799925128
23263.7949962467
22828.514989469
22413.5249961575
23242.3100074257
22589.5899947935
22257.0850065489
24444.719993752
25777.3549983626
22391.5900029701
26842.5700020383
22739.7350079363
24533.0400119909
24894.4999992538
27254.4250013337
21768.540000489
20616.9999932823
24005.2200061119
23692.2199945585
23365.814984129
24111.5950042577
22039.3650019187
23456.9450048732
25104.814995735
21170.6349939248
21589.6149876702
24383.6400002763
23820.7899826565
26890.5750105451
26667.8600093587
22680.3849994639
24035.6100051152
21984.8400044446
21912.7799869613
23979.1150052873
23783.5400079988
23630.2699908504
25062.7249843174
23568.3050033476
22892.8899920888
24090.5499940037
22436.3000022452
22306.8099907159
23325.8150011122
22357.0299949907
26035.9699888004
26974.5949993483
22656.7399908935
25676.3099972506
23095.8949953447
24416.8099868915
24459.6150041891
25649.3700027552
26297.0650191568
24684.7599820382
25442.4150001043
25393.8099814625
24331.1100062944
21484.5500014976
25808.2050058785
24319.1249983422
24473.424979599
22667.8150022161
23572.7050064299
28268.039985445
23877.3399990681
25449.3450027835
22501.789991122
24066.1349913865
20487.4449897144
22070.4249900914
26032.5349927105
23755.7149928553
22366.0750005397
20507.654994027
23803.1600111234
26325.7800006534
17986.6200016527
23126.5900005784
27490.0499879415
20517.5249981013
25293.2850193553
24770.119988054
24388.0299945768
25576.5350138812
20401.9500008649
25710.4800023565
22299.7450091578
20251.1350022871
25650.3650132014
24631.4800111708
22921.7750051843
23069.9599911283
25960.9700000745
19303.2900060444
24459.3249998698
23414.5299970977
20718.9350041985
23069.8950018365
21299.9649986526
23410.6550054394
21964.0300135619
24692.9250127472
24960.7799890456
23064.614989345
23758.0399979337
23314.0449980727
22207.8150034487
26979.4750065713
23729.909993059
25622.7549937572
21557.3049887931
23538.7299976721
21853.4500094077
17880.5900028714
26844.5149958362
23919.6099992371
26159.8650090388
25687.7399831449
24736.6699880805
21128.6799921348
19444.8950038902
24488.6949908581
23751.2200181398
21598.4449848561
21848.1749981672
23063.2749910716
22595.2250095029
24100.3950066934
24118.1950186002
23020.120005853
21343.4699906491
22508.7600133796
19162.3299897909
23899.5999959276
24182.8400066397
26085.2449913174
23357.8000061722
26092.8449927706
25076.6550067984
23397.3749830215
22517.2700041803
23893.6950120671
21471.6099986236
22660.1449997351
23689.7699928759
20564.7549830041
23583.6949962602
24135.3750054799
22750.8799968237
23058.0500067447
22723.0049919882
24606.384989751
23872.8350018829
25146.1100041339
24469.604986885
26267.9450000931
24920.1049946691
20866.2449841872
23302.0800042108
26683.8400077444
26366.7349904808
25328.050009056
25155.3300103799
19585.2699912406
19113.0450001962
21046.1449975664
24987.1350173636
26943.3649974996
23533.9250170242
21203.139989912
25006.8050128965
23726.7299967424
23655.1700026962
22792.4349979699
26750.8250086729
23482.6200020409
23724.3999969703
22674.5699933516
23904.9899981082
25087.5399992506
24443.2800026941
24957.0500095058
20650.8550023443
21344.4250063207
28627.5399936481
24669.8850085812
27678.8499897751
24700.7250000356
22760.6950063268
23426.0150146108
26531.1449991729
22096.7849914809
27026.7599891764
26416.9249911257
24336.20499384
25712.7700001684
21706.0250069533
21696.2150134479
20398.9099879882
21675.0399984743
22490.980024569
23146.4249955075
24046.6400025361
26188.9800026636
23950.3399876007
23415.9649979121
21709.9549816414
24164.4899896779
23094.2800024647
26596.7500000019
26932.3049892309
25001.0549960225
21827.4499859313
25627.4700025119
23101.7849932103
28200.4500137663
23450.3500020618
22040.5649878796
24221.6050035425
25528.5900042555
20994.0099910682
21234.2749907254
21687.020009604
23214.8250030188
26961.6250267383
24719.4200141332
22465.9749968673
28377.5949652444
22110.3400191206
23381.8049941268
28201.2050055458
20833.0300118201
26386.4949972812
27500.219989799
24939.9950091318
22948.9600082762
21737.8999919727
25147.3249965333
22757.299990145
21873.049988528
19360.6900028072
22967.9799922866
22839.9750066674
23206.4849999873
28764.5650113756
22081.8999915421
25013.6149999232
26881.2349987599
24155.2600011085
25423.7499932008
24860.2050018972
23681.8850151596
22935.7100159483
26132.0349813075
21679.3200055336
21904.6799884422
23636.2949889292
26139.8400087327
23371.8049821132
22445.6250045394
24173.2750023389
22384.4899889545
28681.120001117
23823.0500142789
24609.5950135733
20341.7000130394
27439.8750046722
26429.9149812604
25889.7250092961
22429.3550047802
24586.0749971713
26340.7550029245
23261.8649897395
21460.855004235
25357.4300085337
22645.7800127127
21645.040004282
23372.7500035389
26141.2099966157
25369.7149980091
26277.8500072265
25341.8449878669
20770.3300032951
22908.02998448
20416.8050164269
20119.9650061552
22628.9649891348
23965.92999074
28817.4800087232
25888.3649959148
22074.5149925305
24393.0700036282
26953.875000429
25761.319990502
25368.4500159574
23599.4999986753
25579.1250075463
25306.2400073438
24696.2699971888
28102.0200124532
26630.3300025787
23586.2949876478
24741.0250088731
22325.9400016301
24254.7949989211
22242.3999927666
26117.5999788457
23398.0550094073
24607.7300028795
19492.1149929038
19675.224996753
24663.6600070252
25424.7099931508
23002.2699994917
22802.6700056136
29047.8049985064
22896.6850125473
22587.7550067597
24257.4150099299
19945.6150026466
23605.0300243123
25229.4400012875
22729.6099994722
19282.0949927503
17879.1150010001
23376.9700134772
22813.3050050039
26877.8899890212
23531.955003798
24857.6399991034
24190.6500058734
20823.3350143449
24378.5949834423
25514.30498955
22247.6649929278
24151.2450075918
24670.8100092943
27023.9050042965
23174.6400094348
23622.4349910858
24304.0300061107
24505.9450112842
25638.7499829126
27252.38500121
27483.5050088228
19957.2200140785
27525.6699958973
23366.1100021254
22816.9799983827
23594.8250003888
22469.3550183319
18946.4450225419
19593.7299951374
25314.1849991536
25822.9499964357
26040.1049851234
21688.7800004137
25750.1600007648
25614.3100112008
22552.2549973548
21492.2050018104
28762.9749967845
28192.7199961294
22706.5950064402
21079.0800052423
18903.9399972156
24679.5400134729
25413.3250173486
22420.2900013828
19887.444989224
26551.6600105164
19857.3350040517
22018.6399987684
20623.079998055
24651.3800109903
23866.2699926702
23805.3450074829
21825.9499866806
25798.5450100048
27693.8800060973
21618.0149930059
24344.0499950924
23833.9700044042
26467.3950215504
23376.9099862758
22541.0700113862
23334.2849956958
24574.225003531
23017.419999866
26151.5199811148
27987.3099913867
23040.6999992687
25211.1299971528
22954.6999952041
24875.6449861382
30752.7300061414
23357.0650016221
26329.1400102628
23691.6499945193
24945.025002694
19793.3699933341
25863.8600105982
29021.9049991696
19458.0900054211
21035.5450065308
22681.144991647
21588.6350184582
24098.7100105309
24432.6899947627
26386.3250125949
19698.5000052056
20646.2299914521
25066.0549929722
25531.059992797
25256.4400068934
24864.0850025299
22245.1000044188
22530.9549971025
22306.015015773
24466.9499986026
23959.7149854466
24844.8900064798
23076.7050141485
24251.1150108898
23922.3000001276
23737.1150038044
27687.835004047
23036.979991959
25263.3450027755
25334.2999909127
19267.2600007337
25522.7350065699
21842.4549990101
23364.5100060687
25422.3399962808
24157.4550104783
20802.4550011021
23936.6750068158
26465.11501711
21344.2699928048
20188.8800103681
26080.6850037919
22944.4850004687
26306.7950037229
21015.8050086165
23683.5950083017
23995.2450077595
24671.1550033416
22954.1199971682
22517.6249885873
25237.0649979806
22077.0500106046
22575.989997685
21452.7499967113
24442.1099945167
24254.985004587
23559.6700008943
20447.8400017582
24099.8449923529
20855.2600096675
19571.9650101084
22545.464990218
25792.6850077291
26221.0300016988
27256.0300033639
23301.9799859123
25553.6200019371
27372.3900140404
24005.6200007785
24426.7749979194
27151.0000127223
22960.3199992855
23682.2200111356
22960.4449996479
28896.8749960202
28248.6799921009
23162.9600046619
23273.2649821603
21334.754992648
23824.8950058301
23904.6149932932
22860.204998976
21539.2550032381
23804.7500123968
22831.5749963569
27910.1950095908
20782.7800001574
21617.4099877377
25172.6699885301
26021.9250139804
22447.1750036976
30795.335000715
22557.5350212208
26801.6800010307
25304.3499971917
26340.2250059602
25616.6950030529
24661.754993154
26232.6749934577
22947.3500087433
24366.1749985649
24872.9449950894
26217.2050142647
21708.6500090777
24482.5200050568
22403.4349988722
26524.4500074149
21374.0800004639
23586.1299975264
23456.2299999081
22217.1000018755
28037.0499893852
24287.0599903951
22029.1100011044
22705.5300081503
26292.8800039496
23144.4650043775
28060.6799950758
21941.4400108568
26377.7249985225
23202.2799949702
23302.0700089439
26417.8550009364
22935.3550036874
25238.8100038605
22570.6499934647
24773.4800063274
20953.2500070281
27365.539993261
25490.0349991324
25554.9399946475
24291.3650092852
26763.6399984646
23866.8049960597
22900.2950174017
23005.884990954
23084.855001318
23568.735005361
25356.4900097074
24573.7050039119
21019.5350015695
22285.0749983008
21978.5250062521
22421.350004999
23938.9849916957
21200.6049877433
20538.0249951239
22678.8999947291
20858.5649862734
22725.6600084538
25365.5650034822
23696.534999079
23167.6950035091
23062.7800053032
20456.3500048933
22989.5650059341
23301.4950040339
23934.6149957597
27219.8149887107
25695.8500160272
21876.6349913522
23968.925008679
22775.3999988877
26216.1100020588
19115.5200039021
18391.625003066
24917.4349946128
24139.5599902377
28147.0849899006
25823.2650178971
21777.9849960436
25415.914988341
22118.395008856
23497.0399831935
25668.7499802293
23687.9199977589
25566.7799881455
26698.2949928764
21619.2249920161
26350.3249852113
22630.4550096109
23753.3850065613
27162.5649872354
22431.9800109391
27217.2350118886
27655.3850085316
22702.2350033456
23676.0749983143
23116.25499868
24217.6349991658
23271.3900103109
24016.2850066717
21152.3100052656
24988.1099854135
20809.454991828
22924.5600366076
26893.7600071155
23491.0750053152
24824.8950011696
23478.4499967983
25187.2149997165
21920.3499820258
26011.6750075072
23584.1449990831
25789.6550065835
21878.269997322
19688.4700017423
24651.0549873437
20214.9349989109
28116.1800083652
24592.4650049293
23315.2750083972
21476.339994425
23015.910011939
24572.6999958365
21451.3399989992
23666.415010256
23626.8099937621
25671.9900093775
22887.4899982957
28546.2700103129
24199.1049984104
23027.7749939297
28493.2099888332
22881.9449884793
20040.135000906
21874.5849968973
26459.244987377
27002.654997233
24729.2249899362
22818.8249868128
25119.6000006454
24573.1700041892
21064.3950028126
26540.5649909388
22772.3550074586
23965.4800058955
22021.2349923616
22114.6949938551
24830.5349973494
27118.9549959849
23415.7350074665
25308.6800028291
26125.0949953995
22219.7050017311
21205.7400074117
22882.2149843021
23540.5700160828
24186.2100071923
25095.2450096728
22354.25999874
25293.1450015356
25225.4649839646
25149.6600014325
26148.9799982694
22006.5399935464
21669.8099978683
25454.2399915345
23452.9500051721
26969.3000060304
23836.7499870235
20833.6249850185
22045.4250052891
21423.8900001096
24537.3900006325
23885.7300030636
24791.6150029758
23238.2300128548
23361.5299847773
21200.7699880064
22609.2100155175
27592.9450152391
23500.7950127805
21890.065012023
24250.2350046122
22287.3300009558
21454.5199894693
19038.884991807
24045.210009544
18845.1450084781
24425.9650011663
27939.2550063284
22418.4949938254
23216.0500093389
21212.6799920998
24749.7349974599
19069.2399978589
23306.8699850404
22909.9750054164
24949.4149961158
21195.5849964367
23156.7099940414
24842.5349992099
23139.8650006337
23496.0999952331
24911.3249897788
22104.0149934147
23331.4600046882
24677.190012653
22745.4700185938
24820.6100014589
20076.3399969765
23062.1800009467
22751.1150005814
23080.6750028143
24428.7299967031
23497.740008106
23364.670012463
24456.9149989344
23313.1299946724
20045.0049965816
26291.300025395
22431.6449916064
26379.5350037338
21484.3649994666
23995.0999929034
24611.1200100872
21300.6450108432
26102.5149904927
21913.7800050674
23879.8150120708
25828.830002486
25286.720003236
21628.1250012498
20266.9450045713
23628.3250034939
23710.7299984405
23732.8299989265
22702.990005877
22337.0549931165
20827.5450083324
23307.4599939953
29550.8350078638
26895.309995241
26408.4450028935
25198.8749865133
21550.5200120867
20135.3599902685
23537.0699945604
23723.3449954809
23020.5250080535
22319.1850014986
23556.9549988199
26677.650012277
24102.1800115432
22326.5750054898
25293.4300008207
24722.6199962989
22684.0049947035
24922.8300075147
25293.60000331
24056.4349988966
23863.9950050514
22309.4250013601
22317.3000037973
23236.7750052121
22903.9699892842
24376.2500087215
19930.3299923267
23104.6899970198
23177.9500052063
20201.8399959642
22098.9349928
27432.1699969419
25547.4300045709
23972.2599936428
21942.9450065637
22178.6049934514
19840.1199937154
22230.8900000101
27140.9899937988
22404.6349985229
20590.3350093225
26884.0699926013
23002.6599879463
28229.5749957592
24001.5150103044
23253.0400054366
23064.1049946902
24221.16499929
20555.8699955905
25145.7299903758
23477.9650113044
22745.2249988844
24065.3849930475
24164.1999916881
21239.9200039994
23537.0300008163
22193.2900139261
27180.5700002052
21356.2849956466
25537.4350157129
20062.9649946028
25547.9449930894
22197.5849887873
21672.2750090372
25160.5200059591
21593.6150079764
23417.5150064882
21207.4399982244
20947.9650076762
22197.5950067753
21605.2449847611
24475.6000036637
23892.5199933206
21928.7599899722
24741.8899918214
17255.2800066196
25122.0849994589
20708.3900019054
24097.980001436
21290.2750161455
26491.8649975345
23547.2399956659
19433.6399873561
21797.3250087004
23121.7949990369
24017.4450019239
23061.554999467
28047.9050082862
23701.8350191007
23342.4049918498
23144.5600048745
24082.4400025886
24264.584997674
27061.6999937168
25641.9700064167
25891.9399961913
24613.8549856022
25476.7599997276
23726.6850012874
26882.3149992577
21729.8449997768
19695.9050144646
21715.7449840972
23604.0650172858
19510.9150123377
20422.0750049352
21602.1099945856
25108.6349947536
22672.8699949309
23913.6100147231
26433.3899848828
23532.3499836572
21920.7499913287
24355.7299908942
28179.109993894
22236.2849988242
22049.0700039461
23578.9250031043
23346.5250121403
20981.5299990394
28465.1800056643
24446.1349913691
20946.100005832
27787.904992791
23499.624994901
25845.515003904
25845.4350014987
23965.0699983216
20651.1449981455
23284.4899925711
24088.22499638
24872.075031044
16986.1399899013
23753.8649919758
22379.1900043271
22882.289995498
25229.3200052683
21807.0299994166
22711.4949905877
21732.1800016535
24422.1149906595
24114.7800018406
24551.2600135023
18466.9199969999
19324.7050025952
23245.029998036
22074.5200027972
23121.2350027598
23447.9550015508
26704.665010977
24614.2049936697
25203.8149989707
25123.399995595
21325.1250046568
21780.3349863953
24522.4749921293
20954.0399843869
22645.5299891012
26172.7300101731
20731.3150019929
24593.8700007189
22986.02498936
25828.510006615
24620.580006931
23595.1450073661
21310.705015175
24385.1700006877
24166.2200057776
23983.4950080123
24746.7649919726
20813.0550151253
22036.9549973186
24986.4749913118
24125.8499990976
26096.0350116207
27440.8849962583
20586.1300220782
22879.9449964619
24800.1900029345
23096.0650079649
27367.8999900336
23048.5749831416
24005.5599868977
23487.2200087131
24506.9450047093
25616.8649960333
22702.6299847267
22489.2599929019
22023.9149955282
24399.5000035595
22343.94500089
20819.9700061085
26350.6800002995
19887.1399866883
21549.3699902275
23929.7099989668
23405.9350178287
22221.7499881997
21191.5249930832
27339.919998504
20842.8199931858
24528.7699998706
26618.6850054548
25827.0099943815
22810.0850091414
24390.9200061918
21518.0099926044
25309.6550179458
23289.1850140297
24707.464999003
21197.2650091352
22972.0149968183
26055.310007371
24184.2500145885
24172.1699863125
23336.3050005964
23730.9250011968
25667.0200019851
24540.4200022697
22343.7599947453
27519.1599976982
25030.6499806046
22625.2700004915
22768.3850012945
22490.2300061401
26718.3549977616
28025.885002706
21392.0349930665
22019.6200132425
26892.6349956787
23209.4800096155
28996.0900088028
26314.4150040993
20717.4750097543
22557.1150126643
23567.6499885321
21643.239982622
24084.7300028957
24402.3899877526
22179.9099970626
25341.0500121156
22541.6750065017
25760.3250100696
23517.1549768439
20673.4350029926
26271.6799839537
28456.6599795278
24145.1899930282
20316.3999981165
23129.5100124946
22386.2750046249
21827.1449951755
20436.0250003872
24835.55499665
24413.6499987376
23756.0449847083
23422.1949939149
22739.149998056
22941.7649985586
22148.7600001638
25020.8199942814
28754.5699950859
24192.0850188091
25571.5350032376
23947.6150091672
21531.0200088862
24515.060011416
30337.6849991146
22379.3699954441
26595.2750003787
22394.0399950161
24565.4399916434
24416.0750011061
23149.7249987239
23456.3049946823
22982.8600019554
22835.7500088203
25228.7600066854
25439.4750146456
26201.8999957382
24839.4649998234
21835.3599964834
19887.3600112052
20969.2400077785
27313.3550003328
24000.8349891381
23835.2699994956
22136.4600066184
26772.005000261
25484.1049985053
23686.7200064131
21361.6700078318
24649.4850119092
25292.7050161974
21829.1649841231
20926.3600037084
21874.2600075873
26051.1799912842
23635.1900077724
25693.3699996022
19950.1199874217
19992.6400090291
23789.2700010298
22864.1050131794
24516.8849926656
26037.8850132319
21958.3449905133
22615.2049836802
22323.870007091
26136.0449958718
23033.8550084662
22600.7550010686
29070.8999843807
23605.3350086992
25458.7700115703
25178.8150086586
21549.0749977336
21606.7450030614
24664.8149954356
21612.8149974468
25369.7450066683
24356.6299985677
25079.8549999002
21102.6500009836
18935.5799999211
29379.770000505
22914.0749974129
21237.2050074157
21011.5950149372
20383.0899918691
21162.2249939954
24038.4300132596
23367.0699994747
21115.3800012395
24125.6049949215
21933.9300065153
23964.5450005312
22640.8950062569
25675.3449973043
26058.7450109283
21271.0049906869
22665.7349971514
25446.0699930042
23271.969996904
24250.9700072301
25447.8549948395
24676.815008447
26318.3250069291
23518.8900095974
23703.5550110419
22860.6750117728
21908.2150129924
22090.4899916601
26234.8200021416
22434.4950013057
22423.8100111851
23668.7899882611
25838.6199942275
23585.8899863118
24270.5549876108
22354.1650045181
20672.8649929129
22044.0699885977
25901.4550194857
28477.1550131012
22348.8499833062
27514.1099894277
23884.0300014177
24603.9699922567
22125.0099929357
21480.7650042661
20854.4000059523
25599.874999414
27806.0199878835
24307.2350208745
22999.0450023902
23011.2650060188
27353.1400253857
23636.7850128081
24939.4450076165
27423.7500089306
22839.4549886764
22311.8200105747
24738.1099916617
25811.0100038758
25369.629988641
21227.2549773952
22140.3600099171
20605.8050038058
26331.5800191462
19273.5500000448
27037.5900084004
24607.8399943517
24865.1199983319
21618.3850016496
21799.9099971631
23559.5150002455
24113.1500040905
24375.7900020876
23617.4849915503
22205.524988492
28025.3550094018
24595.9149949406
25781.2000009179
24016.999995885
23756.8699918846
28950.5249912306
23389.345009563
26476.1099999577
21722.1349853211
24658.7750171502
21157.8849938918
25016.5849837046
22023.5300193457
22843.9400011469
26361.2100072769
23871.4949808797
23870.3499989737
24554.0349989524
22643.380010661
22612.2950058941
20418.2250090952
25720.8450083797
23194.5949910375
21856.3999928369
25692.9700170519
20763.3099991724
24372.7999828417
26788.5700125233
30017.8999965969
21074.8399884255
26960.2500022086
23227.9850134426
24700.5149991561
24890.4000000632
23165.0050130495
27004.1799805884
25815.7449870363
23524.1149975707
26494.6500077869
23769.7999951141
22171.43499982
22331.8950019535
25027.2100032168
24938.1299857305
26668.7249879101
20991.8300116471
22564.0899966249
26816.9849870873
22847.7700015
23138.3549992888
20821.1199881318
23474.7699984064
23188.0099906187
23670.1200079203
25427.7050119153
20718.5999934252
24313.4450210999
27020.5449884941
25381.594997488
24204.1350036183
22173.9349982891
26410.1200079632
20743.0749993531
24957.3599881921
22101.6099940329
23467.4950046295
25304.0099941688
24964.7400201955
25137.1800044123
25333.1850002123
26988.170002941
24624.8350055718
24268.6249888227
23792.1999916974
25596.5050010998
23526.3899841749
23750.0650010335
23698.1400108389
18568.4299801101
25615.7900037771
25804.6599901435
28000.3349994388
20741.3449899158
24013.464994014
23085.0949934926
23717.5350085533
25068.4849980425
21376.9350132537
22510.3449850432
22350.1900008429
23622.2150061412
22449.2100063942
25944.5250125773
24728.9500159072
23243.7699967554
23610.0550260677
24860.2650089299
25033.2999921674
24026.6550083373
21109.9499885472
22248.5749937063
26098.5449995971
21649.5699871297
21013.5800096339
23849.0950038915
23358.2850082098
24778.1400036347
24858.6099814504
25280.2099924361
19878.7649938304
22260.7699860153
27428.7550122121
25770.0699951508
20263.9299942909
21852.7949991513
23319.8300067866
23245.6000108819
22247.0899953997
22687.9200213468
24345.3699809436
23778.3650016757
23911.5099960548
27293.1200107797
24027.7750045764
27946.6799828855
22920.0650069353
20812.7399940332
24942.5999972651
23413.14999252
25163.5550062653
21797.5349988907
23161.3300135968
24135.7149971104
27522.9099851027
29885.3250177587
27918.7600005399
22253.0449999929
22116.5800068364
27673.7350017836
26538.2600123422
24031.8400004923
22038.8599982669
26237.6449958517
20801.2899921956
23694.1850130917
21159.8550076113
20710.5250048153
23518.7549997483
23374.2449805487
22523.6750009586
24401.0299855528
27169.3299966511
24312.9900055055
25635.7349945102
22845.6600069909
22999.9549956124
25266.8999962809
25765.0100014927
22687.0150032176
23752.9049961551
23688.2700105938
25335.7199940968
26766.6849968819
25226.4700117172
23414.8200102039
22068.359988838
25035.8000081069
23981.9149910707
23577.5500066609
20756.4449991253
21547.650003369
27526.2549872578
24964.879993455
23550.0449985428
23937.1849882966
24197.5199981174
22299.4350026147
22718.3649912886
19896.1300015775
25445.9499910213
24093.7799890735
24406.4850034455
24598.9399856109
25661.4400046568
19955.8900075573
21823.7549920732
24202.2050054919
23267.6249860667
21180.7999849031
24263.4549882122
22719.8599980375
26041.6250098252
23440.5999925295
20922.8900047647
20770.3450199168
21192.9099886918
25821.4550026399
21228.4150003558
21867.9599949917
24096.3249943815
23782.6550074623
18462.7300126597
23089.6149957119
22752.2350017277
26236.6900038461
22380.7849990241
22320.0699981314
23529.0250030717
20098.2699925944
24726.0149890183
27086.4150130672
19795.6649879103
24444.4950093557
26909.0150041846
25442.9350009774
22911.8649974084
24804.6150182514
22127.0549939189
24724.9749924376
23464.6599758401
20679.1699994192
26263.0900157779
24662.4800159931
23309.4649964159
26322.6400075393
28160.0650062994
22961.7149845017
24004.94500014
23519.9449938904
24832.8449996273
23107.285012786
20551.940014319
27499.1850061442
22101.6949916547
24729.6000078055
23505.6849816055
23374.8850066175
22876.9150097109
21473.1749987877
23227.8250099764
22381.2750030661
21153.4799993862
23460.9449799852
25530.5249942606
21634.2200030945
22326.6350014762
22629.5099788201
22860.4599958663
25168.4699869651
23889.4450092637
24933.0900030881
22393.0349945282
24881.6250061858
26052.0650167246
21211.835016103
22365.3350026677
18854.9399951375
20027.0249943116
21902.6799953298
21455.3500152011
25088.9450033545
24497.1249919087
25898.300020162
21928.3349933322
21085.4499951629
22617.6149883089
22279.1449954098
21100.5499978773
24405.5649974913
24094.1549957837
25000.7899999819
23064.190004641
22557.5899957906
23867.6749824564
24476.5750033205
23802.27000177
23168.4900056664
26815.4999963017
23308.6450008303
25938.6499874939
28599.8450049541
23219.894996357
25431.6899964078
23007.3850036068
19874.3749923583
23673.559989697
23290.3500001641
28061.844998311
25963.0950036723
25152.2349939827
25900.8050168594
23607.0050006416
22472.2199954716
21396.6150045092
25196.4950042454
23704.3449977883
25744.1549902805
26459.6199932314
26551.1149939814
20380.5150068677
24128.4699971227
22895.695007605
28749.9200191178
22154.3649906062
18383.6800130993
26793.4350036359
28154.7199865569
23570.7900130549
30328.2549756141
23482.8649826627
25153.9000069783
24695.0599896617
22063.2599954749
24838.0150013966
23942.3549990025
24245.2350018637
25158.6700069886
23040.0049875961
24054.1200084401
24815.3299957573
22353.975006234
19348.1400121454
25844.7750125647
24830.2449938771
21355.0150001743
19554.4450087391
28199.0900009807
24152.5050049698
20117.4350010727
20698.4400042832
20168.3800139251
23989.8550048354
25126.5400076238
20917.7599934333
20380.1700080568
23619.7600082571
21731.490004167
20915.9950040536
22662.3949983267
26435.630003155
24737.6450161424
25969.529998933
21031.5700056594
24384.6800032285
27688.8750072743
21140.4499963329
21949.5500003861
21276.6649966526
24001.280003253
22861.8950226128
19607.1899947704
23637.9700130716
20697.3149966486
24808.1750258121
22624.1999818978
21055.3749973117
28270.6749897939
22268.9999959632
26042.7100228418
21557.67001436
25498.7049927813
24999.9999991239
24658.649994811
25598.369997374
20040.430003725
24504.4400001215
27076.8500025665
23567.2599936053
23682.900006878
24443.240001749
25305.3000144074
26085.7250211787
20096.3100049057
24228.2500105359
23582.774992283
23344.3800090949
23269.8399902312
19815.86001058
24901.850005236
24125.2850085963
25412.5350207711
21580.4900114404
24386.7900126951
21868.6499905617
22673.7500097388
23895.2399993272
23248.8149986705
21757.3850073521
27110.1249910654
26114.5900003449
21815.0350016484
21913.5050006635
23925.1650052611
20311.1299943525
21943.3350071613
26251.6399922798
24438.7800019686
25898.0249911332
20299.6949927905
21340.0400056597
23990.094997152
22258.1299979483
20347.3500142235
22910.1050031667
24012.08999196
22855.6350016302
27600.9550064813
26529.874998161
22154.7699913387
24765.1849912985
21807.0349842508
26588.5999950527
21955.915004279
27755.1149937568
22480.9350035547
26737.9350065351
21814.9249877359
23990.075005481
22568.1599991279
21423.2350084009
27634.3050162205
23880.0499965167
19622.1099969981
25899.6800026214
22417.8450140283
22271.2150005059
22308.6850031039
26283.2600007557
25671.0250273045
20499.0849960009
22690.3750026948
24271.0799985449
24089.9950072113
29445.2550038204
20511.2999978981
26298.7749960797
26388.3900061604
23446.6150044175
25171.3449985824
19943.2750055488
26956.0700026017
23043.8349912878
20925.7899914293
20494.2950096248
21032.0099945465
22608.0600034199
23759.9349984892
24652.3249977958
25146.8850092869
23632.8449976969
23481.8699838519
22395.9100251377
23132.8350009294
24674.8050167423
23834.9200043338
23101.4599889105
26601.8099935357
27790.9100149339
28565.8450140423
22082.7050093263
25436.3250025092
24670.8499853484
25079.2200210174
22624.8849983343
22923.0499780898
23508.5099958513
26859.0150132931
25162.9300228959
23033.5300096176
22871.1049950982
22508.3849989525
23867.3550152734
24055.1500088247
20424.1199984456
22743.9949904638
22738.2599982065
27243.8350065218
24109.7450075382
26291.3400060406
23162.6650000359
23193.3449951536
23898.2049914261
23632.0949961434
28098.6600003727
28027.8099930818
22551.0949978491
23962.7200128601
23233.1399990981
23103.624990804
27328.1500177061
22976.1899912227
21504.8949934701
23865.2749967952
24944.3900023098
22651.2200123699
23679.4550026243
27187.5549985871
26098.3549831921
26225.5050051894
28329.615009133
25243.1850006785
23095.3049787909
21677.205015152
26783.3199932488
23786.5099940874
25306.1349830583
24631.8049799938
28426.4850007758
26438.0399975776
23963.2300108974
25066.6400030369
21463.5299970778
25570.225010047
26392.4349990994
23764.8149976409
21432.71499727
23587.4599923595
27784.0050026786
26512.1349910463
22182.3149989565
23495.9200020507
23780.1250050942
21255.2150049984
22139.3149992874
24215.5049931544
25798.2750199346
23526.6000148118
24793.8250167267
21490.5600068541
26203.180000419
22547.6549991751
22872.9799964793
24689.4449960273
21776.3449980749
23217.9699994645
23407.2600052494
24951.3399970282
22811.7700028787
26387.1200162792
24805.54000785
19883.6549951389
22258.8350024493
25022.2150084758
26868.8899902704
24901.2249998564
27230.8249955908
20243.5899951266
25473.4050005088
26858.2250075659
23679.6799971773
25679.8900023508
23332.2450054232
26361.5000009715
25704.0750202086
22320.1499967095
22245.8049962006
26950.4549901257
28135.6149845315
19043.0949976612
24068.9099851851
24329.8750010924
23772.9300131728
20883.3099954315
22875.0949962218
22473.2349937854
23528.714993232
24663.640009048
23767.7249984593
21347.2099844436
22769.5450014649
25313.8749949613
23129.2549974272
26493.1449950438
24064.0000039047
26211.5149935366
25448.9299901272
22802.5599944126
21897.1600159723
21490.5250008753
23569.1450070499
19928.365002752
23975.6099795401
24588.0000082683
22708.1899945315
23767.0950058997
20957.9200010314
25301.7450069991
25974.2649883897
24135.8099983602
25817.5750182709
25520.8050020214
21427.8549857393
21175.1500079639
23378.4399887854
24463.9199955026
23186.2000011296
24713.1000000213
25609.6000100218
25124.9150011677
23921.2749978227
23108.1250025793
23993.2599901677
25756.0050044542
27045.0799917982
22396.0799887915
22028.0349832098
23597.1100063235
24759.9950083566
25553.6499910065
25895.1099941445
23641.4799989678
26714.2050023276
21752.2550033311
23581.624987545
24905.7199739115
20682.7799935096
22475.9149804525
22342.3599797054
23551.2900036561
24934.5400100673
22555.1049932777
22507.4150163698
25346.0849990441
28871.8999897372
22688.3849851068
21736.9349965124
22027.1450081044
23782.9200005638
28286.9199960178
21900.4849992327
25195.439992263
21786.5950044697
18537.2500022603
22497.9150021743
26178.4050037719
19552.3749874595
22449.5450124788
27871.6400113221
20535.0249880977
20279.1199963737
23706.3500013524
22534.5400213081
26819.1500071852
18649.3250011494
23532.7299772941
24012.0049890613
21800.2750006935
20997.2249820731
20011.9400101298
21848.9749928557
22325.8550045437
22907.7849819214
25565.9850036931
25411.2449906305
21882.1500050577
27106.9100010095
27182.6300141133
22716.605002716
22559.4799925022
27307.0899994727
25466.6750035466
24625.2599969096
25250.1700032821
24251.2499995105
22897.2899979026
26418.7600159568
17289.4650046146
21460.2800000361
22039.0950098766
24771.2949994708
27609.8999862978
24124.9500105681
23885.3899942439
25610.4750043898
21027.8350082324
23071.9400024624
27576.3050055164
25267.9800117072
24390.3399885122
26733.4450049032
26167.1850086652
26741.1099986646
27235.3850069224
21744.4100038701
21719.9400067516
25004.5499908651
25023.6699890506
27022.735002561
24783.23499476
21988.1199900635
22301.5500032678
23646.2600066885
24018.0199976168
25682.6199997303
25451.5499979882
22914.1899940097
24129.7000085193
23191.8600066109
22715.5049993359
22148.1499939251
25676.9599876201
25956.0399948505
20369.3350033073
26558.8649801192
22534.4499797533
22510.6100185697
26975.0850009224
23668.2100076103
24912.9650214508
24522.8300129642
25723.0750239042
23421.6999917349
24302.1700102268
19487.3250068579
26547.9099972548
22170.0149817563
26933.52000071
20900.3749972817
18245.6750025183
23442.2749947051
25012.8199880183
27348.8150002663
23273.7250065155
26664.2500011697
24959.8850019327
25086.585005775
22131.4349944021
22739.2549970613
22737.6900020961
21601.2449969386
22054.9149869374
19935.9249724913
23733.8050005054
21523.8050130996
23161.9500067367
21298.239997891
22946.0850019446
23499.8100013966
22840.4100069777
25658.03001708
24127.8499926738
26511.0849908241
26108.3599976513
25565.1200011472
18832.3100119691
22696.3350053462
22628.3200022308
25274.4750000408
22663.9749800763
24850.0500107952
19891.0200026978
19278.7750021402
23486.2050125254
22580.9500071485
23711.9400053832
24767.2349940675
25150.940011735
20450.3300052742
23576.9049905984
21484.0849854155
21025.534991637
20648.8350053205
21792.719983683
22185.5699960231
24259.7249989981
25756.4350119135
21712.9550023659
22780.2750017403
21335.3550035253
22283.7549952716
19936.200002547
26407.9799986188
22914.9150025777
21892.4750159278
23864.9050001195
22525.9650238783
22320.4599981817
22337.8850137435
19516.690008243
25687.0300008766
24004.6599975449
24017.620014748
23872.3999980813
26697.2500055608
21733.7249980217
25464.0099883021
20929.2750025209
21613.3650074339
20583.5649974863
18206.2949992768
21891.4799983089
23059.7549961926
27293.2349973591
29977.2099846883
25546.9149949192
24126.0000041525
22951.9800047954
24853.240007201
21550.0649935373
25567.1450129825
21595.7499845177
26665.0050148075
24513.0750031413
22197.2249920699
20246.4849837581
24025.4699870287
23718.4950057729
22210.3399817313
20963.7299794598
24923.3850076097
22661.3950069092
22600.1500040628
21006.1599850648
25124.920003487
24046.9750064092
21241.6199863734
23608.6050015303
24144.114995728
26254.3299915476
25053.8300020709
23120.1899941263
27237.2150021545
19559.3449991524
20437.0000235834
25273.1500092709
24446.7349926827
27766.0149876473
21629.5099921722
23416.2150016023
24977.0500032421
19844.4899863577
24968.609994702
25300.700002172
24466.6049903687
23267.7850093392
25837.1450180811
24767.1499940595
21437.0750046163
24250.6349825525
23645.1600034703
24537.5600039703
21154.8399987655
23725.314993127
26032.7749961616
21667.0649985604
24588.7999985164
23028.7449851301
23108.9300052552
25271.6850084364
20888.7100103691
24816.6500007603
20714.1850056974
25344.0849924064
22898.9950085966
24020.4550083427
19167.3149926967
21197.2699985786
23963.7600082121
22799.8100000607
26480.7249960788
26009.2750114934
26572.4200063056
27232.0899919457
28260.984995992
21110.2199839629
23980.9250014932
25000.5749948513
24857.9100062863
24931.2149999726
22332.7849947067
23812.6799971811
23144.230003113
23156.2300049921
21228.5999908429
24875.0800034432
24172.0700086264
26004.2049911062
23438.3299969484
26672.9800118459
24255.7149903466
23729.8150062687
24195.8800026099
22528.9100178643
23403.5500084702
26851.2399995291
23884.7100098919
27357.2300029703
26059.270006678
24150.3249960266
21488.575002339
24968.0299982466
24515.7100122494
29391.4099965547
22249.1000147413
20182.5149872674
23035.8400187178
22811.3300085496
27317.6799954872
21828.9349971139
23201.0299970096
25015.7500070225
25104.0450081131
26202.2549917665
24263.7449848941
19519.5449969163
21070.7649902134
20890.2000078075
25360.3849925536
25977.8199968238
20852.6699911191
28587.3250116322
25423.3650046263
20738.5900014557
25554.4499882034
21722.630008477
24164.8600023267
23454.6600159444
26985.4600012384
23775.2900117524
21035.8699935887
22170.5099930539
24407.8550019548
24753.7450186713
27736.5000062743
25751.0800003365
22306.2050114815
25184.6400007759
23760.1149836696
25817.9550155943
20216.9949731349
21317.1449978424
22403.804994107
24364.014996246
22604.7200067444
21605.6650181375
22079.2399958267
21966.5900008809
24679.2249838598
26746.5500051964
20493.5050075338
24612.9200097815
25040.535008176
23014.8999902141
21997.7350105767
24599.0150115421
20584.3049978076
26333.0899862354
25513.0800175546
24324.1450011422
21996.4150042186
21839.2799990583
25676.035001153
26885.8200084215
24956.3149937774
23502.0699976614
27266.1099842933
22825.0350113208
26855.2349910404
24509.8749866867
25416.8749782144
22896.6199976985
21974.3249820685
24191.5350037024
23403.4200013621
23926.2399943778
24307.8600041643
23415.5649913455
23891.9950073246
29244.0749950421
22406.4250081952
20940.309997553
24051.2650063487
26983.5599816713
20760.3899956808
25067.5299995363
26047.9600050393
18707.0449988984
24975.4149938239
19647.074980557
27868.9349886633
25863.3100029582
25299.1450040538
19403.5150048808
26185.6749930982
24103.7300024107
26865.8850002432
19286.1400009501
20420.5699946056
25270.9699804795
23210.7800052228
26282.9949919194
25641.7449930214
20491.7300038318
25492.7949990239
26480.4600185981
26295.4150238609
23477.0049918232
22465.690001783
25739.6799823251
21010.6399849092
25379.4950007258
24008.8550033667
23281.0599770126
21740.4150015469
23008.2399833028
24791.6600036143
23421.7049850576
22702.5399881331
21730.8049924124
28223.8249891283
21127.6200076787
24934.1249955711
24772.1750026421
26598.8599936069
28798.8050011094
24930.4600059522
21442.3899870689
27478.6350011674
24048.9999961887
24424.3349929446
24427.3099949677
22532.1700042891
22859.8499957513
23133.7500049274
21637.2849863642
23896.6000004272
24003.069998712
26077.3599981002
25182.9600063474
26452.2400056822
25775.0099963116
23355.9149860305
25484.6349967198
26538.9349917037
28982.5650064101
22503.1300178005
26189.4550016589
23359.8349951697
25326.5099948697
22083.7449928136
19388.2800021011
21033.6700072146
24220.5350023923
27097.6200028865
21752.8400021453
22962.8050095626
21558.1599973566
23456.5649912634
23173.6250054088
20871.3100133729
25038.4950013692
21710.8500068361
23112.9049969902
22294.4350041883
20979.8899954346
22240.6350137779
25664.1349944077
21880.9199933836
27424.43001738
26441.4149988743
23946.8249722524
21607.8399832752
23114.0200055443
18937.0749944446
23183.9050066112
25011.5949974346
25777.2100046654
25394.9499941615
21885.2000019373
26483.5100028975
27561.4899873044
21996.2850019052
21768.6350014162
24130.4400078929
18996.2249923728
20484.7749851825
26267.4050249805
24894.0650108159
25377.1400041194
22695.4999839453
22661.0249989248
29465.370021652
23029.2800028707
24758.8500085976
26042.3500021391
23525.6999966968
25422.9750114981
22700.3699964937
26664.3500148646
22020.7099972421
23395.819995685
23853.50499054
24660.4149976373
22349.2550047522
24858.6649821738
24738.0249997876
21306.7149948444
21551.3400013812
25247.8849986463
18616.7150163706
24393.8550098223
23897.6499938246
26156.2499802269
26478.5800002625
23314.4399978304
23148.400002058
27645.9700055718
21114.3549978328
25903.7149943914
20924.9700125959
20775.5549865959
25266.8749929848
23639.0600031707
24533.8950061537
25422.7249873802
26743.1500086985
19185.0049990066
25578.5800026463
23913.8300135372
20482.0349944322
24951.320011046
23265.3200033993
22265.7799918054
22347.4749915884
22890.1299947184
25156.9599954791
22446.280018742
26499.0000027073
26625.9950183235
21178.5549959422
23034.6850049421
20612.4799927457
28062.6100127972
25785.7600049085
23291.7700039812
24119.5550014763
19180.7300155212
26519.6599993272
22562.980012823
20114.6050014745
25015.154995732
24482.459992392
24841.2000214177
26486.6600012358
18748.4899996019
25196.2550115688
23351.9800015257
27561.164984778
24334.2599899432
24865.5699798085
28106.1350015418
23353.3549930707
22339.9949981035
26242.9850029522
25556.9050087852
22095.8999763886
24708.534990445
22692.3949870174
24902.8399933316
24074.0849943758
23730.8000029565
24031.5800086451
27334.7799735226
24269.2000007865
24843.0850081164
22702.7649981413
23554.1049945024
22155.5500004671
24999.1400049541
24377.704993595
26596.4850149164
24280.450000653
27275.324984215
23545.9699968433
21382.7150107555
25084.4449969328
24388.4000198991
24264.9799883673
21474.2400083037
21986.5450103734
23875.1399916585
19872.5600124713
22084.0549952984
20815.1799978793
23083.5699997641
22045.9899864716
20754.2400012808
22556.2449948093
22339.1599804799
22902.6249921115
27131.8050028741
20797.0649825253
23074.8900124506
23935.4149954598
22294.6350015022
24138.0800035761
24866.8750067388
23802.4449832322
21944.5850031726
24268.1650017676
22934.6200101417
22850.1299877982
26409.1850124954
25236.6349975576
23606.615011145
24160.6299989845
24022.5700003187
25306.8250023697
22944.2450019647
27289.8049970722
26596.8549988476
23335.5699911728
22683.2550105981
22968.7050019263
25427.2400077875
22859.9699911514
22858.9549982249
25074.9899998574
23759.2099889833
20891.1399963843
24499.9749910855
21052.4050146549
25840.1250216281
20545.7450109411
24841.3850039779
22665.4400039526
24447.5750018323
24005.9249773353
26031.8050000141
23932.690004078
29660.4249984116
26838.4850039999
24204.139983063
22911.7850016024
23796.6700027341
22553.3149997371
22437.3649972429
20568.8650070439
21866.1199877
22673.5700089192
23752.6449917657
23988.175003571
24126.9799979615
20430.2750035796
25098.8800035911
21095.0950061406
23192.1149960819
25200.7449966532
24710.915008767
21094.0549963158
23516.5449974714
21496.0100009076
22411.8350042555
23171.2999904547
21378.7250154507
26699.8499829278
25149.3100028346
25043.7449963515
27139.3299994606
23826.5049978677
24071.4050051466
21848.5300027651
22159.3500011632
26047.3500058434
25704.924998052
24074.3749964288
22124.5499982198
20537.9650023039
23096.7149992515
24311.9349833308
24818.184999652
22291.569998835
20468.0999937682
22299.8050026277
20354.1700004266
26437.9350046231
23420.1999897589
23008.1350053668
22210.8499787496
24714.3799924189
21386.235004297
24211.8600059774
26056.8999872808
20224.9249977244
23388.3849983801
22507.9300038913
25661.9499948497
23414.1099974794
23999.4649998197
20736.3800099937
23826.0849845875
24111.6799925724
23585.689984289
21160.9099898012
28770.485001747
24293.7050038208
20396.3450089714
24106.0549969065
22904.9999987087
23543.4999949692
22373.3800177784
24095.1450195289
19089.4900020338
20254.1250075437
24592.0750014061
24732.2050198242
25318.65500872
21868.8049992942
24731.0149889753
23384.9050081042
26474.6400069444
20800.6599975827
21879.2749933543
21977.5899984524
24560.3250116187
27030.44999746
22000.7450105788
25261.9250058399
26968.4799995758
25240.5100099008
23252.7899970596
26593.6699986851
20741.9850054346
28965.2749921713
21702.1099982446
24846.9349931849
22630.7600080837
23947.0049895535
25342.0150027808
24688.7350004092
25205.8699904019
22038.2899983023
25874.0749784429
20901.3850007961
25600.1650084869
24980.3150118626
25027.2449892727
23690.4350012999
27071.1149999513
19242.1399992551
24711.025003678
21174.6000170877
24893.0550023587
26281.089993466
23221.790002255
26749.7699987344
22635.41499747
26558.8000029172
22082.8799970186
20735.8500102413
23452.9149997398
25561.9600064338
20667.239998634
21751.814997172
25112.6899969483
25770.1900099011
23828.509999414
22910.4650105685
23634.5300154136
20858.2250054083
20908.029992071
25268.2799898159
23868.6450057316
22125.764995069
23491.3000084483
21855.7199911274
25803.484980776
23351.9799975823
21986.5849949855
21205.2250065079
24947.7400042778
21583.8049890664
26187.6249870583
26634.1949982247
22664.9449936608
24140.0050014046
20382.2299905368
21728.2500078306
27992.3249956965
24452.9299997163
21117.7000048929
26033.7750048121
25913.1449895994
25021.1600033226
21205.7750024281
25217.5349957549
24586.0549926003
24771.0699916901
27118.1149996836
24111.5849948754
22906.7899893995
23920.0549932062
27239.2949987156
22642.57499678
21456.0849918693
23995.5149996124
23772.1000138079
26891.8500106522
25200.604990734
24933.6699989054
23464.0599946685
24401.2750060353
23682.9299993766
23739.8100124892
22586.6849852232
25566.7499932116
22678.4900037628
27324.2600019708
23981.2350000645
25991.0050024632
20009.9399915765
28569.6550044909
23205.4500086034
20205.9399974706
26273.3700024908
20894.8800032192
27909.5700007984
26438.4850126142
27553.2550052274
25331.9249843322
26652.6550111289
23670.5499929248
26201.4800071725
25400.7150170621
20424.4300048556
21628.2049966194
29859.2500085533
24080.0949959867
22327.5900008094
26178.7450155597
24349.0849991789
24510.8449984862
22872.4799942905
23901.0149990813
25108.8449986533
21661.9800020828
22643.0449904979
25323.2700030796
23497.4249960892
21685.1049867771
23891.4650114203
24486.86999237
22053.6800090512
20612.9450033116
24596.2400106508
26327.5600078369
23109.6500069557
24399.270007429
24732.469988897
20904.6699879399
22809.4149968612
24953.1749960186
25583.2549934363
21657.9949980784
24113.785013233
25618.9549896452
22222.9750050879
25572.5899842898
23015.5850149933
27120.4550036739
24299.1650085293
23541.4049985718
24831.6899866313
26415.6100050004
21842.9250024147
24167.48500687
23193.6999922753
23626.41001276
26199.4699998102
24238.1499975362
24612.9050051695
23551.7749909554
21873.0900089081
27018.3650068388
25188.1149932936
22880.7250021268
25772.5849981483
23468.1000048541
23261.0849966075
19095.4550006059
18706.049999531
22120.5400121589
21735.750002326
25160.2950074391
24935.0750061455
26352.24499726
26953.9500028852
22629.6800085559
22334.4649891548
24587.5949896876
25200.7850041969
20749.8600023664
23558.8900191798
23362.384998452
26503.3550020864
24311.8699981037
22199.7050062437
22758.3950043995
19057.9450104572
24807.735004968
25435.3500122073
22604.8250131672
24532.479991916
24254.7100099174
23134.2000027355
25577.2949974298
21153.3249908544
19825.48999942
23568.29499563
28542.2100112904
20270.4099863069
26943.0750016309
22716.9400223561
23687.2400053049
23005.3900064663
22648.8750130814
24223.7599917084
20911.4600019709
25409.9950000519
22536.1149854797
21837.1750178674
24344.6100053256
22116.3699981036
24498.109990599
23603.1349926414
23480.610012764
22148.2900069219
23786.5049994914
22214.4049985434
20942.27499349
23329.3550264949
24102.7399840319
22262.0450096701
20242.3850146665
26297.9650118444
23401.0099996184
24746.2600016454
23775.76000092
23246.2999878284
23623.7150046959
23631.3350063073
22812.9299908807
24339.3649807367
21655.0200036338
24739.5599975234
24333.0900105229
20407.6450051889
21961.4049875558
22878.2099915774
26443.7999978255
21912.9950056303
23226.6949982541
25692.4200168981
24402.8650163652
23530.1749979762
24539.6849972108
24797.7500007804
24299.7800031207
24798.2350083822
23890.325009142
25738.0450085843
24140.2349944882
27529.5650022238
23791.2750067036
23904.9999930932
23974.1200003261
21733.0349870855
24617.424998275
22358.2000098173
25277.6949957638
18549.9700035716
23322.7399967641
23168.3549815272
26309.8050018756
24937.4649962339
25341.7550007579
26258.450007499
21207.6200005733
23292.4249960569
23448.8650114716
22069.9099973291
21059.579991238
24379.6999921886
23400.9550123586
22600.6400006865
22885.4399890543
25811.7299977671
23114.7150027135
26785.5599967118
23028.604998272
24922.194997462
23785.2549884728
22184.1449941657
20967.3250215368
22721.1550079146
23156.8500028451
27196.6350013441
23893.7499950115
24102.3250073784
22672.5199945827
23658.9299913236
25650.1550184456
25614.3149948576
21389.7700067332
22141.4350024618
24363.979999735
22658.4299953175
27829.8150047824
23107.2349978658
23703.7500016561
26670.4899975415
25613.6849884413
23452.94998985
23604.9149941998
23123.819970428
24340.2600119692
22265.1650096895
22330.6199958934
27422.7049972487
22268.7300119079
27472.5050082098
20761.7950052965
25208.9449985987
24110.2200119663
26440.5400098161
24656.0450022069
22941.5149994246
24324.6749961714
25960.5099919927
23252.8650053347
19414.0900098886
23845.5649943944
22743.3549982409
27378.9850040752
23004.1599892641
23082.8049950102
22297.9949875975
27095.2250093808
23044.7900015833
22015.2749990697
21682.9299924784
23693.4800036118
25525.4799830788
20463.8000014476
24680.4200054226
23961.2499956305
22029.9849945311
24007.6999845882
24254.5499926973
23662.9100102643
22947.9649961679
25181.9800002861
24117.9150004704
24776.1199980145
22108.4049983702
21982.599990645
27826.9350030159
22730.4799974104
21309.1349857281
25709.3450165436
19957.9549957037
25447.7049963654
25549.6899966146
25645.1699913421
21562.9600025524
19081.0200060552
23799.9899965317
21364.9049945711
22722.0549992307
22646.5650050926
24138.0800093065
23957.9850055958
29691.9899838918
20032.8099951959
22239.5550119351
27838.3249995627
23005.3650062853
23623.2699922245
22316.2000145181
25305.699982527
22613.3999890329
24616.0599895752
24192.1249879425
20856.4650085072
21462.2800081442
23428.034993736
25493.789997694
27000.8250026191
23091.9349865412
23326.5899987276
25393.8200030914
23859.7150101119
23910.8449871327
24314.270004468
27629.0700192903
24181.7850059047
23082.1750034735
25116.9700044208
22580.8099945779
26458.5199875073
22315.449984809
23664.1149966947
22142.410004304
22718.4049987625
26092.6700057443
24858.37999884
25831.1949908814
24629.9999799791
22866.2299992503
21858.4699985054
28840.3050006391
23470.5850015059
27075.7649979924
22757.8800041969
23716.1500062373
22578.9600018747
24115.479999266
22031.954991898
22513.640014092
23486.0149934033
24033.5699850348
21462.4999974615
27605.2450091385
24496.5450075181
25874.7399956079
22756.1400049508
20767.7900108772
24476.9050030458
25124.6850015107
25473.7950026111
25708.5149852741
21557.535004789
23308.4149982982
23733.5949856874
22264.0099947245
23945.0349860127
21799.4749928359
25455.8649984931
24472.6950029884
21705.4399921144
19519.8050053748
21876.0050117823
22516.0499978703
20274.4550033896
21280.0650042659
23388.6549917199
23471.9450020969
20119.5650083686
23246.2099963475
17147.0700083291
23252.1199928636
23177.5450043478
25816.0149962373
19486.9749981998
28448.3799959758
21254.9799983338
23870.1799874094
22202.7649961265
22350.2700062753
25589.6699721122
30837.3100152331
22665.3899923377
26456.5599882756
22762.1449991451
23768.0899965895
23638.5100149927
19083.5750033152
25079.1650119433
25581.8949994508
23842.9600099071
23320.3350055648
24751.9249911509
25454.5299952149
22094.350005688
18741.2850031323
25774.950003468
22618.5400112283
20196.3600120665
23502.5000072842
22537.7750006615
22312.5450033147
22878.9199931081
26997.550017194
25663.3849998045
27467.9300020144
22558.5349839398
23177.4549952202
24578.8400164763
26112.1649921024
23206.924994364
27597.8000022173
20036.4949976217
25909.3000004307
27111.2899713936
24847.1449931664
25161.2899867855
21872.5149880007
24933.5000052061
24674.7600036465
25152.2199879476
22519.7800018692
27591.1000010152
22225.6799827423
21174.2250120708
26875.9049988647
27216.2600198927
30319.1699955962
25870.4149925479
24224.565006602
24190.2149801047
18416.8950019644
23871.915006734
24215.3199964152
19210.219990165
24870.0349880719
21096.4050064427
19510.649986889
23571.8799857182
25546.5449890222
25352.0999942963
27143.3399980559
22128.4450055619
22165.5950051647
26375.6199914709
23352.2950032116
25437.8700092258
26746.0599963409
23505.1349935764
24447.1049993339
23079.3650007218
24250.1750092537
22385.444977234
27086.2299976709
22711.2450011123
24105.8599848992
22820.8049957771
26619.9250006479
25770.7399932637
23852.1249997621
22617.2349878728
23005.9649931407
25224.2849935517
24788.344997131
23775.9999903081
22824.8850015101
25265.5449946505
24334.6150016852
24101.1050069703
25714.9050007193
26215.9049951732
22077.4299831504
26756.4000021315
22340.7250050715
23298.1449962517
24459.405000543
25943.4900060074
23586.1549795049
26990.6549676873
22308.2300153406
21142.2649860806
22387.6000048423
23080.7950195868
21281.8849991692
22269.1500091627
21688.6350083185
27257.5400031923
25649.8350004531
22364.7050073277
20956.9900003943
27413.3950000396
24788.5100076664
19930.110012376
21462.5549938284
25521.3599864544
21260.7299982755
24554.4800085011
24948.9099770437
23730.3449929564
22999.6149842333
25237.0449860637
24207.3950114744
23505.6599890366
20358.8099991353
22617.0749982138
22134.9650044448
22829.0400066092
22670.6750032706
26440.4150024286
21769.2700049817
23740.7700050189
24716.0550008527
26847.6350011723
23420.2750074284
25768.4999921373
19155.3649952008
26356.210010045
28024.740003372
24507.1600038183
25164.8149978477
27076.850004388
20229.3800119027
23147.8149978048
24191.8750057996
22948.155000801
25376.7749976348
25518.0249897993
24993.5550069772
23041.2949915903
24009.7999929828
28468.4500023327
24810.3699985007
24005.9150059255
24365.1800051935
24573.8750050543
23838.7350050078
20544.384987549
23357.9249992627
23236.14999881
23626.3349924526
25402.5849957969
22648.6449869138
22630.4950030741
24433.5499844728
24078.6750074578
23040.7799858749
25226.844999735
24883.0600025366
21923.1200035219
23892.2399924402
23038.9450150128
22822.9400055311
21554.249995243
28045.0399895451
22826.679989727
24694.4950092416
28525.6699991865
27766.14499923
25628.2750054367
25076.9000110666
23424.5399990059
19479.2100063087
25553.3049927774
23110.6050064332
19930.1900019643
24096.3650029092
20895.090008579
24405.9200014471
24029.6350110236
19900.420010094
24602.7050121399
26468.8250038961
20954.7149884375
20867.5450101446
26436.0300011534
18904.7599899414
26608.1000105019
23767.7650203749
21359.3350093788
26263.5749862653
23222.0699893818
22280.2050045248
24742.9000056859
25593.4950036622
21610.6000041558
24671.4100068982
23523.4900062137
21132.2700062766
21966.2849969221
28929.7149988883
21764.3899880592
22627.2399983387
24364.4800038631
21566.6250165558
24540.2850024488
19573.5950009213
25686.8399802039
22143.8900123063
21711.4900000626
23629.8599971964
19260.3099938575
20249.7299952089
26015.6749918715
25472.1450002875
23124.9000008097
24148.0899972582
21231.7649804803
22973.0950062724
24224.4900003569
26083.9949797912
23073.9299923454
23304.1449860823
21198.3900006879
23761.2150122793
26792.0850020724
22521.3999958028
25979.6949962229
20101.7850000533
24111.3249960534
27752.215016085
26564.4899988602
24806.3400068076
23327.3149950242
24467.1000072286
20427.1599998148
22207.5350082586
24231.7250156084
23585.870000239
24100.2049975374
23679.3600105781
22621.7399935747
22388.4149934025
23972.9549838763
24858.7350011577
21562.7949949258
24648.9850017214
20505.4000083487
24658.8899882308
24121.9250177904
22981.8449999837
27424.3449922503
20852.9850122607
26109.0050136619
21297.5100005739
22971.3999985796
26131.1699964553
24027.0750079861
21074.3399994953
26808.1099856004
21045.6849989097
24140.3499984859
19668.6649902687
22553.5299970878
24302.7349990194
22715.3899975845
24217.2050004599
24419.2149989088
25783.159999322
22580.3149870611
26006.3099941669
23921.9449968515
23688.5150107155
23541.7400116199
29120.7449947139
24371.7849951009
25738.3950103363
21449.0499952785
25030.9899918186
20001.9649783685
25393.4850138572
26473.6049872159
21351.879989231
25131.9650133299
22250.1850084111
22734.530004007
25607.5300090014
25347.8150048272
25343.5199742112
26618.3350076501
24269.3549964685
25661.3100037965
26117.1949985065
21373.8000030806
22982.2099959392
25144.9849883689
23583.2750125942
23868.7700003218
25283.2450026593
23909.1899917338
21276.0450078412
23344.7299938585
24212.7149984851
24077.8150080894
24951.2249980197
23574.7199988948
22105.860005394
25956.7799948903
22268.8849941369
26126.5899968673
20722.8899924997
24664.6249994757
21810.305010485
20555.9750007605
24706.9049904565
19236.105006041
22275.1250096755
26007.099992214
23800.8149842611
26119.7799997353
23322.5350027759
23974.9199971237
25164.3350047216
25101.4099909368
23845.9600108985
25865.1149984823
25615.8149951571
22869.725011888
26492.7899927986
25138.3950036697
23561.5150034195
22450.5850070484
24506.1700051602
27078.614987776
21784.4350058339
19257.0299920047
23902.8899853162
27284.8100106004
24086.3449934731
24743.7500024717
22799.0350109546
24466.9300063625
22084.4399974537
23600.0950055525
26908.5650005132
24892.9000087957
23250.5200064752
23710.8600000439
22263.0349965347
22469.4500061226
20239.3549894271
24043.5549901549
25458.8049811088
25860.9749930812
24066.6050006257
19390.5299737747
23979.9950148338
23376.7199930032
21083.7999966965
23804.7750040567
26947.8350065289
22911.5500052489
23769.4999998999
22463.4850003474
25539.7950063812
23824.4350166912
21342.884994603
21997.0150066968
27213.9799947677
23805.7799908815
20251.7050016604
23692.0800031296
25947.9350005727
27622.1450024238
24522.3950046755
24533.445003842
22185.8849898856
23175.5099825743
26479.7799979537
25748.2599887431
21917.5299973921
24248.8399907127
26165.8900197446
22981.4799863573
25954.3699980683
25231.0700009549
23530.284993259
20092.5899877821
25410.409974406
22000.2349964781
19467.4799955953
23367.820019338
24367.8850049326
24726.4899826201
21596.8250173033
22262.0900110828
21992.6050003531
20959.4750050406
24404.7850043571
24240.1650002722
22333.7050130113
26080.3800031745
25593.9749937388
24072.9700010777
22631.3350000076
23744.7449926205
23545.8600033994
26097.8850068703
22618.8050036291
25476.3649786038
21375.0150067478
21278.3100014664
24319.874990677
25423.1350085505
24132.8949907733
20029.1449986084
25938.3399984902
21817.4899922739
20372.5750023755
22330.805007128
23859.4050100285
22847.1449964506
25306.4899969955
23050.1900060162
29350.4600106409
24538.8349956607
22812.7149964881
23392.1400223949
24107.2649981431
22311.499988467
22509.3150036505
22458.2449936101
26907.3599936773
26214.3199845449
25116.6100067566
25358.6549914191
22336.3350071269
23691.7900033181
24524.9100065528
23700.1899915719
25473.0699949721
24206.9450027552
23266.520011454
25606.8800144272
24323.7350130215
25232.6049942235
26169.7849914001
24343.894995299
25714.0950094503
23554.6099900877
25231.6550001861
24523.090000785
25314.3100103943
23195.9149864533
21825.3299836384
27018.0500052827
24568.6449997451
24564.1850072533
23721.9249997156
23239.9200051802
24482.9899918588
22268.940010049
22530.8799989013
27232.445011346
25476.0350065441
22799.0750098324
20109.635000777
23611.0799875855
25936.4549904363
25220.9049840749
24957.0700025887
21700.4149955727
25053.5349960299
21360.9200021396
24266.6399972484
24443.0149837887
25581.9400126641
24561.2549992702
29055.6000070205
23586.8650051812
23579.0949999869
23681.5949850967
23794.8199960965
22373.830004922
23575.0450070959
22484.0349853924
24007.7449920548
27898.3950159803
18744.3500131295
24305.8449905352
21331.1200016502
22063.1999928204
22756.1149934027
21510.3150081612
24029.3349952247
24547.7049914754
23739.7900223504
26146.1200021529
22020.6500144101
21786.0100048926
22626.7650031333
23733.9399796582
22895.5050039207
18781.4700004237
21731.3399964882
23294.7550009503
24111.6100010423
22931.7950134829
24049.1349960371
19960.4850017097
23957.9099970837
24118.7749866457
28189.5249952207
27603.6100064213
22827.8449983434
26198.6100082245
27169.0349838929
22045.9399964987
25105.9050134462
24632.8400001216
25929.2049798165
23870.4750130844
24383.3700062714
26820.5100071016
24544.1149835775
24638.0800030744
27613.4449819135
22972.5899993239
25861.2499969825
22118.4900004694
22142.6199936412
26937.8050067269
23957.1649925816
24227.0799950373
23305.0900197807
23918.2100089885
27362.2399842018
24386.2700050957
27667.8649963606
24602.2349932488
20649.6299975127
21964.3349734219
25845.0400064113
25291.379980508
28495.1100017452
25682.5550027933
25552.5699914072
20616.2499962877
27650.910001068
24160.084986124
25182.6899951163
23518.3299987519
23138.1949966988
20921.195005785
22520.4700052286
24797.2199961366
24265.9300059816
23162.704999696
25915.6449907108
22340.2050045653
24258.7350054857
27198.1899963014
23341.9499963375
24502.5650081735
25335.735006785
23999.7600008758
26767.9300092212
25510.3450017516
22052.1249950568
23590.6449897032
25226.5000065188
22306.2650023215
25339.100004392
23735.2299949785
22297.2750015855
24577.1949876305
26267.6749956207
23626.7550057356
27213.6150065752
20970.8600018634
24290.3649921871
21478.4899977031
21411.2050055116
22816.345002422
23720.5199838183
23456.4399909829
21828.1200041572
27123.1899968481
21908.959981956
25594.1250120999
21185.4899976975
23035.5300017134
23537.104996843
23559.5800084111
23353.0949840929
25672.4999995037
22480.1049983292
23740.1249998526
26861.5449926001
21763.0300001767
28875.7799912295
21096.1649947222
24263.3849970591
24741.7449874385
23261.0649990605
22465.9600092189
22766.0900043027
23715.4399910364
25264.0299922703
20573.1599963764
21773.4050037051
23292.4949963347
22324.800011781
20033.4450019086
25305.9249963009
21258.5949852429
21545.3650011741
18772.1199906189
24172.7199773407
23310.8450024938
24621.5000076703
25045.2249801634
25208.7350100375
22903.0999966902
20781.4599967096
25926.7800103375
23355.1350064983
23202.6950064871
22957.1150017172
20521.189994437
23311.9699887007
24503.5600025441
25596.5400050501
20146.3450140944
21609.910005182
25822.9900062189
22174.649993178
21888.030005716
21704.6099824977
27930.7900070059
25171.0649865051
26594.8000055226
21993.1849946365
23699.0550073207
23874.4699970765
22731.4849971398
24811.42998952
22486.6900174057
26657.8849946123
20567.0550046166
24158.5049911255
21490.434990258
26992.4050186737
22445.4350007984
27743.9350039078
24203.2599870507
27330.1250003334
24485.3750182629
22938.0899936748
25231.0049857814
25130.1700045397
22467.7949988898
21953.9050113829
27898.765000733
24110.3150085704
22099.0099973526
24592.3299874119
22675.194992569
22500.99998009
24844.6450062118
23123.354994719
20467.7700053956
17949.3800091099
24365.8150093378
25070.4100142837
23097.1150014707
22599.5499907663
23938.9000064268
26692.8549996424
23188.7950192542
25255.9700184001
22420.3050076787
21776.5799908999
27282.0099916891
23252.2200117502
21431.6099878675
27313.1550081214
25021.7949995217
24505.679995626
25773.8150063211
26629.2850032323
23238.6149777742
19544.1899869164
22646.8949945695
22760.3650017015
25608.9549962683
23765.180007005
22943.0150026961
21493.2050027775
25223.4600048753
25680.3399934836
21067.2149914117
23079.5049934806
20023.0150080391
24471.5599990636
24398.9499999153
22139.655014572
23199.3050130571
28351.264993188
24483.2049991509
23543.8750030459
25937.8450086009
25075.6199988937
21890.0249923143
21050.6299927144
21083.4499944658
20983.110003416
26051.1899776872
26523.3149936697
20330.3700037234
25152.7249954573
22856.7599947152
26374.4499823265
24444.2749943372
21106.0750118759
25108.4349936356
22281.9200110948
21833.5449988847
25374.524996412
27170.9799924666
21602.814994903
24144.9149981599
23703.1600002423
24397.2900054015
19708.6600062873
26765.5950071581
22899.8649970889
23365.2099999861
23349.4199928008
21216.1050046212
26190.9999921663
21840.565010482
26488.6749946793
20615.3249998074
24857.0599899523
22402.4450000842
25908.210013162
27095.3850017124
24799.3400056872
24849.3399993628
18958.5949917301
25010.1549980299
22893.1300119958
26080.3049917568
21536.909992869
28230.8450100997
24654.6600142193
23200.0750053324
20947.0849785993
24916.870008254
22420.229986744
24765.6950058772
21947.9949813455
22820.9399931821
24902.7350185464
18466.6499901592
22277.709998104
26838.4250058083
22393.4649811373
20913.5599964038
24445.8499979271
24159.0549838172
21410.4200074398
27572.765000182
26095.4150070758
23854.5500194996
25977.5400064327
26249.0200056788
21071.765011217
23326.1600057248
24712.1650134362
20688.3300154543
23212.930003009
23183.2949944709
25544.464992222
24294.670001601
22182.56500119
23738.1549919255
24057.794994148
23273.5150010925
23674.8999938765
25309.9400032361
24551.3199848356
22898.8299969689
22038.6799989399
25379.0049878454
22928.1900047692
24102.6500007466
24451.0300015807
25051.6499912874
28205.9649995619
23016.7099881843
21490.785002463
26233.9299867809
24510.5650101982
25702.1950052558
19879.7350142128
20181.8350079712
21012.8999930753
21190.6749840274
24061.6000034249
26257.2900076029
21282.6300153552
26348.3900003504
25111.2600032918
16398.4050113441
23796.6250222403
26287.2050083411
24282.2349940434
27782.0849970398
23015.4499972975
21929.6699925775
24652.6200044926
20722.0249986079
23133.2350048171
26871.9449997017
26894.6399920837
26320.9850044665
20942.4800083209
22894.8800229365
21736.9899990119
22826.8900099672
24913.714984829
22231.5200079563
16834.0550007024
22622.8199931746
23557.3599932696
26115.2299911738
28250.0550041231
22753.5850059675
23735.2450063112
26556.3899950739
24990.0299924747
23866.0399980405
24290.6950117208
23523.3950072447
19242.624995057
28478.9500141877
23120.9350099128
24061.669998288
24244.1149967912
28293.2850067113
25096.2599922011
23963.7799967802
27817.9750004183
22666.4099877949
23654.5500088608
27162.4799948453
22449.4299889361
24262.1199737079
22642.4499954
30563.2999833352
22140.7399816366
24688.5399897494
24113.3699961852
22432.9400014477
24200.9100194138
26773.825000595
25019.9199953166
23927.7949956514
22775.7499979308
25481.285002437
25747.6750056074
22979.210020449
23396.3100025868
20776.7500125029
22565.2649922291
21583.3500019665
21144.0050141899
26717.3050140095
23106.4100026927
23805.6999854974
27233.3400039652
26100.4849939499
27497.1500095931
25121.4450084238
20090.814995478
18880.8300072309
24967.8999898704
18764.1249971137
20474.4999917764
24337.5450037227
26043.3850030226
25359.8199993311
25527.7500012377
25497.8900079638
26870.5699980921
23786.5450117374
24565.5850054128
29538.0999909984
23605.2799840839
21676.4799860036
26916.4149875934
24160.5499885797
25153.4549990383
25502.4049927154
24341.9949931328
29677.7200017881
21960.61001023
26459.5549940935
26041.3799957565
22071.8899918208
22667.9150071522
24682.6099965014
23153.470028518
23907.4199842368
21220.9999932572
25555.220002959
24979.8700093972
25496.8850005877
21743.9399950021
22353.5149989037
26014.3000049353
24367.1250035829
26248.9449653742
26235.354999616
23964.5849952229
23576.3300136823
27337.9499953202
24992.8000040525
25777.5250000646
22426.7700011326
23149.3100075072
23972.7900118108
23433.5450129834
22696.7349951505
26468.4349926333
26005.7800006906
21377.2799974848
25706.5100023977
24423.3349946892
24723.7949950841
22891.50000497
24180.3950070809
21186.6150148318
21537.9949917526
21696.6000116351
24888.9699895404
24614.3399868701
25777.2300027965
23871.9899930794
24715.534983331
21115.0149999466
27599.3750021727
20584.0000031828
21616.6100006177
18922.2050103326
22984.9499960127
21635.2600026745
27601.9700202693
22103.9999932884
18419.459991637
24674.0799961796
24786.1549933958
23949.1399903835
23159.8899932527
27448.265018366
25579.6349968108
25892.4200202933
20507.2599934699
23245.2950044057
22533.610002378
21661.0199977178
23200.8349960227
26892.5349787185
23405.5699975343
25337.8499956521
24427.2549977102
24413.6350001416
20335.920004186
24046.8449835652
24313.4100056866
22537.5449988983
19449.6300102884
18295.6199882959
24147.2550065317
24859.2150017818
23225.079982511
24206.4300061804
25380.3099817534
24736.5549868657
22355.515006504
23298.5549927517
22653.3750023204
22176.3550127409
23915.2200056391
25294.7149999335
22101.5199884665
19810.8849906365
29136.4550121014
23860.6499950771
21102.549995546
24149.1200029803
24128.9550056227
26332.4600148757
20850.8300177347
27063.5949831953
26402.0699940666
22040.9800014105
30247.2700040345
22145.915001272
22388.3650067002
27862.1600024313
22921.3150088449
25247.8000035578
24023.8699914325
26412.1699922164
27432.1549797669
22126.660016841
21443.0549977088
20262.2900080858
23322.0950038554
23007.3549871491
22139.8800074691
23915.7750074172
25756.005020657
25876.1300102037
26203.8699885532
24011.6100069628
20765.6800070673
20449.1099905283
22706.9100012442
23361.1149875975
21367.7199964988
22255.0499803683
25635.2849975498
21529.4899848141
23449.0749994344
26369.4049967949
24720.8949908533
24297.4849950655
26110.4000056389
24323.7600010231
23037.5499944658
20706.7600005881
20625.8350071223
24709.6699859245
22312.5349929998
25053.7450003407
27402.9449874172
25246.7399880397
25256.9149990325
25526.2700071097
22918.2550054899
25752.6450036354
22041.2549944685
25956.3499990951
25010.1449842355
20783.1150039386
22023.4799981842
26928.6750052853
23855.0849960106
22969.6799870206
21674.7950024626
23484.9449926652
23900.9600069399
22599.4750010271
26826.7149981415
23065.1950030234
23639.1499904189
21164.4900114385
23125.3099969164
22625.0050010679
23208.7450007717
24572.9049907677
21209.7950032348
23932.3199747334
23119.3200111651
25053.7099823742
22471.3600051398
21553.0549893522
19230.8699944969
23766.6050026985
26819.1600043119
21197.6850068267
23551.6699938561
21284.630003226
23393.4900077875
23625.549996551
22271.6649998169
19457.0349989766
20721.5149812936
23506.8750050226
22998.9900125216
19867.0550021851
21534.8300001048
25882.7399958268
23820.379998893
27495.684992514
27568.0200201953
24810.5949984957
20105.7850019102
28052.4599869397
27115.2099862689
28016.4400084335
24595.8699915423
22889.7150024897
23780.3299908312
21843.3450092195
26270.829995226
23382.2650050556
24003.8749939179
23891.96999296
23417.9150029914
24237.5900023901
23707.1700044055
23577.4999940123
22603.2949961559
25464.4850056747
22439.5000081393
22220.5150226522
24484.4500080161
24804.780011632
23814.2350012493
18260.9850086372
21197.9650027186
25891.1700024451
25047.3850031553
22326.5600158238
25146.0100058032
22976.8299844391
24171.7849946748
21992.7000251038
25542.8049978614
20725.7050019843
20717.8649952329
20076.0599828794
24821.7599966468
25326.4349965581
23639.415008232
23434.1049853952
20343.9699860932
26829.4949927025
22889.1150052813
22982.8649987245
23867.0950012135
22434.9649908354
21476.6950050663
22633.1600028414
25819.5000239472
23421.5100151218
23711.7350104181
21348.6600062629
26742.7400173703
20933.8249916881
22727.2150011989
25870.8349843998
23358.875009893
26010.4849957011
25224.7199959432
23418.734989742
24374.0549987226
19652.1400000355
23967.4200007321
23324.2949978609
24703.329991695
27263.949987762
24496.7099989166
28558.6500039388
26339.1449926835
24099.7849997892
25086.6949994625
26118.380011722
25335.5950004729
19936.55500897
27213.4849873022
23996.9900065807
24476.0300056958
21198.3650026245
23089.4749937465
23043.1250103917
21195.8400020422
24198.8550121104
23889.1750100683
23977.8300003891
24764.7800007793
26710.250004683
21237.3149922882
24600.0349865444
21121.9500005872
25761.4350029009
22047.1900051772
26882.5650009767
23799.8049950179
23816.6750035872
25449.1049904812
24499.0050068652
24586.9849974094
25484.49999586
25553.1200113243
24458.8400052942
27876.6849948077
25269.5850044408
22938.0650064568
19405.4499999452
26217.995007092
21482.5650092653
24056.4350044654
26906.9349910924
22728.3099932317
26961.7599988526
19249.3700050922
18011.9249885677
26046.6099971576
23693.4349993423
23122.3900122643
20238.2550041878
22030.8899721701
25081.9350118606
25684.2050033112
21538.8100025691
22032.1899919589
25068.9899949004
23332.0000008249
27681.1750154227
23331.4700109533
22824.3149867118
24549.2850007003
24059.0149865918
25133.9299886744
25061.8450058319
22767.0249978937
21955.8000057624
23010.6000010291
19411.8100129757
21371.0400090665
22486.7600077554
25811.934982738
20675.715009962
27955.1300133927
22744.2050026126
26669.5050056794
23679.8849836818
24524.6250130627
29849.5050147576
22513.194991453
27516.5699987643
21090.4750118821
21893.4899827833
26735.6749968512
23178.1599880225
25713.5149937354
23308.1499985217
20489.3650112089
23453.2799965787
24898.8349808617
22586.4200052482
25446.1200120827
25414.070009252
20516.449997182
23888.9500074261
26322.9749913262
26952.1649811638
26496.235009999
21420.374997017
22337.7699893005
19846.7850036868
18951.7999919895
26318.4249895973
23451.37501173
26745.0050040404
23056.7850010359
25138.3800001756
28552.1250048303
25437.5549928473
27387.3950153522
23135.7950101007
22810.2800035096
22228.0900035647
21772.5299995999
20938.8499997007
24713.3199873779
18695.8749986856
27173.6499828342
22562.4150061886
29366.2100028852
24937.3749928284
24854.1950087387
25782.1600025609
20464.5200137212
20158.3199991025
25040.1199972727
20592.515001437
21045.785001385
22826.8749992028
22572.8349953387
23258.8449969306
22579.0450082399
24249.6699925708
25166.7049957918
25395.7500049672
23362.6500043054
25595.2399925912
20990.1549970736
23368.6100000441
24942.2550055759
26257.1399861589
25670.5949930671
25059.6999861519
23689.3649960547
22661.8300029545
19601.7499888684
22208.8049996202
20612.470008208
24709.6100026874
20114.305010377
22820.9550054305
24878.2050142204
23359.2450035429
22633.5999990716
23392.2800059889
26083.11501056
24429.974993704
23969.3549935019
21658.3849804034
23865.1700051818
21491.245001913
27267.5449945431
21190.0700077536
22522.2049979518
21332.2650007356
24449.4549961169
25576.5850120316
21652.9050116115
24905.8400047107
28035.0050093243
22139.0649970109
24672.72003722
24172.1250139432
23541.7999983365
22390.8450008338
22582.355002686
25331.8050034304
20316.3349935953
25146.4400221081
23311.2800047109
24137.9750044018
25935.304998589
23729.1500169286
22171.395011067
24323.2999976998
22849.3099962312
25229.1049856171
22100.1850016816
22429.3850050666
21287.8850065611
26354.2949926275
23612.8150046985
24332.3850089178
28273.2899959648
19776.5900108723
23411.7699883962
21518.8999913048
25217.9500054959
21108.2949808447
22615.5200102048
24223.9149804444
26910.9200278635
22324.8399911013
24896.6599842528
25119.209993354
22937.2350024181
26772.6649841768
23817.6899926908
23602.6099946706
25300.4950006633
26534.2000119344
22019.5350022379
22218.45499938
24531.0099987662
20816.8750032834
23078.5099997341
20905.8550066748
22365.239987973
23410.2449874379
24302.939998941
22674.4100087844
25453.2649857416
26204.8849966343
25642.969981354
22848.9000009575
21321.5049948976
22135.4099999741
24427.1400050446
19804.2400006626
21981.5000025682
28414.4899985014
24836.1149854849
24739.9099849209
23270.8750029186
23630.1950106728
27275.6399966482
24738.3550068175
24851.22999681
23927.3549991477
23960.9349833573
21772.9000020447
26261.4249922257
20516.7050033899
23919.6600051238
22189.3550171675
26060.6499862189
24664.754983712
23793.5600018813
19501.3850051127
22075.5749882169
21805.6000130212
24559.684999553
25091.6749907562
24080.3099990854
21102.7149883648
24686.3300139511
25254.0299847827
23108.8799866327
21943.5700009826
22505.4350086426
23066.2949956761
23959.6650025758
21177.0649858671
24786.4349754831
23125.1599984951
24911.1700036572
24780.2299930602
21136.5049970876
23110.8349835387
20697.6249993655
28151.0499892345
23139.3500011901
21764.0400020957
21901.3099953216
23033.2900041965
25356.0350085019
25247.2650101087
26185.415014534
25789.5949876406
27869.5399999244
24961.6950062234
24806.9749977537
24130.9400003777
24206.4900014317
21155.9299994621
25120.6299985202
23950.2200067309
19789.5750069211
25809.2599943349
24883.3000163855
21963.4899889342
23946.9399942857
23148.8100055668
26727.2800016438
25942.5499989306
24567.3849868928
24681.719987469
24469.4800121894
24784.9700097112
23767.9700093529
17976.4600000507
24668.4699895375
16600.0350017175
22625.2950047472
24664.7200055761
22887.6599926281
22091.3150079851
19965.0599903616
22837.6050156446
21488.355000875
24402.699995193
26386.5349965214
26238.1350193447
23763.9350080728
23346.0699983994
22498.7849817431
23217.2700099798
24195.9400099756
24218.2449991695
24277.5650076273
25304.4699891829
25518.3349848551
24564.4450245679
23456.3049981868
21698.660002799
23046.9799989536
27593.0050008586
22457.1150066867
25521.9500043637
25931.3400160855
22321.2349997647
23854.1800051436
28161.9950008917
24396.935000506
22583.6349836134
23484.8200112385
23815.7599970201
24940.0800061307
23339.1349969383
24292.6649937003
24896.7800293285
21713.300008435
25091.0699961828
26000.610012835
21239.0200023012
19631.7349983345
22176.3000049174
23776.625001594
26014.6799970928
23072.9049921828
26500.1600014314
26139.9600019949
22464.7350006338
24127.5449903053
24981.4599893039
22523.6400211822
21633.4600008838
24886.5750006281
25053.1249835123
24223.8850134232
22288.4250040115
27292.9000079145
27087.3550027679
25661.3950080022
26039.8050007985
23270.4100087751
23564.0850045495
23012.8000158696
22032.4949894489
20733.2849969942
20790.2649971037
24001.080005846
21796.3150028517
19872.6000156859
22367.5499893116
21089.1799986973
27674.1800087756
22988.8349985544
19407.1850108756
22153.1800013869
27873.240005588
23016.6750026259
24631.3750019073
23046.019999947
24040.4199985638
24558.9099977316
23432.5799864251
24461.9200115888
21363.504992072
24736.9049949644
24640.6849976465
22594.9650065909
23044.404998288
19701.0449863503
21214.2149967385
23191.6500020302
24780.9199876124
26321.8549929322
26791.5850006304
25135.0699997405
25328.0549882218
25916.5250175705
22993.9099956201
24398.1449924568
19743.88000689
23132.1299924515
26076.9850003232
25967.6250044734
25147.6149954058
23952.5900003137
27310.550020026
26352.4550105835
24534.8300033882
23972.5150090104
21340.610010794
23634.2699938643
22067.3450088874
18370.9500043661
25255.1300126851
25415.1999817718
22660.4100095718
18656.1950030217
23356.1699931149
25436.1300056987
22947.9799973266
23085.5400063184
23752.9649963344
23699.4499975219
22741.1999944965
31987.9650017438
23519.7499995152
23916.4099946265
22453.6149917272
22660.2550009515
24299.8599965702
20508.1799996621
23763.6649914388
21266.2700016007
21596.3999856482
24187.2000021153
24436.2850039359
26844.9149895927
22297.9050006768
26529.8249976602
22884.5400091377
23998.6100023359
26324.7399970618
24437.9849880365
21374.9899921523
27705.1150043323
22347.9600038715
25697.5899972506
28430.0999830905
21598.8550094603
23206.299982305
26114.9450069092
21714.7300014184
24549.100023651
26815.1900069023
22933.2249916252
23596.9999973772
24322.8250002635
23724.8700085015
23600.4800074512
22798.9500077218
21521.8150136282
25034.1849940105
23241.1499972189
21459.0749883325
26172.6299994558
23064.1849955574
24758.8300034068
24026.0900041946
23357.1449852063
25572.2699946007
22293.1299985166
21188.5349935542
18405.3250270102
26163.0350002358
23872.5550039208
20660.9299914953
25782.844999667
19952.8499954643
22913.4949930257
18491.4050036278
22599.8300095911
20732.4049945847
22831.1800225885
22240.9950025051
24314.5150050609
23070.6199812451
28748.5550043417
25531.3099918786
22608.0299909868
23103.0550165331
23610.3749942891
21256.3849941606
23747.0849940404
23423.1600029608
24445.2150062858
23122.7900112746
20776.4900071658
24506.194983562
25033.0649949777
27091.8200059244
27689.5200024109
21774.1049934069
26873.6700029087
24953.6650011642
19238.98999123
22483.8549845094
23105.2399983173
24578.7950145467
27231.4549973017
21047.3700010654
25565.4499868482
22574.0050110768
21074.7450085114
24107.974995234
22827.1900153715
28056.2199821412
25251.7800199403
23208.7650229594
24283.9949861802
24826.3499952942
26598.1950154412
22063.9649801666
26288.5200067745
20846.9499923107
23806.4450086585
19982.6249879568
23589.6550012017
24006.8549960896
23479.8600061135
23640.7499946231
27208.3099987465
22465.9749870566
25540.4150046366
20850.3499987914
25247.4449888547
26309.0500081795
23411.2499804125
23399.7950180979
27042.9450059972
27551.8249849947
25622.7899954311
22550.919996934
20613.7450046611
25866.6050021065
23780.5149888515
23220.7750028344
25095.2999977205
23429.8949951152
22303.1850018977
19871.8000002769
23530.290005406
21234.0899821948
23422.2899765808
24259.6550128586
26663.3050033448
20072.6149945855
24267.0750099472
23641.3550140911
27733.8800101867
22566.1950069581
23092.0100110723
24122.1750145208
23641.9950046758
23470.7199999786
22535.9900108329
21625.0200053446
22574.4399890583
24978.7199965795
22581.7900111306
23418.9299945945
21834.3900015822
23217.5049968391
24501.1800058728
24693.570026166
26330.1300073633
24033.3949975142
19080.6099924323
24937.0749978959
24121.3850001001
22273.8700010225
23238.2549901293
25883.0199844874
24366.1949754199
21631.8050024388
21923.8449941354
22875.5100049585
22958.9350219476
26258.8749885076
24550.3349698095
24742.2149864972
20469.6999882217
23044.7499991171
25678.9349972146
25035.3350055113
26346.5799967886
21419.7650025783
22800.6899896876
24631.5650130015
24375.8149964269
21923.594991391
24185.1499936458
24336.2100149869
24193.2950045301
22062.3500069599
23436.889995612
21145.7050017117
22644.4900007372
23167.4250131114
23135.7349974019
26392.7799895722
26184.9849951197
22445.8699929488
17838.4449793953
26731.8449984287
23386.9450023802
25726.4199896113
24017.1050091678
23732.0849978069
25604.0800020883
24744.5849997208
26670.3049890709
21797.6150020682
22650.6399914217
28484.9599984438
20891.6450096928
24295.4900193603
19538.0449991785
26336.6949854731
24724.979995803
22281.5650084014
22895.519975972
25947.8400137401
25081.2350016984
25735.7149952323
28268.5349764718
21308.8150153463
25804.3400062696
25183.9600046222
26185.9050015098
24140.1849930297
19151.1100124987
24352.1649792182
23112.7100180828
26692.3100040627
27425.6800100323
23741.7149927826
19617.6950013633
28694.4100011799
22758.8450136982
23356.4450058687
22674.7850047215
26088.2849839047
23872.2649944604
24695.3549913249
24379.2000111307
25362.9600049333
26513.0299899041
25688.1800015834
24364.3850120497
25299.3350061977
24260.344991507
23307.2099853428
27341.2949830238
25815.579998504
24061.3099999146
24382.2949956891
24794.3499969402
25733.8450064976
22814.1499980864
18919.3049954015
24144.7450090295
21619.81500935
19989.8500000318
25009.9149881687
22982.2349768656
23810.839997408
24730.7050027552
25190.7250025517
25723.8549976985
23850.2049968664
21565.5900049831
22990.7750128071
22568.0800155196
21546.5750034372
19283.835012536
24521.8000078266
25398.2849897661
23881.8750164392
20110.9349923562
24207.8700034437
22555.0200194784
22078.0250190246
22050.6499911437
27025.0999976223
24804.2349945514
24119.5950020459
24115.1400060296
26893.2950025141
24722.8850219647
24938.2600070703
22817.9399975003
20965.1349889734
24515.9249995049
23104.4649977358
22093.794998456
27062.7950079315
24592.4500023261
24385.8000094949
34012.3650184339
28225.3800048516
22855.6900169497
25312.3149946709
27323.1199972937
22564.7399976391
23685.1499761906
23626.8299939421
20656.1799960167
23283.4799895819
24515.3550003106
22197.089994258
23065.2949885384
25445.8200012837
24262.4900055258
19725.1000047233
23314.2049873529
23385.3349950017
25490.9500175859
21658.4300087951
25619.1000050069
23395.6050004172
24592.3049998349
26058.3699895664
27770.4450009418
24504.8100055223
24949.299995036
23543.5650021571
26404.1699946594
21401.3549972227
22785.3050017185
24459.4550077975
23837.5700098672
22374.1049927101
24191.065013284
21666.9649977356
21123.4500011317
18047.8999959446
25674.2949975664
23605.1800086643
17531.3849975811
25656.354994349
22687.0549983086
25390.7200068593
22800.2750036424
24418.7300067878
24868.6800003594
23462.9749932084
25396.620004099
22460.075003049
26667.5799982619
22127.9650138776
23418.0650259169
27124.1900064063
26543.319983043
23426.3650023976
21060.4850201979
26458.440008739
24880.8049967706
26799.1149872963
20731.1950027417
23034.215010907
25653.0699871911
23709.8500038625
24916.9450036614
25046.3099978039
25609.2350019019
21700.6349800098
29543.1050001276
22436.5250077115
19718.5199859184
20849.8549934898
22999.669994053
25998.9199943399
27374.7999977109
21052.5800013462
19779.4349896463
22008.1150039572
24331.2349907933
23549.4200046901
24947.6899986315
24418.5550088404
25456.9900018217
22910.4649818833
24384.869983002
22324.6300272876
24931.3500053616
27936.2050090351
29325.8999909972
20988.4150014374
23346.1650061822
26732.3049977566
22935.9650132329
21760.8349920713
20467.9399900564
24426.0649924991
20220.0450056116
24187.6950005476
22731.185003212
22518.3250029563
21873.6349919946
22900.2550099074
26552.0349919752
25158.4400169896
20316.9650000895
25771.8299983784
29550.0699985384
24580.8900121372
26651.7600020105
21513.3350006407
20243.9349942449
22169.454995
24132.5150130646
21499.1149944441
25729.4349872194
26590.3050123376
22299.8350016901
21016.1899950185
23093.5550052361
25113.434993342
24656.9199951025
24241.5249846583
24005.9850108353
22720.4499989222
27576.0699951798
22363.7950088792
23223.1849950203
25854.6250071967
24224.5049999878
26331.0049950541
20549.7600162458
22297.5299887692
24865.4299936312
22337.2350062268
25564.5949951038
22747.5599862116
23113.1899958777
24778.1200008588
27717.0349932539
22003.799990046
24186.8000053109
24558.1350154742
25666.3400179637
24374.8099933867
23178.700002556
21581.1899973491
22707.4099917549
22450.4399949899
26255.4549890634
23202.0250140582
28811.1150016747
20637.3049848985
24355.0900069528
26749.5249966366
24960.5250049075
24085.24000335
23419.9100106853
21603.3949851496
24052.4550022131
23777.3499997866
25916.1100109103
27261.6549988864
23233.6050059954
22228.6099985533
23818.8149933989
25214.3349805705
25457.4550094684
24837.9949990334
22002.7800062723
24680.2500081817
25085.1799908807
22917.859977385
23211.4549937668
27958.4499992949
22076.0449959313
24248.1599974266
23960.5949986619
27837.8350045504
20169.5750079034
24532.5849953226
26513.8349941701
22874.3350088771
21132.4350097263
25504.7450100267
23455.945003303
22273.1150033392
22370.5850008865
21996.5350035722
24066.6499978411
24337.854998161
23831.2500116595
19176.6000180338
22956.1999996848
23310.5049946044
24435.0800012189
22887.3900077052
23113.7299990755
24400.919997773
24719.1099963699
22529.1850023926
26457.0349914413
25821.585010482
22349.2150084362
23465.7249971012
23659.7700172313
24437.1899853119
21780.3300166656
25274.7750008709
27922.1149960444
25185.4400052959
22382.7749968024
20181.6899804974
22625.484999427
24096.7950136913
27204.4800012936
23726.1049912634
20986.3999924003
21928.9449957892
23188.9399964712
22753.5849943815
27038.5600156204
23182.6399875361
21050.9400175045
25439.5550076575
22966.4700039988
23122.5899936892
22031.9799988144
24712.9800082496
22681.430009335
26563.6099993863
24477.4649914522
23633.9950011772
23345.2800295053
25220.3599912595
21688.9700067227
26072.3950207236
23004.4150047287
25444.0749924169
21240.4500173591
25533.0549935547
22441.5500017408
27647.5749871907
21802.7649872466
21623.1450071782
23516.2699949518
25088.5200028567
22856.7350013705
26527.5400068415
21318.0100044482
23527.2499857481
24182.3299865492
23202.6149990498
21961.4650043382
26344.2299979416
28745.0149894669
24903.2699971597
23500.2199896051
21943.0049825815
24666.379990709
25522.0249802234
22539.5800055729
25448.6399936033
20476.3749943674
24766.7849985934
25352.9849954708
17670.9049819736
21962.5350019702
31069.0499722392
22787.4149904505
24300.6149944284
27599.2899920756
23131.5700093552
22612.8299969996
23471.2399964761
18673.6299969462
24611.789998346
20710.4449986039
26297.1299995496
24466.5799901362
22033.3999863289
22263.8899951514
22788.6950015235
21625.9749933864
23641.8149890536
23808.2999895458
21451.1049939201
24617.7999961239
22761.1599958679
20040.1949955949
25236.2500008355
22199.0250052332
23729.8450364061
26605.6199942304
23659.8399952991
23970.6949898389
22125.5500143971
24727.2450149474
22290.4550182074
24050.4349898461
23419.7750028176
24878.0100130807
23924.0900006397
22268.304985101
23032.2849872517
24405.5999997984
24256.5350069808
21915.9850131329
24551.1399991545
22025.8849895502
24117.5599957451
22382.8200003214
22690.9250029583
21076.8250074037
21660.5600020289
28122.1300022625
24295.5050021345
25728.5400072786
21448.8100207995
21428.0850057625
22092.2049894314
24688.1850043305
21527.8799978145
21799.2149890317
20623.645007816
24852.6499943717
25565.0249762456
21595.5749863697
22846.9200005846
19797.1349983939
21030.2449964103
27626.0200130169
21056.8300026453
24724.4399881763
22934.9550027838
24972.270012741
23660.0500009891
23205.5200059154
24479.6999934863
23177.5800101157
24057.5850035108
26897.2649938827
24601.7249898817
25443.4050148734
25458.5499969375
24419.7750079872
23428.7050002138
25956.7000125612
26437.3199988001
25287.7950081233
26319.1200082062
20894.3350073325
23077.8200134959
25765.714995872
22452.1400063683
22867.5899953884
22475.0299875231
23679.6949854023
20994.2849934134
21989.8999798719
28527.0900018129
24590.9699838464
25709.3649979651
22146.3849938849
22635.6849914146
23302.7250046709
21556.7649991313
20558.8299995855
20812.7100037546
24511.5700058183
26480.3049862836
22968.8899869033
25942.7299943476
27381.135003624
22958.2300022688
23549.0049964967
26710.4350012717
20400.3149976358
22839.2849936248
21382.5949847966
26856.1950000671
22822.6400100968
24814.584998314
22356.7399944831
23773.0399976056
22395.8950125533
25437.910002298
27786.5800288264
21828.0200032142
25505.2949979051
21178.9699925412
23337.6350055551
23257.8149981163
23120.639993695
25587.5899854167
24559.3400125073
19136.4550063524
21924.7950060283
21990.150002917
25718.840005626
23589.595009425
27630.4549866084
23780.3249992155
23110.4499954951
23083.4800030497
22252.9200053715
27622.8599966881
23580.6750118015
22839.6699976657
20948.4100078774
24416.6099971283
24247.7149905823
20888.1600106691
22416.4700015484
19171.9500019196
23898.1799988239
22265.9850185403
25946.5750016537
24092.4799911287
24795.8549794887
25911.5949999618
23296.1049917918
23459.2850094519
20933.8250172955
19224.6800044563
27418.9350154513
27135.0650046792
25278.9550206477
23544.4900067884
21458.1150014117
24487.3400133988
23139.3750057267
22328.0250065941
23468.1649995234
27768.7149992411
27540.3899871686
21625.8799959939
21183.3200049875
26621.4450056769
21005.5599937636
23584.7899954291
22973.7450131973
21292.1449975584
23480.4050099719
25843.9850032069
22592.9250111329
23792.5050156326
24413.3550095931
21173.2250112341
22931.3300013755
25541.7399994619
25324.7750070097
19247.2600012333
24933.565005169
22297.564989357
24148.2750052761
27175.3350089812
27168.0800128733
23421.1050102288
23241.6549930235
24132.8800049331
23325.5300071198
29373.4449898882
27963.3700029501
21432.7799946073
23748.3050072364
23652.2349928698
26181.239998992
19375.6299927726
26494.1299966167
24642.024980014
27646.5500090479
21594.88498947
25737.7199793218
23518.5149933724
22268.9800063395
23766.9099867374
25990.720004982
25937.6800004572
23879.394991364
24170.8099991563
23557.3849936951
24960.9049903969
21371.2050023994
19468.5350128135
25047.4599854129
26868.6999986875
22842.4949961272
24323.1150032194
26446.1449599229
24188.8499869227
21218.6100022953
23769.7799923274
20750.0850051404
24270.7900023554
27365.0649990649
19153.5649907743
25810.6750033866
22193.3349886893
24119.0999832383
24799.9900167942
25590.3349961381
23589.2700088739
22125.4999978684
27213.205008405
28174.179987631
23926.8699930569
26745.0299973073
23486.9950118281
22865.2300000754
23856.0449941759
22594.4299953993
24404.8650068202
25280.7750012801
24828.1950101655
22626.2850091716
22001.3500007256
28273.0599891122
20965.8999949188
23094.3549898424
25248.254990048
20904.5950026797
23492.5049991852
23809.7699970182
24446.8449945534
26613.9750018812
22697.905004032
23851.5949955378
22151.1950162277
20396.864992261
23730.5300007088
22324.5350181097
26595.9349965554
26305.8799870048
23505.2399995588
25083.3899947215
22813.0149840144
23132.8700153528
24112.3250081749
24555.5500005727
21917.1100024255
24363.7550058516
24301.9450022889
25356.9350020878
21065.3000087833
25103.9599977726
22111.7450085059
26490.7850033577
22038.9999976982
22699.5399957399
22494.160011543
23026.8649862544
22868.2300033713
22052.2450004237
26528.9199894165
25091.4749946191
28331.1099985293
28094.3450028708
22284.3450045619
25679.439992437
23413.6700008738
23547.710002559
26662.5750048032
23382.3100048294
21133.594997772
23747.6300062332
21850.5649906462
19170.0349948935
20406.3149965934
25096.0150010658
23817.365018741
21643.3149767006
25634.6349976286
27502.5900029492
18983.8000043221
24111.024996985
23306.5849897875
25931.3249802694
21202.5749900134
23240.3899953212
23193.249985291
19231.1749986506
23059.8750022436
24815.2450109228
23168.3549989089
24494.4449964219
22406.9449943926
27471.4600012377
23239.7999977036
21813.7749920919
26267.1050059589
26805.880006348
22798.699998446
20322.7500052978
25318.6750088694
24921.4500083627
22850.1650021416
22506.1400008078
27455.5950005793
22413.1499936521
23419.4049977851
23017.8250020179
24550.2850117807
23330.3849898555
24377.6400140207
21153.4899912426
21656.5300173957
22308.2100123169
22969.3200153999
27714.3749993972
26201.8950035446
23140.6899967592
22745.0150128703
23055.5399867481
21547.9299880394
24572.8200058186
19963.8199742577
26697.6549973888
23814.9300039307
23318.3699927721
22991.9399963561
23357.4199845281
23090.3350027752
20113.2999847647
28098.8249931296
24688.6949939106
24043.6649724236
24373.6449776252
23230.06001503
26036.7549907325
21346.2849947927
19744.3249957857
28201.7449950278
22402.6699880009
27612.5749965257
25770.3300056694
18299.3799973497
24716.9750043845
24005.7150066992
20805.4800006103
24943.5400277986
22620.5800028077
23718.1599853146
24025.2299889587
25787.9150018152
22951.5300008412
24911.0500005166
23078.8100061209
23320.8599986616
24582.0650030167
24603.2399997727
24179.7099931267
24856.8949978605
22140.3549985368
22429.880001958
27622.5649953838
20825.8550000885
21729.699992554
25502.2700103943
25273.6049887186
28317.9499975969
26079.9149993347
23168.6949959894
22822.1350043631
23387.8750089863
23840.2049997381
24993.6249943222
21908.2999980396
27468.645018263
20509.1100030241
19678.4849902802
21677.1749940645
22526.6050061092
21249.3000107415
26874.0899780993
22401.945010934
24167.0499986954
21504.7450039069
22469.2350100009
25066.7699944358
24461.8050030228
23336.5450080615
24625.3499884047
25958.8650148356
23896.6999996196
24070.2449896306
24574.0250091727
24159.4250043554
23044.7149983502
22595.2500059844
27566.5249894505
26688.3750081642
24447.7950076273
26251.9800055302
23819.500009734
20677.355002677
22501.6349952446
26214.5000053963
20081.3599953976
24555.5050046523
23577.3249916229
25525.074994457
22698.3749987548
23031.4699950854
22039.0249827709
24324.9799939885
23998.0649905961
22342.7399995113
19034.0150081829
24553.8599908083
20056.7800003098
22985.9199856229
22741.2100097463
25064.0849996197
27546.4499980551
23872.0599918844
24315.6200114852
23031.2950025853
21082.2349924613
21543.7150025493
17938.2449932526
25500.9350046385
24740.1049748713
22127.2800198398
25085.5349928746
22256.5550037809
24601.50999165
26493.6249937522
27111.8949980808
25700.3500019125
24620.9849883823
23518.6750070574
24618.4000101855
24766.3400222756
25184.4749854426
26172.2700109585
24138.0149954397
25000.3999978642
25582.7899918729
22065.6199988252
28406.5150075443
26197.7500112644
25003.4100062572
21432.9999895658
18863.594999409
21203.594993874
26458.5300071778
24593.7149963081
24872.1249934788
22679.4649919637
24727.2300043232
22549.5600157455
23676.610000645
23756.9399997304
24919.3500094307
22022.4049949222
27673.5600051533
24367.8550067295
28328.0300106527
27139.9499848351
24311.860013111
23524.4799848251
25019.470015035
23074.8600191697
21765.5049967117
21359.3549955884
23001.8650025527
25593.3750010766
27004.6400032375
18818.0050046169
22794.9099905654
23277.9600024186
25258.8950056228
24168.8199994948
19858.1600024268
22368.7749872492
23113.7899998529
24553.5649999212
22763.2300182632
22898.7899936347
24152.8999912387
25265.8699859553
27975.5349757447
21711.8500084609
20303.9399975293
24408.6200089018
23408.9350042704
22004.730005058
24261.0700201872
23876.2099993555
25359.6750028881
24623.9599940779
23725.724989553
21455.8999922938
22968.2899840531
23464.6150006233
24530.8849891466
28190.4849969213
23471.9900067848
21869.7200038068
21473.2899998228
26239.8000143324
27935.3799997312
31482.8949863949
22583.0549961899
25298.9250162066
25893.2700219619
24869.0349940972
22068.3399972792
23113.6800078207
23819.5200090071
25215.109994727
22131.0750069374
24459.3549999769
25601.8250063676
27389.659984967
22930.324999897
23705.4850080853
24429.4000076343
25645.8749800418
19648.9549972769
20094.6250088535
21551.6500099528
21417.6850162637
20663.7350021367
26334.6299921172
20573.5049982115
23216.0649941372
22406.5049935891
25277.6500050462
25104.2200021679
24864.4500008887
22861.4649839486
23833.8850109554
24269.6899999165
29627.2300029816
23953.0150043021
26596.1999917295
24421.7599881317
24101.7749936007
21593.4950010084
22797.2249757169
26845.2949843018
22812.9899846669
28815.2400038259
22550.0299938151
25630.3100089997
24495.1949950084
22300.0549977361
21923.2000057539
21221.3449897941
21708.8149863868
22415.8950191941
23493.1150100032
26561.4749957757
27764.3099998021
23086.6649959183
25843.4200206029
20766.6450033868
22889.630000768
24366.4099911302
23000.1149956547
22624.7550153772
23893.7050035854
23498.3749963292
21877.0749945554
23345.8550051698
23042.7199973706
24071.2400073383
20790.9999978759
24169.8550086273
25130.8350075703
23173.5649824374
26135.7100145896
24924.8199956384
20555.3949971657
24663.0749929296
18942.419991697
26081.3649911971
23058.4999958138
19205.9149970076
24061.955013822
22982.6000017362
22201.2299899511
24910.0550073404
23468.4899955036
22138.3000099061
21766.8100053946
23617.5450027052
23721.6700019417
23671.6299998574
20490.2599923447
21290.9999827815
23500.8849909462
19632.0250195516
22820.0049904343
19993.3249974842
25990.0800003724
25605.9200195298
24512.6850069958
21065.2950038237
25772.4149968828
25803.9899897474
24504.56999653
25086.2100022912
23857.0099928413
22989.9099933809
28189.9999952508
20064.1499990467
23694.2349973868
20767.060007529
25387.6599903838
22926.9250059575
25275.8449866762
24432.6599953773
23895.9450112889
22969.0300080436
24275.650000514
23941.7700062005
21935.7749931065
21664.9249768294
22029.6050114965
21431.4899980356
24604.6200080835
23925.1849859605
28437.7250135515
22683.6750036636
22156.5099978056
24695.615010723
29568.8000038811
24019.6649863973
24130.1149827297
21677.4649968079
22852.7499926472
24922.7449971735
21418.0999983402
23395.6749942477
21422.035007295
22149.7299858856
22285.0600021748
23565.3700189432
20717.5450021292
20079.9050032049
23411.325013749
27050.0600105022
24443.5449955538
22486.9350093923
22580.5400176854
25873.5850070223
22554.3299934674
26591.5500024514
24261.7049957863
24400.7600049584
24708.5850103194
21481.7299911047
23328.7399925784
20385.7650049836
23500.9549922245
23828.3499886102
25843.5899931333
21340.7950081739
23232.5800031966
22884.2650177147
23269.4999949925
22952.3350082727
21326.6450001942
20565.7150072663
24779.3600019328
25039.5249885225
21405.0800004092
23499.5099904735
20865.5600096248
22657.9399958344
25384.8249973401
25063.0049995987
26201.0749951925
25933.2400008301
24097.2500102735
25833.4999999549
20434.5449926984
22901.0999958557
22374.2900018966
23673.9000035824
20770.0449998046
27694.3299905644
28375.5049822684
22708.7250011703
27239.7050011963
26604.2549873447
21024.5000184844
24520.7749982018
23413.8299968641
21734.3049978924
25010.070008069
21510.8899877951
22775.3200012813
25761.5350071994
24686.8199829207
22969.7600252405
22510.2349969436
24325.34001267
22498.8550127661
23064.780001963
22021.7849967835
19497.9500119562
20043.964986824
22027.5349986148
21697.0550042316
24124.6099938913
28327.0950101693
22021.93000367
23512.5649967473
25314.1649998147
20649.8049970185
22941.7150147702
22452.3699981924
24942.4849829334
24368.61500139
24991.9800150383
23101.4649923354
22625.0850100443
20958.4450043221
21741.3700088724
22380.395012007
24616.3550053656
23138.9299965913
27494.5649713607
22471.724995185
21155.9950020135
26121.5100072643
25022.6249910965
20982.9850162925
19086.1449901608
24320.0250143157
27501.1799972501
23341.5149950904
18896.1549775472
20541.5250004716
17388.9049971635
24095.6000070828
24212.2550110491
19853.9699932171
25186.8599980026
25404.500009088
22036.9050076404
28313.9099958425
24258.8649868595
24421.8349892213
27694.5400003305
22581.9400063125
22592.2450148249
25236.7549911591
22415.0600001145
23988.3850100858
26867.915015436
24297.7049927122
25024.9949906282
22595.7249842077
21623.3750044017
25006.1750003356
27551.0049980423
26074.2149953134
30158.0099897201
23661.1199801913
28353.9099919498
25536.6899995831
22273.0550185635
25976.3849955994
22558.4449915487
23588.6899963249
23852.8249965698
19852.5149928802
23540.0649952658
24412.6150007435
24600.2699980224
28540.4850031014
25420.3699828288
24030.8249963027
24809.6450189047
27217.1049963585
20284.3349991795
22494.5099995497
22498.4800088089
26876.3549898064
20738.6249955075
22225.8249988514
25291.8949924221
25929.1149890249
25783.6000004311
27199.340004356
24556.0050020679
24278.9949932814
22113.1900001504
24648.5099953269
22008.5800046251
25122.914983324
23796.4749966925
21783.6799946508
26697.349998312
19690.550005244
20243.1099804163
25161.0399950088
25267.9550042723
26599.4349973349
25277.9050006986
23131.2900001794
24320.0949933724
23141.979997512
25793.3300069955
25554.3400006869
20527.9249970894
26034.1750015945
24786.8400122364
27522.0999955575
19784.6299889339
22728.4900034296
27320.0100204122
24963.6650068245
26799.8549942344
21187.0600067538
23977.5250011063
22717.0249935607
21697.1149988018
21909.5850006558
25018.2899950307
19682.2449956988
23931.4550082115
24060.8249968411
23461.6400059997
25213.0350198391
24227.839994316
24740.4049874609
20505.6549974649
22439.0850007628
22376.8550149351
27184.6450234005
20307.6049931105
27278.5400005372
23458.9600010925
21842.0799886398
26606.899995696
23407.0949975132
24676.4750017234
25343.6050030829
22597.6499838741
29699.0899942061
21901.8250043083
21975.2050155039
25273.7750060856
21020.8599926187
27047.9699844031
23094.1600034769
20816.7450003042
22490.6849995852
22935.8599836039
23875.940018194
25857.4949936628
25815.7250064926
24597.3700009671
24251.3649892004
26622.6399918445
24643.5099915466
23106.3049728465
23695.1750074653
27151.8899956031
29896.625005315
24419.6900013793
24571.4400008512
22396.7749975983
23477.9500048299
22970.8800112037
22931.0700047864
25854.9700003653
20016.7700078753
20846.974986179
28215.2099876765
23708.1549860116
23899.6449990256
26809.7400059926
21644.0550093484
19222.1700111274
25052.0800089049
25424.7550035323
24200.9449889912
23938.0999855321
24734.7049893178
24328.6850301935
23294.2250149071
23123.684997449
23791.945017701
22707.4449949823
21824.779997752
22179.9949856037
25059.0399934279
23462.6850040377
25347.9350013773
23428.0799936792
23158.0299907299
23356.6999910369
23875.8100011626
25051.7699978388
24155.3250101728
23682.8700131304
23530.1850115708
24164.7749954449
25870.1099889329
24572.8999943633
23636.6199825341
22898.0599967467
23425.1650006555
24822.0399888725
20558.2650057637
21055.8549944712
26303.4449968058
23971.7999946892
24124.3599978113
25176.7099922458
26146.3900027999
27984.8300063894
25378.5050032071
23258.8199860252
25623.7949950546
24427.7300026095
24109.7399909028
23421.7999989339
23366.7900124562
21916.2999938723
28449.8949993805
23334.2100120746
24997.5900031547
19890.9299881932
23254.7400015374
23134.7749971346
23509.2149978052
22961.1049845379
24375.8600111938
26385.3300116963
24468.1350032958
25998.8249971448
24058.3800022157
22712.3199834693
22899.9699970298
26345.0799928554
26090.3800186261
21222.8199910703
22256.7300051076
23042.9249864805
26266.1699953396
22641.9650021149
24281.2799937068
24551.4399983945
25774.005001822
24018.7349928226
22941.6799830248
23358.0499962829
24350.9449928053
27178.7849920808
23750.5599978522
22701.9949987954
25723.1750001569
19357.4050027272
27456.9999910195
24889.2599834732
29475.2499867815
24931.7650006593
23000.0299995793
23190.0850077439
22827.6699890606
22550.4850075813
22784.0350010972
27082.5299986373
22718.8900002257
27024.4500208737
26793.7500138124
22243.7649969419
20655.6250091484
22597.7749914941
22914.3349922694
21696.4800070154
23947.9550155779
22188.6200064832
24349.0750075805
23935.0699995421
20223.4850130982
25590.939996419
23381.9500022402
24599.6700013659
25362.8250023364
24066.935006404
23579.6900030889
21524.0149973519
22838.8849983639
27739.8449949875
21380.8049895735
24733.1850060964
23666.4000039166
24283.3199908084
24535.9049872131
27168.4800017234
25248.510013341
19884.2250050933
24135.9600074259
20459.945005073
20938.2649895248
25310.6249883608
23840.7249976386
24810.5900008256
27923.6899993329
24023.5550027795
23099.5149916201
24671.820006565
24409.5550032752
24850.1500116598
23680.1350011491
24638.3850025751
23175.794996204
22880.8799945092
23188.3949983512
23408.0650122741
19972.6750039189
25553.2550004399
25130.9700019401
25692.1150097968
23553.9050281327
20914.4499930332
22856.4100010775
24137.4949841316
23592.1800020877
23766.305003516
25256.1399948243
22269.3450075041
27600.9999870607
23706.0149975552
22586.2549946669
24693.0700066236
28497.1399939205
23239.4100013613
23783.7150114786
26398.8350116533
23312.2900056409
27003.3100172427
24060.1049980437
24245.6749927162
23709.989995254
20691.6050141896
23807.360010196
23653.1449899809
22991.1450022997
25429.0500016236
24278.069994038
22987.8700041749
23573.0299933802
22305.430007588
22432.0199994547
20979.6299882529
20016.9150017137
24211.3949655624
24092.6049912796
23156.7949996012
24530.7499984328
21394.1250053688
21085.1549873324
23282.7600098192
20332.5849897037
25856.2000060546
27132.4150029521
19636.2799961339
23593.3450047915
20227.1449991393
22920.1099938625
24735.5849887686
22778.3700011364
22216.8549929913
23362.4550231656
22520.1699924108
23485.3850012499
22869.2449964734
24796.5599966538
20293.9649977076
24297.0500050145
28531.2799999362
22447.5400219017
22463.2750144287
25044.2299983676
20845.3600045475
26377.4000029261
27050.1800018095
23409.0899862291
22425.5449867821
26366.5300045479
19841.9800091612
25490.6449912367
24370.4800021944
21155.5649980481
23934.1800130919
24258.2200134437
23796.1449954929
21548.8250038009
23503.1749969474
22091.0199850118
21286.1800032515
25915.4200009187
23279.7450003884
25979.4849961181
21886.4449909488
21462.5649914278
20826.0450012051
23273.475009491
24656.4700093133
23811.5600072453
24349.5699818206
22343.449992203
24498.460006088
24849.9200195698
21456.2100022824
18517.804999396
22110.515012708
24633.7600059368
23580.8600039489
21984.7050069221
25478.6350060249
22919.139998977
22656.1600032667
25390.9599890672
23518.8999807446
22160.3600114244
24907.8750020687
22885.9300062169
23441.2900030666
26081.2100128897
19929.9149970249
26871.2449968749
21534.805007734
22554.8450046384
22576.7499993001
25951.2049849801
28106.4050053104
22768.5999911632
30587.830014201
22256.0500114851
20717.6350041227
22437.9600094119
23119.5799966708
22772.7450046519
25777.2650095751
20637.1099972346
25411.3999925524
19766.175016653
19823.7649995025
24718.594999751
21907.3649831258
22405.4699909268
24412.4999860709
25727.9600130084
24486.5199953736
22896.025007359
25219.8350030549
21919.9099939975
20328.9800033976
24045.5849943848
27250.0050092761
26183.4699992366
19374.0100005991
21154.1500026454
24281.444996936
20869.7549995971
23096.2000025096
24168.7449845492
23163.0299967736
25528.0999995947
26050.7349913061
27697.1600069708
25327.5299921344
21371.0600043675
22554.2450076384
23518.4100008091
21797.1150001376
25267.9399775167
21105.215011487
22152.3349940628
25708.4900028979
24219.9549965917
21938.2299988219
22238.7600023483
23390.4599912497
23622.6500118247
23716.0600070406
24234.1500053389
22057.819973995
25362.824996205
22652.5500014268
23781.4100128789
27824.134992691
22097.4599974151
21784.9099990039
25029.4099926585
29312.7549914552
26861.8500054006
22759.4200024148
25526.2649968923
23885.7099970737
26241.8250019546
21962.1550002157
24692.1349996629
23220.8700076763
23996.8450048247
22959.9700004573
23802.845001179
24195.8800078263
25601.2549799255
22071.4850058092
22728.2600061647
22310.9400016773
23563.9999957692
18351.7999814376
24362.9149897106
27909.945002752
27415.5099859376
22646.3899948804
26212.5749942171
21828.6750035698
21335.1249958718
24418.5949879882
21135.6349993167
20065.8100023409
23841.5650042336
23640.7099923695
25512.204999576
23158.9650019915
21916.1349972284
23005.5000053748
25990.7199798009
26272.3150007898
23349.500010728
21896.6650035442
21652.915012354
23763.3100189702
19381.5650034306
22702.3449944891
21569.8650021917
23763.0299992326
20996.62499202
23794.9299973794
25031.3900030737
28448.9900186544
24087.1900092633
25072.3549923562
22248.1349969364
20461.5449916855
22918.1049857324
22079.8399936954
24366.1300093839
23240.8200012255
23666.0149933135
25781.1549970123
25083.7450015388
23380.1399886388
23971.3450049402
22648.5299975695
21928.3550010916
23627.0099868674
24582.0150153935
21837.2650059396
20863.7699864251
23648.0350031579
25704.3549960169
22949.5200058481
21649.9350001777
24915.7600111135
23653.5000023681
24422.5999966236
24959.9800064663
26410.3050007852
23510.6200034914
28881.355012103
23983.8950155913
25958.4550044669
24910.2750013097
24508.7050035265
23685.7299916443
23097.8400139576
25681.0250050638
22747.9500016998
27400.6599975877
23520.5999918915
29254.4299939494
22895.6300045508
23556.4200084298
19560.7549912527
25398.2649976256
21977.9050007873
21279.600008882
19800.0550039364
25256.6150051262
22524.0350045038
