# Supplementary material for: Intergenic, gene terminal, and intragenic CpG islands in the human genome
Source: BMC Genomics. 2010 Jan 19;11:48. doi: 10.1186/1471-2164-11-48 (PMC2817693; doi:10.1186/1471-2164-11-48)
Supplement: Additional file 4 — Monte Carlo Simulations. The archive contains Ruby scripts used to evaluate statistical significance of overlapping of gene segments and CGIs. Results of simulations with different "fixed" elements (see Methods) are also included. [file 1471-2164-11-48-S4.ZIP › result_cpgispag_length/3intron_non_coding.txt.hist]

left	right	value	probability>=
52488.3399975415	53512.9995975568	1	1.0
53512.9995975568	54537.6591975721	0	0.9999
54537.6591975721	55562.3187975874	0	0.9999
55562.3187975874	56586.9783976027	2	0.9999
56586.9783976027	57611.637997618	2	0.9997
57611.637997618	58636.2975976333	3	0.9995
58636.2975976333	59660.9571976486	4	0.9992
59660.9571976486	60685.6167976639	7	0.9988
60685.6167976639	61710.2763976792	7	0.9981
61710.2763976792	62734.9359976945	9	0.9974
62734.9359976945	63759.5955977098	10	0.9965
63759.5955977098	64784.2551977251	11	0.9955
64784.2551977251	65808.9147977403	21	0.9944
65808.9147977403	66833.5743977557	33	0.9923
66833.5743977557	67858.2339977709	36	0.989
67858.2339977709	68882.8935977863	36	0.9854
68882.8935977863	69907.5531978015	38	0.9818
69907.5531978015	70932.2127978168	51	0.978
70932.2127978168	71956.8723978321	67	0.9729
71956.8723978321	72981.5319978474	59	0.9662
72981.5319978474	74006.1915978627	103	0.9603
74006.1915978627	75030.851197878	84	0.95
75030.851197878	76055.5107978933	118	0.9416
76055.5107978933	77080.1703979086	121	0.9298
77080.1703979086	78104.8299979239	122	0.9177
78104.8299979239	79129.4895979392	172	0.9055
79129.4895979392	80154.1491979545	169	0.8883
80154.1491979545	81178.8087979698	187	0.8714
81178.8087979698	82203.4683979851	201	0.8527
82203.4683979851	83228.1279980004	234	0.8326
83228.1279980004	84252.7875980157	244	0.8092
84252.7875980157	85277.447198031	259	0.7848
85277.447198031	86302.1067980463	285	0.7589
86302.1067980463	87326.7663980616	268	0.7304
87326.7663980616	88351.4259980769	303	0.7036
88351.4259980769	89376.0855980922	278	0.6733
89376.0855980922	90400.7451981075	309	0.6455
90400.7451981075	91425.4047981228	301	0.6146
91425.4047981228	92450.0643981381	332	0.5845
92450.0643981381	93474.7239981534	283	0.5513
93474.7239981534	94499.3835981687	326	0.523
94499.3835981687	95524.043198184	325	0.4904
95524.043198184	96548.7027981993	335	0.4579
96548.7027981993	97573.3623982146	270	0.4244
97573.3623982146	98598.0219982299	302	0.3974
98598.0219982299	99622.6815982452	286	0.3672
99622.6815982452	100647.34119826	273	0.3386
100647.34119826	101672.000798276	274	0.3113
101672.000798276	102696.660398291	227	0.2839
102696.660398291	103721.319998306	234	0.2612
103721.319998306	104745.979598322	226	0.2378
104745.979598322	105770.639198337	208	0.2152
105770.639198337	106795.298798352	178	0.1944
106795.298798352	107819.958398368	185	0.1766
107819.958398368	108844.617998383	170	0.1581
108844.617998383	109869.277598398	160	0.1411
109869.277598398	110893.937198413	157	0.1251
110893.937198413	111918.596798429	118	0.1094
111918.596798429	112943.256398444	108	0.0976
112943.256398444	113967.915998459	95	0.0868
113967.915998459	114992.575598475	85	0.0773
114992.575598475	116017.23519849	86	0.0688
116017.23519849	117041.894798505	68	0.0602
117041.894798505	118066.554398521	69	0.0534
118066.554398521	119091.213998536	69	0.0465
119091.213998536	120115.873598551	48	0.0396
120115.873598551	121140.533198566	39	0.0348
121140.533198566	122165.192798582	44	0.0309
122165.192798582	123189.852398597	35	0.0265
123189.852398597	124214.511998612	27	0.023
124214.511998612	125239.171598628	25	0.0203
125239.171598628	126263.831198643	22	0.0178
126263.831198643	127288.490798658	19	0.0156
127288.490798658	128313.150398674	12	0.0137
128313.150398674	129337.809998689	20	0.0125
129337.809998689	130362.469598704	10	0.0105
130362.469598704	131387.129198719	9	0.0095
131387.129198719	132411.788798735	12	0.0086
132411.788798735	133436.44839875	17	0.0074
133436.44839875	134461.107998765	10	0.0057
134461.107998765	135485.767598781	7	0.0047
135485.767598781	136510.427198796	7	0.004
136510.427198796	137535.086798811	5	0.0033
137535.086798811	138559.746398827	4	0.0028
138559.746398827	139584.405998842	6	0.0024
139584.405998842	140609.065598857	1	0.0018
140609.065598857	141633.725198872	4	0.0017
141633.725198872	142658.384798888	2	0.0013
142658.384798888	143683.044398903	1	0.0011
143683.044398903	144707.703998918	1	0.001
144707.703998918	145732.363598934	1	0.0009
145732.363598934	146757.023198949	3	0.0008
146757.023198949	147781.682798964	1	0.0005
147781.682798964	148806.342398979	1	0.0004
148806.342398979	149831.001998995	1	0.0003
149831.001998995	150855.66159901	0	0.0002
150855.66159901	151880.321199025	0	0.0002
151880.321199025	152904.980799041	0	0.0002
152904.980799041	153929.640399056	1	0.0002
153929.640399056	154954.299999071	1	0.0001
