# Supplementary material for: Intergenic, gene terminal, and intragenic CpG islands in the human genome
Source: BMC Genomics. 2010 Jan 19;11:48. doi: 10.1186/1471-2164-11-48 (PMC2817693; doi:10.1186/1471-2164-11-48)
Supplement: Additional file 4 — Monte Carlo Simulations. The archive contains Ruby scripts used to evaluate statistical significance of overlapping of gene segments and CGIs. Results of simulations with different "fixed" elements (see Methods) are also included. [file 1471-2164-11-48-S4.ZIP › result_cpgispag_length/3intron_non_coding.txt.lengths]

94509.6150001688
79581.8949965942
110326.460000834
83439.1849933416
115014.250001436
87262.180008037
104790.775009502
85906.6600059676
86340.3049979199
97119.4550051978
70694.6850017896
110538.764999472
89668.6500073615
82865.4150054171
112076.51000875
101198.160000538
95872.3650031872
75125.134995112
90101.4699930628
107918.589999997
89038.2600036021
97158.7600104685
81681.9100059057
84967.6750032327
100201.314999995
79812.9000017196
85870.2749996744
87813.4950007211
73455.3900033645
96808.1699982559
81546.1649943851
85230.8700015713
99039.5749994628
113355.579994801
83969.2349972208
95279.6149961744
89812.1649926198
93516.7099867575
91690.0249975592
99673.940000837
106345.169998946
94881.0100093872
80621.2350022271
103268.790003318
102253.224998579
101353.224999268
69271.4099989431
72157.8350033993
104845.694999877
97696.6349951969
94746.6250035204
99150.7799914218
98681.2449990762
118789.594998945
76622.364989426
66759.2900043544
99443.5650010929
100621.475007093
84286.8099968014
132471.890001969
91458.5799984601
90934.6650036406
77261.7249963332
81940.7900051749
88951.3250037432
96142.8199983798
91360.74500072
77323.6149980444
116346.520002614
80524.4900061099
74162.5750018507
112017.510004153
100307.140002752
92052.0249887183
95338.8600017875
97119.3000006769
87279.9300009763
90484.4049960244
81919.4799963795
110714.385003392
84557.7449969919
70811.0899980925
75426.2350108003
91337.9349948814
99003.4149920251
94304.6500033988
98411.4649979472
97106.8450035192
77309.3849970759
107921.234991705
79878.7050015116
94446.5100058764
85757.3800035485
81676.1649978869
93691.1300029643
74723.7099936986
96955.2699998504
86985.1700002216
110027.489997518
87122.9450023848
108412.449997056
90386.9799992666
89159.5950007699
91014.2599969851
97012.3300020769
100603.835000449
85382.4999903906
105105.369994642
83819.3450018239
84220.5399931958
82146.7649966553
147938.850004534
85532.3899994767
120210.845004044
83078.9199992567
107113.675000153
90126.3949924875
100770.51499993
85889.0850011042
104319.409995123
102426.090001702
109427.455008348
111040.360004553
101728.52500099
104110.334999667
100177.374993956
104923.280001321
101531.730000383
104966.389994845
109896.929999766
91489.2000087779
72787.8300093872
78711.9999939329
90569.7650028262
98171.2199944668
85987.2200010722
118263.559997887
102984.940005332
87742.1000045519
98096.0000063887
94065.2500013115
101214.959996045
120367.080001173
82698.0749961138
83069.5300008478
94402.7199965063
83113.5399944559
91984.2000006624
92259.4899980184
85160.8849996543
137159.729994975
84943.8999979869
92437.020002096
91632.6750003863
105422.895003135
80681.5099997963
93722.5199953876
89120.3950093491
77279.9000109732
96875.4000023066
95563.5199971534
97869.6349982883
95784.9949991684
86711.3999991156
65686.0349966884
97303.7650049237
87521.6699940544
114466.375013556
103856.815010726
137742.085002691
85607.9049953315
82240.0350107439
117551.22499969
80717.8799860966
106778.735000937
75279.2350011314
103639.629999446
103345.199997984
103010.409996811
84553.0900025964
113591.414996466
85064.0049990231
79611.1749993563
102741.109996716
120732.519996371
79399.1749990142
115169.120010934
97699.7800023966
116884.050000181
108264.369999545
70683.6400002567
89962.5250036679
70934.3350008323
85154.7750004705
98201.2700013146
78588.1099994164
92140.4950017817
107169.670003005
84417.5749949575
96756.4699953776
98162.0600068308
81613.705000829
105396.805002078
97975.5300073964
100117.945001041
82610.3599951677
96954.5699929297
123935.340002715
97374.1499964874
97515.5500032557
126071.454991042
73769.3299968795
114204.86999894
102121.775000759
101932.269998278
98187.0050018486
103247.919993665
107048.449997772
98933.3899930688
89837.5849946733
82231.7850008775
89635.519997146
104133.785005713
90706.4699972887
96675.0649999259
107606.639996289
107097.059999346
112456.649992929
95198.964996813
105418.834992912
95706.7549964897
78352.850001418
101442.685003938
91099.0600039503
96427.4550021365
88706.2549978273
105485.629999429
91592.0050117299
86850.8250053184
86586.8349914347
112546.065004927
93941.6799952234
110944.450000172
98289.0149917365
114870.104999827
79849.950002622
89706.2850042154
105012.074994843
96085.1199981471
94485.4600054007
112723.795003049
109248.954999478
81855.9800012782
82590.7099956721
106828.07000602
92238.265007697
105215.819999327
73511.9499993296
88914.1350014342
73057.7449992783
104909.024993161
90511.354989484
81570.294995416
86946.2199993953
88297.2500025369
111123.489997653
105524.565006586
66374.7800007266
103884.229999797
108781.86499374
86802.4399971887
112462.900005075
80423.230002605
77428.4299985953
95069.7799964971
97304.7200029544
92127.4550082344
100974.419999755
85199.0149977901
92194.6699936775
74025.2100051738
77882.645005431
76667.3150115889
84806.4999987558
102059.929996122
85415.1049976014
108455.455001893
96650.2449966865
105536.119997916
99404.2049950361
107877.120002051
92039.1850041179
105323.340002339
91314.255000283
96068.2249986418
74286.1149958025
107401.650005167
108851.680007187
80726.2300047562
69794.489995606
118261.445001871
72998.720003592
93830.3749933578
79473.8100048496
83744.0299948556
99036.00000098
85748.7950057797
98579.5199999558
89344.169999543
91101.7299989481
83388.6399986893
92645.7850058053
92477.6999990698
106306.145003279
98517.5750003699
68365.605000264
95454.3999958802
92732.4950041523
74939.3100001002
66993.9400005103
95298.2600030443
84610.2349964064
77751.5899985937
114186.220005227
95817.6100026406
99508.1000017826
85089.4150073839
91508.3999968753
97286.659999433
108595.350001048
102998.3299988
89597.8699990939
79144.0100006089
102123.234999862
109292.885003909
112341.03000737
94662.570001126
75844.4799993495
115467.640001789
86298.5699903611
90051.4650036818
81136.8250062792
105592.725004715
86174.6800044077
82599.2199982349
81818.5249974891
103541.740002905
101271.264991414
92238.7300042174
104791.000001851
113751.740001876
79055.6800099723
77953.9350003131
105757.995004386
91345.8450008427
82214.9849904351
91748.6049986836
110423.445006881
84978.5750056475
107842.055007678
89455.8699960429
86036.8800005314
94778.3000025116
118592.974997351
87375.485002907
58755.7750007417
61096.5000005057
94327.3100021631
76619.2000000235
90508.2299858313
108704.450001371
88284.2950066887
95070.1150024161
102218.984998071
113628.90999805
114884.614997691
97883.4099959377
80593.524994654
102886.465004534
85507.1600022062
95088.1249996442
77345.7450052332
112320.985003207
88184.3200030262
89605.5500029614
117583.049995924
93517.0750033148
101734.019996438
78208.8650025176
93963.2149969317
86037.8000048269
86902.4999981849
95989.340007426
110292.709999502
98575.7450017513
114703.454994199
85065.2099963846
121406.125005228
100539.794995648
85145.5299992608
81659.5750001413
100423.654999055
90565.2550056982
72556.6150030196
86193.4849992264
91049.9900018536
118773.190005616
80166.5049963342
94701.0399979943
94773.3199949156
94081.8899930862
108231.790001692
87061.5149966311
107854.954997928
81548.609995272
80000.8300027754
67311.3099939076
123764.230007033
136040.025000817
102188.935000522
90940.7000075141
94704.0149994693
84365.5050008576
62094.4900014903
120844.059996365
100231.904990684
94992.7649999366
104385.034991192
92938.4999988414
91273.7350037657
80133.0649970715
89615.3500042995
86013.2750036465
65121.7150004199
80701.5050105622
100586.584995266
82682.8049955312
95547.3750056219
80042.2850064095
129911.14500045
95953.3849993414
78272.0350140193
99970.7600037386
99470.6449951576
110708.700002249
93055.8900108213
88253.2700035535
90273.6600068267
89105.7549951508
85468.0999927195
83334.9500034018
82838.7249972931
102031.580004705
90452.865002295
75536.4100024896
104013.965003386
84713.5649997648
77338.3399970308
104986.77500077
101463.685002597
101873.074993899
85445.0049969779
88162.2050072937
92461.7850018985
101092.155000246
110245.954997217
94738.3649910847
94257.420000794
88152.4650096484
86231.370001235
79678.4550043645
93405.2300017811
109665.710001741
86692.5500010601
112748.505001562
101073.094996611
104801.75001305
82423.7099988394
73450.9699986298
93073.1999992486
80259.1049962795
91566.79999978
88718.1500010006
88432.645002652
96365.9949941001
96213.9299973324
90366.2700042855
91678.1099972539
98319.3650071118
86045.7599981036
88431.3049917263
90196.114994619
105330.899999326
102685.664990216
115797.415002845
141518.825001526
107027.839994731
88754.1949991612
93483.184999676
84919.9850010766
83955.7050025761
101207.9100057
100740.905005569
110034.805001972
112961.725002514
95000.3699954818
99480.1100009315
76370.5900031347
93165.4450009638
81028.4750058223
104376.990008199
83968.1599951033
107716.794999961
112343.489993885
94520.6600047969
88600.480004498
99174.1299965893
80879.1499936907
102669.25999525
106882.720000342
91341.5900062514
102092.765000274
88985.5600061286
85640.7700023046
87930.1750003745
92988.0850183028
112942.614991064
92899.5050163493
96872.4349922873
80777.0999971228
113737.13999616
89205.6400015447
85458.4149949509
117040.930006869
118266.970000897
104091.760012809
107004.275001522
87384.1399940648
101471.499990309
97543.6649986864
96495.4500022812
110703.080001047
100731.590004561
92524.3800017003
94184.0100003369
76568.6700044411
97132.3300040048
107809.28499726
98991.0300066546
114511.294997035
83570.0100070313
85528.1299977638
86110.5249950555
94156.4050042885
114314.584994975
105943.094996506
117319.530005687
146580.830006442
91908.4749997668
95499.7450052459
113289.265003917
95074.465000832
108878.554999196
83175.1099976981
95388.3900063609
72341.2750042533
107919.570000237
79992.2649997214
121434.954990577
70227.0199982426
85967.8850041647
104135.235006923
89006.6249978757
118622.744996745
74462.2800033782
109279.664999866
75195.4899944616
71528.4699963313
88253.0700010743
102133.009987501
84962.1249993811
93644.9150043521
106132.520000265
111956.51501229
82581.4100044835
89429.3950000672
90352.4300072555
107164.06499067
102065.730007893
90422.300003455
90125.485008446
98209.5800009177
96928.559990732
82745.874996085
100767.379992469
111652.125000306
99871.5799970878
118286.815004973
73743.2700051574
94494.4050021668
106003.824999754
100223.829997916
85016.8499998355
85023.6099872217
94132.8199992292
80828.7050053715
87467.1299979533
92769.4449965018
83938.0550041194
83862.7450004718
81865.7999974752
91913.2599924595
71621.5200038596
128275.544996304
95834.2149997246
89536.9849996809
89511.7250062882
93852.2300022021
102271.814997311
85780.5500070468
87932.330000326
75943.0649966591
103726.355007301
82443.6049937168
92101.2250002562
105061.275005023
110716.820008198
100942.669999039
68970.920014048
89302.2800016636
79500.515001582
82214.3499997729
90350.8799952874
76360.3400002794
106761.380005062
87263.3250016837
102614.875003766
103861.105002386
70071.2100000598
83853.1800028812
104811.549993958
107403.80999746
115541.885003669
77935.034998137
94066.7299960973
113963.445001693
82902.5850027588
97196.1399942087
96538.5449961182
92907.4599966754
97089.5350011426
82743.2850077841
108712.869999452
89599.1500059993
78525.7700032834
111365.574997133
89843.3799957212
116731.765001584
94640.0750053769
107079.139996723
69564.2699997765
82549.1100047929
110747.005000196
84967.5900010131
83175.5900002036
114844.559993795
94626.2049922869
102924.580000173
94993.1999993659
91109.9899980347
106927.3300022
93613.4049987818
96458.1049958412
93620.9650001205
95611.2950049825
94651.0000019446
110019.385005217
85555.714999632
89827.3500024434
100359.584997842
89556.1099964343
72010.4799991734
116040.955002792
82375.3650062508
97265.7500005171
80401.9099968474
82340.0499987043
86430.9799984014
94897.8950019825
96180.4750017566
119521.480000466
110166.294998693
93939.5599970671
89522.2550031105
94632.4049947523
95038.3700010749
90958.9500005171
111664.184999626
95482.7950036194
77558.2049987223
87288.1799989343
125241.069995736
85341.2350011747
102236.464994479
79544.6099962118
93929.6800102368
89731.1150144988
102041.279998584
112777.350001276
79743.8750029486
99953.7249959768
142166.090007555
104546.974999113
87132.9150004422
110230.289998854
100291.330001715
103722.59999554
103263.059999983
100992.834995201
101600.089996794
106558.865002749
92518.4100033678
100870.629998884
80577.5849998654
96687.2750020325
70810.7049999502
93730.5500049386
109985.810001906
118706.769992331
95720.5699884086
94439.6949973861
101957.394999986
86248.5300004976
80199.3450003568
80300.8149967262
85041.0100020953
111030.320006028
87457.960010685
102539.459995219
105065.995006059
72493.9350049058
106788.335002571
83923.9049994927
93911.5250003412
100766.730005308
88110.4599976074
102295.604996375
91100.9249995351
98113.6799997175
92241.9950010516
83158.0349918567
101523.149999616
96415.0950032808
82173.600004172
90504.780000438
79376.8300059452
102862.095003971
82608.0550001753
82857.2549976702
107674.610000635
101604.219996409
91423.1849998143
91111.4299985366
60804.3149947894
101211.719997834
81278.3599985593
109213.584999377
88334.6149989348
74837.575003257
62160.8950031158
108819.755003355
98342.3049961738
89284.1849968461
101982.929998806
93081.2850032519
83369.8650013818
98826.8649972449
88617.0750040318
93613.5299955057
109950.790001407
119451.815005833
103386.954998707
106558.910001822
97040.930002884
91024.7249987344
103425.304995041
94917.5999994352
91979.6550011819
100000.000005711
110152.750003973
83493.770008229
96376.5399962417
98385.0749926232
88385.4000039939
99253.7949979324
101564.839999948
87414.5650023222
102330.585000018
105224.209997457
79093.4749984667
108274.309996589
107265.354993974
101942.584999708
86959.7449931279
116169.30500461
101526.875000163
104821.745001913
101810.760000092
89729.0650025383
83502.0500002503
110924.204996145
100483.13499274
106530.355004373
116476.265000637
85805.2000014894
105653.129997691
85231.314995075
98766.2150037587
100102.855010481
99066.4149981537
109523.590002012
109325.120000379
120296.944996031
74060.2450025893
97456.3099951176
86369.3200001595
94089.2999838088
82434.8400021596
107713.669995042
99101.9649871086
99854.9449973218
70759.625005051
94139.0949990312
89403.839991495
95683.4550117082
77249.3300024299
103754.464997274
78776.6599985054
83716.9900007527
122804.090002596
100697.984999673
107148.170004511
94907.5850030417
73514.8350001322
92522.1750015831
99055.1149978712
94941.8600127241
92104.1900021024
93927.8149965778
97098.2899986692
95207.6749982089
73704.0650015401
86999.6949959835
88331.4899977371
88331.0350028756
92036.6499895751
72281.600005435
116624.334995879
110336.590006585
86856.0650044335
92193.0200014646
62664.2949876487
70116.014996027
90854.6699980227
87159.3700016974
111798.07500311
75492.6449994979
74304.0299987788
111311.695003179
91582.0999999153
75269.7849923307
116257.609998745
88360.950005983
105939.54500279
87544.8949989267
120485.350001888
104360.324991131
99132.9550032895
105227.0650048
80391.4400006868
74431.694990926
98747.1849996778
71438.0899983495
104406.495001846
99331.7299919352
109819.850002455
78830.5549989198
89605.6499989335
105413.109999379
101425.705000834
104720.749993715
90318.4699963341
116702.300001717
93412.4900059013
85331.5749992682
85620.8949952265
107933.85999993
92746.5899992434
85303.1199979633
86930.2799952769
77502.2150006816
83531.8499971684
92344.7550002113
104851.255001245
79489.7299973167
123033.574997786
89861.5500027116
93041.8650057595
77201.6499979114
101526.055005133
76445.7850030093
95445.8100018066
95157.2149871634
98548.7349961021
73187.8299947833
92010.5950002221
109904.690008998
102048.640001285
108059.06500677
96419.3949992321
120108.829992898
92811.809999533
103402.984996392
117554.644994328
89629.5499978382
88339.0399952233
82694.2949985589
91402.6650033633
90516.8249998788
89162.0150022022
84281.8300039588
87527.8499930108
107421.320003381
122215.610000402
64967.455007568
64983.8850013181
108387.454996567
72163.5300056239
90734.0800005496
99653.6100012399
109146.250007057
93358.7599991128
86367.9850014634
100873.675005826
79595.1000000197
105699.074992359
107827.504994018
120645.974995777
87540.0050001289
103935.82499438
81979.4699963716
88819.510006234
112069.654996608
82961.6799990884
118325.314991931
123720.320005082
99567.9200005759
83913.5449991897
96984.4500076436
79810.0000077189
99440.8200002797
97908.6500033062
100846.904996693
68944.8100024499
75147.5950011462
107195.765005812
108487.195004319
94615.9200065499
117179.385004067
94707.5749975899
102242.284995861
91523.9200043865
125462.564996599
83341.8949927405
111952.20000173
101639.405000141
91225.7500020973
93788.1649943474
83279.1150017101
87798.1900010007
94074.8250080915
89903.4100022085
86698.1000032983
76352.480004082
88113.9099984551
88216.4150035046
89798.079998781
94723.0149992844
119286.719998936
130517.784999026
105315.7800004
99905.7900047302
84284.5649961941
100607.325012712
83277.4650019351
84120.0600035042
122061.714999719
93784.2849990707
89836.105005144
84738.5399952835
102866.669993577
94520.725001514
102828.890006237
108787.144998447
106382.109996662
64951.925003392
89345.1449961979
109345.085002681
90609.8099993393
98006.7750013744
102111.29000069
76443.5399971896
80542.7049979288
85314.4300042819
110015.915001984
98379.0049967264
93807.2900024184
88636.4150061098
107960.594994981
101590.420001933
108706.970001966
121738.795002011
108639.609994397
89829.7749995664
96538.2149969172
109224.415001436
100649.950002185
70020.9150016848
83614.0750012319
92203.3850004598
86817.4749985039
90991.390003283
111960.209999742
90830.2099988274
98560.1649987213
84755.4649950499
83992.4099962804
85713.7199960981
96443.5850021299
85261.5299997814
108534.149997849
75832.4300001152
106672.044993002
87438.6950045843
88295.6100060139
86696.795000717
103409.075000706
85021.4300068356
94507.965003354
94582.7349939477
92341.2950021867
117365.78000816
78594.6950094006
96385.7800015062
102313.534986112
93597.1700002445
103553.93999818
88075.8900034777
114050.559994429
120312.875001994
88235.3449968849
98814.479995694
90756.6650052816
97996.6200014143
98889.6100013312
78386.9600010942
103507.869994235
103302.215000267
88624.430001248
88504.4499990058
102274.274998151
77738.3150059581
91057.5499955225
105375.730001773
82422.3750003641
89235.8149932828
88394.1650006585
85589.5600071895
107042.944995768
83198.2599973858
86845.9199918699
92427.404996261
86951.6650013472
95409.8949909485
80976.0899985298
87268.9850088311
85958.9549977807
121560.775004118
104252.750001039
86163.5849971622
102716.224994757
97332.4150043279
84292.5999999642
104108.195005013
95861.5949926997
105439.365006696
83077.3199960033
93734.5399986897
98435.3349922624
86099.3499973512
95465.9150070976
106490.04499993
104246.604997074
103437.785008098
79077.3649990659
86572.6800002971
73746.1799997874
104712.879995832
86172.9450031386
90792.4449945434
81983.5000019339
95663.6550043697
94857.550003415
81853.6350086629
105487.095002466
91717.9649939127
91460.6999981217
77892.159993194
91960.0499987128
92116.0099972449
89686.4150066986
111311.829992969
118549.524999953
99455.0150103087
81225.3299974878
85379.7300114082
101226.404999068
102613.309999105
107505.999998782
91117.1950043971
103167.36500375
79621.6150009348
96328.8850011416
114531.065006657
81647.1150024147
87981.6050046673
95140.1599988099
96486.7350086756
76481.0100068098
99311.1900001769
75081.3249958251
100943.570004733
101545.044997857
95645.9149980786
89089.9499888921
117236.710006423
90503.9950067007
90931.4099965282
85451.7099950314
82010.5300048925
99434.4050002079
95187.9849912354
112322.854991808
98833.4650032832
92804.3150013536
91399.2000014313
97018.0949927557
101270.714998487
100481.010007525
86476.8249969041
109170.310009114
86480.2550025267
107445.685008015
77862.9600037199
81792.1199913026
83011.825002606
100308.26000923
68658.3100006962
83972.9050027514
68887.880000039
74660.1000002176
99439.0349933337
101266.545001533
82220.0800095219
80672.1800010905
111785.194993556
86950.1049853209
101347.31000794
81258.1199978404
98554.1199994383
94512.6649976242
113987.705000535
83280.5399993178
76021.6549975583
103803.714998219
88314.1700036383
90209.1949950252
96696.8300003236
100235.275002301
99642.5699982499
92973.7100039059
72486.6650019842
97938.354999461
86271.3099955648
99721.12499842
111876.265005125
64444.9799970783
81257.8399994501
96550.614994185
97370.8199942522
114846.280002846
115194.209997683
78764.3499956634
118601.380002625
83133.6799980602
95192.2249873914
86979.6499977838
84100.0349963456
110628.005010499
71938.4000107938
100659.905002114
87312.6049926765
93636.4899986936
94428.4799995366
126583.474991146
81530.9300018693
82073.2799981786
86750.4599995242
115490.465011614
108578.824989264
82152.9700006209
93994.0100032985
93600.3250065036
81290.6450089763
90046.5499957036
118492.745007942
84866.3549985103
93726.1849998352
92181.1499992395
105452.914994857
86874.205000218
108156.885001128
81409.0300015441
72730.3550039708
75900.8999962043
81768.0299914054
67959.2000030642
108332.175001648
88418.0099977078
95037.030009516
101543.64999889
83644.9350062753
94905.8599975556
103220.679998477
82401.3899968085
86514.6249946766
90412.1300011352
126095.955003757
82028.6099953651
98467.0799960941
85562.0350023406
108072.375000541
101404.679994028
95551.784998185
88249.8700076025
70615.3999986257
96448.2199984267
103056.764993935
72000.7000023909
92082.1800039782
86319.2100021839
93486.3500012197
83073.0700039212
81880.4500026517
87753.0199988196
96818.3149985047
105258.350005394
76298.2899941543
91240.1599991233
94786.4700003825
98741.7650036607
108050.10999173
98878.0800013775
87233.5049998639
78581.9199975386
95624.5299867503
92217.680002036
113316.224991567
80678.595001461
72334.0149989538
105036.665000249
95467.3899982478
98421.6149944183
100627.824987963
88170.42000122
98114.5900007887
100917.355000775
98861.6949963947
75592.7350056786
99892.820004236
117973.795003423
85070.0050008585
87677.7999923322
97201.7199988328
87461.9250032073
86292.0949983057
86458.1899965976
80015.1549945087
111713.354995916
95318.5550002435
82252.0550005237
100105.464990141
80491.5899984753
97755.5399993081
85969.2899973458
107316.584997287
135547.115005702
112512.224996088
106625.04500277
95872.0149987452
95559.2250001398
91824.2050079769
116924.899995802
98033.670003216
80963.3099911883
109938.364993308
104206.235001251
103036.139994665
60256.420000419
83069.4499979722
110393.124999121
96723.4649991333
107252.329999099
104192.215001559
96098.5199966603
77061.5349987764
107829.580007457
89417.5149993445
104600.170000056
110293.489995513
81907.5950001739
106057.849998431
116213.889993446
91166.2450049329
65762.6650024752
112526.115004339
84853.9999984468
98015.0149997279
108559.899999531
93648.7549987212
118632.535000592
88425.5400055358
82244.589998764
108894.674993675
98631.3150027624
103537.319997447
94460.5000033304
99050.5600023977
102988.880001727
89424.2699977341
79352.8050088705
108900.814995167
109329.315000603
101182.364996896
101487.379999199
82228.3250002369
94106.3550032787
95548.4049910928
112251.524997831
109220.644992519
81067.8050015736
107375.90499657
92038.6899967566
92574.6549983621
97366.7549932245
90954.5150027194
80591.9249986755
94998.6599963787
84174.5350004125
109236.534995895
117580.59500303
107160.474991993
114822.390000165
98030.26000016
80898.3450005765
87272.0899953134
120232.299999321
96936.2350025401
98100.5550036971
89448.3950001104
103479.474999763
101715.150007367
99792.2450006264
90990.8700027862
81826.0999985387
85567.2149981111
77067.6199969756
82722.6800028658
101833.580003604
96786.1749972561
100077.629998554
101382.100000128
93049.6199963642
149376.759995494
91953.1800012384
99294.3999980465
112507.254990303
87947.8250132836
85547.2749957858
97280.7049906612
88271.6350077889
88592.3450027965
83544.4250019379
122167.42499758
98331.244985996
83724.0249988249
96326.1400075797
90833.6900025591
93400.4050042899
90544.7750010347
89638.3449993083
73811.4700019247
100954.859996734
92445.3499969172
93132.7149916543
130605.314998333
98571.4149873443
76781.3550002451
89785.8900010791
89862.4050042981
70652.7750001457
89739.32500083
75956.2699996578
92076.3549999963
96621.0649979071
84165.750006347
89075.95999787
74552.8350087795
86037.8550002624
101524.024987593
83748.6400020429
110105.490001408
87781.4149989322
115526.314990744
93872.8200041393
82861.3700004723
112068.454999698
82849.1699960846
94905.910002717
105231.760000784
96149.0400031313
115231.279997788
96928.0850001241
90502.5949927438
100553.964998439
91548.0600009384
93252.660000911
108113.800001707
93893.2699903473
89313.9849976613
93098.8800013643
89750.3250010582
95106.4300061576
86313.2499987232
97841.0350050926
89034.1800112072
95365.9499959145
99503.9500058396
96303.0100038163
132747.779999959
99542.0600028473
100942.984993063
100588.310005195
99982.310004686
98723.2749996264
117120.109999997
81387.250001553
75414.4350008201
85160.8600008941
108028.09499413
95035.7299981948
98713.6550044306
64970.9700029194
101129.284989689
87471.029997758
90950.6699951217
88465.4500027187
114660.090003694
85558.1050001867
90164.5500027677
79348.5749949376
85311.2099974714
92640.0899980285
67794.9600014351
108696.009998364
88602.8600043347
93260.7350025401
108486.020006869
92542.109994982
94985.6300032679
78289.9750005432
114794.280002781
98282.3549939191
66265.7700066045
88921.8700076574
83066.8699987029
108361.234996524
76178.7500069914
99847.7500012722
84071.5549996961
101908.620001559
86351.4699951215
105744.380007535
86641.1449963662
103562.399995572
94271.7299956246
103224.225002062
86653.9649982457
82574.4950039722
111948.230000511
68527.119993702
91434.0150024693
92140.1549936906
95968.8349992507
86240.9649909583
100480.909994113
75053.5300014485
102761.820003895
122532.495005665
92730.9500018097
97666.7849957757
109945.110003183
117119.635001884
101910.415003375
76168.1149995017
107675.505003419
88583.4500025446
119923.359995836
101741.805005146
113043.190003292
102561.575007168
100687.739996937
86049.5650094645
98146.2899948634
96523.7799995431
121454.869989895
93940.7200020269
93788.1350078806
82458.2499944828
80329.5500019044
98956.9350034802
90481.7300014554
83060.940010434
84919.7449993241
88397.2100084666
94841.4749966257
100096.679996278
105929.240001916
83252.1050089048
78317.5150068046
106627.990011264
79546.3200043067
104032.624994765
98944.6000065985
61722.8150112933
103444.234996272
88292.5250033438
111966.065003263
101391.169996484
112106.955004462
86801.0999994633
92986.1650002785
107329.650000281
85538.475000676
81234.6699947296
93595.284995825
81731.4899991956
85576.890000606
82754.8050005175
123243.825001265
91290.1699952222
87847.1250066459
113194.20999725
90716.5499993518
105694.625002005
103598.060008336
119147.754999398
90491.3599975593
116441.404996023
109211.185004667
99001.595001027
112098.394993287
94477.0449959304
81939.424997807
107187.545000154
114983.760006161
85625.6600037776
96515.609992113
99246.3550002552
93428.7150034492
102775.30500135
86821.7199981362
100304.490006284
91882.9800019879
97735.985000981
102326.470003704
116960.365000192
73395.2799927858
94717.5249974616
98266.1899957482
136821.375003806
90630.9799959628
116697.200000419
78508.1100047771
94002.3099999186
94297.3050014768
99388.7949956488
109173.589995871
80445.5000037806
99642.2799988445
83439.9349998503
104332.25000288
134483.239987973
91965.4700006712
113026.670013661
108035.43500182
90193.5049966504
78932.5249987197
70666.3200090793
124645.49999628
87184.4399915114
110500.969999971
87244.3950016694
108232.944992299
93882.6300014673
82295.3850009485
73292.8450036421
76324.919995904
71895.8800000846
101711.644998204
104219.040008813
90011.7100067339
99865.3749960149
89122.7350059412
104590.27500247
96087.4399980437
89934.7800009423
117671.119999839
123655.395003643
84638.8600022289
110796.154994158
102495.020006175
107115.495006393
76435.7449981798
121015.860009619
79637.9850000343
95726.7699996969
93439.0099984539
96399.5049937796
106465.204997002
101709.820000627
92394.4250018774
96353.5300080851
89461.2449915521
83278.9499986246
100043.414996476
105810.290000493
107141.890005872
93361.6499991898
89481.9549998622
91778.4949999899
76701.5400012638
102911.220006663
109379.77498978
86228.4700085434
75569.7950054109
80707.0199970545
96263.2400023583
87389.4400060026
80159.7900047693
89739.460002563
84296.2900086213
101363.994999669
133042.990009196
105561.905001139
72471.8099983674
130511.224992153
90582.2199958774
83648.1550067564
90799.8599953434
100988.640004411
89518.8600056064
90303.3650087938
120027.474999168
78433.7300016042
107624.519998922
95839.0600044127
108464.464994342
108642.345007751
90707.9699986838
98169.1200051932
106536.70499218
108791.600001289
103388.140003982
94376.1199955926
71677.7899991972
106973.439999044
87294.6150018778
89981.0950074838
100966.019997969
74823.7949996181
98112.5199936889
93935.639997106
94303.5349879675
100744.830012884
81369.0399980731
84484.4150012536
94260.7549939812
90554.8099931957
100702.709997991
87147.4100037978
104529.980002647
104995.384988723
104545.624997042
69775.1949938516
87036.1549997069
90184.1750015849
95497.8650097908
89214.3100038113
100755.119996843
85616.8600015067
117764.539999291
98372.4350029361
92564.6200049067
68791.444997672
102508.619998142
86489.0249942471
89600.0200033681
91601.4349963851
100305.625002279
84409.2799993219
97834.7800013209
107164.89500116
63603.9100007126
93107.9849997703
83978.5650027227
99318.7449935498
77767.4100127211
106554.055010949
87461.5100011677
91265.5499972997
84767.7649992667
106131.264994633
117221.830002392
81899.5999954521
66356.170004286
90342.0050004236
99703.3350047339
75774.285003148
98405.8249992483
117568.264988355
84504.3049988933
86342.6750023796
70852.0600023043
76833.959999003
79388.3449958529
72144.7850008564
84194.9600041881
98828.910000775
79535.4149999842
89741.0549977049
102500.890001758
124099.709991051
89290.9799847895
94164.9349869452
104900.519998534
81579.5299977362
74191.0399993202
70963.5100020217
101748.719993111
93350.0100028771
93120.0549993245
117614.124998713
84797.8049824763
86613.1650000399
90536.3799996283
91968.6749879327
85312.4849939237
97807.7300016424
76822.6599992849
90555.1849991321
94534.7749982327
106973.459997561
87563.25999827
95431.8200073605
92051.2249983096
97039.1700093221
139198.739997488
70132.160006607
91587.8999934401
92080.8000018662
100829.154998915
82745.3449940527
87422.7550020544
89019.2999981232
80489.8050049332
123907.009999935
105074.894993555
101126.649997782
88218.0249998877
83413.6199972145
106008.275006221
73468.3800009759
98314.379996907
67268.0899998972
97220.0349970594
115649.315016078
111787.939995651
103370.95501474
70105.8349986412
105253.12999888
108133.760002948
73581.9449993451
74196.1700000241
87300.2249969672
101938.965000048
82041.5200007847
99262.2649966838
95423.7349993652
94561.6299999338
101681.184999196
86357.3099956661
99983.0000096746
115056.825000898
92449.1499982653
109278.585002508
89843.2550014921
104788.924996126
87044.9699929869
90895.8400115122
80883.3250051092
103126.459993256
91656.6850016564
64350.1600075547
86800.7449973375
88919.8499971549
120351.164997812
81118.7500004917
90351.9199928236
80239.3049975451
92582.2800047807
94157.3449955489
84827.5150029754
105087.189997294
127173.399997662
80510.9500007629
103431.560001355
112306.385002185
78739.020000527
90652.8000022452
78734.7200099025
98831.3099964438
105184.68999557
86898.4450036213
95368.6250030994
104325.945004399
105123.584998972
98128.0950011089
112435.610004862
95095.0599956722
81553.0900026094
104676.615004229
95794.9550069943
101583.374997479
117075.915000155
103924.57999694
79006.4650022965
78363.3500012908
96798.224998303
93779.5650024128
85772.0699955299
83260.1899946891
127084.310001885
88775.0300101633
83303.1749957385
103749.690002016
103674.885001583
96597.4599923622
96030.9600038547
122885.974998702
93068.6250071903
94530.2450015666
95279.5950034824
104946.044995443
102662.790001605
88692.3800004004
101077.720001639
73081.770002665
107495.735004973
102381.279998538
107200.599997226
110765.200004682
84279.8149956185
91352.5799975488
108993.644997581
94711.695010894
111316.789993535
91333.6449985157
88520.0600001263
93562.3849968422
110797.21500319
88998.8849995341
100492.335007526
94040.1299978772
94690.0750019958
75186.8350049045
110275.979997256
86214.8149979352
132123.769996934
93827.4900011774
97422.7499971306
89328.9099987163
129093.945003829
84081.5499870926
86831.0899994825
73475.1500055511
84809.714999445
154954.299999071
78719.7500037327
107586.579997258
106130.514996259
92166.6899976165
101926.174999228
96524.5400004415
80284.8199953573
90441.7799967891
103203.730010405
84006.415005197
71238.9399901368
89442.100001906
104289.199999765
102516.205004775
81472.4950030632
98354.3149983999
105984.489991542
84484.2499957988
103832.134999838
92184.1150028929
94554.7800083996
106463.56000121
92210.0550028414
96585.5250041755
92468.0150020728
69855.5700040469
139475.500014886
91433.3049947272
103995.039996805
91713.1650089035
101998.810005812
72036.1049953679
85499.109998547
94647.4600045774
92611.8950119158
105740.475005802
115518.26999872
95948.5800034283
94298.694999523
81352.5050032625
81141.3600137879
77418.2650020948
93236.4449969656
87368.1050003562
91165.2549938244
94424.4099989062
102426.825001001
86817.1000029016
94058.4249852002
100632.780001445
83548.9950069853
106785.41500132
80140.0000017211
88493.2700052289
94567.3100011183
59281.2349987999
81906.5599983209
85698.3550011888
85354.1299925419
111475.220002941
97133.3500111504
85611.6899978556
95114.8350005038
81943.2000022996
110115.479994826
115590.914988395
111565.200000339
81749.6249954104
107680.575004329
98532.0600013793
104438.190004333
98321.8149945382
89802.5399971758
80643.120000381
94326.2399958838
105610.275005289
81707.9850005595
99827.4850030614
97673.0149982464
90557.864994772
84661.5600028238
100275.04000016
81289.3750000382
101658.330005778
106443.860001721
91429.6249958687
93434.3100040872
86332.1100020269
92672.8999921503
82294.3150002807
78615.2250012367
101873.165008688
92992.114996729
80612.2149948804
115029.134999011
65619.5049995109
89171.5799996611
83949.8699981083
106672.240000576
113104.330004329
100741.28500384
75238.2749996434
88618.6149964007
115051.329998385
102523.519998519
100193.454996319
118192.82000152
89672.0449987551
94609.4650015468
102824.384993991
83340.5099975835
88377.2250043113
87389.0799974117
99109.8350041024
116018.649983232
73626.3249989427
87620.3499984698
88052.3000013639
101373.439998223
117933.719999794
66948.8049949648
133954.490000032
71309.2900001006
95818.6299987286
82052.8849963713
113595.624999402
86418.8849990843
98206.4950029543
98445.7549979277
63322.3150108308
85385.7099938956
106803.915004467
94403.4300024818
77839.565000833
85621.5099972156
83319.665004109
106353.860001856
94781.8300018568
124484.424996622
84704.5099987732
97205.0750038242
81318.3450002624
77411.4449943053
71278.4950021394
84754.5999997463
77738.1499938382
85939.8250041176
106333.069997251
106450.619999329
83858.8249989729
133897.510003381
103867.185000685
80658.0199917695
84653.8149975352
113601.215008812
97886.7149976952
86910.3800010961
99116.5249991016
129298.934996072
105502.140006307
120748.714999714
91556.4549985252
85672.2699966244
95451.689996318
82368.8599963505
89535.0899985058
96201.175001692
83071.6099870875
85236.6449992522
99703.9949817848
75335.3600058051
94482.0549991205
115418.019999392
94394.7450022991
88936.9099963011
94598.9600033308
83586.0200001877
89226.9749953509
104356.38000288
78397.0299951602
81194.2849931764
76744.8300061347
97360.1199958598
95427.1349961124
104430.045000595
109264.95500086
90653.2549963781
114332.350004442
70324.580004843
122945.219989295
80668.4750021715
77812.1200121784
82031.5900023058
80180.229991205
131290.909999018
92272.1400038907
80528.2399940863
86095.5199961662
81944.604996644
95441.5450056512
115980.335009252
64446.935000274
57793.5399926426
112071.61000176
90071.434998557
101310.065006225
120743.544998644
99335.2850025753
104802.880001567
91530.6300001946
71388.5099992945
108723.14999347
76654.1750035727
122481.535001761
94745.4450026462
93977.4299977568
107369.214995612
84631.8150082398
97685.770004499
108375.969998076
125525.890005453
93248.724994041
104568.38000349
97232.3550061844
101446.314997882
83135.2700009085
81420.794997657
52488.3399975415
77189.9799982274
90533.7000005729
84030.4699988328
100654.860003223
92158.9449985273
78325.7800015695
91335.1800018661
83078.8599978122
95459.5299979048
68314.5450076529
101108.905006128
89138.9299909268
97563.2950014435
87037.4600049839
84686.9800002753
88480.0549970716
121730.814993935
98566.6899979431
93850.1599970367
71659.4700020039
97162.0850042216
95897.9249979157
84916.8299955782
97025.4950028881
113507.729992905
82754.2850038826
95912.1149998233
102045.979998925
92786.0400031731
90680.6100009114
94510.9650051519
79172.9950002781
94025.4800004316
96544.6449977445
92136.219998688
88489.7199992649
90144.7749919854
100350.324998562
108535.054996543
109947.060004469
87676.2000003371
93549.1149985418
90570.2799991404
108785.825014433
77957.8800018225
99209.1649990445
79398.1150076818
96152.9099951587
94101.2350071473
87916.6549913166
99568.9099969938
106737.350001394
89941.0049929647
85385.5250007198
83669.6949925814
60631.1449988126
79649.8650032869
119699.285002774
81032.1150019572
107485.57500014
103417.850002522
91465.695012114
115794.819999523
96242.044998087
103374.280006573
96110.3050003946
92264.029995962
87399.8250050497
111618.17500215
118765.735000402
105845.53499434
100002.939995195
71969.0549943522
108306.014995903
89687.020009378
108335.589993774
99426.5200003693
100834.064999494
107112.680005555
118264.329995573
89577.4700013334
82375.4500007425
98880.2900013924
103923.049997803
91434.374998508
122796.624996414
83744.3249969864
75769.7650030777
118833.099999
107200.030000933
77229.1399989014
95869.3999987543
95584.7049948894
93440.820017837
91268.7800025893
99854.509989664
91952.5199948568
89263.5850052914
73467.7550032884
105034.475002413
125960.034997415
86158.3149985913
114897.524992239
94845.0599947739
110421.079990514
99110.2749947327
89356.7700081244
97436.0349995885
87592.585001817
112191.029989231
103498.64499964
92157.8599974187
86931.6799967755
89701.6000071683
88342.8700084931
113639.490003396
114916.655002954
110332.104998861
64493.3200004471
98750.7500008158
69522.2900005127
110073.099999282
93881.2049978317
94933.7099922872
104879.954997953
84947.0899957381
126591.220010441
97869.9450049307
110365.894997339
104793.999998124
95262.2249985873
90167.2350074872
78713.0200010231
78716.7549828086
104404.72999558
104792.954999875
76836.7699943241
107952.61999982
90400.3749956656
96659.5199981154
72916.1450049169
84251.3000010946
93346.6249971124
98639.2100047125
107723.729998866
101391.245003776
84559.4700040622
72969.0050039846
83019.0350008588
96179.7849947866
101055.690012767
92665.574998619
120408.789996905
97900.8900010418
107049.329995693
115453.17000834
108162.204991567
76720.6850057064
92095.6149989516
74028.6299936459
96318.4250000771
89836.2899964252
90814.3699979596
125499.685006918
100951.555000109
93749.5849997308
92931.1499996316
109324.165001699
93796.7949974533
88919.1099983653
71754.2449962422
118720.089992081
82197.2200019737
94906.0750024812
116319.26000575
107943.365002517
79830.6150009352
98489.4649950359
110310.929998777
99119.3150010236
75324.6350039458
82424.919995347
97575.5549972877
91549.3950111941
96096.620001053
87600.5200043302
91510.9599989634
104028.149991312
90371.420000541
134722.07499118
100479.335002399
96254.1450046638
97597.0400003461
87440.409998565
94625.9650029149
87191.7599956007
111176.420007495
87862.204999986
99127.4599884072
83127.1849989439
122449.589999463
64973.8550007567
110660.849997749
73861.3499983218
70653.5699949999
112998.729997005
89125.5099955616
77710.7850038926
85131.0500015575
114805.700004857
82774.6399976499
104132.390000152
86074.2300007413
95175.4399977049
66899.9850032863
117071.210005188
96656.5499970317
101401.284995132
105766.95500024
79603.8350030836
96896.3950046534
72188.6950082351
70742.2200021725
103775.334999195
97740.1599976035
103295.920006291
99058.3700006083
85841.8050016239
115318.360005764
107334.38499708
75266.1199998567
83539.0399989267
87331.5450013558
88270.8999992553
81674.0449991412
122007.42499462
92560.1249999693
101341.099994959
105880.375003504
113456.549993366
89593.4749945237
106563.555000208
77082.9499954483
83898.064994275
75549.8850068161
98612.2350026234
108418.12000029
89111.1099901026
111884.529992369
100765.684999919
101627.209998768
91889.0100032526
89818.859999101
102753.17499366
107496.470012215
96645.255001545
84163.1149963029
116995.609998417
82255.7450002544
90060.5149976574
116023.070009197
82770.020000214
76649.9700042587
112065.735000425
119011.38499748
92696.2399968058
101257.57000353
93699.2050001075
82800.8349995812
85981.5899873134
119992.295001586
108817.585002359
102679.305004994
73760.3199926903
103413.090001648
89113.909994096
95315.6749986745
89319.6249993071
100961.3349882
118803.264999591
82140.374998014
107441.235002387
97879.8449985683
80588.1049999073
91986.8950061696
85722.7849989766
80888.4950107764
81812.5050073603
82596.089994682
78154.5950003974
100187.079987903
98357.2700014766
127093.995000451
75904.9299993068
98348.084982391
89379.8049960937
76566.1449968361
95887.0900057449
78959.7350055184
94899.8050052198
101302.955005236
84999.9350007661
100676.880003826
127477.705000699
77027.3950029705
103431.529996968
112058.724997805
90074.5699962676
96731.8250067931
92307.6150040675
126606.210004061
82423.6250070259
89817.6600021375
113284.870004923
104305.469998213
91178.1300007664
96662.1150056184
91495.2200043661
109471.8600013
89199.1049974679
94301.8950003763
106431.854996493
106822.395011411
72439.0450079795
90046.4599951448
79213.7549985573
74517.8599942187
133266.484996266
114950.549999132
79302.884996973
89180.3349971026
101551.359987587
121546.645001353
105480.934998882
93768.4249995798
82211.530000654
93727.8150025234
86912.2349893918
106265.980014067
92021.0250000625
99384.9750003772
81719.6849946287
86080.4049986051
108727.230002584
93062.2149997195
109718.950002893
91918.2849954497
119493.060002886
91561.6100026234
96910.5250042025
97607.5599973159
90612.3900096454
88060.7149976268
118325.815001845
88874.8100003577
96884.7849983973
110315.815001884
83479.4899996086
107427.539999114
100082.644998914
96620.8050000322
108068.015005657
101784.050001731
75819.4250046369
74991.2100001747
79145.320004522
96526.6200013813
86828.6549982624
79531.510001195
104975.640002417
86056.8350184342
110248.380005234
93458.6900033477
80046.6149993876
96619.8350072163
96746.2199966041
86787.9499911517
97075.5899916496
83785.3499986548
115082.844989062
83405.5799976252
85553.339991719
79317.5200064112
87515.135000959
85626.7150025535
100432.020003845
67267.9049971378
90484.9750039242
97559.114999528
92757.9100028943
74766.3349984351
86979.9900005087
84549.7399998654
102771.134998729
131573.924990457
95159.4599987084
92869.1449903864
92981.3599967677
111393.624998366
102239.059994095
114668.8100037
87850.4599992605
119430.055002649
91619.0200036801
87218.3500005212
109813.024998036
133438.825006235
95978.8850068301
82102.8450007876
81283.8149992591
91014.3049870692
102221.844994684
111435.00499947
82000.1600022521
87239.9499982866
80881.4149971944
106631.709988468
92146.4849990197
107266.869995599
85517.6949952813
93918.024997415
90532.1150070503
91660.0949988998
82882.6700015999
82433.2799959257
76995.9300045449
110237.879989184
94514.6200011875
96714.0999966552
88046.8050025059
94960.9049915671
81143.9850023193
96958.2999916766
94836.1449993951
90397.4449936663
95224.8449972477
80076.9350014142
111160.070003025
89180.8749953052
81709.7999927066
97377.5800018776
93448.5849993825
84851.724999024
82513.5799994261
89436.3449947232
74132.0100052017
91684.5249984488
111054.59000783
89125.6800008702
89823.3599916101
89167.5100004893
103294.939990981
76586.1600011438
102581.400003389
93131.9749917535
66824.4150003288
83805.3800027072
88563.1650143052
84711.000000434
98672.7599898316
103145.314988524
84903.2949937303
103719.895009786
84640.6699987277
100040.21499908
86953.7450014031
101833.460001529
110793.19500454
91194.7500001006
87197.7749989518
96274.0099958419
99940.8449922395
90413.2449988871
88321.485001467
108721.449998803
114110.145001531
96377.214995807
122834.76999786
101758.510009887
99466.4499975601
86164.1649982075
96441.4650013912
114194.414999101
102200.694994647
68744.9299982004
100936.045000844
99116.5999987288
86362.6449969048
102769.430003094
95672.5899972401
83456.3600014374
87458.6249957431
125082.054993801
116483.089998005
92544.8749982128
85567.0250017139
79592.6750010587
102286.049997345
87090.9049993781
103814.845000876
103480.649992555
80406.139995781
83382.3450032035
99420.8300047684
99169.6100089513
83990.8000000315
102534.625004133
116597.4050008
66288.9699973909
81386.2650113851
89213.085002705
83019.6799976532
92513.0399899241
91603.3300033469
99899.7149977311
97627.8600020614
94544.3649971569
84599.1800033239
92078.8000025693
103314.240004997
91333.9050008385
79376.0050032847
95932.6800018104
105423.840002582
111991.930001561
108055.205004002
74206.6300063883
99253.1599982354
90453.1800036648
69674.6249998176
93294.2149976655
94530.1949925413
98987.0349970572
90865.7549962047
111241.925003674
90112.5099939238
66729.8750011888
90257.8199936582
76875.5399990175
93515.0049998326
73860.7549998378
78873.8800017089
72494.9749974199
95703.2600007253
92880.514996326
99145.3249983219
95711.4700006063
113583.430000184
82676.0049998362
66818.9950019438
77718.6000079303
89489.3350038771
104091.679997412
83549.7949986756
101530.669997284
89307.4249981563
91076.5099962719
104245.320004408
97668.3949962176
102797.349998634
108712.559987145
85600.0799978105
89720.6699988651
86614.7250016194
110122.149994181
95590.3250046554
84964.4400016457
94529.9250001059
101920.900001852
104452.65499866
98549.0349967629
89648.0500042289
111356.879994452
106092.839992463
102682.030006334
67834.9349957881
110770.575000403
78795.8700015694
99437.4049983239
81787.9199944077
107276.24500268
92699.1700008693
103636.229992015
100862.104997
91110.3550067628
73327.9149985444
101165.57499542
100870.370000986
94179.4350016657
89859.9350019041
100600.194979731
97865.4699944928
110712.099999553
128691.089998283
71156.1800008975
77155.4350021798
119001.599995701
89313.6550001763
101380.174997336
77318.9900064124
97594.2650002381
78416.5999995065
117570.079993251
111341.009995377
83118.0449965205
102601.014994316
71987.2599944398
75092.4400070459
97494.9149966375
129373.179997012
89749.5149946818
80088.6849940522
77067.4149999926
114857.584997962
100439.664997201
131104.004997083
92292.3849967979
77517.2100012919
125202.12000189
88107.9300015303
91707.5250015989
93829.4849867132
85045.6599982751
89297.5650026919
85101.2049970385
104274.550000749
83159.1899974663
76719.5899948515
88110.9400024903
96210.5950020645
115884.125001208
74474.4799980391
86198.1400070759
90560.3700025032
97282.1300012479
72796.054996832
116160.6749957
82991.4499912541
86194.385005697
84060.2150002755
90131.525000353
84091.3299978334
81525.4950012965
87593.8899968546
133727.110003942
89516.750007007
98931.9749999084
87911.1350050885
98756.6050020345
87608.4149977453
113576.16000368
102967.33499254
113451.544994105
66986.6350005463
98763.3799994299
105099.689994922
118531.199996574
87018.0449981154
92317.305001121
96409.1899908837
87715.6950051226
85105.1100004385
76091.9200027138
98456.28499971
109089.660002748
105759.09000268
120340.255008962
85110.1050039446
117510.459995914
97236.6499981117
81352.7199986911
103788.584998932
92498.3700075746
97919.645003099
92457.6049989276
95732.0199927837
101564.750001131
80335.0749930522
95443.8050027047
71737.7500018869
86090.345008665
70664.0700042441
88506.0550020179
125560.884999385
116141.070004955
103412.720000669
98596.7100031823
90070.2099953936
81050.4499988602
90958.6199984029
88237.5449965792
97741.569999604
91022.8749997048
83282.9750088643
86981.8599968674
101752.799996852
102771.605001376
87837.0149999186
85657.9899926633
77554.2399998326
105210.715005166
82919.1249978232
111037.489994422
89902.5749877505
84805.3250047686
95120.939994873
96562.8499973193
96851.3400029025
94778.1249984195
84696.5050019613
101141.09499943
93518.1649979069
99698.3049847046
102958.665002567
78995.2650056387
102523.669997965
97934.9299984646
104949.644999195
124064.979997326
80767.8100021277
112885.820001784
81664.0949950494
109761.375001643
110879.170002097
89532.1900024717
120309.340002326
77897.4049969828
113754.064999138
97740.3399914391
93201.2499998668
96020.9250044613
93048.9449961474
88719.8800068647
94024.1900001075
81312.9699924458
90199.6549846567
92240.0950008882
115034.149999338
111295.164991233
125401.774995005
96355.4850000478
79554.9100026414
87768.1200040234
96907.6850017365
84574.969996671
93387.0099993304
96430.46999746
92640.3750027763
106564.704998927
98356.2549975151
65836.2900055113
85036.5749985348
94149.5700051493
102124.900005665
98922.9299956479
69785.4799952335
92249.4699955233
109314.690003799
66781.7149936212
92682.1350040496
112997.845002904
113953.100004937
76980.8250011099
91703.5250032735
92484.7299969774
89785.7550056175
108267.36500475
103052.919998577
100572.655003699
91221.9149947688
94104.0650049967
92222.3300041249
108697.380008453
79238.6399980315
91772.7999982803
99261.9200053463
106889.405004289
85491.5499922941
107121.125017709
94971.5750139998
93604.6250064708
67434.0050067846
103099.260000428
87488.1250012107
93555.3200034387
99510.7649962738
80576.4700063562
93864.9049961353
87940.1550009679
87443.6949977409
91135.3650030531
99187.2049912938
101712.614994469
114417.874996304
108856.11500274
73477.4900038783
73429.0400027116
102155.145005832
112385.750003144
90765.5399938002
74484.2149964822
78215.9999930114
96713.7500067391
74283.5899943546
113524.535004075
91146.154998214
69608.3450004123
93016.8150040483
62153.2449991927
85234.7549938117
133702.865001499
98831.3400012609
122150.809996393
76938.2249921178
89111.4599926071
83058.4499981981
80957.2899991125
96083.7699997034
76545.4049983816
95615.904994735
81277.8100068439
128217.480007337
74247.8250058219
86444.189993548
101356.359999634
90053.4999871021
99369.0900004958
97678.1499949894
108269.195007737
93549.7850006642
103592.930001328
113899.264998568
91090.3599952599
99728.1100018024
105463.334996427
104511.35999922
56155.3550015367
93261.0649973438
78249.5849955138
84436.0300031932
83919.7700008107
75950.3899961756
97741.1099975435
97864.3849943485
125750.354993943
79814.3850016892
97816.8749972121
61943.32499527
98445.379990573
88656.1299956037
89595.6650074205
88348.5849979289
121742.864993658
96043.59499624
99098.0099982335
68825.0700004208
103504.524998734
103168.575006964
72222.3449967527
68791.5450078389
93073.7899946049
113416.199991822
109784.465000296
82857.1449999707
105069.340009985
114857.169997819
90683.1849996615
91000.815009078
81996.5299982172
89076.5500012562
110858.125003505
116650.664998727
95539.0550004328
93825.0749991653
96583.5699974522
98154.7950043827
93436.374999769
108220.56999801
99779.2450051308
109890.509997054
79021.6300093085
104443.74999883
102672.054998439
109466.310007277
100123.444998279
83543.6900002511
82854.2999993793
73147.195007531
70497.0199990822
110229.554996288
80159.4349990798
90866.8800002858
88338.3700027789
76606.0150021091
98319.2149983812
85700.75498323
93919.7849998474
104627.809995419
83895.2449969671
93605.9550024569
91095.7350040569
88916.9049946968
112953.029986762
121399.830007076
98907.3200014359
77763.9600014839
90708.5549940653
100973.414994811
71018.9400030738
93331.0349885537
103587.080002066
83166.9800120248
87699.2650022376
77966.5049888194
83450.0149965007
81194.5099970049
84160.5899948686
88355.7900046608
100021.080006259
89306.6949831063
81409.4400000982
98156.110003381
96143.9300063271
99268.0050032896
75522.2400039295
86699.1999873516
118728.929998516
128980.784994849
96278.8400029567
90407.7650033827
99070.3099905722
94380.5649975878
125928.914997451
119659.024998711
112829.024997234
89195.1199953128
80988.1049949911
114269.859987859
95670.9849999305
130052.114998848
111357.519999405
92717.6200017203
120089.899994336
98545.8749927133
91735.2349989945
93987.5649979163
93319.5300036445
119849.429999501
95980.0949925886
101577.175006078
84778.1400015472
93541.9749989361
81419.4149986953
71228.0749960772
100591.419997339
72811.6449998186
105412.340004791
93492.6749956957
89610.0699990815
95149.9900003709
90508.344987384
118462.689998356
104654.140002788
90748.134999739
107747.894989558
94562.8849958819
113301.429993257
71402.1399998857
92359.2200037092
85986.1249921876
101000.184994062
89813.1399996752
94969.6399990602
102565.654990826
79371.069991673
108014.409995633
88380.0199998617
77225.8899972979
83030.9299955731
80985.7200010885
100256.230001761
96379.0349998539
113452.270011412
91588.4749883097
102490.409992231
100901.545002848
78158.135003026
85603.4550043894
108309.134996306
94845.144991369
87655.2299950514
79554.6349982475
90926.5999978036
97809.5949986465
92880.5949992612
112188.280003518
104846.500002893
99018.6850088225
114309.379996971
71158.0899923141
113596.405006981
81401.8899974227
102644.254998717
63152.5349970208
99870.3250036566
81131.6950101294
67751.4299977683
116198.679994885
135794.08999471
80400.814991454
90637.0650085406
115103.394993739
112488.689996986
97045.3850034834
117937.504997096
104646.099994393
104078.165004786
95668.6650027893
99240.3250075509
76345.0399998091
97418.9299981995
94632.6100012673
87610.3699996988
94630.9299995806
110154.840004003
94314.4049991053
111072.370003791
105603.664999101
76171.339999374
119603.244998185
116463.019996556
95159.120001673
76413.21000151
99188.0199977489
116598.585001125
110034.750000841
95550.7299814932
82443.4799984135
79955.2699959704
94193.8499960606
116125.150002184
109949.03500846
80457.6050032824
109010.875004752
87038.7849959508
89028.6050090101
104476.254995718
110810.799998003
94583.6549935513
93007.6800033581
83856.3750074571
105644.660004414
74179.0050061382
92253.9149978235
121565.049999822
106465.209997643
100082.25500638
82905.0550001198
97715.790000539
77790.2799964501
95117.1700035215
119420.179993206
94817.5699965442
96588.3850031132
66867.3199988576
73737.1250049099
83716.3800012637
99011.9149995423
77259.8300065529
85654.2149991601
83314.5049958243
72640.470003237
89166.1699955563
117835.184997398
89444.7350041874
90512.9599910052
102122.965006127
108723.76999393
71048.4650051869
93773.900002446
92684.2049997407
85966.0100007579
71843.0800005244
91220.7450028863
105156.269999115
114140.434998568
86012.1650124486
94702.4449981408
101773.365004743
89315.3150021778
110795.53000655
71954.030000024
100634.109996279
107835.545004322
111853.954999171
86510.0999987656
108171.67999349
78423.0049927086
94509.5750006957
99785.1699935235
110532.31000321
93731.6900087637
91069.8700015077
109583.860009915
114207.074996384
95892.0200137831
97544.7549964896
107790.050001835
71339.1450073607
86887.4100007283
93009.8199935332
94417.5549943112
115499.145012977
108125.544993681
85979.2749999454
82967.5349998269
95965.0499978624
103176.14999642
81671.6900019664
79618.8400004841
85157.6749981209
96281.2300056247
82240.6250005169
98506.9349999206
97789.7499983311
111006.255001146
104201.634994245
92473.6100012707
75102.8999970332
99083.9850008562
76405.8600100881
93526.9499940568
83364.8400019016
104620.289995074
99437.6700067653
80727.4150009978
95900.9350042902
86429.765007399
98114.9499952159
107837.830002567
111214.10499745
91793.6049927369
89963.1599955435
101218.260001846
95609.159998849
82003.0950002441
91710.1849936547
97853.6649954049
121629.5449937
90763.9100066526
89498.5450055616
108351.010002692
102080.290002121
101340.384999051
90476.0549965044
102786.53499918
88958.3049962777
91979.2400012676
98197.980011221
112986.389992218
86155.3750052294
113438.435000529
101680.865001561
103332.169997539
90991.1149975345
93217.5900029746
86575.5949997143
100293.884998463
120962.195002795
115499.895002809
80153.060003221
96315.9099976877
92537.6599996232
84494.5750015372
95465.3449993425
94395.5449935858
96275.2800066546
79017.650003445
96674.4800041802
83053.2700069884
83975.6650025379
89185.6449957718
78911.5850000987
95557.2399924975
94348.160005156
86173.9399992367
99546.8299995558
108898.930005182
73932.8900029481
102965.104998643
78561.7050008001
87908.8250005338
105257.264998589
91833.684990302
78695.055000585
97153.5550000941
110163.11999907
103606.654996618
105951.310000162
59272.0799980741
86538.8600022437
89259.7000060342
96572.4750061209
105414.785001919
97768.3850033954
110918.275002729
92013.7300003804
101992.400004147
84682.3349966581
84443.7800045181
101860.870001011
89837.3500065586
90139.2949960802
97067.0450005873
117224.990005269
78089.0450024502
95218.885006668
74586.6600036691
102715.344999693
84301.0349955056
79474.7100052923
104985.050000839
100782.135003684
85874.8399999021
86224.9250014275
75668.8099986021
84732.5799989761
80249.4100019801
87690.3700031461
120192.320004969
91353.6599937336
86148.7449998315
86804.8500000016
90993.7850060097
105952.485008894
90394.6849991285
111968.075008012
82909.4800031185
132782.775002781
108960.269996335
107632.385006296
84263.3200042993
109854.744995987
78609.3700051339
87601.7949923351
104959.094997374
100556.714996957
78166.4250017904
112451.589996056
96057.2449982618
94427.8350065546
108144.665000927
73061.5199999204
92887.3900090157
71693.2200154345
114002.515003932
89148.2150012376
80106.5100039933
105426.594988646
77562.0800018758
87423.4249967402
68918.0299942832
103591.984998655
84703.9900034592
91818.6700038191
120367.184997939
83981.5699973977
99103.4300032256
87961.5549966601
117835.675007793
101444.889996745
84839.6550052641
87873.3600027268
96763.4850033058
99644.1249930474
78065.0949974321
82935.5850024552
68026.7350006259
99184.2550042197
77133.1049972523
101210.100005744
91069.1150104081
100574.904995282
114850.854998695
73309.0049965642
100557.775004704
118080.219999776
95844.0749977473
95274.1099956485
118624.125003854
90142.9250013912
97186.3399998192
115252.414996378
81669.5500034511
89378.4349924158
83583.699998551
88984.6200028652
97718.1049919203
99877.8299945623
112864.329996348
83071.8200019496
88180.6949984268
93977.3450009101
99379.4249952871
85566.3550034557
65646.4300003827
80054.5200031362
103207.540001583
74299.9450041789
122725.809996432
121264.615004996
102187.189999183
89635.8250007452
82523.7199950268
93584.4850062001
87375.120001826
106670.719993408
73948.6049839463
86639.5800010394
98720.5899988341
96535.4449984111
79102.5849976912
102777.799997468
97675.2299990356
93504.7349986192
115109.520009339
96567.2800007779
80238.6799977943
78740.5900021718
88644.6949914941
84970.8449966805
86004.5149952322
90063.9950049268
111664.490001298
89438.3250027485
96444.0450048032
105126.169993424
102296.789996579
93876.474999942
80824.9200030332
98253.9549991833
82853.4249940156
86051.4700018652
93230.479996223
102102.404996253
94702.610012149
89401.1399995489
84254.0750055611
102563.970005093
99380.2550057471
94862.6950151275
95837.6999962577
83117.169997538
96717.764994571
109168.829995278
108424.21000648
102281.304985748
91604.0849975888
102705.375002362
121602.584997092
86821.0600046115
88556.2199987248
94487.4750044309
83375.7550006373
94169.0000045158
89283.479995884
89976.0850004815
83725.2149984846
84603.6750130095
108869.325008444
88143.3999900555
104716.439997224
82579.0000044024
128042.434999187
97889.1200026078
92385.1949996495
106209.945004008
139187.860002487
81483.9650051786
131668.185002157
86890.9849996436
100725.420006881
100941.844992045
92436.6900006575
129936.060000908
85856.0250002821
86254.1700011529
89540.6349986312
109527.57500356
66507.8300045065
89277.8499928043
96028.8149957675
94356.4849999994
84617.3300092837
75196.8899979306
84593.0899924524
86902.7400070867
82512.0750014544
110862.010000584
78131.2400059905
125245.565002897
83701.6200077981
84062.0399987251
89274.2450057678
99210.2750031662
79254.429997473
93137.2100033035
96316.6699972823
100784.554981907
96658.005001626
87128.9949984496
84575.1550045144
107415.570002409
97570.8299917995
108172.22000321
92686.365003936
103475.940007068
98855.8500048108
101354.690001131
82669.4049952696
87564.3300063629
114800.894989186
103268.295000294
110721.259998273
113183.385005021
107599.619995002
89233.6850018837
74632.7549996795
110888.320005367
84473.1600056328
73472.1849992303
64842.6200010804
89228.0600031847
89417.7100027618
70573.1750025395
114770.335004536
109058.080004022
109297.214998051
101073.544995894
108937.469996205
92670.2499920689
88742.2949987263
89265.8349981238
126931.184996937
104730.13999223
111969.184999744
96501.5749968244
74625.3950063679
95949.5050053019
87769.3850025693
101266.865011302
114430.485016577
106524.995000142
127195.225000241
88272.3800036898
92270.0100087523
79276.6999959329
95496.9200006947
86512.3499927744
80023.5699980371
86562.5500046313
99963.5449944753
111765.529985002
110582.855008002
95950.4400109844
94610.2449960709
103314.484997447
92088.4850049289
95897.2900028666
94754.3499964067
108360.324994781
103574.080001954
86265.14000548
86519.8449978186
86408.3199957274
115594.129996674
83665.0400133124
83989.349999601
78319.4650002834
90404.9600033218
98927.0699984389
95808.1599924242
103670.12500286
92152.3699998868
106968.089988209
124382.434999162
119539.265010734
77853.4550032231
71340.9999984348
93519.1049863612
94245.9299970007
84943.6299955258
89378.3749976676
83633.5099995234
95969.5000004654
76280.2700036587
103118.219995989
91121.5000036284
94197.6249954023
79776.5250118276
113637.485001594
68812.4500026088
100660.030002224
93953.970006044
92979.0750000966
123742.714996217
102539.755003711
119456.110004295
105228.864999559
102534.235007839
86555.9649911746
90277.6950065823
96277.9999972656
98766.9849921265
68119.7750002475
97055.3350016293
74825.6400013678
114415.954996737
88082.3950029109
80059.064997735
77300.9399976367
83746.7849977283
121508.935000072
108637.835005987
105331.01500386
114408.715004523
99954.5950041432
89909.6400102293
93369.3249926673
89970.8099985295
87826.4849973152
88649.8799947246
102975.53499461
87724.6950040273
109222.44999687
102079.414993457
89618.1850037195
95468.944997252
88563.1949986024
78822.8749927104
85923.8049895237
113372.625008768
100284.809999991
66293.5249969965
83110.3850106246
121219.630002188
94802.0549981383
103933.314998262
95295.1350003884
67967.4449986329
94371.9200010207
82811.145002367
99881.7049991461
118200.074992519
103502.45999674
92749.7600027826
87150.1750124637
99835.1550079118
91568.0249988437
98458.7749966616
89752.9000035231
77312.7500082478
90966.9850034583
111567.400007929
91427.2499837521
102146.879996312
93338.790005926
66703.5050038919
78839.5050072605
99127.2600004887
94803.3700071216
86156.2100082538
106839.664996296
105938.805001037
84028.3850022154
105886.160005701
80992.079988569
126212.030002145
100349.605000291
88726.4449954547
87625.0699955262
83835.4799899552
106833.980007126
102585.835002582
77079.5850041048
97593.5249997051
90529.2750156086
118257.46000639
78186.7449989435
83215.5000062641
118192.485005392
122306.270000421
85229.0099917855
131661.124989493
100672.864995781
91992.4700003192
114609.260005564
97832.2249959974
80102.7599991448
86309.764996983
110785.194995028
87032.9649976165
92525.4200201791
109659.17499791
99652.9900014085
101744.630000087
117690.80000512
94156.3400029631
87023.5950008482
104232.13999514
104266.705006411
87832.4600052466
80275.7150017619
86671.7899965383
79927.3599951267
71618.6949992888
73043.8649944776
103736.260000422
98496.4249991979
69003.6149924416
79177.135000681
118906.565006047
103703.614993656
87101.5199979358
111105.164993699
97820.439994568
104553.694998246
102567.054998063
87139.1350004934
102683.964988396
93626.3199973144
133351.010002486
95162.1299945135
103234.450005411
111292.58000105
117980.404999617
78162.2299970689
104352.749999077
77526.8150013797
94963.7850001799
85485.6900013834
74676.3899996988
85306.8349988051
96278.4750126798
128096.57999551
92448.3800000921
86818.1650020164
102395.659998053
97189.36000132
92775.7449947391
103592.425002283
107654.490002891
94391.6250003499
89615.1249973318
99688.2800028953
99357.5250008522
115301.914992845
112858.53498772
98906.9750003135
101746.739997383
90130.3150059115
94527.6200119588
93041.6099968636
86963.5650073348
87821.2899996215
88800.4949898894
105307.194992964
89752.4899907258
98755.6399956426
104307.725002594
125366.469995115
99740.1450012038
89874.0699997433
75977.0699979817
91923.7300044913
78330.7449909281
118223.270004256
113246.084997075
97245.8350019384
90676.6849897926
97064.2850044062
94706.4349963907
88329.6700062826
94931.5999988707
108060.230004764
73688.0350007806
93541.9500054907
79034.4250105545
68864.5449987948
83138.1799980365
107577.639993729
98258.4150026683
78199.6900055259
105561.455004275
111741.440003661
121858.500000435
86227.0799996043
110122.27500624
87072.5650018891
90503.740004044
100097.565003118
92868.1299954094
129239.290004631
84229.3400008508
111871.534997044
85097.0900020637
92805.454984
100621.200003996
86738.4199991445
99352.1249923198
98922.8049972281
103638.900000306
111049.354998154
138596.010000819
80313.6549931625
99805.8699996746
82841.1850033375
88873.0149989435
124323.450000623
92420.6949901246
82059.5049980693
105355.765001326
86619.2099986151
108908.215002369
105271.455003092
98243.1499959305
87165.4099979458
94518.354994975
96399.880000744
93234.2200017814
102268.145000823
106864.954997765
97585.1350029148
81169.7249954119
113489.670002747
83944.1650020108
108234.65500328
94857.694995765
74774.2899951972
93020.9900011954
89490.1300043379
118486.77499057
116728.589997677
89569.5500000417
78706.0300024124
87523.9100002926
102388.885007862
90234.2849994465
104019.165005887
115990.195002239
84361.9050004259
99180.9949983053
89176.7950023171
88352.8700105324
110376.68999755
100881.050002245
114468.440008693
125999.169986203
99182.4399975301
71530.89500676
104789.140002659
97080.6850016117
67347.075004062
101161.105004178
86498.2050019621
86276.2750010248
98013.3450035535
81161.9350048751
104366.934999358
85268.6500013112
121790.179996945
101313.484999459
106746.359997967
108129.740002304
93486.100002349
107122.269990189
83317.2199876904
111530.674996544
72403.4099987612
109346.125013454
83482.844997099
91288.7099994798
114062.100001745
92824.5799978171
97451.8950073384
103530.804990693
82623.3700025557
101068.304992826
117650.160007915
113237.265001992
104967.104999389
92401.5799993766
77003.5300026356
80045.5599983819
84633.0550013892
101126.199985256
75605.0400004312
112667.019999169
101878.114994727
86974.8050032128
109989.425007621
101948.570001663
81154.9250008631
81495.6299994984
96680.3350028195
84571.3799893484
85791.3299996713
109174.139998019
97849.6649948938
89401.540001868
94871.8499995652
90738.9300021936
96546.139993513
84954.9800027248
113471.240000975
89109.9149921285
119356.0950023
91448.3899998892
96281.4549998613
99626.7599990903
89521.8849971764
101244.989989582
94943.1700011627
68602.7400011235
84656.2450000863
78610.1849997081
82814.5300065577
106501.81000185
78414.4850014122
80264.5250066584
78374.2949985154
90584.5949947257
117302.335000625
119943.789997693
102576.674996738
101936.569996699
132052.799997017
89610.6500058761
93496.3599993789
91496.6349989288
97832.5149969812
92698.1349915408
108296.945000552
85488.5700043915
91504.8450000389
140630.094993278
103960.139997126
100435.215002795
85228.5750058661
99226.3500074074
93559.0650045224
102664.549997086
92463.9150014226
87098.5499960408
98715.6050015675
89481.5449994579
79803.5349968718
118776.870002536
76928.4800039679
97890.3600025517
81937.3049967512
100876.979998834
79349.9450032408
80878.2350019794
75691.5099916453
85647.0899991058
100584.504997803
56559.5150016444
83878.8199986927
87217.5250087309
79605.9149941429
98433.3349893261
96003.1850024642
102742.264996308
84890.5200030861
84909.5699986331
106020.104993968
85297.434995356
87242.9900057557
75211.2699977988
86636.9400035189
87757.3900001103
85065.8299937788
85887.4449979654
109833.395005381
95322.5500077101
98125.1049962076
101636.429999766
73654.7899977233
88862.2500037812
93881.2699988401
90123.7349990187
80142.3199981744
76109.3599998206
83625.7900173652
86955.7699962156
79013.0799985658
84637.1099989106
98985.1249997206
78878.8999983342
85999.5250047601
77967.7549970471
139840.404992887
97665.6049979059
101730.555003067
93129.1499951163
107556.814996683
84985.3550007194
90509.8899886813
68357.9999950422
100943.399998575
78524.1349995101
126297.210013212
81084.2849956863
90611.4549996629
78718.2249975745
65117.4749940271
111079.880007109
122583.025005866
74271.0849972097
92743.415001289
87671.9249911245
78322.8699991202
87395.0599955153
92031.8449922893
77430.2850001696
107952.339998717
101458.905000436
96363.1599956084
91013.3499978511
78685.1899982966
110328.794997465
105032.020000832
92139.369998829
81224.0400025956
121143.449997593
115132.930004429
94327.160000328
90644.1199981893
100288.449996402
122989.150001843
98944.6949923467
103978.34000973
96360.869996082
78868.5800024457
101661.30499926
104057.25000139
99568.2500058587
92885.5300021032
106955.485001316
83903.8599998429
106965.405005258
104699.044999372
106273.450008336
84644.6950069405
128855.355000321
99713.8099943576
91725.9700027939
107774.244986932
95606.4149970282
79096.8349931377
116132.674997849
84829.1650070539
100541.63000197
115715.219996767
83144.5300013153
105226.535004031
95464.4850001612
112612.67500515
83824.3950100944
94457.5399982985
78413.2099985284
92513.7150016343
106147.06499599
89408.5700010322
81252.1099932715
95670.6049970482
105396.849986903
95293.6649980638
88867.2100059241
106132.704995281
104986.254991776
96683.3250014782
90281.6300009675
92184.2300012132
77533.2500019215
83157.3850123696
107274.009998659
100388.900001728
117271.110002294
97020.6449922062
108750.205005518
79385.3599983534
112704.845002392
114651.260002569
113126.15999811
99495.9799971394
84905.4549952275
83871.3550033094
94516.2199959978
91340.2800004045
72984.6750123044
78519.6599996611
76359.6050008968
107997.374999147
91077.4149974888
73915.4349982864
131486.744992211
104837.059995079
100972.940001658
77576.6550023514
108770.069996964
103971.890007399
104608.605003611
84089.3900027238
93474.4200050497
88267.3850062806
111473.849997677
100876.175007379
87828.9950005749
90872.7700047862
98284.3150084065
86322.5349988092
65222.1800004672
98766.4850010006
80389.9649910789
74072.1450010035
94591.2150058085
87290.8799991794
95086.7650011777
109924.100004002
95281.7599966113
87114.799997597
94095.8000053558
90984.0149954667
104776.245001619
76565.3100042986
89736.5349926391
107425.860000487
84030.1149969213
81792.7250096302
81334.1699988628
82276.6299929237
81071.2450000333
84162.7350012846
97932.9099999988
80622.8949890304
94340.5700036921
86724.7700001989
100667.359992144
99038.2050060239
111178.145001587
95777.7450017063
101300.760009001
75636.5349903308
88769.0849994309
96247.7500031078
91096.7199999471
100283.425000214
85478.3000018216
103811.160001144
85272.3000001512
96529.5350056011
103093.265003332
91914.5099975858
114073.900001882
94534.5200033896
81245.4250064127
91546.5500015237
79147.6349953134
104518.659996154
100859.110001856
90975.1900040489
97328.1400026756
103479.149995768
115135.460006648
112583.005000219
66335.689998501
115144.124979584
79854.769998733
83821.8650011756
103429.530000375
99697.6250023923
85476.7750033319
100225.064999025
119205.649992618
103850.220000302
89851.0299870055
90464.6049946309
81658.1099977754
92746.7100002193
68592.2050008886
90577.2000035129
88970.5250011655
99317.669991985
88634.9150006602
106636.7050055
76382.9450124353
118827.390000407
103247.21000296
85510.2749997433
93258.5399999386
74129.5699978191
92227.3900000298
82469.0550034475
101006.309998487
75737.6649975379
100143.88000009
112759.209995693
91027.8249982521
85786.6049958915
83904.3900065427
107173.599992518
88233.8400003663
89145.0400133468
79887.1699970569
104181.635004854
101606.829999201
119719.330002747
98394.7599960133
99298.2550025261
97102.5750012007
98489.4049969072
97703.9100006334
115694.394999655
97406.8149962369
124359.894989727
103376.10999982
96407.6099983715
110587.824996186
83591.6499959342
91090.7400063891
85386.8949916467
66511.055002884
103433.704996912
99966.7099964246
101916.87500002
96498.6749993134
104436.535003905
108372.829996957
87432.3650013041
93692.9899931489
74996.7849987198
96490.8349985182
92383.3150078042
109827.925002217
96074.0749961144
97327.5749992467
91201.2399953799
87421.0450046419
88044.1350036317
99854.3099981614
131037.89499007
133096.454998453
106651.86500129
97818.1250058459
87746.219997149
104551.140001722
98685.4100045362
89694.8449996184
109317.465005071
79476.5499977786
99203.0650011934
99097.7400015332
104259.429995955
97724.1799976157
86821.5799960347
83377.1949986755
117836.024999154
70783.8449980263
73033.8049990982
83537.0300090071
79573.5599998105
86555.2149994485
97910.8050011806
92916.830003255
97506.0499966077
110835.369989468
89419.5100070937
112613.445009404
99726.9800044503
102857.329994123
93423.1400068518
93655.6999991327
138646.435004779
106007.659994629
79590.51000855
82011.7949969103
86091.2750064973
90823.2549991235
104093.470001607
128741.569998059
80185.7000023288
102874.389997827
77275.024997849
79226.5250040423
95617.0950010759
102925.404999224
83526.9549951516
105297.545001801
104785.245002615
89279.5499998913
116345.529997678
84411.3399994895
90672.7150040753
91682.4900045986
123910.225007333
87109.9399984349
88243.8000008433
100402.704991794
119881.734993859
94859.5299988985
71068.4200014099
110013.320002115
106572.105001935
106233.204999916
112894.770002201
81342.4250006385
78536.3699916266
103735.744992391
96834.0350032682
111561.85499832
86247.8449920956
106839.429996576
92912.3400013465
100074.014997733
78562.3750054725
89101.1300035231
100397.570000101
100120.165009264
75458.1699979417
119483.36999415
91659.1149993911
116867.040002414
93503.2150026588
106922.250003379
109972.665008162
120833.480000769
90636.4300043117
76593.4449975151
68604.1099931821
73135.6050122753
83972.3299959744
98808.5800026879
90248.3350063884
81852.0800046776
107731.129996665
97994.950001336
86937.6850078346
82648.2900009379
92919.7100013597
108944.390002221
104767.304999736
81350.6850013696
109258.605001863
99190.1349964
107400.520001632
76134.3750007432
94768.4200100941
100303.605006417
107164.54500387
107197.02999052
128711.46000222
100935.340003843
105640.64999966
85105.6199995726
115335.444998858
98573.3999993331
99529.6650036518
110005.829993412
85198.8199961541
86359.8100000499
85765.9650035109
109925.129999232
115785.86500302
84199.6000049114
120642.109994782
93758.0100104585
90085.1149989987
78161.0249976609
93607.5150010156
90911.7049965613
100961.495002972
92352.8750108709
79079.1449993653
106028.680002433
99245.9549960324
91422.0799964592
81976.9150000197
108751.035001846
100710.07500132
94957.9850013712
98850.2200133167
88189.3849912253
95108.499994386
95867.0999984456
101507.455010237
87807.0849988088
86796.7949974015
88329.4750040737
78618.1049986079
89831.574996511
117433.504996416
95076.8799985418
93563.6649986226
121568.454998386
106655.864997309
80224.6000002244
85329.3699980285
94946.650003341
77379.8949953075
83766.3149950268
97008.2999963542
81147.559994828
105361.039992885
98254.4649963267
90941.8750051917
72228.7500046631
93983.665003818
109278.215000039
77153.7849929119
105261.710003568
92641.8499891805
94997.2750017182
91485.959993101
105297.310002744
75933.0500046931
79519.140001215
101897.385000095
92971.0800010851
74916.5100089591
77367.7249997705
84561.2849976684
106141.504999833
91079.710001396
119440.724999367
100097.545001344
134580.759997305
88753.4599958652
106109.204995189
121632.065002129
100198.340005639
112542.115002358
88833.2399960058
93011.9599986231
61695.8849988572
97079.7000041725
106516.814997046
92207.0099927699
69683.3749925345
86328.1849965514
99419.894998041
87017.0500003686
87009.1150027718
111402.820002042
92842.0150026428
92621.1799926574
92180.9700002037
109460.86000044
99670.1899989693
68940.5299888719
114131.490002797
107643.300003859
127082.89000407
84339.0699980259
102932.4750017
82388.3049908424
84845.6800043918
77559.5250053681
111529.050005138
63539.5749940053
83524.5949924868
95536.6800099986
99950.1950037777
98155.1549975204
106021.289998792
88904.0800002109
97432.3250006852
110799.009999476
92073.944997938
107391.525000755
82521.3599989042
97369.6700063553
83721.4500025623
111282.374994192
99677.4200041119
90946.0550088845
102815.329993696
83844.1449931245
91998.5700021591
108286.160003774
89874.1800006004
96901.9400042496
126693.684998973
70883.8249996919
86046.3349979036
81461.7349955381
101426.745017291
87245.9450028365
95854.2750060018
96339.2299940402
97179.0899972105
75398.5550011741
87958.999999214
72926.0350047126
103574.745000553
80842.945008222
108547.700001834
83812.9650083417
90000.1350034941
83933.7149992101
91087.7849952728
89714.1800057776
97290.0900012329
80098.37500415
88580.8750005718
109528.929999059
77264.6100075773
84216.8000022741
85994.2099940181
97315.9700043378
101558.68000154
84058.3350000801
101818.185002495
104566.094993677
94352.0250081842
86150.9199973242
95577.7600059487
100151.980002863
90120.1449970426
103722.169997662
99702.1600025799
68491.2650028542
93616.1199986245
97466.0199975609
92990.249995769
73395.9300024789
86656.1150016047
98859.2799997074
89276.5050115306
106114.879994099
88348.0449982773
95740.5900105694
92196.6500055911
96198.530005483
80997.1249973462
76467.1299969254
78562.2400006615
93965.9300031755
84375.2399970442
79870.4400018714
92586.8100030906
91385.189996711
86383.2749993058
88714.6450033123
114495.245009946
102949.949997403
84332.2699996224
99518.7199994653
96775.149997687
86755.8350042861
94666.5449937014
105417.169989939
101090.455002386
91620.1050081388
103547.079998765
111428.379999564
75681.2750015035
94023.6199944708
103802.160006731
95465.8849970875
75994.7049963539
126437.449990142
119227.284995435
76873.9549991871
92322.5049979296
99773.5549959522
100301.944999907
104268.19999213
93296.1900052652
98015.8200149871
91754.4400078324
105531.030004191
100386.559994398
117291.369996412
103365.500009455
97276.1999911033
89157.7999981423
91187.700007931
80766.5100061726
82334.7300011236
87584.0050018784
91674.8349949131
88061.0250003729
85533.4899969573
92921.1850005863
118636.850002172
90808.2500056592
108987.780000664
100060.670000244
113751.035006478
90833.5800009426
92138.9400014216
96976.1399986567
85994.8850040939
101448.345002295
79269.275005931
93656.2899967562
82976.3200064867
83140.4500024964
109893.830002541
116829.129997513
108155.094997924
97328.4349969327
112042.754998689
95625.6550016725
90882.8800025173
97509.3100023707
89002.9199987166
83913.9099990781
111523.284997932
83065.625001749
96009.1950018671
102157.139997357
76017.6349966312
70078.5300044858
138202.409998171
99138.4300006963
109816.450006334
99751.4649992095
122030.089995855
99176.2600108292
71885.1900051399
92110.5450004622
98058.7200050782
93600.8400041778
98557.6400066195
90048.7349998739
95654.3600043179
106199.680000761
128960.694992419
82430.4399980812
96510.5900050495
124202.614996936
90214.6499953931
92466.3800003361
90397.1800025541
87452.57500041
73175.8600042989
87796.7449978435
134255.649994951
104823.105002197
114702.5749988
103838.909997366
82942.2999998849
106498.769999131
77675.0200052019
88796.7699967232
99289.5700016133
95631.2950010326
115351.525000997
102839.264997289
66740.620001046
83890.2799968813
83128.0249942522
100674.785000821
108413.495004551
88641.1399919846
106516.65000625
78701.960000818
85253.4749962805
113792.599994144
91692.7050006669
80103.690004833
91430.2249963386
91227.4150020992
96113.2400019057
81866.5949970949
96214.4999996398
65855.2750009205
103098.569995707
108518.380006254
93079.6749960147
114045.120008188
109427.954993366
93422.3700059847
95225.7449965696
86133.0699941292
86516.5099947697
90534.5649988304
93112.9099961987
89037.2550016556
83697.1949962182
88655.9999985229
102365.539996004
103415.384996627
85347.230000285
126183.495000502
110517.845000089
115591.709999438
114629.739994895
103147.919997778
94315.8750005846
91708.9100016318
92957.5350032292
79499.0399990352
70115.1150074368
103546.520002271
97618.545002193
102032.250000808
79316.425003374
123037.394998684
110363.515003569
89611.6700019678
90567.1200062
106525.754999453
100290.610002497
110445.215004066
87522.0949979639
84818.6550008417
96963.8350010789
87045.9549973756
94879.1800022265
90872.6500030348
75674.4300015606
98945.7650076297
106650.094999894
94766.5249978602
103292.40999321
137079.770006004
96834.5700060575
85550.5949932771
87433.2600084944
80142.1349970214
96793.4849902894
83026.0550014637
91564.0249972735
102790.45999473
85982.5700006299
73474.2650006954
105011.855002321
96776.9900019765
102445.290000448
85180.3649979392
97349.1850054265
102732.194999489
93740.494988019
82932.4599876627
80053.1900069366
96607.4050044455
102703.099998211
78717.649998311
81209.5500015579
89516.3249996621
83706.7600027979
90438.1150080024
96116.8549953438
104166.260002457
97994.9000003189
103446.490000941
111989.884996461
92080.1750005081
79832.1249958202
98529.2000019701
101445.904997577
104336.044994883
105331.330007628
75067.4149985155
91106.765010632
104671.240003284
81108.0149946872
83107.7450033966
116223.130012624
102132.660003404
89594.5600033997
95601.5850045969
87765.2699954789
89261.7650013515
81779.1949978545
78692.6499909212
83938.7450059713
70446.4549999256
103740.970003782
71056.4599956833
83881.5399944242
96464.4850029177
109643.989990842
70786.3450015336
99704.8949961887
81996.4700022638
87634.8949952833
96483.6800010577
99236.075002094
96460.6549949367
87527.180002817
73837.2400002661
90057.2550021484
99793.8299937965
95318.2550012283
83079.6749901008
84301.8949991409
118573.669995956
109577.08499837
92822.1300027855
89695.1899964493
88304.5150011436
66618.6899994016
93068.5250029943
85707.6000019098
97294.8349980777
103742.724999214
82200.1299964599
135248.959990859
73773.5400024466
97618.7050015877
95022.2050022869
118682.889995739
99765.0800038148
102170.964997869
109272.189998408
105539.309996881
112685.33499597
64657.5649999882
85804.2099940851
89300.5649991678
93937.5499989763
97171.724994882
97631.6600021264
88322.3650095779
102093.55999524
96870.3050014321
120298.160000508
108972.249997086
100769.884992118
95199.1999988913
95746.4549996965
93728.6800000356
88153.590001883
72367.579996507
72749.5800065845
76891.5349965468
95534.8849972106
102863.189998494
87117.0149968909
90052.2100008745
102479.624999054
82627.8699952103
106379.474999876
100409.89499323
96032.2100053802
94702.9350023505
67934.9949941859
111859.539999066
96094.8850047565
109207.464996988
100626.855000364
114223.460006723
121400.734999096
101814.325005241
86244.114999406
121200.894999462
129842.030005181
97235.4950027731
105540.699997835
88494.9649941169
100095.165001396
103519.415001521
75905.9499995299
109351.425005191
85726.905003495
97489.7399859866
104054.594989171
87857.5399976932
100233.289999753
119869.619996023
110275.78499524
97037.3749928635
88387.1549960654
116946.214991913
78349.51500085
97714.1149956806
138118.819996955
87655.2950007787
115886.205005839
91873.320002377
78126.3700076648
118214.899998371
104289.169997635
101292.67000067
80988.5249972474
93685.335002949
97141.154996162
85531.984992899
97342.3850078513
106415.940003201
99000.2350080125
122058.73500056
80146.5700108074
83641.605007753
88247.7099977508
99030.9650068842
109295.235003022
88769.9199948143
104924.614997208
97858.6849974059
94716.32000095
105976.405006597
99716.6550013078
101098.889992816
89626.4500043839
89544.0799971754
77313.900007915
97260.8349986312
91721.3499989712
95889.4199964623
110708.410001437
104556.259996528
85993.0550074726
94194.7200017394
98795.2450043622
77033.5800060052
89592.0999965221
110474.920003681
73573.665003183
91476.7250079197
113217.920000885
91056.8499984269
60983.2500039074
77036.5650002789
91597.0149995773
73723.3450008342
84427.7200030374
105926.775007027
75930.3850025572
84974.9499928181
92250.0249981396
77886.8550058448
89750.9900084306
96751.7899965318
111802.104999745
110405.730003067
80299.6099984027
85375.6699987263
105322.24499929
91498.884997678
89464.5300054301
74196.5749975194
100371.449990643
89622.4700042382
82359.9649960284
82131.5399944745
103898.984996257
86286.849999966
95401.3849982824
94527.7349985326
90167.4500043096
98916.6400002949
102422.745002499
102809.210002491
86840.6199983352
115574.199993414
107760.505005784
89100.8750021937
110530.740009111
108396.689998238
114865.680001394
90798.4600039721
98379.010004105
88600.095000755
101655.30999504
144560.015000775
85480.2099944087
83489.3549967885
84827.4850014891
88596.2900052366
92385.8750004615
84797.2950036234
103611.219999589
83315.0000028601
113284.934992054
86257.6149982475
113566.894995512
93113.9100020453
81696.4250134854
81870.7049869914
103966.59999893
104230.925001314
113002.595004104
94835.6500059962
95069.9900102308
118371.424999617
80736.6499964818
118846.819996219
113496.384997156
93279.0949990414
92469.3299971409
103429.785000939
121887.175000373
81071.774995992
90247.7900020301
76883.9800014365
86948.6350014886
102714.060007506
89808.2049981039
122002.230007457
86694.7849942781
102238.095002062
103762.23501021
103775.375002611
105885.495000769
90085.3399945702
77311.6800013594
122268.744998346
108689.435000171
83609.1849939246
90008.0449998691
106690.604996708
121500.52500691
117862.504994359
93842.8949966071
82580.249995444
94713.6599980925
84524.8999973899
93302.7150050458
103224.820001106
65151.7199945333
100335.195001251
111401.690006527
86110.1799989927
80687.0799963023
105612.875001673
87007.9949911791
96847.9100033721
93106.0850008172
90370.294989394
95571.3900031764
112246.664999188
92459.3049971694
85282.1950076608
90621.8050038996
90433.8649948884
81773.4900049027
116866.84500121
103856.855008552
79771.3599986841
80576.5199923906
65280.0800057724
83675.8700057846
86342.820008859
112540.91000038
117235.979996535
75453.2949982847
97780.7699997133
84808.8500027074
91534.0899962513
93575.4050045784
86816.0699946648
141064.079989011
89965.8699997395
99863.0049977343
94282.6800148282
109281.599998442
98160.3599991426
96373.5749967513
98111.8050015331
82772.8849957786
109082.354995088
102937.31000324
94116.3849901299
101487.104996856
111708.959995225
92711.5199944991
102217.535000458
90555.3899989058
83606.8949951176
96422.5349974938
107715.599997958
70096.2500010714
80970.3800022189
73570.4400021825
99115.0700089484
86593.1200042704
95604.489992803
120486.804991676
98241.224997545
94491.1400043229
104201.115001969
110293.659997409
98902.3699984159
75845.7249984574
77944.8249942362
87849.0150074651
79096.9050052648
95716.4899990601
99128.6999996037
83494.4349966304
74834.1999992505
105277.534999035
109715.719998375
131973.029994458
104043.05500425
97249.3050054461
98494.7400015574
107855.709999953
93000.0750028277
98331.9350032111
106842.540002023
96024.604992548
86025.204993178
90328.4750011973
86132.4850048758
75312.779999882
97647.2499995902
77176.3650059986
94740.4849983603
85755.9949885155
57725.5850011185
114145.84000105
115943.650014449
94095.9749894943
81595.5150014199
100274.144995296
90252.6350017181
100894.634999063
106728.36999379
95289.9000015892
100984.924988491
100696.600005161
89371.7800129177
86871.6549997944
79286.6200011068
101983.274993457
122564.735000987
118041.525001395
81042.3950007334
73201.5350042991
91768.4300039834
124055.145007246
91714.0549952754
85700.4450001877
81504.3649982254
107277.819999098
89116.3950023241
93576.9100006032
73929.9299956784
98030.1849992244
74296.6850003935
134610.985006031
91649.4399972938
74452.0250038415
98309.2500100789
91637.8349995911
132522.440003281
104256.419997587
82012.3100039773
75592.2850007149
100482.530000447
94448.5900026378
109835.034991634
89911.3699928708
94558.5049879793
84112.0799978678
80924.4150079619
92572.5750137139
82696.0850031152
104705.064995706
99629.0699935225
109144.115004494
79980.5200066045
75915.710008584
103645.255000389
92036.5099914372
89214.9249996399
118124.134998942
75455.6949953865
82349.3850014837
89690.7850123355
121880.989989055
103727.689995747
89190.255002173
87315.2799940333
80249.1299981573
93315.6650080886
116721.185000324
85283.5100079984
115087.619991506
111505.095001707
86664.4400012414
96187.795001586
84870.6849999693
98544.404999959
97129.0449988656
88873.1749929599
98873.5249944497
92833.0899991356
92857.7849966099
94038.5100048166
90623.6800026394
108954.410004296
81575.4449990601
94525.5150014297
81638.3700012513
75243.5750011811
101785.930007013
90801.5849971692
84039.4050037945
106204.579999885
106022.865002427
82960.0700010757
114098.239998818
59957.2449994818
107184.9200004
94338.4449980832
80016.6650005169
98490.1300023505
89051.1900021583
95035.2800030205
97942.2750045924
72515.7600006824
84693.589998127
76379.7050037179
95935.6400006302
92110.1700050198
102516.649994298
71322.0350003615
90524.3199979207
85142.5700027584
101498.174997218
78803.039996922
94151.2600036772
83295.2000041901
114502.634996016
91048.9300064258
105304.745004223
103527.425007573
107521.860002903
96935.7899980731
125950.644982758
93056.7499973064
107404.229997969
110153.164999126
83937.0450051101
102105.359996762
88349.6099954303
108801.845007211
87560.1099962424
98728.3300089613
84737.9649978764
77572.5699996399
86614.8349991496
96045.5649991346
112412.584993235
112150.235002851
93799.049997896
98121.8999959193
115964.075006193
107089.570002567
97561.9399982821
99974.6800050437
94593.0449984102
113130.89999825
76919.1099917785
104964.535008926
88809.464997669
93693.2949987918
112910.524996776
98726.2300040324
74704.3899941631
105262.729999393
108042.255001938
97663.0299968384
116031.084996749
97615.0750088338
92089.5650013024
67270.7599967287
74831.069999421
96056.5800011158
106420.640003504
102445.455002792
90033.5400078739
84746.4400030052
101614.760014033
72114.4500029711
77636.0999998082
89078.0750031759
87957.870000314
82633.5049969354
60827.5350091653
92619.0199973248
78835.6600019446
91507.880006298
101554.17500029
84234.9249926172
85237.3749971678
67567.5799988708
113029.554992642
91559.5350004113
70130.8949970575
92085.6700042668
84945.9250048893
103016.454986039
79818.8099967346
91878.8249979705
95338.6300139665
131840.154996658
92649.2200015262
109425.399998214
89594.1400021296
116007.800008269
98393.5849956288
81334.4600058328
97433.0200014673
92438.3649948428
114942.474988769
116038.974993147
95129.4850086868
82768.97999845
77198.4550000876
88979.4750031519
100681.264994254
97556.1999998898
79476.4400074366
79752.4950006576
94780.4199895437
98307.3550015748
91785.8750008009
66913.8250078315
94481.4300005734
104226.064996426
112823.935004769
104417.579995289
113058.495002907
75576.4750034446
86072.1299970951
96733.824999966
71925.7350032565
78281.7749939188
126428.259998874
83700.1049958764
75897.8750010394
104927.179996834
93499.1699929098
79254.0550014824
112843.10001244
81578.7550011209
76731.7749989796
101996.440006305
99474.8349890849
96783.5650003492
102199.835007622
91133.4700050652
82261.2799980801
80317.9450022075
95565.8600042621
105317.175006006
109703.540004707
87820.8450018335
72200.2999939662
93532.4600065351
101674.484996049
94438.8449978903
100079.035002658
85549.2400039723
87942.7299962025
85400.6399987984
80711.0549983904
92166.4699928295
87391.7800026154
98745.5700025985
112639.365000479
94709.4249939909
81758.9600044959
74476.4650027514
87868.3400011389
108605.620005326
104048.754997499
87668.9900017101
103043.55999371
98837.4500061199
85510.2050050275
93943.4149980992
95214.6949975857
79533.9049992641
107691.215004918
100892.860001701
106817.430000579
73411.5000033714
103690.060000427
98993.1300017412
95297.83499389
106595.649995184
73580.9949991518
100542.355000649
91641.5550047548
94478.6100019813
83303.8750116152
78220.8250003777
90943.1649919966
96876.1300049929
95689.5750048715
123222.680006211
96494.6149959592
87343.144991938
108870.410005918
94658.6199921444
97086.6199956289
88159.3600049721
79613.2050034534
108722.72499733
94453.2400063756
68321.2849938553
77567.5999959701
98716.9399943519
99452.2549965498
106147.244997751
95054.0849986728
95324.1599980444
84865.5600125771
72584.444990267
106369.01500026
90992.2799952072
92508.739998895
82715.1800020877
113234.760012508
89534.2750004865
91272.7449964099
100414.939995214
89974.2400026993
117513.100001917
78384.8000033195
114237.784995181
95199.5000079926
107480.724995464
95780.8000020501
120646.420010404
93996.0399985216
86298.7299985439
104409.309991538
124639.365000739
67114.7799940854
94523.5699998587
105309.385020713
74700.8900022795
91234.3950005546
100974.43500108
84543.8800051771
109081.600006318
100234.125006269
82734.169998514
91465.7049965495
106723.244997329
103937.284997564
85959.0250001622
79567.8399829734
94440.4749979104
94621.8749973439
81075.0249931801
82678.6250014985
79455.9449912374
90968.2300038266
97274.8250003306
85007.3650019355
106288.625001916
94777.2349968227
106805.345003676
85437.6599981049
78784.9899940612
110480.145001215
76929.9749941435
100884.34500817
97106.8799994364
100417.225001865
66418.2300037201
86961.6849976183
112467.81500301
111404.024998289
70633.8150058156
119063.62499816
110624.634997401
82934.8599954396
112153.920001475
84251.6549994173
96178.1500017401
109273.559997281
105442.605000583
76094.4199910425
75309.7000085283
87257.8399988414
108888.924999983
100681.95999833
112583.919999666
98703.3699942346
100367.045002147
93512.3349936133
83427.8949993644
71398.6350114783
82763.5700094746
98352.8999981529
73170.5250028134
87300.9250001237
103880.389996035
107979.274992538
97846.8350052265
83222.849990021
104839.784995347
90033.8549996929
88927.3900041939
100212.65000239
80919.7649972544
88303.0800019468
108342.569997074
85604.0299993055
99373.1349997227
121257.139994078
91345.8999927025
118593.394994463
98102.8550034432
80906.4649988716
80369.9999983273
110168.019998972
72738.6399996248
88272.6150004584
92294.1349975995
101658.715002259
106617.205001749
84210.9249977707
90737.1549955886
83648.465002941
95008.7499896064
97467.4749914667
112861.800000818
97035.7049954526
93186.7099944593
68777.4749995698
95683.1549968875
115511.255002961
109780.915006518
81697.119999787
84138.3049984309
99969.2949966844
115478.539997106
97619.0849993955
93243.455003393
79046.9850042979
87041.1549957995
92474.6399965988
89567.9349946305
89272.3199978918
97684.0550007867
98026.740000844
81459.4849956694
66686.1899985342
110902.790000475
96543.550003143
115637.369994143
103397.71501082
96763.3799943998
79026.8800019007
118357.135000912
97855.7950047429
87295.1699965261
111527.934991475
98642.1550081683
81007.5200004801
97191.3100055207
68426.1249952577
79546.1450016795
112144.660003936
93855.5999961159
95030.7700032927
123381.84499428
110390.52000295
93215.414989966
77248.4600023641
86244.734999754
96798.4600046111
107097.004990407
98844.5099996887
104425.945003171
98526.2250064649
97811.3399921842
137997.069997391
85096.9749947097
84657.4899981674
109458.144997987
92492.885001475
106953.289997146
87630.3300083722
87883.5549940288
96329.9550032169
96331.3500051079
88152.5899975114
81789.4199993648
120075.010011959
108449.705002789
101168.255015492
86259.8049900029
87262.0000009621
103665.659992391
81449.3649981804
87310.2899943842
77732.2649958096
93062.4699954521
112268.63999927
82953.5050012022
103845.605001059
103928.359999006
99568.1700061709
100069.515001963
104830.760001112
94002.8050005992
108897.964994991
88323.3999965315
108056.20500047
80674.5649964102
79405.66500112
98258.8949904462
96640.5899996203
109772.805002952
106904.29499185
129787.120006784
89371.5400026678
100488.295014465
96273.8900069116
106950.275000707
89519.3249980703
77014.9700046228
102801.120001948
109757.984999547
76867.0749978586
88150.5899991069
109035.255005592
87327.3699962329
96090.3600001642
82403.9050047919
98606.7700045344
70169.2349952653
104207.729997818
81499.4049987025
112776.729998101
96289.7600005167
107299.375003093
102658.415003501
100864.994998984
96276.1799934236
105557.83500028
109853.900002233
88571.3450012213
109952.7800008
101375.265010457
88064.4150010608
114163.450000434
121604.940007078
69182.4399971956
89110.0249980879
114447.854992134
110326.895010827
93100.3600019334
96146.340003758
75555.6150006768
74833.3750091083
85404.0149983168
93110.6500052027
101656.760001158
107567.354999044
91578.419998969
117139.014994919
109640.555002398
59116.1649995558
93640.5700055012
83896.6699972823
81704.9399912101
82450.8850085009
98605.2950001361
94794.3700004447
99114.3299964182
109555.234993149
115337.314996468
88621.8899929414
75037.9999902479
69925.0449968949
103302.594997889
74766.6850000645
93925.6249965932
81090.5500007824
90364.1399918571
99149.3349921051
91534.7800067712
98058.4100033515
102564.10999983
107754.260000902
99369.080000311
93023.8099939115
94702.9800123866
86434.9649936208
99165.7849995187
88558.9649959486
81277.9949987894
95836.5549998442
98152.25499589
101709.269997969
89838.944999941
109475.359995254
81447.0450026421
86088.3699974092
92984.8299971895
106469.854993572
79446.884999416
93753.0800080916
95200.010000702
97757.029994647
136296.300000658
76727.5499975808
118523.44500272
91569.8599984087
96157.324999665
86549.2949983049
99031.7900053145
88081.7200079532
127161.510010419
93699.7599964831
91588.6349905265
92340.1450022068
113557.195001635
90273.4400023669
102465.819996206
78871.0049975808
81609.1149981435
95300.4450013135
99521.3200014083
96554.7099967198
90129.8800012167
79952.5000015758
143353.189991927
95858.5550043657
123412.005003308
98474.4399871379
94722.3200027552
93451.2549913086
89385.3899989016
71269.5650024569
81759.1800020225
107533.774997246
84101.6200048355
89567.9550034752
107139.145006076
80114.6199879348
99457.1600082479
70175.7850013701
84447.6949941712
70752.6249951273
102526.675007027
92194.6600019671
99885.829997113
95819.2050049968
117980.299998678
85929.5550008118
82297.6399969156
94484.5649985019
81691.8800065567
89965.7250040136
123452.960002823
85312.3050013302
93342.2849988919
78105.2050016582
97386.4950053468
99394.5900012553
102930.034989339
103758.854992014
80228.0600046495
109580.230005399
81771.44499583
105698.300010113
100721.845001604
89658.849995954
100712.484996696
106395.185012747
112295.420002649
127245.909992343
63880.579996289
73555.6849994026
88890.2249965444
116308.470000124
86440.4699986381
85090.850001441
107101.579996354
83219.0449948162
92103.4749987498
119040.624999747
92244.4450002457
109535.955003222
84168.5500046145
85976.8299991356
84198.3000009434
109554.739996407
120481.834999166
71838.6899977208
108696.549998333
104086.069993144
82439.6599990414
88191.6750002236
99826.3550084708
91239.9000074584
88897.2499987079
75136.4800028939
67176.6450047011
90613.5500039306
113788.06499777
94679.5299976747
97388.6899970041
85359.1599994968
80626.6150043178
90890.4349979125
86478.9500002265
89421.2249949565
106484.040011486
80472.7949943198
97779.489996406
112933.455005462
91925.7699966822
93636.404999583
99409.9600008894
104850.435002297
104188.380003259
86965.0050096232
98247.6250006594
87243.2600067854
112618.584995268
62609.440002678
94711.9549991125
78041.7750080064
102976.645001107
82436.0949921541
92825.36000066
104865.524982636
122734.255002792
81684.5650013369
80492.5949916495
73360.4299996758
84261.4249915266
87679.6549937342
75823.0899930131
85171.3099998799
77530.1750074695
99984.9199926234
106383.229998216
94705.2049955619
87418.5200055676
102405.829998739
116766.544997658
117229.400001881
73956.9499998726
104000.184994874
108786.429998009
91905.2449985202
103837.574994597
98788.8299964042
85883.0399950938
103719.574989584
100712.500002219
83543.1699954644
101475.609998537
85222.4150012629
95915.240005692
112346.48999525
90132.2949987585
113741.614998572
101619.07000744
115163.805006457
83520.234999869
101882.260001105
100601.114993467
107092.139997151
81225.515002111
69864.8900013715
91992.9650010113
76389.0950041084
99047.5999957137
63614.0100033896
85358.5800049458
110569.949988771
95366.4299968501
117366.915000428
101218.090005635
102561.46999941
75802.7949990854
78048.3300049007
85686.7249994418
103435.605004467
98485.6450044775
103910.670000101
94461.5200030202
96470.1200022297
106342.170011628
104376.590001534
124537.239996655
120854.250008174
91202.6099975699
97188.3150079011
84661.6049976051
103469.445000197
87866.6899938239
128557.329998237
112645.165001146
105040.929991237
104209.03500446
81174.794996277
107563.719997858
100366.375006447
84367.4250087384
70690.5650006495
99533.7150078642
90260.9299980967
110304.780004796
101031.935000492
84798.0500020941
99281.7850007601
87792.1849997671
108727.159999863
67909.8400048399
76007.0600006143
105287.22999306
79128.5850038398
111870.750003235
83849.5550010833
60632.7599985807
97365.5200041309
71320.2350011921
83601.5450057006
91656.4349994734
101140.520002428
93638.7099957671
88490.8949936125
90524.3300001169
95663.7400109749
95401.8299960336
111355.620000944
77080.5199910379
99174.0850024922
72374.9399982058
94784.8049997328
131730.869991861
82858.3650077218
94977.879991626
88411.5999996234
107686.64500394
76763.1949908251
96079.7650077944
78364.5250033736
109006.449994631
92279.1500001438
85720.824999053
101423.645006747
80123.9449998796
86959.9549963064
106003.175004069
94479.0049974951
99793.2499972084
81145.2699957872
64726.3399964878
97707.0900076752
95261.3449953708
100217.465001862
98951.0749932876
71866.6949996087
84285.3299980718
79773.6749942014
84355.7349994732
107195.820003546
95783.5799984708
90688.6649951975
74879.0450042162
73361.0349986001
116939.865005031
94608.8750085086
71607.9849963728
101056.33000917
83655.1749943005
94255.0949938782
82684.4700010102
115050.959998051
103722.019999699
86596.3000000097
78356.5449926499
118542.709996581
88397.1599993496
85790.0250011096
99467.0749994423
83346.6600058464
97058.8550064713
102367.455005713
90734.2549990453
91472.7949955333
124134.925001157
80826.5600011298
94273.1300001517
87011.8250031099
80180.1200024039
98784.1449932856
71428.5049984233
103143.9300025
96305.5399981806
110861.944999272
94537.379999822
81454.2150030389
98910.9550006778
91489.1949947818
97997.8749978272
99042.7850012798
82183.2799981385
79537.8999859605
90852.3650046866
100573.304999067
80160.2699995833
69844.3300025016
106780.460006271
89671.8549953543
97045.4299993478
92707.065001837
92219.9949991293
107096.069992649
83559.2650054051
92413.1350042847
88798.6049993173
97883.2199993199
110685.40500138
79514.0899945684
82787.1149985215
114492.464998007
85009.7000001745
93674.1199991181
95674.7399978768
80121.6000007521
118443.339998693
80254.6299979289
103043.250002945
95953.740006838
101685.745001544
113215.104991556
106799.590001136
76912.0599986166
114120.695002685
87727.9899967946
100152.835009973
97234.2100045606
78680.4350018096
81943.2700009875
73389.1150057567
99812.8000023151
98106.8850055146
92368.3249954674
113040.625002253
110875.390004659
114145.384992488
86537.6399831434
90350.8949957239
88470.2550093482
82563.5149958879
73477.0350033492
84930.7949973391
105941.444999291
84903.1850024452
92457.0850054682
82699.1650019116
76104.0150006171
115585.14499453
79162.4049989358
78940.8850025255
83438.5000018729
87131.6149985157
104261.825000731
94628.3599968966
88587.9249984473
88384.9199999435
81971.699993701
94216.050008784
85360.8049976788
90072.5650110971
86990.0050002945
93728.8050004579
85900.1299974183
80207.1399896825
98867.355001021
77655.4450032166
84956.4949970303
96198.7000053612
101743.450003169
90150.1349931508
85038.0450078494
104180.700004451
102790.84500241
90014.0499977619
93657.0649993457
100252.889996782
75823.0900009982
93142.400000029
108402.705004017
92746.1500013547
113154.964999389
110560.934999309
103145.779996901
104012.595004315
101405.510003202
85125.7549994271
81324.4050017917
89400.5399996482
88399.7149915605
114307.730001382
97929.0999996364
89113.4050030445
93489.7800057167
88025.7399982447
79963.5849977555
87492.430000464
108614.055002625
99982.6849955333
85007.1350001115
71131.6100134216
98145.8599997498
92014.4650008818
99503.9250004701
80347.2299987894
98174.2499951329
112625.914996026
101116.270001711
96821.6449967579
106802.244999099
97379.404999868
103491.644993658
99296.7949927822
88101.8850021095
122211.45000588
98064.9699968584
112751.845001023
110544.029993568
76402.3549974083
127377.624999429
110481.749998316
103502.800002282
95591.9649987761
76509.0600043057
80760.0549997631
87619.3649991434
88070.0650002724
87369.7850014287
80470.4250027579
96704.4750008342
76944.3099990785
86090.1250048485
75519.6449975411
102455.864995891
129733.929998713
79782.9599952265
80491.8750030082
107190.310011849
88952.5900042327
114195.705000763
112519.520003621
93169.365003027
89150.7800004678
97628.6700023174
95408.7799997078
88856.495001236
103109.050005006
99542.3250046646
99748.5549982783
93619.6699998779
87201.6099955423
113566.214995464
94155.3500051194
123993.849992426
88380.1350055337
81470.3399981751
106853.719995435
92983.385007485
87001.8200028539
94307.7499982463
101713.025001296
87168.0399937637
124335.074998381
78974.5699987831
114412.079994736
81812.6799995881
91527.7500019139
106114.675002865
97961.4900034927
76821.4149996536
105225.029998422
108012.269993247
89110.4550070402
93666.1400007321
97222.7199930316
89393.905002391
116780.570001025
121433.405007765
112346.969990949
88921.6150109351
105000.99499956
108932.305009132
88866.5199993885
98346.7799991698
92417.2199989045
95639.6800024621
101346.389995479
133797.669997479
94226.1300033201
94862.2350003948
100676.920000505
93160.0649908036
92299.7000077683
99722.8250057828
104689.45499425
82068.3299990905
57373.1049957729
83986.8150149232
94297.5150029906
108199.269997121
129844.24999489
85075.925006886
94244.8049945557
122421.884995923
94950.3100027083
92274.1850067992
92326.5249997713
124600.129999769
96493.6399976549
95776.8800045885
88634.6050062459
95893.3700017061
99114.7600055225
111327.780003498
91608.1000017226
95192.9350026073
80690.0949992645
112256.710001203
80235.7949973451
99986.4899949878
102182.545000682
105098.264995324
92374.2349974271
88387.7600050317
97700.3999909877
99420.0350037437
85061.7849988546
87124.1400047988
79889.6599973999
113172.309998859
90182.2850060109
91449.6550004389
97381.4399909023
74635.6349956179
108953.005002718
105827.124997605
92595.1899956428
110376.164995603
102631.87999415
118998.069998964
83761.3650022367
98134.8749943771
85034.5199993681
110827.035003412
73326.269998204
107145.134994758
93684.6150042524
91123.2300082408
87802.1349976121
81348.9049983146
88984.5350011401
82809.3399983793
98531.3600044325
72151.8649955932
98788.5649941587
109790.87000141
80108.9949990303
128368.569997636
89674.3399966732
95157.1550033214
102831.854996917
112798.500000418
75124.7199979198
83823.790000792
82012.1350000302
89277.8899973966
94529.5749994926
97609.7950023692
100029.699994012
102094.805015751
96601.055007387
73248.5000010952
81304.3000029726
78890.2350034229
95126.5649945629
88703.4950027663
94078.7300058641
109290.634994933
101619.415001803
84100.5500029214
104495.414992973
110364.460000491
103916.069995336
90526.2949994362
115177.050000152
115383.815002794
86873.0049950201
104415.110010784
88480.55000304
95464.1099928184
81928.4199967161
94482.5350021645
103158.804998784
96486.1150096945
94427.4700026906
91339.6800039597
107719.754992946
95788.1749973353
103237.114996027
98128.149995458
86466.2800017474
82752.7849993565
121197.419995717
133468.814997856
111055.864997136
107409.460000172
91214.1649925218
110485.615002847
79209.3750019046
83427.1800014662
89591.4950073361
92467.5350104645
109720.040001595
94580.7249997403
87859.0399986467
98767.4750004988
90336.1149969675
105839.220000985
86857.8000023011
92815.2250036054
96168.7999951243
86687.1950016757
87033.6500030472
102212.54000115
124234.770001531
110242.205010322
85843.3049966637
110789.080002782
93106.9550038166
109908.455004957
91730.7949978262
98563.9050054993
85123.7949946173
115273.209998212
103406.190007435
101362.104984004
84319.760003062
99685.1350074472
94843.6449973397
91741.380002927
96565.4599917056
94318.8300044565
77997.8599852151
106253.985012758
91968.9699972514
118564.049984566
89497.8599952292
99467.8150044156
98537.099995587
104181.105007347
110294.190000398
93802.7799926428
105373.554998714
105726.750003435
105103.829997472
102208.180000424
100512.074995432
79356.8350014882
107871.604996029
105108.019994514
84521.9449938879
95891.635006842
90401.5499982742
79169.4199961827
106466.009999971
80550.6899977946
96544.3299999237
79051.010006379
99753.2199990377
78641.5750002828
110377.530008213
77969.469998952
109893.714996485
80356.5350023338
107533.090004295
83650.6999998242
100512.635001734
95524.7849960309
109793.340009452
99572.4699942954
83942.5950008711
87381.4649983663
128130.759998014
131166.604995973
90803.2150005028
96388.0100062303
89585.535000048
106477.329990245
108789.39000257
97156.7900012599
108769.839994487
94436.6850007884
119092.565000218
71243.2000065423
82971.3250034275
111069.17999532
89903.1449967548
96332.6649994384
100803.739998737
81423.2500006957
85296.9699962549
118286.854999852
130443.849998523
91743.4150092616
80912.8399978708
80567.0999972496
84170.3749996667
114948.315003183
91580.4049990454
98960.2000032407
84764.7249931879
107443.085001867
100294.455002414
97276.4400051802
105575.105002981
105484.959997686
100988.685001933
106695.489996152
102610.709999276
99907.3149969699
78168.4150022637
67104.3299995141
93418.7349969894
69537.3450001981
82980.845006098
83392.6649936321
92291.070000269
88550.5800033895
101107.230004173
74925.6049999855
113930.415004153
114475.674999727
75750.9400049169
82638.3699994525
119708.175003562
99869.5250029507
91839.9400093053
83108.4750003517
77140.4150011605
98437.4100020891
83649.3100020997
110920.549996056
86362.1049931392
65773.7050059158
96011.0249993069
99586.1399884941
94215.490002426
82328.5599965956
91520.579999594
93631.3549972816
89593.8799932662
98482.8249964435
85269.2600031141
114449.515002688
89846.6750018755
99712.8850032343
78330.214997119
94626.0799983749
92705.8250004286
112659.475000122
80761.9700023364
101365.994997105
109174.88000088
71070.5050003082
104035.870005913
101078.830001407
91245.2849967219
107371.440000362
111441.404998844
104053.495003929
92727.3399999905
109117.784999133
98011.6099963561
100968.485003485
94012.2949998121
90013.6999961589
110596.750006761
76920.3900019123
85931.9400018708
94304.6250000373
109784.959999081
61329.8950009632
108876.279998024
132964.035001745
113018.080000858
94506.7849997673
109780.600002564
98624.7149961554
100126.339993307
95821.2649948103
94586.1850035549
85559.909999331
83229.0649851612
104225.694996038
75160.6099989675
83605.6500028304
95484.7849955522
66131.6600036618
82282.0850044189
85592.3600023808
88241.7750017494
119153.714998975
79462.0750031797
93810.2950053774
86375.1949936459
85048.8950099343
109709.489996695
113173.630001587
101385.109998921
96520.5550011279
111540.68999895
98512.6000100935
101647.13999958
153815.585003222
99476.2949986961
71802.6649981458
108390.369997635
78319.229995758
78771.7600056801
105242.849999798
87561.1849920359
86600.3100007439
96212.4850079659
104634.550003279
94584.8550080976
92691.0750004666
95551.9349999005
85524.5799920009
106482.47999521
76305.3400023757
89153.6999949689
86068.309996503
106720.614996512
93074.174997665
91092.9299969636
97259.1050005313
110104.660006147
89113.9349939693
113136.535005631
115871.590005271
101319.454997588
98145.8500040953
100499.475007012
97055.0400050152
90167.3549887675
99683.304993629
96942.2600040917
89419.6450009899
95044.5599995255
87976.1000013743
83155.1899991794
115776.339995283
113343.535001595
103064.970001724
83202.8750080653
83914.1250092881
105867.66000081
88067.6200061152
99067.2300033767
86307.2699997723
93936.0999971293
84705.3549981844
118906.885003168
113998.539998135
76617.3599948813
91458.6400050949
92361.4750060393
110814.44498944
98150.8050033832
95734.6349999271
108431.050005756
103724.440001203
93469.5850054533
104588.309993409
99160.1199978717
101939.074997062
91204.0849960139
105155.080002562
97968.7000006828
81608.9699950442
90545.6199990101
98767.5399947348
86452.749997778
128993.849997779
104102.364990806
98522.4449994478
70192.8650049252
113910.500001394
72933.3699923065
95519.5300090211
95712.2749982905
101146.419993522
88795.5600064469
83188.2599958597
94616.7299967809
99974.0750031111
97118.205003215
89986.1949929255
102884.074998737
90710.9349935604
86492.7349955114
99869.870000165
86838.7599968712
100939.02000226
107152.594999977
96147.3700005442
91771.5349953435
87614.9050066168
94678.1599994549
71992.6300028879
95343.9350014627
62907.9149997141
95076.3199993223
108064.794998823
97978.3599965172
96285.764999694
74976.7400067037
104505.904997708
75895.1599951973
104349.809996467
96342.0950008733
98220.9900013813
95727.0049955504
97363.2350019614
95928.104996603
98215.2399963927
85583.7500013281
83712.6900004603
93639.1600027494
94974.1099944981
96789.5050134808
136892.629993364
79567.835000366
82391.7549983481
101174.220003679
87353.4549993483
108143.885001872
98825.3149997327
93763.2199912338
93062.8050000272
87703.9149893872
94222.3249970111
100877.340006454
90778.855012184
71345.0500064436
92254.6900037397
90004.2200013899
92446.5400026385
95946.1000120696
94425.9399928239
91821.6900025252
100501.380002642
78093.7400060571
95000.6600037639
95947.5450033711
97642.184999252
123165.485001605
101003.865003027
118641.324996639
111555.425007099
96093.0900035948
86165.9200021421
78041.1050000486
98901.0949935168
100395.189993815
106188.289999449
101067.955003107
91798.1800045166
99768.6650020676
91097.5850012042
105707.940005513
78766.2750063599
112843.284998486
82548.0450039953
111285.889995881
82532.9249966517
87900.0999959111
132505.439999024
93352.8600000913
100518.855001858
113684.854999685
100299.865001927
93091.4649939388
113820.569996604
86435.270001349
99628.9149944759
100986.044993851
97491.6700007163
132471.034998698
81278.1250004914
84569.4900016077
90235.6000088714
70277.1099982345
67987.1349993497
115295.679999853
95464.5600018483
77269.5700084433
91028.8000020857
91150.6749876449
83963.8600105178
80637.7800020799
97364.7149980658
97678.1899938248
95053.300000621
107673.279998232
77713.1549976971
90485.4600010106
106162.784998391
89835.6199972276
102691.684991917
100074.385003822
76525.4449964422
107224.844995524
123515.085001497
100040.324999218
95108.10000192
56784.3650049682
106548.760007286
109888.455002257
93024.0850038119
78141.7650000863
111638.609998421
118529.054997573
99904.6849997062
91195.9300033399
109909.879997934
95251.4950022772
107426.864988648
85471.6049938197
93481.7750042221
108138.949995022
109419.060003476
79119.7100034381
104666.009991589
84276.0749998736
115186.895001289
111060.39500471
96480.4600032475
94738.2699948302
103831.519997478
98097.29500347
84291.430012811
80489.9399958687
120429.634998227
63430.7600063144
91211.1350054122
97732.1749970419
100653.210005533
76920.3950078469
89345.9500097683
91498.4499933068
60296.365000058
86056.9900020743
87482.0349977128
104658.999995023
108583.640001357
92439.9950073175
90746.3300116621
80525.1950009552
89881.4049954098
93032.464998182
91256.2600070802
101353.189999363
99359.6349995425
85544.6749969553
90210.6999938707
86465.7400017101
84429.5849999012
67104.0350006754
106633.690002905
91490.1899925163
71809.5549965561
106391.279996589
105361.460004881
96385.1999923214
96913.6899947822
82981.2600031113
84493.989999149
102131.194996646
80656.6850093141
100389.274997891
86523.2749973647
76155.8650011211
71139.5900051743
88265.7649967978
85768.730004197
89481.1699968381
67118.0550026707
99204.7600034245
88949.2249938265
102945.419995808
78111.3000073774
140920.045003729
108048.940001995
98690.2099980526
88274.0700011472
88101.2400049651
90513.3849943047
124721.444993846
99848.4100019783
101073.885001121
98825.894992298
113241.589999349
81857.4000050239
103107.699999665
92456.9050055961
96610.9049966857
86619.6699896295
97519.9800054319
91802.414998828
117239.105005477
107748.605000779
97243.4650050492
80596.7449987486
113126.145004146
74297.4350030739
110996.440008387
92844.8149943706
98949.3099900886
87696.5050015842
80397.5399999509
85596.1700070867
102063.580006828
88940.1200036717
110861.419997664
93374.3299969025
119118.155013779
106526.980002136
87298.3599990946
130157.960002647
91102.7899996
81498.5500022294
95271.2900046029
87361.0799982501
86513.9799964353
92424.1349976826
98615.4350014883
100920.449989063
110589.595002636
78741.2199957039
100821.989998265
101224.214996468
76597.4499972259
87701.8399994224
80747.0349983349
89686.410003762
67136.7050049454
102920.164994702
85076.269997647
83359.8000048406
86657.4199918724
115980.775006301
87979.9849955722
92193.9049995101
94626.6399967913
117736.465001062
95488.4099962916
91742.9100030111
114475.464994136
80352.5499872621
101332.059995811
118093.409999291
90802.8550038301
75766.9049973603
104034.705000074
88017.7999970433
96474.0399972759
96292.7849989338
105142.874998568
95617.0949956551
93678.3999988325
95107.9999941885
98119.3549962929
95539.7850078538
97414.390003657
112468.674991777
114977.60500728
83657.4250028087
81467.5300002373
100532.579999089
80196.3349980125
96103.9250016332
146446.659991161
98923.2949896865
89033.0600033067
127393.2550067
68134.2999986263
86785.5999991437
94667.6749960356
111569.715005617
89696.3799967589
66450.5949903203
96332.0000056785
124904.190005768
74970.7250033412
96662.0400135964
98882.2049921417
87374.8399987693
87538.8549957173
91678.9299937207
87971.4949799757
84489.7800057046
75799.0199992359
102236.989996157
102313.980005413
116561.439996578
90864.6550015846
78799.8650010042
82096.8350003116
105128.704999282
84985.2750018225
124555.245007249
117816.939998777
64456.8349943906
98483.0700040534
101993.560000998
79110.2549978066
93080.5949951356
93698.6000023666
113067.445002752
96478.9150002114
99284.7200000584
87930.1699984069
101323.604981429
95840.2250015331
104822.420007488
92320.9450017661
134650.445004389
70274.3749956097
101124.52500584
65633.8599900231
94012.2700045253
95736.0800058941
95509.8749932852
107193.755001852
102639.685000819
76793.2199903578
73530.3099988452
91036.8599996176
87098.7149985756
89048.9950096926
88282.8549988742
116099.145003645
93680.8799933922
84450.8149875483
103188.810006429
112179.575004753
80920.6949983351
109875.645002946
88201.2199985694
80091.3950065263
96130.2750089448
75850.1000018918
88318.9899990896
96438.3349982779
107888.399999434
71221.9049923117
76504.1400003689
77299.5799957463
107233.204999732
80828.2100048028
128999.634985005
101146.03999211
105381.319996707
116205.529986187
114808.414996224
109072.07999274
100784.555006034
108641.454992152
90322.7849991284
88786.404999936
116233.740009584
91310.8249960979
90748.2849993862
99382.4699960528
100378.140004504
79843.5249977452
76619.4649941341
103489.729996713
97421.36500163
94110.0999954492
86699.7149954829
84169.8149993662
113351.874986198
98348.2449959293
120865.00999871
95034.5299881914
87648.1450019517
76396.3099978212
106606.81999422
100469.989997819
66623.3449870124
79088.420004487
96217.8149991967
88083.5349970236
109909.219999358
88804.7100051316
94137.3550039716
92960.3250022127
102433.920000522
102778.274999839
128844.549995812
103476.560003819
121097.32000553
82916.4250048175
85786.9850013815
81548.4349953858
88441.4349948689
86382.5350092156
100617.480006565
109233.695002217
97855.8650004202
89842.2149949893
88162.0349965282
120885.259999882
105224.205000278
110184.795007866
101254.165006861
96477.884997317
89633.009999704
109144.54500021
73471.7049954478
95548.8850034229
92697.8100115019
90911.3450037825
125086.009995601
64960.8500012774
103278.490001192
116464.069991456
91477.0699979177
75205.675001774
96908.0750057963
84323.134999285
117486.599996649
76035.7649993561
97422.804995522
116443.950002609
99803.5299980845
121517.075003789
95006.6750024892
103991.154988091
103005.040007109
88534.8050024807
101492.105001595
110161.16000459
68857.4500019783
102540.704999818
79222.0349960914
102121.644999886
106328.340008609
85440.8050050368
114738.884996237
85784.9299992467
106641.445000517
76721.3850044161
84288.4149946496
85138.7500007376
88725.0899936832
101025.495001241
105205.115004227
81798.1050051728
142533.539990298
79476.3699939251
105648.195005268
97065.6999999207
84968.5550030288
87706.8149988819
69648.2200014492
101276.714998836
90691.0699981819
87376.3250061907
81880.1449978501
90913.2399995352
84262.8749869168
97188.289996391
84554.0350051932
83731.4499924835
110609.970001305
87350.0050020022
81222.7999971762
98944.7350040047
96904.5949994945
95034.7000018498
85037.6049994049
95775.9050027596
94399.3599981302
96932.0250014104
97873.9849993819
91784.1849963586
76274.7599966438
87773.8050031904
92775.0349977165
102069.489997798
117190.055004276
109482.335007868
83940.1549914442
90166.0099979803
87200.8049987229
91922.9450005023
124043.510004669
89897.3200017945
86711.6549948497
139174.444994918
100221.924997676
99752.0400060257
110715.13000409
85219.4400019482
96360.8149937624
83447.8850016004
85634.7649872433
84490.0200066237
73625.9749970352
116956.980007838
107535.54000473
74722.0949970023
84680.1100015976
73863.1749963947
99768.6500042065
102396.574997673
98319.2500030461
96878.98500848
85740.6899972404
124317.939998813
91007.0799994194
80507.0150024956
84908.3750004955
94911.5449901295
101136.235001251
72252.4400071148
106598.509998392
109006.705000551
92262.9299973361
84346.7899930049
95959.7150029779
96047.6950012644
88108.449997969
66848.590007253
99354.5699996091
74279.2450041147
94010.0350012334
96051.7649981054
99773.8900041357
87449.8150032164
102669.734992766
71296.4450056227
80691.4549991307
106555.31500304
84947.4050064906
112714.66001559
93089.7250059632
99223.3700054319
108239.080003889
105664.229999102
82291.5950088588
119782.54500011
110307.789998836
82617.3749965945
84766.1000035747
128997.375000072
80268.919998562
88268.3250002109
95343.8749943923
101005.585002584
107516.055003471
97249.0400060653
88030.8000039519
96912.7350007556
110954.5149981
88883.5749993818
107414.604997372
117639.884997649
87170.2549994439
85829.144998109
81293.184999954
107789.794994309
98835.9850002828
92361.1150006489
111866.775002751
97469.9099952383
115728.039994596
75853.5899995727
91039.9499987103
102983.764999013
106908.470001641
102475.309998445
107987.575005546
102348.179990568
86725.7000011476
76667.3149957717
99665.0250068
88062.1050102916
102088.449998831
91571.4400016557
128655.535013552
93742.6049989127
88346.8649976598
94887.5750089008
101907.969996531
101620.935005357
115980.73000023
93450.1949885935
103317.714998645
91601.8099976601
83415.3100015111
68478.8350021378
100485.490005944
105480.489993254
97402.9149977726
78264.9949939144
109668.089997184
77779.6649928503
98199.9049995802
108081.014998151
122915.789995755
92836.665005001
98913.3849957846
101392.15500116
80072.649998989
94080.5750040771
86873.4449983829
90539.4849911872
89937.8150020465
97793.8500022562
73216.8399928641
76802.3700013437
125716.714999481
82263.4550021989
102810.479990937
86073.4850014346
73786.1800008845
102843.255001489
73048.7950036507
79126.3200005504
76226.0350004975
99838.2700076238
109368.334997604
94825.2300022682
72164.7900047824
95119.0899987876
112657.495008871
108867.445004616
115792.779996341
96404.1700026306
99401.7250048909
107729.925001237
90411.9399980684
107538.434999827
76425.035007406
76677.5899815471
89062.6799888179
88394.6449998925
81348.5749967266
118188.010000453
110096.509997856
115244.834997242
96530.6099947784
89361.5150013631
104412.480002979
106691.860003689
100801.085004148
99824.7499959762
107305.855003514
92265.8200069093
105741.329994904
101719.845002186
86354.6500073704
103230.010003617
93266.4100061006
89059.8299957542
81807.1750004621
77438.3100041933
74871.5099996347
80695.0450045713
119010.420008879
87880.1200017415
76098.3399905446
128083.30500226
82912.0349953551
121303.614998967
91376.1950022187
106820.029993871
95957.2150042169
108730.024991338
99302.2699960638
79795.7049954198
125854.605003767
87801.9950038157
104577.499991132
88573.1399979265
85423.3950027321
87679.2849997515
90892.6150055408
78912.054995209
88981.4899993008
94366.4300040584
85459.5100013134
101765.134988351
86272.4099994702
97647.8499996485
105121.664986723
93864.1750026718
78952.2799994089
98833.1899871677
112995.73999797
96594.1749998864
102568.144995875
124143.575001623
94015.5850071348
77312.8499961155
81045.9199934229
98113.3800009061
87976.1899984668
94514.5099952739
97477.090002751
84646.6000074185
69207.8750016754
98217.384997258
79501.6900015639
102244.319999978
74665.7650012492
96735.1900011742
97220.4199889936
107750.869995227
85278.4100010935
82886.2899926063
95835.3300061187
91120.7199918963
91137.0600063824
105460.224995682
106618.224999297
69822.9150043832
106153.040000172
93720.8650018121
84716.3800057847
84680.6350058205
91671.7050033677
103214.609994277
90188.7549975173
119631.315003287
91897.439998026
82010.735002765
96068.6200001463
99906.2450004453
74191.3350004358
100807.610011221
95057.0450031869
111556.664997203
84811.1449950221
90223.8300062283
77220.3850063961
88112.0949956052
106963.850000642
96437.6400031479
66667.2950018793
87287.5799970594
108482.865002621
100009.480003813
100928.865006994
95933.8500001524
99256.1700046883
69658.7000006773
95157.9900002633
82666.2449942119
95657.3050017897
107016.884996321
100489.109992106
98377.4550007049
83533.99500167
86155.2900023721
94506.8149963166
71416.2949981224
115638.585002481
84104.324997718
103494.400005817
90173.0100015625
94355.4249972782
88418.7200034074
74714.4000015161
89206.3500010013
80129.275003612
95999.5149962371
73251.5699981768
87853.5300010238
91075.2549980424
63234.9150001653
83302.6699926336
86043.4850041848
119449.884997652
112908.195000928
118566.245001424
97573.8199940114
69769.4049971462
80415.6100031547
94415.489999686
88748.6099962257
103404.554994747
103783.174997353
96329.9749982283
97711.1849957391
109524.87500269
84895.5000030277
102299.179989379
108299.724997045
98948.1600005887
67122.5700021463
96882.0400066394
105480.790008048
72194.0450006071
88095.8899984187
81153.2449926026
96486.1349922258
90202.7900063717
93500.4700006562
89007.1950012613
102859.214997124
106209.789997419
82446.8299987456
109056.839996992
99327.2399993916
97045.6449961336
111517.154998095
107076.285002138
103438.129992831
81322.149995259
92145.2300001141
86875.5999878244
87530.8449998943
103020.875005536
98370.3449991206
111156.660002533
71652.8399986345
92891.2549989717
97908.4500010265
76794.1650024797
90042.6199948103
92783.8199998597
89659.8800049261
100250.315007614
109803.124999604
100002.595006976
87235.220003361
106966.364996899
97090.5499925804
94628.6299982499
83508.1300030132
96453.2299968712
102500.735001253
81473.4150044038
125209.669996288
91429.8500034427
93466.1150026089
84551.2800006149
103560.499995347
73386.2049992494
99297.7399961657
88103.7649952078
85789.4450098169
72864.9800024939
98365.4199993089
93960.7250018623
88953.6499979323
106333.820001733
91198.8599909171
87468.0299971011
93130.4350044001
89216.5600017784
71606.1949892398
74075.5099864092
88049.4650015028
84733.304997331
110671.299999343
98576.714996215
115378.37000537
92221.3150018528
93346.1049999387
67747.8299991973
82728.7350039156
103846.099999174
89607.3000036708
93215.8050050974
91807.1949923423
93303.8300037118
94886.199997751
74171.4049978544
103917.314993112
93784.3099953551
101504.634997073
105202.759999348
97158.4149985565
85634.2000059076
106045.479999591
106218.154997215
94997.3899995374
100429.499995486
88738.2849957651
78829.0400030883
87214.6300017615
113515.540007225
86373.0950069167
102986.595003514
115903.379997299
100288.149996988
88623.169998195
103544.634994512
84794.9899989776
103147.049998641
86274.6000008252
93507.4899965404
74047.275000112
101402.69999931
95767.6700082328
96060.5199961676
106148.034999349
73042.4799990915
92350.3100003256
89491.7050031088
95062.7349962227
95425.2400058247
93768.1650012117
96181.6400036514
90659.2100011844
119672.315007643
75351.4200055525
97596.5100018171
92764.7349987198
93060.1450004386
110581.67499872
122250.729977685
116911.389994879
101048.590000078
78468.2149984674
84239.2200026964
97167.3850047351
104652.149995169
80863.7299965321
97766.2650085355
80073.1750047598
110190.615006965
122991.540002251
89646.0950008803
89347.7049969602
88667.8749948051
89091.2900051279
97169.9650002641
78741.8249932658
90759.1399954353
88756.84500416
91651.2499930337
104206.089992695
102042.350006582
95668.2600074827
97057.0449997726
82511.8149948977
117000.39500238
101178.065004398
89187.00001114
86099.769995117
89615.9399996176
92921.5250029229
83836.2600035577
110227.80499912
94553.8399982197
97057.7049955074
83692.9199986248
79892.8099977123
88084.9850016888
84137.1249944358
85953.3499906963
63345.2749988263
102005.305000187
109354.175000533
99285.2600017195
96782.1450053724
112757.960005652
103414.424996206
116604.769999603
109346.245001795
88842.0800017531
103473.914994068
105539.805001891
81549.9900035004
67165.4299983035
92283.669996785
108110.945001969
86133.9100073804
106599.564997082
93899.6350050215
99558.0800008448
103999.124994866
110301.055001463
83741.3299950417
98946.425002252
80976.1600032728
93624.5749992765
66530.8549988652
93005.1399944853
89118.7149983309
117163.820008014
91020.0449961144
109146.020003348
87830.0550012235
112909.575001653
101426.444988413
94177.7500044303
101492.020003274
105667.384994705
100313.484999341
97779.4349985272
91600.1899977195
105432.590004262
101458.020000798
117254.419999842
70071.1649981312
119276.819994176
89531.8900015039
92550.5950078452
92234.9900013218
87678.5500069875
79284.1999993708
90814.9150043027
120896.500005869
75353.1299924484
92865.0049981624
97619.4750077375
97349.5849997047
91763.7500021001
93575.1099917796
102721.384997359
91226.9149996127
98501.3000008184
76461.0299958736
96204.6900022198
77489.3649975713
88867.2349982411
115944.334997741
104247.070008833
98066.599997874
85082.5799959823
99476.7950060517
72908.2150028845
88330.1650098283
82962.409998632
93116.9649941761
85049.9699972877
64863.3049937536
96806.3049950823
98820.3099906282
100760.235000031
101469.665003525
99901.8099990705
84279.6049973732
101013.369999029
73618.0950007937
108043.810004617
131066.619997046
91778.6150081353
76527.2749991682
102458.674995124
91940.3399996078
91531.6300029382
115963.770001601
111127.339995708
96121.549995496
91893.965000364
92492.8150021116
104537.154995678
98421.2750019804
95615.1699966993
66895.6550028045
127540.215002311
91967.2249986371
86349.510001489
112875.629995945
80234.2700142544
77154.3949960017
109328.74499375
98708.0449940488
77707.6549984014
87485.7100002685
86706.3150045555
93674.8750065065
97973.064998541
106428.599999476
82955.624999701
96802.1600008935
101393.46499754
73931.2550006113
107463.084997598
79108.3700029676
89815.9499996081
106668.654998168
122216.29500038
132896.510003035
71248.555005759
96705.9200084358
73129.0400047547
88186.5500087806
74924.6900012728
94504.9100060035
82583.2100017555
90951.5899977656
101381.955009187
124693.745004376
117126.684995936
75975.4750008117
100384.655003939
126143.774987549
99682.5050010751
73606.3549982458
86573.0100062676
102515.425000183
106189.029998941
98760.1450013723
96872.9249980475
103837.515003528
91191.925001841
77831.1650018201
79265.5750048887
108744.425002128
92619.3250053283
107369.950002802
73028.2600015746
109792.91001127
108440.660003603
91378.0599848535
86584.0899958857
83133.2150037475
63317.5150039345
103972.774998303
71498.0049977277
77125.7549986644
88183.9400057736
106601.085001223
88201.1949941223
85685.7050025528
73669.9850038276
96680.2000115905
100328.229995344
103069.245001126
79141.66999989
104526.135001555
98874.3149902327
77301.2500012498
85413.125006834
72695.3050039615
94912.7450053752
77634.4250023114
110536.369993834
105593.524999648
84999.7700053789
101210.005003851
87159.2950002069
86167.4399956483
112221.749994853
117149.639986182
88754.3000006989
111799.505001853
102824.984999416
97139.3000093419
85076.5600063764
80151.1500022939
107789.090002874
75239.3749983199
90093.2500022426
101639.869990775
84348.3850114294
105551.475001622
79110.1949996832
89419.9449996077
81676.0799979325
136476.305004015
100594.960001784
82528.7749990681
94956.0900046332
87822.6149899885
95981.2049949464
117459.065002746
105077.305004028
93067.1599994404
106026.495001364
119267.695004544
84512.2600032439
78531.7099956148
73837.6299985088
101694.78999521
96480.5500011567
111263.940000142
80915.4150073975
97739.7050047368
95983.7150055133
110256.890004338
79457.7199956141
79499.934990244
89157.5300010724
101224.674999356
80116.1550077391
72790.0800018301
99775.0099965595
135768.189996088
76920.6150023565
87316.3200034443
117310.290003346
82951.0899930876
85327.4649980152
117347.610002939
76460.2800005851
84928.6800027816
89921.5050013382
69069.6999943336
72499.7649986162
89777.4749948191
91472.6000075191
104220.589996462
73470.9849983687
87422.8199977009
75467.0000063656
91678.6849998203
99284.9200009564
97084.9650036991
133644.820003186
69829.1399967433
104741.585001603
88561.6049999505
108965.555008137
133091.210004776
103731.340001868
99351.9599959894
73729.7800001545
81967.7249960117
87750.3749886528
96789.314991565
101740.094996704
78722.4700087756
98560.9999984242
95015.3449974954
110050.10999786
96841.0049917521
103424.004993339
80185.515003289
90001.1149998822
115005.99000405
89789.4200003305
113854.844995962
104928.634999382
90798.60500108
90687.6099989008
84090.529999841
86043.779999393
87791.7299895929
93704.6649964992
105759.435003886
85289.7449955494
95420.5199964462
97060.8699959886
106822.975001272
75942.3150004777
67620.2899979576
98733.8399991794
76860.9900032543
82391.3849993013
95722.4000066817
118671.679994523
94333.3949982263
101711.039996273
88522.2450059354
85273.7350001857
92407.8099993147
105275.005007328
91549.0050065856
100649.220001741
78121.7800022997
107907.925002398
83767.0100023635
83105.6000018158
97697.3499914726
76817.8950065897
71953.6400106326
96794.6650021607
123273.644998329
78042.3699952527
101825.180000218
89993.2649937551
97735.4149970384
91547.6749901765
77646.4249964431
99820.2650041161
79940.1899927529
89762.4399999193
93722.8199944971
116571.640002171
81417.4999955595
96878.2900104448
89302.4149995036
101977.959997507
81814.0599991671
83017.7400029338
89614.4350000732
90288.6299975459
75978.5550005678
85683.6650052108
104169.350000585
82912.1150036529
82024.540001506
75878.5950018619
77310.8499998995
105545.035000556
74156.815000575
93618.7350021973
87135.6899960432
83349.4499989515
100589.359997246
88384.0899983682
74113.7100059036
112038.940003574
96232.7349995752
79966.0699936603
87714.0100039612
92579.8099933714
122350.339997509
96255.7550075994
108617.295000663
97008.2749977401
98539.3899977896
99059.9750023064
97425.3500067084
73729.5850020163
87117.955003418
104302.264997711
91708.0799989798
91285.4649960434
99540.8250007448
72753.1649993138
97640.4749986222
77114.5700015314
87893.7950020223
122424.059994814
81264.5400104893
100469.72499361
93146.1950024882
81783.0049993399
83076.3599904091
93580.5250058091
78000.299995685
79471.9849960003
87666.1850039586
73244.3300010883
92539.6800017152
88304.7000036271
116135.855008986
89870.1099970179
91001.4449889353
118162.605002094
118410.759994924
81154.7449917209
85099.674999963
92075.1549937762
91149.4849999095
112533.705003673
78891.4999988216
79610.5849962272
91452.7449836526
94996.2349990997
99781.3150045575
98135.1350020599
83022.760005787
106467.544996515
91924.1549980324
81520.2849993072
88384.4950012192
97641.6149935271
109184.184993459
112993.295002455
98041.7050099736
100675.249995313
71820.4700033588
101855.195005536
101396.02500091
95614.7049995176
75437.259989977
88714.30499902
89658.4299972802
81650.1249993183
115701.374998629
100181.639998665
95788.9200063811
82412.3549995758
108976.915002395
78653.0099970833
102429.939992273
83722.1149925105
82915.7599968947
81638.3149986519
106201.760002186
95922.0999965076
120103.855004989
116752.834995203
98178.099997425
92832.3900068719
110882.515012142
99226.5699996315
90267.9800016182
93242.5599920939
104779.824994567
124258.990004896
82492.7800049397
90622.5400015069
102888.000003757
78911.7050098492
117899.265004586
103881.839988904
106433.77499944
89517.1299967333
82718.6299902336
105166.110006606
96687.2800002338
93027.4049953052
100632.575001289
98642.944999342
77877.0699963173
94189.6699944719
80263.1399997026
100927.405000562
97521.0149985463
88680.6099997053
76734.649998547
109076.875001544
90534.4749929952
87848.5700020369
99333.1749934386
112892.765002059
96051.7699924228
80717.4350039555
100784.134998326
126018.120000541
104024.589995186
108112.240001074
70730.4799988549
83979.3599952292
87195.8350004368
96417.8850044161
86555.3000027599
91711.7549974068
81003.6900053788
75203.399999788
110946.45499953
95396.0649939732
78441.194994254
94447.3599999007
95582.6850067563
88971.1799973267
88035.0049991515
92446.8349964874
108981.87499837
123103.910014067
121406.414996282
89908.2650026381
99917.6349942777
97158.1399926618
92044.8650046792
108670.434999389
80968.8000017628
129042.389996789
95380.5200019898
76838.3949949906
78604.1049977113
98386.4000016977
78910.8049940823
96073.2950042328
91963.5750007834
94629.784996519
70203.3649984058
78700.2000022372
122523.435000163
113904.379993148
84474.4299989697
98439.5999982134
82783.2900030905
104815.990001587
92470.3849884194
123165.310003625
69656.6349980503
108440.925001046
91575.8599913392
107874.195003006
90790.0599999405
88961.2000007071
90768.2399972817
108346.845004419
76487.3650022373
91471.4049983527
89463.6949975304
99588.5749997912
87944.7400029905
79108.3250135315
91208.1249919971
90709.1900059907
80268.6950055117
95830.3499955926
91125.359998043
72361.0200016797
92364.4350024499
99676.9249968237
88108.354996914
85606.5450000477
91218.6299966727
96710.2950003669
82196.7900058622
91026.4950026977
111211.414996695
133109.904999492
64314.3500005277
86057.2299971748
121794.010001121
84231.7050026543
103281.720002775
102356.580003301
81372.5200051102
116446.46999735
73769.5900017247
96460.4550136575
92296.8249984612
99628.3549962342
107522.354994167
117320.904993623
98735.2250031984
92513.9049896195
102782.495002604
101845.655004072
96790.6050012738
86406.0200067201
81787.7050070544
94131.0499947071
106036.714997813
91219.4250057359
70219.6550111516
65533.9749986529
86377.0550112229
66080.1449971627
92617.5649997466
100853.95499472
121574.490001999
90119.8399975581
89527.8799988646
105554.375001621
131777.025001353
89480.7550091334
96342.2950022075
126392.689997304
99215.2300047215
100028.520000927
107876.420001418
75609.1100086318
105581.264993122
74882.3999997424
75916.6250005309
73096.2949934416
105990.619998197
93171.0150022157
92723.7350022017
91547.7099993071
83526.85499941
98245.6849944799
75449.7650001608
99268.7449971183
102684.885005604
88765.1250041178
86088.6999938544
89814.504998712
84128.2050026816
99116.7099969648
91116.4100076935
84176.4899969976
95350.0649989713
86695.2749997545
87571.8850037996
111849.955005337
82587.3550002407
77881.9750014478
96381.3850054629
94618.8300021676
111733.214993945
115854.470003664
104723.489995725
104781.67500489
91991.4750039955
105483.809999603
100696.719995506
74844.6049912813
132552.754998137
108409.285005945
92240.6799925497
96102.4000012521
85923.754995759
99739.81499787
57801.9500033902
87776.2149955914
70687.0800004212
98210.1399994548
90951.2600015625
93511.0999984406
111279.134996927
101824.664989579
87510.4949988849
81123.7699994324
117519.45499904
85898.0849846639
96974.585001727
97005.8399980124
112265.55000429
105246.644995796
108464.465007274
94040.9100013605
118346.63500319
86451.8000074588
112105.014999764
81076.804997202
86614.4099982353
84326.6499966015
85792.5100005604
99248.7250003133
75191.7550067315
94063.2350030569
76837.7750108764
89366.0000024401
86639.840005468
101316.779994966
93658.3700074861
128703.194993452
106062.129995272
93302.0849998625
88234.684998163
83899.0199997686
82479.4550175038
115795.03999399
82323.130006854
76948.160002656
89937.4249992985
89219.7849992162
108483.759989261
91375.9700032002
73572.9100038068
110922.135007754
106198.769996857
86296.394998299
93634.4849989917
90633.9699991643
85384.624999145
110308.72500132
84713.5600065095
93865.6900023471
103859.669998754
88133.6150021181
81013.1000009882
117821.869996489
82835.4300078377
85156.8399977461
111045.58999044
96239.9200062919
96812.7399998754
78649.2549956481
81372.8349997718
74654.1800035685
95174.8100014795
74921.8299988583
102357.91999897
115319.870003315
83615.1450043363
93799.4750050306
97391.5750011488
98094.8900135737
103177.604992721
85416.0649956297
96359.2699998581
95699.5400082177
87650.709999301
96800.0550021455
90963.594992981
89792.9449972534
82217.015003552
98158.1899995767
103294.270005789
69900.830000197
118166.56499716
70379.9499981655
112706.444994796
103279.515002807
105009.390000083
102994.299996317
100723.710003671
117236.960000712
97804.8499933267
85819.4100034982
110742.749999904
105409.164998358
132007.090015872
90660.5900034923
92085.8450017194
79392.494999112
93779.950006118
91678.4650055952
84985.4149964582
100642.289998204
78564.8749994254
92611.639998449
77220.9299953398
66194.1200016406
90393.8800110538
99522.5999974385
94844.0599938519
111321.20000084
103608.850000057
107044.710000444
90764.7400091424
80247.9900061535
83084.059997309
93207.8250008649
117761.194996122
106388.950002017
95248.8449985459
107861.204997737
110165.024995811
91761.9399927664
77317.719998097
90104.5700017437
110257.244997211
107519.029996939
89064.3100005754
81930.6549929976
85240.6099967239
74510.5949927168
107035.130008052
94024.9850030231
78201.935008618
78906.8700035568
111742.690007023
100217.214997796
81117.2450053021
84227.0949991867
106884.199996971
89079.8549980111
99705.3299985994
83508.8249995387
100600.260001238
82970.9350044886
102762.234999625
88516.9049992034
93833.8150043902
100687.969997402
109805.795000481
116277.924999189
73716.6300004636
82012.4599965755
90183.4900023385
90302.8200017959
105789.134999515
104927.984984107
93810.5499951281
80299.3050057893
79171.1550071909
90081.6400003582
84570.0599934365
128205.184994003
104486.835004707
75899.9400025322
107981.350001454
111536.459995694
106056.309996129
102437.220001394
108522.664996053
93047.4549934827
115704.235002668
94033.2200016119
90250.0350084883
103269.150000369
106610.969996775
91369.2949945349
83379.5150012965
104956.170001987
110134.380000122
100000.459999969
83942.6349915266
84520.8399970676
100754.809999608
115520.435009393
93146.1249918994
84337.4199991794
97794.3100019083
107146.464999972
112496.580008116
81945.6850136891
77620.764998721
103890.495004761
91822.7949963165
115496.875002474
73087.2549988941
104185.075006733
88830.3550039312
119499.715006523
102926.320005951
116238.414991088
106618.50000454
93697.4500007963
94214.3949910727
83006.28999981
85153.3399978764
111505.159999855
91923.799996654
113961.420004445
96519.4700045623
117964.750002396
94572.2200024029
79752.2649986166
87214.6450077957
77273.9750011642
96455.244996286
103129.859997989
83049.394990446
89500.7450084626
94433.0850007776
87982.7100077511
105695.56500463
93254.5550033106
87761.5200036461
75249.3450033921
78524.9999977285
86199.5750018959
77782.4449975597
77805.0950041618
72566.4000045471
86144.3899984797
109005.564997669
74843.5149989544
88815.1100110469
79190.4500117898
87982.1749937035
102976.165004671
69602.1099997927
80216.5150045883
94937.719999522
78399.3949968262
80364.1300014784
87233.2300025336
74356.6349997632
89038.6749990585
112033.905000802
113644.015002551
75094.334992446
85924.7149965655
112393.205002114
75112.3700037268
92760.1599956462
87332.6999934241
104964.650001323
126464.660001766
100859.260004569
102481.055013672
86706.8599974249
111364.195004754
75971.6200075826
97675.5450035706
96448.7349980832
83130.5499973643
103804.934996163
103184.114992622
92820.4800028037
66122.6350036894
79171.2150027789
103329.870001234
128772.40999346
110218.934998937
71199.3349946204
86178.7649980671
88390.6099984854
99689.8400090286
86660.74500643
100291.074999317
78290.0600049547
82383.8950006566
93854.3900034949
106041.634998357
92727.8949989351
92566.3649977475
94106.9049982729
104619.800004082
88129.0400009972
91668.0799977034
112388.624997273
104713.345004187
100685.729999967
106411.334999548
98934.6999984961
84969.4699986642
119436.275012784
86210.1850034021
98597.1599949626
83574.1649983451
99831.7600000333
128113.150003854
85361.1049993395
98434.3399976054
107182.774997598
133375.050000774
81780.9749989186
91486.9500037016
103694.78499592
104192.979996616
100983.609992675
72716.5649957238
84587.8549992881
79548.0899977139
79872.1149980419
104802.98500321
95084.0399967704
111228.215002509
69263.3400060525
107042.379996157
95244.3049873114
118279.060002574
104845.205008443
110149.470000813
66265.8600037321
102460.485001324
85538.045009512
96303.3249892285
86126.9400035366
97773.574993554
124051.75501291
78973.4850037522
73524.0350010047
90094.7400006354
59982.4700013051
75538.9549997801
92842.5849987669
97973.0499913432
130195.099996615
80114.5949950074
90719.5149985882
109239.025003048
86994.0499953525
80365.0400054922
109860.829992198
106879.120002941
92157.2399908935
81905.6950004725
88004.8399975875
94153.4300030931
73425.2350036446
101436.000004449
112673.660006369
105010.945000958
91366.3849918284
99824.2250020774
108835.09499995
70110.6900077299
104850.029996883
102566.600003379
77473.7800013522
86715.1150004426
107890.250001772
97237.0000033302
102361.824993478
83479.6699960236
81566.6899978956
75684.7100053588
82829.420000221
84940.1599959689
97404.5149986742
92275.8899945389
78788.8350077365
84091.8850067584
104390.394997317
90815.5999933816
92607.3649993854
107432.805010037
106425.095005799
96146.1650014368
104242.640003061
78714.970003535
84848.2299990011
107613.009993895
93222.8600104665
103409.524998393
81466.8149955217
111431.210005352
110523.210000786
83371.3749970916
99814.4100086394
84099.1800002903
86654.5900024989
88182.1950009307
124866.854999193
83680.4700002554
106871.064997627
123421.229996374
88211.8799980639
117982.800001584
80232.945003707
114336.949997665
92167.4449950964
119381.109999601
95645.2800025316
128539.915001006
106614.259997159
91453.8899943894
91574.2600013493
82327.3899933025
93350.0650022407
94061.3550035581
84467.0949979901
111456.590001202
66539.8849997874
109161.099998446
79952.305005928
97182.0899985116
95476.1249899721
106116.885002759
99577.8549968898
104038.865000053
78673.3499946739
86240.9100043078
98422.5450027008
107649.174996769
76477.5799927516
84684.1999997348
72280.549982277
125144.495000454
90327.459995687
108016.454982642
80085.5000043679
85311.7300006958
119045.175002079
105512.285009522
79866.5049948245
106378.615000605
85642.3050019201
108847.224993359
113450.455001361
95181.424988443
82930.2899950519
87621.7149996753
99846.4149994161
109477.689991605
96948.830002699
84934.2749924641
91340.6699997517
110807.780000232
111037.390005148
87220.3699968383
75128.9199944561
83666.5950029399
85833.0600011747
94827.4100013571
93781.6349949483
84381.1100063706
109037.375000989
79277.9399996071
91795.9650061605
99106.3800053579
107479.285002617
94291.6449986771
96904.8249983708
99066.6850019116
98411.6299992626
83710.7349985875
84275.6550013982
92701.0099997092
79990.4999978323
87541.4549961562
115930.074995429
90946.1550050024
104350.639998843
89947.0400003702
109696.964995453
111893.490006079
78579.3349961564
90736.6650038529
94043.0749961462
105308.120000617
72592.2650043239
109628.525000848
81723.900001806
93314.8099984378
77747.7800016254
100227.245003109
100513.319999499
98066.1849890444
94590.4000021312
90757.8200132599
110332.475001743
119920.160003256
117626.654997946
99641.7049946296
96226.5499892086
89083.5850000605
61367.8700000718
88752.7450005004
100002.345000812
89971.1299929377
78896.3450002912
70521.1849975036
111156.205001478
97130.0500001423
63834.7350018257
76858.455008607
90262.2449962411
74506.0200052932
98749.7750022868
82142.8449976775
81642.9900021544
82406.33001043
94934.1799983619
108206.105006297
121074.519997913
92348.0149973696
102399.96500056
116858.335003058
89697.9699956384
91316.8150024805
109289.204998954
104680.895003243
101983.10000103
94163.9749940957
89117.7449999498
83381.5699982075
110520.099997182
78604.0349944597
72030.0049995395
106166.804998124
96951.149994785
97576.4649970555
83089.2550041787
72844.1000017971
91365.2950060815
106952.569997462
100698.104997788
98206.4850033559
96454.0749994442
88036.8799997573
92047.7399979532
87005.7349987626
103246.120000152
84164.574997169
104678.634997887
77679.2099922968
125215.130003451
113826.474998337
95435.8799995389
67367.3750027716
80985.5600020266
89239.4100034339
100133.904995837
77054.0200028593
93029.780000499
76787.0399920447
101690.335010879
83016.280011414
74864.6399984173
67259.8700009629
76413.0200006887
72864.7499979027
85112.455004001
88518.3799983462
111708.249992587
99147.8000045568
98858.995005412
85392.0650032442
71373.0199998692
92657.2849881207
81717.2999966468
82946.2949919784
92715.639996692
91964.6149985841
77898.7550022434
108344.204999156
83321.7300018556
123333.334996015
106234.895001008
86270.5499929897
98315.409999185
91839.5050041275
125148.915009055
109337.144999496
88015.1750037273
83795.7849992719
80446.9149927292
71105.6150056664
105872.644994055
100837.280003412
105376.520003458
93204.9250044236
122418.765006389
75565.3400048484
63815.6299992576
107774.930003532
96436.6250000726
74499.239991758
114713.87500127
93244.2399998382
124749.049999518
94317.354998205
85397.5949932579
100549.700004285
98231.0049969103
104535.059999854
91897.8500007378
95142.554993875
72618.7650053762
100638.430013537
100254.729999214
90926.4100045026
113408.915007831
98230.7849971298
89580.1449999312
101231.745003246
107429.374998857
93250.5850004777
106626.904987593
87801.4500036057
106581.434997411
89762.5399999656
77683.1449934233
103567.59500353
79042.1999987848
108434.064997965
106065.755000486
81718.5099936808
99677.6749994218
86647.8349982309
96833.4350025225
93854.7949977743
94477.8400004017
120668.759999443
87516.7999963006
107507.809997791
107749.174993817
86472.2849955582
68189.7650069096
108738.210002832
105580.825003563
70624.7850084528
82587.0599979046
104673.625003863
83976.1249951608
94458.7749916636
87422.6049998682
76176.1349979555
117496.810000247
98818.8300029244
73110.5999992425
83595.5900066192
87300.8600037526
91329.115000701
102675.935003167
100415.719995512
113292.129997831
93886.2349973861
67924.635000037
75615.7899953462
75810.6699955435
78568.7399985219
87597.7650021593
83687.9349942131
98757.7800088562
92110.4499977045
76517.2599984224
86982.5000035856
82198.7999957992
105200.440002222
83275.5650023414
116488.694988737
101694.135006658
91507.0750033762
78219.2600001744
95447.2549965782
75576.2450124919
84643.4649976614
95631.0050084568
88887.8049984081
100371.275001799
85159.470000496
87030.6900057187
88086.7350079403
112991.389997531
103411.88500547
85870.7150015691
92671.14000292
80393.5699989467
100193.574999636
101582.174994405
85551.5849992521
100619.125002159
93782.9550040215
71271.6299967221
90428.7949945694
83442.6650026636
96005.7999942973
82787.3300031759
120714.089998842
89609.8699973407
105938.049998341
97891.0049981062
87350.9300015884
78378.2999989856
95981.4550042097
112984.579996482
78570.9350029305
101793.439998795
89464.0549914248
101814.914999031
113830.670001181
86934.4500006018
123878.569991212
82436.285003538
87538.6249984354
104471.16000172
113590.43000229
100468.570003981
67355.8650010224
100734.755004954
92704.2299954166
105267.169993315
106257.094993984
83764.9499993684
117787.754998716
88967.639996225
114929.710002885
110199.240003161
92951.2300094442
66925.0350002125
103893.505000776
73322.3700023545
107394.77999555
102406.859991958
76078.269999727
91890.3550045751
94312.0249994057
80148.6149956319
74408.9900013529
83435.0150004551
121464.33499849
98328.3100009402
90771.1349990703
114026.265005534
102306.045000291
78727.3499997364
69660.1300038802
86281.2799985283
88503.4050071992
92271.9850085499
83149.2599952146
95483.1599997673
101260.964997157
94641.2950050691
121198.534990228
145098.445003274
101169.149998412
93766.1299970341
81039.7050004192
116726.619998859
86306.3199951407
103718.074997831
87722.7949962996
94189.1150036631
120986.605003294
105624.345007107
86788.349986501
84564.2550093187
113644.824999833
98813.1150049781
82574.0250005331
87368.0099970447
105317.739997779
76001.509993084
89492.0399957006
77311.6550027505
102366.975000836
101361.005002636
83879.9699994237
85711.6349925119
94775.4300024696
90578.7200058149
90640.8900027657
108873.39999119
74157.305003097
88025.8100096844
93779.9949940005
74185.7400085544
86850.415007323
92054.2949991301
91655.8399976399
106246.684999648
101132.350006729
98721.5649986363
103479.309999648
98300.6799986325
95140.709993029
88097.1649886258
108467.899997587
80422.5099985977
80939.3300000029
100497.069989483
71229.0149902785
67851.9649984953
74282.014999425
97761.3899993394
75502.6550034051
73402.6650016873
99564.4899936791
95767.9550026101
109670.985001778
93630.0499986829
94534.0500011342
76706.8999958429
109752.174998983
95589.27000074
92731.5000044182
73903.9500073604
95838.0900006447
111426.745002045
110329.894999874
88764.0099935954
84312.3300003102
107056.535002342
85155.6050002053
115413.879997972
99424.909997547
102814.675001984
108839.54000486
99798.2849997133
67508.9449978899
122885.915002702
68092.8249929333
94410.5199974789
82316.6200156882
108503.490005435
115253.66500971
106424.954998947
109794.35501044
93588.5500164209
106260.855005374
108375.469999698
81489.4349961653
90729.8000003994
101713.664993682
84406.4050056711
89932.0999971596
104302.710004519
94280.0999907381
105592.135002038
106109.095002997
120083.410005996
85613.4049970624
90320.5399862807
94050.225000594
104149.864995711
86294.6950069969
105421.509996793
92362.155001184
98682.7450038786
75571.2149988934
93144.0100002252
112285.119995629
85266.6749987919
105091.114980593
117322.954997507
87777.6650061955
99531.0000028869
88751.3749960768
91684.7349982364
95640.3350020014
103054.959995979
83339.0099948607
98312.6149956243
102941.34999747
92919.8700040933
100748.050003681
89151.0500017665
103468.515000105
87739.1349965986
134475.960003622
109591.185004495
92457.8599969703
85487.214998425
116850.395006649
75774.9849984199
90269.2150002357
65187.5549994763
87591.1350000501
82742.0049993228
86470.7549939759
88802.5199978483
89036.3650007726
90843.960005587
98128.5599988946
114499.164996177
71916.8199922349
111680.090001828
68964.1200066078
95396.1149908737
99816.8050025869
84609.9999976065
79456.2599894926
98294.0650082817
82326.9200075176
86481.0850161128
110975.189998205
108572.075008483
102475.625003408
98401.225001046
106237.594999472
102773.714992719
90476.4699929689
108913.964997919
92805.5849965028
79097.090002485
99227.0000026887
98414.6549860463
125899.839995056
97275.9300070776
89815.6150002833
92296.7949970948
74856.7350049018
83978.789998265
75817.6799938167
101974.645000204
104977.524992747
85160.5400018096
107502.394995426
107957.579994231
104221.095005434
90684.4900022123
76383.2750049983
104231.50999983
85727.4099970814
93232.8949926794
113061.379998071
82575.8250023825
95571.0549964216
110521.065010478
79335.8450027108
91651.9100017217
114202.824997413
82072.5700025568
119738.425000996
73810.8900029119
105531.234997181
96526.6049965322
103876.724997674
96177.8250040933
96933.8600003961
80781.3250003313
83514.780000732
86562.0000033146
77182.7200208616
96613.2550111576
104561.164997711
114380.290002393
79056.0249954734
111239.169999763
86958.5899930825
88919.674995136
96968.7449966581
84937.4600036535
88852.1700012361
107564.414995239
97933.2800004233
105485.280007527
82287.0350069664
96636.8750006253
82157.4650010256
79994.3999930148
136132.205007125
85392.3149973378
95432.9000005871
87464.0750038195
92252.0100037592
95804.0949983746
87591.8199959602
97186.855002515
93758.8999971412
85966.5099951848
94141.5900024921
91332.5899994271
79097.4450065624
115640.36999711
105513.750003894
90425.8450031867
126616.374998607
103306.809997623
98202.4399954891
99321.3950007204
83406.66999361
86717.4699953179
87696.4050046534
103936.119991427
69309.2350023245
98630.5449965452
95701.9150045514
104395.084987082
101983.065001272
96555.5899975495
83211.6000054348
91597.4599879342
120518.76500052
83685.2799948328
109769.690003074
92446.8350057006
114486.535004306
108884.179999084
95941.5950034298
78889.5799964325
86281.6099974554
68915.495001161
103009.605000112
84522.3949972517
102763.854998916
93362.0299990103
68822.2650080921
89996.8749899866
103241.619995041
99361.5149965319
103974.509998206
100114.690008167
78712.7099942961
104016.469993252
81039.570000059
98772.1650020187
83136.6099974979
102728.270008563
76249.2600103207
97785.8250013031
107018.909997918
107027.934998001
78796.0900053764
82537.0549944425
96044.7000099322
81454.3949943706
78295.0850068407
116794.650005264
72982.199998525
99532.5000107867
83632.3000023202
105080.034996304
66154.5250042109
114267.874996884
98045.8350005895
110845.540004669
101264.850000118
103855.24999631
99624.6199931465
79885.91999755
104411.825005732
102898.379998702
98153.4900018039
103914.374985917
107517.765004447
108817.565009912
98191.5850077211
90517.6050014773
108265.890003761
104439.494991987
90662.860008738
87523.7550165516
98960.0149984397
96487.1000034781
90522.1900038756
80289.239992138
109703.554992257
91591.5749978228
80817.0450074319
98635.0599998478
100152.694999173
79482.5600078767
92309.6599897118
92496.5450041643
89871.295003809
87567.9099936462
89666.3900011103
123770.064999071
89939.2600060608
94508.379988879
108898.385001888
83456.3599998676
98726.4250005428
86526.6699974444
104324.190008123
80036.4300004093
90237.9549991805
109716.279999974
101492.099995926
75291.4050032155
108996.104998136
98988.0549974162
112911.035002196
79999.9850066237
93935.1100024823
86115.044995632
75686.5850073416
90323.1850086395
94603.5550039394
95536.1099963654
67843.1749940524
94610.7800045218
85995.1599957924
101381.275001828
94075.1349978037
96301.2500024983
99999.1400068107
74832.9450011612
86211.8799970187
97034.5500028944
81946.2749948383
97016.1650078576
73266.399998478
83526.8700027927
95062.4300055234
117088.740001287
101838.99999568
96121.7699990682
77325.7599985222
87402.7250052746
112259.429995506
67045.2000039187
62149.7050021002
111119.759995831
108828.885008768
94710.2649970804
108877.075001655
99004.6900041159
88753.8550013279
83292.3600017913
89899.0150034095
90548.0600068774
82451.640008416
101887.369996454
89691.7549930667
75342.7199984994
84160.5650024923
99139.0650007147
95735.1250002288
97154.2000009497
85261.0549892279
83459.6300014439
93850.3949959222
88119.8099922985
102995.879998855
92908.2450038975
101929.164996747
88697.9650006872
71141.2250033375
107333.664995428
109836.470004901
103457.949996872
99711.7750050346
102929.765003828
79910.3450004043
66099.8500071242
106733.204996368
91647.9700043141
104365.610002205
75483.8749997647
85831.4999911608
94493.1049981415
77653.1550033973
86035.3700013151
94737.445004832
101998.634992404
69752.6000012934
96126.7049997151
102157.780000137
84352.1350026056
89216.5949975699
103556.640002244
78385.3300024109
102315.13999594
97707.2899987297
85509.2799986815
95391.4450053386
96642.4149985556
87069.9849916799
92445.7800022099
80230.9849974085
99410.8200063668
94777.1149988022
89040.0250058661
79015.8449972859
82144.4250005744
107126.939997785
92724.7199986372
107815.490002964
96353.0449925768
89497.035000145
90020.829995349
78413.585000515
95254.9050002485
95827.8600043126
94007.2799917072
91104.0750015936
107147.305002259
133372.315000093
70116.7599977199
99482.8350022193
91586.5650000833
98288.4900020694
90505.3750049621
76356.3899997702
90691.3099950207
112808.655007318
92839.0700026453
105546.720000468
93985.3499958208
89029.8049992435
89456.8750028978
84956.9899929377
88021.069998536
82364.2800007435
95453.3700042437
86797.1349951918
103293.655001502
101320.919991974
87228.9200011131
83790.4899972673
92562.5300013581
115014.569994471
120002.440000375
93838.175003557
71158.5749999874
82571.0250003698
89350.7750004701
87097.9099953398
98549.000004014
98403.6899966067
97393.1550002787
101212.674988447
88316.7900048471
101565.264992804
108389.134998218
78592.7049992557
90699.6949989316
86169.7750045233
94561.6950034713
101936.185004115
101277.275002941
96668.0399969723
96471.3649968435
87480.7049995463
77628.6149998922
73107.1150028361
116687.264999133
84685.7750005955
83941.4649965512
98635.2199951505
105805.349996518
102278.685016152
104169.629997692
77211.0549928918
90641.4049955979
87365.7250023913
89624.0450062349
84031.8199973586
115356.014997779
107025.000008466
75473.8050029166
100910.08000093
98665.5350018442
83255.3799971649
85660.6700059981
89372.4100037717
86882.5899975472
78386.5800018003
92657.7299887284
103688.774993143
98293.9500010777
68800.0749979224
86893.1549984403
70750.6499989168
81511.5199930579
89619.5899970452
85609.4599935617
78660.0100014284
81128.000002
92052.8300066205
100982.389999354
92675.1349993339
92183.9249928314
79635.8300054271
88953.2599994857
107156.46000149
88655.944999598
82356.0050006825
96996.4400086356
87266.6599997021
88212.4200007049
85312.590003438
112833.850009827
87382.2649987508
101687.820007194
101332.974998103
83252.1600004425
85608.7799997376
68867.0349993333
94799.2900101053
83412.4850088023
87488.6950055014
98533.1200027624
89770.5149973147
95095.0500098281
104086.055005491
86098.3450023979
89926.1649990007
94987.6650009237
82466.7249987077
70845.8400001491
88035.2750063455
86197.090000091
108751.809994254
88983.345003484
60031.3799970793
95779.5000073501
75505.1750003397
86665.3099949577
95994.0399987786
108388.269998425
110616.264998174
98967.1149995383
110555.144993246
87535.9700076352
102060.740004268
84722.4000076586
110784.929994284
94404.1750021656
95370.3349993471
87830.1849986309
74612.1199811036
146381.600006748
81520.910005401
79161.940001935
87986.7500086185
89344.809996238
93862.4100059948
73001.3900030255
95529.5849963967
102771.384996112
118173.350003497
100302.004996644
93952.2199990372
111773.940000525
96314.3800007579
80296.2850034423
88793.0250004847
93591.8449983072
66799.7599958684
95967.1549963839
98540.6049991483
94228.720000498
91525.6649991265
91374.6299951104
104101.975004713
93831.6149976389
105176.679994972
94090.7850017734
62229.9850010993
102887.945010324
73605.140000849
88738.2749898359
98026.8050034633
94063.7750026681
80879.0099951129
76591.7750033922
106472.419998836
95242.1300002109
95400.0649952453
101098.490003183
90141.9300076738
89177.5849981196
87079.7499931309
85698.2099954749
88234.5499955872
86015.0050098002
81153.1000046171
92995.5549906845
107804.640004351
79784.98500726
87803.4999891743
102178.34999705
112145.574996642
91189.3049950756
94972.5400062104
94627.0350113086
93920.7550049406
76601.0100041889
86254.4950014958
73517.4750009626
111013.984997118
83818.1949999221
95391.0199971424
108123.759999021
88117.4249999598
87346.8450144501
73782.649996869
91421.9099971401
122495.439989839
86693.6999964379
95550.704997115
78523.290008524
92517.7350008816
105922.300003104
104680.824996755
95502.2500005073
85822.689999686
69837.884996128
95020.9650048729
79756.9099977203
85826.0349967862
117023.850005703
92666.6600032811
103273.729998199
81361.3599924079
82853.1900022067
91558.4500001334
91333.4400014213
98626.589997218
92685.4849967945
97822.0449991273
73463.4849994034
100839.424996058
80521.5049942478
100549.004996477
101204.810002615
91968.3899959954
86348.0250010912
86891.320006402
98456.595005583
103579.66999132
99789.6199908587
91320.564996256
105984.945005612
84985.0150033031
75796.9349942189
72496.7599958871
105299.460009323
111056.345000262
111467.235007107
104671.710002504
103989.01000092
106260.379997579
100495.444990005
88046.6100000218
77843.9700010215
81270.1849953104
97756.030001143
116918.174995412
126793.38000347
78695.930005583
91808.4949943423
89004.2150052284
116152.744995793
80934.4050027847
88130.0400048023
101641.435000272
108033.485008511
99271.6249939674
100027.144998968
81291.8649996701
79642.1950032776
104191.400000381
84630.7849863619
101336.194999485
93363.0150014497
102225.825003461
96166.9250042606
113025.650002429
101882.329998001
91039.7499982454
111361.89000025
100910.325000353
90456.9249977139
94630.8800050775
106098.479996385
94719.8549932372
97203.8500051368
109210.155002776
120302.304993682
113203.385004581
97224.284995459
95641.9300040713
94681.7499981392
115296.955009839
103573.4299902
82263.0599935105
81333.3700063366
82303.73998965
95158.8149912162
93197.6749955579
98588.6400051098
86122.8499990136
81672.0049963666
95427.3749926328
70720.2099976502
96338.1849994371
97637.0299994228
89950.5699974485
91229.6099942215
109201.86000009
92386.2249925224
71419.1099989251
107839.555000156
76071.4649912692
105387.839998707
89130.8750036284
78995.7949963235
115531.009989334
91439.3300000057
92844.7599949569
88526.9700084074
84522.3250013068
108028.715010319
96389.3450027762
87017.6500059515
92468.060007814
81062.1750041894
120294.945001736
68722.8600081989
77370.2250091955
81916.3549992596
88587.3300059812
106444.24000479
106665.715003207
118769.519992932
106964.449998521
99979.030002871
86720.6750031179
96692.2399997711
85131.7250035512
96139.7000022978
84137.4500038642
99330.8800071147
136871.144999901
109488.39999415
95628.8350049984
93529.1500040507
119898.970003571
105144.110009378
94339.6449979134
104067.180001039
96602.4199896374
93237.0600034221
105191.774997636
104540.855003954
88658.9399964578
108126.71999736
93208.474997086
79195.2950005876
94229.4799996186
87158.1349974852
99097.5749921799
103825.874998094
96878.6650019387
92116.165003703
81327.2800056301
99611.4249949896
100689.564996822
88046.7200052179
98204.8149910234
92779.9300093297
100495.010003826
95432.8849980813
84563.2149971109
89482.0199984275
91708.2450025501
105796.714999607
106827.985000086
111877.630003091
94074.6750037242
89427.9099871209
95973.3850002126
92950.7750033458
95247.7150002373
94310.2799947094
76124.1699957009
87555.4899951266
146915.355006684
111296.155007923
96191.7699995171
94317.1299996038
91434.9049961325
104910.410001399
80037.3150009825
101503.314998904
99275.7149970493
109056.439995495
114015.72000845
98696.3599990308
81254.2249982338
96340.0599990338
90527.2449933968
97130.3850093503
86229.5850004014
86389.7849972569
88556.8450057115
102741.430000663
87199.7500005031
97344.2100065798
85465.8400002252
87624.8199977414
92304.8300025053
102564.985000012
100679.449997542
103561.10000189
113795.43499184
100401.015004902
94674.8949852617
91895.5949873216
104219.454996274
89611.9849949107
107219.549998358
99404.0050063394
91850.5550005205
105881.539990745
73559.555015929
98220.4550027726
85722.6149965832
89659.3450057907
99584.3149995329
101006.590001531
90467.1050105831
92321.2649990958
111383.965006915
102016.789996069
86266.4500095202
80190.4599976875
106392.150003268
92836.0549954213
71222.4249950014
91251.9400004724
75418.915001316
100286.660000331
94342.744996829
97971.7800047407
91732.4650080726
103865.75499307
104939.199995772
131790.970006942
121877.075002613
101636.705007451
84956.9799963105
98425.0849968847
91777.1850026918
89195.1950071827
85675.1999933766
78873.2350025983
102682.484992319
111526.955012707
86129.3800014788
86096.4049989171
82872.9399993899
97890.7550078705
92463.9799944018
94606.5700022667
96773.5450049285
107034.925006334
88092.5699979723
91346.8600116113
114179.135000053
88242.7050041819
98045.3499987972
103302.914997488
105701.465000432
113391.185001882
94257.4000015582
94311.0499997197
69818.0999965128
92094.3950051963
82228.945002622
85202.3850028091
91438.215000893
83400.7649973789
88598.0849971958
77717.5000023358
120701.470001498
96369.5299992943
68790.039999539
107245.344998595
114558.265000855
119707.614990335
80216.9749997115
71465.1550021507
122128.524997977
91059.5650011038
105924.985002182
103584.390003638
122504.779994098
110066.134988625
92032.365002668
84599.6100003846
94454.7099949168
103464.754991446
117854.469998695
85949.9849959101
84826.810004435
105588.104998646
89179.6399938967
86949.1100041394
85956.3849925362
100295.774999709
99197.0899953995
89125.4599969879
117244.75499832
109980.705005887
99358.4500002504
85569.0999962995
81502.644999627
84550.7650081068
114646.374998748
103815.62000761
94907.1399975563
93263.0550041883
101718.854998421
101172.930003871
93355.2550023619
91821.2750027351
85581.9999998201
84676.890009017
80291.5500013803
111837.674990434
97637.3600111557
133475.285004527
91152.8449994598
110435.575001139
110450.085009965
95421.4000015259
77470.6499868743
103783.745005412
106430.605004992
90647.6850061423
93731.1949990168
74174.4899928197
