# Supplementary material for: Intergenic, gene terminal, and intragenic CpG islands in the human genome
Source: BMC Genomics. 2010 Jan 19;11:48. doi: 10.1186/1471-2164-11-48 (PMC2817693; doi:10.1186/1471-2164-11-48)
Supplement: Additional file 4 — Monte Carlo Simulations. The archive contains Ruby scripts used to evaluate statistical significance of overlapping of gene segments and CGIs. Results of simulations with different "fixed" elements (see Methods) are also included. [file 1471-2164-11-48-S4.ZIP › result_cpgispag_length/3intron_non_coding_200bp_3.txt.hist]

left	right	value	probability>=
520.594999715686	584.434599759392	1	1.0
584.434599759392	648.274199803099	3	0.9999
648.274199803099	712.113799846806	0	0.9996
712.113799846806	775.953399890512	1	0.9996
775.953399890512	839.792999934219	5	0.9995
839.792999934219	903.632599977925	6	0.999
903.632599977925	967.472200021632	5	0.9984
967.472200021632	1031.31180006534	7	0.9979
1031.31180006534	1095.15140010905	17	0.9972
1095.15140010905	1158.99100015275	22	0.9955
1158.99100015275	1222.83060019646	20	0.9933
1222.83060019646	1286.67020024017	34	0.9913
1286.67020024017	1350.50980028387	26	0.9879
1350.50980028387	1414.34940032758	50	0.9853
1414.34940032758	1478.18900037128	58	0.9803
1478.18900037128	1542.02860041499	73	0.9745
1542.02860041499	1605.8682004587	78	0.9672
1605.8682004587	1669.7078005024	106	0.9594
1669.7078005024	1733.54740054611	130	0.9488
1733.54740054611	1797.38700058982	124	0.9358
1797.38700058982	1861.22660063352	144	0.9234
1861.22660063352	1925.06620067723	167	0.909
1925.06620067723	1988.90580072094	184	0.8923
1988.90580072094	2052.74540076464	217	0.8739
2052.74540076464	2116.58500080835	201	0.8522
2116.58500080835	2180.42460085206	250	0.8321
2180.42460085206	2244.26420089576	242	0.8071
2244.26420089576	2308.10380093947	254	0.7829
2308.10380093947	2371.94340098318	303	0.7575
2371.94340098318	2435.78300102688	299	0.7272
2435.78300102688	2499.62260107059	300	0.6973
2499.62260107059	2563.4622011143	306	0.6673
2563.4622011143	2627.301801158	353	0.6367
2627.301801158	2691.14140120171	324	0.6014
2691.14140120171	2754.98100124542	301	0.569
2754.98100124542	2818.82060128912	362	0.5389
2818.82060128912	2882.66020133283	319	0.5027
2882.66020133283	2946.49980137654	330	0.4708
2946.49980137654	3010.33940142024	288	0.4378
3010.33940142024	3074.17900146395	298	0.409
3074.17900146395	3138.01860150766	272	0.3792
3138.01860150766	3201.85820155136	279	0.352
3201.85820155136	3265.69780159507	269	0.3241
3265.69780159507	3329.53740163878	254	0.2972
3329.53740163878	3393.37700168248	218	0.2718
3393.37700168248	3457.21660172619	247	0.25
3457.21660172619	3521.0562017699	223	0.2253
3521.0562017699	3584.8958018136	202	0.203
3584.8958018136	3648.73540185731	201	0.1828
3648.73540185731	3712.57500190102	169	0.1627
3712.57500190102	3776.41460194472	166	0.1458
3776.41460194472	3840.25420198843	153	0.1292
3840.25420198843	3904.09380203214	131	0.1139
3904.09380203214	3967.93340207584	124	0.1008
3967.93340207584	4031.77300211955	87	0.0884
4031.77300211955	4095.61260216326	96	0.0797
4095.61260216326	4159.45220220696	91	0.0701
4159.45220220696	4223.29180225067	79	0.061
4223.29180225067	4287.13140229438	67	0.0531
4287.13140229438	4350.97100233808	53	0.0464
4350.97100233808	4414.81060238179	51	0.0411
4414.81060238179	4478.6502024255	54	0.036
4478.6502024255	4542.4898024692	40	0.0306
4542.4898024692	4606.32940251291	40	0.0266
4606.32940251291	4670.16900255661	21	0.0226
4670.16900255661	4734.00860260032	31	0.0205
4734.00860260032	4797.84820264403	24	0.0174
4797.84820264403	4861.68780268773	22	0.015
4861.68780268773	4925.52740273144	20	0.0128
4925.52740273144	4989.36700277515	21	0.0108
4989.36700277515	5053.20660281885	10	0.0087
5053.20660281885	5117.04620286256	13	0.0077
5117.04620286256	5180.88580290627	11	0.0064
5180.88580290627	5244.72540294997	12	0.0053
5244.72540294997	5308.56500299368	5	0.0041
5308.56500299368	5372.40460303739	6	0.0036
5372.40460303739	5436.24420308109	4	0.003
5436.24420308109	5500.0838031248	4	0.0026
5500.0838031248	5563.92340316851	4	0.0022
5563.92340316851	5627.76300321221	0	0.0018
5627.76300321221	5691.60260325592	3	0.0018
5691.60260325592	5755.44220329963	2	0.0015
5755.44220329963	5819.28180334333	2	0.0013
5819.28180334333	5883.12140338704	2	0.0011
5883.12140338704	5946.96100343075	0	0.0009
5946.96100343075	6010.80060347445	1	0.0009
6010.80060347445	6074.64020351816	2	0.0008
6074.64020351816	6138.47980356187	1	0.0006
6138.47980356187	6202.31940360557	1	0.0005
6202.31940360557	6266.15900364928	1	0.0004
6266.15900364928	6329.99860369299	0	0.0003
6329.99860369299	6393.83820373669	0	0.0003
6393.83820373669	6457.6778037804	0	0.0003
6457.6778037804	6521.51740382411	0	0.0003
6521.51740382411	6585.35700386781	1	0.0003
6585.35700386781	6649.19660391152	0	0.0002
6649.19660391152	6713.03620395523	0	0.0002
6713.03620395523	6776.87580399893	0	0.0002
6776.87580399893	6840.71540404264	0	0.0002
6840.71540404264	6904.55500408635	2	0.0002
