# Supplementary material for: Intergenic, gene terminal, and intragenic CpG islands in the human genome
Source: BMC Genomics. 2010 Jan 19;11:48. doi: 10.1186/1471-2164-11-48 (PMC2817693; doi:10.1186/1471-2164-11-48)
Supplement: Additional file 4 — Monte Carlo Simulations. The archive contains Ruby scripts used to evaluate statistical significance of overlapping of gene segments and CGIs. Results of simulations with different "fixed" elements (see Methods) are also included. [file 1471-2164-11-48-S4.ZIP › result_cpgispag_length/3intron_non_coding_200bp_3.txt.lengths]

2560.85499963164
2870.55499671213
2623.49500034004
3097.08499605022
2818.21000271011
3272.94000089169
1923.22999998555
3896.84000012465
2468.81000651792
3214.93500211369
2882.0649954211
2864.3650020732
2908.86000222899
3162.38499891758
3942.00499616656
2326.14999996126
2815.01499582827
3259.49999756366
2395.06499996781
2295.90500394627
3870.04000596702
2482.9000019251
3265.18500093743
3077.66999994032
3565.12500115857
1111.1399978362
3595.44999966538
3493.24500104785
2114.78999635205
3048.0650003152
4077.67499955185
3599.08999986947
1422.64499971829
3280.78500120528
4928.76000395045
2935.56000122428
3773.92000067234
3133.77500066161
4386.7800000906
3595.62500081956
3572.28500114381
2287.26500502974
1192.52500236407
2679.50500169396
4183.92000293732
2795.46999659948
1643.4000020544
2333.23500237986
4608.42000394937
3597.12000571936
3028.00000085775
3548.67499980703
1855.4700057134
2694.08000257891
2084.28999948129
3063.52000495046
3065.40499920057
3642.33500037715
3195.62000453845
4503.99000044912
3143.65999973938
2692.75000046194
2847.70000190288
4395.50000036554
3149.34000387788
3725.9749988243
3176.81500026211
2425.71000180021
2303.52499779314
2823.29999708384
2604.11999741383
2663.42000338994
2455.61000062525
3347.83499934711
2211.59500111453
1722.07500004667
2834.20499683777
3222.71499601559
1921.66000126675
2945.80500098318
3394.79999931902
2929.41000127979
2746.30000278167
2817.57000071555
1225.57499344647
2933.92999687977
2930.6550022494
2227.48500106856
3503.98999986704
3044.18499534298
2960.07500778511
2020.75500088185
1976.19499813765
1845.33999996632
2006.00999502093
2519.36000027601
2203.14000392519
2757.64000023436
2689.05000377353
3352.07999537513
3441.62000009324
2014.05500163013
2936.79999901354
2335.23000001907
2984.36499829218
2236.94499722868
2011.22000660747
4335.47999744676
1880.27499989886
2414.70000043139
1632.71499983594
2999.47000380792
3955.91500408202
2718.57999981195
1880.06500251964
2840.52499787696
2182.47500223853
3597.05499646754
2539.36999922991
2049.0499991118
2613.15999868512
2450.43500319123
2791.76999782771
2468.48499964178
3603.07000003476
3026.13000534475
3285.91499573831
1606.93499926943
2478.29999912903
2401.9199995324
3348.86000073981
3692.63499979116
4748.22999517201
2775.83500201069
3194.93000805879
2792.38499716762
2583.43999902532
1887.60500243306
2946.4999941194
3479.67499967603
3484.05500285327
3158.37999991328
2767.94000044838
1700.12499996275
2729.04499881589
2767.67000141367
3353.22000238672
1713.96499961056
4399.35000004154
1554.3999982141
2876.13000471145
2546.28999588639
2052.55499722064
2933.69000071287
3403.61999961175
2782.60999843106
2345.61499802582
2540.78000263963
3246.91000171751
3330.16500528902
3180.26500543486
2401.08499801531
2449.16499505937
2495.65999979712
4311.6899981983
4148.93499913812
2808.29499943182
2615.07999946084
3961.6050037595
3530.64499829523
2550.28500172496
4287.33000166417
2293.61499760614
2946.26500484534
2969.65000050515
3802.14499617927
2828.84000875242
3943.97999968287
2494.9249966176
2155.57500326261
3419.28500046628
1412.99499605596
2967.14999992042
2816.45000760537
5149.59500006662
2585.67000013962
2793.92999498732
4629.7149991279
3165.62999992818
2840.20000062883
1948.1350003602
2222.00000046007
2328.87499823794
3779.0100007318
3429.93499839306
2922.36500162259
3125.51999809965
3864.54500095546
3145.24500424415
2893.77999692783
2058.18999439292
2539.81000056118
2713.41500036139
3635.01999832783
2114.65999990003
2657.67500059307
3662.40999700129
3584.99499993026
3206.36499924399
3682.7449946925
2335.07000018936
2329.44000142999
3811.60500135832
2556.81000217423
2301.12000023481
3112.88999864366
2109.12500814814
3831.79500497854
2739.09500098974
2852.77999807568
2717.11999913678
3399.74499984737
2348.11999985203
3386.7350020477
2407.14500088245
1626.9649993591
3950.17498788983
2863.03499979526
3552.36500306055
2887.48999566212
2116.31000161916
2591.45500090905
4031.2899937667
2370.28000034951
2599.93499200593
3601.98499861173
2989.73499876074
1808.23499822244
1397.89000008255
2368.93999700993
2849.4600013867
2369.67499915883
2298.81500243023
3663.21500491817
3899.57499736547
2484.18999936339
3475.80999648944
2176.77499923855
3363.39000055566
2985.85500164144
3443.93999452516
3505.60499655083
2501.19500377588
4365.5149978362
2917.59999891371
1649.90999929048
3308.73999967426
1721.93000292405
4456.96999985725
1362.49500172609
3405.52499493677
2813.25000010431
2588.80500056222
2608.77999935858
3730.30000627041
2374.77499763668
2510.13000324561
2357.93000296876
2658.32000110671
3534.65499412827
2639.1650002175
2389.76999737229
3714.02499848604
2859.62000006437
2254.39500273982
3178.89000113308
2763.61999774375
1673.88499897718
2712.50500051677
2606.90499725379
2996.07499870658
2812.32000632957
2606.61000529584
3126.1500011459
2466.57000185829
2198.60500358045
2575.31499721948
3895.22500228113
2957.25500071794
4045.9249981083
2634.76999604702
2674.81999803832
2937.61000144808
3213.02499876358
3915.99500274286
4760.63500223774
2701.15499806218
4611.07500121056
3007.46000710689
2927.40999892354
2710.65000003949
2375.45499971509
2239.36500063166
2359.58000225201
4695.59499946982
2213.39499977604
4097.05500072753
3731.81000145117
3955.71999992244
3230.71999959648
2879.68500043079
4056.32499966025
3703.21500004642
1574.98500155937
3390.61499832198
3230.17999371141
2431.39500764012
2494.28499854356
4380.61999660917
3073.08000443876
2746.27499416377
4369.30999690341
3427.02499933727
2871.05499948014
1909.73499791208
3296.24499598332
4159.03999365494
2843.11999675073
3507.57999613741
2874.98999995436
2186.08499917574
3659.60499755898
765.775002101436
6232.33999830671
2724.56500312313
2996.31000231765
2343.76000472158
2612.41499994323
4161.46000022395
2575.4349964112
2964.67500319518
1405.15500081587
3127.23500033095
1972.86500066891
2421.55500130914
2669.91500012696
2699.75999736181
1871.51999606192
4145.6100008327
3582.11499287933
2792.50999800861
3201.84000441898
3069.76499836007
3539.9650047014
2332.48999997228
3547.68500215467
3278.66499820258
2868.07999790646
2491.17000178434
2093.31499760412
3298.82500860468
2400.08500207495
2134.4750004448
3246.48999917018
2079.25000400905
5189.42499821633
2193.54999929667
4476.9150014855
3230.87000053903
1778.78500033543
3003.93999851029
4177.87000405788
2214.28000272298
2351.94000087492
1335.80999513017
1720.25999927148
1864.40999983251
3439.30000044964
1950.17500021914
2257.78000008781
3329.82500303164
1861.49999865144
2668.37999894051
3598.34000448324
3047.98499596337
2969.03000047151
3277.85000323877
2776.42000071146
2805.47999939509
2728.82500065863
3923.39999941923
2972.56499938853
3753.55500236899
3201.94500128739
4354.1650008522
2751.33999980241
2855.54000333571
3067.72499613091
2529.52000038326
2660.74000349268
2860.47499907576
3534.75500023365
2763.31999787316
3123.48500412516
3419.75000018626
2678.63500734419
2710.38000303134
2612.66500406712
3986.91499950364
2118.66000369005
3072.75499163009
3130.99000203423
5106.80999706406
2422.00499974657
2165.79500263557
2922.95999988634
2392.63999998011
3256.16999877337
3192.72999349236
2582.31000054162
3792.33999946341
2696.7000039015
3084.24000143446
2838.28000102937
3039.71499624476
2977.62999906251
3029.80000334419
2590.43499637768
3612.98500003479
2488.4899998504
3829.44000137853
3287.59499914944
3217.46999789216
2663.94499899074
2574.71999562532
3347.42500075791
3354.34999721125
3200.94000262269
1414.45999956876
2591.53499857709
4283.65000114683
4669.97999523347
2956.20999781555
3164.34999895608
2721.21499702334
2236.11999754608
3497.05000004917
3027.68500007782
2615.32500148844
3342.75000242889
3907.38499089098
3457.03499616808
3182.46000345238
2787.25499858335
2862.26499882713
3598.89000034519
3176.22500707814
3937.4500015974
2923.20499633905
5212.7400017716
3257.50000105225
2566.87499729544
4189.36500223167
3630.57500403374
3293.30500016361
2614.77999661863
3759.45000034571
3324.02999839932
3111.32500073127
3082.17499187123
3585.69999358547
3313.15499784425
3402.59499908425
3475.49000028893
2980.03499957733
1538.51999967918
3661.24999996214
2788.58999991533
2751.70000226318
1443.8699999135
3320.93000049796
3765.17999818036
3965.6499992162
3178.12499740161
2824.54999752002
2564.14500044845
3215.79499824345
2155.30499586184
3193.50499922596
3626.500001868
1987.28999969736
3600.89000140442
2812.33000097424
3017.37000143528
2336.13499730453
2696.91999673098
1878.36000048183
3612.05500743166
3105.74000268057
2851.38500386477
2755.75000014435
3551.67000107095
2222.74999870081
3152.45999993943
2135.82499867678
2588.85999869183
3823.58500414249
4817.1300031133
3453.95499968249
3852.25999678051
2117.09499926493
2571.81500551477
1676.06500087399
3576.6299975235
2126.60000072606
3051.0299972439
2649.99499814585
2777.83999961242
4855.00499610603
3556.29499972425
2799.75000052713
3223.46500195935
2770.59999276674
3125.58999859169
2631.75499787927
2123.5050017219
3319.41000844911
2890.02499996498
2874.26500164345
1699.78500120342
2361.09999943897
3106.76500218734
2816.75000108592
3746.28999914089
1516.66999257728
2454.88000051677
3456.5599947758
2131.86499914154
2954.73000002652
3094.7749976879
2473.65999434143
3041.29500145093
1784.70000256412
3569.20500116143
2678.23499943875
3634.90500160679
3034.78499908373
3709.65000024065
3709.34499646784
2787.88000501134
1501.6199998036
2770.8199990103
1157.9899959024
2876.71000258252
1746.93999860063
3179.09000605997
3350.72500233445
4272.95499955118
3512.48499904014
1517.81500011683
3402.92000027001
2479.02499246225
2336.89500170946
1822.7949995324
3119.8000034336
2464.7699992042
3379.84500194341
2136.61499317677
4295.74499994889
2430.70000248402
2780.94500034302
2915.85500015737
3677.8700012546
2801.11500182922
3000.07499783672
3094.94499990903
3530.6799955219
3332.85000004619
2484.4699977953
2885.19000041578
2631.41000046581
3308.64500337094
2562.72000144981
2307.1600009501
3520.85999899544
2882.28499908606
4594.65000211913
3760.02999999374
3941.02500013635
2567.12999971397
2477.48000254994
3566.10999673977
3302.3200006336
1274.56499987841
2841.84500126913
3234.4599992664
1930.38500021352
1853.31499975733
1253.18000191078
3504.81999988854
1967.00000048522
1737.56999464892
2233.87999863178
3379.48000628501
3173.60999700613
2083.7849998766
2887.07999858353
1682.82000134327
1878.84000182524
1796.97000219673
2194.12500101142
1862.01500407048
1655.23499942571
4028.82500023814
4265.94500177354
2391.4900035467
3749.60500372387
3227.2500012666
2320.41999877337
3064.01000045985
3187.73000057787
1974.54499683529
2135.63500199094
2657.6749952063
1911.39999572933
2824.05499920901
2683.36999316467
3203.14999931073
3697.27499851398
2089.82500358857
2048.48499991372
3055.45499600749
1422.65999736823
3223.59500091011
4000.24000617722
3161.35500498675
3037.48000373878
3469.60500290152
2372.42500477284
2072.93999647783
2122.44499875791
3697.73499856563
2379.2150094714
2040.99500099849
2765.92500471883
2129.90500121564
4063.61499737576
2523.89499809159
2930.03999984343
1908.7699972922
2714.03000018932
3971.25000019372
1804.6199992504
3498.32499962277
2421.29999555275
2296.274997361
3682.77000213414
3820.79000012763
2971.72500099707
3726.46500654146
3823.00000580773
2555.16000108898
2242.12500670552
3106.48000065237
4146.119998293
4023.51999913249
1230.73999952525
1693.68499935418
1913.85999795049
2710.65500216745
2625.38500332832
2167.38500488177
1428.28499940783
3509.98499009013
2534.84500092641
3377.72499662265
3127.17500684038
3864.14999948442
2579.25000257976
3144.47000785358
1637.80499969795
2253.92499996256
1420.29000466317
2697.84999824688
3752.45499957167
2179.47999616526
2576.79999975208
958.949999582488
3657.31000127154
3371.09000103921
2531.69499988854
4082.43500763923
3325.5499950368
2763.97000396624
3199.37999908999
1566.88000154495
1536.90999899805
3383.52500273101
2212.93999782577
2693.67499873848
2248.19999717176
1856.3100008294
2815.66500026733
2502.01000093669
3350.8499996122
2936.29999803752
3426.86999267992
3294.8049985515
1448.5149990159
2593.51000123564
3413.25500550307
3807.35500079254
3288.82500242162
3657.35999851301
3152.2849990651
3287.96500801854
2206.48999913037
2413.00000663963
6040.07499537803
2572.83000109298
3219.75999938883
2848.97000269778
3903.47000448406
2562.08000195026
3919.03000264429
3117.59000084829
1835.4899981278
1947.47000321554
2152.71000208706
2757.13499980466
2516.50499692559
1375.4449983933
2907.2899973169
2276.82500082068
2620.56499990192
3651.70999735827
3063.5100020282
2200.34999940544
1809.82499748468
3421.73499862896
2184.03499691188
2331.89999747463
2835.1449979851
3424.82000472024
3239.67999819235
2224.81499868631
2150.90000011958
1372.75999883749
2605.87499769032
3297.49000553507
1859.31999865919
2796.57000092044
3312.35000057984
2991.99500034028
1783.66999408603
2764.23500067741
3811.17500430159
1769.60000181012
3935.2100034008
2917.58000014722
1816.68000045326
2979.0349991098
2575.40500115231
1988.92500182986
2661.95499680936
2789.71499865782
4283.18500233348
2602.66500169039
2794.6450039139
1811.5100048501
2309.7450019531
3063.43499308638
1961.61500001885
2717.00000159442
855.009999647737
3400.92499705963
1867.95499546826
3500.42000899371
3032.4650070183
1637.91499944776
3971.46999775805
3485.92000218853
3203.94000025932
2580.05499737276
1758.93000051007
3865.58500741795
2483.35999983549
2162.47000584379
2639.14999825391
3606.03500877693
2696.42999999784
3521.40500161611
3118.12499539554
1826.30999941751
3426.79500292987
2028.29499420896
3702.59000881203
1208.83999499585
3482.97999977693
3884.89499876089
2985.57000745274
2620.37999621406
2664.87000042805
3171.2599965781
3730.00000417139
2609.34499910474
3330.77500161331
1456.07999908924
2648.69499994488
2487.86999864131
2500.19999789447
1921.17500532791
1653.39999980107
3031.58500149101
2783.35999958916
2742.39999726228
2628.12999853864
4696.69499563798
3580.58499591891
3457.09500120394
3574.99500242621
2456.48499888182
1814.53999963589
3188.25499622524
2625.05499888025
2712.76500295848
1965.04501166195
3000.29500014478
3285.10500143841
2940.73000009311
4277.3849991709
3132.34000089392
2279.69000302535
2481.55499811471
3705.74999727868
3329.59500244632
2630.274995327
3646.61499968357
2888.74999977462
2460.78999586403
4040.66500179656
4065.8050067639
2762.86999992095
2430.05999908596
4036.39000309631
3565.62999379262
3203.24500301504
3801.01500203338
2810.85000617802
4550.82000162452
4160.21500111619
1795.94499960449
3245.33000671305
1668.08499685675
2729.69999950379
3840.46000215877
3115.01999782259
1614.89999735355
2827.72499489784
2918.32999780463
2479.00999990932
3137.1549981148
3042.33499699738
2608.2449974292
2698.62000055565
2125.63500095159
2111.52999992063
2782.99499951047
2662.97999468818
2510.98499978893
2458.81500462251
4289.86500083283
4007.33499946631
2839.45999841578
2689.36499900371
2369.14000011981
2290.71500142384
2892.68000041693
2700.41000058502
3220.4050021898
3880.8999919612
1559.89500373229
2354.14500066638
2560.58500072174
3080.43999549001
2167.97999937786
3181.02500168607
2361.935002096
2771.27999992855
3411.16999923158
2110.16999958269
3190.54000584641
2306.97500140313
4781.09999587387
3740.46999608725
2922.58500301032
4734.42499918921
2345.49000193924
2465.06000021784
3301.25999891944
4200.79999627639
3371.60000078846
1503.51000347268
3887.48000024096
3412.39000212681
2512.9899995091
1877.60500036925
2785.90999972448
4900.1849955162
3126.8499943316
2583.22999487445
2583.83499409875
3911.97500002291
1454.56999997422
3456.78000181355
2201.21500030905
3758.45500045875
3141.98000158113
3319.48500530981
3188.58500097529
2232.65500329249
3350.54000164359
2258.49500065204
2081.91999829002
2502.37000103411
2006.75500208954
1421.06999833882
1971.64500045092
2267.65000274964
1936.59999743104
1779.76499737054
1381.42000006884
3878.61000034865
3008.10499994084
3325.57000198867
1541.34499688819
3734.82999944751
2952.12500491677
2964.47499513254
3708.63499794342
2147.03499970585
1968.47499915026
1692.09500017762
2097.24000230432
2542.17499884529
1918.16499891505
1891.16999729164
2313.80000572652
5072.5050039941
3872.37499426305
2763.69500143826
2416.84499743581
3025.63999952748
3359.62500233203
2714.89000214636
2385.46500446834
3437.09499573149
1748.51999351755
3669.66999965307
2670.2500006184
2132.73999980558
3352.09500068193
2302.97499980405
4401.47000137824
2270.49999365956
2607.86500318442
2722.32000105642
4562.04500553757
1558.83499692893
2206.02999609243
2721.6849992089
2145.59999685362
1989.51999573471
2378.79000096768
2603.01499991957
2597.72000157833
3521.66500047874
2181.28999885172
2467.83999910112
2113.27999668568
2922.34499707073
3725.31000072416
2507.75500014517
1908.45500673121
2015.42000167072
2761.16000658646
2441.07499853894
3650.89999883133
3750.43000526878
4009.34499771148
3630.76999385655
1599.47000013292
2958.84000363201
1636.3450013306
1442.82500097249
2359.70999748446
2349.58000419382
2854.42499407008
2798.38500788435
3128.72499853373
2078.69499994628
2396.46000178624
4661.27500025975
2525.59499772079
1534.92999979109
3112.22999814269
2629.12500482053
2595.46499984874
2817.0000023623
2696.52000223845
3158.80500380322
2259.89000033773
2030.5550006479
1517.03000306338
1386.2999962084
2199.24999895622
4015.36000580416
3215.15000589937
3164.50499991328
3550.87999874703
2365.43500185758
3251.87000189628
1639.36500083655
5332.52000204846
3880.14000196103
3478.68000737578
3022.74999883771
4455.70500238612
4936.33500236971
2662.90999701619
5105.76499991864
1932.67999674878
2980.23499177024
2235.44999843417
2881.33500064909
1925.52999994438
1798.39500076883
3055.74999583792
825.525001050904
4454.98499554023
2725.1750005614
2402.94500109926
5986.78000423824
3167.91999993287
2483.7949967375
1991.32999587804
2440.99999886006
2892.53999742493
3137.86500055343
2983.68499940261
1141.43500334048
1820.57999675348
1564.42500055581
2588.3299921602
2710.66500310972
2497.07499819994
1847.62999587442
2244.41000072286
2395.32999791889
3188.24500152655
1215.09499925002
3119.23500226566
1402.63000280969
4128.53499736078
3037.61000174223
2758.16000170633
2210.91500332952
3623.17499813065
2939.88000022108
3461.93500073999
2158.53000142053
3020.33000440896
3740.97500117961
2240.46999910474
3287.21500013582
1699.04999885429
2304.42999902274
2063.06999671459
3144.48500558871
2414.54499917198
2632.4300027173
3217.89500293508
1881.70999691356
2756.08999977633
2487.16500075255
3702.58000043267
3553.37500369735
3367.31000392884
2359.94500058889
2663.69499892741
3127.88999985158
2463.65500098839
3502.92499981355
2405.30000008992
1685.47499883827
2558.51500298269
2972.75999200344
2991.35000162883
3314.4299991522
2891.52499992028
2001.93499974441
2892.49500050582
3631.96000353992
2516.73500062153
2245.78999889642
3117.11999993958
2584.16500050947
1507.73500101827
3177.41500124894
2544.50999648403
2969.5999980066
1765.20500079542
2079.64499909896
1532.9749994874
4001.05000025872
1665.49000060745
2073.85500119627
2625.2850014139
3031.71499180049
1390.05000006035
2696.65500087477
3990.22499733977
2202.12499404326
2880.30500166537
3075.00999857392
2642.52999704517
3909.79000245378
2070.95500024036
3078.60000395961
4726.24000158906
3669.51499979477
1844.84500012547
1976.65000009304
2329.18999972579
2941.2950001359
2346.75499933027
1359.33999943733
3944.715000686
3827.51500042807
3095.8149988763
3941.20000226283
3489.20000049472
2580.59499689075
2365.10999846086
2583.07000102103
1064.22999939322
2998.01000007795
2536.70000673085
1282.14499811828
5120.31501114834
2027.16000115871
2370.87000280619
3753.50000062212
2242.43499858864
2238.65999857336
2364.75000348315
3562.9849998951
2880.50999962538
2747.42499972228
2743.48999886587
2957.93999858946
3433.11499367654
2011.780001387
3659.51499588601
3131.14999640733
1772.67000089213
2648.95500249695
3456.0900063552
2720.86500038579
1915.87499710917
2082.22500198893
2497.14500234276
3321.92000456713
3012.31000406574
3139.50000175834
1364.38500198442
1706.47000163794
2820.03000221774
3189.58500376903
4245.47499624267
2085.94999371469
2994.41000011005
2972.19999800157
3353.02999886684
3841.54500071146
2465.66000212636
2897.50499790348
3142.31000106968
1431.67499394994
3143.17500206718
1396.51499664504
2074.13500020094
3311.00499496982
3020.14499949664
3045.52999892272
2499.20500017516
2190.34499708563
2233.27999982052
2365.23000127822
3953.6600009501
2570.80000012089
2094.64000090584
2908.91500059143
4220.66500063613
1819.12499965355
2899.36499728635
2166.11999637634
1747.41999829188
4821.69500099868
3216.40999794099
1827.20000616275
2533.51000029221
1698.16499979189
4207.66500081774
2664.7299944479
2756.69499348104
2481.04000033718
1671.4000009289
3067.7949960921
3993.66000142027
3478.40500200726
3133.80999849737
3000.70499829328
3791.75499912913
2194.1200029999
3401.45998624817
2667.34000060521
3406.48499876261
2417.04000388645
2111.86000032723
2896.06499943463
3217.60499294102
1326.92999573797
2883.12999531534
3466.22999868542
3175.08999378994
2334.62999468297
2219.34999620402
3357.63500316808
2900.15999829862
3869.78999968618
3219.26500449236
4233.96499869227
4053.75000096735
2676.38500660844
3452.14999801666
3739.9950023219
3145.63500123844
3231.8449977946
2184.88500100747
1808.05000501499
2682.1300004907
3122.36500902101
4548.22500663623
4063.92999856174
3554.88499704748
2730.0799937956
3044.35000325483
2508.00500018895
2424.85499801487
2746.06500109937
1777.53500629682
4151.9400014272
3202.57499439269
2076.90499697067
1920.72999867983
3752.969996072
3242.16499777697
2176.56499996886
2586.87999935448
4443.35499971732
1857.96000240371
3616.29000185803
2762.04500453299
3851.99999944866
2165.670001138
4698.83499842649
3565.84500320628
2916.57500105025
2161.33000076562
3504.72999972478
2351.2800015118
3380.50499807423
1955.41000715643
4069.4699967721
2693.13000277244
2079.38499737531
4320.86000733078
4024.91000116244
2688.7799991155
2459.26500030141
3394.50000207755
3911.56000022645
1911.4000008814
4428.64999988303
2097.83500044048
2102.94999901671
4425.83000076376
2571.94500067458
1540.08499846174
3494.49000186039
3626.10500071372
4088.59499198943
3113.72000375204
1565.33000063151
2616.87500088732
2871.06500124745
3337.61000457592
3028.5099988766
2904.61499946564
1792.28499788977
1527.90999659337
2565.48499908298
3104.39500554022
2558.85500820726
2663.82500018924
2573.38000354904
4806.74000590667
3600.55500173988
3052.46999828517
3377.05500048026
2407.33999951929
2865.68500240892
4351.14000238478
2117.0149955675
3228.95000054687
2408.0200024955
2316.17000092566
3124.55999854518
2716.20000236109
3421.92000516504
2281.54499546625
2549.50999905542
2772.23499676539
3419.33500108996
2162.35500197113
2406.03500138223
4400.22499811486
3402.85000700876
3906.48000186248
2583.17000041949
3303.46499360166
3994.9150000792
2901.96500072069
4385.16999858432
2372.26499997283
2053.23499715328
2779.73000563681
3463.97500179708
3726.04499588348
2496.0450018486
1390.46499889996
2813.90999721363
3436.62499859929
1752.00999952914
3286.04500117525
2543.56500463933
3703.45499543473
1756.56999554113
1774.77499924041
3464.79999603331
2886.39499852061
2436.68500017375
3216.3850031351
3910.62499761302
2826.65000453079
3284.38000339331
2302.99000048079
2508.32499604207
3565.42000000179
2845.82000230998
1587.40499743074
1993.35500059277
1688.40999651141
3176.7000011513
2057.12999822199
2236.07500005979
1816.61500163842
2948.90500225499
2872.25000006612
2216.32000008225
3594.78000291996
3156.17000025883
3058.08000055887
2934.44000184629
2633.45499981707
2935.71000308963
2919.40999746323
2282.44999630004
1800.23000010103
3414.10999692976
3089.21500438359
4529.4850022383
3018.00000136858
3273.92499547079
3425.17500651255
2824.64999846322
3813.24999435013
3329.93499943276
2801.75500070862
2491.71999679133
3875.41499655321
2179.33499946818
3072.60500097927
2013.48000153154
3697.51500795316
3930.56499912031
3770.35000053048
2883.22000228986
2452.84999711812
2584.96500242385
3093.64499864262
4242.78999858559
2553.18000375899
1534.31500009261
597.459998317063
3845.29500317387
2226.12500182574
2874.17999780644
2591.72500240523
2773.24499369506
3618.39000141434
2221.66500384361
2303.47499918565
3046.79999837466
3804.12500013225
4502.70000040904
2431.80000275373
3012.25500047579
3450.86500226706
2470.23000215227
4961.59499963373
3394.16999974847
2911.64499979402
3135.00500158872
1937.21999850497
4583.70000815857
2896.51500151306
2460.16499956395
2645.82000334142
2292.83000092953
2317.37000069954
4140.95999685675
3615.3049979154
2954.87500080653
3991.33999947016
3310.04999719671
2365.33499904349
2853.41499988735
2095.96499881055
2699.51500408351
4853.99000062153
2876.75999815809
2392.18999967072
1703.54000524059
3507.99499230273
1501.72499996307
2072.75000040233
2788.64500261005
3038.31500047073
4147.8099944042
2812.05999769457
4438.81000026502
4166.39499679534
2283.29499970004
2922.73000131175
3734.45000236109
3201.04000182822
4431.99000151269
1743.68999962881
3344.83499964699
3025.04000207223
2790.61500897259
3528.11500323564
3673.55999653554
2504.56000131741
1857.54999954905
2002.37999992073
2560.52999828485
2595.32000016794
2820.80000080168
2851.3599956322
2274.30500099342
1644.27999866311
2011.78000019491
1923.78500075452
3728.83499916465
4515.36999837123
4526.86999995261
3624.42999714427
4138.70499332622
3070.02000133973
3570.3699988015
3257.11499714199
3481.59999822732
1414.55000256747
2022.69000016339
2926.36000163108
2676.47000093386
1452.8400006555
2347.83500073478
2544.62500303984
1374.81500376388
2135.75000252263
1920.27999441698
2665.82000483945
2306.64500069339
2871.89500380028
2166.53999937326
2903.84499241412
1996.63500689715
2136.3199890703
2564.99000033364
1329.35500179231
3074.39999959432
2166.41499821655
3784.73000147752
3035.18500026688
3188.28499894217
2147.09500181477
2514.20500838198
2913.56000821665
4187.39999824949
1927.92499860004
2691.06500229612
3937.17499928176
2023.69499820191
2384.72000111453
3774.05500549823
4489.70999876503
3318.92000084184
2069.43999568094
2941.2950068377
2086.05499456823
2923.16000126582
4906.88000252284
2002.28499891423
3482.29500719532
4455.88000501972
3003.02499969117
1871.54499997571
4629.8749980256
2065.41999997199
2063.03499927744
3208.80999917444
2913.78500103951
2282.16999989189
4231.47499842942
3916.6699942816
3425.15999973193
3336.24500024691
1240.28000161238
3208.0050011265
2762.30499697942
2496.08999834955
3248.85500228032
3849.57999922149
4755.25000038929
4698.75000328198
2928.2100000754
4038.57499993593
2687.90999609046
2791.17999731004
3755.63000098802
2142.54499549512
2857.17499783059
2200.69499706477
1919.12999980222
3755.59000570793
2514.56000783411
1701.23999861069
3019.83500093594
2863.74499810021
2354.09499904513
3427.2549938485
2986.34000051767
2294.39499682933
2263.54500070773
3571.68499603868
1669.8549984321
2624.08499936946
3048.01000221889
2113.55999422446
4468.95000222325
2631.57500448078
2414.53999638557
3265.07500118576
2456.40999737754
2791.34500521049
1661.0649944332
2910.84500001557
2598.17000000179
3752.10499951133
3860.89000001922
2823.59999536723
3809.00999518204
2443.8100001663
3692.45499165542
2276.13000045344
2381.249997437
1353.06000048915
3164.60500035807
2330.85999985784
2980.93499309663
3614.72000544518
2830.54000757262
2836.67000587285
2439.9149954766
4297.74000224844
1952.66999952029
2495.40999484435
1610.54500279482
3713.16999934614
3613.03499872237
1996.2650001708
3737.79500232637
1599.95500613749
3213.32000137883
3059.43999697268
2534.40999892168
2382.23500027112
1639.73499684501
3365.87499929499
2796.77999495287
2102.03500104696
2527.52499322034
2246.92999860365
3359.05499858782
3920.66499887779
2617.00500138849
2753.24999881163
2951.19499988481
2672.12499905378
3054.44000160322
3177.4549977202
4097.41500138491
3274.52000021003
3210.68499336019
2283.08999349395
2307.18499897816
2155.46000425704
2309.00000230595
3194.69000701001
2697.27500285208
2172.23000064492
2738.43499840144
2372.12000167929
2499.03999739327
3424.3100008269
2250.73999829404
2918.2700022608
3640.23999900743
3833.95999499573
3080.01500152051
3909.41499456018
2466.51499869116
3326.71499721799
2380.66500113159
2595.24499702919
1821.06000040099
3981.10499685816
2688.88500046358
3929.50999623505
3758.55999998748
2450.19999928027
1740.38000147976
2778.50499907322
3370.62499503512
1754.52999991551
3328.55499875732
3626.39000178222
2522.75000061165
2469.44999651704
1745.3849998489
2409.00500249304
2313.50500112027
1182.49000129569
2406.90499839128
3103.46999980137
3141.26500223577
2436.36499777436
3478.01000347908
3033.04999971017
1969.58499985933
2467.52999923006
3341.01500209607
2819.14499897044
4320.5349972304
2598.7500000149
2396.37999927625
1950.24500209338
2053.75000109337
3541.73499699682
2487.58999945596
2522.0200022161
2374.46500046924
2901.0199949102
3217.05499977618
3443.65000252458
3743.05000055395
3662.32999777514
2937.18999581225
4079.59500315785
1599.01500207558
4724.81499993987
4142.6000021412
2653.089997679
3321.36500324763
2020.51999985613
4514.16500358004
2734.63000134379
2990.09999551438
2792.1800054349
4168.99000143632
4207.84499508049
2004.45499743288
3645.32999944873
2380.08500070497
2877.97999886645
4581.5099992007
2658.29000109434
3725.55499918479
1551.60000033677
4973.24500399083
2007.33499825001
4543.69000096992
4378.05000184849
4184.56999957561
4068.71999943338
2146.84500259161
2162.67000120133
3367.93499967456
3239.57000138797
3883.93999930471
2684.71499998961
4130.38500019908
2239.9249944333
4039.21000156552
3252.76999683958
3409.03499640431
2264.81499991566
2088.71499697492
2556.81999245868
2232.88000089675
2918.84500339534
2130.48000004888
1887.05499880016
4543.44999634475
3917.48500198312
2173.61499161774
2835.41999985743
2795.44999975804
3156.68500052765
4648.99000590667
3450.65499859303
2943.17499510944
3049.17499990645
2871.27000043169
2521.52000339763
3581.13500092924
2727.94999967655
2610.14500041679
3575.31500283768
2912.22000101954
2689.94499853998
3732.59999925271
1829.77000418026
2298.46999864047
5073.07999698818
3480.76500157639
4066.51500058919
3925.55000088736
3188.85999868996
1760.87999729067
1306.40500057954
3256.68499908783
2549.59500272572
1028.67000031471
2150.26000155509
3463.11501115561
3270.80500236619
5306.07499813847
2175.78999967501
2218.4950003447
1823.61499988288
2999.46500014514
4697.97499943525
3042.64999894146
3170.8649969406
2404.9050013274
2138.81499997899
4450.83999679983
1896.59500076249
2005.94500290509
3363.74500202015
2290.6000052616
2441.8100003892
2724.53999960795
2832.98500487208
5650.08500663005
2644.18999610841
1893.2649964951
2460.80000080355
2908.53499370441
3549.47000245377
3740.0650000833
2358.6350017353
1962.68999921344
2997.29000089597
2514.84000864252
3020.43000037348
2734.00499555282
4599.04500701651
4214.23999584094
2113.35999954864
3385.43499987363
2311.37999963015
3525.65999726695
2615.92500255629
4619.54000621382
3309.25999906659
3023.31999466661
2181.73500073701
3510.62500067707
4456.30999984592
2856.37500868272
894.22499909997
3205.48500029743
2483.87000033632
2986.42999939993
3725.63999504223
2860.39500513673
2192.74000376527
3150.4500022335
3302.1850005053
2711.62999902153
2579.62499958184
3323.99000021769
2524.07500410452
2389.54499821574
3239.66499903984
2685.83499825932
3130.0900029894
2497.05500244349
1934.76499719918
3063.95000109915
4355.96999639715
3623.34500072151
2539.554997731
3285.32500049472
1688.10999917611
4407.61499957088
4129.94000546075
3637.44499927326
2496.21999722673
1796.70499973372
4341.22499354929
2480.60000185668
1615.6349971164
3050.0549983388
2903.68500039726
3415.90999631211
2800.2250008164
2831.62500419468
4019.19999915361
3386.80500078946
2876.85499913245
3878.5549999252
4339.25500365999
2986.99500000104
3079.88999861479
2900.86999891698
3222.83000365179
2605.69499979168
2299.310000306
3135.56999561191
2907.93999846448
3419.12000070885
2453.04500043765
2936.55500247702
4325.07500309893
2529.62999630719
3219.51500091702
2304.44500367157
2841.97000385821
2390.66499928758
1373.79500395432
2972.81999987364
2589.99999921024
2404.66500171006
3291.69499936327
3911.66000235919
3328.06999218382
3780.64999816194
3282.475003995
1739.509999965
5144.13499380462
4338.9099971503
3560.1200040374
3576.60499771312
2989.91500232439
2253.06000161357
1851.20500332117
3031.85999819171
4862.55500516668
2615.09999753721
1656.53499928163
2883.19999948144
1608
3400.24999782676
2292.84000175074
2983.42500276724
2048.19999850914
3546.49500195682
1907.18999705091
3086.48499829322
2934.75999952527
2012.34000275284
4149.70499643544
2880.65999998339
3461.26999708824
3715.82500336901
4212.48500265181
2414.46499964269
3799.01499789115
3280.4850045213
2752.29999960959
2813.29499991797
3385.01499978709
2987.37999770977
2465.67500029504
1727.35499899834
2472.97999753058
3305.53999961261
2316.18999829423
2628.66500508785
2324.51999860501
1687.68499840982
2131.51499815285
3242.64999834821
4062.21000098251
2790.96499988623
2778.45999845117
2196.3650007192
2985.52999663539
2409.31000569649
2960.52000206709
2441.91500202497
2819.33499730937
1607.30000141263
1833.22499978542
3122.6249962498
3594.03000038676
3430.58499860764
2418.26499406621
3524.10499929823
2634.59999896772
3288.51499760151
2922.45999884978
2735.79000004008
2990.20500490628
3768.02499848465
3159.29999974743
2596.00999694876
2159.90499800444
2400.21000601724
3223.11500769714
2761.81999816187
3180.28500312055
2088.63000285067
1722.42999893799
2437.3549950943
2937.69000084279
2823.27000098303
5213.09499997087
3405.64500350645
2961.62000051234
2670.74999660999
2887.93999163806
2532.07500414239
2764.08499935083
3478.23499912769
2249.18499834836
2045.46500030532
1660.82500809059
2199.20499625802
3039.16000173986
3707.0650000209
3801.41499897465
3407.38500051852
3628.81499565206
2882.46000059694
3504.27499752305
4909.38000132819
3008.2949961843
3586.65000274172
3432.65999909583
3683.58499686141
2036.9750000718
2671.26000004262
2712.67499860516
1981.48000227287
2930.35500303283
3194.7149996683
2911.53000516817
3024.91500302404
2211.25500059687
3803.07500510989
3314.75500169955
3311.61000405252
3305.29500014056
3658.63999918508
2414.69999930757
2254.80499272165
3275.03499758616
2231.55999769643
3010.39500378259
4829.19999505579
2527.31499932334
2966.50500040501
2918.29000091553
3001.24499136629
3114.52500068769
2485.89000057988
4098.51500015892
3560.20000062138
3433.30000127666
3963.83499873057
3893.09999546222
1552.04499858432
3337.98999794945
2192.75999900838
3601.20499525467
2040.68500180915
1627.9100012891
2384.45500049958
3229.53499854356
1619.36000166088
3642.27499543689
2466.32500062417
2282.9399972707
2941.09000245482
3036.69499953836
3667.54500014801
1559.34999452252
2540.31000127643
1930.63500159048
3540.63499929648
1609.00999905914
2997.01000392612
2061.35000168905
3557.63000201702
3086.66999995813
2067.45500674518
1827.09999812645
1613.19499687105
2704.15000018105
1729.59000010043
2947.94499224424
2816.67999868281
2776.04500087351
3245.17500530276
2246.36500076205
1978.46999922767
3233.30000235699
2228.7300024326
3296.45500057936
1637.17000090191
1968.0700029619
2938.78499662178
2746.73500134051
2800.79999681003
2951.77500103414
3377.65499804774
1696.27500260156
2786.87499883398
3245.22499714047
4066.42000315338
1550.89500032179
3053.08499658853
3205.78500329889
2461.70500437543
3406.29999919236
3392.18999727257
2898.20999441046
2767.81500677823
2378.11499967737
4329.54499807581
3614.82000995893
2226.68999781087
2168.08500350732
2598.76000120305
2021.56500462187
2734.27000717446
3235.92501378432
1911.97999198455
2122.86499980465
4073.03500385769
2160.18000065163
3646.81000043824
3461.59000509852
2567.0649990011
3325.4499978493
1656.35500733554
2255.07999982312
1522.61499946751
2373.7149952054
2743.99499954842
3489.57500143722
2673.60000110534
1763.52999697937
1926.40000087768
3402.18500026083
2750.25500150025
3542.36999893282
3180.64000166114
2349.9599998066
3419.1299976185
1973.77499274909
2203.65500032715
1945.73499994446
1271.73499997705
3031.97500211932
1855.77999169938
1098.03500655293
3084.38500414044
2356.74500201209
2235.24499970302
1707.60000168078
3570.01499674469
2881.55999738956
3708.35499873012
2696.25999837834
3374.45499663986
2194.80999837071
2328.85999915004
2030.74999936298
2863.38000057638
2680.95000279322
2921.34499946237
2143.23500106251
3990.42499526218
2343.35999976844
3145.41500039399
2728.32499951078
2108.11000245437
2866.3349996352
2667.37499750778
3204.80499578081
3135.80000004545
1959.64999497309
2584.64499791432
3547.09000522146
2701.70500356052
3065.57499539608
1104.5900029242
3563.33499821741
3497.5999997668
4117.06500246469
2394.12499913262
3198.41000532793
3600.14500660263
3006.52499986812
4820.98000255227
3411.01999991387
2094.76999714412
3159.79499827977
2698.35499980242
3710.54000019468
2616.07500061765
1555.08000063896
4066.34500295357
3393.50999698788
2081.21500012488
4053.25500098127
4248.1299993475
2886.07499901159
3806.16999999643
3792.46999152098
4948.53499271814
3153.78500055545
2129.38499869406
2329.93000237003
2783.04000317989
3263.59500038298
3321.00999734178
3494.80000005849
2062.82000346482
1791.91999591701
2347.39499953948
1794.94500741534
2992.01000030525
3162.25499930978
2991.72499992698
4260.62999411672
3111.36499946564
2908.03999600187
3629.68999940902
3025.9850023929
2067.27001028886
3260.15500318818
4047.25000655465
2652.53000216931
2704.57999988273
2568.21499924455
1724.87499991059
2471.89999943133
2903.73500011861
3803.53999832366
4322.44499488315
2279.8249981273
3414.31499969494
1689.32500360906
4072.13000337034
2802.48500030054
3228.94000008641
2857.71000432223
1532.21499522775
2058.25999651849
2447.78499350767
3450.05999980867
2267.03499935241
2598.10000578687
2554.99999736995
3567.30499782041
1544.26000414789
4054.38999943901
3042.18499760702
4162.80000106618
3350.10000200942
2353.62999995053
2620.93499972671
2782.38999861851
2553.63500036299
2147.51999882609
1896.55000230702
2432.69998399867
1551.1000008788
2679.0400021337
2778.52500073379
1831.89500268488
2461.28500390612
3578.99500103295
4131.43500384875
3139.99500071327
3722.7700070776
3386.65999608836
1941.27000049967
1884.8299962841
3884.71000231802
2552.10499867424
3222.04999964748
3209.47500460222
2739.79000194976
3361.20499902964
4109.35000021011
1378.70000137389
1677.19000282977
2306.75499981642
3497.97000255482
2733.28999819048
3199.97499280609
2377.27500032261
4243.45000842493
4214.5199998403
2367.49999776855
2324.07499904046
2099.02499874309
2873.02500107326
2443.32999907248
3725.16000218876
2689.83500236273
2921.75500232913
4008.97500178157
2798.50999991535
3513.87999656796
2054.7500006659
4302.12500102259
1751.9850007488
4103.26000041142
1964.22499842197
2933.43999907095
1885.84500018042
2291.59999772906
3502.49499989487
2513.045000799
3107.25499407202
3608.85999925062
1949.30999297765
3419.50499842688
2122.17500136793
2063.23999748379
1883.15499965847
2309.70999731496
2551.7850011331
2798.32000450045
3262.19000150077
3396.49000838958
3701.13500112714
2031.84500089847
3749.03500398248
3049.58499972336
2392.5049975859
2215.21000241349
2603.13500443287
2686.90500121936
2370.38000073656
2506.88500096533
3292.41000086721
3263.90999722853
1594.00999326198
2642.57999838702
3815.24500644393
2084.62999926507
2837.47499361075
2409.79000740871
3476.335001898
3090.29500128515
3329.54999987921
2272.73500042036
3487.52500110399
2013.17499888688
2243.97000390291
2523.63000450237
2491.62500207871
3060.94500135258
3016.5849968344
1563.54500357807
2210.56500276551
3658.31999810413
3419.18000382558
3926.00999319274
1427.58499800786
3384.03000169992
2606.6750060278
2484.74000183493
2705.65500157326
2447.98000241569
3131.85500120744
2366.87499987334
2911.2150034681
2644.76000706479
1985.50499680359
2273.54500328749
1476.40999982692
2321.38999908417
2627.70500025433
1198.94499945454
3240.69000446983
2289.92499960586
2643.16000440717
2754.63000153378
1908.07000651211
3257.26499911863
2927.64999003755
3600.49000397325
1897.53500443697
2522.33999953326
2670.55499704555
3181.57500071079
3759.6049950209
3690.61999589577
2516.13000241667
2560.55000341
2432.60999960359
3949.86000514589
3068.7800060492
2463.16000171006
2080.71499878695
2527.88000425696
4395.61999783665
2073.07500099391
2020.03000118211
1575.87499972433
3022.55999464914
2925.22499849438
2588.85499691777
2588.09000007994
2519.8950005658
2681.6500003424
1986.97999816388
3972.97499844991
2620.29000409925
3144.15000285953
2754.66499550641
2896.66000032017
4067.3999977666
2684.93500480615
1704.07500107214
4270.78999947896
2174.69000071194
2557.1999988528
3414.9950030086
1705.24500042695
1717.33000012115
2435.16000055894
2474.89500452206
2576.67499822006
3722.32000364797
3859.66500165686
3464.35499456478
3654.49999913876
3620.45999779925
2457.26500182971
2682.81499842275
4719.94999495521
2934.5700009102
2953.85499603301
3568.66500042379
4611.43499478139
1916.38500192203
3650.56999732554
2196.90000067186
3012.05000141496
2722.48000242561
4371.09499973257
2494.01000042446
3353.36499916413
3440.98499941826
2414.30500305817
1093.53000028804
4259.36000265181
3927.84499987122
3723.03999713808
2118.53499487601
2696.73500025459
3387.96000238881
3154.99999998137
1849.72000000533
3403.35501018958
3186.72500068694
2778.03499876894
3345.08000206886
1711.50499914587
2073.39499958418
3207.37499974668
2249.32499719225
3134.70999654522
3557.4499992542
1799.78499674797
2564.9549997506
3057.83499325067
2838.37499795109
2185.60500348918
3215.04999795696
1634.05999895185
3406.98000069859
3489.42499564216
2892.51000279794
2605.86499937717
3660.05999879539
1636.60999942693
2587.96500045434
5159.18499811925
5202.47000125982
3564.68499910273
2581.86999925412
2688.68499968015
2440.68999874033
2335.27000214905
4474.36500008497
2920.43500049412
2669.95999792032
2660.21999533102
3492.60500019416
3547.36499999836
3620.67500587739
3090.53000683431
3437.10999901034
4259.86000128463
3370.92500450136
2538.93000161345
3110.40499920398
3318.57999967318
2545.04500480369
4167.42500060983
3471.43499941751
2294.66000199318
2184.85499863327
1753.92000068724
1667.32000166923
3364.95499794185
2343.00000034645
2162.65500281751
3584.35999929253
2808.42000318132
3383.32999774627
1955.43499686569
3339.49499556608
3781.33999867924
2234.30500202626
3163.51499495469
2817.10499689355
2572.43499902636
3413.1749962226
3669.07999966014
2171.39499958279
2650.404994677
2311.52999595273
2855.88999994844
2074.06499959156
2970.35999664385
3188.92000049353
2369.5699960636
3262.99999922886
2987.99500010535
3222.83000040613
2154.74999959767
3070.35500114411
4588.74000439793
2279.08499536291
2980.53999666497
3227.56999777257
3594.390004321
4131.92000167258
2715.35000225715
3365.91000722628
1961.4799997434
3217.57499869913
3992.80999955535
3390.62499995157
3113.8200012357
3701.23999687345
2539.17499993491
3071.5400012061
3869.80000002682
2104.91500331275
3053.94500141777
2843.98999668658
3382.82999838702
2501.43000035486
3284.99500078894
1975.24000021443
2764.53499894775
3725.4899989753
2667.39500422031
2561.00499794679
3309.98499586806
2319.14000506699
3094.4849993838
3366.4050011246
3158.50000115111
2486.43000091182
2761.99499897845
2910.87500033714
2625.50999906845
2382.69000002742
3541.32500117086
2512.95500312373
2539.66999968141
3985.84500162024
2162.7850098731
3269.1149953003
2974.79999922216
2402.12000206485
2451.93000070378
2007.99999849964
2035.99499849975
3298.86000035843
2771.23500090744
4268.28999422584
2754.61499716062
1903.6900012074
2572.56999623775
2954.92000125721
2925.59500109218
2743.94000042183
1821.46499821171
2434.34499749169
4054.40999706741
2189.3450060375
2635.02500277013
3928.41500338167
3307.39000207535
3575.99500086904
2521.43500150056
2111.3200004712
2194.46500148438
5056.80500422418
1853.12000063434
4077.96500024199
2156.82999912463
2216.8799998872
3187.55999614019
3495.62000009418
2762.54999305401
3783.46000174806
2323.81000111252
1411.11000106484
2144.68499360234
2592.2899979949
2512.1899976898
2641.68000069694
2123.98500056751
3005.40500031319
2801.9549912475
3827.82499738038
2361.76500067115
3469.6799975764
2292.96999489609
2469.01000032201
2550.76999984868
1724.82500267029
2591.8550015525
2940.11999204848
3318.9949993249
1574.5950001739
2759.98500023223
3448.62999885902
3352.1549995984
3075.2000007797
2833.85499885431
2099.79000256956
3599.70999634382
3113.7099981755
1952.8349971883
3622.94000261277
2026.88000207022
2836.02499586158
4013.88499976508
4346.71000298299
2742.39000016893
3880.43000210938
2567.78499552421
2452.61999939382
3848.30500367004
2850.35999904573
2724.48999021831
1943.01999979094
2706.42000060156
2020.94999707676
3635.86000178009
2608.79500316083
3608.50999639416
3809.17000161484
3121.55499948934
3113.7199942451
4928.56000657566
2692.99000314216
3836.90499903169
2274.84999874234
3277.9249964878
2008.74999702349
3039.98500000639
2346.06999771856
3398.51000228524
1114.8649960123
2715.53000158444
3265.1699966155
1450.31999373436
3003.56499151886
2712.87499610367
3857.98499452416
2957.28500086069
3114.42000005394
3063.77999948384
2118.72000014409
2556.125007011
4045.6699937731
3352.05499260873
2414.16000539064
3116.81499970704
3209.04999404028
3074.83500085026
2052.890000958
3142.80499647744
4408.51500483882
2125.12000232004
4090.33000129461
4071.36500289291
2333.89499569312
3227.07999453694
2989.65999446623
1647.79000741616
3344.27000517026
2927.11000038008
1290.66999953985
4110.29500472918
2341.36999784783
1605.67000301182
1954.25499598123
2570.04000288527
2308.21999969333
3701.690003464
3153.02999739791
3106.06499047391
2964.84999830881
1717.38999992143
1383.81499989954
2330.70499769598
2169.19499952719
2346.74499746598
2927.86999933049
2564.79000133462
2995.34500078671
2164.47500120848
2001.73500112817
4288.22999332193
2358.37499183044
3560.69999696687
1933.08999987692
3259.92000057851
3594.32500604726
2306.57499804348
4428.87500030175
2173.0049987653
1222.17499560118
2856.56500692572
2580.54499806929
2487.19500299543
3465.30000278726
3136.25499939173
1939.77499838918
3077.75999774784
1996.83500049263
3565.85000518709
2405.45999810845
3276.94999644253
2337.77500416338
1766.87500296533
2980.56500098668
4711.89500142774
3240.28500126163
4818.49999816902
3498.5200007353
3244.22500092816
2635.64500417281
3117.81999243423
4216.23499925993
2173.66999951191
3845.35500017554
2372.42999724299
2910.55499173072
3480.00000333413
3495.4950003922
2813.04999981448
4528.2499948442
1252.79499993846
1998.77999867254
2715.55499364808
3469.3150027208
4091.51499966718
2238.97499117441
2728.25999598578
3125.35999795236
1993.74000047799
1977.34500168543
2296.66999306064
1921.84999913722
3258.10499950498
3542.26500233496
2772.82000317611
3118.00000076741
3336.50999959745
1987.23499950022
2980.05500070006
2274.44000273198
4122.92499887908
2894.66499999166
2070.94999859482
3164.73000067519
3587.65000124276
1443.22000184655
1922.91999890446
2696.83499902999
3039.93000259064
3140.58500078041
3938.70999888144
3905.51499969326
2138.43999939971
2878.82500132173
2689.88499349728
3596.88000032376
2158.73999968855
2384.93000345305
3346.8349993478
2382.0699985493
2228.72500142828
3825.03499868512
4173.16000444791
3867.20500123128
3415.62500172108
2725.17000204138
3192.18499826267
2262.44499856606
2600.06500504352
3933.04999966663
3567.81000005594
3338.85500226915
2563.82500934135
3171.11999930395
4452.56999437045
2928.85500279069
2399.41999725997
2973.24000282586
3893.83000111207
2433.16499948874
2686.38000219967
3894.62499843817
2776.400002487
1832.23999777064
2113.10999817774
2523.79000015557
3513.3200029172
3334.89000617713
2281.47999961674
2522.76499842585
1457.25499857217
5069.00499695633
1724.27000082098
2607.24999922584
2712.5749976309
1749.22500187159
3537.43000045372
3193.00999936461
1804.75499971211
3785.80500068888
3517.71499959286
2684.63999894448
3929.9999966016
2666.98000024632
2467.10000086576
3866.91999876872
2881.69500019401
2723.81500088144
3484.06500599463
2504.49000348616
5516.11999978381
1433.91999976966
2802.29500253312
3519.52000055276
3590.30500206351
2970.31000375003
787.78499891609
4380.03498921636
3524.36999708414
1426.97998973075
2954.16999753253
4263.95999879017
1937.07999919844
1868.3150003152
2629.61499964073
3845.88000011351
2975.78499959782
2939.48499890417
2733.55999585986
3204.26499957452
4558.60000923587
3634.16999732051
3389.7599971164
4989.91999904346
3630.86499750431
1846.19500058517
1965.25499854051
2958.4599998109
2861.15500145406
2704.1650011763
3479.26999755227
2723.29500399902
3175.97500053979
2445.3449985683
2906.94499889016
2678.62001077645
2023.30499666557
2171.6400007382
2884.65000123996
3593.76999987662
3135.63000150584
2988.61999593815
2270.95999781229
3740.1800002344
2986.6400036728
2715.14499960779
3441.63998937281
2441.80499436939
1641.05500011565
1836.54500003904
3482.6900018442
4698.29499968886
2996.70000107586
2723.69499930739
2417.85500293225
2473.81499606557
1781.97500098497
3094.27000040561
3477.32000016063
2229.03000028245
1937.08499813825
3375.52499768138
2753.58999974001
2811.5850000605
2168.37500217184
1620.9150000317
3195.65500101633
2778.19499857165
4081.6900037732
3066.63500181586
3237.37500217278
2739.18999571167
2644.33500291035
3422.23000448942
1874.02000472043
2409.26000570506
2337.88500042818
3018.46000051312
4787.68999970425
3376.92500408692
2560.75999560207
2607.14999808185
1351.34000355564
3802.56500076153
1883.9400004372
2503.77000310738
2306.40499783307
2439.00000345334
2033.34499869496
2306.51999881864
2730.75000405344
2648.9950017035
2074.89499846473
3548.22999982722
2397.91499612853
2948.69999478711
3842.96499931812
2821.2700009048
3100.95999950799
3450.66999871656
3657.73500347883
2674.56000153348
3224.11000074632
4029.91500138119
2830.54999767244
2887.92499559
3155.19000540744
2995.81999859773
1877.91000072658
3038.04499902762
3835.60999847017
4318.0399969077
2864.28999923481
3970.50000153793
2747.07000073884
3550.02000545338
3573.97999437992
2699.27000246258
3074.72000459593
3332.08999719284
2354.6149975583
3422.09000180755
1784.08999818563
844.189995862544
3024.12499649823
3048.93499681447
2577.66500421986
3742.68500662968
1524.81000055838
3325.39499985182
3139.38499918906
2369.54499999434
2786.62500335276
3439.83499999088
2793.66500777751
3114.29500096943
2710.20000095246
1545.35000023432
2927.4800004717
3066.33000072464
1887.98499998637
2567.98999897856
3708.5749989805
2619.99999830872
4186.79500070028
2782.59000282921
2894.07000454515
3419.74500826094
4203.80499637872
1927.15500462474
2278.13499937207
3929.36500235647
1645.10999648459
4160.5500092546
3062.37499853596
2225.36500476301
2832.94500130229
2630.0800020583
1197.79499898478
3619.6349974554
2999.76500365231
3335.88499620184
2717.30999690667
3283.63000297546
3553.53500455618
2511.23500084877
2337.83499946445
2994.48999752538
2775.16000059713
2042.29500100948
3319.43000636064
3585.30500285514
3084.940003125
3655.23499810463
3923.93000078294
2990.96000388265
2549.77999901958
3223.34499405976
3664.635002736
1676.37000122666
3058.08999959007
3208.7099996265
2840.46500346996
4859.83500061929
2791.46000178903
3921.96498988196
3262.85499798282
3423.99999877717
3619.66499777883
3236.11000012606
2138.34999742359
2725.2799991637
1687.23999984562
2139.13999919407
3420.42999890633
2314.19499338837
2429.86000616103
3736.42000019923
2794.98500243947
4316.85000100173
2398.4749994278
3284.03000096977
2412.54999860376
3806.29500281988
3511.57999993861
2596.39500032738
2454.09000196098
2344.70500022732
2682.07499479689
3097.37500058487
3511.02499978896
3377.25500029139
3548.06500387006
2111.51500044018
2994.08999714255
2847.83500061161
2531.97000211477
2179.93000009656
2572.30499912612
1649.3750005227
1798.94499405846
1296.98000048846
2401.32000001706
2639.7800052911
1821.29999726452
3680.6099977158
2149.91999936849
1793.28999924412
955.734999629902
3774.25499824359
4179.12500237487
1614.99499549717
2699.54999689385
3658.57000232418
2506.73500064062
2842.87499230169
1485.59500203468
2371.33500150157
3305.26999729127
4165.64000018686
2984.06000199914
2853.35499819368
1944.34499895107
2741.45999860018
2349.57500403374
3162.40499379917
3927.23499985971
3551.70000622631
1490.54500085628
3229.70499610621
3226.20499340445
2841.6449987845
2513.04499562364
3266.87499887357
3561.34000023967
4011.40499781817
2514.8399980329
3207.83500091732
2974.09000165435
3792.1950009577
1861.36000149464
2748.80000089109
2427.95999936014
2641.7100007087
3674.99999829754
1745.34999956936
4695.0800002357
2245.28999786661
2617.61499893665
2778.48000102118
2611.64999927673
5544.32999233063
2854.40500516817
3010.66000613011
2555.84000008367
3375.19499926688
2929.67000074871
3125.49999401113
1638.62999992399
2601.93500089319
2778.24000306521
3337.9099983722
4081.46500760689
3376.51000653952
3225.81500322139
2114.14500403311
2500.74000004306
2668.30000288785
2767.08499905467
2830.47000412829
1705.88999719545
2983.60499483696
3087.34501912445
2866.3849999602
3541.9500008449
2491.55499890074
2508.14500305615
2935.82500449754
1634.85999853536
2530.84999998659
2630.84500032663
2421.49000262888
3012.43499530852
2190.61000126228
3492.63999506272
2068.36000153981
3515.20500070881
2509.42000076486
2343.77000094205
3461.62999369856
3368.49000058742
2411.44000157341
2484.0250011012
4267.94499977492
2642.35000325087
1863.94000467658
1709.25000144914
2304.01499224454
2376.3400009349
3097.28999478556
4068.56499650888
3474.34000207298
4152.97000343353
2718.55999776721
1424.47000447288
3194.96999968588
2683.40999750048
3032.68499960192
2936.96999664046
2544.34999966528
3485.09500067681
3228.9099906981
2886.67500345537
2864.83000433818
3020.8099994408
4238.3399958685
2223.02999509126
3263.20500089973
2342.46500864625
1895.94499975443
3575.49500729144
2398.54499836452
2724.49999675248
1331.59500678629
3124.56999623403
2768.19000099227
3431.83499723673
1951.27999966126
2277.53999877721
2920.71500755785
2337.81499709189
2145.58499809355
3302.82500108704
1945.82500163838
2269.09500024468
1646.08000071347
2835.95999981673
1859.76999983191
3457.57999745756
2229.42999845883
3047.87499720976
3567.6149997171
3753.23000533134
2873.97500419989
2884.39000017894
3446.04000107944
1715.00499572232
1078.32000068575
2595.19000017177
2285.88000206742
3977.85000236705
3391.66999649256
1941.71000051312
3248.93499816582
3332.91000106558
6064.36500038998
3190.13999481127
3075.92999797501
2981.3849977483
2460.25000024168
3075.58000002266
3021.89499795064
2645.57000209298
1657.10500208754
3192.14499928802
2484.92499850132
2593.95499903336
2305.2149962394
3452.09999947995
2785.36999657488
2682.92999390699
2735.45999855734
3307.89499757672
1818.09999844059
4573.38999709347
3852.96500278893
1815.17000106722
2514.75499807671
1434.70999995805
2418.17499342747
2937.44999991846
2901.11999733374
3777.60999976099
3975.27001038939
2690.53999784216
2745.64000061527
2855.43500449043
2787.30999752192
4762.01499800198
2750.88500188291
3623.09499339387
3292.1400002446
2161.98499841243
3078.38499938697
5174.98500110582
1526.39499947242
3845.82999697607
2361.20999674499
3833.96499326359
2512.76499898484
3625.90000060573
2911.02998747677
1977.72000041977
2247.44000337552
1603.34999962896
3579.05500391498
3907.5700025931
2058.76500065811
3830.07499954989
2134.51500037313
2674.06500449777
3153.71000058576
3876.97999794781
3444.03500578614
3273.51999619603
3354.9700042503
2179.34499814361
3945.22499761684
2818.93000354432
3625.29500184767
3728.48999984935
4213.11499948055
2773.93999891542
3180.38999605924
4983.08999869705
3650.32998842001
2892.76499956785
2899.40999601502
2615.28500647284
3152.98999779299
2640.02499943227
3452.59499798436
2068.75000150874
3226.94499960262
3405.96500064246
2482.65499817021
4561.88000027463
3332.59500028193
2604.21999917179
2259.62000087742
2753.64999783365
3648.39000010584
2828.34000083525
2625.79499825882
2472.15999417752
2507.03999954707
2515.86500049755
3250.82000098377
3598.30000106362
3410.72999930568
2131.08000081094
3864.57999894209
3690.69000556692
3201.845008187
2880.68999771029
3713.46500089206
4519.6449959483
3597.11499992572
2735.90000170842
1911.75000178174
3472.63999925926
2196.14500051178
2940.66499833018
2542.73000601679
2218.98499551415
2156.53500108281
3739.36499890685
1251.41000280529
3010.58000198752
5530.68500524852
3497.28999724984
2769.34999930672
2712.78999939188
2793.03499957919
3452.82499596477
3724.47500086389
1988.54999972042
2613.25000384077
2234.57500196993
2253.46000534296
3012.57500169799
2779.95999962895
5317.1350018899
2315.08499133028
2327.62500021234
3130.14999286085
2946.26500015892
1077.5100043118
1379.23000106215
3910.34000115935
2869.34499751776
2553.83000025898
2570.46499875747
1935.26500263438
2872.74499919266
3314.36500008218
1591.42499727011
2422.37500291411
1891.97999870777
1634.35500144272
3338.89000073075
2965.5349935689
2826.63999815192
3351.70500008389
2327.79000403732
2853.38499752805
1880.27000095323
1557.74500160664
2733.60500097647
2937.16499631107
2173.61999468133
4715.53500398993
3166.51500023529
2663.36000737548
3508.53999635018
3112.6450020778
2626.59500453994
3011.18000079319
1791.69000234827
3064.41999936942
3071.74999737926
2697.02499618474
2352.38499955833
2915.70499278558
2196.06999969017
2018.16000052914
1644.26999828219
2428.07499960624
4219.6849996224
3639.28000580147
3981.00999860931
3279.30500025302
2330.03000054508
2098.56999778468
2954.13499844633
3457.37499619229
3218.7549993135
2857.00499803945
1096.99000160582
1228.75000178069
1656.87499937543
2875.08000138216
1615.28000040445
2103.10499889217
1264.1049987264
2962.69999727234
3767.71499675326
2922.3199965586
2459.54500213265
3630.03499688394
4161.49999879859
2571.42999912892
2867.08500398509
1511.72500195354
4570.41500068549
2758.96000106633
3159.2750037834
5549.3100001514
1605.47500453144
1932.18500501662
3259.23000704357
3705.05000129715
1035.44999991357
3102.12999927314
4147.00500106346
1720.90000050887
2661.91999425297
2384.82000088319
2717.01499973983
2654.76999866089
2765.69500095397
2809.04000010341
2987.5700000152
1879.68999801576
3772.79999478348
4005.4200008586
2081.21999974735
3851.42500017397
2096.56499589235
4103.67500117794
2591.27499978244
3101.96000074595
2004.17500329018
2280.60498827323
3016.90999912471
3317.54499655962
2672.81499939226
3117.20500348508
4706.65500096604
2154.05999958888
2128.31499986537
3284.72999632545
2036.35500176251
3810.19999791682
3324.2200050801
2055.68499957211
3287.62499183411
1864.3949978631
2091.25000003725
3715.46999528073
1739.92999352049
2247.79999982938
2757.84500232711
3517.09500045329
3565.80500138272
2634.40000036452
1753.11499226093
3628.59999715164
2569.03999874741
4449.76500193961
2344.2249969691
2818.23000161769
2291.89499939047
2417.12500295136
2761.31000513956
1888.41999990586
3261.6500034614
2984.14000066416
3002.48500493541
1754.59500149824
2641.81499942951
3797.79500029609
2163.84000280872
2127.22999906167
2044.04999823496
2420.38999070227
3286.22500492819
2677.519995749
1868.82999660852
1895.52000191389
2005.21499651764
3532.58499735594
2229.61999808811
3314.64500216395
3572.02000192925
3089.47499947133
1918.29499847523
3812.82999679819
2360.16000567842
3494.72000108287
2869.92000046466
4188.14000085276
1963.55500068329
2806.64000374824
1920.05499711074
4440.78500118107
4659.49000107497
3375.81000094223
3151.76000280399
3491.23500032909
2419.96000159252
2437.93500120565
3987.85999547597
2163.50500233565
3421.14499898255
1845.99499676377
1745.91500020772
3909.26499362662
2134.95000154129
3296.58999972232
2687.86999862269
2787.73999482952
3408.54499896243
3242.8500053212
2983.10500091314
5160.12999849828
3445.48000033572
2647.27999803796
4729.70499643311
3721.07500020228
4055.61500279047
3576.36000631656
2519.41000032425
2155.89000015426
3591.33499955013
3940.23999747215
3678.6899988763
3270.72499905899
3209.47500005737
2256.66500220727
2320.74000063352
2424.94999574684
3086.50499841722
2536.35499681719
3024.02000451647
1980.85499999952
3174.709999796
3507.75000021188
2559.59000052884
2728.51499502989
3633.03499963973
1953.77998998482
2955.43999547139
3319.56000157073
2150.10499780625
1955.64500143193
4187.14000000805
3024.44500486925
1464.26000230806
2188.14999197796
2517.15500424989
3119.7099947948
2403.66501189396
3411.5550022386
3216.37499824073
2503.46999933012
2887.72500099614
3822.98000419466
1839.41500049643
3437.2400048133
4791.67999639176
4856.4650041135
2496.76999806426
3283.04999885208
5012.40500649251
2199.96999926865
3757.17999928072
1601.59500455856
3167.04000160471
3050.91999590583
1723.60499785899
2761.46500357799
3432.01499850815
3134.44000200927
3115.18000046257
2972.32499923417
2623.64500384033
3267.1449943874
2214.24999937601
2283.61500236578
3930.45999929588
3928.29000576213
3557.22000010358
3801.96000081068
3701.22500012815
3124.01500200853
1580.27999956967
3135.50000072923
1789.7499968661
4495.90000036824
2904.73999138549
2160.1549957227
2814.16499704402
1533.28499829519
1990.69999945071
2007.61000043713
2007.30000192672
1702.45499942452
4607.53499191406
3014.66500154138
2248.3999985382
2866.17000063509
1822.08000042103
1998.36999883875
3494.87500443263
3440.24000309571
2277.99999617785
1824.75499999896
3703.69999897666
2428.22500190884
1790.44500898942
2848.42499798909
1478.56499676779
3961.16499938304
2065.82000071928
1691.93500241637
4541.09000080451
2309.01000393368
2690.9800008554
2748.40500140004
2823.75999558344
2574.58000390232
4680.52000324801
1591.91499724984
3409.6500040479
2903.76499546226
1825.64500112971
3487.77500008792
3914.6849976019
2722.17500432022
2981.25000328245
2788.14499973133
3109.20999307558
2684.6449991127
1772.17499922961
2523.84999805689
2577.48000105159
2373.57999721263
2774.12999980897
4324.71500018612
2765.5500023216
3032.57999909297
3307.6749986019
3843.96000471199
3698.89000105765
2546.64499828467
3059.83999679238
3943.98499713093
2917.97500134632
2554.82999949902
1329.68499998376
2736.80000361428
1656.25999859162
3881.38499576598
3308.33999795961
2195.7250002902
2518.1049963925
1290.9349988699
3672.84500139765
2276.35499851467
2460.91499994416
3429.76999865228
2592.3000006862
2836.27000011085
2467.84500232711
2819.48999921978
2797.09500463493
3116.31499720737
1695.95999775827
2249.64499737261
2131.21500338241
2671.75499875098
2586.26000045426
2369.60500001846
2482.87500157207
3094.23000078462
2646.87500261888
2779.56499729306
3020.0100068599
2524.39999993518
1912.84999940684
3261.17999747396
2576.76501073316
2810.46500291117
3195.80000909106
3834.60999496933
2266.60000131652
2962.44999620505
4159.49000032991
2393.34499837831
2910.47000230104
4342.40999240172
3461.32499727979
2205.28499964811
2496.73499903455
3192.69499768876
3734.78500205465
4175.73499543034
4298.8600014681
1715.39999984205
2887.07999965586
3232.90999977291
1991.50499950349
3109.50500211678
2139.42999981716
2445.540000882
2214.42499823682
4430.95999943221
3282.04500119016
2755.70999743789
4728.96499987505
3682.00500064902
1297.30500952899
2299.95000703959
2364.61999564618
3587.50999979605
2841.04000038904
2789.00000351574
3191.99500308931
2204.94500001767
3138.72000141442
3032.58498264593
3470.49000099115
1666.34499967471
3512.67000115663
4779.88000142574
3284.38999651745
2635.40500277095
2579.21999839321
3527.74499968812
3329.04000245407
2821.37500402331
3231.94500002533
2847.69000000972
3844.52500265464
2491.45999783603
2451.9549956508
2394.40000206977
3456.45499740914
3909.74499358609
2102.8149990458
3475.66500005964
2792.50000266312
4738.39499405678
1743.68500040099
1972.17500523105
2806.96000266075
2373.69999660738
1892.76500187814
3399.81999887526
1054.82500084676
1635.58500027959
3409.44000147097
1460.5099972263
2660.14999799989
3845.88500073645
2127.22000207193
2753.53000536934
3452.81000252441
3093.70999964015
1552.93000786006
2618.04500056058
2256.57999952417
2690.78000252461
2608.65499926172
2712.4600081034
2348.53499820083
2118.16999103315
2801.97000193596
2692.12999993502
2638.31500116904
3506.29500191938
2677.43999915197
1737.70500043035
2354.65500155371
4053.40500383265
3279.48499874398
2980.26999988873
1781.54000096023
2515.4400075525
1887.30999939516
2664.30499816267
2969.61999833491
2628.73499237141
3464.28500055702
3369.23000047915
2636.03500083461
2394.48000108451
2913.71000315249
2466.69999792334
2471.97500615008
3126.32500091754
2132.86000446975
2670.56999833882
1993.22000031546
787.799997668713
2596.83499987051
1698.72999942303
4332.04000161309
2007.3299969174
3333.88499726448
3457.34999565419
2550.30499449931
3994.67500549369
1805.18499981798
3351.12500420213
3378.1999984663
3228.7049990017
2409.09999654535
3476.75500336289
2266.63499971386
3012.64000325277
2769.2149974741
1725.14999965206
3229.50999252312
2233.4599981457
3082.00000211364
4066.57999143191
2131.67499772971
2802.34500055294
3242.67000069469
2458.88499863888
2111.02500014752
2357.11499976739
2635.65500060655
3729.57499845131
2981.21999994852
1064.55500040948
1825.23000003956
3666.23000105657
2931.55000658333
3420.2999975048
1054.31500033289
3293.22500437312
3239.9549964536
2100.86500008311
2824.86499986227
3027.17000181292
3309.82999719679
3199.06500893086
1932.19000244699
3728.90500135534
2016.09999958426
2321.80500564282
2601.02500101365
2813.93500017561
2098.44500754308
3720.44999636337
3185.45499461703
1975.9799974747
2298.86999921314
2381.1349999985
3198.33499926003
3223.68500120007
2222.61999462266
2609.82499541342
3889.62999503873
2692.99000121281
2130.2749992843
4018.48500286601
1666.92500246456
2842.23500147089
2238.39500062168
2451.04999923147
2526.8749993369
2816.78500129911
2873.33000166714
2280.18500135839
2760.99500105623
2889.91999809071
2094.27999990433
3260.90000038594
1700.79499744438
5219.93499469571
3846.80500486493
3133.17000131495
2367.28499779105
3584.40499615017
1487.6199994348
2878.30999589339
3703.88499898463
2000.26500005648
3328.30500314571
2091.72000245331
2709.63999221599
4174.35000386834
2610.94999793544
1750.74000032619
2952.95999960694
3380.18000947312
3870.56999794673
3859.97000139393
2236.3700004667
2730.28000299528
2426.82000034302
3816.12999617402
1668.35500347894
5016.53500179946
3771.18500418728
2854.8549990207
3570.73000511248
2735.07500131591
2980.50500645489
3018.09500049613
2490.10999878496
2625.66000364162
1008.7949976474
4084.80999905244
2280.02500496618
3619.1800063198
1617.39499920234
1936.06000187248
2333.06499447301
2861.80000209599
3639.67499052454
2820.03500120342
2541.28499754891
3268.73499915004
2247.24499746785
1552.41999928653
3268.85500027612
3485.40500109084
3769.64000776736
3457.74500208627
2553.72999783605
3420.72000412829
2609.3600001242
3703.24500510376
2292.48499701917
2184.49500177894
2391.73000070592
4084.29000221379
4049.15000098548
3787.65999796987
920.639999492094
3807.5599982969
3070.25000074506
2820.18999822438
2372.63500022562
3703.06999946199
2364.4900018191
3916.89499456016
2917.42500135303
2690.8400004271
3446.99999699742
4071.77499997057
3163.51999371173
1182.49999854062
2973.47500037774
2787.75999961048
2783.04499858618
2977.59000535682
2669.72499704198
4484.99499991629
3697.77499798778
3270.81499772705
2025.15000066161
1933.7049960345
1658.34000492841
2581.1149988533
2133.74999895319
2586.76000126451
2810.66999669373
2951.0350010246
2846.74999978393
2462.38999922993
2284.51000330597
2473.61499802116
3768.39000295661
2635.34499655478
4713.00999845599
2421.00500271469
3929.07499782555
3600.91999931232
4170.0450015422
2626.01499838382
3084.77000452019
3328.23999678282
4221.89000090212
3475.41000000946
1591.33000448346
3715.63499961793
1795.72000010405
1749.50500053354
1906.23000635891
2150.8199919844
2922.80499901623
1881.32000240684
3454.00498958118
3821.92999926582
3198.91499943472
3672.69499985233
4402.58000073023
2794.92000001296
3070.56499547511
1391.02500031795
1823.9400019329
1735.65499994811
4261.6549985325
3815.72500250302
2543.03000181029
1895.59500321466
1899.66500005499
1093.75999725983
3295.12999919988
1957.54500360042
2228.38000105321
2547.85500155948
3023.16000098843
2470.97999717621
3576.34500072524
2060.74999713898
3422.27999998629
3313.29500375479
2382.08000270091
2884.33999983966
2080.98499736562
1896.29500015825
1675.02500121295
1723.57999428152
2458.03500154801
4187.12999958661
2194.85499995574
2113.31999993324
2146.40500088781
2621.85999992117
2938.9950006505
3592.71500382386
3084.80999980867
2570.63500419375
2283.38499469683
2077.52999660745
2545.22000329196
2294.11500122212
4443.45499500167
2572.07499746419
2597.35499581136
2471.68000017852
2370.44499767385
3618.96499898052
3951.62500664964
3224.13499993147
2770.7950025266
2229.49999327958
4163.53999960423
2358.6649986133
2827.8349987492
2828.37500016019
2755.81999934092
2475.43499952182
1523.87999987416
2381.47500188276
1892.28999912413
2659.6350002829
3472.02000768483
2780.59000059776
3026.40999471024
2890.0300003509
2273.33500042558
2560.3999979794
3286.03999644332
2804.94000415318
4030.48500681657
2235.41499587893
1989.41500036046
2653.76998713426
4284.47499859892
2125.25500316173
1953.07500016782
3859.04999956116
2331.38500627503
2685.04500759393
2938.36500249337
3170.01000697725
1805.61500171572
2065.69000038505
2719.27498929063
2191.85499841845
2582.12500380352
1802.49999294989
4711.60999977682
2433.76000271738
2565.81000383198
3403.42500226572
1889.68999968516
1776.36499994248
3796.86500027776
3402.61500031501
2155.28500349447
2073.39999639988
3341.08000478148
2744.73500461457
4140.05500430614
3035.24000042118
3509.38000013586
2835.70999993384
3617.59999691322
2694.87499967963
3074.51000301284
3263.58499921486
3342.61500331573
2857.95500072837
4208.39499886986
3236.46999636572
4089.04499517567
3401.02000080561
1890.5799979791
3117.31500126049
1389.76000716537
3518.35999782663
1893.03499821201
3045.23000131082
2179.48000233993
2884.18000052404
2755.71000050567
4755.80499963649
3302.31000000797
1867.73999934644
3084.81000250392
3235.24999680417
2889.24499941245
3426.80499652028
1443.26999557018
2111.35000037309
3688.85000129603
2355.37500007887
3507.63499002904
3894.31499717478
2331.06499860925
4878.01499920571
3009.31999978051
2091.51500135288
2071.86499802768
2391.5850033022
2173.5750004143
2322.09500053036
5769.99000078812
2551.49500819668
1721.00499957055
3623.49500031024
2808.81500147237
2460.67000329681
3505.4199953666
2417.96499901963
2322.31499961019
3858.70000116155
2815.81499902532
1847.63999591826
2453.78498948342
2748.86499949545
3275.63499897695
2588.97500516847
2423.92999881413
3255.77500126511
2713.7900002189
2295.63500102377
3839.87500123214
2686.204999851
3461.32999748737
2600.70499707852
1990.2500001993
3675.84000440873
1673.12499282509
3691.0450028535
2753.30499754101
2483.47500743996
1546.26999695227
4022.02499647439
3428.25500232726
2440.01500159316
2075.46500033885
2560.19000090659
3211.30999951717
2450.71999755129
2801.20999815688
3255.08999887481
2070.30999770761
3497.71999967471
3856.65500007384
2341.6399987787
2349.86500139069
2109.67500036125
3734.39999996126
3971.79499031976
2903.92500135303
3638.78000012285
1907.25999746472
1494.31500289589
3236.83499961719
2409.63999712467
3090.6300025339
2435.12500035297
1952.03500000481
3536.7350000618
3196.17000662442
3906.08999463543
3004.05499945581
2583.98500122502
2322.57999916747
4194.79999917187
3608.49500454403
2787.51499389112
2701.04000059143
2684.87000256777
3807.5849970064
4084.85999509692
3438.15000167117
3047.65000295453
2151.81000064965
2590.2099975436
2978.20500043035
3673.05999760143
2574.29000198469
2962.35000300594
1871.63999927975
4259.14499869198
2384.9699995704
4109.05999285728
3208.62499992922
2955.73499870673
3245.46000045724
4895.43000139901
2322.95000401046
2249.25500263833
3166.98999904515
1922.83499187836
5392.86500244588
3442.81999624893
2474.33500070963
2557.44500304013
3120.17000057735
5417.55000169389
2978.73499972187
2751.22500094213
2850.20499968529
4048.40000147
3933.23499395209
3271.86000158451
2699.49000029452
2770.88999864832
3375.88999941945
2649.42500151042
2641.86499960721
2786.26000457897
1365.65500017628
3523.48999962281
2008.05999901518
4369.21500750817
2132.98999776319
3448.35999476351
2920.77999889106
3953.04499795218
3199.26999353059
2747.74500123411
3773.94501288608
1846.18000026792
3284.95999807687
1702.07500357181
2308.9250007011
2798.00000026636
2286.15500292135
2344.62000033818
1597.92999854684
2548.72499757633
2613.3700003773
2050.78500592383
2880.08500070591
1623.8600018546
4219.50000521028
3472.75000527082
1884.53999986686
3003.4700005427
3117.53499995172
1984.91999891773
2710.28000053391
1992.52999858069
2442.10000074655
2785.55500008911
2108.98999897763
2739.23999541998
2085.80000331439
4135.51999424258
2165.58499689773
2438.54999773949
3793.44000323489
4010.18999229185
2759.059997726
2199.22500043456
2649.40500144288
2103.48500258848
2875.55000161845
1296.4299993813
2066.55500092823
2106.53499558382
3769.95000141114
3428.3150023967
2114.24999807402
4489.93000082253
3768.68500429951
2624.44499710819
2541.7399933096
2397.3499996718
3784.67499858327
4412.36000428349
3019.6000015894
3703.5699985642
1857.01999979527
2149.30999723449
2050.36500026658
2977.56000098027
2664.14499787986
4962.14500031434
2719.91999820061
3959.96000905521
2824.57500355318
3551.29999831505
3476.83499999566
2686.98500237614
3191.3499991484
2989.35499766655
2156.87499925494
4846.09000261128
3310.53999897512
3260.96000147215
2613.84500207379
2267.23499985412
2585.02499430254
3363.61499989778
3700.76499666274
1984.07499923743
1888.6200024318
2358.88000012501
2289.13499744842
2960.52000003308
4138.49000765756
3584.98499978893
2939.7850012444
2827.84999976587
3176.8049993068
3072.29500357294
3219.23000060208
1514.25000056624
3185.49000185542
2993.25999950929
3488.67999518663
2861.85999490693
3311.1500075832
3005.87000227161
2363.95999984071
1617.20499687269
2671.19499896839
2444.22999985889
2556.77499990538
2224.6249996312
1824.90499746799
2591.55999721587
2265.23999927193
3575.90500104241
2784.43500167876
3966.6799998451
4384.24999962002
2363.42000186816
5065.4049998424
2655.35499890288
1961.39500302821
2426.92500320077
4328.04000286944
2453.8900004935
2502.4200053066
2202.32500017621
3415.55000666901
1861.52000035564
2469.15999905393
3948.76500158757
3794.6100086607
1899.56000026828
3684.90499984846
2277.02499508113
2649.40000005811
2835.20499512367
2540.00000173971
3463.52500576153
1919.13499783352
1752.78000001298
3033.54999563904
2722.83999991603
2181.14499771968
1115.89000034332
2165.78000512626
3455.72500027623
1582.4300038591
1844.61500061303
2210.63000431657
3160.06500228867
2942.10000531003
2855.15499789268
3311.10500113294
3124.09500002279
2189.92499689013
3662.15000197291
2535.39499709196
2640.20999977365
1954.30000163056
2806.10499423309
3380.88000058662
2745.69999942183
2227.12499928474
1006.08500266759
4425.6599990502
2702.30500131752
2220.23499738425
1539.8500008136
2671.32999527641
2155.47500198334
2422.76999980712
3169.47500094771
3605.21999961138
3635.26000086963
2002.63000032306
2126.82499916106
2696.33499726653
2992.29499907047
3975.76500318386
1470.37999710068
2613.91000094009
3261.4749983903
3383.05000001006
3510.09499706142
2210.28999812715
2196.30000029132
2377.01499952935
2115.57999787107
2935.29500008095
1421.00000124983
2762.18500059214
2714.26999715561
4109.64999633655
2404.05000000913
3699.93999958411
3048.71000703424
2569.89999878034
3234.97999923304
2902.19499941915
2823.65000456572
2065.66000229819
3809.6149973087
2435.11499914961
3352.14000411704
2021.36499914154
2453.25499965996
2969.56499923766
2853.55999872647
2649.53000099212
2724.59001067327
3317.52500043251
2467.57500290126
3211.19499953091
3931.26500117779
1833.82499964163
2765.6299999021
1419.46999973059
1982.21500129439
3813.67000148259
1491.26000262797
1881.25999538042
2247.75999515504
4694.28500700183
2810.81999938563
2589.06000314653
1795.59499790519
2609.69499973953
3894.98000087775
2559.7749994311
3358.05000302568
2418.28499880247
4191.63000595197
2352.90000061505
3239.02500066534
3084.65500070155
3564.85500090569
2017.13999630068
3282.14499860629
2899.84999385849
2758.26000212319
3849.81999529898
4199.02000394277
3302.48500185367
3775.4199998863
3638.89000681601
2004.97500067577
2806.6149983051
3535.19999717455
1329.77999969572
3322.86500014676
2772.94500023872
3178.36500444077
3570.97999943141
1864.41999606788
3280.21499904175
2400.35999920964
2221.64499926567
1963.53000126034
2733.70499778353
1803.23500231095
1874.12500049034
3667.15999639221
4013.29999462282
1353.13500145325
2522.88499716017
3114.83999791741
2411.60000015423
2611.41999877989
3055.52500022948
2559.97999507876
1496.83000036702
3311.3600063622
2804.1600009501
2459.01999658579
1949.88999868033
2684.72498828237
3678.64499870315
2442.33500303421
3846.68999556825
2407.16499760561
3779.50500603765
2525.70000339672
2910.22500126995
2030.41999830306
3177.20500228307
1688.98499864526
2356.45000035129
2796.89500094391
3165.80500210077
2011.8799998872
2776.71500123991
3618.67499666475
3659.35999700366
3614.89500303072
2567.17500003241
3030.27999848407
3635.55499607013
3559.159991825
3626.65499706077
3383.11000137962
3033.41000193171
3658.15000075661
2578.15000081062
3049.23500545695
3163.78499238443
1982.48000068963
1842.89999902621
3173.53499750793
4893.46000333002
2457.90999318659
1392.78000485897
1293.94000184163
4024.14500137093
4116.7550064642
3239.51499985298
3368.58500231523
2958.89500284754
1866.6650012657
4083.74999948218
2626.84500015154
2089.34499455988
3209.13999100775
2671.56499936804
1590.74499895424
4824.31000876427
2843.90999866091
2768.85499948636
3195.12999964913
1846.74000749364
4154.41000019573
1878.59000040771
3124.45999999903
2379.07499987108
2299.63000085889
2689.365000939
4907.74499071622
3614.23000657
2615.55000059865
3044.09000018984
2084.89999718964
3266.92500283942
3195.42999897152
2913.17000091076
3211.03499860317
1756.46499736793
2406.40000069141
2532.53999828454
2542.18500314094
2530.58000000566
3786.8249998074
2375.69000068679
2105.45500159264
2477.98001281777
2725.94999987818
2039.39999205619
3522.510002536
3508.10500188358
2578.37000222504
1943.13499688683
2047.45999973081
2922.19000306539
3217.56000138354
1996.75500067894
1865.94500062801
2736.16500908579
2274.07000039332
1929.96500906534
3431.01499845088
2814.57000047341
1295.13000503927
3289.57000015862
2373.62500696164
1652.99000083655
4417.024996683
2120.02499872696
2894.71499924362
2428.56000021845
2958.78499958105
3497.06500713527
3355.16500338912
1403.56000328157
3792.9450015258
3114.0549970963
3098.64999783784
3503.45000041649
1590.47000079852
1750.82500193594
3042.34500244074
3760.88500082865
2647.85000111349
2145.82999975234
2730.15499884263
2216.96999480017
2485.75000014575
1645.54000318982
2745.11999912933
2002.8149993351
3111.49999632686
1847.44499767665
3368.25499887578
4105.75999942177
3606.71499641612
2365.27500784397
2501.84000601247
2128.68499871343
2733.5199989751
2761.94500212371
3118.68500057794
1837.69999875687
2653.13999796403
2039.12500293925
3501.50999973714
2539.53500231262
2524.16999798268
3879.78499909886
3183.59500470944
2773.81000004709
2314.07499974966
3621.01500215381
2063.23499793932
3133.29499648325
979.984998404514
3163.26498986781
2360.58500601351
2872.10999844968
2866.24000111967
1946.38999973051
4780.46499943672
2619.44500239566
2607.5550018996
2184.61000512843
2154.75499562733
1952.71000444517
3026.72999969125
1513.06999859773
2072.76000080816
2678.03500186652
2699.29500477761
2578.71499916166
3427.4999936223
4593.30499974266
2184.1449968568
2634.32999314833
3375.12500325218
3849.64999612421
2886.76500278711
3283.74000035226
2825.77499937546
2373.44500140101
2033.64500654303
3030.75499919988
4067.84000117332
3257.17000824664
1669.25499947928
2731.50000242796
3719.70499866642
3068.11500163376
2822.61499859393
2785.62499957904
2610.76999839395
1590.43500157353
1791.39999732375
2170.92000028118
2325.93999820016
2107.87499944121
3373.32500610873
1852.99000092471
3259.94500165922
3116.74499993399
2251.72500629723
3243.80499964952
3538.34999787807
1588.83499989286
3102.52500159759
2700.86000419408
3246.20999940298
2668.21999596804
3046.29999825917
2672.3449979946
3127.8699994646
3101.00999933109
3089.51500253379
3392.74999513262
3523.80500058085
2308.66500130296
2701.52000002237
2688.52500229888
2343.16000027116
3402.93000001553
2515.72999894712
4543.28000182906
3135.08499565162
3439.58000282105
2759.30499917734
2167.21500323806
2455.33499691077
2846.67499662875
3030.22999736201
2417.61000219453
2687.83999859914
2437.14500310645
2004.74999875017
1361.69500488229
1311.62000328302
2114.95999830216
1771.91499854997
3432.04999950528
3350.61500466429
2674.71999992058
2825.25500002131
3602.68999769911
4366.66998984898
2292.51499579847
2502.21000141045
2850.050005408
2369.69499910437
2897.56500068097
3113.85000797315
2369.13500321843
2249.40000210702
3171.2550001312
4686.05000371393
4807.57000818849
3203.8249980025
3817.66999923065
2592.55500014249
2831.31000000949
2634.65000313707
1838.02999833226
1880.41999361292
1620.82000005245
2311.52999988943
2777.50500158966
3202.0499975197
2921.43000662886
2297.37499850104
3078.86500004679
2928.39500056952
2437.16499781236
4238.46999269165
1957.20000043139
3387.07000252977
2218.4699960351
3257.58000590093
2435.80000193976
2806.95500126481
1901.96000204235
2874.04499955103
1146.09499981254
1877.39500052854
2187.52999849431
2275.73000362609
3861.39000254995
1992.23999767518
1914.18999955337
2347.80000036955
2310.36000149697
2398.02499902435
2675.5550013287
4131.72999770474
2123.18499998748
2408.23000426963
3751.19500289843
1803.3299929155
2637.08500006702
1787.52500104159
3170.49499753583
3024.66999628767
2468.7200002633
1441.9899963988
2673.29000198841
3609.44000638835
2758.95999982266
2126.0049952846
2043.930000633
2938.29499983042
3934.8699989859
1133.79500245242
2598.74000151153
1741.13500273786
4137.96000658721
3825.03999869991
2948.7099955352
1663.54000044242
3428.46499975771
3607.50999311614
3274.40999333933
2111.47499804944
3636.80999912508
1743.25000843219
3302.64999910817
1567.00499923527
2032.4300004486
1699.04000007315
2904.65500204204
3653.20500113443
3922.00500040501
1983.77499702724
1128.07999953628
2366.65000045858
3898.42999943346
3878.07499893382
3423.19000679022
3221.5700072851
2057.20499845967
4548.66499936642
3246.06000153348
2111.69999464974
2374.71000023
2141.11500419397
2878.43500398844
2623.53500216393
2846.61999997497
2641.03499602215
3299.8449995853
3155.66999983042
2372.55500178039
2727.61500265636
2906.58000700921
2532.78999913856
3051.21000045599
3121.88000262054
3571.63500118256
1238.42500020936
2273.80499911401
2396.87000224739
1975.20499935932
3060.24500159174
2439.10999937356
3979.53499972355
1937.30500022694
2331.08499723487
1920.89000349864
2697.58000105247
2791.57499917876
3555.09500489198
3721.90500425082
1297.50999871269
2444.26000157185
2180.30000622012
1734.38500283472
2510.65499924007
3575.27000002749
2111.88999969792
3285.49499707669
3050.15499730408
1877.00999561511
4811.76499784738
4023.92500032001
2574.98999854922
3640.1100018248
2155.79999637976
3557.9249969162
2704.52500088885
3411.98000009544
2253.20999958366
2777.26500406861
3142.14999648184
2569.35499829985
4281.68500438705
2220.33500014246
2919.72499415581
2914.96499989228
4886.14499953389
2179.00500463322
3321.29000128619
3807.01499920338
3845.97000037506
3672.91500701709
3271.80500168726
2442.03500078619
3307.96000629361
2086.34000085294
4835.70000002533
2958.8400021717
3531.84000126645
3020.67500062659
1955.33499668539
2699.80000177957
2322.22499951907
2354.85000048205
3308.13500452787
2366.56500015035
3174.12499950826
1932.54499565996
3034.85999974981
1435.04499858245
2993.18499786718
1827.13499961048
3385.78500122949
2553.56000155397
2011.04500020854
3047.34000238031
3298.04000195302
1238.62999938242
2593.90499897301
2189.68499929458
2106.50000174902
2807.88499735692
4363.14500096627
4394.65499969013
3519.05999389291
3084.71499795886
3811.79500363022
1671.2049996689
3766.46000269428
2337.61000158265
3133.78000204265
3137.45499548721
2492.44000072405
2551.27500251587
1928.29500054941
1722.38499812782
2836.31999765337
3078.23000001907
3244.89500680659
4440.46999798296
2409.5350048095
3332.75999864191
1610.39999780804
2023.00999178737
4081.48999725468
2046.87000244856
3509.61499902606
3280.13999864133
2936.78500328213
3663.4050036557
3600.54000170901
2828.95500047691
2908.38499719463
3334.61999928672
2250.09500163421
3751.90500099957
3657.05000150483
4037.03500102833
2764.93500072137
3036.55000090133
2406.06499954686
3833.22999988217
2798.42999725882
4060.86999953538
3038.22999989986
2574.08499987051
2224.59000134841
4458.86000506207
3571.42000225559
5006.44999979436
2996.91000104696
1778.1900016563
3177.59000352025
3116.86000689492
1554.15499943867
2010.56500420533
1960.49499959964
2748.22999996785
1767.61499749869
2408.99499931745
3525.99499695376
2179.30000194555
1865.43999981321
3495.75999793535
1685.47000007378
3337.31000271812
2608.5499986168
3825.56499674171
2194.06000414863
4854.55499543622
4049.85500611085
4654.45999830775
2397.43499874137
3153.64999782667
2780.67000599857
3559.23500152957
2647.49000204541
3095.06000111625
2860.73500052188
2661.12500418723
3433.60500359753
2893.13000136428
2410.47000092641
2754.7400017716
2171.23999977845
2755.07499984652
4278.85999956261
2841.71499535069
3500.67499527801
1654.18999798223
4329.08499880787
1690.00499456935
3135.33500228962
2465.42000270402
3920.33999570436
4161.98999765469
4311.2999992352
3437.81999885975
2989.1000016816
2574.08500100672
2835.1499998942
3542.70499724336
2766.71000296902
2175.7899991991
3402.80000080168
1753.37999898521
2464.96000183374
3573.0599964913
3503.69500042498
3481.5099967774
2836.47499925643
2360.26499532536
3177.36000373587
1385.44499812275
2919.6650038301
4026.62000248767
4034.8249985911
3900.28500035778
2472.49499518611
4724.05999647733
2624.93499929644
3246.59000089951
2330.66500240564
2888.97000188008
2998.50500244647
1758.60999961663
3535.19500020333
2171.07000021636
3066.24000012688
2558.91999967396
2782.61499289237
3113.15500113741
3714.33500114083
3163.21000506915
2259.30499994755
2597.73000285029
2071.37500565872
2683.83000064082
2773.46500504762
2882.83999329421
2738.41000235081
2958.03000078164
2458.43500275258
5731.86000016332
2737.94500107132
2318.86000120267
2170.46500118077
2396.60999646844
3895.46499906108
2588.74500516057
1978.18000147305
4084.98499889486
3296.41500054882
3536.74000490457
4670.25499946205
1269.9849999249
3220.0749971777
2409.6950003989
4948.84999969974
3360.25500238966
2144.43500145338
2965.17500110343
3846.74500755407
1988.02999517322
2129.85999977589
2107.36999924574
2955.52499701083
2335.02000304963
2869.55000413395
2483.15499953832
2881.25999911572
2581.77000277117
2453.23999871407
2134.34499732126
3182.49499926134
3075.80499989539
1492.95000348924
1786.05000039563
2380.19499897584
2275.83000164665
2611.2100003371
2314.13499618508
2861.27500389889
2011.87999453334
2763.9249996841
3435.59500013851
3194.78500014544
4039.04500799254
3390.12999741361
3569.76999951573
3029.95999956439
2872.55500350473
3828.91000030143
3116.5250045266
2992.41000079736
2489.10000294447
2440.56000041496
3441.49500012584
3454.00999788102
2348.20000115409
1603.99499954283
2842.79999988526
3725.46999942139
2194.54500031471
4038.2200016249
2311.67499919236
2886.23000079021
4317.57000466497
3395.46499847434
2943.36999746785
3092.26999669429
2837.3349996563
2470.43000020552
2923.12000143342
2624.93000027537
2705.05500048236
3833.7799984614
1990.93999778666
4203.44999730121
3626.7249998441
1715.24500068929
3412.97500581108
3592.25500012003
3837.54999676719
2355.82499726117
2357.23500450701
1082.03500344232
3240.20500390604
2362.75999631974
2953.70999785452
2814.92499595881
2213.57000023779
3192.85500043258
3689.98500186391
3764.72500308231
2717.27499802783
3810.94999825023
2044.54500253499
3345.45999995153
2806.98000074457
3413.1999982968
3326.2650027459
2870.79499731958
3538.57000360265
1973.76000387222
4016.78499345761
2468.06999571621
2808.75499975868
1577.97000332485
2552.19499765337
3231.75500080051
2916.70999160782
3672.97499922663
2271.83499898389
2213.93500318937
1364.77500066534
2513.84500684962
2673.70499937795
2023.18000036012
3501.86499271542
3011.95500193909
2082.42500056326
2015.49499416456
3895.70500207055
2394.3499944862
1446.82000058377
5065.29999623029
1766.98999795225
3089.90500079829
3750.54499680488
2511.48999951035
2866.95499872137
3277.3100004103
3090.30999949854
2413.91500034183
3422.58500300348
3423.09499909729
2131.48000219837
2779.00000313111
2885.65999524109
1530.20000296272
2125.06999847293
3556.2150001619
4974.26500813779
1913.11499954481
3120.81000280194
2406.34999834374
3243.45500217006
2292.63499794839
2962.7950018812
3821.52500367165
2767.01999764889
3661.17999725044
2363.96500084363
2840.98499894328
2426.57500623818
3522.81999912485
2996.45000055432
1897.25500165299
2149.6600007182
3142.37000628561
3345.27500480725
2188.35000143456
3080.32500003339
2569.24499496445
2292.83500214177
3034.45499904244
4027.70500119776
2582.7950015727
2568.63999983296
1682.94499772415
2347.38999630511
3746.90999447636
3622.99499714747
2503.59999884665
1521.12000209093
4159.28999977559
2708.10499626631
3382.14500103332
3300.93500175141
2386.07500032708
3123.17501095092
2073.03499510884
3425.98000121024
3687.52500085719
3280.81500168052
3493.03500338644
4434.18499914682
2732.53999028169
3070.13999903947
3628.54000465944
4097.85499074496
4224.09000045061
3201.4549950324
1473.2649990716
3653.66999052279
2378.31500641257
2783.1700012068
2672.13000144437
2848.69999624509
1884.76499865018
1486.71999970078
4251.61499748752
3403.81499861926
4061.29499879177
2605.03000011854
1919.60999828018
3700.39999702788
2666.81500177085
2218.14500181755
3259.83499873616
3226.56500124186
2569.38500842825
3740.57500037365
2446.59000035748
4773.32000130537
2599.02999038994
2948.51000009477
4023.64500112832
3530.27999923169
3254.72999844328
3717.41499335863
2535.1550006913
3554.11499796063
3218.71499881148
3969.65999987349
2286.66999977455
1526.55999607593
1461.68999657035
3332.38000181317
3655.39500012016
1906.4650049067
2256.13499879837
1930.22499869578
1908.60999755934
1993.93499895808
1982.27499899268
2701.75999904238
1906.86499992013
3953.90499208495
2522.39000152983
3104.86000051536
1791.14000089793
2360.98499452323
3182.1949997507
1604.81000380218
1761.51499588322
3119.00000036135
3757.21999626234
3100.46500213444
2498.31000040169
3482.44000145048
2979.12000081874
3237.94499848783
1848.75999852642
2823.39500210807
2176.96999850744
1834.6100009568
2477.5649978295
2580.16999956057
3391.22000348195
2943.80000328273
2673.20999748842
3572.64000188559
2835.30499721877
3237.09500013851
2720.43000216037
2359.5500008408
3673.84999997169
2666.11000635475
1828.9249980934
3031.12000126214
2051.37500137772
3506.46999321756
5457.71500008367
3831.57000011858
4274.99500387767
2265.66999385133
3184.66499794275
2422.07999867262
3927.98500523786
2718.7449981533
2572.57500451431
2941.45499978587
3943.36499870382
3399.6049961485
3612.56499968376
2565.11500070104
1633.69000233771
1568.38499947451
2486.51499881223
4115.93000004534
4292.89499837672
4001.09000223433
3898.19500171565
3306.94500018517
3850.66499513574
2890.57999934815
2694.07499713823
1962.28999999107
3631.56499414518
1951.99999676272
3188.57999869809
2639.70000095665
4110.84000374749
2540.60500283539
3266.16499828175
4238.22000924032
2012.63000001945
2695.37999841012
3398.35999258235
1904.42500492558
2844.87500337139
2472.97000022233
2576.12499973737
1711.52000101283
3274.05500479601
2515.44499493274
3009.59999877727
2630.73000064655
1970.44499855861
2414.13000052609
3002.52999795182
2214.90999994217
3025.99000300094
2677.14000128023
3627.19000495225
2642.67500077561
2277.20000103116
3182.97500071488
2940.46000210848
2526.19499473646
3684.45000091987
3806.03999847546
2309.51500175521
1839.32999927178
2313.13500338793
3927.88500493407
2092.08000077563
5303.00500692986
2290.81499955617
5012.67999825627
3244.03499611467
2070.62999850838
2403.6549998112
2419.46499713697
3027.07500262186
2784.71999711543
3181.42999725044
2444.50499960035
2117.12000251375
2307.15500102378
4836.73999914527
2889.5100036636
1997.93000380695
3489.11499823257
2166.44500179775
2947.99000643194
1655.52999854088
2403.7649982851
2378.70999757326
4007.32499999087
2954.40500002354
2788.960001342
2757.16500065103
3154.10499714315
2801.65500086918
4436.47499914374
2692.89500010444
2764.25499882549
3083.51000006311
4403.4800020142
4254.58000403084
2161.24499740079
3213.69000010937
2528.93000203371
2014.4099957291
1608.77499343548
2907.60000085831
2536.87999694305
1920.61499609053
2413.03000087757
1802.91499995813
3263.18000089377
3235.85999910394
2262.54999998212
2155.05499902368
3297.76500336081
4221.24499919266
2600.03499971982
3406.17500167619
2963.02999996021
2866.09000074957
2316.90999891981
2693.31500236318
2879.12999776006
3501.78500595689
2540.70000178553
3262.51999669895
2343.7150041163
1062.00499887764
1646.74999382347
4113.3850037884
3474.94999888446
2614.76500043273
5275.76499871165
4089.54000037815
3052.58499414474
2174.29000002332
2742.46999819949
2249.45500057563
3082.40000400133
4273.32499897899
4514.0299989339
4589.22500096913
5216.70999937737
2050.23999589743
2295.3649999965
2351.15000443533
2610.88000059361
1847.92499936745
3109.15999988653
2911.67000468634
1794.78000103496
2166.79500023462
3135.74499859288
2437.39999893308
2130.1700000735
2722.53998978622
3165.97499507293
2514.46499472857
1934.27999370359
2891.34000103176
1668.68499987572
3553.62500248104
2011.57999747619
2669.70999735966
1375.32000107691
3266.16000653617
3767.55500172172
2877.25000040233
2548.42499671597
4963.12500998285
1713.77499473281
2148.34999961779
3710.12499794178
2940.01999644097
1917.52000017464
2789.45500217751
2832.02499724645
3809.9699969627
3356.09500288963
2937.87499790266
3593.92499978654
1549.96999502555
2387.64999559522
2672.78000930138
2688.41999943554
3433.77500167303
2581.24999780208
3428.42500409111
3471.98500116169
3228.67500061664
3325.4349927539
2360.44499747083
4039.22000115737
3577.32500407938
3069.19500058796
2195.25500016659
1640.65499959886
2560.7699965639
2120.93000084721
2743.83000331651
4832.59999769309
2490.68500202894
2070.57499814779
3058.08999759145
2544.65999644436
3296.84500201885
3629.11999858217
1880.91000287328
1390.6449990198
3725.8849985823
2568.73000386357
4415.48000174388
2716.90000461726
3334.81000450999
3898.52500112727
3840.4950068593
2736.44500083104
2288.64000620693
2367.48999945307
2675.11000007141
1492.84500004351
2647.28499938268
2725.54000206664
2042.01999816857
3381.61999709159
2128.83999685943
3021.330000652
2846.61999790277
2088.32500051707
2232.53000129573
5865.01499602478
3796.53000323847
3786.56000050716
1528.30500197411
2705.28500275919
1670.37999866158
2168.46499908715
1131.98999931663
4001.69000461791
2531.58499820903
2936.19499232061
2162.73000056995
2653.77499555983
1961.24999924004
3758.22500341572
3622.7250048779
2665.38500596269
2570.08000120521
3977.59000421502
3953.34999922663
2435.61999998987
1372.21000318229
2034.90500089526
1810.24999971129
3347.54500033706
4113.55999677628
1389.28499961272
1718.80000022613
3638.44500382245
2937.3600015454
2722.23999873176
3631.96500154529
5322.77000484988
2945.78499799967
2259.64500605315
3794.34500012081
4152.91000497574
4512.89499464631
1675.09500494227
2316.60499676247
3967.21500037634
3761.97499588816
2994.71000151336
4866.65499487397
2427.6549994275
3528.75499170646
3581.04999757186
2449.88499977067
3951.09000177949
5332.68000211334
3249.74499768391
4627.8399990811
2926.94500311837
2592.38999761268
3699.67499947979
3437.03500322253
3897.44000008825
4288.13500322402
2939.33000089973
2399.27500314638
2905.51999944728
1856.8249992691
2133.97499985248
2441.08000038564
2013.74000057578
2352.98000348732
2788.9949982632
4100.81000162847
3672.70000442863
2357.13000178151
3228.80498800799
2664.16500140354
1718.26999822352
2567.88999834657
1610.87500516698
2936.59499895945
3706.34999925282
2616.8550000228
1782.7900006976
2419.36999113671
2492.53999768198
4177.29499986954
2395.36499972641
2463.81000272962
2570.7899984445
2359.36999958381
2781.71500352374
2279.01500828005
2146.64999915659
2278.47500129091
2860.60001149075
1411.55999347195
4043.759999156
958.854998614639
1428.19499788372
2988.97000026703
2983.22000305075
3419.31499646604
2226.33499654755
2853.61000294704
3091.34499724521
3058.70499971922
2211.58500042802
3720.2099978663
2127.08999672905
2230.63499809057
2774.68000188842
4192.12500238605
4043.9399972707
5299.89999964472
2657.52499834029
3032.1200056076
2557.1999996379
2364.55999898538
2465.59000108903
2361.07500251755
1837.73999743164
2633.35999747086
3015.66499909991
2352.85999967996
5211.58999430947
1484.18999870121
2996.45000005001
2291.23999984562
3164.57499890402
2871.96500242781
3519.11999747157
1877.18999844044
1648.06000220776
1689.03500081156
2927.32499729097
2560.44500009157
2058.35499882698
3515.29001539806
2792.08000399545
3820.74000127055
4884.53500045836
2389.91999687743
1845.83000271395
3726.62499783933
2391.84000567347
4250.01500312425
2664.4000052698
3697.88000071049
1656.24000250734
1984.22000024607
1909.70500088111
5494.95999652229
3492.31999906152
2091.40499560279
4435.18500088633
3329.78999643587
2419.0149973603
2567.49000504892
4572.16000085138
2735.14500204101
3641.1400014481
1790.60000065714
1831.7050006818
2363.10499487445
1092.83000547253
2436.779999805
2773.11499867029
3630.51000011526
3398.61000134796
3312.30500173941
4261.2050018677
3719.71000657976
2379.45999816433
3026.50000739595
1209.45500071533
3152.90499985218
1988.59500116762
4760.32000255646
3535.43999782763
2817.04500203463
2811.86499832594
3678.55499903858
3178.165000204
2824.44500019029
2787.50499954447
3742.3300027065
2183.16500487342
3802.95000873518
2725.44499579072
3604.12000008672
2166.95000109015
3342.68499745056
3947.02999584749
3127.94500036538
2101.70500152931
2960.70999980345
2230.06000074535
1959.65999680234
3412.96000125632
4091.63500548713
2574.05000575166
3238.32000599802
2548.09499875503
2568.30999925546
3178.57999980077
3039.00000013411
2525.76000067964
2902.71000136808
3784.89000101388
2282.0200038515
2517.94500039984
2061.33999953419
3031.16999797523
2314.93000067212
2300.59499953594
2733.38499971479
3065.57499887375
2000.84500037134
2179.37499693548
5077.38500482589
1901.51500062644
4406.49499816447
2048.05999999121
2564.20000887103
2750.51999890804
3131.56499932893
3068.97500141128
3216
2556.78500690497
3157.99999856204
4999.23499634303
3806.92499981634
2857.39500025148
2558.75999937207
3980.7299961783
2675.64500090294
3065.05000221985
2738.61500075273
3856.77500060791
1937.42999554146
4581.86999865249
3977.06500007259
2946.74999614432
2575.00000068918
2390.01500125602
3212.7449974604
3192.41999966092
5199.34500107891
3105.40000078734
2249.05500126071
1996.68999983123
3892.08000044525
2508.2700018324
3568.70999944583
1185.02000198048
4048.99499958009
1912.34000243805
3650.80499962345
3264.29500120878
3013.40000102669
3098.50999919698
3532.66999688745
2135.06499770968
1994.85999543965
1398.09999956191
2546.88499840349
1426.76500074565
2432.58499222808
2765.290004462
2309.90499138832
2665.57499822974
3319.36000041725
4249.99500152469
2854.08499646559
2126.03500087559
4295.05500182509
2568.01000314951
2432.36999899708
2010.81500038691
4543.66500048153
3082.16999942157
3502.73000034504
4150.15000004973
3027.12000061618
3100.57500199229
4590.07000006735
2118.45499994978
3474.38499773992
1973.47499898728
3471.51499831304
3226.23999819742
3692.90499958396
2728.1199974902
2850.93498726678
3426.30000448599
3098.67000684887
3129.9450058043
2039.35999709368
2669.80499961227
3149.58499942906
2434.84500773251
4706.12000302784
2041.41000001939
3612.18000598624
2855.61000268348
1420.16500577331
2402.29500173777
3257.14000331052
3487.52499999478
3402.28499604762
3314.68499901277
3186.39999487749
3581.23500141688
3014.110000927
2811.51499593258
3122.61499649286
2619.02500072168
3103.29999824159
2401.4549999442
2231.35500119627
3016.88499908731
3118.0299995169
2170.16500313021
2995.96500245482
2562.58500044793
3512.27999859303
1990.76499862783
1640.86500710342
2690.59499879181
2591.1449992694
4213.44499866664
2877.30500490032
2690.03000048688
3738.42500199098
2580.35500569642
2483.47000142559
3221.05000230181
3464.59000071511
4308.61500104796
2520.24500022829
2721.50499646179
2307.53499859385
3369.95500196889
2929.47500078008
2854.38000365347
1678.96999647655
2380.01499316096
1591.2800000906
2846.25000016205
3353.14000033308
2226.90500069782
3476.66499986127
3356.94500222802
2559.84999936796
4691.59999915585
2518.22499772906
2307.39501034515
1473.1550016664
3201.28000099258
609.719999402761
2406.02499932051
2484.03999776393
2824.06000038609
3001.57500031544
3650.47999869508
3109.8250002861
2440.76999905333
3470.59499823512
2666.1899921326
4033.03999529965
3611.67500011995
3360.03000040608
2456.10500137135
2342.3949976936
1852.13500002027
2309.15499355271
4304.22499875911
1969.21000109613
2122.84000372048
2519.86500035506
2777.78000041842
1683.21999953873
3564.48000098765
3152.79499989073
3079.66000269353
2914.23500387743
2299.03499536775
1825.10000064224
3840.24999798089
3116.13500064611
2844.83499960043
1816.61999984086
4393.07499994338
2300.66499653459
1733.07500050962
1830.4600020647
2920.66000218317
2198.61999930814
3420.62500013039
2604.51499877498
2438.88000098616
2936.57500080019
4126.07999766339
3511.54000064172
1772.03499718651
3193.81500713434
2521.18500590324
2789.08000050485
2995.02999689989
3355.92999435961
4524.70999847725
2481.53500112146
3687.31000226922
2316.56500021252
3583.06999999224
2765.17999989539
2653.28499907721
3290.26500371285
2435.04499979317
2737.07500033826
2729.77000087872
3525.73500341922
3749.18000151822
2271.31000157713
2678.09000490047
3058.86000417918
2323.67500045174
2246.26999424398
2770.059996631
3392.3450008519
3160.42000040226
2711.12500179932
3523.03999534622
2361.89999851026
4485.58000130951
3778.44500072533
1248.3549978137
4573.714997462
2315.54500002414
4050.45499842148
1549.3950035125
3828.10499532241
3365.30499943998
2735.51499833912
3318.71500109136
3743.46999729611
2813.22000474669
3680.18500232915
2244.5999978222
2133.27500022575
2844.40500277421
2630.8749990873
2123.24000185728
2564.06000044197
1573.10000053048
2712.12999917753
3137.02000423148
2870.69500038773
2544.75000178861
1526.83500337414
2477.8649991625
3418.42000082135
2126.9900014326
3457.09499789169
4742.31500437576
3232.63500292599
2318.76499938965
1727.45999244694
3268.94999849424
2881.45999470539
3646.90500417165
3488.05500012264
2471.66000017524
1640.39500048012
5176.99500577897
3137.53999329451
3803.34500142653
3906.46000183374
2921.55500949919
2828.92000146583
2749.72499666736
2922.29500212986
2903.06000083685
1508.95999934524
2502.03999733925
1704.55999950273
1729.51499936031
3237.31000344921
2637.92500187084
3175.3449951075
1979.38500009477
3594.67499942984
3200.30500112008
2059.04499959201
2874.71499883197
3859.56000013044
4245.74500224832
3270.38500461751
3621.62999676401
3556.6950005088
3394.71999810636
4091.99499759078
3143.40998953581
2190.80999958515
2764.02500349283
4969.37500169314
3205.60499753989
3356.76999930479
2423.94999977108
2640.49000076577
2802.07999650482
2583.67000190914
3099.65999552608
2596.91499964893
2336.10000701062
3861.75499987788
1693.48499701545
2169.12499934435
3162.82499110326
3610.15000048466
2713.72499284055
2757.3000039719
3160.48500154726
2725.98999992013
2674.84501264244
1877.94499945641
2253.26999958232
3189.09999922849
1961.79000669718
1557.37000530586
2125.5149945505
3811.53000048501
2814
4167.33999746665
2615.07000659127
1265.76999946684
2413.29999995977
1922.95500187576
2014.48999988288
2920.58500168566
3211.40500188619
2709.87000375614
1519.07999993302
4325.0150013105
1870.24499951862
3531.88000011211
3370.23500073329
2860.63499629288
4073.89499852061
2695.20999932103
2751.97500114457
3163.76999832629
3250.91499986872
3118.41499924473
2864.1350014098
3424.06999574462
3005.40000277013
2339.24999981374
2681.81500021461
1425.04499999899
1959.31999813393
4159.91000109864
3194.09499945352
3270.52500038501
3312.91000300692
4422.93999440968
2840.6049944479
2666.48499313416
2096.93500706181
3466.41999440081
2931.23000525683
3397.51499371603
3896.21000192128
3462.93500409741
2242.19999602935
1605.26000201888
1941.64500623941
1865.37999892293
4238.91000048444
3432.2149994229
2537.24499587901
1645.71999311494
2368.3550022128
2043.22499991581
2516.13000025041
6900.73499976099
2150.7049988322
3035.43500166223
3894.73000135459
4962.91000081971
3477.71999337524
2273.74999965308
3352.40999896824
2907.31999975629
1649.36500388058
2768.67500009947
1733.29000067338
2905.74499986321
3790.76000004201
2646.25499916077
2529.13500100374
2422.72999962047
4772.09000513144
3355.51999676414
3260.73499450902
1508.02000313252
3323.03999986127
2472.51000048593
2475.60000092318
3019.12500295788
2293.89499713047
3002.84000003245
3873.195001157
1156.81000012159
1425.28000174463
1780.23999865446
3793.15999593586
3638.56000097096
3602.86999687552
3139.27000048943
3009.35500457266
2879.49499434046
2873.22499866225
3089.82999688713
3629.00000026636
2377.33000640804
4122.09500263198
1190.96500017494
2750.53499521362
4989.02999460697
2794.96500052139
2418.21499262936
3326.97000028938
3696.69000504538
1657.050001394
2982.79999659583
2759.23499992862
3374.2849977476
3332.10000315309
3568.2649965398
2880.87500261515
2065.68999911472
3745.42499820702
1643.06000082195
1852.46000289544
2464.3050031513
1467.93500190601
2030.3999999091
2448.41499867663
2775.50499931909
1159.97999954037
5250.75499625271
3252.99500131235
1531.1650006976
3363.56000020355
2316.17999899201
1989.06500044279
2101.45500649698
2157.0649982777
2211.36499719322
2709.68499804847
3146.27000298537
2776.68000087142
3819.16500239726
3478.85999989882
3153.71499979123
2645.4000008814
2513.9850031808
3529.7800010331
2001.75500293821
1415.10500254668
3003.48999809474
3432.9449936375
3447.52499836683
2375.80999877304
3546.90999688953
3220.86999687552
3021.93500013929
3506.88499899209
2803.14000060968
3139.44499948621
2135.12500139326
3700.8899985794
3422.61000064388
3298.76499912515
3776.69000166655
2037.36499726027
2850.11999857728
4955.54500107467
2990.51999906264
1718.25999929011
2361.7449971661
4079.36999836192
3461.60499950871
2038.49500052142
2532.83499809355
3498.6900042512
4148.67999892286
2494.6149978973
2488.40500117466
2653.03500060225
2360.2949987771
1763.39499667659
3428.28999821469
3426.37499587517
3983.18000286259
2594.11000267789
2732.41500093602
2303.5649991259
4107.26000001281
2092.44000278972
3209.87500068918
3365.35000124882
3098.62999839708
3088.8299994152
1146.86499410123
2111.54999943078
1709.82000339869
2348.63000290468
3444.2599918507
1919.02999763563
2774.81999797188
2384.43999990076
3447.76000388339
2223.41000202671
1430.9700003108
2762.31999625266
2022.13500070106
3017.86999979615
2996.06499506533
3579.4699970372
2087.68999965116
3293.30499790236
2618.46000474133
1973.79000204394
1548.85499739647
2843.17499968689
3899.43499795068
3639.12999685109
2745.18500099331
3242.50499586947
4139.10999756679
2549.0450007692
2965.19000035478
2272.92999882996
3111.81999776792
3332.91000261717
2183.10500042606
2135.5349995906
2708.49500325508
2327.42499573529
2495.63499598391
2648.36000001058
4322.14000652917
2507.65999936778
3545.07500707265
1812.82000203431
4194.07499955123
2877.22999995761
2928.87000647187
3153.66999761201
4338.99999377597
3407.2900037989
2677.94999924302
3588.73499917705
2613.26000065356
3560.39499983937
2376.57500090389
3025.26500255056
2560.72000019066
2967.47999860346
3270.11000249162
2271.27000253834
2819.42999983206
4267.45999546815
2234.70500122663
3980.17999845836
2132.62500045821
2835.94000192732
3218.66999851912
1957.4249972254
2078.45000262745
1953.85999286547
2605.99499653326
2021.59001073427
2058.77999914438
3466.44000191987
2387.11000084563
3046.58499567211
4029.12499910221
2466.95500374772
2930.45499909297
4405.00500316313
3294.51999925985
2394.63500044355
3100.37499824725
2916.01499763876
2150.37499975786
2664.06000066362
2663.89500045404
2003.07500018179
2839.19999953452
2190.81000270694
3606.40499507071
2422.47000043839
2965.3200010797
3629.16999911517
2745.33500826731
3507.1899988465
2340.34499951173
2600.29499947757
3815.07999822497
2335.35999973014
2797.29000124335
1813.10000379384
3004.40000493731
1217.05999973416
2308.57500101626
1741.48500136216
2030.19499827549
2944.67500094511
2392.97500051744
2607.19000666542
3727.26499960106
3201.74000162631
3747.79000042006
2892.54499910772
3154.04000052996
4007.8499997817
2589.11499946006
2229.98000677675
4061.55000115931
2121.29999913462
2005.31000015419
1707.62999751419
3330.83499883115
3239.78500148281
2271.86499905214
2388.20000023022
2837.85499767959
2915.34499889426
2573.19999750378
4593.49500081316
2297.45499827154
3848.22500142455
3232.75000344403
3326.78000242729
2479.45999900438
2799.56999934406
1725.08500202
3106.89500413463
2731.60999778472
2446.69999832474
2275.7150010094
1592.46999291889
3071.6299991589
3715.81999373436
1996.94499681145
4135.95999469142
1708.94499952253
3327.37499634223
3254.14999432489
4151.41999980062
2868.7850003019
1909.7399877049
4093.95499942731
1965.45999815688
3213.75499905087
5657.70999942068
1015.79499956593
3583.13500596955
2463.78499980643
3552.54499776289
2980.20000086958
3060.63499998301
3583.91499977
3490.80500228144
2597.26500004344
2810.78500860929
2098.47999942303
2658.77000181377
2650.2800050769
1620.56499808398
2341.07500097901
3610.0149968341
2450.19500193093
1585.13500023261
3412.2300008703
2929.77999738045
3427.98999952525
2751.40499934833
3808.96999978088
3498.83000294864
2490.75500125252
3331.11499730987
1991.44498796016
1715.05500004254
3150.13999870699
4569.35999930277
2764.77000126243
2700.41999782808
2474.62500924617
2462.42499808222
3035.79999871179
2902.82500314713
3042.25500021805
4267.80499890912
2756.10499989241
2782.03999495227
2244.84499670379
3615.2950039003
2835.1149988547
2919.18500944856
2256.80000008829
3315.96999767981
1254.13999989629
2048.16000129154
2785.325001169
2207.32500080392
4263.22999867052
4050.24500349956
1915.0500049917
3671.6549936235
1846.42000110354
1994.54499145597
3377.03000053391
3695.37000025436
2615.62499846518
3004.33999917656
1816.26500090584
849.729995809495
3768.35000209371
2932.09999995679
2563.60000158567
2552.42500052787
2903.85500059556
3502.01500220969
3713.46499895677
3183.324992151
3678.62499124743
4097.35999906808
2838.29999955371
2778.18000000343
2095.75000008754
1700.60500094295
1591.04000455141
3299.17000078521
3822.39000581391
3912.9099954078
2999.16999863042
2423.09999848343
3505.439998243
3779.44499270804
2759.41500253603
3686.7450021226
3693.91999546066
3559.60999392904
2647.71000199579
4416.50999785843
2956.73000058043
2536.82000297992
2281.20499826968
3092.07999878377
2739.65499877371
3186.04500396922
3114.42999957595
4156.20999951969
2003.17499761283
4440.81999850646
3148.48999556294
2411.94500033138
1421.53500089794
3853.85000006016
3511.59999801219
3076.97000006028
2897.17999713495
3303.8800021708
3229.38499931246
2957.83499748912
4687.95500126854
3192.39500022493
2690.35500346869
1956.20499735139
4897.42000086745
1668.74999985786
5234.60499986215
4111.62500055818
2412.47000290765
2409.73000013083
3437.65999868303
1860.96500044689
2376.11999995168
2822.22500177473
2958.70499917306
2378.09000432864
2847.16999627464
2694.53999908268
2360.79500076175
3192.51499882713
2712.7399959825
3581.49999704119
1722.68000060692
5201.43500209134
1845.54000141472
2784.57999699749
4085.7750027068
3021.22500269115
2173.499995891
2947.34000079706
2467.54499651864
1670.00999998674
2953.56500240229
3367.75000030361
2227.14500229806
2236.49999635667
2602.35999767203
4180.93500600196
4622.50999929011
1602.54999848199
2802.69999936223
3321.5350022912
4048.62000110745
3281.11999939848
2968.67000094429
3460.50999881793
2522.46000155807
3717.41000192519
3714.67999522015
3856.72500097472
3135.58500072174
2220.54000031995
1525.04500086699
2452.96001489833
4512.2300039879
2158.96000191569
819.444995919243
2258.67999352515
5078.01499740034
1503.4399979189
3432.71000065655
3376.94000167493
2687.4050026089
3611.27999754
2862.40499648452
2345.02500058772
4196.69499107415
2957.39500011131
3020.75000361726
3082.72499242611
2358.74500295892
2714.85999663547
2531.41500033438
2716.11500220001
2185.52500412613
1820.57000101358
3156.13500094414
3442.30499898829
3689.44500239287
2840.12499910221
2883.45500136912
3627.15499527752
2787.59500013851
1888.52000251785
2244.12499958463
3698.57498692721
3767.86500268802
1818.97999715805
2613.93999650702
2091.72000046959
3556.81000088155
3172.1049975343
2541.32000039751
2180.57000471745
2553.3800011361
4444.79999506695
2742.62500045449
2552.02000068128
2714.45999853313
2555.51000090316
3045.92000052705
2519.5450027436
5356.74999288423
2714.92499984428
2052.53499991633
3000.93500045314
3789.39000038803
2252.07499932684
2129.26499836147
2398.42500297818
2041.83000038564
3185.95499417931
1907.01000159979
2970.36500085518
2253.91499928758
2296.83499872871
3763.03500364162
4124.20999953244
1464.61000150256
3364.07499842718
3777.49500071164
4235.49500074238
3059.06500658393
3037.11499649659
2894.38999634515
1876.04499408416
2422.07000015303
3413.12499599787
3385.94499612506
2904.17499643797
4285.53500750475
3582.14999738801
2901.11000399664
2882.27499970794
3362.96500015026
2425.10999843106
3914.35000144341
2680.2200007271
2734.60000108555
1898.88500167429
2975.67499888828
3735.54999680188
4141.40999062383
2200.63500402868
4321.82999811694
4006.2699987907
3377.37999352906
2578.34000029787
2516.39500103518
2580.31499967352
3188.82999973372
3467.40000227094
3110.7900024578
1710.06499942672
2656.25999999605
2220.15499798907
2227.77499917522
5659.58000298962
2886.10000135005
2458.21500092
3513.23499687761
1533.20499082841
2978.03999837954
1248.88499970082
3167.83500586473
2771.72000167178
3717.74999451265
2501.94499782566
2961.09499914199
2321.60499407569
2273.11999933422
3024.57499779016
4862.1249981951
3793.70999998506
3052.46499912813
2124.98499948718
5010.46999934595
2733.21499878247
3935.18500235491
3574.15499609709
4276.62999749774
4251.32499736175
2329.8400015682
2797.97500298359
2969.1499985056
1933.48001017421
2379.79500264302
2419.44499638677
2327.82000043336
3073.04999630153
3332.5849987343
1195.09999880195
2904.97500140965
3155.59499914944
3833.2749975094
1232.98000258394
4230.89000182319
3245.49000015855
3268.18999996409
4177.70500030927
3198.18500106409
3088.12999709079
3320.89000340237
1744.86500000209
2139.62500014529
3091.76999926288
2011.63999341801
2360.54500108585
3448.76999098063
2768.77000177652
3654.07500015944
3089.20500402339
2340.44000056945
2293.34999801405
2278.41500037909
2181.41500083008
2482.8050036286
3798.12499901652
4370.59499570774
3011.67499826406
2875.935000889
3452.48499533162
1636.75000262051
2061.50999890268
2816.96500100382
3558.18500630558
3302.33500471083
2452.86500164308
2250.52499784841
2765.16000695215
3540.09499444626
2537.2350024716
2332.08000042662
4141.84499999695
2931.50000435207
3814.68500688486
3289.13499670476
2826.73999946867
3661.58499997482
2042.84000657499
3882.0200022608
4253.00000618957
2713.24999582721
2678.14500070736
2322.83500268683
2493.22499980778
3859.69999955781
3495.52499856334
2587.20999581181
1653.58500044048
3439.47999818623
4028.54500819184
3929.03999669477
2409.23499891907
3048.99499353813
1848.35500121117
3859.02000121959
1581.17000114918
2216.65500027686
1994.37000100687
1836.62999742944
3365.22500202805
2603.61999294534
3123.58000213094
1807.36999767646
1803.70999985188
2315.10000210442
2138.05500441696
2417.21500012843
2389.32999778027
2169.00000288337
1876.45999289304
3739.56499902159
3875.46000205074
2959.02499777079
1270.60999943502
2345.30000146013
2401.59499840671
1816.02999986615
2613.9049991034
2756.90500118257
3865.96999883212
3722.76500553731
3623.09999536537
2949.13999610022
3146.29000455246
3024.7550018765
3563.23000228032
1557.21999927983
2244.32499991357
2934.9549972564
3543.8350036107
3618.43500475062
2367.34500085312
2205.72499181516
4664.36499562487
2957.5249950178
1962.35500244424
3542.13999995217
2628.42999983206
2941.15499596484
3045.86499987356
2899.33999916539
4552.13000545651
3909.71499959752
2614.10499847494
2349.10500163957
2582.40999898314
4445.97500534728
2413.87999664745
3279.34999774769
1252.01000044495
2608.6700004423
3415.4700041851
2651.27999838907
4961.35000425205
1777.60500135273
2839.62500035507
2123.48499929532
3591.50499945134
2564.16499864869
2966.92000415735
2228.2200042177
3300.78000125289
3800.49999745563
4686.02000340074
3469.76500215754
3625.21999833174
2343.20000277087
4510.59999999404
3260.6450023409
2161.31499923393
4137.01501355041
2670.75000013411
2218.7850015834
2350.2299981378
2619.69499846548
1976.5200062301
4572.48999996483
4052.09999696584
4137.44500272162
2642.00000104122
3200.88499933761
2952.01499937475
2444.29000001401
1569.46499958634
1153.69000210613
1949.63500060886
4245.34500272572
2554.729999654
3553.1400010474
1712.84500032105
2352.36500171042
2480.98999584094
3088.54499074165
2121.47999522928
3473.33999911393
3142.88499612734
2289.22999974899
2373.19500190206
3227.70000096597
2417.1400019154
4092.97999595106
3256.19499928993
5713.83499884233
3440.98499913514
2604.74000107497
2672.66500111297
2280.28499919176
3853.43000745773
2920.82000431418
2678.87501025386
3590.17500111554
3051.61999915354
2756.87499355804
2029.99000541866
3342.24500146508
2521.38499770733
3540.43000093941
2752.25999831781
2936.73499798449
2267.28999943379
2785.22999968519
2892.22999582207
1712.34499938414
2915.44500049515
3603.99499736913
2689.58000015724
2643.16499949247
4500.49999947846
4607.65999796242
2770.82500297576
2393.59499472007
2022.97000150755
4410.34499356896
2442.53499903809
2631.29999308661
2815.99999482371
2276.56499937456
4459.89999634214
2497.51498685684
4360.35500050662
2261.88000063598
2924.14500524942
3025.07999972627
2750.22000276297
4376.91999416612
2854.97000322375
3258.65999914706
1890.31999990437
2116.06000277214
2768.77499871468
2472.96500745416
2454.2400039807
3363.56999720645
2281.47999977507
2757.08500178065
3367.82499782369
2391.48500313447
2002.31499839947
3172.40000157803
1996.18999671936
2776.75499972084
2878.03500121878
3088.795000121
4119.72999875247
2961.14999662526
3696.07499580458
2874.31499964744
3720.84499058872
1761.10000438057
2395.46500104605
3670.7099943161
3627.99999810755
2522.42000390589
2662.05999688432
1238.90500293789
2638.1999989897
3239.67500114813
4796.44500346357
3358.93999578804
2458.50999971852
3066.45500138914
2719.20999713987
2437.82500000205
2432.67499916194
2535.94000160042
3839.76999535691
3004.02999714529
2550.00000044145
3609.51499660872
3753.44000149705
3500.52000091597
3011.24000417627
3045.56999837048
2651.49499414116
2616.27500040329
2926.75500128511
2678.88499872992
2162.8450035695
2195.43499500304
2192.81000345852
3435.61000052094
2842.48999226373
1838.93499806523
2057.64500031588
2792.19999695523
2321.05000049248
2681.88000156029
2942.23000032455
1073.09499998577
2539.61000169395
3611.47499766387
2637.17000005767
2590.55500430055
4537.27500232216
1902.28499505669
2811.85999749601
4351.66499422351
3168.07499990985
2819.86000017077
1835.11999556795
2336.42999878153
2079.4650004264
2205.17999982089
3041.49000174552
3262.56999917142
2907.83000106364
1929.73500182293
2181.2649977915
2814.24499442894
3306.63000015169
3074.63000064436
4265.58500057273
1678.1549911676
2914.28000158258
1815.37000139058
2789.53000004217
2565.2749979053
2424.61000209488
1530.92999428138
2314.09000026993
3081.35000038706
3495.22500372585
1508.87999797799
2589.14499675483
4784.91500013322
2831.71000198741
2915.19999976456
3523.65000387686
1791.03499981528
2278.73999807052
3730.93500707671
3326.05500949919
3679.00999191683
3838.1699987282
4171.09000335122
2389.79500036687
2300.81500202045
2150.14999928325
2374.53500452172
2554.70000038669
2366.25500389934
2688.19499968179
3743.66500001214
3461.6299996078
3762.65000499785
2044.2550020311
2068.41000071168
2898.24500400387
3029.55499822396
2539.6900024889
2570.82499711076
3406.50499769486
2598.15500427969
2202.93999907142
1940.12499930384
3483.54499915615
1412.62000032421
3227.28499284177
3334.26499314723
2075.77499427274
3013.0950043276
2277.07499413192
3191.20500068355
2468.61500162259
1575.53999652527
2941.37500153086
2382.90500302054
2530.01000071317
4143.02999536868
2214.77999877743
3056.72500030696
2254.39999967255
2016.28499618918
3587.18499917025
2454.55500008911
1682.38499981165
2039.66999905556
3335.24000301957
4563.63999966532
2193.62499798089
3356.49500091374
3654.9500053823
3748.86499954201
2451.10500031337
2370.39999785181
3029.85500122979
1672.8349981904
4724.64500291459
1749.63999802619
1984.06500123441
2563.72999671474
3341.53000346571
2363.32000727206
2597.8350006789
3492.01499660918
4133.46000227332
2291.23500505835
3596.13500473369
3340.88000517152
2964.44999724068
4513.6099989377
3879.27500142716
2275.62499282323
1740.58500062581
2835.49999678368
3515.71500278823
3409.31499652099
3831.27500347421
2743.67499738652
3699.27499636076
2742.52000238746
2929.37500107475
2214.64000386745
2604.90000063181
2398.30499514192
3279.81000182405
2950.59001063555
3205.8900044756
3896.35499062762
4177.70499949902
2458.25000233948
1916.69499929063
2229.02999925986
3368.25500154798
2742.03000072017
3336.08000355959
1804.05999797955
2846.87499971001
3349.48500544266
2758.71999794245
2488.11999839917
1917.71500016376
3298.67999942694
4122.60000346415
1653.8050015904
3415.26500067767
2169.07499970496
2615.97000156157
3015.42999777943
2896.62999701872
4712.8800016921
6191.61999952979
3758.3099994557
2185.96999934316
3189.50999782979
2854.02000002563
2749.08999957889
1922.53500472568
3279.70000102092
2051.08999900753
2568.85999970417
3658.849998625
3173.98999966122
1967.53000402451
3558.62499945797
2162.09000197053
2461.50000007637
1621.905003525
2223.00499972887
3077.04499648721
2000.335001281
3731.81500186399
3303.99499599636
1923.79999698699
2123.55500076618
2598.97999832407
3736.37000037357
2786.96500184014
3671.81500394223
1766.08499677107
2110.99500320788
1389.89000022164
3374.00499844109
2882.77000008151
2678.6099957861
3031.13500068709
3615.3549952358
1609.55500079691
2036.64500074368
5082.28000574023
3227.23500225437
2645.98500122316
3247.7500012517
2497.16000230517
2607.47999792814
3263.32499125972
3819.02999744657
4735.38000045842
3645.14000146836
2634.65499558719
2372.29999995977
2273.99000089243
3455.94499464892
3319.90000070259
3000.87999925856
2850.51499217004
2580.42499857396
2871.5400003437
2198.24000168033
3265.5649988493
1812.71499885185
3483.6300013185
2418.52000056952
4641.71999814361
3518.33000459374
3655.02999665588
2387.2450037587
1721.2700002268
4235.70499597554
3647.9399999287
3073.50000124611
2305.60000015795
2460.18001021445
4156.47000680957
4405.55999468639
2456.31500148401
3149.99000004679
2127.03500177898
4507.96500788536
4134.38999889791
2886.6049953755
3519.64499985753
2453.75499671325
2916.23000124842
2666.39499485353
1840.1099999398
2857.46500221733
1840.67000032403
5209.6799993664
2791.65999742225
3911.67500101775
1183.85000136867
2413.71499612182
2273.15999839827
2530.27999889804
2569.71999954805
3199.47999929078
3469.71999775432
3824.67500072345
3856.28499652265
2390.20000417903
2254.95499965781
1267.2099994868
3185.52000070177
3022.4900009837
3657.3700031396
3581.79500328656
4465.57999826223
2430.44999691099
2491.6400013864
3614.37000070885
3004.81000260962
2675.24000432342
4137.45499085262
3286.20000239764
1809
2250.18499925733
2886.25999854878
3046.50500035845
3008.64500318468
3147.9900001511
2643.39000070095
3977.9349994408
2182.90999723226
1771.87999946997
4278.07501035184
3724.47998691956
3848.5750030335
2307.19499942102
4902.21999143995
5060.67499303314
2838.34499279223
1328.03000216995
3897.69500187971
3678.13000084274
2510.52000242099
2835.56500145048
2160.07499840794
2203.72500505671
3659.66500039026
3499.21000243176
2234.90000039712
2598.08499872684
2853.32000085898
1691.88999343445
1949.56999743916
3173.8699995447
2155.52000187337
3570.69000288146
2549.01000336814
2012.28500020783
2968.07000602409
4447.4300004188
2166.33499982208
2618.71499957889
1637.88999623526
3339.18999703974
2040.17500204965
3009.12000187673
2685.7549999617
3224.73999698088
4386.21499900892
2572.91000583884
2697.41500053275
2536.06999609247
2338.7900099121
2056.25999652734
2956.529998702
3284.32499963231
2661.54500117712
3887.58500285074
5142.67499915138
3039.47000294551
2197.7200039262
3832.07000481244
3551.50499704387
2370.27999646589
3321.35999955982
2269.7550001964
2225.15999486181
3369.19999852031
2490.13499682769
1505.46000017971
2983.47999961488
2047.44000133313
2671.75000081211
4581.0349966865
2242.73499637097
2351.76499865949
1044.710000135
3090.44000054151
3113.57499914989
2565.3950000045
4187.98499966413
2330.64499947615
2955.08999828622
4403.99999474408
3174.29999922402
2985.57500339858
2137.45999856945
2041.32000008691
2607.01999626122
2449.41499658162
3335.65000217035
2290.05500192381
3053.67499532551
3195.22999277525
3478.1849946701
2576.97000207752
2159.48500091955
2025.20499849319
2786.35499454231
3053.08000041824
2610.99499565363
2931.17999493191
2416.44000256248
5820.72499728622
2358.84000209346
3043.15999996662
2723.0550044477
3227.61000030208
3718.51499852352
1918.78501009848
2936.79499973357
2487.90499943122
1825.16500059888
2261.7650003247
1984.75499652326
1569.90499960445
2726.40000199736
2914.29499741457
1863.76000425965
3567.01499811187
2668.63500243053
5186.60500185331
2507.74499749765
2760.28000285168
2651.92999937129
2389.75999771617
3913.41500140354
3095.81999851763
2416.80000000261
3833.25499947742
2329.6549970482
4452.48499002494
2029.78999807686
3928.55500035296
2182.67500849813
2222.08500238752
2362.18499884257
2364.28499958292
2045.98000037204
1888.26000225917
2596.48999876902
2366.26500164717
1317.7349960506
2909.95500337798
1866.86499950942
2213.55999873951
2186.5300028169
2244.40500182286
2505.62999985367
3740.52499767207
2900.16499823891
1952.47500207275
2552.07499996386
2383.19999858458
4461.8600019291
3097.42500131112
3231.2650099108
3632.9250016883
3430.98999960162
4242.68998911651
3087.21499837935
3498.83000241872
1660.14499955764
3613.95499643945
2773.61999892979
1737.43500392884
4013.37500145659
2227.29499942809
2701.50999864005
4924.85000019707
3485.23999576271
2942.16499675438
2373.1499996935
2169.28499390557
1855.84500272851
3910.11000230163
2441.50500025693
2513.56499907808
2563.53000467271
2523.2350002639
3191.6849996302
2698.26500393078
1541.22999800742
2086.60500061419
2084.76499958383
4463.7149994839
2390.20000386052
3942.8750030201
4680.73000213876
3701.38499850035
2699.42000040691
3418.09999919683
3530.74499938576
1323.19499816746
2062.39999590442
3746.13499649055
2307.07500103442
1969.93500038236
3430.70000033022
3652.7700024154
2043.05999995768
3309.07999970391
3473.86499890313
2859.854998108
1933.09500095993
2748.63500062376
3336.88499788009
2403.00999181205
3050.02499301988
3328.3200043994
3194.00500039756
2324.15000189375
4289.34000840131
4203.47999931499
2955.40999968164
2673.13000267581
2826.29499622528
3318.67000086606
3974.70000160299
2260.19000024535
3297.55999977887
2662.52499856305
1759.27500399947
2806.28499690443
3066.32000345737
2765.08000046387
4148.84499543533
3292.14999836683
2401.69499946199
2816.65999556333
4006.58500141418
2340.89000067115
3204.91999865882
4455.28000314254
2235.79000267573
3317.25500293821
2341.91999468207
3717.06500152498
2664.11499940185
1424.94500127435
2468.03500317503
3979.04999715835
2724.02499374561
2634.85499913804
3483.47999714315
2953.65500660409
1094.42000222951
2207.97499682009
2697.46999556199
1675.93499938399
2013.1399988234
1946.45999864303
2299.54000039212
3543.73000029987
2518.90999780968
3119.32999532484
3016.97499891743
2479.15000069328
2982.71000202745
1944.46999958204
2775.97500124015
3174.09999550506
2312.03000233695
2256.68500073999
4542.72000216506
2520.21499733254
2338.82499588281
2699.17000159342
2873.36499998905
1865.78000660986
3661.38999901898
2472.13499781815
2466.42499677403
3805.50000303611
3673.52500111982
1247.51499961317
2374.37499856888
1114.74500266463
3024.16499377601
3003.2349995859
3048.14999782993
4824.15000161715
3029.83000140637
2058.30999928899
2894.11999867111
2463.93000381067
2235.11499938369
1992.7900028713
4550.38999543339
2557.29999870635
3566.785000287
2636.27500049397
3939.2900030911
2398.69500389695
5096.7999984597
2276.85999499401
3136.27500262856
2530.93500385061
2003.65999989212
3100.15999114886
2849.33500013128
3611.93999760598
2805.2600004226
2890.86000252911
2924.86500099627
2647.90000255406
2187.04500139132
3449.63499395084
3128.96499570087
1785.3000026966
3098.54999295995
3933.40999874449
3345.03999948502
2092.01500759646
3171.0900007505
2266.66998886815
3365.26999717951
2722.01000053063
5354.61499334872
2807.44000235945
3243.65999878198
4094.25999905169
2306.74000017485
2038.73999770099
2490.6900008861
3107.18999869004
1624.38499733061
1996.81999946386
2552.6700033173
2741.57500007155
2837.99999754131
2472.13999911398
3203.50499837846
3116.38500040863
3184.16499878094
2811.95500127785
2911.54499424342
3471.34500355646
2255.03000151739
2186.95499299653
3156.42500287853
2593.01500247302
3603.80500149727
2064.74999535084
4525.69999881089
3332.35999658331
2769.97500026971
2506.07499927655
956.159999255091
4034.58499868773
2850.86499947729
3089.36999915913
3979.6999951778
2512.55500129052
3087.95000190847
2054.15000050701
1466.44500165805
2795.00500372238
3154.15499733854
2809.60000004806
2093.77500103787
2493.15999609395
2848.17500020727
3344.0100029998
2379.72999558286
2000.22500636429
2943.56999809295
2761.49000019208
2506.33000145853
3187.98000023607
3166.8699998688
2051.68998655677
3069.58999981856
2524.85500149371
2526.58999551646
1995.99499764666
3021.71499923244
2107.32499806109
4760.17000105791
3594.85999908298
4116.75999912806
3307.34000238124
2441.03499941435
3740.94500234164
2982.3799983561
2864.95000085421
2922.68998982757
2539.66999892623
3524.12000002339
3521.43000108935
3731.65500855446
2529.43500027061
2605.76999992505
1349.66999787092
1956.75000487268
2007.22000631224
3726.79000112787
2964.01999729872
3561.01500138734
1811.83499350492
1812.17999946885
2510.50499561429
1186.66500242054
1574.68500005896
3217.37000090512
3058.55500224279
2151.65000049025
3627.89499916614
3102.8200002058
2534.66499908455
4174.36000122502
1868.52999993041
2738.45499938913
4165.06000514235
1711.62500035018
2672.83500444703
2802.61000043899
2803.49499978218
1416.08999742311
3416.00000002421
1201.319997821
2622.79500128154
3324.36000103317
2328.98499790579
2441.35999855306
3279.04999086447
1694.8850003751
1658.41999980807
3548.09000058472
2928.2849997934
2772.12500222772
2177.21999768727
1407.99999898675
1897.31500016712
4065.59999605268
3916.25499944948
3206.30500097573
3065.48500309279
3808.35999968462
3470.78500919789
5006.21499882638
3727.20999578573
4183.82499376684
1489.21500254422
1962.08999937586
3452.03999967873
2368.99000181258
3642.35500026681
3553.04500295161
3042.55499695987
3330.27500681393
2773.89499941634
3003.51500040665
2618.90000407491
2362.95000112336
3899.44999996002
4503.61499630287
2863.39000066021
1955.30000180565
2949.71500158496
2633.12999988347
3795.91500510462
1888.42999348417
4578.20499782916
3178.52499917522
1947.28499035165
3077.52000750601
1728.15499994159
2527.09499998391
2435.13499932736
2569.09000112861
2981.68999698199
2023.54999962077
1679.64000134356
3129.2550011985
2643.17999474704
3223.19999486767
2059.98999877088
2461.72999792546
3698.38999712467
2128.89500363171
2157.12500030547
2115.81500354689
1331.85000293702
4186.06999772787
3000.77500375174
3787.93999964869
3285.45499933232
3586.10499464907
2594.75000424962
2871.58000349626
2614.25499930233
3273.9349973239
2449.15999796987
2632.47499975283
3148.04000440985
2436.17500050925
3389.74000171199
6904.55500408635
3397.69499585521
2242.2649967155
3032.93000348029
2013.13999826275
3054.35999744944
3034.13499880151
2014.71999727562
2106.24500055611
2628.29999765009
3001.38000571728
3257.04500131743
4395.05000093486
2841.37000076473
3134.59999946132
2749.80499903206
2881.11500259861
2332.62999981176
5496.7299959762
2947.0
2427.03999961168
3138.77500174753
3091.18000521883
3077.24999764562
2174.03999781422
3578.31500140647
3845.61000535637
2737.90999862552
3165.62000421807
2648.91000025894
2660.85499924701
1885.464999686
3059.56000087038
3947.98499910953
2831.79500037432
2254.7050002832
3049.52000018768
3000.48999915598
1763.83000217378
2467.23000542819
4154.32000188716
2290.27999515459
1851.96500713541
3278.71499581449
3147.71000193059
4517.30000206549
1318.88999713957
4432.85999749228
3012.62500094902
3651.42500353171
3060.28000202822
3505.37499610707
2821.22499720752
2812.41000241227
3636.40000147047
1280.12999797775
2575.9000001289
2290.69999920204
3125.60499698669
3844.82499945536
3943.52500025008
3525.36000397371
794.835000510648
2736.82500748336
2930.07499875128
3142.11999998614
2469.95500096306
3317.65999959037
1110.70000003092
2372.23499967158
2285.22999721766
3275.09999889135
3619.26999364048
2406.6649989374
3395.53499943018
3999.56500420347
2984.9200014919
3035.74999893084
2549.98000184447
3602.51999369822
1851.78499979092
2414.68000387028
3220.56999989599
2900.80499933008
2211.80999987572
1994.56500087678
2637.72999425046
2600.52499963762
2601.79000002332
3786.58499860391
2707.07999242097
2559.81500112079
3666.02000075381
3690.73000058904
2247.58500514732
2511.08499758504
644.10500000231
3800.00000083819
1741.7049953416
4430.0150029622
3971.03000367805
3727.09999707341
1725.08499933407
2167.02500019222
2167.67499701679
1074.61499820091
2877.54000249878
2023.08000073954
2862.10500273108
4227.87499847263
2692.80000027455
2332.85499721905
2324.78500206373
2818.57500711828
2859.25499898195
2264.58000229206
2997.77499973774
1964.69499884592
2545.97500206716
4076.2299987115
3485.96500076354
3819.02999950014
3492.5450036265
1971.24500254961
4284.34500359371
3568.53999395575
3191.54000382125
3828.82500224374
2705.45499332622
2629.95999321714
2326.83999913931
4706.02000215091
3445.99999706447
4530.09499984328
3442.44499932043
4463.00499916193
4810.4849994822
1937.32000035886
2126.36999812722
2633.31999590248
3210.64000281319
2227.91500197351
2617.96999739856
3086.50499767065
3166.35499982163
1955.01000219584
3115.01000257954
1743.40999905876
2574.69000040367
3032.10500608198
2378.69499409199
3000.16999809351
2999.18500013277
4284.54999821167
3802.68999997899
2756.49499970675
1488.87500067707
3406.284999514
4123.10999808367
4572.33000344597
2623.56000921503
2582.25500164181
1958.82000452257
2928.07999837678
4781.14499936812
3864.03499444574
2884.07999748425
1122.55500009656
3033.5700070411
1802.80499963835
2647.40999859199
1758.98500019312
3237.44000020809
4061.59500417113
4057.57499963976
2433.46500164084
1995.13499974646
1706.80000532558
1847.38500117883
1608.07999645639
3070.81999486592
1918.95000031032
2367.23499786854
1546.08999854978
2378.36999717169
3661.91999852285
3851.49499984644
2687.78499830235
3042.38000118546
2840.72000652118
3626.10000404157
2486.04500126094
3509.71999834105
3541.52999893576
2861.23500369117
1683.51499847881
3367.96999848128
2982.23500349745
3677.90499977022
3330.96000521444
2319.01000048034
2478.60500032641
2735.75499802735
2785.40999993682
2339.26000007242
4486.81000017002
1874.34000181779
2409.1849988699
2671.07000094652
3610.44500325748
3014.44999994617
2416.22499743942
4360.82999998704
2058.9399961161
3417.47499602335
2437.71999836713
3807.72500201687
3957.43000406586
3694.68500386551
3668.32000081474
3609.50500012934
1594.63500068523
1811.46000394411
2882.97999665141
3573.58000466973
2341.53000002727
2662.93000037596
2442.09499989089
2063.28000194195
2976.51999908779
1960.34499888308
1952.58000153303
3954.30500717834
2373.57999991486
2903.66000146791
4302.74499907997
3175.2849984467
2564.3849958051
3797.22000107169
2550.91499955207
3845.97999762557
2700.25000185613
3048.32499947771
3155.57999998005
2317.80999986082
4416.46000102162
3188.04499863088
2204.82999690622
2224.94499754533
2532.90500027314
2006.47500658361
2384.07500701709
3404.82499939855
2838.37999614514
2826.13999368623
3774.87499872036
1805.2699994389
4566.41500296071
4278.68499554868
1607.75500010792
2809.23499745131
1384.42000171603
3429.87999841943
3717.01499557495
2477.02500121295
3550.87500494532
2937.60999865024
3026.60500227101
3766.81999888457
2090.94499961846
3265.73499225825
2753.10000327975
3751.73000331735
3520.00000031479
2532.27000059467
2933.1200000227
3224.69000118133
2719.5550012365
2015.96500025131
2369.33500275994
3413.40500217676
2495.58500309289
3289.3549993597
2841.28000053577
3417.13499803096
2757.32500170916
3198.79000237584
3104.76499726623
3274.3049995373
1941.49499567598
1531.46500171488
2407.5349996509
2415.84499704465
3371.5350010246
4666.56999613158
2185.37500101887
3098.87999681197
2858.64999783412
1264.27999839932
2504.2099996591
3187.44499671832
2058.17499756068
2670.21999769472
3414.96999533474
1976.35499513522
2574.52499996591
2173.10499798506
3295.65000200458
3018.07499719225
2886.59000148004
2777.41999751329
2337.64500378817
2570.11500190943
2926.45999360085
2812.10000093468
2964.94999807701
2691.13000294007
2746.5049977852
2522.04499240336
1449.3450002037
2774.4850012511
2423.9450020506
2160.80999568105
3808.49999488145
3492.31999814868
3275.73499875268
2916.38499306235
3216.79500057301
2120.00000190581
3809.05499732308
2337.84999429248
2156.94499992952
3099.38000503555
2511.22500046343
3097.81999993045
4294.95500150137
1225.44499698281
3596.53499839641
1748.97500109673
2669.81500157341
1869.50499953702
3054.44000526518
3740.63500007614
3397.24499700233
3743.98500126228
1734.74000157043
2835.13999720663
2665.21500170557
2919.92999967095
3405.42500044778
2609.28500391915
2606.04000269063
3614.5949961096
3256.38000096753
2045.56999770831
3112.32499859793
3511.79500029609
3468.80500213988
2662.18000493944
2599.00000056159
3456.06000543386
2703.83500020765
2920.75500079431
3423.84499947098
2357.62500285357
2952.92999650165
2713.1449993588
1420.04999968037
3441.34499888681
1524.13999934122
2138.22000105679
2294.39999815077
2794.15500037745
2591.81499988213
2209.12999620289
2701.51499990746
1837.79000272043
2424.13499575946
3009.51999884844
2006.67499919422
2983.59500233829
4096.29500311054
1794.32000121102
3426.01000228245
3751.27499687672
2377.80500108004
1029.04999975115
2582.72499926388
3523.550006276
2611.47500022501
3321.59500108226
2915.0999965386
3121.38500037789
3592.39500030503
4251.75000234065
4160.53500029759
1395.31500193477
2714.01000254229
4529.2749995552
2186.13499945775
1792.91500001773
1510.26499997079
2404.82499725372
2163.18499719771
2375.28499376774
3100.57499725744
3023.11500095297
1665.6099968385
3465.75000368617
3886.53000183031
3168.64500186779
3263.16999787092
2982.51999500766
2165.88500228524
3662.0599958282
2516.23500052467
2764.21999672055
1757.94499925524
1798.84000172466
3208.87999590114
3880.00000031758
4537.96499728784
2538.42499857023
3898.02999888733
2226.56000001356
2395.4699973762
4228.9150009416
2491.98999556899
2482.26000034809
4059.28500467839
1962.82999932021
2444.46000183374
2196.61000012606
1841.34000188112
858.150000721216
1628.16999901086
2119.06000111531
4322.91500039212
3273.92999685742
3591.05500170309
2268.55500311404
3675.13499954715
2380.33500533178
2662.20000086352
2862.97999686003
2808.72999904212
2273.35999973118
3131.73999328539
4878.37000357299
1821.86500023119
1896.52500084788
1999.94000162324
2825.03000010177
3029.43501559831
2733.18999846932
3181.72500311257
3031.61499727517
1677.59499624744
2525.02499693632
1300.00499675237
2247.39999786508
3789.39999627136
2768.99500099011
3281.66000664979
4232.35999832489
2660.1249955371
2438.44499889202
2467.69500612048
3138.64500023457
3561.63499948476
3142.11500858516
2882.04999826103
3787.09999921406
2904.98000555113
2805.80000042543
3662.12500260212
2124.61999947461
2847.31499907468
2760.23999864142
1925.32500413805
2326.01000058372
2243.25499507412
2382.71499942918
3781.67000270355
3398.48500261339
3753.98499823734
3628.35999887218
2468.83000511676
3779.89500074461
2034.50500230491
2736.82499870285
1755.16999965534
2524.33000434563
2980.27499938011
1151.59000037797
2000.38499665074
3365.05000143079
2089.31000276562
4511.6599985417
4180.0000012219
3069.51999716234
1935.35500093922
3542.19500524551
2612.19999967888
2010.32499654591
3490.33500481024
4504.25000118557
2982.27500152681
2144.65000004694
3730.96500147029
2774.94999535568
3534.27000100911
2885.59999908507
3483.8199991677
2329.7100016363
2928.43499165028
2443.11500060558
3290.63000073098
2857.90500089247
4260.24999846891
2100.00999600487
2842.56999829365
2017.36999677122
2397.76000212505
2814
2870.06500073243
2739.27000335231
3499.97500532866
2764.20000040531
2499.61000014096
3551.18499969691
4013.38999846578
2896.71499826177
3464.60499125905
2258.76999475062
2622.4050006615
2198.73500160873
1527.02999381907
2872.84500388242
2331.02499919449
3273.42500096373
2430.30499709491
3072.29499717616
3506.7800011998
1982.3300000825
2917.79500104859
2866.09999856539
3790.40499866661
3188.55999729107
2325.99500310732
3453.08000795543
3557.94499825966
2329.43499948829
3191.97999969637
3831.56000392139
2371.68999830633
2371.4650015533
3149.49499833584
3170.214995455
3491.98499883991
2797.5349962078
3504.95500684949
3802.66000493686
3381.85000562109
4126.48499456793
2757.78500038013
3148.44499833387
2882.15500402637
2544.1300002411
4233.07000006674
4620.24499990395
2724.53499717312
1790.10999832954
2427.58498983644
3284.92500062287
3161.28499572352
2303.78500506654
1833.37000106089
2287.52999442164
2419.88999813516
2655.80000404269
3865.13000126928
3891.78999834135
3252.61499368399
2472.45500606298
3340.50000222772
2369.91999677569
2367.56000139192
2037.53499962203
2567.36000073701
3395.98500074074
3160.75999535434
2418.95499746455
3016.15499828919
2458.09499883279
1416.01499764994
2588.81500402768
2973.17500027735
2924.73500105459
2545.99999982864
2836.49000231922
2673.82000972331
2989.37499926984
3852.29000439076
2219.04000351671
3298.84000483342
2360.30000217259
1991.25000069663
2398.93999953754
1885.58500187518
3039.26499719173
2256.51000030013
1564.37000189349
1848.4649977556
3623.20999907702
3386.95499784313
2764.88500012242
3997.82500141766
4102.83000087738
1937.35000079824
4348.8699984923
2492.20499861054
2017.19499413297
3904.72000066936
2705.28999862261
2998.46500136051
3697.51999964891
1886.89499855787
1990.76499857008
2032.01000233833
2227.92499649385
3153.08000165457
2563.19500193
4004.44000319252
2594.13500112854
2479.24500002339
3960.27999721467
2553.40500201285
1502.34000023082
2358.82999958843
1954.13000318315
2370.73999847099
2639.22999654058
2876.71999309212
3241.63499968126
3510.80000089481
2809.68000696227
2737.18999944138
3851.58999416046
2591.86000933498
3247.89999554446
2379.19999739714
2345.07999627851
2665.33500772342
3190.85000105761
4270.85000175299
1421.25999938324
3052.45500170439
2031.36000174657
3507.00499951839
2521.47499982268
2057.66000007093
1921.23000401072
3175.03498954326
3525.99999760278
2122.87499980134
2589.12499439064
2784.37499858439
2487.28500181995
2694.73999649077
2768.65499350056
3916.36500061466
3461.83000134258
1508.0649993103
3720.42499996722
2159.19000146538
1966.79500029422
2419.57500012591
3415.52500057407
2141.64499953948
2758.20499759912
1967.67500121146
2423.36500087008
2010.94000001252
2554.31000008807
3647.72499780357
3335.56999500096
3447.73000094353
2936.04500313103
3390.90500265546
2965.1400000127
4053.6900004074
2574.05499916896
2585.16500486061
2699.78000001982
2987.2549909252
2572.80000004126
2615.4149936568
2883.08000092208
2334.76499980129
3139.02999512618
3945.98999845609
2768.86999634374
2707.88499744982
2366.35000018729
3135.46499877051
3121.70500328951
2597.29499971308
4559.68499531783
3474.11499858671
3252.27999349684
1933.72500347719
1791.08499963675
4962.98499993002
2724.39500446105
1744.49499964714
2836.28999563586
1573.80499199778
4891.86000078544
4183.9750014646
1627.75499883853
2898.39500118978
3877.84999740729
2324.58999875007
3165.41500008106
2339.03999456018
3784.68000141345
2499.3249986656
3024.62000283226
2699.34999500588
2835.02499481291
3223.69500169717
4426.48000117252
3365.05499497801
3214.8950022934
2790.80500014126
3045.23999876785
2290.53500196151
2451.67999906838
2698.39999890421
2516.26500301063
2344.24999780767
3714.28999473155
2095.43000023067
2586.07499941252
2551.37000304461
4470.41000223471
3368.04500060342
3922.00000123493
2779.72000326216
1723.7799964929
4470.65499607101
2591.91499805514
3439.30499922484
1516.87999820709
2082.64500071976
3221.90000167489
3744.8000039584
3138.75500148907
2533.04000138724
4410.13999001402
2790.85500007402
2188.35499846004
1802.87999999989
2996.63499899209
2131.71000156552
2370.37500093877
3159.82999813324
2793.6249935705
2652.42499606684
3337.33000048995
3469.90000256058
1958.42999908188
2945.43499686848
2051.37500223145
2492.54000034183
2538.26999980072
3778.47000323981
2133.36999073625
1707.52500010096
2537.27499994636
2349.41499940678
1538.91999994963
3492.97999764979
3146.50500084087
3127.36500059813
3135.25999692781
2831.60000133142
2301.06000353396
3036.37499912735
2549.60000157729
2609.95000154153
2998.18499633204
1927.67999890074
2678.26999432035
2432.41999890492
3355.87999982835
2113.13999837264
2349.8450012207
2838.00999712199
2967.76500266977
2510.05499817804
2940.15999927185
3326.21999929845
3874.75000043679
3139.39499839616
1354.99499873817
1824.23499689624
3727.88999633491
2482.17499864101
2416.429998165
1776.69000590686
3205.03499853611
3413.44000023277
3625.77500156313
2743.60000459757
2689.25500195287
3319.14000283927
3978.04999927431
2419.98000192083
4162.37500230782
3446.00500036031
1681.13499636133
3257.76000007242
2221.76999551058
3125.12999818102
2982.29499975499
3080.1200006716
2311.24499837216
3284.86500052921
3932.17499753088
3068.68999749306
2881.11000072397
3116.87999975309
2732.62999866996
4000.52499519414
1951.43999996176
3005.73000082374
2524.67500178516
1738.00500129163
4088.96499884501
2051.89999865927
4087.4600021001
2725.07999214157
2477.32500260323
1671.02000018395
2785.67000060901
2447.89999995986
3301.71500002034
2384.66000174358
2759.18999747932
2894.98000915721
3850.2450003759
3823.00999920815
3954.42000518739
3588.49499303475
2916.29500054941
4590.91000381671
2222.67499854416
3745.16499771178
2514.98499996215
2939.97999890428
3869.93000136316
2109.26500341669
2578.51499890164
3044.67999686953
2910.15500176512
3780.85999642685
2181.86000197753
3842.55999881402
2826.84500170313
2041.18999955989
1685.5699912766
2356.50499924272
2645.28499336261
1440.54499712586
4176.15999883553
2829.53000152716
3203.48500060663
2027.3549975073
2106.68000042439
2092.32500026748
2770.45499802381
3336.01999364421
3529.49499597773
2202.00000300072
2946.86500179023
1007.85999966785
2510.60500032827
3059.77499910071
3434.08499716409
4384.81500143232
3157.31500252523
3151.00999649148
1768.92999348231
2785.48499865923
2820.20000086725
3992.21499869041
4247.10500007402
2214.80999447592
3880.63999952748
2317.23500378802
2520.36000102013
2290.51499909977
2809.06000406109
3229.82500256086
2756.20500671491
3230.29500079714
3005.10500164446
3251.68999447674
2644.03499723971
3071.21000647545
2587.57500048121
1820.68500140309
3055.67499996349
2642.39000106393
4180.50500656478
2688.93000098504
2567.05499315262
2523.1850068327
2917.07500171661
2286.73999965191
2304.10499666631
3053.18500140682
2964.82499884814
2964.05000159517
1704.27999617159
2794.89000402018
3544.39500034228
1978.47000010451
3143.61500034109
2580.03501123935
3443.64500038791
2691.7749998793
2930.40000101691
3730.54000062123
4168.5999947805
2525.05500010587
3917.86999556422
2363.61999597587
2925.4700019341
1837.07500104606
3292.3799987901
2434.92499705777
1532.59499346465
2826.01500420272
2277.98000619747
2844.9099974595
2844.53501216136
3361.29000191763
2562.07499826327
3710.97999855876
4130.7100066822
3042.67000150029
4461.23500251397
3180.48999089841
2572.93999816105
3660.56499762088
2032.81999749318
3430.80999695696
4612.13499750197
3285.38999604341
3341.790001221
2769.20000316761
3139.16999608651
2993.51500024585
2475.95500423759
3106.82499902509
3624.03500163555
3332.04499818818
3744.40500576235
2467.92000046
2346.49000394531
1725.10500669153
1868.49000459537
1808.52000291646
2885.91500063986
2944.84999953583
3685.5350061357
1351.00999969617
1935.44500025827
3149.56499954127
1259.6600022614
3787.38000016659
3853.94500913541
3359.60999931395
3022.30500023253
2237.01500077546
2418.28500087187
3764.88999871165
3567.32999903336
3568.69999889657
3544.96999533288
4117.19499945128
2602.03999969363
2234.38000319898
4435.58500593435
2510.90999906976
2678.57500203513
2278.31999917049
2680.5650037583
2820.03999942914
4407.79999800771
2713.095000803
2461.97999915294
2656.02000376955
2721.22499939986
2522.66999929491
2723.32999718469
3893.28500666097
3309.88499979413
2559.80000342871
1681.06500273198
3841.66000411287
5179.86000281852
2502.52499784483
3790.48999989871
1869.75500028144
2688.1100032758
3693.58500363957
2473.41999944299
2229.75499842316
3639.70499998517
3230.72999821045
1939.99500178359
1961.8999983978
2242.72000360955
1916.60999874026
3821.25000128523
2506.4450006783
4453.31499675487
2012.02999673784
1978.4300010734
3553.1650046017
2693.70500367135
2361.88500402495
3002.74000068693
4355.68999738526
2479.06000314467
3034.00499788485
2777.24998808652
3283.01999883354
2829.79000124335
2601.43500213604
3656.0649945382
2796.48500075936
3594.69499132596
3596.05000379868
2074.67500418425
2018.46999984235
2282.62500292156
4234.43500019331
3535.54000119306
4503.01000215486
2935.90500079747
2731.54500393826
3662.32500372082
2769.53499632771
2580.20499972813
2642.27499826998
2345.24999640766
2407.02000017464
3320.32500308007
3195.36500198115
2466.49000163376
2271.60000225785
2203.08499925584
2780.6550026834
4128.92000283953
3156.73999672337
2606.9300043257
3024.18999941496
1959.39499870874
3125.43499768525
2794.46499790251
4383.1349976738
2461.18999768607
2828.94500302477
2368.28999106213
3364.82000557613
1071.10000018403
3956.18999826536
3238.34500363655
3779.0650047604
3224.7749994683
2069.34000358731
1897.13999732584
2696.62499689125
1485.22999984398
2860.83000025153
4310.00000383751
2674.73499951593
3698.32499658689
3263.9999963548
3127.74000018369
4164.68499625335
3973.72499930114
1285.34000209253
2937.36000387743
2998.47499973699
2264.67499937117
1291.05000308901
2494.23000488803
2691.01500139385
2368.11999684572
2131.84000340477
2172.46999903396
2572.30999899656
3502.90499473689
4051.75499299821
2886.94500421733
3377.23000044189
2655.56999810785
3185.40999733657
1177.7100000903
2877.96999708936
3296.57499637455
3462.38000246498
1685.17499246448
3693.10500181993
3030.02499970421
3588.90499274805
1794.98000088707
3153.61000064699
3042.52000166941
1563.99000178277
2980.68499888293
3259.95999998972
3160.52500048591
3119.70500308275
2332.93499855697
4941.97500211373
2646.42500046082
3071.82000685949
3339.54000247084
2988.72499761358
2097.02999926358
2252.64999945555
4967.99500739947
3024.49499206082
2127.10499840835
4023.72999923117
1984.24500071164
3713.12999831559
2372.13499746099
4746.24499755353
4050.10500400327
2035.4149989225
4132.340006907
3932.34000219777
2271.21500068763
3290.81499990076
2610.01500310004
3325.38999949023
2609.1299904231
2352.97999236546
1844.71999531984
2361.34499846352
2582.74999570381
3992.77499879943
2208.10500466824
3107.22999823466
2912.58999963477
4313.19500029087
3225.6800034605
2302.46500204504
2943.46999707143
2251.0700047159
2541.07000271603
3033.34000019729
2850.19999331236
1992.81500088051
2621.31499901041
4182.93000064092
2347.00499838218
3223.10999555513
2889.13999946602
2958.29499966931
3110.03000044823
2790.58999745175
2224.63999619894
1676.5400036443
3532.64499511197
2693.65000248235
2595.6350014694
3195.94500234537
3065.93000193685
3142.48000312597
3095.55000000261
3278.48000004888
2110.98999968357
1553.96500073373
3415.81000078842
2242.65499561746
4140.03999722065
3841.10500517301
2008.77999939583
3414.10999929905
2163.38500594907
1735.62499981001
3290.49500082742
2292.1349998638
2985.51000046264
2786.09999639294
3485.68499923777
2199.17499695346
3700.17499989737
2678.97000411898
3107.28500161134
3118.45000105165
1977.91499844566
2927.92999990378
2440.79499810562
1956.29000679404
3470.53499928489
3603.75499769673
4924.97499036044
3318.8050022386
1926.09999722987
2659.82500367705
4844.33500980958
3436.60499953851
1855.14499998465
3577.12000021897
3298.45999827422
2004.17500274582
2305.12499767914
2253.92999822646
2829.31499933545
3097.99000061792
3355.98499891907
2929.33500437997
2326.68000176037
2764.46500609815
4147.39999947138
2744.18500092564
2290.35499714129
1781.68499705568
3125.2049968311
3008.97500577359
2954.37500098348
3992.87000121921
4740.26999570802
4353.01999723772
4111.86500061676
3278.09499845048
4438.35499100876
3025.02000217605
1965.24499988928
2485.59999960382
1980.50999724492
3499.00499519799
2777.45499990135
3595.82499890774
1895.60499922838
3265.2649989666
2800.060006354
2380.53500167467
2807.3749986738
2925.27999476623
3224.32999740727
2780.3199994266
3048.98499866761
3740.44500332698
2751.94500287622
2551.36000148952
2586.69000033196
2871.34999495
3757.39999191836
4500.67999212723
3354.71500490606
2431.16499758512
3249.73500239104
3960.44999994105
4252.31000548322
3250.59999939147
2591.77999714948
2889.41500068456
3887.87499939528
3201.01499895006
3877.16000127047
2863.4299996756
2504.10499939974
1701.62000128627
2465.48499599658
2878.46500014095
2627.90000036592
2690.36000309791
2049.27499750908
3195.34499503812
3409.05999886733
2506.33000557311
2483.99500037669
2965.29499961156
3120.14999570325
2600.01999769919
1521.02000180632
1899.92499893904
1871.75000025984
1099.10999748111
2342.7500046622
2520.58500077017
1266.52000054345
2827.31000584364
2940.45499486476
3699.72000502422
1624.3400033433
3404.9550048532
3929.78499913914
3426.13499503862
3679.90499875695
3911.7350020837
3044.93000336364
3532.5249996949
3434.06000134721
3478.74499981105
3486.61500139162
2819.73999936506
3106.04999557137
1914.28500031307
4333.20500262827
1859.95999854058
3144.45999741182
2168.23499976317
3110.79499910772
3364.9849984732
2176.52999913506
2299.48499651998
3710.55999175995
2397.6450056769
3212.7949997345
3164.60999984667
3609.25499947369
3914.54999565892
2969.72999892384
4122.31500369683
2961.92500527203
3956.03499992518
2896.22500043735
2942.20500015095
3181.04999767989
3067.92500355281
3741.62500068266
2507.09500018507
2887.50499750767
4473.03000017814
2417.25999737531
2669.78999997303
2183.10999770835
4184.30999992849
3999.20500067854
3001.42500121519
2631.9449997656
3485.99999894248
4646.64000141248
1431.53000077792
3664.5349990055
3490.39999238402
3556.73999897391
1814.41999939643
2585.99000268616
2089.26499979166
3832.8299966529
2629.09499961138
2503.29499757849
2889.28999953344
2465.79999950994
2226.26500037313
2648.32000302151
3325.45999771636
2834.49000194669
2660.56500086933
2867.99000567943
2654.15500143007
1949.87999489345
3362.95500282943
2971.84000123385
3432.49500441272
2783.39999652188
3315.29500955809
2178.1699906271
3607.80999908969
3077.23499994352
3099.7500123207
3059.98999956949
2564.26000423636
2825.1749958843
3818.03499629814
3093.60500063933
3785.52999651432
2834.12500408664
3506.52500273939
2754.45500037377
3399.98999487679
2325.26500109211
2803.41999843717
2087.54000042006
3304.01500118896
3633.15500005585
3683.09999694303
2038.09999684826
6582.37999685481
2796.49500370151
3321.35499827936
2117.42499517463
2710.61500078626
1748.10499994736
5123.92000385001
2877.29000126105
2587.89500065893
2074.84499962069
2369.39499697182
3580.99999500625
1690.05499845743
1260.26999978628
2570.13499912061
1560.98999913782
2510.52999807894
1505.48499026895
3864.6549987169
2639.17500690743
2809.50499294885
2612.71000216901
3399.60999887064
4040.63500348851
3055.91000013752
4061.55499998108
2085.19499902427
3810.32000028342
3576.97000364657
3222.79500693083
2787.82500087409
3251.36000110954
1742.88500629738
2620.57500057295
1848.90499930829
2683.40499802306
2936.55500292755
2220.76499430835
2138.48999961605
2824.21499976201
2192.6899998486
4411.36999655142
3575.2950010933
1691.5250060074
3184.25000537498
4928.65499897185
1610.14000060037
3107.29999350756
3274.87999951094
2277.1999997416
2393.53499531746
3125.39499952272
4083.95499446243
3704.23499928042
1948.60499911243
1579.3499957317
1822.82999996468
2958.23999795876
2707.87999929581
2920.76000088826
4337.32499767048
3463.59500122117
2810.3149988763
2339.07000012323
2610.18999993056
4801.60999930277
2810.64999901317
3552.77000236665
3122.66999979876
3047.2000041157
2307.62500138208
3648.83999967575
1245.56499770284
3398.26000478119
1611.14999649115
2711.65000047418
1741.47000169754
1668.66500041448
2845.64000487537
2183.88000884652
2534.3549999916
1236.60000137286
3594.85499879438
2219.61499985773
3446.98499652743
1888.7800002452
1551.87000357918
3592.21000000089
2731.94500319846
3210.58999848738
2659.93500135187
2936.00500131771
3642.96999899577
2955.00499919429
1851.47000677977
1406.51000030339
4963.92999763414
2101.23499968648
2368.91000250541
2609.28500327468
2211.55500297481
4293.46000092477
2047.24500590656
2961.39499429381
3514.8550074324
3500.58999859542
2114.81999930739
3701.94000919722
4036.96999749634
3730.11499671452
2878.43000366259
2393.60499338806
2690.75499846041
2566.33500099741
4177.73499425361
3446.20500724763
2936.52499826998
2215.04999639839
4037.13999998453
2457.47999950033
3026.35999877937
1562.62499970943
2902.44499198673
3345.36999434046
1958.12999621872
3453.99999559624
4047.54499528883
2429.65500065312
3037.2850003019
2335.26999692619
2598.43999991566
4416.10501026176
1501.55999964476
2372.71999970265
2426.3199993344
2945.72999857366
3760.86500272679
2112.37999384617
3357.85500373505
2793.27000053288
1867.9400007911
2522.0099987518
5418.61499737948
2929.69499995373
3429.48500065692
2359.03500111774
2442.04500520788
2559.8999995999
1783.78500327095
2543.90000264347
3025.74000037741
2912.66500112414
2235.88000036031
2919.00000195578
2467.29000278004
1471.0199996978
1406.36999904504
3527.62999992073
2797.54000281543
3108.64000418712
2160.3900004141
2312.07000118494
3832.82500102883
3040.61499318667
1725.94000054896
3324.21499852277
2797.29000088573
4018.73999879882
2445.11000285577
1921.83500088751
3369.54500985146
3640.59000120591
1984.17500221916
2115.08499769773
3723.84000134841
3122.55500080809
2422.25999854133
3392.68500311859
1501.17000525631
3946.19499732985
3244.08500213176
1099.50000018254
3061.79500012472
4357.1300014453
3402.9050039798
3868.69500274817
2848.38499880955
2053.00999995694
3501.589996906
2679.25999648927
3289.17999899574
2707.96000732109
3296.43499931321
2086.22499999776
3641.18000107631
5769.10500388034
2914.55500008911
3234.67000094429
4214.59500230476
4049.44000070728
1886.99500053748
2358.47000177647
3679.82000143081
2134.29499612749
3424.47998581454
2930.96500040591
3098.17000442988
3312.42000093497
5164.8599956535
4530.38500672206
3722.12499964668
3049.37000273913
4137.14500365593
1954.98500088695
2021.06500525028
3442.53999771783
3308.08999973536
2898.52000405267
3277.62000003643
2947.99999896623
1787.104999654
3422.33999835327
2786.22000147277
1668.80499961972
2993.16499862354
1859.61000215262
1605.61499254405
2415.52000108128
2359.86500068009
2708.31500392687
1765.76500343345
1148.59499421902
2548.8500059098
2997.48000106215
2872.73499916121
1760.69000557065
2547.65499338694
3931.30500351754
4146.72499968065
2239.39000160992
1630.2699980326
2209.91500037909
2879.27000106499
2660.42499776743
3259.7000028342
2033.4299979154
3238.00999753037
2659.97999987751
3252.96000035619
3255.12000125367
3171.1450035274
889.635009519756
3967.08499743417
2418.79500596086
3334.18999829455
3680.20500854403
2473.40500017317
4519.91000292916
1758.02999480441
3919.98000308848
2292.5500004217
3145.8500004597
3634.21000888757
2417.23500311933
2339.45999789517
2851.54000003636
2450.45999864955
2113.19999811053
3234.32000124454
2666.45499405451
3800.70000130066
3021.23999676108
2157.48500384344
2687.25499814004
2071.55499818674
2156.87000260502
2950.61000010232
3211.36000052514
2835.22500000149
2891.38999834843
2197.98999831919
3242.6550039798
3215.59999930486
3047.68500476889
2144.99000423495
3404.91999866068
2164.85500060394
1627.68999996688
3791.72500414774
4298.23999469541
3736.9650000101
2712.06499499036
3516.53000439052
2945.50000199117
2245.11999939568
3003.41500076652
3383.54500030726
2219.8400006853
2131.48000355065
2065.9450001785
1696.45000134781
3049.47501071543
3532.84500166832
1466.49000003189
3175.06499546394
2595.53499738302
3917.82500047237
1946.39000000246
3852.41500010074
2037.68500304967
2756.54999907129
4578.5149999666
2783.98500114307
3935.01500146464
2897.4099990325
2525.57000108808
2687.30999755487
3244.05500124767
1614.06000274047
2180.4099994069
3938.11000195146
2198.81000030786
4601.3899965696
3008.35499744862
1484.91499833856
3159.81500330102
1677.3600006327
2109.56499878038
3198.81499816547
3526.33499957621
2207.04000476748
2426.46999200247
2116.26000137394
3145.90999548323
2721.93000066094
2167.83999957982
2994.52999517135
2157.32499762159
2023.65999889001
2560.24499916192
2620.37500013784
4306.37499861978
2189.78999009542
3294.06999706477
4315.43500036187
3827.29500622489
2558.97999604046
2596.11499637924
2603.19500117074
1910.89000271074
4490.48499795236
2253.69499906339
3493.29499639632
2789.50499766879
3318.76999782072
2038.1400026381
2855.70999950357
2505.12000041455
2268.80999901029
1992.45499763638
3902.69500908069
3900.92999918573
2810.82499766909
2113.11999859288
2491.69499699958
2853.42500124499
2457.0050071124
1210.53999733552
3231.52999591269
2270.22999983281
2761.46499697119
2156.33499780297
1618.10000089929
3443.97000163142
3646.31999951228
4991.99499428584
2939.79000056442
2942.68000394013
3246.91000235081
1874.69499865919
2888.89000003599
1731.29999907687
4162.08500032779
1397.92000326328
2451.8150000684
2993.50500066206
2395.40500508994
2993.66000183765
2165.33000098635
2509.16999945045
3065.32499905676
2786.41999967396
4498.42000049353
3643.97999736294
3027.42499973811
2956.39999971725
2629.63999982644
2665.91499784449
3226.23999943957
2229.83999947459
3293.83499902487
1401.16499969363
3271.84000078496
2592.59000141826
3060.47999713011
3535.32000728953
3019.15000486205
1518.71500054933
3490.85500154458
3087.62999178097
4181.69499760866
1729.5899965493
1757.00500085577
4574.95000231086
2083.50499700382
4694.48500217311
2457.83000046015
2218.14000517441
3066.20999583602
3596.62000009418
4291.56499996467
1834.56500297785
1708.444999837
3073.02499967441
2345.6599981254
3322.36499991346
1909.33000419661
2118.74499689788
3194.32000120915
3037.44000172615
3487.88499515876
2752.40499623865
2736.16500068828
2624.61499838904
2267.09999966621
2228.89499621093
1949.7999981977
3653.99999753572
2300.41500124522
2647.27499930249
2210.25000257418
3088.29999837652
2225.37499694107
3949.62000149023
3759.15000126511
3105.12500152737
3217.3500001654
2412.35500469976
3033.92500303953
2902.83499601172
2923.44500664063
3800.02000297513
3197.46499992954
2846.3850004971
2422.11000397801
1807.06499747932
1652.73999949917
3297.78499658173
2205.65999616915
2709.35500321351
2072.67999975383
3157.91500011273
3677.40999468137
3368.01500283182
2450.01499939593
3790.86500405148
2037.18500015046
2302.59500162242
2243.4400001578
4354.93999606872
1751.05000190809
3109.01000048034
2814.35499850288
2555.25999870524
2458.54000051215
3725.75500266999
3286.47500443086
2530.84000007436
4418.56999947876
2748.75499580894
1596.41499394737
3315.09499798156
3649.13000069559
2984.58499982208
2188.84499974051
1479.91499977559
4067.09000048041
2261.63999832049
3637.04000378773
3071.31499378569
3873.11000272632
2466.18999631586
3453.82999768853
3210.06000286341
3495.44999506604
2120.42500129901
2575.10499374568
3189.73500057589
3211.7099991953
3297.16999775171
3761.98500327131
4019.57000784576
3106.63500037044
2254.85999787413
2081.43999964558
3944.15499958023
2772.36500158254
2109.79499886651
3536.03499311209
3561.41499906965
3755.2850003615
3001.8250041008
3999.0499948794
2456.76000148244
1969.52999897208
2613.39499098063
520.594999715686
2148.33500242606
3668.56999782287
3394.36500132643
4099.44000419648
2264.11500103632
3022.65500482917
3285.9899962591
1388.14500072226
2330.74999776855
3430.05000480203
3528.15499679744
4876.65499753691
3585.28000199515
3005.24999864399
2877.91500649136
3221.70999776758
1644.61499996006
5006.41999664181
1837.28500141948
3812.88999203965
2949.06000064127
1711.01000060141
1774.27999950387
3906.71499816701
2117.79500399623
2953.36000085063
1878.26500112936
1327.54000201076
3256.06000234187
2867.87000905536
4103.229997769
6125.83000536379
3264.65500115044
3405.59499746189
4020.69999738783
1751.47000654787
2647.41499735415
5436.44999831775
2151.01999928243
2613.31999843265
2640.79999955185
2469.54999709874
1936.66000112146
3567.50499880407
3734.14999752073
1916.23999623209
1908.79000213929
1992.69000020903
1847.34500014409
4411.43999530561
3130.93000114057
3304.89999788045
3444.39000008255
2699.73999556899
1791.68999921263
2972.51499836333
1854.22499773256
4366.23000004143
2463.73000077717
3907.90500540286
2370.58499645302
1498.43499676883
2310.9150037691
3483.32000099961
3660.94000032172
3380.67000081949
4130.22000821307
3025.32999886037
2516.48500411399
3861.36499965936
4254.38500021305
2594.42000328936
4057.85000033001
2188.89500202984
2020.85999521241
3655.87500327764
2389.1849986189
2292.96499883523
2499.62999709137
3618.49500081968
3403.62500566617
4139.96000545006
3703.88999748323
3163.11000029556
2356.46500329114
4268.09000460617
1868.38500486501
4130.4249987565
3367.86500618979
2868.67999940924
2687.83500589058
3471.23499644111
2665.26999934809
2788.05999719352
4890.49499833956
2087.25999936787
1318.84000033885
3756.45999914594
2678.20499956049
3140.84000117364
1645.68499937654
2565.51000713138
4114.15000221506
2674.31500203907
2956.37000155076
3077.68999848003
2298.53000109748
3661.47500397824
3744.0100060422
2426.92000179226
2595.50500536757
3996.7949913051
2473.90000062436
2836.70500436216
3350.04499953892
4209.71500291768
2991.42999726627
3369.21000016667
2648.23999921232
4525.59499798343
1558.72000380233
2030.69500097516
3633.25499562701
3327.25999945123
3318.57000464201
3319.12000116706
3951.02499652002
3644.70999520272
3592.03999684006
2724.91999915987
2753.51499623805
1536.05499934778
4053.89499905333
2790.30000316538
2596.95500116516
3863.8049958261
3346.92500502616
3965.33499960788
2313.26000891929
3982.64500050433
2761.8799987603
2034.33999603242
2908.56499395985
2586.31499747932
3494.99499990046
1988.16499643773
1630.7050011605
3985.96499460936
3058.10000237543
3936.64999432117
2216.53999233758
2810.91999896616
2050.98499647155
3014.46499769669
2860.47000031918
2541.4799989555
2585.55999868736
2797.87000029162
3321.66000018362
3484.21499967948
3778.91499977186
2190.60499808937
2561.34500204213
2645.70499892905
2440.01999887638
2981.82499309024
4027.39499676228
4251.0500000827
3010.95000278452
3394.18000459298
3305.28499821527
3181.73000012338
4322.50500234962
2245.08999870718
3834.68999879109
2132.6600002026
1561.24000003561
1778.5999978343
2729.72999669239
3579.07499783859
4197.87499830895
2262.91500262916
1739.55499922857
2805.13000068069
2562.38000065647
3665.86500048079
2375.14499850199
1379.31500341743
2515.2199995704
3347.01999637112
3541.20000137575
1693.9550006669
2866.76000104845
2716.05500307679
1993.38500200212
3123.43499691784
1800.83499526419
4506.35500719026
1958.06000425294
2274.5849989336
2680.30500325374
3485.04999804823
2158.46999514103
3547.9099994516
3069.50999771059
3645.07499984838
3572.28500480205
2938.77499939129
3300.78000061525
2956.46500147507
3793.17498949729
3260.8650026992
1920.40000033565
3606.65999411704
2679.81000380218
1977.47000861479
1693.21499961987
3947.63000015542
2675.40499927849
3364.7500007581
3848.11999827996
2967.15000241622
2515.7449962832
3452.48000256671
2328.52500044368
2137.50499956543
2355.15999823436
2451.3349985946
2811.85000001639
1767.6099991668
4785.13999767415
1475.46999368072
2928.1049990803
2429.23499948799
1809
2810.24500554986
1965.775002782
3333.30500008911
1272.08999546943
2444.09499941021
4579.93498999998
2368.52499774081
2008.95499942452
3139.39499849826
3219.32500106469
3445.24499830976
3416.09499636793
1729.21000149846
3030.05500020226
2633.41000415571
2853.47999984398
4390.92499834299
2296.58499924606
4290.27000438975
2786.28499804321
4263.1950062355
1706.31999520957
2814.89499846008
2810.78999988735
3519.96500104293
5401.2049998492
2698.38499882165
3265.66499826312
2186.43999461457
1879.10000215285
4319.18499403168
2539.68999771774
2113.60000330047
2885.61499644862
2486.64000060875
4107.87000022767
3379.99000205903
1431.28000231087
2614.03499676008
1863.06999950064
3553.05999650108
2209.18499772996
1978.80499882065
3201.77500195801
1681.52500059456
2007.74999693036
2513.43500028923
3512.76999983564
2594.22500012442
4199.18000080436
2309.7200034596
3537.44500142895
3083.98500037007
2494.25999958906
2999.57500239089
2499.80000372231
1943.50499715656
1189.81999973953
