# Supplementary material for: Intergenic, gene terminal, and intragenic CpG islands in the human genome
Source: BMC Genomics. 2010 Jan 19;11:48. doi: 10.1186/1471-2164-11-48 (PMC2817693; doi:10.1186/1471-2164-11-48)
Supplement: Additional file 4 — Monte Carlo Simulations. The archive contains Ruby scripts used to evaluate statistical significance of overlapping of gene segments and CGIs. Results of simulations with different "fixed" elements (see Methods) are also included. [file 1471-2164-11-48-S4.ZIP › result_cpgispag_length/3intron_non_coding_200bp_5.txt.hist]

left	right	value	probability>=
712.714996607974	770.061946640322	1	1.0
770.061946640322	827.40889667267	3	0.9999
827.40889667267	884.755846705018	3	0.9996
884.755846705018	942.102796737365	2	0.9993
942.102796737365	999.449746769713	9	0.9991
999.449746769713	1056.79669680206	4	0.9982
1056.79669680206	1114.14364683441	12	0.9978
1114.14364683441	1171.49059686676	9	0.9966
1171.49059686676	1228.8375468991	21	0.9957
1228.8375468991	1286.18449693145	24	0.9936
1286.18449693145	1343.5314469638	23	0.9912
1343.5314469638	1400.87839699615	27	0.9889
1400.87839699615	1458.2253470285	35	0.9862
1458.2253470285	1515.57229706084	36	0.9827
1515.57229706084	1572.91924709319	50	0.9791
1572.91924709319	1630.26619712554	80	0.9741
1630.26619712554	1687.61314715789	73	0.9661
1687.61314715789	1744.96009719023	107	0.9588
1744.96009719023	1802.30704722258	97	0.9481
1802.30704722258	1859.65399725493	101	0.9384
1859.65399725493	1917.00094728728	118	0.9283
1917.00094728728	1974.34789731963	140	0.9165
1974.34789731963	2031.69484735197	183	0.9025
2031.69484735197	2089.04179738432	185	0.8842
2089.04179738432	2146.38874741667	169	0.8657
2146.38874741667	2203.73569744902	211	0.8488
2203.73569744902	2261.08264748136	242	0.8277
2261.08264748136	2318.42959751371	235	0.8035
2318.42959751371	2375.77654754606	242	0.78
2375.77654754606	2433.12349757841	252	0.7558
2433.12349757841	2490.47044761076	240	0.7306
2490.47044761076	2547.8173976431	281	0.7066
2547.8173976431	2605.16434767545	302	0.6785
2605.16434767545	2662.5112977078	280	0.6483
2662.5112977078	2719.85824774015	303	0.6203
2719.85824774015	2777.2051977725	327	0.59
2777.2051977725	2834.55214780484	275	0.5573
2834.55214780484	2891.89909783719	293	0.5298
2891.89909783719	2949.24604786954	306	0.5005
2949.24604786954	3006.59299790189	298	0.4699
3006.59299790189	3063.93994793423	278	0.4401
3063.93994793423	3121.28689796658	255	0.4123
3121.28689796658	3178.63384799893	259	0.3868
3178.63384799893	3235.98079803128	255	0.3609
3235.98079803128	3293.32774806363	240	0.3354
3293.32774806363	3350.67469809597	241	0.3114
3350.67469809597	3408.02164812832	221	0.2873
3408.02164812832	3465.36859816067	225	0.2652
3465.36859816067	3522.71554819302	217	0.2427
3522.71554819302	3580.06249822536	207	0.221
3580.06249822536	3637.40944825771	165	0.2003
3637.40944825771	3694.75639829006	174	0.1838
3694.75639829006	3752.10334832241	138	0.1664
3752.10334832241	3809.45029835476	148	0.1526
3809.45029835476	3866.7972483871	138	0.1378
3866.7972483871	3924.14419841945	132	0.124
3924.14419841945	3981.4911484518	114	0.1108
3981.4911484518	4038.83809848415	107	0.0994
4038.83809848415	4096.1850485165	90	0.0887
4096.1850485165	4153.53199854884	86	0.0797
4153.53199854884	4210.87894858119	79	0.0711
4210.87894858119	4268.22589861354	89	0.0632
4268.22589861354	4325.57284864589	70	0.0543
4325.57284864589	4382.91979867823	41	0.0473
4382.91979867823	4440.26674871058	66	0.0432
4440.26674871058	4497.61369874293	55	0.0366
4497.61369874293	4554.96064877528	47	0.0311
4554.96064877528	4612.30759880763	30	0.0264
4612.30759880763	4669.65454883997	36	0.0234
4669.65454883997	4727.00149887232	25	0.0198
4727.00149887232	4784.34844890467	24	0.0173
4784.34844890467	4841.69539893702	16	0.0149
4841.69539893702	4899.04234896936	16	0.0133
4899.04234896936	4956.38929900171	15	0.0117
4956.38929900171	5013.73624903406	16	0.0102
5013.73624903406	5071.08319906641	5	0.0086
5071.08319906641	5128.43014909876	12	0.0081
5128.43014909876	5185.7770991311	11	0.0069
5185.7770991311	5243.12404916345	9	0.0058
5243.12404916345	5300.4709991958	9	0.0049
5300.4709991958	5357.81794922815	5	0.004
5357.81794922815	5415.1648992605	7	0.0035
5415.1648992605	5472.51184929284	1	0.0028
5472.51184929284	5529.85879932519	2	0.0027
5529.85879932519	5587.20574935754	2	0.0025
5587.20574935754	5644.55269938989	7	0.0023
5644.55269938989	5701.89964942223	1	0.0016
5701.89964942223	5759.24659945458	3	0.0015
5759.24659945458	5816.59354948693	4	0.0012
5816.59354948693	5873.94049951928	3	0.0008
5873.94049951928	5931.28744955163	1	0.0005
5931.28744955163	5988.63439958397	0	0.0004
5988.63439958397	6045.98134961632	0	0.0004
6045.98134961632	6103.32829964867	0	0.0004
6103.32829964867	6160.67524968102	0	0.0004
6160.67524968102	6218.02219971336	0	0.0004
6218.02219971336	6275.36914974571	0	0.0004
6275.36914974571	6332.71609977806	2	0.0004
6332.71609977806	6390.06304981041	0	0.0002
6390.06304981041	6447.40999984276	2	0.0002
