# Supplementary material for: Intergenic, gene terminal, and intragenic CpG islands in the human genome
Source: BMC Genomics. 2010 Jan 19;11:48. doi: 10.1186/1471-2164-11-48 (PMC2817693; doi:10.1186/1471-2164-11-48)
Supplement: Additional file 4 — Monte Carlo Simulations. The archive contains Ruby scripts used to evaluate statistical significance of overlapping of gene segments and CGIs. Results of simulations with different "fixed" elements (see Methods) are also included. [file 1471-2164-11-48-S4.ZIP › result_cpgispag_length/3intron_non_coding_200bp_5.txt.lengths]

3965.89999881433
3138.18000075966
3851.48000186495
3241.70499882102
2931.14499754831
3449.51999917626
3186.37999736052
2216.85000164481
2595.49999542348
2380.05500040203
2593.24499663431
3101.7750013005
4104.76500362158
2743.31000165641
1654.96499833092
3243.46500350907
2808.18999429839
3428.16999712586
2366.44500182196
2788.86999807507
2718.82999417558
2509.76000026241
893.134999915957
2359.01000150968
2061.70500388136
2743.77999832065
3777.58000432281
2349.76999828778
4259.56499963626
3961.60999650508
3923.46999840578
3218.78000137024
2016.89999302477
2835.74500380014
3021.56500022858
3112.62500097603
2897.54999201186
3522.21999963
3826.96500049997
3087.03000039421
2558.89500509086
4230.85000126064
3287.39499896765
3887.03500105767
2337.19500132278
1396.73499929719
4122.80000291765
2916.58999947459
3272.27000002563
2888.58000327274
4499.87499701232
2775.93499788488
2004.16000371799
2988.21499961801
2526.04000108351
3507.56999803707
4420.85499993013
3290.27499757707
1101.64500157596
2178.29500124138
2184.80000089109
2579.36000000685
2167.54999726452
2648.21999711619
2121.68500026269
2950.58999917284
3442.18500540173
2778.42499724962
4432.03500169874
3602.02000178676
1257.32500182092
1856.38500064984
2506.04000004753
2129.12500678562
2797.34499946734
2564.42500292137
2202.08499566466
3388.00499947369
2491.75999854878
3857.82999704871
2729.93000044115
2777.01999972761
3274.62500623241
3152.17001289688
3463.89000081201
3462.64500208758
3401.32500051707
4748.36999756578
2855.04500241205
3913.81999672204
4008.99000271875
4019.64501108229
2357.26000350155
1728.02999633085
2763.15999847185
3745.94500045106
4560.53499608859
2328.59999762569
3063.96000033058
3578.08499907143
2884.20500045095
3318.9550039731
2631.08999732509
4765.07999845408
2889.09499757364
1899.7900022628
1408.44000055641
3461.42000167817
2964.94499962032
4452.37500038091
3406.7499933634
2299.85000231862
1507.87000020593
2800.28499554656
3923.89499603771
2548.73999344744
3232.15000418574
2433.50000310969
3011.96500172419
3259.14499825239
2760.89000109863
2046.94499940239
3677.57000264153
2980.12500136346
3292.89500232157
2100.84000021312
2583.93499940541
2863.56999617815
2076.84499968914
3619.23499532789
2273.43499874324
2202.95999809727
2587.38500058651
4214.58000215515
3946.50500535965
2889.93500058167
2850.77999402583
2842.3549939692
2569.63999341568
3823.85999598773
3545.76000773534
3503.56500175595
2200.13999656882
4354.58999536652
4491.81999791227
3156.10499903187
2536.7650000155
2693.99500023946
4521.54499831982
4352.49500010721
3549.33000044152
4557.14500000689
2932.29999896139
2643.8399969209
3702.31999903545
2834.99499985948
2710.5900020469
2703.04500895986
3628.97000613436
1816.21000058204
3636.35999529529
2466.90999652399
3724.97500109658
3231.56500428542
2285.58999790624
4223.17499888688
3794.01000552252
3772.05000692932
2642.07000017399
2126.91500062682
3076.8749966519
2534.95000079647
1920.63999636471
3183.60999750346
2826.8800024956
3566.83000023337
3487.82000185619
2873.68000010471
2786.32999752555
4731.30500576645
3069.47999962233
2233.19999797642
2421.33000096376
3905.41000105813
2700.09999993071
2410.7299971208
3665.85500885732
2935.89999752492
3826.9599906709
2976.79999935627
3250.33499768004
2842.0300001502
3624.41500426084
3777.17999988422
3016.06499933079
1446.0299996566
2191.52499838173
3672.90999878757
3611.2849993296
3198.57000289904
2431.80500173569
1798.63499388471
3403.6250018198
2377.47500333819
3201.42000024207
3566.67000383418
3022.76499934541
3213.57499670982
2683.84500040486
2728.14500097188
1958.30999965779
2833.95499829063
2675.83999605849
3441.36500271596
2577.33000210114
2834.02500114683
4302.75499847438
4404.64000098314
3358.3599999221
4331.75500023365
1823.28500055522
3088.84000130743
4144.73999909125
1983.13501721621
977.885000273585
2220.1500019338
4838.49999912828
2998.28500217851
2505.62999818847
3488.31000144035
2304.51500179432
2835.25499632582
3053.4250008855
3551.34000519477
3388.41500027105
3521.85500301234
3398.75000117673
3117.07500884309
1877.37499585003
2331.47000284726
2445.95499989763
2044.7900044024
1873.37999849021
2915.85500041116
2204.59999500215
3824.9849986448
2521.8149979338
3919.36000085995
3330.58499948867
5397.82499450818
2925.31500095935
4187.86499938741
2274.82000400871
3116.94499903778
2692.01999790594
3149.81499405205
2980.45999540389
4472.81499975058
1828.20999379829
2927.05499933567
3652.55999956769
4046.24500078522
3396.97999579716
2551.04999757465
2277.19999366067
4124.35499862209
3174.18999922462
4242.2799946809
3206.51000463869
3515.38999971189
2542.5099984929
2304.21999947354
1501.91500001773
2933.57000577045
5749.78500361461
3188.54499994405
3634.1799984239
2020.91499887593
2935.55499835312
2074.74500191421
2957.40499965847
3717.18499406241
5510.65000069048
1537.6399925224
2645.30499917828
1961.43999968469
2940.64000082016
2201.8849955909
2725.81999986246
2848.36499754805
3427.46499109454
2826.73000148855
2940.25999833271
2395.59500350431
1889.20999935392
2266.36499358155
2962.73500019498
2531.04000627808
1235.30500027817
2897.44999853149
3947.52500162926
3269.88000136055
1854.66499954741
3557.02999927118
2703.09000208043
3219.40000233054
2471.62499960512
2562.62499816716
4400.60000024643
2033.95000020601
1719.58500151522
3783.31999638924
3137.19500613585
3021.73999993643
2698.1799999997
2338.74499742896
2621.15000005625
3041.85998907173
3232.01999846846
2145.10499988124
3947.71999955177
3054.5450041499
3540.87000275403
3096.51500129886
3547.72500271533
2208.8499989938
2554.74000036716
2160.27000090759
2201.68500236422
2684.96499327896
1345.15000428646
2693.24500074238
2533.69000335783
2580.1900040023
2413.63500127196
1924.4349975884
3700.77499817871
4406.10499872826
2666.82499311864
4595.37499969453
3430.39999891259
2530.62999924272
2953.67499829829
3240.59999872372
2662.8149967019
4022.64000449888
3122.94500109181
1681.93999896199
2205.30999630009
3231.63500076998
2708.60499780625
3553.2250007079
2454.86499663815
4052.78999775276
1775.47499251738
1773.81000157818
3085.07999914233
3552.68999973498
3139.86000398919
2708.72499801219
3007.32499224693
3021.90999950934
3357.15999962133
4103.47500051931
3939.24000844732
2528.48500068113
2936.27499910444
2094.82499714009
2572.42999961856
3587.91499846522
2808.85499963537
2121.68999762274
2739.64000442252
3401.02000440657
2313.87999615632
2603.59000248834
2172.5499964729
1913.64000215288
3157.25500068069
3333.42500502849
3184.94500496984
5158.8850056408
2755.62500482681
3191.64500362426
3670.71499487013
3720.49000284262
3606.20499513298
2192.79499635845
2674.81999976933
2323.07500091754
3691.77000035043
3507.60499786586
2598.77499682829
2917.65000057034
2229.1899998188
2859.53500557877
2709.91000588145
2561.42500014603
4061.65499662864
2990.25499883853
2861.61500494243
4624.71999661904
4003.75499744667
3991.49501027353
3127.10500115668
3674.3500016192
2497.63999994844
3167.46499596536
3106.18500390649
2630.95499628037
4282.24500239253
2897.19000255689
2835.69499379769
3378.10499656759
3088.19999742508
1850.44500326458
2801.35999781638
3161.90999733005
2291.1549989786
2710.80500129238
2076.62500693463
3453.07999357395
3833.00499918312
3635.17499937862
3020.61500213668
2866.82000108436
3381.78999423594
2784.05000197515
2911.56499878038
2040.33499740111
2357.68499112036
2086.77500899136
3540.56500558811
2771.4949972555
3069.25000311434
1910.02999835572
1869.07999547571
3679.08999791183
3380.65500010177
2733.90500094369
2202.5249992758
2633.74500715733
2106.79999681748
3226.02500942722
3249.15500488877
2153.82000049949
1635.0800037086
3270.26999757811
2156.55499783158
2440.53499867953
3084.06499809958
3508.32999830879
3141.914998658
1882.025000358
3489.09999933676
3181.38499664678
2835.0949998647
2746.92000173405
4487.03500033543
4261.41499947011
3265.12499928536
1850.81000150368
3417.65000185184
3110.20999926529
3405.78500555828
1949.94499791414
3130.31500019506
2787.35500022676
3703.88000088953
4081.35499850908
2391.41499741934
1793.09999876237
2045.94999677874
3088.31999843568
3063.595003547
3252.79500066116
2555.48500307277
2806.09499946298
2216.72500097007
2096.68500023056
2987.10500717908
2405.24999946449
3439.35999720544
2824.63000364229
3257.02499914821
1559.13500285544
2103.99500113056
2323.58500311454
3048.72500257008
3688.92499752156
2611.59999857098
2285.26499920525
3585.05999890031
2227.22500181198
2552.00999730173
3574.469993648
3205.69999299385
2361.5450011082
3143.04499404132
3202.36499714106
3943.58500262257
3254.86500236019
2728.88500044122
2049.19000078426
2895.5350073725
3000.44000711292
1984.13000090854
1803.26500148838
2306.65500031784
2767.48500045002
4444.14499955444
3962.30999693274
3321.97499999404
2677.11000061408
2868.91999898851
2752.83000183478
2268.77999045947
3040.67500019632
3571.00499622896
3268.87999860104
2689.88500274997
2573.41999213677
2890.8950009644
2940.93000194244
3463.51000080258
3383.15999957919
3286.66499963464
3486.4050029479
2865.59499467257
3887.45000208262
2025.20499919355
4222.17000147793
2886.30999751016
4078.73000118881
2453.53499161452
2662.7000026647
2538.84500056878
1974.60000328533
3465.0600040406
2239.85999565013
1634.5450095851
2004.39499957301
3380.72000072571
3768.43000067142
1843.56000082567
2018.05499620037
2650.77500025928
3174.97000008263
3306.53000127012
2048.68499966757
2986.32999796327
5088.5449980367
4947.22499958007
2553.73999365419
3549.26999950316
2706.19500096515
3359.08499943092
3255.23999792547
2534.31999773346
3659.12999944296
3049.51000096556
3060.95500333607
2816.83499986553
3926.32000049297
2924.08500209637
2520.66999978945
3202.74000328593
3285.25000024709
3259.11500111222
3375.29500208795
3481.67999578523
3269.18500398472
3309.64999979548
2562.43500118703
4095.15999135934
2456.48499901593
2205.83499939111
2107.73999403417
3238.93500056025
2213.6450018622
3258.69500062033
1812.28000280168
3318.29999854043
3784.06500152312
3860.38499900699
1980.78999951604
3417.51499756798
3324.78999507273
2502.41999733943
2340.13000039535
2678.04500114406
2767.72000532597
5327.63499122113
2179.15999905393
3147.83000067621
3543.20499565173
3885.15000082614
3695.57000282174
3588.92000566749
3417.67500033602
2264.29999986757
2024.89499978721
2367.67499806732
4116.70999964513
2711.7000007343
3177.20500007644
4685.46500173816
2542.22000179812
2682.43999391608
1841.46500004083
1961.00000446104
3275.69001253415
2560.96000012755
3166.44500048831
3212.07999792544
3904.78000113368
2047.16999995825
3107.74500304088
2596.89000587724
1545.19000142874
2599.6699977424
2626.029999424
4267.36999543011
2483.93499885034
4689.02999305725
1318.42000048608
2582.19000021368
2971.01998752961
2580.40499638021
2717.61500117742
3738.35000241548
3173.81500470266
1972.41499996372
2015.10499823955
3093.1300042849
3094.25499716587
3557.60999963805
3277.56999958865
3649.26500387117
2503.16000190377
3127.51500008628
3001.21500066729
2400.44999992847
3722.81499750353
1694.85999898426
4167.07499737354
1841.51500108838
3424.80999929365
2802.95500019565
3904.80000109319
4297.32999836281
3125.57500144932
4152.90500299167
4624.34500401467
3078.78499980085
3469.66999688279
3815.41999956965
4931.76500308467
3202.53000278212
2645.06000351533
3157.95500178821
2425.03999878466
3083.85499857366
2280.89499593596
2620.05501031876
3552.98499695584
1085.93500007433
2233.75499673188
2061.55500004441
2357.31000110629
5494.41000081226
3228.60500014573
3086.51000021026
4071.0599996224
2896.74000207987
3416.42999983206
4000.89000341436
2985.08500490151
4042.8899973873
2732.04999968223
3731.22999782837
2282.67500158213
3810.69000096153
2449.78999275714
2814.8450010214
2952.60500162156
3820.36498947442
1443.80500044161
3660.24999730429
3140.08500428699
3252.81500153616
1336.06499293074
959.810000292957
2971.60500439443
2044.19999981578
3916.64000314721
2177.66500002239
2349.47500012908
2965.17500337027
5225.4150005905
2472.53500154614
2199.92498853803
2392.43999562785
3332.70999942301
3848.37500100024
3279.07499837503
2822.26000198862
3636.6450009793
3503.67500266805
2848.99500811845
1989.48999949731
2385.2949978346
3623.79499780945
2968.14000324361
3401.3499956876
1722.90500175208
3160.3299972713
2572.00999883376
2673.83499050047
3898.27499513235
2627.45499435067
3729.03499814123
3218.48500041291
2065.29000682104
2930.64499994181
3653.74999416154
3869.72500366997
2983.63500203751
3071.00999258831
2325.17499933671
3686.75499810278
3512.34000319289
2721.36499885842
2029.90500370041
2516.11499416456
3490.48500305042
1676.05499988794
2400.4750001356
2982.1200014303
1833.5350003019
3430.16999863088
3828.29999922495
3047.46000326797
3492.00000009313
3383.75499286363
2925.53500021063
3206.95499951323
2456.92499786444
2912.83499726653
3639.80999898165
3989.28500156105
3805.35000003036
2931.32498838846
3117.7150013363
2545.61500040069
1977.56500001717
3416.28500359692
2196.75499863736
3185.46499811858
2377.92999696793
3776.55499998853
2620.10999988485
2897.39500017883
1734.57499958202
2845.74500308372
2406.775000697
2394.39499746461
2138.22000195598
3209.87999924831
3268.989999488
2352.68000261858
3224.83000140265
3089.95499970019
2780.07000306621
1576.47000360489
3085.27000053413
3035.31000041682
2112.36999755353
1756.29000330032
2675.2399983108
2677.23000991414
4062.8399967663
3655.75499787988
2976.43000450486
3522.85499875309
3873.39999683388
3127.80999719756
2538.51999762096
1787.31500043347
2562.16999268625
2790.77500276198
2531.36000156472
1971.54499982484
4217.04500729218
3646.2249997817
3988.92500036769
2273.77999846637
2580.20000067292
1730.20500101894
3646.72000363469
3603.68000144511
2571.88000191748
2372.71499995422
2242.90000488749
1902.40999784321
3336.70500149205
2351.83499494535
1673.10000196099
1988.6199983086
3567.36499928776
3207.93500086293
2471.11499716341
1953.53499880061
3201.42500336096
2934.30999624357
3710.11000181176
2374.08500883123
2340.66499998793
4888.60000518709
3476.16999862716
3025.48499575071
3271.50999878719
2661.51500001363
4295.70000056922
1560.64500025916
3234.0899996087
2899.25500133075
2065.64000056311
2473.11499655619
2410.14499628544
3168.81999576092
3077.30500172824
2152.65000187606
3799.00000079535
3929.76498936117
1725.36499949521
2080.4849998951
3101.77500188351
3651.09000230394
2952.56500388627
3324.51000361703
1643.46000387147
4442.04500100203
2651.57500434481
3010.36500285566
3442.83000354376
3870.91500506923
1404.56000104174
2592.72999969765
2279.01999803679
3274.33499403158
5590.15500376746
2538.80500678718
3115.95999467187
3054.81499893731
3684.26000323892
2706.4649988059
2867.62500128304
3392.06999883428
3948.24999871477
2384.19000558043
4271.42000281066
2675.83000269532
2774.7299955748
2383.67999823135
3658.29000133881
2655.57000042719
3137.96500205621
3083.48500129068
3279.50499976426
3024.6099970052
2352.52500018384
2875.05499938037
3144.1899981983
2651.28500081226
2739.74000549689
1920.18499983475
3217.79000025615
2886.91999814287
3051.38999943808
1715.09999987576
2604.10000179708
4281.06000011414
2927.32499601878
3101.52999945264
2581.20500039193
2723.50500106462
3121.20499968785
3785.67000108957
5210.77499957243
3439.66499396227
2602.44499834767
3875.26000568457
1807.13999996334
2549.77500002948
2514.39499963075
3943.04500514083
4514.74000054225
1984.54500064626
2683.22000088543
3177.50499431044
2691.16500856043
3765.29999997467
2991.93000185909
2597.83498831047
3970.48499694606
2681.83500680979
2648.64499458205
1765.70500060171
3581.04500369448
1809.42500816286
2942.25000149838
4099.69000314921
3226.2300000973
2871.48500533402
2835.61499969475
2863.30500108749
2799.49000587501
1892.85000262223
3762.22999836225
2860.30000493117
1993.57499977946
3202.4350010585
3471.6049994044
3705.01499895751
4010.07500001881
3466.16000243276
1728.91499871016
2708.03499691017
3810.23499624431
2870.16000146046
2397.87500004796
4530.02000500262
2173.8250031881
2739.97499953955
2812.31500496808
3323.70500089973
1709.9200016968
2677.7499967739
1817.70999453776
2402.10500087589
2420.08499976341
4315.47500059381
2151.84500286356
2769.96000126284
3223.42999644578
1884.91500008479
2878.0850011725
2393.89999881573
2724.35999962408
4016.09000230255
2014.12000016868
2687.5199995786
3568.04499085993
3159.7400010787
2283.38500187919
2949.03500056267
4012.25000634915
2005.70499883033
3434.84000088274
2170.95499699764
2800.02999560907
3795.57999649737
3452.47499799635
2623.07999741402
1357.72000009567
2744.27500008419
2900.88499916345
1672.43000258482
2245.20999812335
2935.8449992137
2944.23500004038
2913.49500365183
3283.18499872345
3166.92500037327
3778.6899967622
2139.96999997646
2593.52500084415
3333.56499897316
2845.88499834761
3385.35999543685
2501.81000008434
3529.17000038642
2458.9099929221
2877.31500372989
2576.57500045933
2181.77500324743
2419.9699973315
3492.30999987246
2789.70000203
2048.32499632984
3509.25499593653
1688.48500102013
2362.6900000982
3660.89999684319
2862.32999747805
2315.35000278801
3535.23000183841
2753.82500454411
3767.41500224359
3359.20499970764
3083.07500013275
1779.85999936052
4135.46999959648
2624.39500433672
3876.85499620251
2235.85499729961
1402.19000159949
4323.2049988592
3739.66499926118
3071.18499821797
4501.12499975786
3412.49500001967
2613.35999752162
3490.15999816172
3060.52499894798
3043.71000050474
3744.17499931064
2530.55500236154
2850.02999890954
4197.25999831408
2346.74999986589
2707.47000027075
1174.38999959826
1770.43999928143
2614.88000027463
4041.82000251487
2370.48000364751
2202.2449984625
2674.3549996987
2477.86500356207
2793.34000530653
2327.72499909066
2649.81999371201
3928.26500108442
2859.58000245132
2764.21499865875
4145.5449988246
4651.85999926366
2803.56000231393
2831.20000024699
4288.47999831289
2936.72999977134
2004.11000158172
1678.63999112789
2363.61500046402
3579.16999941319
3334.92000142299
1404.3049978856
2590.88499955181
2329.59499761462
3513.52499869652
2640.12500327826
1971.19500139728
2646.93499821238
4027.53499653097
2340.72000172734
2689.82499882206
2213.07999584079
1459.64500164427
2574.94000016712
3066.50000310037
3126.01000276115
3767.98999635805
2372.38500242587
2141.36500400366
2765.11500304285
4561.20500196889
2557.10000060126
1056.31999823567
4186.02999984706
2811.67000244744
3116.82999922335
5862.18999990635
2689.31999954395
2513.29999879003
5800.9900011681
3243.97999871336
2380.0599998273
2791.11499989778
2904.96999956667
2541.59999843407
2764.50999860279
2354.17500247186
1798.24000212178
2964.11500025541
2053.21500052512
2569.72999886796
2739.58500093874
3307.24499908183
1979.04499851353
2940.5299938824
4396.13999920525
2747.48999888916
3407.15499828011
2875.12499698973
3611.62500102445
2552.95500177098
4901.32999944873
2832.74999849871
3421.82499874942
4509.29000116698
3386.06000134163
2941.51499546319
3929.57000060193
2978.10999724083
3301.6199987276
3128.79500206374
3174.60500249639
3541.15500624327
3421.25500112399
1795.05500493804
3633.06999966875
1676.00999832526
4265.665000726
1976.2399999015
2455.84999874979
3008.15999951214
2515.46499512717
3224.37999967486
1694.11500727758
3814.7700007502
3670.92000256409
2041.76500307396
2908.14000099991
3456.18499637023
2509.36000178754
2825.51000130549
2877.40499873366
4321.06499986723
2965.42999965884
3317.61000042316
3706.22000224888
4262.04499774985
2492.2949985005
2625.30000084499
3151.00000003073
2030.13500056043
3039.44000133313
1516.76500043925
1803.1150026843
2287.83999850228
2747.98000344448
2443.08999925852
2251.40000000037
3057.61999920011
2753.38999392837
2392.73499952815
2169.2399982661
3529.54500053078
2515.73500061408
4692.75999750197
3339.4849998299
2071.10500020161
2583.47999531589
3363.61500347592
4541.29500088003
2745.2250033617
3063.84999446571
1890.10000034608
3237.30500458274
1976.29500308423
2803.80000255257
2384.7699996084
2264.51499892771
1999.58000025665
2661.94499956071
1565.14999912679
3292.79500235803
2636.73499581093
2039.31499901414
2562.50999976695
4158.25499917381
2383.70000011474
2480.66500223242
3555.61499648355
1956.22500012364
4008.70500005022
4314.78500101203
1884.45000103675
3810.0500007607
1981.84499929845
3445.99999939278
3439.24499673024
2903.97000049939
3517.71999292541
2593.87499866076
2455.57999801845
2903.00999915507
3530.33499611355
2948.67999986373
2683.29999948852
4538.59999544872
3758.06000149623
4291.29000240006
3510.53000270203
2772.40500261416
2531.60500160325
3305.21500426903
2260.26499758661
2023.85499756411
3263.00999520719
3687.83499787748
1693.24500059523
3040.344994165
3681.47000364959
3680.93500867407
3054.2950043045
2466.42500003241
3045.3500012923
2057.60000087414
2963.93999619782
2807.80499853939
3235.13499920955
3686.58500125632
3498.86000042036
3373.65499662072
2001.80499633122
2867.23499866575
3303.59000185877
2622.33499613439
3741.88500417769
3713.01999682112
2458.97000096366
2080.04999990109
2808.20499908179
2417.13499961793
1985.78999889363
3541.7050003875
2737.20499544311
2565.5949988924
2704.42500069365
2472.63500675373
3299.83000160009
2343.91499560885
2500.3100001514
2973.23999344558
2164.249998766
1265.12000215487
2333.15000115708
3453.90499882586
1758.41000256687
3417.87499926239
2552.70499421842
3487.23500576988
1541.34000014514
2444.65999890119
2163.01499933377
2705.37000627629
4699.00000281539
2871.3750043211
2867.55000340161
2883.53000025079
2878.70999987051
4014.57499793917
3416.04500026349
5625.07999914233
3714.01000654325
3490.45500485552
1506.73499957472
2394.56500007957
3764.30500059947
2485.92500769487
2317.03500083089
3800.74499994912
1857.0549999224
3425.13000149466
3956.13999953959
3298.61000523716
4502.48499882905
3170.05500008538
2268.96000294341
1955.61500179395
3844.82999574766
3076.4200008139
2783.34000415727
2913.90500018047
3483.69000151195
3454.90999896266
3745.24000930693
2718.14500363171
3259.34499362408
3219.59500035085
2900.68999889866
2365.40999756381
2282.98999867914
2857.23000726942
3036.58000009065
1521.10500358106
2024.7400008929
1584.32000109553
3327.61499935761
3427.34499506652
4599.24000296244
4068.00000179559
2576.31500050751
2980.07999520362
3341.89000250027
2228.52999990308
3750.68000426423
2427.50000007451
1689.090002276
2254.45999985188
3956.53999433169
3237.87999681383
4336.19499931112
3171.35999902524
1861.95000135992
4056.60499735456
3141.31499776244
2727.67499696277
3658.2200040333
2937.98000641912
3318.05500168726
2898.67999968553
3800.35999529436
3378.61000026017
1947.43000087142
2913.76000097208
1691.24999984712
2426.15999849141
2071.29999873601
2545.42000501254
3495.38000521064
1644.52000148967
2735.93999921158
3388.38999988791
2932.77999865869
3948.26500124601
3546.0950014228
1256.13999812305
3044.69500195235
1806.97000105074
2913.84000095609
2227.61500153691
4206.52000330947
2082.0499994047
3300.70500241918
3406.29499314725
1932.03499962389
3427.41000313126
2764.01000497863
1933.22500383854
2810.77500328794
3303.41000191681
3871.46499927528
3811.96999952817
1562
3426.1250002794
2867.27000939971
3281.9899959506
3154.54499024898
3842.96999545209
2684.23999481462
4642.81499745836
4054.45000110008
2156.23499773443
2918.06000233255
2541.0950004831
3088.18500311673
2858.46999773383
3190.25000013644
2238.37500135973
3623.45000178413
2433.63999895751
3051.8099979721
2484.85499940626
3407.33000238007
2732.69000100406
5412.04499927475
2841.2050007892
2012.6599974297
3731.35999986855
2279.88500220701
2860.90499984956
2249.77999724448
3434.31500036269
2525.73499698937
2294.14500003992
2664.57999781403
3218.48000080138
2086.62999617029
3106.14000159316
4126.86000250652
2605.42000260949
2562.28999547288
2967.12499882188
2892.84000007436
3211.98499773443
3624.94499674067
2385.22000018018
2449.94999724688
3054.82999296486
2701.26000103541
3031.70500166714
1611.7999978438
3133.00999972224
2791.84000098208
2229.27000114945
3447.85499910265
2946.79499814473
3513.78500465676
3600.47000025399
2544.13499793224
5146.43499508034
2065.51000029594
1787.98999357969
2667.08000287027
2663.76500318758
3162.27999408357
3699.8349921261
2655.12999897823
2704.44499814138
2599.95000402443
2403.65499634296
3389.26999978488
2890.43500338867
3934.02499888465
2930.85500052199
1775.35500006797
3664.89499886893
2945.27500099316
3602.93499855953
2978.20999865234
1552.92499916255
1906.92500319821
4740.56499565393
3748.86000040174
2933.58499189117
2525.27999727987
3085.7800019253
1189.48000371456
4020.54500050563
3123.08000625222
3739.3999963291
4212.2450007326
1677.96500028763
2967.03999729082
3448.46500098705
2352.90500047116
3747.52499738894
3429.43500432011
3685.20000279509
4223.18499997593
2472.03500282299
2075.36500019766
3801.95999916643
2775.75000206474
3241.21500161476
3331.5999982385
4285.00500117242
2656.73499774249
2803.67500049993
2794.55500474945
3126.68500281498
2497.71000080369
4226.23999514012
2701.52000196325
2000.74500035867
3326.78000075324
3017.46499571577
4995.99999840464
3544.57499870472
4470.77000184171
3569.49999818765
4060.15999908652
3574.42500606249
3872.18000088818
2610.47499782592
4088.46500449954
2580.32500206679
2352.37500118464
2744.75500410236
2894.05000889301
3773.81999984756
2732.81000215653
3093.61000189045
2407.39500130713
2544.93999923393
3806.01000223216
2187.05000199005
1736.20499979705
3610.3500015928
3273.16499986686
2882.58500328846
1529.95000096411
2382.15500483662
2173.81499716919
3241.82000159845
2872.66000007838
2428.8750022985
4163.81000323594
3565.30499606952
3628.13999863341
3355.54499971867
3049.21999607113
2833.90000274405
2408.0599978324
1611.79000064172
3576.08000098169
4429.94000121392
3879.62499601953
2937.32999872416
3293.76000078768
3826.08500073198
3244.41999666207
2294.91499931365
3003.44499989972
3310.82999899657
2292.74500157777
2205.96499793977
2273.50000052899
3688.65000009164
2961.96999745443
2076.1849981714
3745.21999960812
1373.2849990353
2603.34499897808
2761.98499971349
2648.29000056162
1855.49000348151
4078.24499680847
3841.07999938726
3219.44000020949
1733.00999671221
1384.53000113671
1397.12499576062
3553.56500159949
1616.70000085328
2319.58999876678
5127.73000385705
3963.87999890745
3861.82000343502
1653.8649984207
3605.73500172887
4010.49999937974
3487.81500018667
2313.65499953553
2537.12999888975
5009.03999785241
2723.45999910124
3252.19500175491
3285.52500188909
2574.75999967381
3307.18500099331
2385.05999863893
3628.50499713823
3918.93000207655
2472.8249963522
3087.69499899773
4023.34500113875
3220.79999720678
3524.52500072867
2802.63500113413
3574.84500053991
3182.74500650261
3828.62500219792
2852.0850018207
3930.42500479147
3271.28999703936
2893.47500026241
2122.22499983106
3154.21500028949
2196.32999926805
4257.36000252329
3928.83499831706
4062.85500441678
4065.90000762045
1523.9699992477
2908.45500715403
3336.69499986619
2702.06000105664
1787.24500092119
3429.58500181246
4829.27999850595
1245.30499981405
2592.92999728769
2844.24999870732
4541.9249984622
2874.64000006765
3136.80500321276
2555.58999997377
2087.24000014644
3970.03500406584
3476.39999950118
2789.10499310121
2386.23500043899
2257.46499957144
3778.47999618948
2953.45500470698
3673.86000872031
2456.75499781221
2260.9300002011
3083.82500188425
3297.93000013381
3087.46000704914
4216.52500218712
3333.86500029825
3311.76999943372
3196.01499942318
2664.23999834061
2196.51500037685
3241.33499960788
2583.64000082761
2201.36500009336
1777.41000273079
2146.48999995645
3257.10499717295
3590.59000495356
4272.33500374481
3561.26500671171
2372.32500432804
3801.46500548162
2628.11000724789
2111.16499789525
2822.63000053354
3249.93999812007
2370.97999850288
3653.71499762032
988.600000709295
2780.50501049371
1524.39999819733
2525.65500025451
3555.61000444647
3159.64000191819
2737.57000089809
2528.24500298873
3264.47999091912
2693.98499887623
3192.21499544941
1770.40499625634
3010.83499683812
4051.72500092164
2092.01999405306
2024.59000089392
3141.09500102396
3516.61499772593
1843.52500124741
2666.80500107352
2855.12000042945
2455.12999684145
2611.04499967117
3390.57500371709
2438.15499840677
2005.72999563254
3453.97500023805
4113.19500326551
3351.02500359621
2702.9699997874
3945.74000653811
1875.1750006564
2976.78000251483
2898.87500049919
3768.26499961806
2450.06000264612
3007.99500001594
3271.12999524549
2412.2650009105
4069.69499673709
2476.53499888256
1395.34499193355
3319.9200005997
3250.42499642074
2262.77499901503
3341.70500249229
3204.39999687672
5028.14999545226
2910.10000445694
2328.64500449225
2204.86499873223
3315.6100091869
2775.1300033778
2437.58000081033
3144.21499794535
3400.69499732926
2226.33000391349
3476.50999905914
2524.52500187047
3638.51999976858
2905.7049998939
3259.24499573186
3611.46500119567
2319.23500338197
3245.27000151761
4398.34500121325
1954.97000086866
1978.11499729753
3843.56999870017
2302.58999964083
3152.34500048403
2487.03999991482
3432.25999741256
2401.54500241764
3578.74500029162
1812.01000607479
3087.53000078723
2460.76000132531
4109.12000201177
3599.46999590099
3052.6799992593
2862.72500101104
3872.01500347187
3261.67499994487
2864.05500287749
2496.61499984097
2080.99999967357
3471.97999121249
2842.82999512472
2668.61999742314
4101.80500118155
3890.81499878038
2981.1850024235
1311.90499962852
2536.95000035595
2221.41000391357
1700.66499331594
2416.62499904633
3067.42498982605
4449.48499732325
1907.01499932818
2829.25999958906
2516.53500380367
2428.13499963749
2960.47999696154
3561.85499835573
2304.91500043124
2259.80500527192
2144.74500034368
1503.83499605674
2287.26000078022
2883.61499804631
3508.15500098653
4878.00499996915
3497.59500331804
1690.93500064858
2741.53000304103
2607.63500054367
1913.47499961872
1990.10999925155
2784.26000451297
3419.78000036502
3517.04999676719
3822.26499881595
2174.76500201225
2724.21500145271
3815.9400018286
1969.49999959115
1781.08999974909
1770.02999790851
2972.56499829143
2133.76500023901
2742.73500021175
4627.70500150381
4187.63999706227
2425.55000418937
3182.13000037149
3919.14500428736
3519.25499945506
2547.30500039086
1911.41000438482
3228.00000372296
2896.64000108838
2786.43000070937
2125.91500106081
5141.36999871023
3005.11000076309
3250.60000535403
2267.7399955634
2970.54000179935
2830.73500644043
2459.51999919489
2086.62999955565
2571.34499954293
2129.84999963641
3133.24499770626
4262.25499797426
3541.32499667257
2678.700000301
3032.4399981983
2795.98000207171
2068.32499905396
2463.80000085011
4036.98999831453
3351.57000642054
2800.04500305356
2367.390001297
3003.07999896258
3178.31500210054
2338.10499928147
3204.61999971047
3767.3800008297
4324.33500042185
2204.67999713123
2998.93999848515
3139.50000286102
3659.54999374039
2088.51999915391
2528.94999350919
3806.55000158399
2068.26500037313
3745.21500063874
3665.3749963548
2432.57000087202
2951.13000515569
4119.24500008859
3661.17499736696
2331.83499707826
2911.09000080824
3652.3249919888
3043.5650018882
2605.30999900401
2222.07999800052
2905.59000026062
3069.44999944419
1716.87499991246
3688.18499782309
2191.92499897629
2853.26999430545
3633.13000017032
2391.53499373235
2866.24999676086
1496.59499863163
3504.15000452846
2165.17000004649
2747.82500202209
2875.53000055254
3892.12499832362
3640.58000100963
2493.25999893248
2088.51499960478
3430.51499687321
1643.14500127174
1809.84500020742
3545.51999963075
2494.43000022601
3033.24500066042
2281.42000138201
2403.84000177123
2783.82000013813
2989.55500045046
1993.52499947883
4521.03499701596
3018.31999645382
3486.01499532419
3758.32000100985
3356.15000262856
1141.09999996144
2233.95000205748
2081.72500282526
3265.74499952421
4263.68000509031
3448.10499818018
4235.8700003475
3702.39000003785
1611.17499908619
3935.38000050187
2892.57499826653
3214.66499690153
1733.95499905199
4319.60000028368
3408.37499995017
2327.7500009127
1554.15999760199
2669.14999937793
3385.36500073597
3167.8849996856
3176.86499712989
3907.09000735357
2401.73000046425
2019.66500113346
3541.22999956459
2758.33500019461
2237.73000009358
3288.61499937624
3564.36000039056
3599.3149942942
2614.25000109896
3706.03000369854
3149.32000546902
2530.72499675769
1075.04999203235
3820.55500165001
2323.0299997367
2527.32999996468
4297.29000175744
3365.35000066645
2535.7900037542
5455.30999802798
2425.810001757
2485.00500323065
2537.33499553241
2593.0799995102
1906.00500071049
1891.09499914944
1753.67500042915
3092.67000101195
2555.40499890782
3733.77499844134
3724.48499708809
2211.19499659166
2552.6949950438
3707.9449999854
1074.88500668481
2808.80999899283
4876.54999341443
1615.62000007927
3267.1449989751
3182.33499912545
2043.84500002288
3579.04499831912
3397.78500345536
2515.93500046013
2348.9399991855
2464.52500042086
2524.86000232771
2948.07500350755
4096.34500458208
4485.12499467283
3464.54000052251
2436.86499765515
2519.67999842763
2642.47500391491
1935.30999594927
2314.91999803483
3783.9649998392
2121.55499741621
2900.78499950469
2487.34999182634
2960.1199971959
3033.32499961741
2882.60999839008
2846.84500020556
1609.70999933407
2456.89500238746
2227.90499917045
3441.71499739587
3974.86499167979
2604.89499887079
2907.53499648347
2001.16999816956
3235.07999912836
2962.80500247329
4331.43999745511
2941.85500060022
1646.99999869056
3177.080003788
3570.18499898724
4281.48000101064
3527.11499549207
1962.93499630783
3219.47000098228
3454.15500262752
2209.43000025954
2106.56000018399
3931.79999963008
2851.11999924667
2836.13999246061
2260.07999490201
3398.57000045292
3578.5450000749
5243.420008054
3350.3450028873
2112.89499773644
1201.69499987984
1938.21500096409
2058.63000016659
2190.93500180356
2749.91499748267
2944.27999959886
2927.23000155389
3631.68000265118
2514.98000158893
3548.59999951534
2898.66500146315
2718.93500621337
2245.48000400886
2751.4450028874
1682.65000119619
2132.95499946177
3231.42000094056
3207.20498861434
4086.50999857113
3271.67500214279
4862.90500489995
3110.18499989621
3807.18000181299
1689.47999451309
2741.72500506788
1452.55499894172
2200.31500047818
3280.67500169203
3137.83500147704
2035.13500056602
1924.98000453226
2882.0749994684
3260.16500028409
2821.84499079734
2702.92999983206
2657.08499978483
2985.69000554038
2177.24999746867
2551.88999844342
4005.91000010818
2176.95499711484
2770.31499808966
3461.22999730939
3918.82999863289
1853.35999896005
2020.18000206459
1729.85000187406
3452.11500050515
2673.99500164017
3916.65499393269
2713.13500168175
3303.49999998184
2052.20499718562
2710.01000372693
2886.53000065498
3918.44000284062
2372.57999980578
3601.6150008738
4624.60499972478
3022.58499981137
1638.10999907367
2297.40000028023
2716.34500371059
2946.13000361994
3283.83500468265
1627.19000041112
2591.63999654818
2734.11999958754
3249.09999873396
2958.55000056326
1955.39000423439
3125.62999907881
2632.45500000785
2750.02500068955
2704.28499213234
3423.41498988247
3533.15000000596
3138.3400055375
3002.70500159619
2914.44499446452
2417.58998675528
3123.45999639481
3205.67999932542
2996.07499908807
2377.81999385357
1978.6950035058
3961.49500062317
2395.43500081077
3246.42000116594
4026.06999675557
3248.04999985933
2803.33499890566
2229.2300061509
1782.81000112556
2763.18499647515
2804.74500020221
4283.88000068557
3648.45499474928
3442.11000149208
2672.00999713875
2819.61000509994
4261.86499809287
3344.49999617971
3939.05000150949
2963.49499671347
4457.3649991788
3006.93500045687
3180.98499938101
3144.83000063803
2313.6149995476
3917.67500013113
2525.13499920443
2260.32499853149
2386.21499891207
3462.48499843432
3900.12500743195
4015.23499736935
4807.91000024974
2553.08999771834
3583.75999508487
2436.30500469171
1421.53499927372
4212.83499509282
2567.05000240044
2802.88500036672
2531.71999982186
4044.04499958456
3970.88499756157
3791.54500003345
2389.04000184312
3926.63000054471
2887.81999996305
2650.7150003165
2445.71500179172
3958.45500052453
3620.32499867049
2788.68499956932
3210.8349987343
2378.12499875203
1285.42500367761
2727.06499905139
2572.34500124678
2641.27999965474
5294.25999500853
2541.1099963598
2995.13500063308
2509.46999386605
2895.69499483332
2776.0700092311
2876.15500137955
2565.16499831155
3372.15499867266
3809.42000120194
2747.51000037044
2555.19500025921
3001.4699977627
3886.03999996441
2824.08500020579
3344.3700034935
3894.80000288971
3434.0399974687
2513.54500098806
3380.11499159411
1692.27999304608
2906.22500102967
2949.79999985918
1403.30499299802
2606.57999756653
3285.25500014052
3520.57999756024
2510.13499507308
2174.31000176087
4513.82500078157
3168.56500196783
1243.64499967359
3398.50000493103
3855.80000139913
3171.85000349395
2782.15500359982
3512.86000148207
2594.04500731826
2372.53499268927
2966.39500053041
2595.14499977604
3468.71500132792
3736.37499757856
3115.48499808135
2677.6600001175
1317.9800003767
3117.75500010405
3749.61499970779
2817.65499883983
1585.09000600502
3042.41499876231
2551.07000174373
2969.47000655532
3621.95000074804
1584.02499872973
799.11499844119
2867.36499741324
3045.84999903478
2949.41999771819
2199.02500090003
2752.49000087008
2680.62499864027
2212.5599999316
1408.4450034555
3080.34999824688
1096.02999868616
2161.43500338495
3783.66999796033
1888.46000485495
3879.52499894053
3971.51500213705
3094.67499835603
2775.82999916622
2939.78499887628
3046.84000308067
1327.68499738444
3792.00999833643
2969.80999899097
4116.11500034109
2510.66500021517
3469.07000561431
4805.42499981262
2798.0349978928
3377.86499818414
1673.47000241838
2139.95000359416
2573.45999804325
851.019999705255
3229.40000050515
3056.59999909624
2334.7350127399
1952.50000261515
2824.47999790194
2990.19999935105
2693.21999775246
3179.95500106798
2183.36499990523
2703.52500507236
2410.25499954261
3249.68499939144
2129.23999928264
4431.53500084206
2848.49000281096
2677.72000356764
3056.84500087798
3295.23500488885
1962.16499681398
1795.44499968053
1882.60000026971
2174.88000043388
2809.12000271305
2032.42500041425
4236.32500082999
3046.11500106286
2975.99499837169
3332.06500047445
3367.4899997972
2315.69499973394
2549.44500009716
2458.66499374807
3365.61500043204
3585.92999600619
2050.48000291036
2734.71499986388
2886.96999961429
2969.91000259668
2328.09000249393
2197.77000067197
4772.89999349229
2623.09500202723
2762.76999749988
2727.57499942742
3275.96999944001
2396.78499754891
3339.9649972507
3196.55000004498
2376.89000323974
2483.64499832643
1837.83500176668
2872.18999997899
2431.39500538632
2824.76000248827
2435.20500215888
2690.99000371993
2446.48500072025
2486.56499566883
2658.1099954769
4760.1600000076
4471.59000115469
2130.76499950825
2493.22499790229
1610.21999973431
2696.86999994516
2439.84998937324
2313.24000698596
4298.22999875341
2066.37999149412
2557.09999805922
3044.53500089655
2802.28499732167
2222.21000150964
2765.08000127412
3998.92999937572
3746.54000082612
2498.15500360355
3147.90499651805
2515.35499845445
3130.19999523461
1847.57999964058
3143.81499597803
4075.15999782551
2403.70000696182
3070.37000024132
1621.98999875784
3056.01000107231
3440.22499575093
3092.24999851733
2631.81500232965
2118.56499963999
2670.59500123933
2893.15000063926
1728.70999900997
3315.24499387387
1999.08999799192
3213.98500257393
3304.16000279039
2618.26500302181
2116.22500597686
4510.61999928267
3334.25000297278
2110.06500001252
1994.08000031425
2320.63999978639
3297.27500160225
4677.70999710634
3400.70999803767
2825.60499803536
1935.11000184529
3521.59499489795
3500.78999889083
2938.80499194376
2496.55499805231
2434.76500198618
2176.66499945521
2157.39999880269
3526.87499628216
2201.89999717288
2362.36499774829
2033.934995858
2927.94999411423
1622.75999586284
3099.82999949344
2121.25499884784
3657.8250052426
2443.1200035736
2156.91999902576
2673.33500168053
2199.18999784347
3605.95999787375
2168.99499924888
1676.36999849975
2901.0350020472
1738.98999993564
4207.7200008994
2503.40500148386
2358.69500042684
4483.08999878273
3436.96499631181
2267.74000325054
2750.24500381015
2354.54000622965
2777.8599996455
3213.34500006586
3263.91000038758
4435.00499796495
2927.05499920808
4351.39999942575
3499.72999587283
2829.22000218928
3557.99499830604
3167.30500441091
3550.06499828957
2021.83499907516
3153.89499720186
2228.8399944827
3569.42000352591
1872.17000056617
2709.10999790719
2706.51499997079
3956.9649952054
2558.62999760173
3444.35500052385
3287.62999811769
2892.0400018692
2354.2650037203
3791.63500008476
2682.67000052938
3429.71000193059
3831.98499617726
3495.21499867737
2516.26499704458
1761.13000483066
2915.62499973178
4240.15500106849
2326.29000407085
3830.23500292376
1719.89999742806
2283.00000439025
2671.70500033721
3125.79000676051
2835.35499555035
1939.58499951474
2929.50000300305
3963.92499991134
2882.05999792367
3915.21999380877
3036.29000204988
3068.34000117332
2281.35000075842
3561.27500066767
2612.3100022031
2316.82500085235
3813.28000559937
2481.77999855578
4611.40499670058
4171.12499656435
3205.76499606669
2800.09499877319
3205.07500165701
2569.8999966656
2392.34500150383
1496.59500328824
3434.13000477385
2925.71999841579
3189.78499813378
2409.54500202835
2531.04999284074
2880.76499821324
2029.28000195883
3312.12000134843
2563.04999873508
3359.24000051618
1707.77999912947
2431.05999627709
1674.27000031248
2998.71999711171
3305.40999967605
3361.82999428734
2855.24000097439
4016.03999903426
4018.11000245064
2387.65999815986
2339.67500118725
3150.31999728628
2490.95499522891
2865.96499851719
3546.53499621712
1418.66999872029
3512.94999865256
2166.3000024315
3286.60499862209
3911.15499955462
2801.52500476688
3104.33500026911
1606.40500054508
3096.24499881268
2180.69999851473
2760.47499985807
4524.22000354552
2215.62499896809
2165.4399955757
3696.31999881566
2904.09499960765
3651.71500119381
2472.75999966636
3246.82999151573
2091.15000020294
3028.62000089572
1948.88499910664
3718.09999711346
3150.81499411725
2667.52999522258
2512.25000138115
4114.39999712817
3470.75500084274
3432.90500149317
3992.07499615103
2336.96999966353
3219.475001093
3921.61499991897
2639.78000087361
2543.17000342533
4221.51000229083
1698.2449987717
2677.39000156149
3400.31000339985
5004.77999553457
2710.71499819495
2013.96499813546
2351.36500034854
2867.93500558194
2961.94999909587
2538.55500547588
3644.21499094181
1529.62000066772
3061.71500805067
2698.64499995485
3502.15999898003
4597.63500073925
3152.49000209384
3863.89000340551
2798.85500024259
3545.39000281692
3899.18000107585
2837.10500652483
5001.94500029553
3968.69000359345
2109.50499814004
4508.62000430189
2613.80000127479
3473.28500045836
3544.61500421353
3606.75499509647
1925.06000145711
3328.32999897003
2527.07500148937
3775.6650006203
2959.40999974124
2460.70499789808
2122.8850041125
3590.37499772431
4181.62499784864
2628.29500020295
3306.58000015467
2763.0250004027
3093.98999832012
3253.67500045802
4317.95500088576
3917.93000754714
3824.13500157744
2200.04500037804
3686.03499852866
2794.57500627637
2230.57500128759
4640.13499582186
3319.41000097618
3374.84999929182
2839.38500153832
2694.58499683812
2653.93999869376
2178.96000000928
2432.58999991044
3056.01999978349
3369.705002442
2487.73999982839
3137.34499859437
1956.35000163689
3832.84500504285
2086.55999734253
3546.83999661612
2158.49000012502
2156.09499999881
2318.83999585174
5023.82500532255
2219.96999784
2141.61000182759
3165.06000017468
2692.71500289688
2419.98999946564
2045.73000254063
3145.54998912103
2300.34500017995
3637.07999988645
2993.93500084244
3923.4150050343
2946.35499916412
3746.06500032917
3638.06500022672
3191.83499908415
2771.41500246711
3491.17500212789
1400.37500097975
2356.31999992253
3921.53499788605
1632.84499907028
2061.68000072055
2581.27000015602
1933.27001175284
4544.80500042439
3401.3249970451
3305.2650052309
1755.60000167415
1924.46499598399
1485.95500039309
4250.68500009365
2001.38499934971
2845.26500571659
3779.685004659
1183.91500395909
2406.05999860168
2295.6799987494
2646.69000351056
2920.01500583813
3763.31500578672
2013.19499387406
2676.63999736216
2309.92000041498
2237.52500473149
2942.4700081097
4437.17499566823
2819.8149981387
2238.18000268936
3118.34000060396
802.78499994427
2242.4850049261
2282.93999385834
4242.52500201855
2820.55999828875
3105.83499987423
2848.67499012128
3888.22500219755
3372.41000421718
4186.99500440434
2299.59500256926
2105.55500112427
2517.50499541685
2720.20999618853
2462.965006724
2997.21000091173
2883.83499772381
3840.90500384045
3903.32499781763
2076.47499846923
1614.64999663085
4880.49999906495
2985.16000118479
3516.1049994044
3757.41500057466
3204.69500125572
3054.96498802304
2876.06999775022
2706.86999904737
4260.74500280898
3491.3199987933
3127.97499318808
2172.00999963284
3704.83000201732
3727.35499822162
3954.62500091176
4287.69500276376
3473.93500068376
2075.71000181325
2439.3800025396
3283.7099967245
4706.72500192747
4261.51500389725
2006.59999894234
2557.27499668393
3488.80499547411
2722.05499813953
2785.44499895038
2667.70999978296
2106.79500069842
2655.03499969281
5244.98000220209
2125.48999721557
4749.50501224771
1654.38499899954
3905.94000058994
3088.85500117065
4058.96000184771
3554.36999961734
2342.98999490589
2377.14500222355
2710.95999828726
2860.94500717148
2038.84500130266
3239.0199993141
2309.67500004917
1338.60500039672
2423.29999891296
2672.09999758378
2507.58999977075
2760.41500043869
2485.94000001997
3015.23000331223
3948.55499321595
4522.63999670558
3382.59000171721
2441.03500098479
3916.85000323504
4042.20500237914
4029.10500012804
2647.42499675881
2152.89000305533
2879.72499424219
1553.54499134421
2935.02000237815
2578.27499983739
3505.60999294231
2315.32999972487
4100.03000278026
3349.05000192253
2695.9899964497
3508.99000162646
3847.79499887116
2156.46000247388
1503.33999906853
1556.98999738693
1702.64499808848
1958.76500052307
2256.81999730645
2836.40000170469
2436.54999805987
3448.96499771392
2182.50000016205
3390.18500162661
3091.01499689743
4157.19999864697
3503.52999633783
5134.13499679673
3803.77500174567
1784.65499682352
3595.51500163786
3219.27999874484
2891.0699994443
2005.62000384927
2163.05999461561
4535.54000000795
1501.58999935724
4732.7950006593
3262.74500005506
3703.25500125904
3680.60499703884
3675.35499737412
1909.49499464035
1968.84499801756
2227.77999537066
4277.98500229232
4357.07999970764
3485.60000030696
3516.08999417536
2805.13999961875
3289.41999293049
3123.945001252
3547.90500016022
1998.57499593869
1115.90000342578
2234.01499796612
3206.66000091471
5184.89999721386
3250.79500248656
3129.20499831811
2103.54499841575
4320.23500102758
2278.55500226468
2639.85499458201
4532.56500005411
4182.20999800786
3413.33500294387
2410.76000005938
2444.47999986261
3045.40999968784
3422.09500545263
1517.8750001695
2952.63499972597
2629.22499982081
1903.67000064999
3576.98499436677
2721.87999993376
3514.2200034284
3937.01499833912
2834.5550001529
2454.49000404775
2722.95999569446
2466.58999990579
1945.82499953234
4205.23499462381
3273.69999919739
1941.90499536693
2222.77999943681
2706.06500006095
2174.52999914065
3579.35500084038
3927.55500019528
3357.42499453574
2784.3499959223
3316.6699953815
3328.76000020653
4121.5450012513
2749.00999739557
2088.95499952781
2640.81999798864
1654.88999642245
4889.48000257649
3370.20499585569
2181.76499974728
1937.65000235522
2786.6550000275
3320.60499941339
4031.22500577755
2371.19499763846
2668.68999958038
2936.58999993093
2596.45000225492
2731.97999828681
2069.864999488
3042.94499914348
2416.50999427401
2247.17999846488
3009.3499997519
3325.50999924913
3845.10999990348
3487.58500104025
2624.45499682426
2262.9799994044
1852.48000022396
2418.30499678594
4125.36000564694
4578.69499970414
2297.11499909125
2275.33000041265
1633.78499958664
2820.35499342531
2808.72999300342
3074.76999961585
3345.31500284313
3639.97499851882
2492.80500090402
1836.62999997661
3091.82499804022
1631.38999815099
1065.25499765389
3452.04000466364
3561.43999982625
1297.8000000529
3955.63999936357
3190.61500037089
2685.19000077527
3746.2449963931
2575.0949999541
3911.14499937743
4227.16500184685
2758.88499673642
2201.98000249639
2642.26500039827
2576.03999978505
2881.31000040891
3357.9649977386
4634.99000100046
2152.60999921383
2072.76000183634
3714.57499221712
2302.48999818353
2680.1200119725
3522.05499948375
3030.13000090467
3240.31999952113
3626.14999392815
3819.25500092341
3187.33500183374
4094.02500338774
2718.14500050247
3484.94500023685
3170.41999978386
2695.92499697581
2537.17499757698
4182.52499728277
4596.41999894194
2846.82499846071
2773.11499914154
3176.6299964413
1869.26000578096
2966.94500416331
2578.34500061627
2320.06499932241
2927.63999973889
2379.23500463367
2225.33000411838
3015.06499952264
2419.55000329265
4230.96999899019
4168.5549974069
2571.40999641735
2865.23500001291
3165.46500053056
3011.87000004482
4501.37499897368
2282.90999948606
3374.18500063629
2873.91499971971
3403.29499774426
4107.74000316206
3769.98500374769
1458.67500418797
2084.61499996483
3937.00500375964
4916.65999711305
2799.27500454895
3229.52000052854
4065.02999965847
4302.82499847794
2563.75499874353
2117.84999611042
2867.06999914348
2328.83000148088
2806.8200000003
3633.56999874115
1964.93499708921
1850.92999513168
2991.43500579032
2421.09500239231
2185.66500241868
3127.58500052616
2542.89999278821
2001.1850019414
4284.70500064455
4350.60000276286
1190.10500022769
3063.30499699351
3097.05500453338
2740.50500141829
2011.62500005029
3313.8200014066
2493.47500201594
2207.37999910861
3321.05500057712
1995.84000163525
3487.59499774501
3819.75499636307
2912.76999943703
2487.74499732628
2481.41500021517
2708.80499741435
4280.39999649674
2497.66000248119
3473.18999876082
2408.8649980193
4159.6599991098
2417.77001362015
2057.02499584854
2979.1700026989
2598.6350012999
3470.22998833779
2856.59999887645
2707.90000066347
3351.21499823034
3058.9949993575
3382.37499920279
1190.5149936527
3399.70500399917
4612.23000274203
3417.87000522111
3851.10999838263
3837.60999450521
2322.53999821283
2829.01499891095
3776.7700082548
3187.04000169039
3467.45500621945
3350.80000157654
2903.11999409646
2565.06500497507
3937.2899982091
5251.06499800272
1975.06000156701
2370.61000090139
2261.4700003108
2468.16999901831
2195.95999901867
1841.79000580311
3912.73999927938
3067.22999892244
1148.93499447778
3091.68000167981
2744.9399997755
3116.16999940015
3662.0049998133
2404.39000240472
4161.37000806816
3060.88999985158
3271.91999864951
2360.76500061853
4534.58001083788
2773.64999955799
1696.58000059426
2005.3100090446
2541.88999709254
3845.59000029787
2448.99999930337
2267.69500041567
2581.77999654473
2491.5949996151
1532.47499965131
4085.23500942299
3155.97000226006
3454.06499805301
2646.96499657631
2105.77499879026
4190.14499832224
3290.27999834655
2993.86999895517
4503.37499968428
3283.4300032272
2674.08499895083
2578.48999851197
2038.25000116974
3070.72499618679
2329.80999697745
2072.48499295115
2735.96999997832
2486.34499489889
2288.41499897465
1610.23000044236
1929.31499811076
2340.08499671193
3458.97500206251
3525.05999527499
4686.71500086458
2046.71500273689
4995.87499754131
3445.17999726534
2492.95500199869
3902.37500568759
2220.02000037208
2312.0450013224
4506.16999977082
2700.82499691006
4055.27500096988
2734.81499706209
3025.57000093907
3558.27999634854
3412.31499810144
1820.85999813303
3020.62999858102
5277.72000230104
2008.89500188828
3143.18500286652
4015.15000111982
1991.87999974703
3523.52000391739
4218.09499901161
3255.18499994278
2886.22499363124
1219.80000274722
2640.9600022689
3265.9650051489
3889.35500172153
3632.79999978095
3109.97000458837
3020.95499757677
3074.10499903653
2300.19499638677
1856.57999985712
2776.42000001296
1960.85000014491
3875.53999734391
3501.26499732397
4650.04499915801
2040.53499974404
3414.97000124663
4476.22999729589
2693.74000028521
3259.10000683274
2067.59999840194
1939.51499456167
3082.18499758095
3688.97000043793
2142.72499805377
2506.89000039548
3073.34000069182
3175.07499688864
3239.58499975695
2716.54499583691
2442.53999933368
2237.93499838188
4404.84000166086
2639.39000023529
5726.25000256486
2397.40999692678
1912.729998169
1966.58999791648
4779.48000616394
1313.20499457791
3663.82999223378
2808.59999970347
2918.35999995284
3298.00000442192
3255.96000357717
3328.40000122413
3184.35500071259
2975.63500872627
3130.28499931842
2899.15999442339
2383.10999898985
2643.96000015736
3596.82999971416
2845.3649993306
3138.35500168032
2968.21499992162
1604.03999991715
2756.10999798775
3338.30999604054
3072.9799971329
4378.79500106256
2687.61000521109
3238.15500548715
2819.28499866743
3364.18999914266
3544.90000757761
2756.03499887604
1840.7950135991
3432.23999934271
3442.5350026628
3395.75499963574
2761.5699970019
3241.30000294
2836.73000193015
2769.20000155643
2338.12001054548
3793.00499753826
3248.08499941975
3211.47999659926
2319.00999993831
2543.59500767663
4130.64500616165
3485.11999996752
4938.67500086455
3241.67500356212
3074.16500042751
2779.22999041528
3540.91000592025
2110.05500205653
2684.92499968875
2653.15499992482
2500.399999802
4041.71499900334
3196.58999922941
3384.79999959096
3388.1000012327
4791.36999222636
2536.81999932602
3081.2700020466
2080.93000011891
2797.98500536382
2370.53500122018
3369.62999885622
2029.43500007191
5261.52000401495
3116.56000107061
2631.7450026467
2316.31999910774
3513.18500605109
1865.91500092298
4046.63999334909
2687.97500235168
3724.51000145884
1686.77499863785
2682.25500154495
3589.70999997482
3034.13500023479
2844.16500738543
2192.85499789566
3290.21000383794
2972.76500428142
3059.18500697985
3141.63500111923
2576.43999975361
2148.4849989824
2763.87500136998
3817.90499869734
4764.16499827988
1751.04500093311
2592.5149986191
3172.13499850594
3320.57000149414
2561.52999856835
4038.89999920037
2707.07499631494
3127.95500417892
2492.02999911085
2826.12999902293
3243.49000330083
2497.26499940641
2283.02499921992
2731.41999798827
2346.34000477754
2909.49500253052
2970.29999859026
6447.40999984276
2628.75500315428
3703.56000541034
2313.2000006102
2974.68999973871
2936.57999992991
3284.74000224471
1643.57000050438
3355.53999901935
2893.06500026397
2636.57000209391
1888.23999616969
2642.30499994755
2768.25000325218
3922.59999667946
2988.58999977261
2892.60500108823
2950.76500900835
2269.81500398228
3220.82000188809
2948.88999247923
3303.52500371262
2588.02499839291
2073.47999807447
3093.87500112504
2422.97499942454
4525.26499247923
1695.87500050105
1435.79499643296
2378.11000121199
2275.2399917189
3321.26500005275
2156.0850019604
3486.42000134289
2911.74499660358
2564.58999658376
3124.59999832822
4233.10499924421
2084.57000049017
3111.94499319047
2659.99500057846
3338.53999919802
2902.60000387114
2839.51000091247
2396.1150035827
2639.4050014317
2717.94999979809
2155.30999894068
2408.29500062577
2724.48500400037
4080.30499924533
3345.60000748932
2606.99499888998
1861.14500500262
2745.95500012487
2658.26499433164
3019.80500109121
1944.67000146024
1880.81499909982
1602.15000068489
4465.60000176542
1918.14000717364
3670.19499815689
3427.23000174388
3557.54999987036
2351.28499786928
3918.17000075243
2314.97000021301
3922.46999778226
3629.20999713428
4440.80499805883
3910.82999825617
2208.18000165373
2007.05999965221
3434.20000067353
3672.51499914285
4612.96499954304
1727.25500068814
3094.13999940362
3610.005000595
2602.50499855541
3368.72500014678
4570.78499959968
2884.58499655128
2315.82499893755
3694.75500064157
3297.08999785539
2510.3700010553
2479.73999722302
3515.99499803036
3258.39499695785
4466.80499122292
3787.31500015967
1138.5450002891
4381.94500029832
1812.15999615192
3378.88000185043
2660.15499955975
2935.36000330281
3791.89999614656
2144.13499840721
2225.06000255421
2000.56500020716
4305.63499916159
2216.76499171866
3660.7750028423
3274.58500081673
2374.09499816908
2620.95500156283
3183.99500177801
2280.41499908827
4699.87500183098
3165.97000028193
2149.50499880058
1863.76000643428
2928.39000133425
2694.51999480836
3615.24499859847
1698.64999978617
1778.554997853
2858.51000528038
2408.7399973888
3530.93000193569
4120.5150000602
2809.30500064231
2138.61499845237
4045.17999611795
3339.36499339342
2618.91499975324
3926.10500060953
3409.46499701031
3648.29999677837
2353.45500041544
2428.86500006914
4561.53499814682
2604.97500015423
2544.19499918222
3199.74500001967
2366.56999509409
3735.49499869999
4366.01500286162
4172.13499809429
3551.24500096869
3767.3950054422
2530.47999739554
2824.98500045761
4109.00498836674
2925.19500678964
2730.33999898913
2153.33000187203
2572.52000746131
2802.8150008209
2384.02000706457
3083.47999595851
2190.90500014462
2616.21500066109
2299.34500801656
2588.48999894038
2726.26999908872
2994.8350073183
2948.43499645963
3264.23999919742
2411.88499940187
3534.83499268955
3287.89000055008
2762.56999965571
3318.56999853067
2125.47499888018
4241.87000530693
3205.89499866962
2073.45000129193
1614.87500185519
3634.57000167295
3305.87499863343
2900.02999985591
2371.52499929816
3444.04000153486
3760.80499920435
2957.59499731474
2411.05500345677
3179.34500578791
2635.14499726659
3085.98000226822
2120.04499990121
2199.52000113018
1600.16499872878
3257.38999492768
4058.71499836259
3399.32000111043
2951.92499822876
3205.22000058088
1821.1749992948
1722.70499863569
4142.93499800097
2428.14000139758
3950.66000038525
3514.49499691138
2428.30500008911
2550.12000105903
2926.68500155583
2839.34500345122
1707.33000143245
3015.4250006339
3762.45000160392
3867.55500568543
3314.40499481186
3580.75500139408
2286.0299958773
4286.46499879193
3998.85499509625
4048.20000273827
3323.99000282586
3173.10999939218
3307.68000455527
2541.25999996066
3552.68499996141
2639.69999918342
1961.98000216391
4159.71499990672
3116.05499649077
3481.40499941586
2201.9300008975
2919.97999894433
2674.34999937192
2791.95000395924
3604.17000049818
2700.86500175111
3352.48000043258
3089.06000241823
4356.87499386072
2646.73500066251
3547.04500579648
4045.67499887198
3430.75499820895
3188.7999953317
3979.97999995574
2912.55500693992
2039.07500091125
1972.17500219774
2776.78500331286
3227.0900002195
3422.9550012676
2676.86000270271
2647.09499921929
3229.12500365637
3760.28000755608
3155.57500510663
5865.74999910657
2756.34499382973
2905.27499970794
4415.56499464437
3354.44499990158
2467.23500354961
3388.15500508234
2457.75999967381
2711.38000018895
2626.77999861632
5078.87500451133
2717.94999939948
3507.33999648318
3042.55500279367
2102.92500041239
3913.3849979043
3080.69000320602
3227.63501072116
2901.04500167351
3676.06500023417
3180.04500015872
2205.70499872044
3692.62499767914
2926.61000096053
2869.48000275646
1836.41499803541
2634.63499351207
2839.54000351951
3940.16499796198
3141.91500195116
3693.11500409385
2532.19499894668
2191.39498899505
3818.80499974079
3622.36999327922
3345.39000013657
2817.55000421344
2156.54999876022
2751.26000077813
3180.93999976246
2430.32500239339
2335.75500520086
2847.3850014694
3250.92000134825
2899.63000056893
2873.53500365466
2037.88000397943
2973.1600043904
2771.33999931812
3739.53500437457
3639.37499927357
2360.73500245996
2656.17000143602
3782.095004756
1884.13499881886
2562.56999352947
1811.06999954395
2263.92499822751
3863.09000261128
3272.57999870181
3100.9050037656
3413.12000000663
2586.24499933794
3410.36999957077
2683.100001866
2075.9049989848
4323.81000293093
2172.45500025339
2370.91000240296
3716.00500188954
3160.85499923676
5193.55998963024
2691.38500077339
2551.68500063429
1720.15499835275
2622.21499856468
3055.34501135023
2025.65499970177
2788.32500095852
2749.34999619331
2621.1000053063
1922.56000124663
2099.82000664808
3392.519998556
3780.45500596083
3232.08499998786
2533.35499310307
2547.24999754038
2783.91500312835
2682.7349993363
3287.82499480247
3791.10999976657
2236.79499993101
2292.35499923397
3232.32000274397
4726.39500133321
2700.91500395536
3407.93499893695
2959.10500200093
2776.77000029758
3347.70999813313
2661.37999470532
3167.96499670669
1615.24000199698
2977.62500021607
3361.3999994453
3260.83999801427
3368.64499309659
3511.82500001788
2652.64000226604
2297.96500036563
3620.45500527509
3368.5750015243
3715.06999703869
2508.15999697149
2830.04499976244
2725.96500198543
4841.22499404103
3257.19000165071
1335.12500095367
2753.35500054993
1332.55000156412
4379.1999993124
2330.33500176249
2843.29999740981
2774.41999783367
3282.13999381801
4246.09500110883
3199.11000051722
3394.61999609508
3176.46499822242
2100.04500224907
1802.15999989863
1158.28500430938
4167.86999035627
3069.79499844555
3336.14499945194
3013.79999630526
2848.3950060606
2944.77000056952
4509.45499224029
3637.65000379272
3191.96500055667
2484.67999953497
1560.82999979518
1844.66999989189
2127.9150012359
2986.67999757361
2526.50500714034
3309.35999983363
3189.38999930024
4526.24499818427
3233.76499238703
3447.55499922638
1411.95499933208
2385.84500020742
4205.82999990694
4408.06000216678
3473.93999430723
4113.17999841459
2420.54499663832
3960.7600031523
3443.31999732926
4109.0249940753
3006.98499885201
3314.87999770045
4078.0549995387
1021.06999918446
2793.91499944776
2599.46000619978
3488.84499755502
2306.58499686606
2239.47000031639
2942.92000585794
2840.50500092749
4632.44499564171
2482.19499909878
2137.6849985607
2928.91999960132
2011.67999927327
1762.66499603353
3542.39500053413
2254.88999965182
1227.19999921322
1381.12499948451
1801.51499776868
3663.02000108548
4227.38499771059
4310.0750005953
2167.41499623284
3101.36500057951
2201.71500103362
2626.91999449208
2962.15499850176
2971.71000817214
3431.15500450879
2370.61499574035
2359.21500213619
1994.59000641527
3532.61499971524
2309.14499960467
2795.43999037333
3605.1999965515
3593.80499971472
2982.91999818943
2369.86500155926
2595.74000035971
2880.12000170723
3626.75500561763
2566.32499960065
2871.88999582268
2301.22500110697
4020.12500179
3512.91000254313
3579.41000263672
3191.96499301493
2947.62000055239
2711.04500067187
2504.67000124231
3898.03000302427
4218.53999527544
2312.2599988468
4495.10500096809
2524.85999918054
3350.37000124052
1940.65999932773
1783.97500125319
2410.20000267029
2194.56000004336
1908.89499849151
3802.76999833854
2993.08499984071
2521.53500592709
2951.79999799654
3278.85999912396
2275.98500265926
3473.03500005603
1998.92499821493
2662.54499327112
2074.37000034377
4465.51999933831
3975.95499997959
3860.7049987365
3284.1200017645
3391.84500068147
1642.79500018619
2818.7650036104
4028.42999963136
2547.56000000052
4130.21499982662
2572.48999912292
3032.97000034712
1999.64999695681
3769.38499972719
5268.86000564881
3681.02499904126
3835.79000207162
3437.05500507914
2505.84999939799
2981.97000024281
1905.24000051245
3973.48999940138
3221.41000619344
3035.31500054151
2406.51000807248
3096.27999923006
3093.23999103531
2208.1949949339
3828.32000349741
1592.82999698818
2766.61000011489
3249.33499853127
2054.80999578536
4419.5350010586
2037.27499741688
4281.92000275804
1961.28000035509
3074.14499631897
3171.10000056773
1590.17000026256
1823.15999795496
3691.3649957513
4499.49000424519
2611.84499983024
2958.06499564834
2305.49499312043
2786.975001771
3728.0549987331
4571.61500141831
4825.94000076503
3622.12000514194
2889.72500239545
2472.82499375939
3193.06499731448
3268.93000262976
3310.73499702616
1845.72000147775
4146.06999016367
1826.44000006467
2822.30000116769
1754.47999970196
3600.36999372486
3112.16499900818
1714.92500247806
2470.48500175402
2036.66499804892
3596.47500156984
3439.24500203412
2494.95000048727
3998.93000201881
2038.76499934681
1753.57499921415
4064.40500015765
3800.70499716699
1602.73000132106
2107.33998976261
1650.89000348636
2704.79000075907
2920.90999859758
2665.50499924016
2941.57500103116
3872.33000376262
3364.32000334188
2823.82000077888
2557.80500339717
3134.64999284688
3656.24999718089
3823.01000047615
2708.11999918707
4831.94999907166
3611.709997667
1533.66499932855
3565.46000111406
2775.97499976121
3402.71999691054
2328.16999625135
2685.45500168763
1994.57000096701
3468.01999980956
3939.68999921964
2277.689997131
3096.87000354379
3263.04500060529
1651.64000008162
4490.67500402033
2595.54500222392
2593.16999977711
3097.10499849543
4459.56500202883
3193.99500087555
3307.44000037853
3483.66499976069
2566.00999998022
3205.61999598891
1622.22999930941
3046.989999271
2848.99499960989
2938.8200022839
4621.56500068423
2411.95500161126
4125.67000079714
1894.31999575207
2794.82500079274
2984.25000153971
2923.05500267819
3987.12999798171
2954.44499791833
4275.07999586849
3301.07499841228
3657.61499935016
2800.72000411898
2893.36499581486
2258.44999911264
3424.21499879379
2213.69499877468
2350.05500020832
3603.42500148574
3291.96500279568
2152.28999908268
1633.14000221714
3197.92500339635
3685.78000102844
4687.20499710739
3722.67499922309
3470.9650054276
2156.98500025086
3104.42000350589
3026.57999715209
4236.74999224194
3959.52500072308
2693.17500045057
3210.53000138016
2499.97000255994
2711.4250045456
3414.04999876022
3102.30000120401
2945.5900000073
2886.37500001211
2891.48000261537
2497.95500240062
3559.75500078686
3637.16500342279
2975.41000710335
3150.6000064835
3346.88499751687
4538.84999677539
4253.08499853313
3897.67500004917
1864.7499996461
2274.87000208721
2612.5700024832
2304.26000097394
2108.59000432864
1394.57999973744
3591.38500008848
2081.39000035822
2064.15000116825
3195.54000350088
3646.57999654859
5617.31000231765
2350.55000080727
3340.9199998246
2282.34999841824
4423.00500036962
1593.18000110984
3775.89000245556
2006.44000164047
2627.95000067074
3922.60000726208
3138.73499836586
3314.18499931321
2994.9200004153
3694.81500292197
3873.91499818861
2994.12500856351
1826.92500069737
3937.1850008443
3155.24499094393
2193.29999767244
2231.10999953002
2664.68499836605
2489.72000007518
2396.86999952048
2000.0199988652
1545.94000150822
2231.65499861259
2788.8800046891
3531.67500141892
2382.59999792324
2516.00500021502
3662.34000197425
2572.49499905109
1786.68999973312
3542.33500336111
3938.07500844821
1359.3299998641
2248.07500457452
2629.72999902628
3527.66500123683
2214.18000045419
2851.5299979141
2955.89499814692
2267.28999977931
3938.59999271482
3328.28499501338
2151.66999970749
891.870002448559
3437.81500000568
1615.06499625091
3201.58000115678
1960.95000271872
2735.07999759167
2489.90999820083
3345.4350018166
3201.43499946268
3776.79501029756
3002.19500000775
2541.26499627344
3568.02500586212
3780.78500526398
3119.65000098664
1230.57000187412
2625.850002978
2533.05500034988
3695.76000075042
3416.09000135213
2464.2749998793
3451.39000129467
2576.6200003121
2915.43499740027
2617.58499804884
2060.69499769155
2390.14499966521
3446.18499510642
3516.48999927007
2939.36000046041
3074.07999831438
3783.49499673941
1056.37999844179
3389.20499638346
2727.97500270233
4403.26499585062
3209.38000212959
3513.90500142053
2623.02500201017
3788.86499721557
3015.784988828
3678.00999933356
2382.53500951082
2411.60000335705
2090.19999905303
3176.09500084165
3752.52999943355
3504.46500027939
2258.78499799082
2808.21499919891
3863.25999855064
3240.55999975139
3817.84000062197
2646.32500156388
3876.11499347677
3578.29000067152
3420.06000028178
2132.79999956861
4158.01999988127
3259.20999932662
2926.41000087187
1872.53500045091
2704.63500249758
2411.29999838024
2997.77500332147
4261.33999880776
3595.75000165333
3538.20499983616
2837.82500185724
2208.25999437459
1989.13500855118
3808.32999693975
2467.65499855392
3574.79500387236
3174.32999298535
2067.81999967992
3095.42000057548
3029.31500048438
3640.80500174873
3516.21499958649
2526.3850009935
3605.32500168309
2766.35499782115
2943.39000077546
3179.95999895284
2217.1900032206
3180.0800006697
3361.39499966428
2020.40499977954
2331.919999843
2545.65999704972
3960.04500134228
3802.6449970305
3782.07500199042
2853.91999991564
1594.03999933437
3003.58999838866
4034.70499781286
1628.07000538334
2220.25999965798
3072.89499986358
1782.56999991834
3644.60000056666
4905.63000305183
2378.36500210129
2475.73501014709
2102.54499752074
3222.29499829063
3317.91999912076
4145.4449990578
3920.84499881417
3331.94000189006
3306.65500435419
3618.67500454513
4174.69500024244
2621.95999909937
2210.24999999627
2671.1449973397
3455.50500279121
2184.51999935508
3523.8700025389
2769.04500503093
2322.7349990271
2564.56500002928
3383.72999725863
2162.06499321075
3297.48499876517
2187.19000014011
3711.48499925248
3024.78499948978
2916.12999597914
3875.49500060361
2208.54500005208
1613.51000324171
3069.69999941997
2676.87500272505
5328.20999847725
1772.27000090852
2984.99500045646
2114.11499813944
1183.93499908596
2232.88000384904
3210.22999404487
3005.80500015616
2717.13999973051
1840.41499663517
2240.72000015806
2960.81999820797
3040.27999526262
2249.21999905817
3377.49499340728
2254.57999905385
2749.80000134557
3180.51000247896
1216.50000045635
4241.83499566093
4461.42999878526
3376.92499919675
2730.65000131726
3091.29500256572
5183.07499568909
1967.03999958932
2936.96499960031
3305.23499405663
3883.15500043705
4338.42999811284
1263.56999961403
2442.12999751078
2308.46500097634
2231.8850001432
3163.35500282669
3457.91000031182
3553.42999957502
2544.7050032313
2787.31500066072
4420.47500113398
1786.15500114253
3742.56499618106
2699.43500168854
2846.48999959324
3038.89000283927
2996.50000023469
2610.71999921696
3409.49500281364
2869.30499996431
2216.20000422731
1557.32499952242
2773.16999329254
2867.21000296623
2693.19000411779
3363.02500431379
3273.29499795288
3698.17499865964
1740.78500264883
4188.36999766342
3388.53499866463
2320.03500193357
3857.7349959109
2963.43500436097
1949.19499916956
3050.78500021063
2452.55500053242
2474.33499309793
3625.77000101656
2719.13999631093
3483.04000258073
3513.39998934977
3424.24999377877
1771.61500331387
2524.36999987392
4305.82000159472
2949.42999775801
3409.95000154339
3082.14500119956
1954.67999957129
2193.11999995634
2786.01000218093
1745.78499703901
3487.38999940734
4418.24499515072
2690.72000148892
4205.9599955678
3755.1299982518
3065.75000010803
2955.3099963665
2482.87999875844
6324.22500217706
2271.66000291333
1932.29999964545
2045.61000090931
2911.15999961272
1821.80000384213
3623.20999297174
2717.87000362761
3641.69999799877
1681.40499914251
4534.34500649571
2651.85499998275
3219.51000051573
1874.30999765545
2898.28500171006
2135.60999815003
3224.90000077896
2956.96000062779
3213.62499540579
2195.93500009179
1725.76000422813
1913.31499965116
2714.81999789365
2537.54499726743
3901.43500166759
2077.31499924185
3745.55000560079
4127.11000567209
2181.71499946993
2633.12000107206
2434.97500444762
2164.61500234902
3202.77499764785
1742.6600031741
2197.71999736829
3652.6099997256
2663.78499935567
2520.68499975652
4548.62999827787
2883.98500054423
3132.6150015071
1339.96499985456
2296.25499951839
2395.77999949455
2624.32499928027
3231.74000092968
3237.18000342324
2799.95999946445
1721.95000324398
3943.299999604
4020.08500406146
2947.9850019291
2604.26499957591
2234.80000080075
2626.23500014935
3531.23999566585
2237.15499942692
2757.56000240624
2776.63500031986
4200.11499175057
2870.37000116706
2635.23000743985
3054.19000028307
2772.20000017062
3464.95000310242
2119.61999373138
3148.73500205972
3469.51500056311
2987.8000017032
5378.09500704333
3097.67499964219
2133.40499550477
3712.18499947619
3024.20499867387
1611.87999812141
2048.86000270769
3184.88500069082
2885.29499886185
3082.07999279536
2798.28499386428
3341.07499651983
2593.125004448
3602.70000056829
2126.16500331415
4905.17999095563
3296.46000201502
2484.3999994141
2657.91999856383
1222.75999575108
2393.64500370994
4675.04999787454
1918.8650009688
4126.07501820475
3896.3450000165
3534.71000831947
3661.10499990731
2663.98999925144
2273.90499551967
2994.95999833383
3585.97999855177
3630.66000435315
2366.80499722436
3712.87000380596
3902.36999997869
1364.04499671236
1654.97999965525
2254.1199930124
2407.69000195339
1905.42999886256
3089.24499964528
2572.29000195116
2179.364998959
3568.71500061546
3563.26000253577
1746.32999779284
3105.46999664497
3821.98499985031
1198.60499958694
3183.09499890544
3762.53499503806
2693.94000215828
3579.20000558998
2143.50499575003
3554.33000197913
2661.7849993147
2433.67500081658
2434.09999963641
2786.10000024736
2244.64999883692
3177.4500004584
3215.66000049561
3082.68999777711
2372.4500001464
2839.99499919079
3716.81999174505
5134.60500892252
2191.00000389107
1480.51499960944
2585.49499962479
3311.49500426999
2363.70500537008
2442.19000159577
2751.02500580251
2352.40500038862
3342.18999858992
3551.56000000564
3010.94500079006
3005.74999982462
1727.07500151452
2219.27500108629
2955.36500140047
2242.30500081182
2525.12499922389
2935.21999661686
3166.99499913305
2312.94500183873
3259.66999699082
3028.7150039617
3438.63000139967
2738.92499493808
2657.44500057353
2500.985002134
4431.4600031008
3268.13499626517
3434.97499594092
4082.16499955766
4468.10000424832
2620.4450046178
2084.23000386637
1962.1150032822
2260.12000023853
2168.38000056148
2609.28500241786
2974.97500021383
3959.64499999862
2254.85499847494
3513.95499721542
3129.03000643011
3563.64500285313
4290.25000875955
1519.77500259876
2363.41500351578
3153.80500238822
2900.91999929771
2710.67499988526
3014.90499985497
2906.70500789257
2320.20500190929
2551.85499746352
1858.37500083912
3752.45500356518
2580.94500212744
3323.73499961942
5631.63999951226
2784.30999875069
2899.7349993526
3384.09500277042
3880.03500074614
2050.04499933869
4173.37499959767
4511.17999445274
2504.35000528954
2840.10499890894
2397.28000198305
2877.7149970429
3648.78000028152
3396.32500243466
2933.71499931533
3187.58500128239
3080.13999995217
2389.0250056237
2933.70000027539
2214.20499752462
2920.7700045188
2938.66000480903
3180.87999976799
2303.64500334673
2258.60000313507
2410.16000222508
1860.46000031661
3455.77499196818
2479.5500030145
2671.56999963708
3528.81500006467
2537.99999949336
4047.40500371903
1743.69500012696
2315.61999775842
2411.59499724209
2522.01999771316
3200.56499891309
3349.31000292362
2085.94500008225
2593.42499232353
2258.11999868345
2328.08500226215
3997.44499816
1634.85000449419
2360.48499956354
2884.8249996528
4153.3499972932
1966.78500025906
1557.83500017598
2588.61000180151
3874.39000233077
5531.61500254832
4197.71499781602
3851.08000089228
3486.96500103828
3008.07499833964
3189.77000534162
2388.80500271171
3570.87499289276
3213.57000068575
4495.75000090245
2595.20499588549
4651.26999960653
2812.49000137672
3148.83499906212
2828.88999831304
3502.40000698715
3844.15500187222
2777.9500019073
2528.53500562906
3864.19500051904
2270.81499827188
1842.86499928311
2584.67999610305
1735.09499759227
3693.59500260837
2069.50499424338
4206.57999768201
2877.18499656022
3115.79999653134
2789.65499796951
3633.86000038683
2601.30000190064
1992.77000387944
3953.30000227503
2583.20500037819
3806.09500271082
3743.54000562802
2824.40499849245
4093.06999809854
1542.88000090048
2645.23500173027
2841.99499966265
3967.60499726236
3726.29999724566
2397.13000003248
1494.85999892838
3318.88999489695
5310.81499601479
5318.25499797054
1938.37000030093
2973.95500078425
3813.99499939088
4652.59500032617
2129.92000077851
3031.90499711642
3464.75500483191
3165.80500114895
2903.61999586658
3602.46500937268
1589.17499940097
2722.9399977657
2820.64999635587
4052.21499802172
2482.55500140041
4632.77500013961
3215.18499846756
3149.05000057258
1746.96999861207
2240.08499845769
2373.46000045061
2149.14000382647
2523.80500202626
3728.25499940105
2740.18000319041
2237.3950032955
1667.18000178039
2855.63499996811
2449.42999923043
5116.79999987222
3527.49999918428
2569.45999853313
2474.45499860868
3979.99999291636
3159.71999980696
2467.05000026058
2246.26499779895
2001.38499788195
3066.32000402547
2560.45000191219
2530.82500942331
3044.74499932677
2991.08999961615
4238.46500482596
2281.21500076121
3347.89000351075
2561.67999967304
3240.68499643728
3214.50000654906
3470.49999929965
2241.81500878942
4967.82999999821
1991.52500268817
2822.44499949738
4778.9899997469
1448.03999771923
3110.26499816775
3333.41999860108
2442.10499925632
4038.5600017067
2723.05000013858
2779.40499758814
3545.92500299215
1857.73000345938
3476.15999828652
2808.99000160643
2556.37500035577
1311.08500221465
2819.09500290515
3130.0599989146
2926.15999986231
3853.02999696136
2168.4050014466
2726.06999817863
1680.33000094257
1909.74000058696
2377.39000017382
2323.87500184774
2114.1750004543
3276.67499964638
2316.20500085191
1662.05500281416
2898.11000813171
1739.23499586791
3064.28499559779
2126.95500385435
3949.99000064284
2670.10000195354
2763.19999348372
4989.44499083143
3999.78999787138
2572.87000013702
3333.36000265181
2494.98000051454
3676.52499639802
2204.27000177186
3478.80500340648
3764.3999961284
3147.09500147836
1541.70999795198
2545.06499934569
3624.34499852732
3677.28499474563
4440.09499973245
5234.57499259105
2918.63999878615
2718.02499756403
2995.2949975878
1892.51500368025
2390.22000018787
4400.67999876384
3332.13999895845
2642.37000100873
2711.03500068124
3705.18500478566
4775.96500183301
3661.81500232205
3121.02500036987
1995.62499543489
4661.16500684805
2585.64500493556
3473.7299992335
2343.65499902889
3545.63999964204
4010.61500218511
4014.35000396334
4055.86499887207
2546.76500190981
3125.6549971737
2915.45000471734
3586.34999610856
3568.28000312671
2612.56499843486
3521.98499951139
2883.30500427447
2674.58999976609
3706.35499553834
4161.18499978259
3301.04500172473
3007.520003438
4030.03000338376
2235.83000049368
2800.250013927
2300.42499926127
3774.75999934878
2083.88000196218
1454.73000458255
4166.51999905612
2881.23499862198
2861.04500055686
2201.35500079952
2771.37000004901
3574.90500065312
2360.97500222363
3186.07499885908
3670.46999972314
2486.01999758184
4012.55500314757
1760.15000500437
3359.08499943931
2572.0000013411
2613.04999917746
2223.4450000152
3819.10500010848
2945.18999990635
2560.49499835633
4718.2850022614
2893.5599976778
4185.47999718972
2627.29000290111
2827.42000124697
3522.77499925718
4309.91999578103
2263.8900000602
3015.53999972064
3112.58000015467
2438.90499772877
3636.27500377223
3675.76000131946
2405.66000146372
2973.12999996194
2146.98000092804
2412.88000610028
1727.90000416338
2976.34500353783
3061.61999984831
2300.6400006488
3665.50999919139
2713.45000337716
3060.46500044456
3239.47000216879
3950.59999707679
2401.86500268243
2329.46500072256
3405.05999874091
3214.63000245765
1997.69999883696
2358.44000225887
2559.07000530511
1924.58000200707
4307.70500591211
1747.10000035539
3409.60000050673
4137.02500238642
2060.56000252068
2932.71999881789
3403.1049996838
2365.28500053845
2024.84000189789
2068.02999815904
2932.19500073418
2305.00999687426
2400.75499985903
3199.63000307535
2343.33000091463
1703.42500149272
2211.91500485735
3301.02500426676
3243.04500268586
2356.53500010073
2974.58500030357
2092.34499982558
2806.07499733567
3431.77999410825
1606.8999985531
2573.79999461956
2924.02499634167
2199.47499975562
4493.78500060923
2553.77499568905
3399.31999894348
3751.25499593839
2337.45500152558
2920.03499816603
2311.08000040613
3763.54999771915
2885.35000107437
3203.67000009067
2576.74000212923
3041.3600001703
4399.43999290466
1703.55999921262
2034.01999955997
3092.16000325233
2439.40499974787
2167.79500184208
3904.70999979228
2736.32499608211
2800.93000202812
2990.99000131339
5242.08000421897
4205.9100006558
2871.9550001733
3274.78500081087
2572.08999382704
2083.11500057392
2912.00500177033
4247.14499328844
2411.84500046261
2608.85500415415
3163.22499938775
3984.00500227511
2497.80999715999
2623.22500029206
3959.92499895953
2610.91000229493
2851.93999880366
3496.53999665691
2889.51499787718
3636.73999300413
2730.55500521883
2746.53500176221
3007.28999238834
2756.21000244468
3871.42999707256
2608.41501043085
2101.89500325639
3087.35999014811
3481.10000026226
3184.33500048332
3186.70500027016
2234.54999956302
3839.90000132285
2166.14500186406
2001.71499662101
3242.44499947038
3337.63000311889
2146.80500252661
2243.06000112719
2309.2049978748
4133.46499720355
3329.43999913614
2589.85499855317
3868.42499514917
3294.95500785112
3066.69499967556
2315.17499680724
2926.96500932798
3307.97000173479
3702.23499817401
1993.9249967197
2340.61499990895
2742.15999969095
3676.89500321448
1453.4299993217
3401.94999997434
3491.30499345902
3827.39500124566
2850.98500991124
2457.67999959248
3184.88499492407
2761.94000697695
2621.45999978855
2664.15000200272
2437.14000478853
5188.55500070029
2228.28000497259
3442.11500214902
2293.79999990761
2471.39500354728
2453.97499933839
2747.2649987191
2758.44500052556
2624.27999916486
2344.35500160372
2523.59999588877
2433.63000036031
3247.18499881122
1784.6100010667
2629.65499741584
3209.33499398362
4157.83000081452
2281.49500069302
4267.11999904737
4162.59499743674
3070.18499857001
2484.21499998868
3047.03999970295
3955.95500138775
3328.38500053808
1669.33000837918
2749.39000057802
3036.75000032131
4820.66500047059
3245.33500840887
2643.43000491336
3189.82999568433
3216.83499718271
2573.50500018895
2785.07000147924
2555.22499728203
2762.65500679612
3445.09000004269
4547.34999452843
2382.90499931294
2723.09000702761
2810.28999615461
2493.39500079118
3766.38000206277
2304.73000866035
2269.58499943186
2352.74000179023
3343.67999940488
2852.7299998193
2685.3300027987
3066.89000016078
3208.70500574261
3807.28500544606
2227.75500131305
3528.53000016138
4585.06000407517
4230.1199998986
2614.67499944568
2053.25500011072
3181.94000302884
2585.51500126254
1642.1150005497
3893.55000339076
4124.25000399072
2971.14000578783
3285.44000152126
4480.13000740483
2386.87000088394
4019.38999748975
4252.83499691356
3181.6950000003
3571.30000134034
2969.12000279129
2152.13499982655
4062.16500060842
3905.08499956224
3144.30500141438
3843.85500074737
2260.08999617398
1887.77499608617
3065.91000385117
2772.1649978701
3036.12500044168
2247.53500264883
3192.22999770008
1915.30000026897
3919.29000267386
3426.52499999851
2779.48000517115
2818.4499928751
2225.46500035934
1575.77000112832
2491.53500108328
2177.8099987423
2116.59500002256
3745.93999289721
2430.94999862649
2322.50999929011
3024.71999611333
2651.57000923902
2297.03000237793
2644.53000093997
2756.99000107776
2732.02999819163
2671.36500502564
3542.4199991636
1646.11999885924
4431.74000637978
2284.24500090349
4119.86500057764
2062.56500265002
3695.64000290353
2189.20500376169
1553.32000256376
1952.91499967594
4007.02000106685
3782.00499845389
2907.34500078391
3703.21499965666
2730.92500698753
2779.50999454781
1436.77999979258
2998.21999909356
2781.4900001511
2034.11500060931
2469.98999901861
2943.73500249349
3353.82000356168
3333.36000281945
2316.30500281323
1900.35000188276
1985.43999936269
2744.99499871675
2654.04500145651
1471.6449995786
4948.45000039661
3533.4499994535
2615.3149998337
2949.91499958187
2705.69000060204
2610.11000184048
3376.60500551015
4742.09000492468
3053.91999444366
2720.11499908566
2502.76500035636
4959.15499937721
2503.38999969512
2946.18999899644
5134.48001400381
1941.58500029147
3339.01000661403
2598.07499415055
2672.68499970436
2235.10999759659
3098.80999364005
1932.98500293493
1989.16999350488
2871.38499929197
1768.84999941662
5065.71499949321
2418.85000109952
2406.88500265405
3017.37999376329
2988.29999604076
3802.53500127979
4381.23999997601
2159.63500055671
2924.64999772981
3063.0699986401
2360.59499588981
2453.07000019494
1613.77000049502
3162.0849974677
2720.95000214875
1680.08500076085
2877.00499774516
3327.00999926651
3035.88999384781
2535.97000450827
2009.24499950558
1839.35999844549
4308.10000086017
1397.72999999984
1542.87999766786
3352.03000151226
1857.58999734433
2139.26999785379
3302.755005201
2565.68000337249
2696.11999941245
1536.05500428658
2591.38999983668
2847.13999845585
3352.20999970753
1694.89499942586
3433.01500010816
2498.32499445602
3034.90999910794
2516.19500010833
1865.06000015885
2324.87499651918
2964.24499855936
3773.85000167345
3042.69000248355
3953.47499858588
2884.18000424467
2960.15000143615
2685.50999683887
2118.34500277354
2376.57000108995
2940.72000249117
1558.63499868102
1971.25500700739
2703.5950017171
3358.06499991566
1246.82000213303
1934.75000150688
3091.16500035673
3501.79500615224
2334.31500124373
3249.62499807589
3527.32500221208
1854.72499870136
1703.71499989089
1831.8649995178
3229.72000016016
2944.47999255545
4037.95499760285
2856.58499584347
2121.12500006706
3050.32500376925
4058.15500503592
3110.4900046736
4166.77499786671
4008.50000088228
2140.88000516593
3446.45499972999
4220.57499191351
3259.15499700792
1598.16999811213
2049.19999438198
2814.53499667533
3755.77999831829
3425.6549924314
2230.55500154197
2661.71500035375
2710.92999815685
2517.4450027633
2847.53000522405
3406.10000137147
1336.3149937205
2886.40000307607
2619.35500023607
3046.27999858931
2727.25998930773
2076.42999937013
2753.899998812
2979.27998926491
3540.31500164387
2725.94500093162
2624.64500306547
2686.98999971338
3352.11499909373
2872.48500704765
2908.44500014279
4037.28499938906
2900.90499574412
2736.51000054553
2408.07499776781
2521.72999790683
3153.80500194663
4249.68000489473
2897.56499947747
2181.30000207806
3028.35999955237
3649.80500094034
3618.71500679152
2193.40999769792
3781.14999626577
4575.79000097048
2503.58999999706
2920.98999959789
2162.33000121266
3041.264997527
3136.80999853276
2563.74499938637
2714.50000039721
3990.03999939002
3069.13499814365
3974.05500119925
3297.98000324378
1469.33499613218
3223.57000137307
4018.29500308819
2858.62499940768
3401.21499983594
2560.15499990867
3359.07499949695
1939.78000339121
3252.13499950245
3298.11500388943
3225.94000250101
2771.98999398574
2590.54000367969
5076.5700051561
3031.45500328639
2324.90499546751
4463.31499980079
2071.16500006677
2255.90999852121
3116.67999293236
3418.64500305685
2958.02499740385
2865.11500261351
2242.11000269651
3031.4600020051
3034.90499974787
2359.00000124425
2804.07499789027
4237.81000582501
2591.46000029394
3483.12000064738
3174.85499713011
2207.24500143775
3342.13500025868
4324.850000076
1836.86000010185
2830.97000045329
3041.84499864341
3223.96999640483
3177.9549926878
2679.90999807324
2361.76500414638
4552.90000063926
2692.4849978853
2428.4900011979
3485.76500386652
3599.35999996061
2436.91999466345
2563.44499935675
2649.65000335872
3819.21499834396
3020.46999747306
2829.12999981176
1732.07000149786
2762.5300021389
2891.34500277531
2727.66500319541
3438.56500298344
2753.32000229508
3150.48499753105
2316.17000289261
4373.11000205841
3393.57999080233
2779.97499765269
3388.46499627084
2762.50999858789
2000.35499986541
3879.66000103578
3330.21000349522
2236.01000006497
2435.06500181835
2969.31999898318
2528.32999862731
3891.53999730572
2555.89999500662
2601.28500174358
2879.40000048606
2743.35000542738
1727.91999973357
2614.02999793924
3677.68499995023
2413.29500259832
2548.84499909356
2349.31999736652
2523.03499822877
3708.51499935923
2557.62999387272
1953.84500003606
4369.6699992884
2062.39499769779
4442.91500001587
3371.46499772868
2765.88999847881
3491.73999645188
4603.1999968309
3155.85500373971
3009.47499920847
2130.54499903694
3094.61000336023
2935.71500016376
2083.08500040695
4370.27000094857
3236.37499812432
2804.38500709119
2047.47999574058
3634.89999755751
2023.3849998489
1710.17499846593
1523.66499719955
2299.37000002712
1885.07000027085
3034.19001610577
4849.45499827398
2234.21500649117
2639.84000268439
1750.48500434309
2654.41999902875
3786.16999728139
2942.28500176221
3372.76999967918
3292.69999480434
1738.99000206031
2023.43999645114
4447.5399983516
2815.40500222251
2691.14000236243
2050.14999291673
2280.46499829367
3372.54499991611
2957.68500167131
3566.54499873612
2399.22499823602
2599.6100101769
1536.51499862596
3679.28499802575
4226.36499913409
2976.57500002719
1943.25499695167
3150.55999660492
3021.4050041406
1245.06000204384
3360.07500334457
3167.63999434374
3042.02499887347
3987.95999872684
3310.95500082211
3524.60500441678
2411.20000448139
2085.76999946218
1761.2449964704
2132.5600015372
3063.44999829665
2238.62000037357
2682.46999956481
2793.29500537971
3189.11000180151
2145.10499852709
1968.40500105172
3889.56500200881
3024.92500414699
2787.88000448793
2718.87000005692
3281.23499032421
1264.20499965549
2738.02499564365
2511.06000233116
2527.5149980057
3172.28999925405
3033.73500166833
3057.29999336353
3035.96999657713
3089.14499489963
2966.80500354106
2219.30000043102
3529.04500469682
4077.21000443073
3218.61000175308
3666.34999783058
2054.84999625757
4010.10000170441
2225.32500149542
2807.62500266824
2027.11999814957
2535.17500668112
1994.00500393845
1951.84000165761
2950.96999608725
3773.70500024967
3060.49500046391
2863.52499201219
4303.57499380969
2258.76000050269
2432.7749968376
3430.59499039222
1894.19999785349
3159.66999894008
1868.17499655369
2518.7150016129
2160.05499968305
3217.93500273116
2611.70499782823
4702.85999986809
3264.59999251552
2474.61499989056
3565.73000002466
3381.64000086114
2884.78000157699
2226.89000066914
3834.6500055613
4328.76499454305
4695.3550028922
3173.96500698599
2640.57999697328
3063.47999934573
3348.10000171573
3222.04000258073
1693.00500009768
2421.91499962844
1948.79999823309
3245.80000319215
4588.0750030221
2309.43501034565
2554.41500406698
4495.90000326186
2987.40000026952
2713.18499641586
2748.82000299357
2976.94000188448
3461.71000051149
1792.06000421662
3670.85499915481
4264.89000366721
3987.9350032619
4283.76500082947
3398.35000501201
4070.09499951266
2606.16000045231
2788.94499988496
3058.59000370651
2345.03999730293
2568.20499958843
4164.63999836706
3507.44999977387
2563.23499634862
2045.38999392837
2606.64500035718
1614.44000311196
2217.21499972045
2520.15499985497
2825.27000022912
2060.6249970952
3204.30000464153
2648.38000370935
2666.50500043109
2833.38500073459
2476.3149975054
2249.52999956161
3502.95500392094
2268.68999954127
1946.23000409175
1618.34499535523
1475.20500884764
3443.65000247132
2085.55500007793
2492.85499899741
4018.80000358354
2515.8600014268
3350.9800016731
3304.97999918275
2755.59000769351
2563.18499810621
3513.99499661429
3439.74000201808
3275.75999671547
2923.03999757022
2163.73999891826
2351.45999979414
2979.44500647672
2629.33500049263
2930.26500621252
2477.51999179646
2976.58500411609
3801.48499910161
3213.24500066787
3503.06499883346
4506.99000142049
2419.75499983318
1656.72999979928
2216.77000592276
3218.73999703178
1618.49499675166
3369.85499844234
3185.54999791086
3483.34000194073
3330.51000132412
2114.1950014364
1154.15500137955
2744.14500994794
3724.97500777431
2187.00499278307
3563.85000796057
2164.46000010971
2580.61500201561
2263.99999533768
3335.49000655627
3476.31999856606
2751.18000045791
2632.91500125453
3653.91500339564
4067.14500658587
2607.06999949738
3653.77499872446
2566.37999641709
3710.0300001353
5602.72999945655
1989.73500065459
3167.74500288628
2188.35999900103
2240.71999982744
2136.29999981821
2337.76000122353
3689.88499578089
2403.84499993548
3293.55999993905
2975.57500497252
2914.5199977532
3852.53000365011
2295.92499387637
2127.86999786645
1929.46499799937
4016.45499810763
5393.03500083057
2313.76000482487
2728.17000144892
2755.71000013337
2278.79000356793
1956.02499772795
3792.54999956861
2276.68499996513
4002.82499502366
3345.4700029958
3569.16999292583
1673.44000009447
3799.8199967714
1113.19000129029
1610.41999902204
2798.04999852367
2980.49500228371
4591.7450012397
2615.44500435516
3506.7999977842
2179.44500408135
3507.76500245929
2140.56500279531
3594.48499657959
2125.5499990955
2686.82000065409
4160.66999945417
2699.94999973974
2445.51000429876
3152.71000402048
2408.46499931812
2875.2450002468
3580.8050020868
3897.92499957234
2741.46999999788
3042.23500223458
1073.04000019282
3001.02999721467
3613.38500550389
3682.01500002667
2283.62000234425
3927.3699969092
4387.93999317972
1589.42499979958
3902.97499867901
3103.59499234706
2050.45500064641
2024.4950045608
3058.32500324119
2311.53499870002
3012.73999987938
2443.60000175796
3042.90499831797
3263.98000550782
2259.48000488617
3712.85500065889
2733.21000232361
2935.79999942146
3830.52000376768
2975.95500178635
2334.80499979854
3563.48999873549
2885.15500113927
3450.59499828331
4263.15500309318
3937.54500066489
2685.299996797
2573.47999997623
2237.9299999252
3941.47499999497
1537.28500037873
5562.72000004631
2232.92500007339
1749.15999951772
3170.76499852911
1912.68000111528
3845.674999048
2254.09999917075
3665.28499921039
3469.63499718043
3375.03500850871
3004.70000000298
4182.5349990651
2477.16999983042
2559.31999969948
2995.94000055548
3387.42500223219
2393.66000007838
3878.74000009149
2298.93000163138
1816.62499584258
3738.75500185136
2942.43500475865
2529.54500064626
3408.00500497036
2867.52999536693
2989.41999957152
2946.6400008928
4992.80499814637
3589.04499650467
2359.89500460029
3392.69499564543
2072.60499973409
3324.04499962553
2624.79000033438
4437.5249975482
2718.74999889731
3204.97499162611
3490.74499610206
3061.07500026748
3419.74999948591
1828.26499706041
3632.01500249607
2475.03000068665
1579.03999646008
2700.61499718018
1968.77499881387
2161.84998940676
3553.78499967977
3463.49000376649
2901.23999636341
2022.1100015447
3152.68500172719
2566.68500270788
2176.21000577835
3967.44499889854
2655.11000373773
2506.37999921665
3589.59000165015
2917.1549971886
2233.64000261098
3026.19499934092
2821.68000249937
3617.2850023564
1775.20000221778
2525.77999953087
3360.08500241861
3967.0450010784
3501.7500000922
2676.07000143453
4197.18499458642
4404.75499781655
1503.13999737427
3233.2600111533
2721.83499145322
2585.32999744266
3752.89999878313
3361.74000370875
1988.54000097048
1979.37499217736
3629.31500216201
3690.62999767018
2369.54500203262
1487.22999902256
2372.8849999588
1351.88000024916
3434.29999757931
2970.87000168115
4257.35501333699
2058.99999878416
2778.95999951102
2321.1100035198
2633.55499672517
3223.45000104792
2583.12000608351
2994.72999973036
1699.11999959499
3631.47999868728
2571.46500604972
1889.23499717191
3603.64999982098
2569.82500306517
3393.05999845266
3301.13999643238
2047.61000009626
3662.74500089698
3276.52999580279
3229.51500080712
2964.49500492215
2009.53500230549
2704.65500233494
2743.48999781348
2368.27999593318
2532.85000177287
2643.31500119716
2781.33000262827
2989.7399992682
3333.37999691768
2622.48000200465
3259.81000424176
2856.86999934586
2134.65000096755
3439.68999898527
2729.83500108868
3522.3999971482
1339.26000269316
3934.38999838941
3893.63999859244
3646.41500685178
3063.81499082875
2541.32999966014
3208.04500056431
2231.15500448458
2337.65999979898
4398.22000006959
3399.96499516815
3252.50000103982
1786.01499752887
2959.33500020579
2981.53999895416
2568.0949983187
3782.15499437321
3189.34999932535
1822.39999823552
3086.73000005694
2984.12500096485
2451.01000358653
2852.22999897972
3065.28500291146
3443.02000135556
2865.77499770746
2010.29000191018
3215.42499975115
2643.08000193164
2332.16000483371
2683.0449954439
2306.84500016645
3148.12999958979
3932.96999827889
2624.76499642697
1781.48999739625
3669.65500267223
3176.61000498431
3101.91999865836
1758.80500093661
2211.32500567846
2247.4400010258
2441.03999934345
3200.06500072032
3633.99499909361
3382.59500438161
2314.96000266075
1690.47000393271
2918.88999481499
2696.8900025636
3128.92500131205
2095.53000053135
2968.04000034183
2574.33500108775
2169.56999188289
2960.62999998406
4038.06500089169
2180.75500115566
2375.35999559611
3148.64000065019
3118.32999795303
3748.42000702769
3810.14999976754
2025.52999977022
3510.17999318987
3190.82499941438
2656.5749981585
4258.79999889154
2461.1300119767
3034.79000400286
3076.034999419
3152.45500258915
4389.03999853879
2362.06000120565
3565.57499956526
3161.25999980979
4803.82500105724
3502.67999639362
2275.28499886752
2912.38999789953
3087.18500274047
4057.66500466689
3804.05999862985
2824.77500036062
2412.33499528002
3744.7399913203
3516.21500248229
3241.61500032619
4539.83000179008
2243.71499794084
4026.29499088414
2387.26000028127
1949.56500099599
3338.77500445396
2823.82000165433
2797.54000146501
2353.24500248674
3098.89999769256
3338.07499796897
2959.19500005618
2665.53500110656
2499.07499946965
2384.87500005215
2966.14999950677
2566.63500090875
3470.7050011009
2382.595001854
3072.8599949833
2266.68500092253
1779.83500075503
3588.73499908671
2680.654996261
3250.67499852367
2429.6849974338
2838.62999977916
2476.43000335619
2236.82000095025
3197.99999289284
2785.73999792337
3725.71499816515
1808.50500031561
3541.48999643573
3488.39999674901
2741.69500119984
3881.08000170626
2231.37499745935
1848.07500168309
2234.43999742344
2616.78500576876
2451.40999964206
2782.18499869108
3149.41000036383
2475.0600024648
2870.73999807308
3280.84500079416
1983.03999987245
2984.50999960303
2619.91499622166
1529.10000000894
2898.3300022278
2591.28000043379
3066.84000126272
2605.99500214588
2789.3400000548
2410.30000107735
2295.6549994424
3450.68499790505
2008.1800005855
3624.30500423349
2265.29500461463
3714.89999809116
4455.76499988139
2729.34000009857
2462.57000210881
3128.76500109956
3030.64000010001
1189.38999682385
3690.99500562623
4017.76000411483
4060.32500348613
3595.60499140309
3639.01499530021
2521.67499768734
3178.81500345841
2800.8149963636
3048.02499912432
3428.39499811456
1998.36499988427
2967.26499896497
3747.87999612396
2452.94499955373
3562.37500258838
2962.89500364568
3643.04500233382
3641.05499848351
1931.97499576584
3390.6150037311
2213.27499985322
3238.95499670133
2558.54500034079
3601.98500293121
2560.30500652373
3388.59499940276
2674.8799984036
1675.55499675125
3751.51999774808
2949.40500286222
3495.99499457818
2938.05500208214
3005.43999880366
3010.43499819934
2671.76500042714
3001.9999982547
2735.43000066467
3739.70999993756
2713.6299989298
2564.9149983637
2598.54000039771
4747.17499965429
2736.41499522576
2695.39000100736
3198.39999783784
2712.20499394462
3561.04500531778
2599.7050050355
2595.69500039145
4332.6849978175
4585.99500509351
2655.83999606594
3826.93000248075
2532.33000058122
4457.41500124708
2620.04999955557
2676.04000528343
2209.92499826849
2905.16500105304
2737.93499856815
2597.63499926621
2483.75999991968
4284.72999976994
2450.49000073317
1898.52000007592
2754.88000024389
4209.26999661495
3970.07500093058
3042.61499993806
3432.78999892343
2035.75999953109
1956.86000373866
3284.70499995351
1920.67000731267
2897.55000051856
1715.64499850199
2032.60000513121
3736.17499818653
1925.31999894604
2697.78000160679
2469.99000059813
4012.06000135606
2771.05499966815
2810.37999906531
2763.73999773711
3293.0849998109
4175.00999747124
2715.36000000685
2028.57999960566
2024.9300004039
2742.34999682941
1895.1400042139
3246.24000172969
2050.92499993742
2056.07000038587
2730.89999743924
2776.07500344401
2913.64499580115
2492.15499984846
3084.18000262789
1667.50999715924
2618.24999844469
2973.11499942839
2790.10500234365
2328.69999803603
2476.61500021443
3481.12500088569
3229.92000488192
2901.48499464802
2590.06000074372
1971.44000076503
3387.55999947339
2904.48000487057
3463.72499947419
2768.75999800675
2889.27500005299
1437.33999959379
2749.93500032387
3166.95000001788
4673.1049930295
3470.51499885507
2462.44499751739
2662.40500111505
3366.90999925509
3536.13000583369
1941.67000025138
4841.79500131309
2314.05999987945
2632.59000013943
3029.80000294559
4118.3000081107
4075.15499441419
2528.93499996513
4417.10499816388
2137.73000023304
2598.81000210298
1901.9750008285
2876.32999883592
2742.91000193823
1444.81500045396
1737.21499721892
3126.86500681378
3357.51499869628
2512.03999916776
3906.70999598689
3272.45000376087
2292.73499982432
2036.68499957281
2040.65500255115
4249.59499936164
4841.38500020094
2613
1865.95499626547
4722.77499725856
3130.11999655305
2682.9149986133
2408.02000624873
1721.32999802753
3370.28500038944
4157.65000070632
2721.00500065461
5369.19499673322
2272.89000084624
3723.21499135438
4282.18500175266
1654.5299991332
2264.01500169869
3503.92999483459
2517.23000225425
3712.169998236
4207.1100013908
3028.88999639265
2408.09499761555
4528.68999497034
3785.21999707259
4134.71500445902
2359.58999732882
2924.78999556415
1943.73500173353
1693.4750028383
1621.04499274108
2969.17500875751
3499.83000258976
2538.56000052206
3297.27500116825
2948.54999954998
1179.11500387732
2219.81500873715
2059.11000247672
3472.06000350602
4293.39500630088
2670.75999980513
2115.2150004115
2870.48499813839
3702.93499977142
2252.47999999672
2796.19499459444
2283.28499992937
3023.34500429314
2441.28500226885
3081.354997552
2554.21999981068
3185.79499967024
3745.11500116065
1643.40000172332
2523.85499607454
3118.30999619886
973.274999944493
2280.33000033707
2967.20000026375
1966.0649954034
3403.43999985233
4651.41499863379
2218.65500081889
3701.53499914892
2996.45999608841
3555.1050004228
3292.90499999188
3191.11500474811
1962.30000123009
3906.10000434751
3385.98999744529
2411.66000057012
3389.58999886177
2232.40499900002
4639.96499715373
1822.45000139857
2929.16999695078
2396.9099986162
4456.04499972705
2811.42999666126
3259.99000172969
2983.70000170171
2373.73999837972
2741.29000026002
2157.33500132454
2937.46499569714
4438.81999894977
3497.85999561567
4637.31999682263
2002.31999479234
1709.90999541245
3251.79999804124
1190.69000592441
3638.4750025617
4056.87500035949
2640.98499526549
2469.96499646246
2800.72000339115
2582.95500431769
3108.50000063516
2881.27500163997
2730.32999450061
3698.2899982743
3112.35500101
4466.73499904512
2173.42500150576
3359.13499577902
3673.45999645628
2961.52500014007
2589.05500405561
2329.32500170171
2943.87999824993
1796.84499777621
2202.57000539452
2059.41500088573
2177.3799992837
3063.87000306291
2866.54500148818
3765.18000363559
1475.29499868365
1960.74000157602
3177.35000079777
3774.12500416674
2641.92999707535
2499.70500014722
2491.7699980028
4250.22500482574
1568.76500122808
3450.1749955866
2134.15500285989
3158.08500113711
3414.54500047769
3187.50499660522
2687.07500080764
2722.90999917127
2585.47000078158
2245.62999960408
3408.39500026964
3345.03999368846
2292.94000088423
2465.11499514058
3671.36000855314
1966.50500762183
2858.34000033885
3898.02999829873
2679.8249994982
2909.87000157125
1977.30999510176
3556.98499665037
2056.59499554336
2699.85500227287
3363.31000127748
2515.90499365143
2880.10000860319
3405.00000124052
2630.71000021137
1522.11500148103
2575.80999902356
2267.96500273049
3069.76499852911
1751.39999868907
2119.5199928619
3202.68500002101
2221.34000265971
3109.88500245102
3124.1300054118
2413.90999926813
3042.71499948576
2253.76499859244
1560.54999987036
3885.43499468593
2104.37500021234
3225.15999955311
1353.18500098959
2465.31999867022
2714.34499977133
1712.08500188589
1171.83499923162
1930.60000242852
2801.97500068694
3844.81999827549
3263.42999910703
2979.59500315521
2013.40499798022
3353.62500036508
2997.15999971144
2584.55999970436
2476.03999794461
2262.05500157224
4597.81999873772
3793.84999866784
4031.03999850154
3689.00500135496
4361.47499373509
3821.45500477776
3815.64500091597
2681.56000056211
4975.64499868068
3485.50999417435
3536.88000071049
2555.06500839069
3170.74500149488
2621.30499342084
2246.07999819517
4509.77499420941
2563.92500151135
3351.11499837972
2024.23499902524
2064.76500072703
3124.82000335399
3469.15999860689
2233.49000088312
2863.96999933757
3984.33000169508
3476.55500827605
2658.58500049729
2589.49000171758
2727.37499961257
3983.59500221163
2696.6749994508
3822.92500437796
3112.84999797621
2541.73999832571
2856.91000091657
2021.75000145473
3746.55500174686
2286.00999881653
2328.98499981686
2440.86999950558
3769.35499859322
2555.63500078241
3146.93500356935
1889.76500045508
4225.09499855712
3504.23000497371
2186.92999784462
2405.33999862522
3846.15999714844
4989.9150024727
2779.61499983352
1916.39499774948
2633.42000323534
3258.99500049837
2024.40999918059
4217.02500240225
1058.0449979119
2372.54999517975
1827.4349998869
2599.89500537142
3635.54000021517
3063.96500220755
2499.80499985209
2886.85000238009
1544.28499789536
3604.61000141595
2612.20000055432
4191.01000503497
3055.86000429653
1407.6250000149
1695.22000710666
4273.17500316724
2759.67499243375
3799.14500010014
3475.70500296447
2437.44000589475
2580.22999705002
3196.91000504233
1650.93499474414
3762.4400017336
1623.51500096917
1498.09999962337
4329.21000418067
3154.76499384703
3101.33499847291
2866.83000589767
1402.80499994382
1999.11000103503
3067.78999945428
3442.17999700829
2783.72500077821
4122.63999941573
2496.16000017151
2588.78500098363
3176.07999514602
4849.43000106327
2260.69500054233
3546.01500695944
2797.73499818117
2736.5199989602
3609.67000116035
4095.97000075877
2608.55999402329
1937.29999813437
2609.87499735132
3138.46500136377
2756.40999766532
2517.81499999017
1903.13000009209
4356.6799986288
3430.19000149891
4351.83499995992
2064.21999936551
2792.52000055276
4250.91499897651
2721.00499980524
3236.72000083327
2830.07499765977
3793.91000316292
2025.95999980718
2712.11000074819
2185.95000015758
2401.77000168138
2716.97000237461
1845.84999940079
4248.58500561491
1953.9049980538
2471.48499602079
2084.05498997681
3631.0849957068
4218.70000262806
2606.64500226825
2638.41999279754
2502.13999859523
2908.55999954045
2522.46000268683
2825.07499925699
2763.58999998495
4153.05499966757
3160.62000194564
2014.91000007465
2109.77999988594
3264.79999887198
2641.01000217348
2963.29999992996
3615.54499940202
2535.53999796137
3614.99500314426
3719.64500027499
3501.67499836534
2360.26999877021
4297.36999753676
1760.83000016212
3313.67999394238
2622.83500095457
4478.5699958317
1623.10000392608
3544.05000369251
4141.50500398315
3986.42000120133
4380.25999799604
3721.62000124156
1935.23500277163
2149.6100025177
1973.14499477483
3506.63999793865
2228.48000033759
2896.47499898449
2415.20499964803
2944.11500008591
1439.1349933967
3045.29999804404
2695.92999972403
2629.0550006479
2799.80499816081
2633.500002346
2752.44500089437
4277.11000145227
2702.98999813572
3337.21500224993
1574.57499611005
2651.9050031316
2721.17499985918
3729.74999225573
2703.10999954015
2029.6299995333
2854.38000323717
1616.48499398306
3747.60999897216
3215.35500188358
3551.80499835685
2646.75000195624
1681.83499772847
2941.01499639064
3332.32499548793
2930.55999700725
1911.73500113748
2775.9050005395
1876.23500141501
2524.56499749981
2888.95500158891
1714.09999206662
2802.11501228437
3497.07000713423
3006.69500141405
2648.51999792457
2144.81999969296
3076.25999989422
1608.11999948011
3543.56999865174
2636.30500039086
2628.75500110269
3463.90000039712
2899.22499902919
2242.07999861613
1771.24999586493
2910.58999357745
3145.44500049204
2984.69499421553
2017.58500227332
3448.3950031437
3186.95999751054
3459.74499791674
2488.41999947466
2494.26499592853
2503.75999987125
3611.84499911653
4553.94000222534
3586.54000044614
3143.45000149962
3180.12499750126
2935.48000107706
2529.58999636769
3518.72999452986
2896.34999892861
3048.724999981
2002.53000295628
4151.25999823352
3687.25000005899
2200.38500256359
3767.835003349
2615.15000027046
2888.0949991513
4055.5799995847
4170.58500290569
3624.79000172392
2268.86500483844
2833.29499975964
3395.46999695213
2587.42499405704
2704.59999328852
2308.79000028223
2577.02999977022
2711.42500177398
2817.0900007952
3527.55000068992
4133.32500204444
1347.50000526756
3870.24000055637
1852.4200020209
2959.13499982841
2763.25999768078
1177.71000120789
2962.70499753579
4064.2450008411
3507.85500007868
3191.36000022106
2515.31000260543
1499.00999765377
2854.44000233617
3784.13500019908
3104.33999086171
2503.509999834
3644.87500022352
3288.25499633327
3617.53000335768
2653.07999829296
1995.94499948993
1882.63499809429
3132.88499911549
3221.11999950558
3193.5499985097
3338.55499938317
2671.37500175508
2459.3300038483
2323.85999736376
2827.54499632493
3226.67999722064
3376.13999928907
1904.51499838941
2771.18500014953
4096.0299985779
3143.60499950405
2240.63500549272
3525.01500922273
3441.44999155807
1579.97500008624
1576.47000128031
2159.92999922112
2591.92500274256
2196.93499790668
2083.83499672264
3251.61500143446
3006.46500328183
2306.51499981899
2745.8950006552
3143.55000156071
2838.91000024974
3021.58500170242
3163.08499872684
2849.16499845218
3202.01999880373
2108.51500102878
1762.07998899184
2128.7199999392
3518.38499735855
2929.21500267694
1388.20000269823
2636.33500806335
2297.25999879465
2100.56499975859
3332.55499948934
1275.95999953151
3041.91999841016
2739.84499829262
1860.8400003314
3221.45000191219
2673.88999756798
3358.54999687523
3417.07999953689
2732.91000132076
1969.21500348486
3398.71000043117
2733.82499922533
2653.76499824584
3433.22500225031
1938.8850000544
1386.90999532281
2544.3300061021
2214.09999855421
2692.72000046726
3164.8350000605
2990.94500093721
2099.14999859408
3550.78500504792
2842.14999836311
2533.57499935105
2232.20500258729
2468.22999846624
2152.33000065526
1838.58500038832
3132.73999890685
2854.04999847431
2871.59000010788
2733.07500050205
2706.3850070904
2206.37999969115
3129.59500126727
2963.44500176609
2677.77000000176
2934.70500048902
2775.03499910608
3426.01000437257
2483.02499867789
2893.78999814391
3123.88999738172
3644.77500004321
4614.51999817105
2239.19999758899
2493.63000239059
3083.57000269368
2658.17000012659
3013.46499949042
3663.77500053681
2903.28999254107
3879.46499880031
1183.65500009991
3087.2250014944
3738.84500016272
4257.00000169501
3619.31999933627
2367.5399933653
2519.32499966398
1484.7400022014
3137.64500032621
2671.11000003852
2635.53000347456
3231.54001322389
1701.69500105083
3092.73000007682
3055.67000036128
3135.77499800548
1935.44999933243
3468.13000071421
2718.01500485092
2079.39499563351
2118.85000111721
5858.60000200709
2423.47499948056
4213.77000115067
2191.42500196025
3796.99500177009
2669.90500010736
3053.35000208271
2189.37999103963
1694.51499847756
2267.03000069223
4831.68499836326
1707.92000460252
2778.63999986649
2720.34500182234
2766.58500301884
3411.82000051346
2038.84000011766
2881.38499925612
2575.34999856167
2791.47499990463
2434.21499917656
1862.49000133574
1853.98499897495
3476.36500561214
2154.12499945331
3538.84000104666
2805.58500405401
2702.55999797955
2797.55999997817
3832.31499992561
2454.14998862892
2482.77000079444
3193.00499887019
3155.02000631066
2326.63000420353
2458.73499923199
1792.81000001985
2756.17999528162
2237.23999759322
3482.71500328369
2782.60499907285
1910.21999887997
2699.65500179864
2904.79500179552
4069.15499505959
5078.04000312835
1993.95999684557
2791.4499982819
2642.04500005953
3308.16499570757
4094.70001037978
3497.94499983266
3902.36000339128
2378.51999577507
3186.34999811649
2414.5099981986
2315.41999952123
2907.46500368882
2506.44999967515
3859.48500413448
2323.36999741942
3775.48499457166
4023.79500643536
2024.499994874
2810.70000356808
3075.51500282623
3647.83499637991
2849.88000179952
2471.79499356821
2982.27000116743
2365.95499607734
2174.71499730181
3011.70499785338
2127.48500793613
3371.12000463065
1268.10500124842
2293.24000142142
2649.7600001879
2509.90499532409
2725.60499639064
1993.5399954319
2871.09999331832
2412.62000470032
3206.37499829382
2544.0849968493
2760.12499851035
3082.12499989383
3837.04499959759
2608.78999809673
2918.38499975204
1839.59500038065
2823.59001241066
2765.38500630297
2002.65000285953
2775.64999928698
3472.79999920353
1528.05499897897
3807.06500211731
1921.84000414051
2046.00500793755
4233.14999302881
2232.73499917114
3312.63500667084
3311.93999711424
3135.05999100208
2913.74999998137
2509.5200017537
1741.80499728024
2636.34500002302
4053.65999836475
3623.41000259924
2762.59499773476
4046.61000233225
4041.71999978786
2370.69500081986
3341.33000113908
3382.28000556058
2583.64499982199
2404.28499739897
2894.81000020169
3291.7050001584
1809.42999951541
2987.14499769267
3521.11000011055
820.474999523256
2768.03499770397
3342.71499878354
3480.2300061658
1894.43500223989
2566.42500206269
2303.86499888077
2692.01000115462
3036.10500169545
2022.54000064079
2428.98000343205
4125.81999767106
4199.02999363467
2348.88500036998
4444.17500003427
2233.90500185767
2114.23500451539
2746.22999947146
1921.40499919839
2698.57500132918
3469.24999903142
2757.84000072628
2818.47500785533
3455.27000243869
3170.36499791592
3160.80999880843
2458.83999763429
2863.72500078264
3388.07999851243
2662.08499997854
3509.45999880135
5134.55999819934
3397.2849993445
3812.46500305086
2508.71499861497
3692.350010572
3415.67000121996
2413.50500053167
3004.35000241175
3342.52999970689
2146.79000050202
2906.04000171367
2085.82999693137
3688.22999622859
2413.23999960534
1632.13500397
1626.19999947399
2901.45000004582
2663.7300003171
2968.33499921672
2986.38499918208
3009.42000116222
3166.21999969764
3488.99000410736
2720.97999855317
2547.23000012233
1906.02500018539
2463.90999949537
3240.95499944873
2833.92999920994
2786.64000333846
1901.82499930914
3890.55000274256
3681.58999950811
2543.874995552
2681.72499998286
3000.5099994503
3788.09499358945
2277.02999636531
2316.47000900283
3000.74999922619
2595.22000386938
3228.58500097599
2333.39000060642
2531.83999493346
3104.27999880537
2335.31000248343
2402.40499922447
2278.22499920055
4153.0949996179
3664.68500020821
3913.25000144169
4965.1549984403
4370.26500154473
3129.32499885932
3430.51499607228
980.269997881725
2737.09999911487
3726.83000114188
3293.96499656513
2629.60500068218
2042.62999564409
3006.6299999319
1278.62500216067
2339.72000029683
2845.74999982165
3978.31000094739
4431.1200001426
1659.92499718443
3085.65500216
3270.35000023991
3457.62500102632
2971.169998236
2844.63499700767
5366.91500451416
2031.45999990869
2877.46000289172
4014.88000296615
2929.75999481045
3676.76500192098
2313.23500213353
1356.38499927334
3025.99499978498
2293.60500626639
2009.67500151694
2659.13999127859
3614.2649996765
2872.02000274509
2438.94500019401
3818.27001029253
3435.37000089604
2517.75000085682
2658.09499996714
4809.35500196368
2406.28999788035
3109.38500060886
2775.7650015348
2250.8800038211
3639.58000352478
2246.96499997005
2924.0350006856
3666.93500007503
1630.60999935865
3071.19499648549
3933.82500141859
2141.58000224014
3494.86999747064
2773.33499998227
2495.87999692932
1911.97499750555
3630.46999803372
2770.12499713805
2917.16999862716
3472.11000083821
2559.13000352681
2761.69000091683
3284.29000451788
2516.6600000523
2961.82500360906
2750.49499943666
3998.06000055745
4866.01000904385
2261.44999385439
2560.31499686837
3406.35499437992
3183.9750001505
3327.66000837088
2698.14999715425
1389.25999879185
1589.57000109181
4004.04000071436
2774.00000155205
3181.82999664173
4314.67499437276
1384.62500000745
2361.14000554444
2758.1650002636
2075.90999351069
3291.77499468997
2768.53999951854
2675.55000041239
2010.78500227211
3192.49499847693
2754.88500101864
1930.4550038781
2576.22500471771
3190.2349965529
3197.64000338316
3605.70000021649
3235.66998915747
1989.77499941923
3164.12000275403
2347.40500304103
3115.19500080496
3022.09000468254
2217.41999921948
2616.36999977939
2643.58999757096
3040.49499590881
2491.21499879658
2432.74000157416
3125.90999704227
2462.62000751868
3665.07999912603
2982.88499866705
2580.43999958783
4861.57500154167
3253.33000451047
2151.21000462212
3273.86500020325
3472.84000230348
2788.29000088852
2288.1900011251
3073.58500152826
3934.70999974012
4076.02500802279
2565.1600108631
3463.53500359692
2321.87000147253
2596.66499947198
2255.11999291973
2178.22999853329
3859.36499937158
2841.75499788794
3015.0449967254
3417.91000070795
3035.42999758758
2762.10999744153
4436.97000413574
3334.30500039086
2384.78998808935
3579.79001018405
2960.63000142016
2730.8199894391
2434.16000103578
3484.24000061955
2984.42500123382
4275.72500567511
2620.65999864042
1969.26000157371
2044.18999933067
1913.81000015698
3811.33500098344
3970.76999687916
3020.83499935083
3701.6999988826
1716.22999817878
3139.59000011472
1767.95499536023
2232.90499790199
2286.88499674201
2681.57499904186
3177.57500430942
3049.43000048678
3027.05499709793
3726.99999904819
2130.59000178427
2651.37499974854
3100.25499567389
1955.12500013784
2941.60999654327
2667.09500181116
3432.68999953847
2295.19499957748
2687.12499923818
2431.71000385191
2832.87499980256
1992.62000184134
2676.62000129838
2230.11500472389
3869.63999868743
2532.61999687864
2297.63499851152
1918.28000009432
3998.1349981036
1864.93999695033
3151.65999902063
2745.55999572636
3798.00499654934
4561.81500151195
2025.0399987027
3005.61000259314
2538.27000213414
2858.76000373685
2558.75000113109
2142.2900011614
4313.68500088589
2987.58499937691
4332.44499583542
2340.25499820523
2480.0950007895
1954.89999706298
3622.38999470696
2231.31499502063
2710.00500077009
3333.89000117197
2594.07000146341
2862.92999978084
2313.43500124663
2302.24000095949
2807.66000171998
2666.97499797307
2888.16500964481
2769.7499996759
3478.51000101864
3224.36000029277
3660.15500214882
3673.34499974549
3647.07499276102
3257.04500103247
2744.67500121519
5074.38500158489
2271.79499991238
1717.36499583721
3791.17000070959
3544.23000034783
3720.01499786228
2925.13999508321
2482.94000113476
3880.93000012916
2968.16499983333
3317.26000295952
2899.4600010179
2020.97500524236
2212.17499882728
3588.48000247218
2392.32000212371
3206.01000061631
3296.56999478862
3037.04500073195
2527.1350040976
3237.57499932591
2568.66000024229
3102.19500064477
2318.73999933037
3031.34499231726
1745.50499983132
947.850002780557
3641.6750029719
2472.3900009268
3089.05000349414
2785.93999940681
2527.99999880639
2053.35999720418
3532.6049975669
3108.18499952368
1422.45500196144
3009.41499990225
2712.33500170708
2547.52000559494
2891.69500212953
3337.95500034094
2918.37000003085
3227.27000043914
2756.15499715507
3498.26499864645
2060.22000129148
1406.57500083372
3747.51500239107
2345.42000121716
2453.77499713004
1966.25999760628
3083.21999347582
3462.34500635974
2962.62000239795
3854.32499742508
2635.79000389762
2680.37000027671
2482.08999987505
1949.52500248328
3096.91000289842
4182.25499879755
3016.11999996379
2394.11500042304
3946.63999901898
3002.94000044279
3851.51499993727
2201.61000753753
3685.36000045389
2546.0600008592
2784.49500140455
2462.46499929274
3373.16000153963
3101.32999338768
3012.38500257721
4165.11999532208
3285.45499874977
2281.77500384301
2430.15000092611
2333.11999996752
2136.10000598431
2949.92999790236
1680.08500192687
3950.43499401957
2148.86000730828
2569.33000181615
4070.16500164755
2327.8150029704
4137.89000152424
2467.38999772505
3537.09500024468
2807.32499845885
2107.96500330325
3263.54500108524
3945.17500050366
2233.49499297142
2329.05500354618
4194.66000297666
2744.13999944055
1640.78999824636
2177.58000015095
3384.97499957308
3020.59000077922
3030.30999639817
2910.24999971408
3496.05500207655
2856.3050042158
3538.12999732036
2595.35499875434
3865.79000026546
4120.01999096945
3171.93500137702
2628.00500309467
3563.84499988845
1953.98499824293
1796.44000574015
3435.70500246808
2824.5049985908
2892.53500100691
3127.9850008525
2593.50000295788
2302.52499892376
2500.1449981723
2853.46500431374
2989.61000038404
2121.74499944784
2422.96500131674
1764.55999749899
3547.5199997692
2655.940005688
2253.49000139534
3855.87999896021
2313.29499982297
1463.49999957532
2381.82500003278
3197.11500206031
2308.16000041924
2766.23000101806
1970.5449982509
3016.38500345871
3860.50999680907
2723.56000014336
2489.10000059381
2759.3799933549
3625.85000160616
1943.0100053288
2242.81499942578
2857.55499625951
2991.29499996896
2962.41999739842
1685.04999856278
2556.04000185058
3922.96000468731
3855.76500296593
2812.2749995084
2641.72499838099
3262.69999641273
3338.30500204582
2147.66999938712
2613.13999700919
3582.08999765944
3200.32500122488
3387.53500950895
2350.89499658998
4763.71499761939
2178.89499666169
4260.77000437304
3148.63500158489
2318.45499792323
2778.0950007333
2387.63500362728
2763.38999934494
3324.1300061699
3477.58499950543
2297.12500242889
2309.67500689626
4654.19000659324
2424.28999987617
4215.58000424504
2039.11499739438
3359.7399971378
1779.33999764919
2232.81000398472
3326.7849997282
2253.51999998713
2437.93000016734
3151.27000175603
3408.6900067674
2879.2650050763
4333.44499903731
4265.02499660419
3649.33500336576
3873.60498843133
3115.44499738514
2854.49000304192
1931.84500188008
3951.84999944211
2456.67500075512
2733.21500032023
2349.66000026464
2930.57500402257
2310.40499966592
2709.00000250526
1862.04999924451
2259.76499861479
2264.32000048924
2689.89000041224
2569.5000031041
4391.33499599434
4011.57500605984
2823.46000429243
4200.48000190905
2631.90999726206
4837.03500195779
1721.51499900781
3334.71999885794
2160.38499396667
3243.82500192025
2585.31999819446
4446.3350006789
3225.57000291348
3499.20499512879
3232.4099990651
2275.10499730334
2797.08499782532
4114.70999997761
1437.25500118174
4222.22500373051
3894.95999994563
2550.84499497525
3215.69000170194
3132.44000039902
2535.19500152394
2239.44499976933
3335.88500034064
3173.65000112774
2720.67500047013
2712.96499700844
5298.21499798819
2134.94499892369
2243.92999954149
2934.81499918178
3683.4199965056
2169.23499969393
3967.44500268623
2362.07499988066
3233.22500212491
3130.45499619842
1559.10000203922
1757.770000441
2894.33499587886
2586.66499797814
2441.96499999892
3646.07000162825
2473.2800038904
4019.19500081986
2644.73999953084
2402.6249999553
3089.30999923684
2884.80499846675
2579.86499750242
3033.61499979781
2577.69499765523
3406.60499994084
2811.13000111468
2457.03499575146
3914.2200010661
2781.26499984413
2889.10000182665
2011.90999470837
3371.09500316903
2035.90499734785
2993.21999994852
2903.49500520155
2217.79999707825
1719.86999920104
2849.66000191867
4102.30999968387
3695.51499676704
3144.2949992232
2062.42499497533
3799.21000262653
2178.32500146329
2484.30999656022
2263.33500105701
2005.29000417516
5794.39500036696
3292.12999834865
3794.96999534965
2622.4100003317
2907.09499995783
3471.205001086
4172.61999928206
1978.17500030994
3148.90499952785
2846.57999706827
1072.05999890715
2903.38500337786
3559.49999921024
2735.22501014546
1997.83499879437
3163.48999845609
3735.55999642983
2369.82499214448
2009.74499882199
4193.90500395186
3383.27999903122
2955.43999825791
3249.53500465304
1608.79500175826
1363.01000124775
2750.1999982819
2141.0449973233
2550.93999949843
3044.13499803841
2637.58500040323
3029.92999948375
3845.54500605445
1611.86499815434
2629.61499753036
2924.65499747277
2345.37499634922
3841.78500023484
3320.7550026495
3408.75500115193
2385.83999956911
2952.9600014668
2585.65999720385
4093.08999910951
2186.17500041425
1785.77500141039
2632.56000089459
2886.59500745218
3065.56499262713
3280.17000174895
3256.29500397854
3535.22999875247
2421.02000516281
2829.72999656573
2287.47999987192
3390.21499903174
2336.5899980329
3633.45000099824
2860.94499825398
2829.97499806434
3497.87000132352
2592.35000073165
2958.28000200912
3232.52999599092
3399.01500272285
2543.85499754176
2852.63000171958
2469.62000930216
3475.61500089616
3195.62999241179
3301.42499354729
2743.07000193
4047.4399994649
1732.51999722887
3432.30499310093
3600.3049986884
2852.73000119813
2787.1249980256
2028.35000433214
2763.95999999717
4269.0799999414
4649.21999774012
2527.03500146419
2527.12000205368
2251.4349980792
2091.61999764852
2982.94999942183
3355.4050022047
2043.66999831609
2769.37500136951
2603.78499373421
3488.46000342071
2858.6450039465
2713.20999575095
2954.54499607161
1742.02999955043
4909.5799931176
2872.02500398643
3087.67500029877
3791.86499945633
2287.2550020027
2314.19000016898
2073.33499950077
2388.19000408798
3192.71999889612
3044.28999920259
3285.96000327915
2983.22500062236
4336.18500133418
2550.24500362761
3188.49999589846
3592.98999906145
3453.96499876305
3437.61500489595
3389.49000861915
2416.79499356449
2070.08000078797
2377.3750043842
2393.0299997757
2736.56999917328
2586.6599989906
2683.64000010645
3031.86999944039
3564.76999236178
2759.77500337362
2126.82500262931
2994.82000600485
2223.5599966459
3570.39999833098
3133.11500070803
3441.99500174914
2504.72499831827
1972.47499449551
3395.35999787413
3466.95500357822
3195.91000216454
3066.51499976544
2445.14499776997
2806.95999987423
2222.86500237882
4132.12000286765
2025.5099992156
2901.37000499573
3830.76499742456
3605.7250004122
2999.21999891009
2597.16000351371
3256.44000849873
1842.88999779476
2670.89999824762
3406.45499721169
4627.69500201382
3100.959998362
2896.33499725722
3364.48999921232
2731.3049980104
2607.76999560045
3464.80000029504
1829.38499763981
4202.19999999274
3905.06000135979
4365.28000380192
4028.9099989906
2572.58999681566
2640.78998235939
5797.97999739833
3114.27499900758
3005.0750069581
2116.56499946723
2901.92500154302
2416.16499738395
1923.06500056759
3086.68999585137
3200.38499449939
2542.55499727093
2348.67499812134
1722.7400010908
2710.15000328794
2251.42999974079
1700.93000125326
5194.14000002388
2435.20999207161
4517.8050041059
3500.11000118963
2702.60500200526
2190.80999913812
2520.37500307336
3224.62500152551
4327.88500291854
2598.4350052774
2009.57999726944
4963.46000062395
4182.34499937855
2649.63500605896
2400.54000240192
3151.79500032775
3224.12999324757
3458.39499798417
1769.23999994993
3695.67500011995
2402.06499826908
2707.00000176951
2698.20499627478
3422.05000109412
2969.60999924876
2511.51999825286
3600.92999728583
3282.83999764733
2178.74499993096
2480.94999780413
2260.47499926249
2140.85999885947
2832.30000165105
2135.37500173226
2308.21500120126
3232.20500567555
4210.6649999097
4046.50499946438
1985.86500019208
2967.70999767724
3973.77500259117
2932.30499980738
3235.86000025459
3253.38000134801
3064.65000013262
3810.22000278626
2937.67000015173
4411.50000604568
2870.32500128634
3294.5400031358
4516.18000164628
3150.09000062197
2693.56000058632
1892.72999684629
2353.54999911785
3030.67500029085
2601.77999851946
4018.96500038356
3040.69000173174
1782.80999444518
2613.00499979779
3759.24500443399
2109.10500437021
3808.62499337457
3407.67500358913
3385.29500241578
1298.70499866456
3096.35999950953
2640.35000110418
2911.49499643594
2278.2449987717
2392.59499952151
4044.70000028796
2742.63000290655
2757.52500814199
2732.53499989957
3725.40500463001
4161.91499824822
3882.34499843256
1507.96000105888
4661.02499663457
2923.97499994189
3958.46500176191
2980.49498898955
1901.52000024915
2369.31000246853
1473.7450008411
3841.42500136606
2061.46499849483
2271.64499529451
1665.66500097036
3668.63000195814
3087.3200061135
4056.54500105733
4106.59500116855
3605.89500100166
2707.71000335272
3572.31499263272
3770.22998903971
2142.88000167161
3518.03000193834
2605.05499863625
3557.37500092201
4199.15500084125
3139.64500354312
2967.09499931592
3172.22000090033
3544.54499336705
2984.40500130504
1636.52000010014
3344.50000058487
3026.6400026679
2370.04000081774
3053.50499890372
2271.52000165638
2260.46499935724
3267.01499882527
3682.41500272695
4742.89999883622
2616.58000073303
2759.29499419034
2607.43000573665
4188.80500433967
3591.1900013721
2907.19000069052
2832.84999943897
2311.39000189863
1768.22999895364
3022.15500355512
2916.19499978609
2623.4649990499
3563.25000993395
1643.7100013569
4676.364998281
2940.44500314817
3608.60500161955
2765.26500709821
2465.25999616436
4324.96000659466
3346.47500408068
2159.8400001023
3016.65499857441
4193.42000001483
2948.63999587545
3965.1299978563
1886.79000107758
2958.26000085194
2539.36999666691
4463.69000385702
2217.75500020012
4021.28499528114
3458.99000958726
3569.18999891542
3336.25000143051
853.764993704855
3167.93500146456
3133.84500022233
3048.05499761272
2916.00500030245
3530.51999440556
4027.15500533953
4739.95499912789
3922.59499628004
4065.63499989858
974.925002467498
2467.68000827357
2266.80000844225
3396.50000148639
3706.45499653555
2303.64000524813
3373.97500167601
3994.71000346541
3451.77500122413
2549.46999691799
2270.93000124209
3428.89500020351
2808.64998856932
3777.63000707328
1798.7849994041
3863.38499697889
3223.04999951646
1929.10999938846
2942.17000084091
2189.67000298575
2617.69999985304
2770.5149973277
1904.16999838594
1783.27499838546
2712.14000209235
2716.48500290513
3316.82999925688
3013.10500241676
2566.21999454312
2889.64499198413
3117.37999584898
2262.82000157237
3341.05999915767
3607.02999916673
1950.1199969314
2533.99000018882
1820.47000313154
2370.85999703049
2832.71000082139
3600.65999438427
2674.96999817295
2299.67999807186
1716.86500029266
2852.60500008613
2998.41000282019
2647.08000000753
2219.71499595791
2739.040000326
1673.22499886213
3311.28499875963
3896.3800022155
1641.6550012785
2045.49500217848
3255.70499955863
2497.4699957259
3331.93499522004
3469.56500377133
1611.7550043948
3046.12500017136
2922.65499861725
4280.78500016406
3670.16999723576
3355.29000397772
2227.48999969289
2126.57500105537
2658.03499758989
3820.93500363827
3300.82000023499
3441.04500092939
2112.97499627309
3499.53500387445
3585.89999699965
2670.06999824196
2125.82499980927
1616.97500219196
3581.37499936204
2391.40999733191
3240.11000210233
3077.85999908834
4726.52499655634
2822.21000113338
2647.77000395861
2814.49500216916
2091.74500048917
3320.39500673022
3084.61499946192
2392.52999877185
2661.23000372387
2898.30499934405
2731.53500110283
2104.0250043273
3166.57999639679
2320.22000288684
3331.89499918575
2215.57000704575
1336.82999630272
2683.97000417765
3823.85499994457
1419.97999791428
2474.66000475461
2546.17999732587
1701.16000216827
4440.97499710601
2724.12000659108
3046.40000087395
4020.22999927588
4142.23500007531
4489.95499997213
3591.26000074949
3133.18000166863
2195.96500238427
2490.34499972267
1871.9650003463
2899.26000188664
2260.76499932446
2968.92999564204
3062.5849999832
2094.58500060625
3333.31501127221
3341.79500222765
2878.00500309467
2680.37500146404
3224.99999220297
1909.38499882165
3174.91000025719
2146.58999991138
2416.51000001669
2646.47500014678
2739.09999975501
3790.54999822564
4130.13999815346
2740.2099888958
4679.11499604344
2661.07499996325
3859.28499992192
3652.22500046343
3512.67999764392
2807.15999935195
3294.68500002226
3001.22999734664
2774.24000010453
2019.40999598335
3223.84000376053
3206.07999732345
3387.39499769965
4389.36499458365
1389.26499913493
2068.27499999665
3115.11999998242
1900.05499771982
3990.59000360407
3801.63499283325
2475.54000084475
3287.25999952466
2037.85999773815
2304.94499133527
2055.64000114705
1915.78000579029
3673.17999369962
2107.50499485154
2419.04499171302
2098.97500178963
3240.46499887202
2389.40500114858
2699.05000111088
1592.80999973603
4655.30000254698
3284.69500190951
4537.58500095364
3217.77999550849
3295.73999694735
3138.9149993863
3448.90000924282
2309.32999977097
2162.08999871463
2898.46500868723
2950.99500162993
1833.30500180461
2789.11999888346
1796.54499575682
2504.40500139166
2910.48000672646
3137.91999818943
3437.15499564563
3356.89499767497
3682.7800005544
3818.09000884928
3142.1649985807
3510.53499823125
3022.62500023097
2756.94999273494
3928.04500255454
5007.24999992549
1746.23500149697
1939.34000087553
3643.14499611035
3797.56499985233
1517.76999825239
2543.4299961403
2646.57500151079
3624.22000193782
3177.21499490365
2969.14999596588
3089.50499863597
1423.27500056537
2717.96500046365
2873.71999602311
4032.100001554
2315.93999970146
2489.40499782143
3778.97999921627
2148.63500166126
1640.12500275671
2997.23500201962
3939.48000113852
3496.25500009581
3144.66500130715
3349.22500130162
2541.55500036385
2376.28999499604
3915.24999756552
1710.50000241026
4494.50000695698
3027.50499859219
4407.89499844983
1139.4450006187
3241.64000357687
2711.86499969102
3362.11000079848
2437.33499716688
3544.0800070148
1708.22999981791
3378.01000062376
2338.30499428511
2347.41499897651
4496.23499848321
3286.75499762036
3798.85500087976
3849.88500564173
3411.41000120589
3782.89000078756
2770.77000355721
3367.71499822475
4593.39999464527
2836.14000176638
3649.3450028412
2434.56999913603
4293.63500163984
3566.98999869823
3431.49000111347
3035.56500080228
3070.88999804296
1914.37000001781
4102.64499966614
3207.72500005364
3035.8250026498
4394.92499967664
3363.49999930104
4670.96999469399
2842.31000081822
3349.06500228867
3304.95499774395
2368.01499693282
3045.67999369674
1758.44500018656
6444.75499503687
3149.06499086786
2889.30500078946
2469.72500369698
3317.74999949336
1901.48499545082
1800.16000022739
1729.34500549547
1808.04500040473
4073.28499257471
1486.98999980526
2389.38000005423
3364.88500140049
4624.15500232577
3391.24499279354
3895.63000657409
2775.81500163552
1872.90999964066
3228.48500079662
3708.67000340298
3415.94999891706
3600.19500243664
2916.66999840178
1938.98499870207
2558.34500240535
2356.10000167601
2756.73999595642
2216.10000140965
2115.94999532402
4434.15999895707
2633.67500162916
3046.64999840595
3575.935000923
2809.32500324072
3244.3400015384
2545.57000414655
2905.58500155061
3729.32999742357
2765.63499729754
3218.21000075527
3394.40499356017
1960.12999980338
3086.97000013851
4324.88000447364
1742.2950001678
2381.2950035776
3764.25000256114
3078.27499676868
2563.63000129629
3408.7749966383
2302.65500334837
2594.77000078745
3139.37500599027
3010.41000271868
4632.97500927001
3081.5000027027
2437.38500115462
3226.22000234947
3881.01499618217
3813.19500075281
3493.61000147462
3477.78000220284
3455.66999541162
2505.23500043899
3150.95499910414
2010.32500017714
2773.73500593752
3962.64500657935
1778.60499583557
2095.93500269018
2282.09500169381
1713.39499473572
2401.60000108555
3213.76499820314
3184.27000104636
2280.08000330441
4165.09500240348
3270.25999817625
2179.01000106963
2547.76499317773
2934.93500171229
3788.67999997735
2668.80999995023
4236.60000368906
3870.53499804065
2713.75500240922
3035.66499935463
1151.59499910846
1818.18999959156
2043.91499898583
3697.05500150006
1818.64500036463
4443.95499737374
2164.18500468647
2724.47999949008
4097.13500222625
4239.7949946709
4653.05000071879
2885.13500082493
2791.65000012517
2892.46000177055
3377.91999844927
1820.08999878168
3635.58499954082
2276.33499993058
2908.98000077964
2223.22499898658
4644.24500205368
2775.96500477381
3215.48500186577
1951.4449989479
3173.14499938115
3507.13499326445
2592.59999870509
4090.91500162007
4019.63000157615
2369.55500023393
4286.15500296652
3712.14499801025
3859.76999992519
2531.02499827929
3360.92499697953
2575.93499945165
3430.81500267671
3622.05500549357
2816.52499397472
2278.73000088613
3060.45500143617
3747.63999733329
3551.12000031583
3761.25999839045
2864.00999534503
2470.42499996722
4299.59499660446
1264.79000007082
3081.21999434358
1934.8350005215
1654.81499923021
2524.29499929212
2213.50500095263
2867.68499945104
3975.63500133669
2731.81999894977
2812.51500417851
2306.32499567419
2627.83500081301
2156.70499959774
2634.88999486776
2655.12499894947
2151.25999816135
2229.69500328787
2316.68500254303
2106.11000384763
2288.29999970272
2004.14500400145
2880.92499675881
1427.03000142053
1846.94000407914
2485.48000312317
2264.54499987978
1816.59500035085
2662.53000255208
2450.71000202931
1913.53499940783
2999.07000081148
2125.45499697514
2174.18500505574
2556.64000143111
2521.92500032857
2961.78999978676
2270.84000575729
3084.00999877136
4902.90999862365
3380.13499955088
1881.16000000559
3350.17000010036
1999.41500205919
2850.65499119554
1490.1749977842
3139.07500625588
3994.11499949079
4851.07499987818
2355.29000269622
5668.89000533521
4172.89000549354
2990.33499902021
3164.86999991187
2171.3750019744
2726.47499885038
3111.89000035077
2747.73500036448
1878.48500114586
2570.80000243883
1897.82499927282
3742.88500236347
4404.03499788698
4158.53999935463
2274.92999920071
4000.43000647798
1956.55499891937
2419.68499763682
2444.94999947771
2300.25999713317
2451.26999890199
2745.78999925655
1822.75500144064
3738.26999421045
2024.51000360772
3934.20000123605
2097.00999980207
2220.96499915048
2279.4600039795
3207.17999907272
3195.44499824755
1566.43499960564
3879.86000043293
2218.71000128612
1866.82500003651
3284.58500275016
2869.00999695435
3277.78500011563
1921.57000106713
3829.24499356002
2461.12000008533
3422.32499815524
1820.77500095218
3464.62000102177
2158.84499978274
2872.81000079028
4744.94000031427
2748.32500215434
1313.46500142291
3535.15500067919
2494.23499721475
3014.04500359041
3192.87000370771
5023.40999910235
2190.27999835834
4097.33499952749
3056.16500001462
4138.325001908
1598.7049991861
3094.7000013236
4026.44499910192
2365.48999969661
3633.34999882802
1716.26999881119
1679.21499671601
2365.86499898165
3305.3450040333
3238.78499924019
1822.91499905847
2370.79999703541
3249.11999854259
3856.06000152323
3651.81999909878
2114.41500034975
3851.67999248765
2928.04499765765
3044.56499908492
2787.83500190265
1796.97499961033
3011.84499684721
6312.26499766484
2016.82000160124
3499.77999629267
3273.70999895595
3605.61499681661
2184.03999932483
1387.29500367865
2557.98499927158
1499.17000157386
2198.65000357851
3643.90999947395
1316.15500035137
3725.73000310641
2281.10499850661
2265.30000147177
2038.60000081593
3258.7599940896
2122.32499605918
5317.74499180727
2118.53999474645
2383.30500033125
3290.74500119314
2926.57999896738
3125.71499923989
1930.86000401527
3647.76500510238
872.970003681257
1614.72000128776
2706.5400023926
4194.21500615962
2051.15499918163
1909.92499951646
1697.30500015616
2455.43500159719
3388.72500277124
3045.72000073642
2622.93000089936
3147.8550004214
2356.64999975637
4130.18500392977
2396.02500341646
2873.06999991369
2188.77000413835
3831.06999516464
3027.65499814181
2437.60999998637
3205.33500150964
2882.02500573825
3325.54999961331
2668.0799998194
2540.07499936037
2538.39499910548
2489.3499999959
2242.52500144579
3091.37000076845
2991.14000187162
2342.20500422083
2226.34499895945
3598.67999958806
3603.98500266671
3156.08000586554
3746.44999466557
3031.38499750942
3286.61000374705
2822.25499163242
1442.09000022069
3172.5049982206
3196.82999912277
3685.83000134304
3126.58500196412
3306.2199982293
2027.04000092298
4092.02499883497
4119.95499947667
2743.34500074014
3541.7850035876
3699.77000328139
3761.84000117518
2603.22500101849
2614.43499951996
2854.87500521838
3777.18499917164
2890.30499862134
3015.78500186466
2135.16000059494
2014.09000059194
2025.75999709731
2391.18499845266
2556.74999769652
3834.91999739222
2578.3350004293
1598.18000186887
4244.6649985096
2559.44499781355
3456.38000315288
2744.78500035591
3074.00999862113
2015.62500040978
2351.54000573792
2956.34499995131
2961.07499564812
2827.59500095388
2382.34499722347
4211.09000308439
4253.69000034966
2092.62499371916
3454.08000257611
1861.94500634074
2974.40999324611
3775.9400068894
3840.16000237805
2437.78000227362
3764.06000506692
1969.10000090394
4015.53499945998
2769.89999758825
2322.99999827892
3647.8950021863
2270.34500078857
4109.40500263125
3193.65999954194
2467.17500035153
2240.86500059068
2261.01499916241
2677.69499794953
2054.78499993868
4001.86499524117
1229.53000112181
2940.75000057928
3388.01499690488
2950.31499963626
3276.66999897617
3331.18000091892
2728.26499594375
2326.42999539152
2739.3700035084
2370.75999946892
3441.70000012778
2880.80499919318
3608.80999979703
3256.71000409126
2899.75500134937
2655.79499805841
2891.16500010761
3424.61000359058
3141.21999457851
3048.91500202939
2488.4299938716
2328.88499856368
2699.90999615565
3092.99499386176
3354.54499616381
4041.62499992549
1719.19500097446
5142.67499971495
3003.22000129023
2453.06500142952
3785.14500058535
2586.38999398798
3175.5949990768
2826.95000066608
3318.85500114039
3530.39999965578
2432.50500411796
2953.71500127763
2612.83999794535
4004.05499781109
2355.50000002468
2536.00000139233
5608.50000090897
3035.11499959044
3799.61499528587
712.714996607974
2536.26500256988
4017.9350007351
3804.75999332592
3756.86000187718
3466.54999452643
2093.26999526098
2509.74500137661
2557.56000651885
1924.48000040557
2255.61999812489
3896.80000288226
2321.43999680039
3098.20499799785
3236.00999794155
3246.69000115246
3001.50499820895
1762.37999975681
1888.43500195444
1724.25500038452
3542.36500386521
2305.61500144005
2782.50999924913
2499.46499942243
3170.48000459105
3597.23499853164
3383.66500246292
4409.08500079438
4156.35499859042
3484.99499925971
2111.21500133784
3087.86500303075
2668.17500290726
3659.27000786053
4593.02499581501
4883.83500360511
3520.45500472095
2084.32499998063
2901.05500060692
2433.79000283778
2334.55999320373
3734.32000001497
1835.10499770194
3466.14500230178
4392.29500137269
2319.30000042604
3244.4049997367
2614.1199962385
2914.79000075907
2143.99000097872
2766.58499538712
2609.70000356436
4299.58999989182
2229.7399995923
1722.15499722896
3024.1100001242
2714.42999980971
2927.379996242
2152.05999903381
3825.47999837063
1979.93500230834
2951.6250006482
2321.00499393046
3556.27999368915
2588.37499754876
2769.62000198662
3314.25999928638
3182.95499171689
3063.18000308983
4194.93499123366
3025.37500023935
3358.98499928415
2847.86999737564
4692.37499712221
2970.61500586756
5056.63999990188
3313.92999881427
1896.05000273418
2539.8249980323
2827.06000365689
3132.62000435591
2949.96999996528
2819.88999534771
3877.74499083264
2551.19499973021
2134.33000177145
1275.78000029363
2465.98499982059
2862.62999775261
4026.97000157414
2525.25500077382
2689.70000414178
2365.40000384301
2423.26499342639
1926.79500333406
2384.37499808613
2106.68499778816
2845.2249978669
2919.52999744564
3505.55999560282
2514.04999842495
4002.68499144353
4408.21500017773
4168.16999847503
4467.61000371352
2564.85000269208
2855.75500017405
3280.24999900907
2881.09500055201
3539.11999638088
2378.27000224032
1504.52499939315
2078.1950025307
2000.79000754841
3063.63500200713
2483.57000101419
4109.22999991477
3134.30500134081
2971.07000077982
2476.26499901587
3279.5550041683
2128.66000317782
3660.07499757968
2991.87500184961
3337.58499932941
2997.80999822542
3002.51999967327
2765.18999954313
2077.09999897331
4268.1850035768
2115.51500097848
3345.1050047949
2921.20999954827
4476.89500588551
4066.27499984764
3150.90500250086
2959.40499225818
2303.38500047848
2868.37000003597
3352.04500308476
2010.98499799147
3057.05500052776
2252.56500012055
3094.03999914974
4389.34999734163
3038.93500254489
2953.92999968119
4522.98500094097
3489.19000339648
2443.73499907262
3646.24499988928
2821.13499686122
2727.3550011795
2990.60499973595
3056.00500028394
2280.9049991332
3011.0800040327
5388.62499624863
3659.51499910187
2147.26500008535
2547.06500037294
2844.38000182435
3485.90000692694
4192.41999562085
2129.91500317026
3176.36000098474
3036.88500113101
3310.12999702198
3657.17499727863
2803.99500104971
3028.4449990131
2417.69999719411
3551.29000396002
2664.25500072911
2188.87999745831
3007.74500194626
1872.95500002615
4556.62000283413
3857.21999982794
1477.25999844074
2920.16500281543
3498.71499637223
2830.47000041153
3712.09500236437
3969.7000003288
4277.57500086725
2377.28000096604
4417.9450081028
3137.85000327229
2981.45500007318
1804.43500301614
2201.81500454433
2799.93000223488
2004.41000047326
3402.3149970267
2646.32500010077
3482.49500004202
3749.81500003487
3529.36500093248
2080.28000113857
2004.23999910057
2355.28499793634
3986.93499952616
2625.33500011079
2855.32499549538
4062.55499947444
3337.7549978774
4400.36500283424
2081.29999931552
3364.84499780089
2549.73500193283
3651.72499969602
2630.72499868865
3114.30000167433
1848.40000240566
1766.5899964897
2934.48499774816
3467.47500034608
4672.75500239246
3821.79999732971
2508.87499812571
2742.03499931004
2939.85499609914
3476.00000638887
2260.31500237435
3456.40499793715
1513.24999897182
2237.82499911729
4892.77000066638
3601.44999878109
3757.81500058621
3973.35000009649
2608.87500078231
3302.6649985984
4955.32999997321
4454.20500562713
1742.01500312239
2029.78000105917
2660.53999181464
2385.46999843232
1700.61000038683
4006.53000088283
4368.17999992333
3655.4099995438
3483.35500210058
2401.18000172451
2740.65999901015
4646.18999764696
3991.33500076085
2463.1750001125
2636.7350019617
3024.18999906676
4436.12000541203
3485.61500045535
4496.16500100493
3197.31000288483
3646.39499702305
1973.12000051141
3548.10499754548
3748.41500092283
3610.56499177788
2339.11500219628
2556.05999963218
3411.05999816954
2791.72500381246
4416.34999854479
2439.38999276981
3670.04499949329
2735.80999205261
2732.51499915333
2721.06500524282
2389.79999649525
4403.22499535838
4002.45499365777
2901.86500871181
2422.00999938697
3643.09499943303
4146.08999947459
2216.81500129402
4106.98999832897
2515.32500014454
2650.32500514621
2258.14000918344
1666.23000050569
2317.46499909088
1383.68999446929
1994.44000069425
3333.79500484359
3213.40499112383
4461.74500121339
1952.43499647453
4306.62000036705
2406.28499799594
2046.16500538215
2690.15499442117
3245.74000063166
3061.11499888077
2135.68499873951
3273.33000150044
2315.16500080004
2042.20500132442
2891.07999637397
2529.65499784984
2159.46999999322
2991.99499833025
2482.73500409536
3099.42999425592
3036.93499888363
3396.10499791009
2413.38500609249
3582.05499849981
3750.70000002906
2183.7549995929
2536.72999944375
4168.58500426263
2807.87499943003
2263.57000602363
2900.8550029695
3152.69499384053
4769.17000264116
1674.27499731816
3956.35000247043
3918.67499892972
2366.39499876555
3664.31500118971
3520.29000142217
3434.63999958336
2107.58000130579
3030.62000019848
2553.6250015758
2906.94500064477
1857.19000486098
3125.8699995093
3394.98500129441
2588.60999793746
2690.53999892808
3172.74499991722
1913.58000135282
3185.33000108786
3313.40499849245
5266.3299974855
2706.47999703325
2619.30000043474
3526.94999872489
4484.67499534972
3524.25500366651
2545.45999254566
3231.99999871477
2151.22500065621
4260.57999922452
2944.28499427997
3854.11999235675
2832.61500122212
3770.9799982335
2708.86000174447
1422.51500007324
3365.98500087578
2325.82499596546
3546.20999478549
2498.26499488624
2783.20499981754
2410.30499911634
3047.94000047259
2930.56500381976
2223.87500431575
2510.16500042845
3855.31000557914
1786.7050072588
1898.07000138424
3590.23999503162
1647.90499757291
3421.42999853007
2923.13499911292
4742.47500053979
3100.36000246741
2157.65999998152
1703.8799997624
2008.90000445023
2175.25000114925
2464.02999982797
3300.93499711715
3763.90999615937
2334.56500074174
2816.39000267908
2605.41499946639
2817.34999459237
2363.58999783918
2601.81499878783
3085.93000142142
4563.74999014661
2974.64499723166
3986.35999757797
2646.20999973826
2729.99000161389
2597.55500296503
1851.35000811704
2743.10998972878
1824.99999917205
3127.35000032187
2327.85500240698
3670.49999622986
1867.64000439644
2167.62000598386
2089.15499906801
1772.86499750242
2750.85000383481
2120.35500104912
2156.98000011113
4313.89499963634
3149.55500108749
3276.80500011891
3256.48000389617
3224.1800003536
1517.26999951154
1770.34000080824
2589.61500121094
2848.81999761611
2039.94999992801
3534.52500119264
2308.79000033904
2141.9899987923
3112.31999568641
3811.92500637099
3821.31499779969
2168.54999862611
3013.90999625227
2227.94500266295
2709.96000368334
4527.77000041911
3841.98999962583
2031.98999724723
3528.22500129417
3179.52999914438
3530.05499863997
3062.70000365004
3549.07500004396
3257.20999896759
1935.29000345431
2574.17999977557
3793.92499199975
2416.36500253715
2259.58999926108
2234.12999848183
2778.47499652626
2981.18500505388
3080.90000005066
2988.12500675023
2347.98500110582
2780.59000614472
3812.24000217509
4215.00499440008
1776.53999739018
1584.65500329435
2416.93499475843
1610.24499975145
1524.83499241993
4499.86000063829
2611.46499732323
3055.18500096351
3921.94500031322
2297.36999805644
4391.85500269663
3896.32500776555
5633.30000294745
2467.54500013776
2782.5049955553
1015.64500035439
3873.15500130598
3355.55999967331
2929.10999560449
2209.76000385312
3665.50499525294
4025.29500245862
3240.81000039354
2874.7649984397
3098.03499906871
4269.98999687098
3647.51500149816
2819.11999647692
3527.22500019893
3999.14500149153
1832.90500141494
2413.04999582842
1978.94999922067
3332.02999914251
2800.58999777958
3600.06000404246
2909.25999611616
4323.27500309981
3959.64999993052
2422.29000006989
4426.57999729924
2845.26499723736
3363.1149997972
3697.63999781082
4281.74999771701
3543.73499937635
2534.66499876603
3518.53500165185
3230.57000044174
3257.79499952123
1832.17000104487
1837.55499953032
3844.51499707811
2954.02999790525
2594.35499888659
3507.30999757536
2062.4849976413
3899.20499449223
2740.4399969317
2787.93500084709
4694.74500047509
1782.51999971643
2998.08999891882
2328.8850012999
3464.15500027686
3067.89499884905
3347.07000085339
1803.04000376537
3318.5549995238
2445.65500435047
2572.06500238087
3330.71999915596
2300.82499738038
2428.98000140768
2396.08499929123
3347.55500078201
2041.78000267502
2850.54499796615
2140.61500110477
2805.48499556631
3030.89999568136
1933.40999712422
2767.58999876585
3492.04500492755
3099.89999349415
1442.86999987066
3661.71999945492
2999.60000136495
2340.89500167221
3565.65999543061
2128.96500841947
2663.08500089496
2421.75500189885
2990.77500015311
2818.00499754585
2606.60499988031
5806.52500147652
3143.74000090361
3488.72000217438
2960.43500112742
2384.21500084922
3049.5099972114
2178.05999838375
2268.51499657286
3360.5250037089
3100.11999659985
1788.41499394923
2047.72500372026
3597.20999840088
4060.33500034548
2229.96499723196
3286.40999448299
3502.13999912376
2905.28999881446
2044.15500112623
2510.11999680474
3329.27000183612
2241.26499882402
2328.32500344081
2615.22499853373
3528.27500304114
2021.06500344351
3348.03500141948
2371.17000088096
2826.36499858648
4144.17500109365
4213.79499954171
2511.85000142269
4097.77000196837
1977.14500013925
2044.98500723578
2054.26999444142
2991.44000453316
3326.1900103353
1724.43500166479
2376.1800029669
3665.00999996439
3197.1399939796
3473.39499768196
3324.18500439698
2636.08999855258
3674.11501105875
3150.28999927733
3284.03000567481
2400.92000514269
2713.3149970416
2259.03500092402
2624.18500590976
3824.09499659948
3497.80000125058
2104.59000058845
2659.6099986881
2683.78999643028
1836.81999841332
3016.16499690246
3713.03000105266
2296.84500227123
2514.58500004947
2957.13999936916
3410.38000189699
3131.54999887198
2767.76000216976
1608.76000030711
1581.57999999821
2266.02000044286
3890.37500113319
2005.42999950994
1451.83500126377
2874.74999487679
3162.13999529742
3463.350001432
2202.58000103012
3392.66000060644
2339.3450023327
2709.28499982334
2036.70000062138
2957.17499482818
3045.04000785947
3230.06500097178
2356.22000160301
3053.59500111639
3188.3150007613
1900.13999807835
3328.69500073139
2579.88499760348
2995.11000068951
2296.7499987185
1582.50499776006
4258.62999864481
3783.55999464728
1596.0750066787
4101.79499880131
2457.06999923009
2319.16999689117
4052.34499823069
4241.56500047725
3115.27999799312
2174.93499751156
2732.24999371776
2077.31500161067
3929.54500177503
4138.78000131622
4085.02500107139
3811.92999958619
4735.24500193135
2614.16499186307
2711.49999710917
2735.51999876276
2799.35999790393
1776.91499680094
2776.37500121072
2758.71999732545
1611.04000456259
2581.7900001267
3859.94000144536
2324.06999931391
4228.32500748057
4968.61000797153
3615.84000107087
3337.03999884427
3270.00000138953
3411.11499249563
2554.13499049377
2507.28000335395
1600.63999995714
3886.19000212103
2911.95500214025
2384.06999828666
2544.97000108659
2921.33999843523
2959.00999607891
3796.57499678287
1610.47000105307
2787.18499610131
2486.16999917477
2584.21499908715
4065.4399996257
3846.82999943197
4309.03499807604
3649.74000022933
3856.63500202136
3396.88499748707
2875.15000202507
2260.21499953233
2939.08999771625
3039.039998997
3853.88999960138
3408.40499680862
2985.08999697864
3106.22500541806
2016.28999998793
2998.44499916211
2103.11999641359
4189.16000213445
3367.7349982895
3644.50499648601
2221.21500121616
3170.3700032495
2739.41999735683
1197.45000174455
3899.62500310875
1829.62500343099
2931.07499878667
2744.26999818347
1878.1299954243
1918.11499949545
2474.99000286683
3041.52000183985
2397.3200095417
4096.9099984616
2842.53000124544
2293.91500415467
1810.32000113465
2969.11499783397
3754.60500112921
2233.66500116372
3071.83000157587
3106.10999721289
3385.64000276849
3326.37499832921
1590.72499971464
5115.73999898881
3926.48500248045
3220.72000142746
3098.75000184309
4407.21000192082
3836.16000370681
3118.66000237316
3045.47999925166
2759.97500166297
2971.6249999702
3602.93499565497
2901.37000267519
4245.40000282601
2044.6650007423
4266.525000453
2831.03000228168
2070.15499967989
2137.78500088304
3935.43000010028
2872.69499666244
4278.18000027709
3263.4599996414
3091.93500497192
4727.70999880941
2452.5750007499
1503.8549977988
2682.98500047997
4098.35499810427
3674.58999838494
4581.8750015494
3528.77000040561
3861.99499971606
4102.61500070244
1590.23000179138
3418.11000020104
2921.27499615774
2413.45499990694
5005.04499935918
2343.29999533296
2496.98999830708
4563.49499772489
3582.68999830261
3452.14499792317
3284.86499322951
3296.2650025133
2469.01499812678
3618.52500313148
3269.22500462644
2399.43000025116
2885.02500348096
3096.06000127643
3290.99499741569
2414.62000066042
2060.51000035647
3140.95499971323
3490.28000055533
3384.14499448985
4163.02499907836
2838.69000149518
2681.25500060432
2957.14500132902
3907.53499995265
3273.75000213087
4438.33999953978
4255.39499040539
3736.55999991484
3028.68000032753
2541.52499471605
3015.40500169247
3105.85500136181
1199.90000125393
4132.98000192642
3903.85500238743
3536.72999893595
2870.65499917301
2978.11500676209
2522.10000069253
3115.47500048578
4052.97499948181
3838.70999225881
2273.76500188839
3747.04999987036
4142.20999840833
1322.29000220355
1995.50499669788
2586.12499635294
1981.57000108808
4725.74499679869
2074.3749987809
1715.32499815524
3917.8499997255
3775.570001591
2585.95500635542
1581.04499668255
4419.58499868587
2826.2049996946
3393.5650003975
3256.32500015074
2776.05999740958
1797.8749998596
3705.16000002623
2093.08999960124
2520.50499982946
2270.32000081241
2346.4999997858
3038.09499954432
2666.95000215992
2538.18000975624
2435.98499724269
3558.9499971258
3766.08500406845
2422.2699958086
3419.00500306487
4316.03499766439
3881.4250013344
2508.90000157803
3539.90000279993
1298.40499680862
1736.56500387052
3730.20000197738
2101.83000572366
2945.51500034146
2221.2449978739
1999.97499931976
2735.04499614239
2037.22499805689
1955.13000279665
3777.54500079714
3744.57000134885
3118.18000687007
2776.24999888241
1978.59499886632
2253.79500012007
5074.039998319
2987.95000067353
2187.49999505654
2571.40999568813
3573.3449958358
1583.5000015609
3788.28999770992
3610.75999891013
2376.85999351367
3605.48500279337
3842.19000075758
2996.70499857632
4411.32500405796
2084.98500829935
2719.37999923667
4483.80499797687
3782.34500344098
2478.61499994621
3921.78999808524
3759.27999776788
2166.26499473304
3748.31499681622
3002.15500523522
2020.87999884211
1246.62000059336
4685.78499358147
2507.29000191297
3948.08000759734
4388.36000470608
2715.27000045707
4420.06999923475
3398.80499823391
3266.96500270255
3228.69500306621
2481.36500253962
3543.05500007918
3143.21999917552
2900.66499373317
2709.07499294356
2282.15999897849
2504.15499981865
4035.22000403889
5202.06499993522
3013.71000181884
3014.58000092488
1765.82500089332
4935.23999962956
3587.04000326432
2133.25000027567
3500.59499114379
2448.70500050671
3135.53999959305
2449.44000122137
3569.24499892443
4157.46499982724
3319.35499832747
3568.91000489518
2628.25500093587
2187.51500363709
2389.41999978572
2683.72500015236
3052.96500007249
3115.57499916106
4031.14499309659
1607.4700006023
3117.63999620825
3989.85000046529
3228.69500192441
3435.91499408087
4656.65999911726
2073.10999992304
2025.75499737263
2754.77000112087
2266.85000234842
3411.89999817312
2912.84499217849
2481.52500158828
2757.88000320643
2377.25000184588
1674.30000039563
3435.5750002563
3339.69999975152
2821.70500069842
4894.61000439525
2955.91499380814
2908.85999367386
2928.61500004306
3061.91999835847
1579.13499803701
4101.2550021261
2349.35999660962
2367.57500028354
3017.20999971312
2986.93000035733
2514.36499768775
2227.64500203729
3007.57499965094
2580.33498929068
1907.76999917626
2057.57499663532
3410.00499907695
4222.05999936536
3505.55000423267
2981.78999910783
3673.06500002183
2485.68499848433
4804.45000434667
2746.81999500841
4658.67500030249
2181.9650017003
2751.18000041321
2793.90500642126
2990.85999977589
1918.71000167169
2637.87000430655
2402.73000003025
3117.86499994434
2078.55500180274
2010.63999819756
2760.36499921978
2818.09500290267
3618.65499793435
3426.95499979705
1800.6949978671
2555.7299997732
2225.38000013321
1646.53999988423
3184.57000302058
2845.17499899026
2385.04999994487
1325.87000082247
2868.24499486759
1400.10999850929
2563.17999428068
4124.36999974586
3702.0700006336
1414.25999975763
3332.90500029735
4077.09500187263
3274.8650026489
4063.17999741435
4415.81499902159
2451.74999401951
4292.16000758298
2887.88500047848
2827.28499651887
3121.38999769092
3547.61000235504
2408.40500036394
3841.79999829596
3121.90000090189
2681.65500056557
2822.31500104442
2250.75499672722
2559.62499921024
2838.42500145361
1894.07000034302
2803.25500569819
3677.93000174686
2998.31999850646
2487.43500107154
2579.02999979988
3455.90999381244
2699.39000093751
3325.52999972552
2181.94499879796
2151.27500219457
2914.93000082672
4568.67500071647
4362.5599950857
1999.59499754198
3582.85000075772
3331.06500696391
4542.41500209644
3166.90500209481
3585.54000044195
1786.98499897556
2642.88499630056
2344.28999875486
2352.32499998357
3624.10499976203
2901.00499440357
3397.64500150084
3055.20499909297
3130.01999617554
4939.51999600697
3564.73999722302
1896.30500192381
3133.22000004072
2912.34499700461
3167.09499728028
2085.12499781977
4627.40499999933
4005.78500273079
2127.05999876373
5161.9149968517
4328.85500819632
4818.38499909826
2210.97499988414
1791.28000268899
2811.72499998473
3499.86000027508
3281.01999650896
1711.04499935731
3032.76000693627
2819.77499457449
5225.9750007242
1624.75999581441
2448.18500212952
3540.13999885693
2405.71999853104
3738.84500538185
2401.69999974655
3937.09501165152
2551.39000028139
3062.69500055537
1827.17999897152
3070.5399973942
3350.23499996774
3416.86999877356
3277.92500033841
1664.99000719562
3260.18000044022
1883.32499964774
3065.04500193894
2001.66500160098
2139.80999933369
2529.70500062732
2831.57999749295
1112.19499908388
5092.7949994806
2242.19000004604
2326.35999266244
4421.12499893643
2835.36000119708
2542.38999691606
3411.5900005037
3319.07999910414
2447.02500075288
2300.0800020108
1871.6199991703
3007.21499630064
2483.05999635719
3452.47999766329
2433.21999911778
3527.8249972444
2842.73500000685
1827.91499813087
2698.12000217196
1969.03500172496
3191.38999627531
2876.8450069353
2713.98500230536
3026.58999641612
3651.54999951273
2759.72499680519
3350.69999960996
2396.075000638
3001.48499822384
2447.45500029624
2876.54499969259
2067.94000252383
2154.72500205785
4092.69000143558
3396.58999955561
2144.28999212323
3964.35500033572
4373.2700017374
2438.75
2571.75000247266
2560.23500075284
2993.78499807045
3502.30000272085
2635.91000051051
2713.86500259861
2689.02500138246
3292.00999887101
2302.83999466151
2572.28000057489
2328.55000098981
4163.56499690935
2320.40500123054
2836.54999521188
4301.34499883465
4240.06499969307
3136.37999712769
3736.30999885919
3109.46499997005
3202.9549949253
2952.91999903508
2420.26499994099
2617.04500222998
4215.77999655856
2421.17999995034
3067.05000431277
2777.48499789104
2645.80499176029
3936.47499968461
2241.93500478007
3112.96500009985
2973.28000466898
3563.74999699616
2785.29499919806
4754.36499008536
2163.3549934011
4118.3850043444
1721.73999924958
2910.2800013168
3733.3549996689
2098.81500015408
3832.60000057705
2482.98001081683
3946.9699959904
3776.39500276837
1793.15500233322
2840.01000405103
2601.9099995736
2473.58499951754
2414.8200025633
1835.01499756798
2609.36500062235
3479.32499949541
2777.83499926701
1827.15000117462
3535.02499777824
2600.46999949403
1971.67000029981
1611.35499895737
4150.79499371292
2771.87000030605
3899.40499938279
2044.14000191819
2170.70499847829
2207.66000021994
3871.65500189736
2501.57499643788
2224.16500161774
2779.37499944866
2017.62999264337
3324.28500295058
2090.6950028874
2722.12000289187
2893.38499973156
4390.30999417603
1940.35000716583
978.74499861896
1977.80499985535
2527.39999927022
2061.01999922097
2377.42500080881
2079.17000052868
3533.5500013167
2992.26499738544
2737.11000011675
2814.85000086203
2985.37500182725
3333.8300005449
3105.04500251292
1886.42999619828
3891.12000546604
3284.62000165335
2277.72000012235
4369.63499899954
2737.14000149068
3959.48999553663
2346.38499883562
2160.80999868736
1984.87999849673
3027.09499814129
2100.75499776006
2622.82000400871
1878.47999955341
1398.07000352815
2907.70499409735
3534.23000037298
3906.71499498561
3306.72500329092
3402.43000090588
2775.87000070218
3693.77999925334
2553.55000306293
1875.15000255592
3201.85000032559
2143.20999880135
2499.05000042357
3445.89999649487
2660.34499747679
2717.71999612451
2161.6850006301
2246.75000220537
3275.15499990061
3855.44500138238
4247.78000302613
4311.01999138109
2709.4549995875
4484.69000171125
3048.93999952869
1901.5600002259
1972.59499904513
4951.79000035394
2717.83499814291
2997.0499974438
3014.61499659345
2089.30000017956
3851.68500274047
3302.23499611253
1967.5499952808
1262.47500284761
2154.72999967169
2506.17999744602
3782.08999764104
2758.03499878943
2913.15999714658
4521.2850040514
2759.14500163961
1334.17499567661
3431.7949997494
4037.61500063975
1671.31000078283
2703.74499901012
2910.64000252495
2741.96499933675
3624.85999808181
2582.36998513527
1728.60499859322
3562.44499132363
4018.48501293128
3370.64499961771
3944.6300059706
3810.6449935101
1745.74500779109
2442.65999320708
3026.22499785013
2613.93000274268
3526.61000666767
4614.28499692585
2907.37500088289
1444.79500073908
1843.38499835413
2312.5650061518
1652.20999991335
2538.63999573421
2561.97999930009
3272.42999986187
1818.30499991588
2428.0900030192
1871.33999949694
2681.86499363929
2631.65499763191
2827.30500063486
2709.95499950647
2559.85999915251
2838.08999969531
2957.37499944121
3728.98500216939
2337.88500332832
2035.69499797001
2862.09000163898
3432.1899994899
3067.5349958688
3422.58500217274
3313.56999804685
2350.89500046615
3419.99999664444
4372.99999696575
3362.56999802403
2445.78000068292
4014.32500539348
3199.45499457759
3099.52499193139
3001.71999916481
4937.89000256581
4441.86999455281
2313.44499965385
3002.2749979049
2195.29500047723
2886.28499786556
3245.99999880712
3809.05500745215
2710.89500182867
3107.84999896353
2485.5400008196
2611.35000199825
4170.63500030804
3763.6900015045
3640.94499798119
4008.57000688557
2011.99999856949
4466.00999381393
2113.95999982581
4093.15000143647
2509.11999868602
2427.3499931246
1742.35499969404
2674.79000037786
4111.51000121422
3247.60500079952
3524.26499932259
3865.51999883726
1721.72000382096
4432.34499877691
3095.2849987084
1688.08500211252
3935.78001089394
2188.22000409491
3090.4950007461
2660.53999285796
1616.72499921732
4577.30000022799
3583.74000004306
1503.52999778558
2637.06000125036
3876.13499627868
2555.79500400461
4421.76500122622
1990.14000206813
2639.14499988407
3810.61500199139
4459.23499387503
2883.11000215262
2555.54000000368
1605.05500441045
2031.28000066057
1565.49999935878
2598.67999715731
3235.31499781832
2585.66499760374
2216.67000210471
2797.71500369254
2336.01499766856
1960.39000181016
2825.86000683159
3318.31499352367
3827.49500006437
3600.08499936014
2869.68000095896
2020.58999867737
2287.16000173381
3434.05000104432
2889.9399975948
3144.96500037238
2898.50499579092
2778.37999969535
2344.03998602554
2646.7249995532
2922.81000047713
2356.46499934807
2296.92499947175
4154.8749939655
2566.58500160836
3309.40499849687
2483.45499853184
3017.91499675438
2666.185000306
3328.63499841467
3113.74999947939
3470.06500407681
2763.73500090465
2799.75999939814
2935.72999880151
2372.31499830633
3349.73500141641
3083.61999538541
3013.88999818265
2873.19999994524
2464.12499713898
4053.12999840081
3508.94000062533
2284.1999996081
3899.59999866784
1765.36500131339
2701.91000011191
4037.95999738015
3578.05000822805
3335.0850021306
2780.65499875881
3589.0400002487
4100.2850002069
3098.30000156225
2836.96000413597
1996.63000015658
3051.36999947391
3434.02500281623
3964.28499864973
3302.38499725424
1734.48999938741
4035.87000377104
2123.40999976173
3317.41500039888
3869.54999993416
2117.10499993959
3008.09999998286
3604.95500001684
2395.0249960795
3413.53500275998
2637.44000027981
3254.93500534445
4421.52500667423
3403.53999954835
4018.00499983178
2902.3900000155
3528.58000050765
3494.99500139928
3123.80000007269
1511.41999993846
3353.64500424499
3357.59499973804
3668.65499626286
4485.53000066057
994.350000157952
3974.52999871294
2255.15500551462
2162.38000166044
2574.25499803387
2876.74499747343
2988.61499985866
1238.63999971002
4130.38000318431
3073.72000655904
3772.16500190087
2025.03000206128
2978.40999630559
2327.79500198364
2012.11000447534
4359.58000138402
3334.22499999031
3426.29000100866
2152.30000187643
3153.15499328449
2309.19000060856
2857.55000101961
3059.13999981992
2125.26500448212
1820.73499532416
3413.4849974243
1876.89999977814
3497.04499636963
4133.18500315398
2869.26000003936
3945.37999750301
2858.07000192348
4142.87499414757
1113.96999618784
2735.32000056375
3199.83999969112
2745.60500146076
2167.75499475561
1915.25500155799
2399.41500016209
3398.6650026667
2850.94000259414
2729.82499978039
3253.9550001137
3038.58000214398
3411.45000166414
3464.63000043854
4083.1800023932
3344.34000049951
3456.14499474317
3237.79999449663
2370.08499889262
4211.88999830722
1568.58000383712
2922.96500404738
2786.7800001679
3047.74999931455
2909.06000190414
3005.55500406586
2730.99999609031
2740.41500158701
2074.53500025798
3959.26000630856
3086.47000117507
2953.54000573792
3046.5799975181
5104.9849982305
1524.44499690458
2533.16999625228
3966.64499994428
3185.30500149075
3891.88499914669
3318.72500044852
4160.59499434289
2241.88999994472
1325.73999662057
2028.66000004765
2810.9799969201
1701.78999957815
2319.9449995975
2871.51000247896
3345.31999993697
2510.24500203133
2547.61500229686
2615.93499898165
2697.56999614532
2287.62000106834
2469.79499746487
2480.20999969542
1488.32000428811
3724.01499877809
1913.79000180028
2857.56499978562
3051.8650037637
2381.27500009164
2496.8850001283
2334.92999965511
2529.40000309236
2817.73999981955
2399.32000459047
2545.5800023051
2616.61499792896
3928.13499912992
3345.12499780999
4056.49499828491
2160.10500237299
3705.02999663912
3617.43499811739
3346.25000285357
1811.46499849111
3124.18500093371
3147.71500135586
2967.04500591429
3309.97499753721
2953.03499333002
2778.43499602936
4621.70000651572
3242.32000216842
3015.28000183031
3057.88500652462
1906.49000412971
2247.20000296738
3236.3299999591
4403.99500297071
3171.1750010103
3800.45499490947
4529.80500249192
3418.66999946628
2358.2399995476
3127.97000220418
2080.22999949552
2188.2350008972
2887.845000837
2829.91500756145
1264.17999996385
3066.15499999747
2171.87000035681
3212.60000016601
2599.76500511542
2504.12999993935
3582.31500291638
4369.85999849066
2985.65499835461
3534.70499864966
3505.57500021718
1888.51000151876
3212.02500024601
2138.73499914259
3668.69499771483
2572.12499292358
2676.17500082031
3018.26499875356
1730.52999770519
3027.05999966152
2663.35500204563
2817.54500158131
3550.08000436053
3114.22499987856
2801.51000580937
3089.93999878503
2218.24500550702
1960.24000430107
2383.9049994871
2643.5399994459
5104.03999945335
4104.08500550315
3130.45500658243
2762.46999629214
2854.68000099994
1934.65500031412
2768.94000207321
3131.40999996103
2488.11500156857
3378.53999914601
5747.23500086821
2063.49999769172
4327.06000623479
3269.30500230193
2263.29499987513
3027.65500108167
2801.41999902483
2249.5100006992
3660.98999837786
1948.95499844104
2888.94499824569
2840.59500002116
1976.68000377063
3089.03500153869
3074.54999962822
2520.56999867596
2131.89000323415
2462.63999984227
3093.98000033107
3675.20499574952
1854.91000105813
3455.47499662265
4108.17500486597
3437.24499633349
2210.96000422351
2025.73500281572
3391.54000304826
2571.31499188952
1281.52999810129
2840.43999827537
3941.75499907322
1548.24500035495
3372.5349993147
3120.34000646323
2856.93000014452
4250.75500255451
2939.05500171334
2669.73500083573
1992.94499835995
2284.1699967552
1847.01499364525
1479.63000229001
3331.81499858946
2358.32999435812
2247.53499913961
2914.71499967575
2589.29500012146
1637.46499877609
3337.67499822495
3342.60999609809
2562.62499735504
2483.22999697458
1163.70500000822
3171.55499380827
3372.33500452712
3225.90500287339
4410.60000404529
3081.73999552242
3446.63000032725
3088.62999782152
3412.72999652009
2550.39000103623
4041.610002473
4454.20000200346
1902.67499823496
1282.81999790296
2840.94999644067
2523.28500043228
2586.07000453211
4363.96500150114
2380.93500078563
2930.19500387274
1910.54499782622
2894.30500269495
3171.43000823911
2704.56499806978
2621.87499975413
3242.74500140641
2656.86499989778
4226.36000086926
3455.97000125702
1702.17999612639
2364.88499960769
1185.96999841416
3067.77499497309
1763.88499767985
3420.87500087917
3740.76000265777
2364.15000006976
3465.79000046477
3560.51000668854
3456.91500056535
1756.14499537167
2386.49999888986
1924.15999639034
3775.0650039427
3420.83500739932
3403.41999973357
2411.17499883473
3480.91000475548
2669.11999896728
2516.06999208033
3601.64500487503
2848.23000292853
1729.4749999363
2418.45999872405
2362.67999853566
2933.80000202297
3826.84999836423
2466.45500341058
3676.75500347279
2395.04499995988
3418.30000344943
2181.24999700487
2243.69500153325
2151.78000243148
2975.26000412926
3577.79500175547
2618.6650005132
2840.97999433707
4066.26499960417
3564.39500380307
1532.86000147834
2821.12999929767
2496.53499998525
2729.54000037163
2364.60500181653
4853.15999966487
2981.23000149615
2896.87999974377
3861.00000398047
2700.25500133447
2320.99999992549
2360.26499846205
3004.46999771008
2860.64499851037
2191.09999588411
2669.24000397511
3690.25500041246
2214.45000200719
3144.75000199623
3587.60000590794
2070.07000113837
2900.79500502348
4666.49000200653
3536.33500359021
2868.39000056405
4402.73500112444
2121.31000158377
3642.56999522448
2562.08499635663
1999.96000081301
3848.3850006049
3655.54500139877
3126.5349990027
2713.11000291631
2076.26500410587
3863.58000082523
2289.04999104515
2716.00999932177
2580.5350009799
1630.53999781655
2975.63499952853
2248.93999979272
2222.13000159711
5906.84500053525
3006.58499879669
3454.35499807075
1962.13000214845
2678.02499991376
3907.13999899663
2102.5750043951
1998.30499647246
2067.47500284016
1432.94500068575
3516.89498847723
3524.67999841971
4738.19999847189
3573.11999744922
3090.00500048138
3069.93000102788
4566.67499575391
3407.56000013277
2584.6200031722
