# Supplementary material for: Intergenic, gene terminal, and intragenic CpG islands in the human genome
Source: BMC Genomics. 2010 Jan 19;11:48. doi: 10.1186/1471-2164-11-48 (PMC2817693; doi:10.1186/1471-2164-11-48)
Supplement: Additional file 4 — Monte Carlo Simulations. The archive contains Ruby scripts used to evaluate statistical significance of overlapping of gene segments and CGIs. Results of simulations with different "fixed" elements (see Methods) are also included. [file 1471-2164-11-48-S4.ZIP › result_cpgispag_length/3utr.txt.hist]

left	right	value	probability>=
63833.4449838604	64430.0744840013	1	1.0
64430.0744840013	65026.7039841422	1	0.9999
65026.7039841422	65623.333484283	2	0.9998
65623.333484283	66219.9629844239	0	0.9996
66219.9629844239	66816.5924845647	0	0.9996
66816.5924845647	67413.2219847056	3	0.9996
67413.2219847056	68009.8514848464	2	0.9993
68009.8514848464	68606.4809849872	3	0.9991
68606.4809849872	69203.1104851281	5	0.9988
69203.1104851281	69799.7399852689	5	0.9983
69799.7399852689	70396.3694854098	10	0.9978
70396.3694854098	70992.9989855506	9	0.9968
70992.9989855506	71589.6284856915	14	0.9959
71589.6284856915	72186.2579858323	13	0.9945
72186.2579858323	72782.8874859732	19	0.9932
72782.8874859732	73379.516986114	21	0.9913
73379.516986114	73976.1464862549	23	0.9892
73976.1464862549	74572.7759863957	24	0.9869
74572.7759863957	75169.4054865366	29	0.9845
75169.4054865366	75766.0349866774	36	0.9816
75766.0349866774	76362.6644868183	42	0.978
76362.6644868183	76959.2939869591	50	0.9738
76959.2939869591	77555.9234871	46	0.9688
77555.9234871	78152.5529872408	63	0.9642
78152.5529872408	78749.1824873817	75	0.9579
78749.1824873817	79345.8119875225	78	0.9504
79345.8119875225	79942.4414876634	109	0.9426
79942.4414876634	80539.0709878042	126	0.9317
80539.0709878042	81135.7004879451	146	0.9191
81135.7004879451	81732.3299880859	120	0.9045
81732.3299880859	82328.9594882268	160	0.8925
82328.9594882268	82925.5889883676	188	0.8765
82925.5889883676	83522.2184885085	174	0.8577
83522.2184885085	84118.8479886493	169	0.8403
84118.8479886493	84715.4774887902	201	0.8234
84715.4774887902	85312.106988931	218	0.8033
85312.106988931	85908.7364890719	216	0.7815
85908.7364890719	86505.3659892127	233	0.7599
86505.3659892127	87101.9954893536	246	0.7366
87101.9954893536	87698.6249894944	263	0.712
87698.6249894944	88295.2544896353	261	0.6857
88295.2544896353	88891.8839897761	276	0.6596
88891.8839897761	89488.513489917	274	0.632
89488.513489917	90085.1429900578	282	0.6046
90085.1429900578	90681.7724901987	285	0.5764
90681.7724901987	91278.4019903395	310	0.5479
91278.4019903395	91875.0314904804	266	0.5169
91875.0314904804	92471.6609906212	268	0.4903
92471.6609906212	93068.2904907621	293	0.4635
93068.2904907621	93664.9199909029	270	0.4342
93664.9199909029	94261.5494910438	297	0.4072
94261.5494910438	94858.1789911846	277	0.3775
94858.1789911846	95454.8084913255	255	0.3498
95454.8084913255	96051.4379914663	263	0.3243
96051.4379914663	96648.0674916072	257	0.298
96648.0674916072	97244.696991748	209	0.2723
97244.696991748	97841.3264918889	224	0.2514
97841.3264918889	98437.9559920297	213	0.229
98437.9559920297	99034.5854921706	205	0.2077
99034.5854921706	99631.2149923114	176	0.1872
99631.2149923114	100227.844492452	179	0.1696
100227.844492452	100824.473992593	159	0.1517
100824.473992593	101421.103492734	132	0.1358
101421.103492734	102017.732992875	131	0.1226
102017.732992875	102614.362493016	124	0.1095
102614.362493016	103210.991993157	107	0.0971
103210.991993157	103807.621493297	104	0.0864
103807.621493297	104404.250993438	93	0.076
104404.250993438	105000.880493579	82	0.0667
105000.880493579	105597.50999372	68	0.0585
105597.50999372	106194.139493861	74	0.0517
106194.139493861	106790.768994002	66	0.0443
106790.768994002	107387.398494142	58	0.0377
107387.398494142	107984.027994283	50	0.0319
107984.027994283	108580.657494424	24	0.0269
108580.657494424	109177.286994565	25	0.0245
109177.286994565	109773.916494706	33	0.022
109773.916494706	110370.545994847	18	0.0187
110370.545994847	110967.175494988	25	0.0169
110967.175494988	111563.804995128	22	0.0144
111563.804995128	112160.434495269	21	0.0122
112160.434495269	112757.06399541	19	0.0101
112757.06399541	113353.693495551	9	0.0082
113353.693495551	113950.322995692	11	0.0073
113950.322995692	114546.952495833	13	0.0062
114546.952495833	115143.581995974	10	0.0049
115143.581995974	115740.211496114	3	0.0039
115740.211496114	116336.840996255	8	0.0036
116336.840996255	116933.470496396	4	0.0028
116933.470496396	117530.099996537	3	0.0024
117530.099996537	118126.729496678	4	0.0021
118126.729496678	118723.358996819	4	0.0017
118723.358996819	119319.988496959	4	0.0013
119319.988496959	119916.6179971	2	0.0009
119916.6179971	120513.247497241	2	0.0007
120513.247497241	121109.876997382	2	0.0005
121109.876997382	121706.506497523	1	0.0003
121706.506497523	122303.135997664	1	0.0002
122303.135997664	122899.765497805	0	0.0001
122899.765497805	123496.394997945	1	0.0001
