# Supplementary material for: Intergenic, gene terminal, and intragenic CpG islands in the human genome
Source: BMC Genomics. 2010 Jan 19;11:48. doi: 10.1186/1471-2164-11-48 (PMC2817693; doi:10.1186/1471-2164-11-48)
Supplement: Additional file 4 — Monte Carlo Simulations. The archive contains Ruby scripts used to evaluate statistical significance of overlapping of gene segments and CGIs. Results of simulations with different "fixed" elements (see Methods) are also included. [file 1471-2164-11-48-S4.ZIP › result_cpgispag_length/3utr.txt.lengths]

81228.4599907714
80903.4650088731
82702.7849891742
78294.7399985456
89394.2150060298
87134.21500612
96073.0649885666
90689.1150083268
97565.1749738079
97840.1399648936
93300.5400292054
92941.5100204897
109398.874975722
84272.8349952605
103163.689995567
89585.630002545
96698.0449973576
83216.7350006328
89388.0999952079
84668.0250019337
95547.7150081979
87717.7250202192
96637.8049938454
89490.7849848644
88405.4449908342
94254.8200097426
99763.4099983874
98587.1199980307
103387.210016211
85366.039998432
88468.7149936203
97827.5100171263
100144.655005947
87956.2500006345
90805.0750011995
95914.1400064521
91509.9900019818
80936.6150117929
97533.6100021211
84854.4849890203
98199.5550091451
88187.4750114358
91194.8899996496
75398.9399839624
80278.2999962419
93831.7249962646
79249.2800243596
89855.0100088254
88542.4250214803
87956.0200043209
91597.5849941135
106897.759997711
94275.2049930248
113360.905018353
95176.0150062021
83465.520013991
88072.0350020067
87077.6499843549
87147.9950115493
90937.0000145162
72709.2449979928
98654.8600289443
83029.7049702163
100652.4300079
71033.8799989477
89483.6050125318
90499.9049747051
90945.2950046014
94412.5149913945
95256.8199933592
95971.0849838792
83900.6300066714
88915.1500037168
81250.2949834976
91169.0300064539
93512.1500032814
104066.480002535
100656.210015176
85278.2500190209
92827.5050166911
82250.3849894914
87854.7799947971
86830.4950143921
95063.9900361846
87401.7499914179
86788.0700080021
94047.0400169089
83854.6749717331
85072.5700122595
101504.149994105
80379.9499856607
96641.9699832503
96146.5350122864
100371.625002565
89702.7250113862
96375.5999988791
99200.7250067111
86582.8700051113
88979.9650173066
89291.2499926437
96651.7849732731
98353.1650027368
75146.0100265174
98203.4499971837
93710.1000025863
105167.825008486
93508.5499972487
81974.6400116195
94654.4999865415
95480.0249912679
87763.9950014385
93771.9749941085
92119.1300034549
95853.2600041989
85969.7899899185
99218.3099862445
87027.6749932672
89885.7549806407
86621.5949964516
98787.4450156515
85532.9500123765
90085.3299932261
84785.0699988962
93505.1749964191
81533.6600021723
98097.8949910819
100555.370019819
84672.535018693
81947.859999691
82380.5799909976
102135.325022196
87576.1349828557
87961.4300158173
97150.885019206
79420.9750088432
89529.7950016162
105568.35000324
85301.0049948459
84790.3099674952
82831.4200288742
93962.2200013257
92835.1800024154
107091.380022045
104509.89997622
96481.9100026538
110313.164996353
83733.390002308
92251.5449970938
104863.364985807
104462.689988134
102611.495010037
82167.6150049818
79940.990006068
102460.415016051
97059.5300097169
100442.435018825
81972.4650085643
87076.9700289111
100442.745012605
87633.8550180111
98513.1900290764
91569.1849857967
96061.4899798255
73081.8050155995
78917.3400002597
83134.2349941464
89876.3399872482
91909.0800080993
90075.9200102141
94246.865030503
84983.03000238
85730.7349976926
106304.01001135
88164.2449957321
92174.7050164236
108593.375006913
92227.0300021796
88014.7750207813
106319.280008372
95451.0800291664
103620.230009712
96431.0799859696
102364.909990375
95650.7950063296
95822.5400156253
87033.6849891481
102876.58000186
101469.174997725
97803.434996106
80941.4650219785
96216.1350062352
99788.2399741117
78864.8650053306
79419.439987873
86829.4649777258
82477.2700040413
94884.5649970988
98905.3599953458
88972.1650136347
82565.4299995423
94389.9849846017
104557.780002764
99068.2300179384
80737.9099970125
87175.1849732723
82750.8800000702
91119.1199912569
94285.9949987683
98496.3750042497
87473.9299932652
72900.5699885264
75409.3250128323
100663.855001817
91955.4549934226
82644.2700020976
101196.850006213
96467.7700305145
76526.1900056625
85600.8900091314
107464.014990517
89437.6899998097
94564.1350055969
95414.7399906673
83927.7849882517
81899.8099967424
98323.5149851928
78800.2400047046
88457.3600007295
93951.4899990189
74961.7149999313
95154.5049944555
105556.97001435
99135.3249972941
87850.8199763954
98979.0649921821
91320.8000098551
87511.1950368792
91044.6799868623
89905.9550087273
82959.5699958209
90546.7400187575
86233.604994243
100720.954987727
82661.6199747559
84571.0699886548
85189.55500326
88381.3050007606
91576.6350201981
102596.004987404
81211.2700035069
87666.9750031536
106376.824987615
94780.7799852895
90741.2399944654
90563.7050118091
100329.955010939
96768.4749980385
92829.7849975936
86025.5800185466
93117.5500221498
84458.0800030378
100363.504982408
91124.3049924236
86704.3899980733
95128.6050075499
83714.6249934754
88966.7600130881
90354.390005588
99270.400004777
86577.4049921479
84676.8400047864
85214.8550020509
88234.0450061616
102850.550010927
81580.1100267897
97318.0049923414
101847.530000819
105268.409995725
88177.8049994631
84240.8549873903
92822.0750110201
86176.3850090373
81753.7649873606
92748.5349933256
76307.2599947143
84979.3550173711
106084.42500823
94524.6199846484
82471.6700022912
84477.7049986493
93686.6149956215
87874.934996167
83462.2299878423
104993.379993254
83377.049996587
109245.295027982
93787.0449996602
74779.0850039092
71607.5999889675
89490.6049928295
99912.6850063826
99204.2300050991
94150.0500002531
78176.0099978509
91991.4849834215
83668.5799844955
111301.250042178
67894.8499873104
85747.8249977855
81966.9449958156
103216.360007315
82751.5450007317
95104.1600139238
88656.2350037234
89581.0199785888
93832.0650220099
99227.2599813697
90948.0249890744
88849.1849934028
102551.4799988
84735.6449870736
96337.6750002306
73518.1849713214
84331.8249961472
98684.9500036551
83195.1649940028
100910.950026142
86147.5599749126
82728.3299991747
89079.9700004842
103175.809991193
94770.3199942696
104228.514993263
94327.8099837557
115309.375000105
107239.954987317
81559.7899920819
88878.2049869871
94234.5599868374
88502.7699853007
90525.6999984079
98419.8250006917
90670.7750020452
99399.5700174979
91186.2199962942
90718.8300082675
89860.959996587
94527.9300167545
90454.465000852
97819.7850071001
98983.2049874433
85020.2200025648
79955.8649980372
93260.7599991526
97728.7849923526
93677.7249900508
86161.5349949375
80107.8049962724
80357.7249746372
96520.2350104155
100849.465044513
79072.6849881982
94532.9799962415
80388.7249875474
76525.3150035915
72981.8549914974
100347.224978843
79367.3600109299
92921.3300166477
79380.3449956235
84671.5349774637
97120.9150092596
94292.6200164165
88177.0050044624
80715.2599990637
99302.379974065
90392.644969158
87197.0099960037
100734.465005925
100022.62498744
87079.5999831951
89390.0500012778
82276.8250068782
95471.7550196652
91271.4050178765
94629.9249984806
91477.0300059591
90650.5800157005
100765.235008096
101282.765002376
99141.5950181489
93732.3199893803
98296.1899932642
91582.6450091156
79718.6200226417
98265.8900186803
103693.239987465
95475.9999903401
82612.5750026566
81596.7649687483
90853.6049960293
99779.6849745571
82642.7450146748
93438.9050061725
103316.259985532
84258.7399942004
88615.4199994066
103356.294987545
84008.1349863553
71545.3049908658
94243.3650106285
99426.1200050769
77250.8600241556
88929.0049884813
86119.330003133
99759.5550085931
96066.3849933994
93273.8549923307
88695.0649820168
94614.9999986518
91400.5199617812
114737.629987035
106050.455009624
82393.6750298641
103848.920023693
110961.310001504
83935.314977307
102909.585019655
107694.260015003
94472.3300007823
90280.9250049969
94462.6000000289
81443.6350049023
75764.5750053056
92361.5599931716
93797.4200092477
81247.9900009152
79851.0899943263
101350.109992164
90790.6149993332
113890.555013338
99712.5649715383
92078.3450051988
81801.6399964009
85580.8499898983
82627.9000116056
98638.0049877806
97349.1449873957
87637.0100231979
101607.539992658
79392.889992628
91718.1900063217
98190.9850075463
95115.9549852707
90153.0149904906
94632.339989817
97087.954992232
86284.8999865738
101322.639992897
101459.185036876
87003.0749789442
90850.9849983062
79468.4899714403
95484.125000986
77344.3699884138
93847.2999918679
79312.2050174871
90262.0049810985
90746.0850296491
85560.8400007051
94905.5200116464
89734.5550004892
101189.605003542
111622.725004543
81052.5500069507
92632.1549898498
97118.1000098393
90366.7750143565
87557.2900079166
90770.4699846597
92131.4800021186
107800.604975467
95551.7849884269
93494.330037487
88639.5950078653
90037.1999824654
70385.1549717928
90381.5149897703
94605.2649947873
85793.0500062231
103683.069994696
94456.9949985076
85965.6499932025
77595.6500054278
88529.4200047964
88334.2750106137
90912.3999705256
95524.5350120988
88813.9099787513
89997.7449935928
90213.3349863399
109288.40500611
85208.5650212979
91803.9549850347
88500.4600072091
91234.2299980693
81629.5849795165
83774.6849753154
94601.5400001555
86237.1050048644
114023.325005756
88204.130001463
102657.069992641
84959.275003908
91961.1400143014
95803.8549974699
92787.8450324293
91152.3649966664
84293.9099862647
98540.0349819723
99641.2100019685
100268.90499589
92288.8799917834
94977.0600070377
114854.824969578
83067.9250145701
79488.4050043081
87739.0600080836
98300.9000152644
103007.130009658
90556.6999972264
89539.9699892094
85950.0750086699
93921.3050117411
86788.9100212464
80197.5300052005
82373.4299708602
86733.6300070916
106166.440010828
84909.5000051057
93104.1000041587
95411.9049969684
95466.3100143544
97567.1400115949
105413.249985641
100074.340011235
86202.6650107717
95985.379965861
97248.1249982447
89801.7849922333
83473.4599965764
91023.009993193
75870.0350066652
75690.9950225434
91452.9999892306
103379.149984385
79606.849986242
78531.3449995377
89349.9399954006
104110.939999674
84303.3800099517
93891.4000221182
94053.1899992785
98878.0700140208
98335.959993878
92964.7250021413
89862.9699901751
81415.9400144753
90702.22000728
99035.3149825679
94482.8550016008
99331.8400123531
94045.5149940722
100987.029990873
88231.4650167944
93898.6299918939
85361.2699932259
85058.7150196374
91270.3399984644
100151.479979655
85483.2049985109
96480.7900231564
90584.1799887599
92996.7299997545
89817.869991689
98550.3700213657
80308.3100106018
91850.6799884642
78640.4349992983
82970.3200101515
99924.2749978191
97065.3200011663
94052.320014868
99320.2049936106
86287.1249880693
82083.0749893637
87477.4000198628
81809.4950026324
84716.8199914607
95768.9150061388
88553.6550168431
107946.400021095
110528.350001046
96301.9200085663
86686.4750164805
84603.4250179408
95354.7749792926
88774.4199934324
94832.0550011165
91517.6800122948
85188.924980285
93095.895014063
118364.50000789
80864.3499851053
92493.1199849571
82434.6750123345
90482.6150177752
98078.6349856596
103478.220001612
92712.3999771184
83502.3950065285
97803.5699988465
90484.249997453
88391.5149992507
92171.9450066805
99836.8250065017
98971.5699957255
85114.9099835928
78550.754997025
80679.1150017816
93797.5150012627
96586.5399783057
106273.955001618
114179.5249704
107748.540019356
94715.6650001873
79763.6499994718
80433.3449805539
91789.7299976727
80729.2850012782
88613.6650067604
94499.7949773006
88814.4499995032
98563.9299998404
94878.0600284603
102189.624992526
88189.615008416
93166.9249832332
100809.005009501
87932.2400062878
83768.1999835607
91255.9349655417
93912.6049897786
88360.1050148311
85367.5649975707
88326.9149977155
79215.4200048032
99909.9000021268
88440.8750177366
88995.8499878889
97097.6600011766
93557.5500092983
92573.874987381
83488.464991299
92423.3150064212
95390.8499869078
88014.505017227
93998.0150172417
79183.240001644
83392.7050017526
103397.429994457
92071.2300255513
87657.6150170425
96351.4449907775
96068.3849879725
92457.1950125313
77823.9749881373
87453.1199984659
90912.4150002257
95702.5649834041
109943.834997369
93480.844968827
99659.3400080763
87295.6800033076
93388.7549899463
85775.5599816905
93601.9099931623
89307.1550086288
93239.4249842111
101270.389994936
95580.6000238695
84323.5999974208
99097.2300006306
81962.479999918
92130.984980025
97849.5150139973
86288.7299964335
96390.0499814049
85425.3800065345
86458.5649622267
94522.5100022783
99150.9600075641
91772.9100083127
84889.7249777796
87350.3799825949
84816.7350037202
85747.9949995706
81017.0500182864
99320.9399925875
102728.405012186
91493.0750066054
84504.97999695
90151.8050054825
86251.6749957954
87889.2450043773
85838.9999980477
104075.019989633
87389.7600113256
89200.0600036064
89676.5699969168
85007.2100095374
87065.7450117119
84664.3149920744
88978.114999718
107234.885018962
97466.099986478
94045.4099717641
99739.1649976859
93365.2250124391
88243.8999874248
77042.2350159039
101505.765025673
99552.7600049597
96307.9899844374
80275.4250226159
97652.1099836862
87499.4300016022
86954.2550073369
81643.0450208409
86200.905010562
83845.9350182575
120268.56497228
95773.2449941817
82130.5800218771
94522.5700135494
83355.2700027431
80745.8500130836
91106.3149929982
83342.764976737
96773.2699778057
81167.695013953
107239.339988561
92237.8899895431
88496.6299964197
92120.6350072248
81992.2899801575
92689.214977111
105536.150008199
88230.8050188356
85753.0700077026
91755.1749970419
95216.7500014361
82057.5200070221
92103.1800089557
95685.5999761383
82320.9999831901
87988.1800019507
94317.1800029082
99978.7799904748
80073.2850101093
98888.1250029989
88516.7349988174
97266.309994616
82495.2000079979
91686.2999948572
79130.2599942147
91618.5949998477
89510.7500018245
85166.9300187394
97248.4750034759
98490.5750067598
73060.2850143879
103622.405006842
97829.4500080105
91414.8050010847
97831.2250202771
97521.4850005871
80866.1299842797
87695.7449872531
84469.4550001422
87811.554997057
91801.4600256494
89706.9649777868
93266.8399919781
92482.1449955794
90532.9750110653
77709.6950121119
74485.2299932518
87649.0250076063
105643.729974079
80640.3850006331
69650.1799989189
87127.0199963585
81282.1550210686
106117.010014064
100294.784987294
97706.4800085728
99805.8449829365
83385.354994194
94021.0949853511
85075.829988157
90286.2499849895
100943.119990231
90799.8549921551
80729.9950194387
79624.16498375
101236.344990062
91253.2950027897
87803.9250301144
87451.980023325
96419.7199893378
82878.9050210555
89244.4499865878
81341.5499992707
98579.0799951679
86665.4200208139
99203.0250144341
79586.5849804484
91104.4549905106
115875.595020874
94624.5450138617
94518.0899881511
90354.9499828978
85542.5250058113
97741.630019291
85060.4300198419
98196.980004624
97290.750005803
77706.2849799491
103305.799989625
77731.5850065965
96020.9750120703
100118.844991226
96660.0549972945
97709.0750126449
97816.7949924677
101808.44998015
114895.140031539
88356.6750047094
89223.2200114836
83157.3949890016
95048.4150290268
94687.5150228225
85829.8250019145
97892.1949851445
88814.659995748
90656.9400044023
109813.95500709
91112.3000264179
86054.4649902794
83829.4299824
91705.9349999429
98075.5050026519
82073.6850117353
71902.3950015062
96870.8999967641
93095.4700006484
96917.6049943916
80278.0500006559
94084.6500057054
89327.7899894203
89111.339977964
99889.5399975709
98772.1949973954
104543.65498183
74094.2400035232
102835.920005414
93148.5250056366
93133.2400041178
90806.6649989755
93010.6199698444
86271.2649837893
81248.4849837021
88981.7250134546
77113.5899958654
91510.3800031083
92904.6599917498
80102.5900034121
92375.3250062582
102066.155013263
87448.38003554
100853.644993584
86951.2150115122
83821.1850033755
84170.2850023308
91201.9100109088
90497.8299956353
87790.8550069181
82863.2299791988
88467.5549958418
88383.8950055689
80125.61499067
100038.289996411
78666.369998601
102013.554998862
79729.0050056028
86682.9349761952
86743.1599911472
86281.5450100125
91451.2049904023
82391.2099861448
86294.4299896372
87339.6850122322
94469.0699727256
96340.4400032039
98707.0050344699
79490.5100074674
96125.8699792425
83598.5800311239
96608.4949977553
96837.6700104931
91404.0350226666
99990.6600004483
88006.3750174155
93847.5000251963
85994.8949905642
96993.3449975808
84307.9600088526
85273.7399967874
105463.639977367
95272.1349856779
80764.5599825484
85459.0649936011
85426.0150156277
82577.6899966246
104250.94000002
106598.48998274
90452.7800030874
89556.2049907541
93671.4799811548
100854.354993632
102967.760006132
86228.4699868932
87258.8750229291
94050.569974199
84495.2700042851
84411.1800040047
94724.6400077327
88723.1849959764
96652.9150105357
95188.3699735343
88314.7299888665
91433.0299991355
86254.8849990881
88521.5250295936
79846.4799973979
80357.4650131319
84291.850000797
89223.8550057928
79432.0700153071
79806.0249965988
109869.70999107
93941.4450172661
96373.8199931009
102714.015001477
105069.064983026
83716.2199940497
89165.0000038945
90592.5300337412
84987.0200044888
82551.7900000954
103600.62499178
96612.6199902352
81624.8649932576
96813.5849866373
90168.0049956334
100417.904986823
85295.2300112584
97122.8700092162
108518.410009783
84745.0950145824
98987.8350058228
91721.0849715114
94258.6250022579
89154.5650077624
91812.6750017047
81105.945005926
78448.3549928375
99330.634999551
84311.3249987778
100575.834998476
103043.434999803
87540.3149924365
84940.660022422
80431.5000086243
77905.7349960936
92530.1849999944
99426.5500080517
98793.0649884528
99442.4950123482
95655.4499989218
114444.564985935
82490.0849842234
85012.8799732785
80078.8199913185
79419.2200142233
97552.8249897593
78809.8700007381
104868.259997447
95588.0850019775
84771.7249879325
92144.5750136258
99512.0050252465
85858.9999617699
113229.520034651
84675.4199965799
86404.6099946507
92798.8300119536
85156.34001141
97295.7699953238
69347.459966148
84117.7999892868
93185.8149935513
87582.7500099903
78257.5550086111
96745.3599796238
91986.2900347773
93431.2450076991
80439.4050067883
77995.3400079055
100787.140000448
83906.7249775843
83375.8599999627
91367.4949965986
88125.7549999922
91806.3050085674
77404.4549806083
85296.2350073478
86888.7799916412
90011.8299825384
97828.1000023158
85010.7549941989
101462.610011104
88353.9800005114
101975.185019786
94501.2649903256
73875.9349833818
95561.5099768895
85091.7749949102
106948.820025729
105016.030007859
82625.5099986836
114969.959993096
97233.9999763158
88626.9350031341
82380.6950035606
87293.3599819312
94939.3000147207
104833.125021094
87070.6550128035
84206.9299887689
94776.8250002838
83272.8199978938
95326.8249862771
69972.5549634307
79508.0500001817
96637.2100020464
100459.215006634
87449.6049980998
87873.744983814
93498.4749958669
75951.7650178813
92065.7100116363
89128.155005227
79590.7400120669
91253.845002246
92432.4999883605
88498.3099944488
85484.6350072089
97715.7249892611
91386.1250046296
82263.7950014313
91238.8099871971
87685.8499976617
110791.33001379
88025.4600110052
87124.8799734358
76781.5900179863
88922.0900056935
106528.405001167
92663.0100023139
90055.1650054576
92308.5250130513
78740.3799952955
84365.6399943178
99066.6800033291
98626.5850053788
92289.8000053386
88831.130003212
94417.6099956637
98014.140025091
90108.7699945243
105224.745011425
90565.8449995598
89324.1450145716
88475.250024723
96160.2949937143
96841.4550322386
100258.994965273
87467.8599850944
90558.5750111879
89663.5749894858
90850.7999938169
80035.2299992995
90397.6699752567
91318.6050040475
90095.4899998674
86095.2500100227
83512.6699926582
102081.800024944
93377.8950161777
97553.3400209642
101032.200000745
99878.9449855751
112092.445003256
104531.294986667
86010.4400072887
86172.6199941648
92340.8200096815
92612.6699951011
81027.6400030896
97404.0100099456
107644.959985543
93313.9999870295
90888.9800125215
83147.1149878093
100766.5300223
83576.1449864586
90738.8850153047
89482.644994686
89136.3300182817
104233.260005524
82615.6149977364
83940.2850101444
83774.7549963753
93145.7800062567
95156.2600270512
88590.5549865665
85228.2550109387
95001.1299919328
98735.0799926135
88112.3000129451
88217.8699625746
85388.044983797
105139.805035295
101040.840002184
96228.5449934364
86995.9900026009
91700.9550125568
93767.1200014441
89063.3399954197
106279.059996416
89952.9199832766
97423.9350122291
106021.975004705
111470.814996677
87639.8200184265
102523.615006869
93197.975000113
97676.4049943148
84547.4549856036
93023.5750033038
94337.815005441
90578.8949957077
101967.060006353
88616.805028378
99701.46498517
86260.5749963673
83231.9349981733
89155.9049910189
106188.520003033
98027.8400263789
76277.3099955912
95301.7149835315
86644.0399951462
102191.48498695
100313.920012578
91587.3049867798
104918.179976592
94476.2299972133
92927.1050135191
76216.2599962431
91248.9199941934
93107.5849952227
101245.725022092
90526.0149994982
88675.1600034916
90185.0050125658
79850.0950030798
94170.6450011831
95009.30500105
78823.0250074027
89667.8199947178
92632.105011124
96166.8900135042
90435.1050077476
90142.9349971064
85829.8249789612
84677.2499866895
91444.869958062
80867.6700056632
110937.255015909
96783.9649910794
82762.0350233734
77600.9149869371
96814.1150095625
83385.1599718521
100403.135014815
89447.4000237145
95828.9050232291
103810.425005614
94946.3949913697
96498.8050020274
83937.4349954739
91800.7649939868
95563.030029999
73796.7750058667
103538.144994697
105700.550005972
96386.8800064084
97538.1050060844
92982.3099878123
87580.8800004633
93457.3499930603
85517.9399920406
91813.9000020725
84162.6500106904
101457.755006385
104593.395014235
93159.7950104174
87653.494994181
93024.6549989225
94627.6900055103
89673.4000204394
89452.394994989
91149.384982889
86634.5699991352
89653.0950169748
94780.6749948942
88955.1849989926
88624.8399890402
101867.05002103
82922.1750097967
82723.8350026361
104233.000010273
103854.265016479
108091.78001985
92225.1150263453
78397.3749945443
92331.1349867499
89089.8349730237
88632.4750236841
93184.0100109486
88260.2399971762
91196.9800044335
89194.9399865728
81711.2500009798
105381.710004096
96520.7199927983
85443.3449849687
103206.559972442
90705.1100219709
85512.7999853878
84796.3300235947
84048.3449845885
95083.4099649485
99292.8849955631
87833.6800152753
99723.2100158546
94253.8650050352
111740.944979629
75805.3100132406
98369.8300034819
86463.3450218193
74911.4800026279
87798.9650180644
88985.159978549
96115.4500240888
87537.8050057825
110672.025041285
86472.0099990173
103779.419979683
95597.1700038977
105620.710005521
82700.8599923573
88844.8549995365
114920.884983523
86729.0700035848
101024.045040391
87057.3750179284
88682.0400113526
85390.0249953714
81517.644988413
107645.235005481
95836.0849991222
75687.0550209932
81715.3950024718
101579.724974606
102143.369992993
97574.6399998213
90786.4099982313
98381.4500009973
82721.6399860134
99218.7049753253
87211.3200099334
97944.8799928807
98299.0449904843
91375.6050036854
90755.5699932508
94431.5399961742
82689.5000021863
112312.844984762
92000.5699989445
118194.355003012
99994.2099939503
96748.0199710344
99150.5150145827
86516.7099820767
102853.715000595
103085.149988413
82281.9950027814
100684.495012181
99452.4700109854
99641.4250098803
80595.1499959383
94093.5200095193
89727.0400168333
92702.729993262
93965.0649907996
92434.6299881414
92325.5650260971
99060.3500039135
97397.7599949138
97745.2250041303
94276.1199888194
96023.6350177742
103003.955014122
93693.3499877033
91822.704993384
94533.239993352
74710.9100087836
99396.8199959677
97854.9699745853
86527.1000123095
98074.4400225225
84039.2800012376
94125.5799839333
95221.255012524
97747.9699983837
107916.889991169
97444.2549914313
85970.6549877946
82517.1849934989
95818.6050169645
85808.1800075735
78951.8099942531
90973.0549946737
81851.5899948609
93054.1049789172
79893.0800294601
98932.3650068492
74853.4949915102
102509.86501017
94474.7549768076
98803.5349772917
98648.3899945421
92102.0700103519
87523.5750161993
100441.275017726
85043.8250133409
90679.6449817136
102389.065002812
92189.9399969802
96766.3249799399
94023.9100116626
89631.2200199399
101865.069998674
114488.820003754
93660.6200098032
80813.7449941854
104255.044995094
76435.5300050764
94059.7350315796
100278.355006876
85822.9550240151
103256.964984417
88344.4550079112
99379.9199951164
101127.034990094
92880.4349933732
91523.2449721647
92443.865022948
94147.2500127732
90892.7149926977
91138.8049782683
92079.8899979425
86468.6700111024
103638.880033977
72792.8700073654
82412.7450053594
101032.560005062
82571.8000061333
75749.3850023777
92881.5899955357
99497.0300176749
94162.2799994818
112237.405024763
77308.7899966505
95364.6950133744
95992.919984675
77900.260010638
94833.4550107024
99249.7100012793
88850.6049973891
105347.935010847
87955.5750347779
103930.730013124
100825.040004134
101739.249995283
95630.6049864545
101121.945016686
90632.0150073052
92264.8499924381
92833.3599909046
102823.294999041
93359.3249821823
104173.350017587
77711.6200008891
84430.4650125611
98075.5750165758
91276.490010373
80286.8500212699
94710.2399843582
105991.980014197
64771.2750108691
92208.4900262438
83613.3250082494
103228.130012499
71462.9299934747
91065.0849986838
100961.930007279
93545.6700114351
99563.3149819674
98457.2100300757
80785.4049978651
89945.5000212979
93891.5500145823
82226.555005095
90006.6850082199
97340.3599846708
90284.015001373
95201.9399817463
79156.924998893
78674.4450197343
84566.9699981681
96721.6250176181
76096.2699862228
100979.734998527
91049.8950062694
87366.3149840315
85498.9799886204
107310.385010863
82460.0950032115
96279.7550092731
93393.6350042793
88245.9050038911
77255.024997738
93377.9850131947
95433.9749845297
99653.8749878524
90683.9800050997
89663.1049984469
89780.1899989764
98302.0900189238
87442.0400216472
93441.2749802021
79999.2000002209
90254.9849945935
98175.6549989022
98110.4500000682
98949.9449935672
91359.3250012475
86150.1049981753
81571.3700154557
79710.3750095172
107716.495026122
101799.194977089
98442.529978297
87659.954994132
84437.4449903048
96154.6849959317
73734.2250006299
89098.6100100636
87087.8750070728
89725.8250018317
89835.4499893319
91170.6499983721
90852.1450165572
103486.045005839
83485.2600089632
97280.9750107701
88501.1499950451
92659.8900018448
84458.8949954329
93077.3649878472
84886.8399818819
111818.585017747
88094.5600033053
80885.1850018123
73062.1849850325
93409.760009027
97516.9749955277
80877.5649836567
78521.9850173301
94785.2200033627
93353.3399973467
82448.5499979414
92008.6749834195
90295.3600012037
84794.1049940683
99955.4050036975
97612.284997969
87256.1950116637
93372.9800054962
90481.9150041091
88898.4899788791
76505.8050171729
99055.6900024112
97659.3150001343
90984.8849761614
92287.6399917262
100343.910022959
94268.3399992877
97817.8549996655
97411.9700148542
90312.4600111188
82177.2599992346
76465.4700106864
94931.3900065687
98712.9549892783
86546.445020074
102824.61500771
83199.224984824
94800.8000044046
86769.3999986729
89072.590003149
102799.715027263
101780.334981949
84013.3949875045
91248.2999706029
77621.094995388
86244.1500161041
95148.2350082066
99619.7700207802
86326.3849948207
79698.1249858082
101502.624966161
105089.284996892
89571.109990565
93209.8149838081
85254.6350152396
119453.329990459
85134.0100032107
97820.9799932305
91243.5700205442
110523.260022811
106664.820006
76566.665005888
96435.639980711
94818.5150065359
92769.7149998645
96174.3499994544
94189.0050130232
91502.0400294568
96629.9199990011
91064.6299813
89136.3049926043
87760.7749878438
94515.4750143303
93084.1650175824
91953.5300027083
89638.42499611
91779.3549742707
88137.6799898924
99407.2100082249
97008.6799858819
98748.4750085092
94791.6099918539
91720.8450028064
79633.7550140349
86549.2999994964
88760.0999932627
106027.015014064
80398.2949913456
97103.6999688843
95911.9099813269
95111.7899847444
92001.0299895327
104458.984993305
91162.894993003
85977.5599872889
95689.669987735
80330.0649949355
106249.53002147
85824.4699900954
94097.430000162
78824.3500018755
80377.1349751291
99106.4050047754
111635.705015034
82504.8999829448
95016.059987552
94701.0850050944
87973.9649826194
86549.9449988832
81984.7099966724
94227.2750050213
93020.6550157703
94935.7900023416
95058.719985979
105395.194989774
82437.9150218389
85483.4400072189
91010.0950036538
92171.2100386601
81378.4949976721
84800.9499574186
94995.6549781693
95199.8450058401
97420.7349891886
99655.340000718
92512.2850087081
104450.084986157
92288.3049994247
89945.950002594
92507.8950085375
91165.5400221245
76874.5299992496
78326.4299922212
95668.3150053855
80675.4699972302
98976.1799930043
76160.5399895071
96699.7199820871
90874.9749834641
91761.3349949789
85081.7749934714
86821.4849872449
98050.4749765437
94044.549994549
88636.3849884741
104139.789976769
91788.5300062726
99446.1450182858
103275.310027822
87473.3650150151
89539.3599893761
94211.014991879
86003.1299812987
88883.5500054777
94543.9850237145
89695.5799852415
82023.9699967985
83687.2999849672
89072.440025406
73370.1250022743
89089.5900041813
83424.2400064971
90908.3450094965
98836.1699782233
92048.2900328785
100015.214979926
96478.820002796
104160.17500578
93282.0600111784
93697.6749783286
91661.8100053147
89170.025013826
76577.9149990203
105979.475000531
98400.0050020022
90088.794998321
107707.040024326
88035.3700099127
100263.849978332
82115.5499797017
90804.7650096142
93709.0350177537
96296.3450015343
91030.4600206775
92204.0599918287
82042.7449840093
86639.6149867618
73240.715011474
102340.085005949
92194.199988035
95749.9550023969
76979.8499807673
95752.4400199079
87343.8550027935
93335.8150025206
105746.169993664
94953.099995905
100679.459986475
76854.5950013098
86584.4949660664
95257.5600087566
94944.2550103989
85009.6049988679
106195.034995564
96179.7999941186
93515.649994043
90622.6750019459
88743.2350081488
84864.7900030041
90639.0799909767
98682.3050013301
90968.4849950538
82015.4999974341
103391.639985528
93660.6799804252
95390.8749741715
80797.9399965968
76614.8449958214
87574.1749962883
91003.1700156232
84777.2950005724
103876.944989808
92823.6149968868
81943.5350203926
84813.4799960263
93866.9950138324
82495.0299967806
102578.54000575
96486.2000083402
97134.4850142044
82033.5349887275
83396.8200202413
101472.960000628
93017.6399893512
85664.4550172682
82562.3200151757
93203.3650015304
83533.3100051001
93570.0299951684
86473.2999968925
91523.8299761757
100194.705009459
85809.0050028445
85066.7200250919
78318.1349947218
88844.5249997173
92580.1749993353
99388.7499810395
88700.0749903492
86047.6550139499
84630.9850061499
99464.9699990198
97758.1850044502
94115.8749959271
94626.689993831
93627.3049962235
80526.7700106958
96811.0999840201
86548.3449928305
89612.1949950405
86415.4049852798
94879.3100134138
91090.0999885506
93373.0699920861
97591.0100025618
98738.1550006403
85811.8049732244
84397.4600066262
96524.7950040897
101574.850022992
77212.5950123736
90960.4299987163
92908.6299855205
93453.3449965962
102632.865014368
93458.1100303071
82342.1649955452
94243.1599960866
97535.8449912134
93782.7550021023
82768.2950059215
106705.20002914
94263.2900029363
83537.7750098052
101653.765006858
111247.450014209
90754.645007155
99703.2400130682
86950.3849969506
83340.8599889164
102229.360025963
81065.2350001187
89722.8299942812
103187.334986742
83483.4599952804
103435.975014509
93863.6700035398
71544.8600159468
92727.7950252345
94469.3750060003
93398.8100145592
95183.650010183
93269.8349810344
91185.4349958957
103866.414997351
92903.9750062414
89002.9499769699
88910.95499444
79496.0149991191
89340.4799883794
87304.0849671031
93416.5949917744
84165.7400255576
96214.6849936934
99764.150018603
95039.9050035782
91050.5099847413
98899.4199826964
95472.3399764615
88446.6700035653
89103.9399693381
92704.1650151237
103763.235010584
87843.5699825505
102528.33000199
84372.9899882013
110354.749978598
94252.0349776868
98444.7399924145
91513.7550113846
87456.3849984265
95815.6000012956
107545.369992441
92853.5849905996
92189.830015094
92403.2549901896
86499.9399699792
100201.414977713
83643.4000220059
95546.9100198586
90066.5399783666
99056.7400045314
91839.9400023864
107353.345005651
78796.3949866988
90173.2799900877
94718.3000032124
98675.2149773322
78616.0699772107
92709.4550076508
86966.6600015687
79610.6399743361
91117.5500030303
98307.4749872578
91142.0699960926
88866.169996705
90829.5750003476
84448.574989671
87870.4450055791
91569.0700036036
80104.4450291819
89047.1900011277
88947.4449856248
96784.4349911912
85540.6250150939
85143.6800069676
90097.3449991364
94627.0349860115
99045.3749974365
91615.1149946485
82436.6199940582
100947.595002266
106008.664996978
83066.2499914374
78824.9599933805
92785.9749865652
95152.3500055871
99288.4349918754
93194.5200156914
90967.1550001712
85231.8050029216
82948.3399966018
105180.925006497
85547.5149925197
85303.7550136547
85801.999993888
89705.8299791168
101522.524974795
91855.1700087965
90665.6649964431
91014.1699944853
101166.375006987
104462.035023121
92539.9550043986
94126.0149698843
97864.1850030196
88721.9300178278
81094.32001299
86772.2950088105
95161.6049891957
102871.675014818
94991.1800160946
102121.175004148
95791.9349721593
96366.5949965976
90312.809987473
90660.7649974902
73242.1100006636
80393.5900118314
95944.9250082478
93824.4600028679
102530.864993357
108232.894973029
77743.4149972132
91613.3250122085
85165.535022237
97847.8050097576
91254.2599746975
101778.085002467
99237.3199869643
95793.7199787876
96109.2850279005
90248.115009921
86452.8500064074
102727.354994184
81054.440008828
80427.5550194037
82471.7399898636
88279.1400129625
99822.3249979691
83348.5499969469
92393.3399977283
98509.0850040804
84239.0049983069
88721.8899917096
93310.8149877068
95853.8899958068
88353.4149964934
81786.8099795191
76520.9899958528
101484.699988757
84611.0699922238
92514.7750205141
87710.5500046558
106618.094992437
91888.8150203808
80674.7400075219
83631.6800050387
100196.360001799
101227.199990102
90982.8399917162
96338.1100116909
96926.6449976203
88943.3699840594
105763.849989804
102212.040024249
87336.4200031189
88731.8750076361
112921.905018531
85705.4400007844
93620.1900042871
87823.8650045178
98684.9749895114
92276.4850133119
88202.1400179743
88038.9399915943
79528.9199957766
101014.734991643
88008.3050076404
85402.7850129966
83323.3649888614
85942.4650137483
94330.9850030149
82034.6149970582
103507.640001607
92813.7500094336
72693.2799785557
86739.3349895841
79091.8549962576
121005.100001702
82545.7950037577
84942.0750048783
94300.1500248669
88551.3899837854
89274.0149652916
73487.8449896902
92455.7999953657
95216.0650044938
93514.4700048071
106413.850012833
100450.280019198
82718.8100056791
93660.9300284784
97176.805001108
106330.774991677
96380.2249763072
93090.4449646112
97907.6150063576
83931.6049753947
94689.6299917764
97633.4550045571
98679.8950020897
82386.31500442
89426.0400195858
93872.5199912284
91636.8049954871
82429.5200057228
103241.389996611
85502.4600065052
88093.6750145943
84741.7300112888
98707.3049998925
99432.0999963496
97398.2500168349
100142.800017331
97014.3849933759
87736.074994305
95465.014992618
95716.7349882512
91020.3350072264
77621.2950081126
96472.2199933815
93895.0700064667
92320.7999917806
81706.8400145347
92563.9349850364
82069.2750180517
78645.8899782894
85900.6199799026
84460.6300010493
84732.8899824372
82859.599992653
85719.2700102655
85669.5700024914
85699.6250330866
90598.5799932756
79719.669998508
89351.3000310267
85120.3600031016
88560.690017698
94100.4550141825
97162.5849860524
91220.3900083483
98479.0600224971
90056.5900144978
85666.8399975963
95531.6899715516
99260.1999942278
98858.890000323
95954.9400042426
92887.895012308
80790.5149871915
88701.5149983256
88524.3950186672
92530.6150022697
92044.0450007569
91838.3599919076
100604.869983381
89830.1350018668
102079.539995102
87677.5200179152
92644.735026052
89955.0000016355
79346.2649881239
87114.3550147564
98235.4799887817
86201.5399734996
91624.9349983619
87741.5100143931
99017.2599952247
88865.4249926134
87581.759990983
98293.4100059019
89201.1200144169
97576.7499985174
94095.8799838928
98473.4599904327
91667.1999948609
99510.2900002014
96953.3149766445
95537.9050071149
87109.2400082411
86417.0649783063
103498.074997147
96862.1950176119
98855.5250074949
72950.0800071812
99072.135016059
92868.9800059756
85787.2299872582
95747.1349865337
107450.250013994
91156.4750171523
103933.345000661
86089.0000033145
97239.8699884341
105056.049977283
100912.260014466
105017.014984566
100423.13498455
96945.5699906383
96253.9650136736
82307.7650050364
94326.5799881456
95367.2049887265
86084.0799982242
96456.7949729799
92813.4449904411
91015.46501625
105276.769999547
86436.1350064658
89711.8000066644
93090.3250138538
86619.0450291199
86073.3149898119
87227.2999667063
87160.3050088223
86531.6899970272
93835.6650055051
91451.5949824998
107220.109995872
86554.1349814819
80097.6199960961
95483.3800126793
78254.3100026787
105863.609998636
99430.5399991763
89860.2250081809
88420.9849964071
90914.2600116005
80603.9149976817
86983.0850031305
104400.140002402
88302.6149853949
95029.7900256474
104680.700005512
103596.284971154
86127.4399700902
83622.6149929283
104946.620013797
79892.8300093841
92050.7799983435
91787.8350043702
88076.5999933172
91793.9199891704
103284.555009606
78423.175024199
91249.2699865451
94272.2050076985
79125.3800005067
82210.8849991555
72045.7499895099
92249.7349912286
93743.2799961118
101947.230008135
97755.3399876785
92304.5400267316
97089.2750054456
96383.8999910974
98790.6350056422
84648.8849961321
98376.5350183648
81566.6650078229
108755.415016162
88293.2449801513
98133.2099872041
87490.3600155262
93666.5149956789
93120.129985297
93844.2149918921
90229.6299998225
100262.759977464
96468.5249677362
92916.0850107956
103559.110000167
90214.6199915154
98913.2149984408
95923.7850142317
90986.325010136
82028.3050071336
89169.2250062239
102546.520009356
91390.9550013875
95345.7549861576
102171.355013184
86170.9650082026
76475.6949737682
85262.5949992357
70342.0599830126
94150.9850109959
92798.124994435
95464.8200016549
92529.6550185659
82939.9100063401
86780.2800018457
100116.865006441
78850.82999301
106870.734979929
98934.7800137214
88834.519996314
102015.309984265
92530.0299710809
91636.8150033432
90479.6199992488
86284.3550252226
108959.22500444
82248.4600078097
101326.669996385
95388.2749965888
89688.8499997021
83016.8850012787
88094.8699894787
96693.9500033934
97032.5799886367
93682.1200129157
96396.2499992546
101793.124983792
95964.479986282
91029.255021685
90831.8099819561
94834.2499993653
84887.1599856414
99279.4649994618
110712.979993434
90059.9100189716
70984.3149957823
84406.2650158406
97090.1849850907
111060.289988888
80108.6550299737
84393.5600007481
101672.6199725
92020.2149934221
104111.524998326
90138.9200043906
101051.280003686
103658.340015
97396.0349852892
95603.2200082855
94240.4800027981
95902.7899864596
82622.7800228207
86299.3799899741
100665.579989917
110674.710000405
89763.1649780184
109380.544984569
102422.069969793
78864.7000108932
88672.7949941695
77656.5450101137
104372.909968656
101533.175016814
91100.6300117262
112215.58998794
72037.6450072273
99686.6799780575
88046.4799887161
94820.9450036688
85119.0550012161
99932.7599944328
109309.260007196
94873.009986422
84160.3650006314
80312.8499984068
85573.4600058552
84611.434985372
104447.524990235
67392.0200074487
83170.159978979
74063.4250070584
87052.2400278979
108430.089995339
94743.3049918986
83433.9750087576
104166.785007792
87253.5749925512
82408.1600129518
89839.1350031532
93083.529994364
81174.7049845995
100853.719977556
87900.8949966987
89759.5500071563
90196.100000647
98235.8300035682
85044.2650015932
93970.295009678
96971.0450302757
88640.8649951175
83336.9549856417
94576.3299885438
83009.9850094442
85597.2899914198
85341.9249925049
91122.5349941016
99681.8700183029
94614.1500027174
89058.6749888884
92448.0499780066
81810.2449863515
113356.675008086
88456.5750278297
90595.7349954832
86170.2450132534
90608.8150097167
97334.0099944624
79983.0400061917
100874.760004783
82298.9849946654
96321.5150073199
76351.2000057447
98373.7699766692
100505.720010717
85932.6849805504
85547.6350120625
92776.0700082573
88162.5750065508
82883.6749888811
93081.6799889333
97551.1700123245
89952.5650210046
95049.9000035037
78358.5249835897
92641.1599890777
86622.0000158506
99092.3600213834
86327.9700126406
83330.8399905168
96033.9399856
85319.3100019879
89309.354983008
103601.13499547
73983.149993638
91499.6750230964
83699.2250203388
96673.5150196792
95879.9500156729
102196.060037734
87704.5449808931
93856.5949850975
92533.7400084129
99317.889989825
90994.0850114899
102948.345023658
95619.4849908505
89801.1000181044
96657.0099768206
85876.4299834304
83729.6850117433
100802.919988886
89766.6599998334
92027.935007619
91502.0000025138
81892.3500036
93237.5749964092
109298.445012857
81396.2599974332
97607.4950086047
94890.324997138
87959.0700146779
86558.0600071878
97362.4550164484
85025.835023377
83754.0250029347
87853.4549954607
92429.1699798203
101143.960007385
79352.5099793316
100905.665014048
85227.0500198738
79030.7649977369
82638.2799991147
85750.6500087641
101510.470000106
86620.1249959099
106629.394989102
93010.7199962564
75619.4750016072
86978.7800176081
92823.530023779
83177.269998566
97792.6849982467
94132.7900086036
90497.6100038445
90767.634983739
103929.955002398
114363.174990699
85077.3300059838
91280.8350244111
89121.0949937096
106675.305009012
84481.1800093214
78048.9699943478
94169.1349940826
86077.3599726963
88038.5449846389
108475.609998351
82134.8699906465
76718.0049906842
97980.3250083486
77662.9149963718
91336.2850087712
89243.0449983199
83132.0149966914
91436.6600181373
85564.4050156678
78245.8550191489
92605.2650174756
81998.9550071517
92088.6999798535
91367.5549889867
104700.155010921
78538.7999991707
94796.7800109194
106036.860007472
118613.149988037
71232.0849732475
94164.9299827288
85757.9599979533
81384.6099920715
74940.4850085674
98105.3300088383
84840.7549943004
98089.6050255939
91060.3200109655
89074.4549737264
81822.0649992516
95266.0550074368
97684.5900280152
103902.590021708
87515.355003123
95619.3350120471
90952.0949977208
80684.3950037417
96872.9599879331
103706.960002467
91677.3049996831
88141.2049993908
92892.3599807727
77982.1199985424
95884.3050046308
87355.7200035919
90405.7349889635
86855.5249802333
98564.1000087081
107398.445016395
78941.9549864754
91609.3250194449
83189.8600108135
95430.3050189024
97292.2700029103
87347.9249975979
81165.6799881801
94326.0399622849
91725.749999076
113190.374986821
95129.51000265
84194.764989436
85619.7749962178
94099.434992621
83895.7349795728
84401.5099919921
93434.0699793757
105336.944967033
107796.405009961
89700.3899768299
73361.3200098549
78100.3750002168
85393.5599862796
99742.2700116284
94664.3549703914
104393.905003379
94399.0449759697
90347.1899973793
94667.3150036507
76127.3599849471
85628.2399899202
107186.664999397
86206.2350056912
98280.7699931283
91448.6000042198
103373.87499369
91621.9650165294
100792.705004281
105827.820013538
93509.0650018477
86520.0149937914
104395.010006151
72590.7199865192
74096.399993571
99609.0549915807
91436.8749947244
80653.0549939813
97697.9150124573
94505.9549936726
101605.190013438
106983.339991973
85783.4150058492
95613.3599962406
85505.1799906158
100370.010019033
96311.6899998733
85766.7449886818
86989.4299943965
91196.7399949703
102765.15999732
104236.629977822
85875.7300037446
90766.6449979199
83511.0100165948
102577.594988782
83568.8049961683
92534.500005604
78814.605001883
96735.2049969189
98911.6300052524
97913.9799798916
88060.5850157124
101367.550006469
84935.4199914547
98011.6099731214
87101.0199999267
81061.5000071629
83162.9049883315
99275.0749996764
91629.0849995347
91436.9749950871
99125.6400023503
87763.5550124753
96897.2849829057
89979.714986707
101704.844984417
89172.1549908053
94622.0749858079
86924.9049992034
98928.9000054216
90378.4849950611
73503.0000295871
110224.365015102
88740.0050068143
111545.374994122
95601.54500129
99910.5249844042
98838.1150202761
74167.385001559
89526.3250127457
101783.94499703
90646.6299774987
99740.630018381
83374.8100034394
96756.6650095083
98254.9299998618
96661.9249968468
75817.8300086173
81368.0400045192
89211.3100106106
96425.3699942573
83892.0399963359
91049.7650002679
86892.2900062412
86759.0749968162
100443.345016866
102631.42502948
80589.2599890451
92755.7849699014
83049.3399997756
86890.6599796247
89908.6200152873
103845.075004064
93555.2399826607
88298.2950220392
98408.7850011685
84730.1199935609
89947.0450058714
94309.4150245607
75410.2950146573
97370.1899660121
84996.5550346844
102488.720003989
87465.4650027346
96619.8300012965
94245.3799946611
90785.5799698781
107196.750009064
88694.7049856879
84529.550030994
99448.4799852888
87422.0049798862
95134.1799922305
86697.3899938462
89491.1950069435
95974.2249865744
95315.6249955731
84400.090013858
83684.5800022689
80877.9049895229
95866.3949974705
87071.9550086183
91781.889996239
83820.869992435
98306.7349826139
81381.930020246
94959.7599988586
106136.875016584
109762.825005636
78373.8949935669
100606.819986635
88847.1400070877
93892.5849908517
80977.5249989636
83612.36499815
93639.3749743387
94037.4399771765
97922.9849954815
88310.2849886336
90965.2199935941
90420.8700072179
105401.625024013
98486.5349781041
72329.0949893787
72147.7850113391
96208.2199952553
96929.8000005739
85673.3749934153
91553.8400024893
94383.240001467
88721.6599916683
104521.025010627
91116.935000972
101679.829985727
95206.2899965269
82963.5899756239
86476.8500207938
98606.0649938212
75053.4449992002
93720.7150162683
104424.764979425
97958.3799953438
101565.93498931
97873.1199893398
96380.5899959017
87469.8849823984
93716.335000588
80049.9549914893
86805.8600148981
78355.9249940632
96507.6399974547
107423.924990531
100426.204989484
89245.599977305
92875.0899896842
105254.54499488
88332.7300034065
80477.9199813988
96638.27498696
93339.9349981117
88543.299999406
96992.8549927098
84876.875011507
79877.1449848943
98779.660003542
83673.6099920195
89170.0049919528
93046.0700133117
110506.459989806
87420.8300047354
80368.0899876661
95463.2650027285
91464.1500122438
87815.5300213633
89131.9650018814
100224.82502355
82868.9900004384
92001.8949772575
101709.409995008
85445.7150033424
102883.155003719
94927.1600082559
82937.6050050258
86079.1999911055
83323.5800142355
76710.0050254776
93852.4499863203
91882.8000155643
89116.6450037136
97413.4850024192
87672.369999261
92626.8399876968
96487.3299951029
97744.5549994188
114324.789986363
106685.029998096
97138.5450201485
101311.290009111
79506.1500072281
85923.9449953635
89058.8549974719
81069.3149958444
84989.3200131244
92983.7299918397
76397.0049982648
73054.2850099856
97996.4249944048
76798.1399833215
87641.730000992
95349.7299924931
79233.4600249932
98840.0699976343
102430.489988122
101553.994996377
96050.8349901448
99444.294998876
96469.5000086801
95124.995003687
92026.8950100885
83983.9800081077
89732.4300128252
104246.440006693
84202.875011477
87588.0249993048
95642.0350204534
85358.7450061613
94990.3700108847
70656.884991138
89970.7300047062
100150.554979245
88811.0150025049
97761.6249808112
73075.89000207
76116.0750054648
103464.730009454
93023.550010525
72385.6099908287
95770.3450050313
86206.9949761145
97525.804989251
89442.7549842715
91725.0599966706
90738.1600211949
83446.9150265133
94115.7899682209
95625.1849891292
91568.4450018374
90973.56497761
93170.0749841085
90179.7399742503
93719.7949928494
94747.6749905602
83355.0100246209
90638.2500008051
112421.745008898
106624.230004033
98424.0350081212
96296.1250103755
96234.2900068287
83573.5699760807
94633.2449803216
89108.2200035155
81365.3150204278
95029.2549964611
75533.1549845568
95437.314996995
84900.5849842855
105440.880006081
95530.9699995108
76214.7200128182
88752.385000651
100254.155010818
88098.9099835608
94885.4349968803
104414.939990516
90051.9700290651
81378.2349843307
98638.2350132601
82153.929996843
86525.8750053304
77953.3500188674
101389.750003687
92201.7849827067
95152.3950008223
97644.3149974236
94953.8950070435
84321.5899999123
96803.1949930547
86581.5300082962
96580.9050025086
87955.399996303
90011.500001015
94429.0350109305
88115.6700028062
104907.595009973
92512.5749779088
84322.9100188487
83045.7199928483
79380.6450029175
93232.6799752043
70519.2949981925
89875.134988614
74548.0349961302
111614.285005787
79275.6950208377
102045.905007639
104363.440012051
96992.0050007653
87721.3750080855
95711.2249856896
77019.8299942992
82691.7299865421
93980.3849972163
84340.4200205907
109583.610003152
96626.9049856337
72277.2250107388
94667.7949923352
81675.9900156138
98267.9150244581
89081.9299692928
85202.1349766478
83996.8249710911
89796.3400162982
96365.5350131341
93586.1199891568
87516.8899755516
87132.4499960879
84810.9449983442
80159.3549943198
76625.9599982388
92825.5400170442
72123.7699829985
84366.4200146832
82495.1400091078
86555.5250147049
103135.609990475
95162.805000352
92174.5900030078
81507.2099966959
100731.544990861
79692.2949952667
91865.2749948381
98551.1499880678
86276.6950174296
86703.8699918599
104877.595036999
95518.3900009311
93142.2050036936
88738.4049970473
87109.0699884924
97572.5499801082
85275.8999794079
79160.1999868238
88925.4400359279
82520.9350049619
98108.1599957424
105999.915005498
105854.474991386
102060.00000435
93597.6899983922
76018.4650053278
89116.6100219672
106319.594972122
87717.8250027343
94697.759989319
101631.924993974
95485.2350004856
100497.844996667
95232.6700192522
105856.22501977
96519.5949823931
89341.2350090943
101952.130001613
81636.0450065898
96010.9549819373
90396.9349851689
99233.1550031519
82390.5450121316
102596.719990748
95497.68499736
93364.3299817536
91506.0949840627
94850.1399990913
99797.8300068389
89770.7849776824
92171.4300163993
101952.215027638
92466.5150029909
80314.7750034638
99435.5299833075
88449.0400011153
95261.1149803463
87410.1699732598
95667.0199960584
93380.569986686
82694.504999477
87225.6099847829
113664.515003367
94609.0300011081
91519.5949994402
92558.4250118626
94860.2200106714
91759.235004509
88110.8299909511
89497.3900038821
90202.9699905255
87387.1550035906
82283.5500091421
76193.7949916945
89536.8000221035
92568.8300141896
85356.6649904917
91426.7800088085
86568.8299945623
90991.5149720367
99921.1549927894
89589.7399923044
108585.450009026
93018.514999145
89958.9450166385
87950.4649867055
96218.3350068844
83606.684990264
106948.755005034
85403.6850071904
87169.8299979846
85731.3749886214
85161.2100093933
95540.7949970927
86381.950011069
103168.590005633
90216.2150012703
86522.5299954561
96233.1650041315
89809.4699988309
96060.4299982097
84559.4550393343
84704.7849896717
87015.0149879806
95220.5100002072
87856.9850003928
104437.390011849
111498.995012893
102132.034986742
106917.959994655
80215.1500047413
94433.2250041323
94439.3000033264
88875.5449943962
92886.085006077
80843.2800111142
88376.4199821164
95341.5050059445
87883.049978612
82493.4650129064
80152.3499789753
94605.6199959051
92841.5300020262
79016.0900160956
87657.2400208258
86827.8499994265
97863.6699905379
81920.1949824197
91078.5350074821
96212.4850162673
79624.7849956535
88621.4750048191
121912.045004039
90438.8799955794
104221.664990144
100008.744996767
98753.2400341175
83489.235017499
88778.6649893622
90787.1550012665
83879.3099899843
84884.3599703157
84248.4550033777
93948.0299932263
86516.6049873249
96278.7250156568
96948.3349959576
83177.1499744658
82452.6999978414
90180.3800116885
83142.924998279
83686.7149815459
97347.7349895905
80999.9949952989
94665.7099910029
105500.114985688
85443.224998767
98473.125017585
79869.3950220841
86690.2399910578
63833.4449838604
105544.910013958
92770.710004555
95328.8949972896
90571.5599884785
86804.5600015831
89307.9650142286
78953.2149953186
96816.2599800546
94718.7350126696
93571.7050106783
85842.359983763
78406.509996969
87647.5900032195
75516.8149843977
79917.8349737505
104913.165011845
79948.7699930143
89579.8649971943
92464.8300116626
89524.5900048305
93565.4000030378
92033.4350227722
72940.1950041448
89144.4849912206
83680.3999961192
82028.72501068
88212.2349835
82821.6750088879
92337.7649893952
88696.9450164938
93731.8599861335
99403.7700136306
101843.520008561
97784.7999884594
93518.6549823238
98851.250014574
93172.9050160745
90588.215027001
104189.350015105
80686.9699905425
89026.8999879522
89919.9900038605
87573.3600033557
103624.475014924
83582.1000273808
93909.9150367145
91519.055028165
88391.5200066659
90437.9999942147
99751.609992295
82935.4899771207
86247.7050102633
88201.97001452
84260.9600035765
95080.6250035152
90821.1550123485
88184.2050085822
86085.9400091231
81042.3200023249
94414.8700044518
98497.7699840743
92774.1000125908
84487.905021605
73498.739985903
86924.8149943679
97863.7449996188
87812.0450093725
93826.1200082592
116464.155003933
88785.8200011348
96417.639997111
85498.2350101152
91868.949994167
77985.1400100191
80605.3450017166
98200.1100097201
92786.694996557
104485.229983051
99310.3149927767
112036.470000413
101029.530004676
101581.279995496
99080.5600068228
99027.7649819261
116302.679984969
95163.2599973069
96483.3650015417
94559.9099958586
112471.949990494
88888.7999841682
91705.1649814801
99541.5099927527
94903.3500199589
92670.895009016
74161.7700202168
80234.310006646
88438.8549974359
87751.9249908987
79161.9049936958
89406.319995559
94744.224998923
88937.6350113177
95476.2199945371
98770.2199653445
97549.7549990096
96349.1299919008
102159.370020238
92729.2550024731
96326.6750182894
96765.7350035415
84133.6000003549
95380.7300154159
83673.0849824084
86759.9649872616
93381.584982334
107671.054987156
91094.4500206251
92550.1650006527
87287.8750068305
99212.0850176409
84531.8749861128
82897.2449684031
95728.320002239
97488.1799946194
95718.1749844413
92864.1449949654
112419.094983546
89293.5599802057
74692.7199812199
91956.5300069356
98194.4900205281
85146.1399936969
83725.1249790651
103614.830026657
81085.6699997051
73009.8500105753
96401.9799937842
97156.1450025103
89626.154986933
92042.5550001714
96123.0049970563
106133.620003998
93525.0550214894
77588.9199951326
101471.04000764
92687.8549995171
85681.1049990535
106132.459994794
89667.2750131789
93091.0749935295
93727.9350257093
105050.164988947
90219.9950066101
87822.9949942449
94673.9750065495
90108.2000087707
95256.9299756254
99629.2899917533
80219.3200214698
103161.545012023
74844.8850193322
102148.630005104
89112.7199853107
93983.6399916412
88799.884982431
91962.8800118828
88933.7500131832
98220.5299993942
77042.8700042749
92613.4749981201
91306.795001026
85710.1299922207
84309.0650093522
83070.2700251052
84429.1349799177
97999.2900144897
88760.1150006028
86535.3400030924
100751.789981873
87920.4900097281
84731.1700015347
106199.530011013
92769.3700046351
92125.0999913179
101178.360019385
87180.8799824433
80032.6500168687
88431.3299988467
105793.349977759
91361.7149992032
87666.5050050243
105094.544994218
89772.4149952357
92147.65499363
87784.99998895
82450.0099953821
93576.8700240434
94047.4500129055
89638.8599993906
95058.7450068203
84091.1500035619
83902.1300213668
86909.8449913675
90313.2649697321
91714.3300031329
90542.9300022286
101799.004998763
83144.3000022194
93649.0750002836
89579.9849938219
85097.9250226839
99776.054988553
81152.6949920223
72929.3750002888
102542.105001275
92981.6750003698
94736.4750178293
93830.2250061361
86843.1599982299
87915.4599821375
99268.0049767072
102536.639972349
84392.6750174811
79344.2349947382
83842.8499824825
82100.5800058447
93004.3350194767
84826.7900102828
94932.6600063346
83444.8099929967
104968.735018325
104461.504997451
95583.869987043
94431.2249979742
102907.845005348
89291.1999969023
98434.2250198782
84668.50500922
96570.9150013816
94315.8149976615
97822.6649934605
98622.6000346617
86390.8700050906
92596.0699957742
97420.7049942505
93426.5550192334
100077.864984158
106052.495007459
90633.3449762065
89237.0199869999
82976.770005425
91253.8849973874
89153.8350079849
84279.3350024099
95193.4849952993
96611.074995239
92883.1950024921
97615.3800061587
92908.4749993016
83744.9699969817
101768.505006001
100026.950001935
96672.6899857149
75876.8200256381
79896.5700260106
88378.8299985444
93479.0950087499
93567.3800378351
93006.5399948947
80642.6200134013
89990.3349735944
82380.6849742075
87118.694988678
94427.0300001517
98597.3700069751
83047.1049849819
88766.5149961165
88621.8250308501
107277.144997317
78277.495003906
89512.5350109769
83331.0049855854
84819.7949773981
92358.9850014957
96336.5849890464
90599.2149908484
86942.36999371
93495.1450196211
74982.1249887522
88570.8399834114
84893.1700116872
101590.085005424
95701.0049972553
87194.6650040423
98098.3349883675
98979.2750174074
92940.7999806227
86233.7650028639
84490.6549859134
88991.3250156721
87544.7749859138
95259.0349872958
91443.8499825055
85083.5850145591
100614.149985743
90717.8599869618
83010.835003625
84719.7900081124
114465.500002366
91046.9999997577
89371.7399796515
92120.5200017221
85109.3350066802
95816.4050133317
103608.290011747
79829.120014137
106832.265010345
91341.4149973651
95169.7949945405
94294.6199997069
93080.1400088411
93578.279996207
86789.4100033976
81666.8400243109
76496.6950065389
95869.6950001705
93728.904993532
71781.4849846479
93690.9500084359
79547.1450172563
89347.7150043644
88665.840004878
96845.4199950447
94609.7150049947
81920.1450000763
104129.245008063
90133.7250023434
91834.9300185349
89604.8699778308
91763.9800316116
96891.7950035623
100267.075009194
93543.0899970022
93682.2449864059
92219.0150125944
87300.7850098945
102593.300023718
91597.8599806319
89939.1300170353
97387.7350003971
90580.3949989416
87763.9600083696
84390.7949897231
105854.400003166
95870.0800129389
98156.1950145
89628.0949793627
101133.53000562
85453.6800080884
87989.2299940577
98858.360011147
83979.1600079974
105269.654982853
110503.595009822
105214.534981277
90592.3149867982
90122.4250112782
100597.690008582
77732.6399868142
77918.3100153511
87071.514997507
90232.6999846335
96748.5350025409
84826.7299871716
82945.4500124235
95123.5249984659
95596.3250047708
82765.3649929884
98280.6099890489
99723.9450015105
94111.5049937913
114462.609982288
90932.8549984017
81927.2949870217
80555.1450030772
80858.1650118143
96616.1099890552
84486.3700173328
93528.4049972153
103005.955003564
97666.0499993947
77437.8400004175
92746.7099906704
94328.8499809725
102876.234984761
89963.4149916059
98086.1200080705
86923.9200088801
103888.730005102
91392.4100042795
77275.9050155936
112040.910014099
86575.0200391249
97989.2650079282
84491.4649824118
94461.050010142
110155.889999711
88160.7449967214
89401.0200085632
77669.2299897703
91910.2149890984
105373.860015468
100482.255029838
80344.2249869418
94027.3749974245
95390.2200103099
100608.36499832
87186.9550177262
100335.499964966
78077.9599833874
97574.4199860074
86814.9100100354
81850.7499981355
98229.3049953176
87521.1099953597
88117.18997885
90298.4600093395
86462.3250155033
106918.854979342
96590.6999993708
87850.6849889108
82911.700009822
89287.6900022664
87592.9799942363
103519.630024173
97744.6050024026
99940.3749961558
89686.4099837797
82325.1999940427
94848.2200380515
80235.0099797915
101715.455013921
107343.859989872
92730.4299916719
97594.9749967253
86915.0650263684
89857.6099802057
95504.8549973656
95116.9150109195
89509.2450041006
90839.8800199648
92040.6199873794
85543.4799846662
88727.9600157793
99663.0799967336
79899.2850005567
102997.185005925
87039.0699991791
81594.295007286
99972.1099949934
86630.4100101451
91498.7499988657
73021.5400135759
88084.6049771289
90922.0999701131
86978.3899858513
98484.7850003601
88917.5499633688
76393.8599908617
94830.1199815511
106394.444997228
91115.6700079598
88444.164997913
94397.6849918185
90049.88500199
89506.6499925195
90780.6750114347
75563.8199996203
104050.659991901
84356.6400086131
82207.7849852997
95610.2299926083
99252.4200145048
95716.1150073033
83434.7100202932
121692.309995094
96811.2949865108
87083.8749871048
96232.6199832142
75810.6900034733
88940.9749977634
93601.9649932302
91985.4000022611
93417.3799952061
91458.3700149944
80623.030011218
88744.1849769171
77202.5700201801
84476.6450105193
97761.8949940205
77746.9200038346
100669.090022549
116060.45499783
85905.5649753154
107185.160014869
103987.464999357
81542.4800033479
92339.4099989889
94595.4399872111
94475.960017251
91150.0350198595
93726.9450080272
81752.6849895473
100214.714980684
87161.5500006429
92104.0700090704
94742.5399941169
83037.6800065797
95011.8549799462
87675.8300095054
89660.5399942762
88122.4600177095
102489.269969038
77827.7750168431
96076.500000686
91551.9700179835
98133.0800270229
96919.1399995195
93149.270002918
98738.1849962316
94465.5949998854
86898.650002133
80163.0499753087
76921.7450153865
94184.5600247842
88925.2050062958
84725.079984804
88524.3250145964
94141.9799989844
88046.4949884128
87144.7749855514
90133.3499989881
108464.055028524
87697.5499970112
89545.3199845394
86099.4300145145
80402.7099890485
80184.3199816024
95505.120017472
94270.620006717
89483.3549880842
98139.3299974427
83742.6900126515
99800.8149891213
97479.6749829876
88795.4150050841
87603.7299688458
88672.6000059585
94432.900005857
77708.8900140016
103447.335009289
95584.8650032782
94827.7749967217
114171.239984107
97821.7100134402
98646.5350114507
100880.415007955
92779.9349763435
93530.7699902842
108731.080001332
97134.8899771447
93907.2649911429
100990.870004481
104377.875023186
93246.4600216091
85162.2599955251
97145.9900116324
91304.9649771627
96121.005002616
99222.7150074144
96305.4950154726
101857.289985361
101960.890012298
91378.950012943
95618.9250096676
92678.6349889537
92166.324979651
89612.135014564
80694.3100035241
92435.0349964453
76314.1800063066
92341.7750134581
95803.3550254063
105902.085015005
97112.0099779073
89775.0249885686
82725.3499820709
96479.9100145952
78223.5700074245
84237.1000074948
92694.005002735
85417.8450187031
103410.01000583
96476.5599940773
102314.320000165
100900.920038141
98895.6700323984
85040.1000107722
89740.7649924542
103020.869991189
89919.4350185643
85753.7350036399
91908.3950230198
93060.1549988375
86461.409990391
99625.1050118324
93815.2500043223
87395.8449894998
92598.094979213
89475.4349949281
107768.170024825
104407.895006293
102003.065003646
80065.9699970319
103669.17497601
107588.824992963
79714.4549877784
87481.999985903
105605.155004383
91472.7299913663
96028.8750323202
85742.8549887179
81643.7000006734
109298.079987853
88606.9799820863
83247.1850005074
84724.1600037944
83408.3799787131
92618.1149942508
82114.2050229138
92216.669992827
98817.8399841067
87058.8600054492
99991.3450050848
89394.849988191
94752.0700012932
86521.1600052343
81314.5000096193
84184.2649928367
104107.055001726
100016.289994061
79954.0100003478
102722.064996617
106956.234987279
101609.034977058
101975.835028979
95746.1099906774
89564.7400114992
76173.1800026803
92752.2749926997
102616.305009403
88208.0649874794
82182.450000205
97289.8349494943
87538.1400020094
80267.2300052957
100695.889989457
93951.4199985511
112442.949977902
71472.8449724738
94911.7449929788
89437.225011718
91524.0750035866
84528.1150065087
97162.5249903254
102110.550000626
80531.1999839594
86392.6299971328
82035.7500187756
91537.654987325
117811.855012186
93087.3850183854
94049.5850021732
100199.215039845
85515.5749856258
92846.3900076579
94900.1100023518
92396.8200100914
99911.2300163829
97045.0199999136
98459.505016153
92358.8999868013
85418.000021436
93687.1149986711
82159.5450124474
88424.1499685582
97465.3399978186
76639.6000030516
103431.079991956
94210.0450028882
104885.419965853
94606.3949968
89364.065009901
82015.2499998936
86490.3150031031
92315.6949765952
105230.499994696
90107.5050027189
88631.0749738278
93293.4399914661
82288.0350147086
94064.3549926924
89737.9700168409
95456.3349763196
102166.96997947
77734.9349782381
94742.6250096388
113667.765006706
90673.6649846801
95127.1600150545
117985.179992888
92234.8099954403
114212.549992895
99339.0849998906
82354.5150017528
87194.5849820708
106757.950003412
97425.5950048653
92003.4899699698
93420.5449883193
100939.119990471
100209.555010608
101584.844988326
96810.6250031258
106417.165026214
98603.7349965097
85873.4950178351
82833.5299949681
94351.115012613
98545.9549941854
95409.8100139742
85761.3349971413
93556.6199967714
77869.2649898161
87891.8000112319
87630.935005589
93744.8650207745
101158.425006118
87722.9849807008
98410.2049996783
115737.825001413
81063.3249890651
90269.6599930697
90525.5999983747
98088.6249982121
77043.1150117933
80636.2450111897
82645.384993016
86500.1499689389
99313.3299896801
93062.6300031831
92521.485002743
84387.4149906777
93886.2699983997
75838.7750092749
109710.484986993
98347.305013213
105999.005001768
96682.7899992076
94703.2199783901
109749.860002523
86564.9950046803
96552.3649802067
82397.4649926955
89528.7899999412
90542.1399717378
96594.6350005338
84213.3949833889
88301.2550252951
78037.8500008337
99787.909987974
73980.6549897292
101644.169997085
92692.1500087888
101763.630024355
87730.8349805252
93396.2900006928
96623.7100025625
84635.4800068428
94438.4399880425
97942.0400030469
92987.8050043914
94375.7800219822
93892.3200172612
86377.2950009846
97962.4399892497
105029.3499952
83732.9349787236
83131.7950043851
102056.930010859
90134.5750149128
91706.8700035865
107805.399987294
84411.9500021975
96278.6250169227
86640.8049983123
87189.559990128
96134.2749918905
90012.3750142599
92799.9550111542
97600.9000154404
90142.8549966778
94179.4750137056
91444.9099910471
74987.6050063902
88470.345006442
79880.4149982897
90340.0500076988
87347.8649888153
95308.1449994097
84237.4649936299
90031.4449866851
97860.9700074142
94572.1350151866
85044.0200065573
94176.7300098257
94851.5500004466
95573.2249995231
100100.184981367
109981.299992717
89085.5599961297
89078.5150040052
100184.910014366
98299.9399896115
95255.6250003589
79362.4350013052
89912.399999614
111681.530017261
105342.025016092
102601.615005015
92510.3750182959
97474.4300032208
79923.050008034
107842.730003917
91003.5799812764
94199.3300089658
94371.1399979108
101933.679993448
92649.5150318389
85605.5349883982
77548.0299965807
106264.645006612
89514.0149856762
102577.959987484
94557.41499857
101536.164987491
88859.3900048891
90366.6300124218
87444.8250008015
93841.0249966178
76669.1049935036
96576.2300104212
91268.8600049347
89272.7249818283
92510.2300002111
89641.2150184695
98954.0350032247
90936.0950060093
93449.6300073611
90526.2500140682
94577.7699919075
91319.1799916998
98936.7449935013
88600.7149876357
89547.9599978577
97555.6550054274
95866.4500083951
89268.6950003066
89727.9299965491
92632.389984949
90914.2999884444
76422.8500086846
90268.4200050527
89546.9649843842
91178.4700026971
96534.375016254
102081.305005351
89100.3050117993
90721.4200105793
91799.5199916015
82725.2649716402
103556.605006376
84791.2149996242
82918.0049790421
103901.115000944
81044.5300189512
98361.0749950513
110995.37000848
84703.0250007164
89832.1050028015
92125.360003316
93187.7850087785
96188.4749985558
89054.3550026651
89403.0850019268
104841.819995816
98625.1449932557
88935.8650204866
104394.579996854
86263.2849973704
87943.5949941659
92040.6700011279
81951.9399958164
81242.0250128491
111655.315004618
84768.0550006516
98788.2450047862
89475.4700015826
92677.2750088938
99797.7250072722
100363.315016523
100649.87501459
89201.4250075604
90322.3649936574
93015.7599908231
88547.4300229076
107804.799990379
105003.244981997
99781.1750146559
85851.4900143913
88467.0850169247
90929.4249911962
97469.8949847304
86460.9450176697
80871.4900098611
87596.0049923852
91175.8750017603
96455.0250120997
97306.6900032898
86903.9400049745
97023.8499960141
98387.8000097056
85776.899990624
79970.3149853885
102537.765015608
83390.7149993348
89092.3549962226
76795.6700195483
98015.5500006747
119566.560015785
98583.4799900743
86528.4250027795
90540.9700061805
97009.8200073806
84793.0850071239
96073.5449909945
99239.9149926234
93046.3700118747
82229.0799989183
110419.545001411
96756.9100034152
93744.2400132645
91146.4250056412
87363.9000160126
100505.04000924
107546.740007605
97966.7600188722
86931.4199878835
101300.429987856
95659.7250043713
94512.7549680678
114658.574991814
108254.785000121
79279.0699803721
80442.6650150355
80964.3449923201
86296.9299858661
91428.2649833733
95968.7499798577
100647.825008352
92266.5849702286
99850.9150024669
86307.9250000622
94204.4550078743
104020.870001862
90735.0299994395
87381.3099822712
95765.9050008641
85570.5449829061
79303.6400200096
84739.8450050685
89614.1649965112
75210.4350051504
86743.8300086432
108315.670003589
83827.4999860103
114252.920004552
87667.9150002843
88033.2249957498
94916.3349936531
95632.0099886101
105703.135001453
91148.69501585
94104.2999994191
80768.3949852021
99964.3250381349
108284.519988616
92379.4299945353
90369.785007491
90161.6150000967
96610.2799868508
86055.5750195211
98211.2850029222
87877.2750044023
100533.589996804
93353.1449885145
93800.4399959267
93122.3100035004
87102.2899976437
82444.1999860756
103924.845005952
95028.2400059438
81393.800017111
75980.2449454851
93773.0049998214
87810.5800061822
93114.9249956938
95940.4849743418
104370.800001886
94470.0050030681
87650.8000132039
88566.9800056679
97551.7800161173
84252.244978419
90583.9150059195
96495.2999804638
92068.9449840451
83319.2350167753
78665.3899901919
93799.3749999229
97692.5100200312
83979.229999876
91178.1149879389
85062.1450057064
93823.9249992561
83082.5249965719
84188.4850072705
85984.6999909012
84434.1349885397
81613.3300108682
80674.4350109279
95468.3799876012
90094.9999984702
103155.22000781
93614.4899791076
95670.6249962123
89089.3249898516
96447.8200085842
94521.5850167162
103642.289991629
90364.5749963718
111455.030033269
92779.9549812214
94672.6499968672
86419.1949858945
109017.695027076
98150.6750258863
79787.0149687517
95920.2850020638
101346.164995642
88799.8249973741
96132.2200056381
90638.2699925171
103380.440011992
87140.4400025631
96586.2849958948
83544.6450012555
89358.5850196095
91033.1600228414
90591.1699862732
102136.890012066
106416.62501907
77554.3950036882
80650.0599987441
97569.9400096448
96123.3849786764
97880.7399978572
93414.9650098382
96048.5399929874
109060.489980621
86241.1949993352
77077.4599837903
83975.4599970329
86752.1799960383
84937.9199701312
86121.5450046671
89765.5000277204
104058.8000188
90979.6699894121
93975.0800133522
94341.7850282561
90010.7349862028
93037.0449824065
94091.5100046883
87115.6499896883
92885.6349883256
93054.145013288
85990.2000181999
90902.6649968677
89004.4999688296
96300.1550158793
98769.3949932035
97871.1950053188
87804.2700009985
91441.8199907611
100477.379971284
99407.3600196623
109361.379986226
98964.6299775168
97221.7850144116
89977.1799942623
80792.0250128584
85216.6300023813
93437.1000059404
90609.815004945
97183.2250156493
88037.0050055876
75513.379997339
75529.3450060865
94166.6299917614
101924.745026504
80995.7350083494
99487.0999859496
86425.6749805151
92423.3099715316
77927.084981272
92304.004997057
80486.9549994406
89193.8799982015
93562.8500158142
78613.3949956259
84192.9200086445
90548.0550096582
94279.2999966787
92508.1450067664
79497.7100292229
91951.1849851499
109385.910013946
98168.2999767074
99758.3699785281
85675.6449874113
78629.8550157838
87273.3450140659
72565.2649989252
102227.245003895
96972.5000130468
90833.0199723454
87429.5650034024
95560.4150115675
89417.2849917567
93792.8650027413
87786.8299834458
93923.299993776
78453.1150205052
99244.7200182707
102646.720006646
92275.5749801712
91007.8399703173
91942.0299923014
98370.2249965145
84999.2499975629
94219.63000894
91034.550002883
96582.3299948217
86414.2199786678
93105.1750051829
97748.3050019166
88432.5750048995
97773.6699977527
90600.7950005951
95265.6350011083
108991.370013529
95353.5899871596
76711.8899899352
86782.4099972565
93026.0500232903
88064.3349754483
97907.3650099667
91455.3049981968
91396.7650011254
102886.695014748
87365.2450011852
95157.6049908786
92826.9099979336
104814.995008381
88562.2299893898
105296.914981857
92070.2099892938
98341.699992168
99003.3600000383
99971.2999965296
99718.1400042333
93822.68000166
96687.9700054691
106990.250007804
92405.4649806687
96419.2499891006
87116.8350173536
91269.4249940834
86407.2999913331
80781.4000042832
97540.110010252
65427.6300174259
88742.6949918994
73617.4449994464
94529.2000028531
96093.5799916461
96633.3750180163
90339.2099966979
91291.0649888001
103489.724997667
100815.749998616
108773.664985333
83638.2250036805
98642.4749984678
96588.0099851192
93682.3900092354
86230.3050008877
92331.8900181786
107823.105014447
89609.524999308
87972.0199917768
79420.8950064218
92708.7550041178
89559.1600032282
81232.1699771671
82915.4300018568
100238.410001479
120354.654992115
95021.1849787859
82804.4199994105
105360.434988161
99993.1100077092
85473.0699931974
86121.6749911516
87192.0800304374
99481.9050026566
113442.409973473
91067.3650311501
98407.0099850574
100803.620013286
98718.884995085
81701.2249995101
88557.5199897899
108984.900005645
89879.6100003154
91395.3999811649
101698.054997653
92804.4050073664
95324.3850148345
78060.5400016955
98788.7050191332
77913.1199768906
90009.0949860008
98218.5450020647
95626.5600300735
77029.4450036015
84896.6049945267
87903.354997166
98458.1500097102
90425.5950197079
81064.5749788234
85281.1650347135
89128.305004671
97022.3100124409
79536.579995311
97274.0750126669
84221.4700198827
90119.2200092574
80430.3299931444
102709.649999356
106987.309978666
78798.6000014984
99214.5500059181
97196.9949868734
92317.9300205605
104900.560036615
90833.3850009
86246.5349748758
74409.1699980577
85166.59000418
94041.6549939916
84981.920009126
105947.205028769
85501.8050074717
98288.0500232023
80333.7150196726
93406.0049927593
79517.6949857807
100347.459996174
89544.7250049821
95280.0800065582
89583.8699963962
86053.6950035731
88373.1950117724
99336.1400128728
83234.5799985307
75159.3849906989
84501.6500110927
84524.2699910742
85598.6099991911
107418.394996413
94509.7900006007
101382.87500751
84625.3450146888
94485.380005125
102881.690009259
88232.9800151542
80804.909998257
82772.3249985086
80379.8500074719
93043.2700039421
102334.299995062
102923.084988747
97075.5499832315
106348.674995431
86454.0999896387
102104.024977387
90958.945007176
95889.2599989341
82704.4800216724
90733.9900170888
93117.5449872639
75027.6550140653
91441.6950015463
82550.3300056135
88202.6849830336
79702.8549766094
91042.6999885656
88439.0850088371
89577.7150214131
92304.5450021494
97121.6249943065
93872.4599924436
81322.8200153376
104029.219986276
84240.3099837397
113273.715012053
110400.409989745
98620.9150144316
74202.619988166
87035.7499717784
78472.2100002063
83404.154990455
91352.3100164164
94075.5699880961
93971.2350154495
96708.0850112706
88198.1999874084
103429.634998103
80754.554990892
92909.2050197603
94826.0449758965
105892.475005752
91898.4450013268
83490.1800150623
95016.8799899658
86149.025008859
84014.1549831762
83973.4050055208
89295.1449995966
92919.7550022564
89731.7149812401
87841.5050081274
86475.8800016785
105590.770003794
91028.1450164823
101548.289978582
89065.7399944027
86332.4599925329
87207.8199964637
79441.0149946203
82749.675006174
98640.915033894
81265.0600142612
86942.1099969154
91986.3400168853
92870.9499862755
97573.0349832282
93112.7449767684
93949.6049949264
111458.194997183
93904.4299985012
92369.3450135689
82410.9550095871
91267.860014406
89890.8000108296
97762.6300021879
89890.2849928383
84655.0150000528
101307.765016091
94237.0399817406
97268.2100121274
89572.7100187753
97154.8749926225
88130.7049862151
100869.540008851
84149.3099802353
86742.5450028103
97991.0899827393
98369.4750080549
97513.9850140684
95690.1850054809
85390.5800119692
96318.3800096064
85732.7449797645
84708.9849964057
85476.2549807866
90991.2749933375
85483.3099942761
80437.6349965889
87243.0199923713
85593.5849818676
84439.6200074063
86814.6999992542
94692.0749901386
86979.5850050562
98148.4850028759
90661.9849856257
96183.9150077144
98885.8450062721
85647.1350112189
83475.2250065758
99586.6450018512
84760.8849953232
94377.8800037495
98875.9199984278
93174.0649980444
92266.1499820548
85071.4549871091
90609.1250003734
88073.860014795
90970.8600093746
95815.2749894362
82640.9199870335
96082.7599883033
92122.2800151742
101497.815000215
77758.3499677548
95043.4699927996
84731.4050041989
103004.67498793
95673.7150180742
95119.044974649
90936.4200044674
97102.9249903461
89081.0699959781
107083.279992454
100797.885014893
92588.9450157776
100674.65499366
94020.3050018105
91679.5400227715
89110.6750120189
100805.849975141
101113.454988753
92128.0399826924
91449.2549798632
93825.1849885277
105542.329976785
107312.399999335
87320.4649843377
99228.234993615
107903.815026539
75230.2150073526
95704.0700030316
97460.7299838626
98645.5350176264
74885.8450228537
95548.5149788136
102556.419987248
82643.2050174533
103958.935012614
81690.2050002154
90945.9949916305
88599.7999909354
94363.0750139585
104325.224995957
86620.8649810845
86345.7799917751
109171.315016425
80192.2550059911
89897.1799905291
90175.1399971509
85262.829977936
85864.3500139965
105620.049966723
78312.6599922192
84682.3350139332
94739.2950178991
94326.7400133527
96103.7850121928
99604.9549776184
89834.4350200001
85616.5299961841
89655.7150055103
85744.1900110509
96729.1499893384
83790.8349915541
92856.8499930782
91137.2449973909
89396.6149872146
93798.7699859265
94373.9749986199
93358.6949835082
89663.5699957242
101734.730018346
108147.614997367
77764.8900017278
82286.0799853684
81558.8549829533
93894.8300081905
87355.8649801379
84783.1350046917
92366.4499867096
85022.4900076446
101320.450005801
87811.2850056275
103667.169975567
85124.7149763485
75853.7349968221
90363.5549852182
99157.6100225409
94562.3949990275
81496.1249808636
87495.7099980644
89609.1099779559
86203.090021593
88494.0300041393
89246.8700259698
96352.0949954547
87854.4999789518
78521.9399955008
82927.5600001356
89775.3949808539
83324.6750212004
100981.825012502
105419.465027133
97489.2949886736
91285.7899875991
87562.0950060172
99610.5349986615
84437.1900037601
77680.0649963669
100339.6700074
84704.2200034753
85620.4249997482
91770.7399776204
94357.1050146094
92551.370016109
96171.4350233211
100543.610012555
98904.5200053523
86623.5999994492
93826.4799881224
112792.519990968
74951.0850220539
86804.6099759267
102082.540011564
103474.45497843
91501.6949956568
92747.0749884334
111299.694979187
89411.4799973457
83069.9299989043
101820.419980291
78289.5000174814
91415.3999978509
80379.6150047292
81123.9399994542
97616.8350010926
97855.0650191232
107474.490012367
86383.0999958187
85781.9150061902
100658.67501042
93771.5650095558
98211.1349996025
97972.0950075178
88307.3550063068
85801.934994945
88208.1599979431
100998.620026335
96014.874996999
97415.8850217859
89628.7199762014
86117.099983088
91301.0199836364
101351.38998113
96464.6749984869
83855.4899974919
97295.2249846159
96897.5000015904
86268.0250051506
72575.0749697717
82844.9350032364
89709.3950152281
87944.5800124211
83610.6300094768
101747.19002324
87492.9649985197
94772.1350031103
87637.5950069779
92206.9550030474
89790.3099861646
94772.0599888308
87239.4399755689
95282.754986914
92668.4149994518
100347.164988938
83487.7050004364
95166.9599879703
92837.7250223127
84513.2650089712
82956.8249941923
85505.6999957332
79545.6200040826
83977.5900036413
80377.0249912387
105969.89002077
82625.1450032818
96127.2100159385
96261.0199801493
103916.759997086
95574.6799912256
109994.509993648
92215.0399930975
94198.4600065154
88920.150003087
90750.3099862082
85304.48001339
99880.7900148705
106769.790001811
98433.1749850638
82531.7900016122
96279.0800171904
85693.405018985
103108.204983868
86475.8499839841
90943.2149689356
101760.630006611
90319.4899970538
82108.0999970314
68412.1550005459
90709.4299781198
103394.915021091
82203.0199928121
94048.2849766462
81876.6250094807
100502.144991174
81042.6249870568
87057.5900041069
92160.7950073491
94433.3000151203
89611.9149938583
88267.8199901378
87726.6149981628
102907.719995059
65614.9150036429
85420.335014948
89344.819992983
87713.0599981688
87908.9299969003
93187.6249910181
88123.1950197517
101525.925005198
98613.7299772989
81896.4200018114
95113.4049826743
106332.369985389
87231.3649952491
100360.794973439
96985.0449953964
90234.4450074964
88218.9900191373
83456.3049739534
92749.585025458
92277.6550041676
80390.6449838784
84282.5250044068
87934.2899885357
89926.1950008938
81567.6949953919
92818.9300028485
100146.35001368
90983.9199778988
95046.8000077211
93667.4650041302
97987.2700097698
81770.2150038496
99272.0200021027
102049.154984157
89009.5050171842
105175.380002251
76629.2250084611
82094.6550169497
89603.0149693154
97864.6800111664
94611.7800015196
88929.0849968576
87395.3149814725
80869.4349898348
96288.3450061112
104311.914991738
85576.154983976
79257.8099930782
104168.344952073
85864.9750016885
96258.8550132602
95958.8949879175
94924.0699974967
86291.8550106924
105343.924994426
80710.9799918249
88331.4649984428
98605.6449927151
95719.0999902982
92964.8500090904
96925.4550068676
100505.729997485
90973.7900359303
101575.79003352
103449.845011313
91504.7100043244
97871.8750090383
104754.550000747
92103.7899885623
98535.5699896364
96398.5200008162
81725.9049871349
102822.489995169
91991.7850071606
103526.389993708
86592.7699986317
86954.0199928595
97012.6800095164
86664.030026125
111803.399991649
93672.7200038132
89633.5900094862
95024.0149933384
77698.5099957226
89007.0649797756
86459.8199963947
100397.004997637
102958.555019944
94170.824999448
105915.714999165
109750.914985751
99540.1949753357
82685.3100189903
97406.1300021474
99642.0549992563
100148.810001662
85883.7199864836
103651.425009836
87833.450026252
87715.3849943502
83537.5249913788
77538.1299986819
96422.225017
91348.9299868424
94118.8549981073
77030.1849626633
79986.4499963176
90338.649983609
83375.6550029164
82087.6699989359
90132.9849972113
85548.5499857652
103525.829982219
78418.6549993672
95692.9499946409
88032.9000033701
99451.1899858037
88744.3100078566
94896.5049906856
102957.040020445
90631.4849902044
89116.0299886269
101086.799982829
93018.0550211513
89150.0850020291
85992.8500196915
113805.550004946
99993.1400254543
94140.715006934
92896.7549827448
94918.5349899048
79297.4300003095
93164.6200260426
83923.9450018656
89155.6599821766
94756.5999912151
77298.395029092
82408.4450081133
80082.6399855517
90040.0150115435
110361.135012959
99655.1549975906
98251.9050171414
90857.0800017405
79939.4850043811
72212.8800357378
95197.5999929616
95220.6299890676
85874.9449960976
102561.859991953
95605.3899859682
90139.5650084792
92917.5199940502
100103.789974318
100594.359991581
81782.9749974258
103213.199992953
96956.3400061679
90658.7100150202
91655.6449966762
104677.005012647
78777.4549986084
90771.2999859168
103039.409987071
96293.2449962955
98020.9400115117
95879.080001846
93597.8949997218
79869.0550028397
80073.759981846
81114.3549943521
95233.1649906749
78134.5899930459
101564.11501902
89022.3399994212
86538.5799925171
81818.3799781777
80884.5599958256
94055.9849901982
106912.400018431
98300.9299860643
99459.9249967587
99658.4750071921
88390.3650090125
101268.179973345
102862.115003281
106253.185004573
90819.3249968986
92634.1550105569
79703.3100095792
85037.1949906536
87679.4400166913
98855.5450210383
87957.7100024864
92597.8200169261
114750.960011452
98826.1849983577
100699.659988774
70974.2049947846
111949.320010396
96641.5150100349
90904.1549812918
104367.484972464
90129.100004465
88856.9299779884
77119.0349871681
100358.939988576
94731.8549820293
86783.3200122455
104635.999999528
86518.2350017454
87249.5849664147
93445.975004766
99458.4350146823
92687.1800117398
79748.8099965386
103932.389988615
103819.019987439
78749.6749951968
90166.0950176572
100507.870012756
93151.3900191055
98918.3199910987
91035.5399723242
95087.0899917707
74546.684989007
77893.4899919056
92259.3300102579
101645.649984329
99264.2599873978
93799.8150065704
90868.8199992827
108197.975004973
76699.860000603
101603.029995827
90572.744983197
88489.8149987638
86499.1199803678
74593.4549800415
101501.204996979
101160.919984547
96917.0199779484
87122.6450086506
80645.9249935206
99653.4599884773
94514.5949991306
109916.405007382
95748.1800198427
91206.1050046132
99875.2750081675
88119.1099950303
101321.285000417
90993.5250135595
95278.6599901494
98014.2550142638
87202.604990527
95592.9400055364
88034.0999818796
80085.0250109607
74895.6049976542
88517.4949965887
86412.8000146364
94649.764988171
82191.5550192533
81469.984993899
86686.2850078537
97756.2449954848
88913.844978695
92626.6649916806
86555.1000024412
88293.3149906306
85083.3149887629
75100.4849861502
85887.4700057156
87116.6699936224
101402.465016008
99976.1400109937
94113.1699913475
88423.854986714
96037.1200094606
93963.0000233692
89727.1450049564
90076.5849865469
93113.0799819846
95151.4949901662
82671.9450156564
96820.8650244142
86168.8899800189
102800.474985233
90858.2100016625
90302.4350117522
82637.4699854909
83227.8249966539
86379.6399956647
87702.074983714
87181.7900033674
92084.5199913365
107257.304991984
84180.7300021504
90718.7700042667
112453.114992407
99324.1849949094
96686.3300058272
93641.444985329
84115.3350097327
91061.4699881399
84648.2149833052
91495.8900139103
76035.1300182092
94059.6099988543
105446.285015264
98718.5900115439
81009.2199973318
96513.8650049397
84872.4599954224
94816.835018256
78341.2200248215
102432.609985796
94063.4850047261
90608.244990741
82838.8100008628
84760.645007432
93743.0600145713
82420.3899897984
90085.1849984506
93336.2550116765
87712.5999979803
95175.8149912592
82159.1650027988
85068.2149896898
93556.2449973384
92716.9050179383
83288.8699871411
83339.0999903617
90017.0699928699
95021.4000184408
89984.5150037296
86524.1050241936
97781.2150029285
74401.9900195774
87977.2500033539
82251.465006416
95719.0949780188
95119.7150085414
80780.744994972
98353.6000129539
96757.2099745797
104689.545005378
86411.0850065185
93872.3249790437
87122.4650066571
91057.1799969967
98746.3750149957
107664.999956948
79393.0149944159
88202.3599967045
97592.6200122995
105630.935024206
74346.2399542418
93691.7749890839
80989.1099999733
102571.809997259
89062.7750138233
95361.5449898395
96867.9649860298
101896.849991566
89482.6999841032
99685.264976665
87893.5850006775
79006.5699950635
94651.9449834069
101333.620017807
91257.2400091368
93718.1300121469
94535.0400000788
94378.859965845
96075.1099970462
97499.6950005043
77842.3250117495
92059.3400350308
87460.8950084503
100063.465011505
99117.0300124689
82485.6849827407
88071.3900013472
94049.4349821763
99093.4299892074
82754.3149807237
94337.3300131824
92941.0300094109
77341.3449948144
87949.9850138699
94622.1250133107
109126.119981478
91966.2749938634
88570.3299946511
89984.8950316788
102005.010025294
84442.0250010909
68169.7949679901
88946.2450032333
104186.485023318
106407.555012751
90356.6049942684
90800.3600084833
87693.1199860542
88222.0250081155
89867.3850035577
94267.9449848965
97614.3849931153
93065.6249774606
96337.3899965707
89169.8600029934
100918.099971926
97865.7599860472
79141.5299973315
86901.8299942201
98912.7300159566
91686.8099894936
92299.3550063688
95173.304997797
80470.7899910608
88779.0399894512
93204.4399934824
100442.284984284
93132.7650043967
88390.0449993247
94401.3299965956
98615.9500081576
89035.3200128173
92305.8450103556
75541.835000547
94942.165015299
92225.9300013816
94929.1099807059
99622.5599878944
82326.969978654
100862.559993421
93150.130007854
99059.5950032219
94961.7299686468
103108.08500914
102885.039978322
88775.0700161245
76441.9950247472
96997.6199897125
103759.345012405
83355.0100130833
104301.545017873
89994.2700176532
93021.0649976734
69804.335000265
88868.5000052031
86439.0650033492
103704.370000288
91144.0150017754
106243.835009152
94715.5900032885
81270.7699952456
85374.6699860051
93079.7650006979
90330.6749990084
90126.5249867059
80584.1099968902
87614.0049820207
90931.1050065457
84051.9499850548
76265.6350061831
86929.7650145918
107352.424998462
91868.1050044897
92693.7249938209
83009.2899843883
84103.2600088215
84800.7599882383
100319.70501681
103949.509996391
92275.0100054262
94401.6249944034
90019.9799960201
73564.9449974897
80351.2549894305
89189.534999705
101607.195004466
104296.054993361
110930.399990399
88383.1250048713
82192.9100130451
82214.8700024831
99930.5049998553
78598.8499989288
101181.715030629
107631.844996677
89723.4850056161
89102.0650038442
72959.3149981902
90013.0899952722
99377.4600054465
106470.685008447
91202.5099694366
90170.5100017515
98088.9150341824
89373.3700146211
91537.2149931029
88137.0499794373
90260.249992211
101271.964998697
102568.779993926
92067.5849988106
80713.5649962088
107833.214990676
110730.324994926
86562.5749878788
94050.729997396
92583.4899906643
101060.08999056
91604.6100080136
104010.569984444
95868.5049989084
81688.2300141868
83249.3799721313
92039.7299884066
92650.2600129485
87469.9749924473
88395.8399895048
102109.419990278
96391.6400100758
86972.0500113904
80723.1350120269
81174.4150052708
86006.5799962029
95776.1449807053
87312.3650180949
95419.3000009973
80711.9300345779
76485.1150065136
96113.305002608
86655.1449975483
105138.884985049
82668.0750090128
98919.9500143137
98098.8249970684
86251.8350001588
88257.9500128843
94133.335003462
84128.8799918091
116068.289997763
97911.0700290966
93571.5149946704
87410.9999901846
106638.310004744
81706.3250161158
91943.949992592
92586.9649966313
88488.0400104033
81762.6999925212
89507.8700041057
84238.1250021185
91772.799990935
98690.7449887139
91943.3150084689
76362.2300022174
103217.199986189
95978.7200008067
83802.5700014749
75312.5850023403
104683.269977198
85425.7350046695
96820.3050065287
82116.5399972176
95074.6499963485
76316.4699999348
87374.755003969
92501.2500158597
91276.4399878561
108436.760008654
79268.2199927506
99984.7700147113
85640.4299916954
86033.754993897
90909.9349951805
98974.5650057194
103480.844991763
112245.244997252
108140.52499917
96470.5400147404
99137.4199872504
85916.0100167755
79425.1649969602
83205.295006465
89312.3299917899
99298.9799699349
80562.1900045722
108780.27000158
105027.684972952
95593.9649907012
90690.3850081761
109387.720002508
104076.069998677
95885.4600056913
87392.7199971608
94702.5500440723
101718.464987083
93806.3350030062
77493.2599850814
74459.2800249045
101659.619969262
116009.169980633
100641.009991029
91760.2300064622
94738.7499853482
91635.2250043607
87668.4849802121
101392.509990357
93727.6300029579
86687.4649944359
84209.6799738997
96167.6149946702
95917.1949966797
84297.6400032976
83829.294997768
92428.5149811746
90389.6200117965
90741.3600154267
105986.574979261
101579.540003833
88369.5300029361
111388.224992072
92476.0000084192
105344.235005269
88816.9999906805
88161.4299985926
88710.6250054236
89167.7650023543
75508.9550118251
86621.0549896337
99000.874970048
95773.4199919106
96727.5600239032
69182.009979769
88974.9699970015
98405.3249628693
96219.8649817909
88849.0350031133
93997.8850366431
87437.2550245041
105108.375014944
89274.6900008719
97016.7150045005
101962.470004758
95211.0049876728
91617.0300090505
92687.9249987177
90967.614996545
74802.4699968633
86466.9300024986
109321.930003904
85195.2349998911
90907.2599958878
91106.954985657
101683.894979592
96051.0700020635
96365.955007792
80063.8949923213
107350.279986735
92255.6199944604
100058.454983829
88374.9600162553
89850.7799932061
94470.2899972533
94145.815002642
79027.7199918688
98460.2099930281
75804.9649985472
120572.414998033
92158.0350048544
87644.8850081762
101055.775009951
84093.5950063574
92817.4200113016
88048.064992651
88000.1650005443
86986.5800276448
87849.645009021
88100.6749895297
87112.5249973919
95270.0900044813
81919.0399938763
90041.5350065435
90471.850014589
92882.4600156309
101603.23999868
89305.7950152069
91170.5550028445
93789.8100065568
89456.2800208303
97802.3450104556
91717.1050129354
92591.5549972034
83451.4699995238
88685.7250005649
85275.6350180747
90204.4800129938
83961.249988425
93943.5350127426
104469.790005169
73709.7149994186
87629.2950199759
97408.624992244
86333.8049836107
88785.3900054365
101616.33500193
89189.5949942701
107343.40002727
80977.3449984859
94689.4499945483
89300.9599867287
100425.769984127
83741.2249833321
79954.5450028919
85179.7949992949
88620.5850041819
104446.694983741
97471.2699837942
85291.1999896589
102943.93002817
108551.014973417
87500.4799993998
88825.3799819337
91928.0699761792
84683.1250014636
88661.9399641787
84474.8850041039
90637.5650029939
95981.5749969837
88882.2300199148
82256.4550172096
77435.8600126418
83113.8600082351
90557.0950059165
98060.8900066897
106137.124981496
83520.3849946796
97442.9550069026
80204.7300217622
95232.3049929291
83595.940006028
97817.3649983597
95951.5099899547
93850.9599810783
93275.6649935069
93760.5849915277
91169.4250015747
93420.1449971772
90355.9849980434
81612.6250070704
88753.355013976
98136.4949916373
83681.6449869018
97959.8799961385
88422.9550046647
81912.6299947945
89965.0499915299
82053.7049927781
96173.439995368
95962.1299825187
91767.4500047573
104567.599979838
84490.2250097766
68817.1949624734
104406.079999212
100371.374988385
98056.1500202723
89330.9500091314
90600.8800044683
103476.959998968
87363.0850124058
92336.249991426
92108.3550070776
91750.4099932341
85055.7500137841
98698.4099905058
94051.4949862026
82435.5549992957
82701.6100126707
88324.1750036875
102215.385035408
87792.795017472
87256.560015908
93368.749994315
92441.8850017206
84425.7999975089
85333.7450180552
86708.7549829685
88038.9949957549
90102.2150147778
100877.919979432
82432.8100033361
108664.954992497
90711.4900158029
90935.1600003096
93424.9550099529
88597.5099935773
96901.9099816738
98231.595010786
89438.074998003
111053.884993665
82655.3999870029
99808.7799945022
96709.4799707175
104530.880032139
99687.2750040182
98922.3900150548
104567.470009479
99354.9450053371
99470.1100006102
86914.8649991327
92337.779992525
95736.1100038944
87811.2349755471
99571.3700018855
97414.2349929559
96724.9950023965
98008.0250124344
80485.4050014534
92649.6000054909
88519.2199845707
96842.0950117081
76193.8200063866
100247.369997852
89910.0849907335
78629.4349923583
88344.9949936524
100274.265009268
80022.2749913077
85889.1699999465
94809.7499946099
103427.870000641
85624.2599984889
90341.1549969878
84233.0700064906
80799.1599884601
106830.00000103
93583.5850017814
86676.6049901861
97157.2800085176
81037.7850195987
102705.704992284
87322.7399993672
81759.564991445
88318.7200021384
96218.009984868
88493.5650164967
89438.7799845339
102661.924991489
96317.3800130477
99477.1249831767
88112.1000141031
82235.2500041428
100811.374994227
88711.450004718
80304.6100121845
93403.4799860111
94135.5550102522
103899.119993234
93708.0749923163
93437.2849926827
96832.7400165171
89362.2249794814
84748.6600012335
85977.0549948108
106682.619986606
118496.724999808
104116.275018804
102450.880002036
94447.5200191875
104199.050017589
87318.0749970909
97476.3499874499
88645.2249991914
91251.515001179
98393.6949914151
91323.9650212249
90879.110007005
83237.705014789
82711.7400254674
87213.9699927121
98150.3249879372
104912.799975704
100124.749982336
111041.000009929
103961.280001725
96364.0949935307
98650.669997477
91691.3250071374
94114.3899898462
93226.9450188535
78731.6699882806
95033.9549886427
87866.6500129061
85921.695006107
82996.3999953814
97903.0650065728
83806.974985193
100520.959983727
93377.9949828268
76382.5499884493
98589.6350070471
86162.8449895277
99920.775000813
92300.3599992795
108164.604987971
90232.4350034694
97375.034985095
87874.8700076297
85939.339995049
88914.6000118065
96079.3800110852
84936.9000234343
101702.429970258
107511.350004136
97686.7499921411
96112.1750171597
90078.809993805
99377.4500231066
81334.1300126619
92976.1949866616
93020.8349900064
94580.4300237978
102366.050007404
84987.7350112448
113345.909982936
98731.3299993109
95510.8250065969
86157.1250061125
93692.6049991287
92621.6749948686
89740.9449966793
75315.5350030652
81484.1849904786
97041.2399923879
98936.2150246947
98609.1950171569
99567.7299937531
95086.3900170189
88364.0400232876
92914.6499874291
95213.4599942628
101988.314991879
108777.819987732
107225.915038429
90265.8050133104
102996.065014227
86038.1900180043
89753.2399716213
106920.375009544
99099.9900039875
84007.6900220659
87356.0199918849
82949.3249809223
86015.9700109692
97362.9299940465
73627.3999906541
90358.4850170634
89601.5600019064
97471.4500079763
81014.9200076536
101377.980009271
84086.1699996061
97125.8150100432
96394.5950006004
89138.9900030766
83978.8299908219
92045.8449909848
73532.4599783785
97261.9699803151
94573.9000110924
96326.8150083307
88124.1600050891
84323.3099755947
90813.8049777944
84924.5799901512
88555.860004917
87070.4850111514
82543.7549925104
89888.5099978631
101961.064983926
96613.2350262183
112118.640006565
92858.3500214025
105955.949989018
104400.215016057
86196.690010817
89059.3300242359
87461.6099887805
96334.9650246444
98864.7550125594
99916.2099976274
88746.9849812018
92967.8699955811
101583.194983942
89031.4050035533
83713.4150082177
81457.3799881717
82636.5200103027
96528.2099866832
91664.069996816
106874.774993084
104686.66499953
96442.7649999249
95609.6300001343
97826.0950005149
91506.6050111552
96165.1350265679
83518.945015223
79965.8449900655
91153.215001591
86564.9649820386
90200.8999928234
101502.544987109
104893.395003061
97403.604999372
81577.6300123626
102502.104998854
97597.6200242551
103743.684986066
87263.3149933471
89738.9049860647
76426.5249787337
89760.390009827
84921.3799827183
86790.4549903037
87611.5300034596
97573.9399796701
83153.2300111956
97847.5950124144
89570.1799819998
85949.7499878658
97239.8250141834
92859.7999940641
84946.6300024807
88025.6700090043
94152.6449911187
83322.8350022504
101814.184992314
88242.7649988094
97946.5700120218
89083.3449777248
95680.6300057707
98483.7699824932
88012.1600020207
97716.9850015637
105713.890028336
97828.3400155096
93594.3000117553
89485.9500052527
89765.8949828767
83964.6250010378
86092.5650183314
69458.8899820906
98529.5650069356
99685.2850167282
94349.0799809344
81454.3350005666
99355.5199845895
83894.5899986721
104636.45498585
83841.044997351
102920.910003851
105307.404990663
85567.2399937178
106182.884985514
91578.8100105485
83928.4799921725
100341.969988324
96720.3250014573
95784.3650119987
90622.3550098379
111980.315019609
89014.0549897027
72562.7799805462
83991.9449935756
99998.4149934294
94253.9750217207
92510.390009117
85853.8700142622
97290.26999383
87681.0500178565
82455.3150198105
88793.650004966
92636.7349924514
102397.520005446
84965.9500029425
78381.1799919676
95559.334999509
82356.474970219
92878.0750272106
100114.784997836
87510.4249887024
89628.9699638361
99572.4400014138
77543.0549971855
106926.765019552
93743.1200108999
91064.4099973904
93029.1350108363
95790.0350031349
95786.3250014515
94850.0299825397
90120.2099985465
100172.625002049
87402.6649703307
98224.9249914198
96263.2899871089
93652.7800158203
83377.6399996374
89048.0300053431
85051.4600061784
92009.0049968564
90717.2750036022
100600.089983382
102256.049996488
81834.2100216432
80019.2700176189
86740.3449844002
94193.9000112314
96224.3999847347
82676.2600077593
80212.9350249003
98717.5049949647
90317.5950042939
89032.1850220198
86664.075022705
93775.2150169733
84123.4649958031
87682.6050015818
87308.1649940558
105918.379996995
86228.6499933777
79740.9499799872
77352.004998693
99792.6099842658
86256.1649967504
95844.984974874
86897.3100019501
93393.9449822971
100508.649986748
94381.9100079692
85294.9200019802
84362.7649751967
97476.3950031043
104122.814994578
106786.845001963
91151.8549973398
90175.6500075501
90867.6999869027
82917.7649893744
83788.0800225716
101216.874995883
104045.889978705
95706.7050278677
83525.6150220926
91367.4299943756
106969.150012809
81292.1800052051
73718.200007876
98932.805014283
86120.3400261945
86403.7449900502
83454.2249916525
78899.1599867283
103374.840005521
89036.1150119025
87221.4500092892
97375.3349926683
80945.1699959539
87656.5650060546
103621.039993773
107091.030015855
104361.370000602
97796.6950007014
90024.8850126584
88439.8750031936
75473.2899898278
81161.2550025291
93061.9400077005
97374.1949828099
79206.6599989424
89518.3800163933
112107.130008569
93293.2649740872
87527.9200005618
96424.2299957728
96858.484988589
90374.289998339
93968.4400083576
91137.3850015205
81504.279987364
104843.910004805
95797.8150199896
92923.7749992863
82768.4450227368
91154.8849939705
99932.264991144
90397.1699990019
97971.9399842548
92144.6399905979
89547.6199874928
87713.4549961119
83339.0200145736
95849.154987948
108709.914992006
95958.944996282
76534.1799812042
85290.1849969047
108462.155003854
98954.8550279702
93612.1100059499
95528.00999982
91735.9199837141
86352.4550019252
93164.0649885096
90607.2649930476
96148.3850032764
81980.8299975439
94072.6949908725
102065.634990665
93317.2649994096
88350.6450207323
89364.3450079588
79548.979993408
100612.130004598
97640.2099663207
89141.0300014773
92231.7449936231
100514.455017104
88679.4800077755
81324.8449753448
83357.5499967909
93051.6199844194
88506.094988795
75233.5299857408
86720.1450089439
81360.6700058391
87755.3050195514
112517.310021664
80377.5349978447
93619.97999935
90091.8599895797
102577.790007712
91590.5100199214
95568.8299997323
85268.4400028002
94718.5800047866
90612.2000258341
87693.0149916006
76275.794997395
77851.4050128834
93344.9450099718
104403.290003
99695.8649845195
87381.6449874234
85631.1950147028
90268.3549972163
102336.420021115
101993.855007583
81932.774991523
91115.0050350573
94436.7249855105
87780.7899972127
101436.559999176
96195.5649843473
97099.370021167
95787.6400161936
95668.8449972595
85436.5800323416
92014.1500493202
85535.8699975761
78804.1149713449
78632.5149927518
70258.3150044654
95886.6650102859
96308.7200274008
95471.7349738
88216.5549980032
94550.6650011
104748.425015703
96811.4499872142
87107.3549995505
91328.3249847512
80836.7300195234
90095.7399901797
75109.8299998529
89721.7199950579
105312.099999681
96300.2249847478
86325.5600027237
87751.1650122402
92988.7250120075
95041.5999938642
80174.8449960517
94061.6449875091
92866.1700017962
109313.679985434
85705.004986845
79912.1350025462
89972.1500072889
90659.6849944335
82597.7999706765
89241.3149843292
82905.2099804759
96959.0999814868
92754.6550038696
83566.9900175268
94356.1050099872
92968.3450154091
107958.904986679
86268.440001275
81498.495030111
87691.954991163
82441.9949758172
83315.3499988419
83869.9799894399
93738.7500086107
82318.0550078535
102197.405002952
97508.8399799952
97906.2750155763
79522.6299779169
89793.3499956719
85725.3400081615
99412.7750210114
110539.474994892
90207.9999996888
116934.11500694
87034.2600199811
85928.8600184518
81988.0900024374
85158.8700137963
99476.0700063894
91064.6700134737
98931.8449966651
98317.8750109888
87761.7700100318
82347.2249896142
84486.480013723
95717.3000052516
94716.6799985375
92485.3949887385
75363.4300029692
80883.1799744152
95022.3049935773
91086.4649983908
90892.1150201334
91987.3250010844
84852.0950073647
104717.280013513
84298.3850104016
90624.4099990989
84617.2599987889
83685.5399997285
84881.910003024
106779.175015911
87494.3949953741
100362.685027217
94603.3200098174
92343.075023809
92993.6700040679
83908.5150036965
101211.420005254
78356.8999829008
85703.6949869615
97945.8199824582
95601.2949969302
87923.369985138
91739.0849943006
104146.470016489
93284.435002746
95368.0349944484
93467.9650277245
93827.3600262732
95987.5500052996
79558.7750193087
90285.9800107258
86998.4850174281
80975.7449993461
82322.1450088288
81102.8300096311
80834.5950167894
84135.3600021187
92888.0749684997
97839.130010591
89884.2450070418
88336.3099841541
94703.254990964
80047.0700128254
76687.6600089631
96038.0100040441
90627.4650072324
86695.8100157228
107855.275009964
91098.2549842773
82940.1399894101
82743.8450013776
83785.6500108537
87944.2200023517
85712.8599825333
94073.7749853261
87432.7499844483
100343.815014059
103807.870002219
86809.8350025006
98514.8949877785
89373.2500171077
90222.4449934821
92121.7400024866
106849.870011182
89251.2499830401
100438.875007047
102242.495022538
82375.9750235554
90497.1299904814
94234.6149781083
87565.5700059281
103772.109991252
86602.4899840335
87816.4199935018
83264.6499932364
90118.8250326948
101350.20502437
88364.1500078648
99754.2050044975
105914.404982994
101750.925002236
79105.7099767675
92699.6400062072
87534.5900187497
87923.749986544
96660.7450215986
82581.0450028677
96581.3300006826
89990.1400181675
85649.0799740104
89638.0350278248
94122.4900277642
82492.9150203232
99031.5400075886
84483.9949789803
95827.1700123367
101227.045029272
90662.7800240304
95350.5699823389
112431.800007279
91871.3849907336
78823.2550027378
86557.0050087031
98382.070012203
87509.0899913159
86203.2600315602
88775.8300271619
96327.9900019903
105964.840021961
99445.6100198121
84828.5000028711
93376.1449883699
97879.5550045792
103436.135015161
102001.800000661
105917.104988076
101780.630008061
78046.3099963162
103181.264974621
81919.5899833486
88344.3850056067
89183.4850219858
88779.3450177694
89765.4100062971
88750.3949941858
90663.4999804507
100580.069983695
99790.7549757458
85059.4300018307
91984.704976151
98017.4050260394
97357.2100067049
103939.489992288
93000.970010012
90265.1849892136
87929.6849740573
91578.9999770539
99095.2150073668
89484.5700129295
84126.6549902225
99381.0049929596
103291.955001316
93009.4099982516
86608.1549930873
96032.0850050027
96877.0299936654
103354.160009996
99331.4999959797
88435.2049977998
88838.2500091073
85737.9099882193
86288.710002451
89641.3600100573
92781.5399902374
87641.4800014253
76934.5499964508
95764.9649968323
101072.530005622
76302.945018763
105693.724982041
88982.2299874942
91837.5749899182
84081.4499976349
77911.2199848905
92651.4450151973
102425.065010515
106824.07500364
96398.0350026599
95093.8699963874
81314.4849851026
90144.6749962926
93578.3099631496
97466.6750174122
96785.8849948536
91859.6250140916
86016.2149835606
85964.7949985637
91100.4000126924
89534.054994824
103015.18498714
95192.7299898817
96827.834987811
81856.6149835276
106097.199993143
95534.9250044257
96731.1049995545
85823.4050114051
113748.990007192
88773.8200045999
91404.9249957591
80860.8100050588
88346.1450026667
107559.580009006
98921.1399998945
101230.089961393
87553.9950080528
85211.7949916074
85509.9899985868
94102.7499959664
88849.0550285197
98734.1249913794
80386.309995553
85611.2900285587
93728.2299977029
91001.2199936377
90742.2049778654
82743.3249948607
86516.0250188389
102132.904992685
99513.6800261673
83880.0199934575
87501.8399917432
94698.4649970981
95152.4549882807
81502.4849977812
84463.3550123235
96209.520016604
85204.2649924857
92722.5650108357
91816.5699805212
89176.9899971233
94841.0200073722
103597.454994197
85612.6550006031
73243.9850026596
93178.0550093199
72472.3650053946
84376.0699948436
93554.5600203786
102746.775012321
114005.554993608
92319.7149810917
96408.3250065213
80481.7199991734
93840.40001627
81442.4999988367
91806.5350034464
92954.0250185858
92131.1750085532
83013.9349770613
110865.664984562
94077.6900011052
84809.0000094394
94688.5749973918
91146.3949974587
97767.2699918836
111146.934996607
88307.7999909794
83957.3700248263
86395.5599852647
94851.9999890182
90820.6299924299
101149.670015822
96644.6899849888
102594.474972537
93515.2200143783
93213.3150032229
94987.1799932718
90629.6000141209
80581.7300191997
79136.7400075059
87655.330000692
99236.8200029557
92876.9250154315
93330.9849976727
84579.5399953929
92041.8299972022
97071.7750065565
86433.0799995203
82542.6850028216
88493.1050125443
90026.1549864202
94160.0749777768
93993.9600125714
100375.900016449
85532.3550085258
86209.0600200939
102032.09499983
95995.2449944841
92254.1799924175
99700.5599867761
101180.999985556
95752.0200089411
89177.8700036677
110055.449988306
84350.0149969002
97617.1150144007
89504.9500037009
99626.9049856244
102596.765005478
83141.9350132591
81975.2549748914
87415.9399926398
95648.4799985521
84446.3049965978
108535.194989977
83411.7949969951
109507.495004236
91917.7849905733
101326.644993299
90182.280013047
80489.8900178516
119160.220000237
93018.559998633
89211.9950112997
86326.1050046734
103475.569983379
98349.1700170269
98931.9499790176
94072.3400012596
83468.0649970712
86558.1049772504
90311.3300007536
81389.0050002569
95898.119995004
99466.2599785014
98845.7900062401
91747.6799908716
89990.9800181123
95417.2699973474
92224.9399865859
92294.3999904178
100263.804989022
100772.505012182
97111.4050129302
99016.4199962773
86764.2299984489
88448.0400223001
83290.3200003856
88188.9500171926
87146.9600010768
82858.0500209043
101402.404995772
85627.5150034354
96220.1950027747
82892.8449964744
90230.2600063579
89879.6300216626
80113.3549994221
100791.114988838
93058.1599900711
88517.5400096787
91089.3349915151
99466.9849765914
93829.2299840366
85861.7149916107
111287.385007649
97927.444991482
79988.079988923
80808.3400129485
84477.5699751893
82393.5949991024
91039.0250250174
91578.5499874033
89967.2700021476
86780.0399860975
71901.9449923636
103825.229984661
91220.1599986762
87824.6899879377
85574.7200200755
87953.5649915336
91470.8100017679
99243.02499052
80975.1550264858
86022.8850158046
79876.7600121293
108694.729981991
87684.9100154588
88802.6649887176
86061.7350121784
87042.2300131894
95746.1949808477
85210.6850066013
91738.4849750288
81473.515007123
86233.6450160349
95250.064993761
86183.3049952802
92447.0449982239
85446.4799897279
102931.73998813
84904.8749847176
92037.114994884
92914.5599947117
91049.9400029397
76401.6950028003
82764.4849861364
112539.520028591
85688.7549824789
84035.5799877414
92698.3400055601
83026.5000118948
107043.349994537
78042.8749952069
95447.7950214579
75203.9299957589
83035.3400052027
68121.4700235141
106224.679989404
88122.3149998687
88098.4699910858
98965.5150215384
87147.0299914539
88617.6849903619
109649.960003976
81599.264985911
87797.4500041991
102193.580007183
97249.7949719062
89262.6599806431
96972.1100018437
87372.4900070086
79772.5050085994
89767.5849867441
88904.7600147152
96497.2449923137
99319.5349949104
96108.2600155401
101249.760026643
95332.3349781273
101285.074983669
87916.8850144809
92024.7549899156
89083.9350032765
84473.674987711
82215.4699919308
92097.364998218
90115.1900002137
95144.5899921833
91541.0149929025
86489.6949883686
87874.0599909672
85224.4950054882
89366.7000267715
79897.4849952563
101843.655003844
82560.5300029134
84135.6350059631
93452.1449909108
97150.8500072959
90789.4650163162
94568.4050000409
93022.609990566
78760.2850066862
86388.940009519
70447.1250059592
89724.5250126895
92904.5550144389
88469.4500257274
94865.9049993131
101806.080000789
86513.2900116015
90408.3849815273
90240.5900019034
102832.735002263
84291.4799936239
96290.785005977
81713.0799976581
97365.4500163482
82042.5300012107
96811.0400174124
107115.365013651
87565.1549864253
85916.2149906063
90749.5900016894
105866.494986929
98730.8499956726
111750.224989618
85401.4749979681
89375.8449996466
99733.6850053782
84168.750013882
94877.4299915099
88665.7949938585
84332.6000092025
86148.7600024385
83464.5600089931
98556.7000039617
83326.889999488
86436.4700052103
93518.8749890153
93185.4349965917
90752.319989897
93176.1100076874
85840.320017448
95137.0600127907
79985.7800150906
99836.5600164857
96516.9349951342
88060.8949795511
93881.5450066689
86712.6999836523
96064.349995503
74029.080001091
90221.5299885452
75400.9200093928
86346.3299880605
82536.9850172071
93239.0749899554
94731.8450114934
92392.6650039671
83783.1349987242
80603.1699909188
91694.4049941279
80512.6449887223
83380.3299917587
79762.0949861854
94919.3999931796
100943.694969617
100286.725000501
86098.6800204227
92205.9649923125
98780.3600051434
96555.2650113746
101451.795005806
107736.285027118
95983.7350286252
96194.8600129009
98171.61500892
88497.9650243205
98152.7300098178
88282.0900154819
94019.0899825128
84107.6449833367
95301.8849768612
99893.8100157475
84288.7999978369
91856.2949878397
99037.5850081711
94762.2499931295
86401.5299944263
83223.2450034915
70925.2500070615
97253.1599782958
99053.6250162153
95860.8949909623
99938.5950228887
92779.8900012791
104838.885004202
98698.2450083215
100783.189989697
89329.7349973043
81554.730002086
89523.7200129323
90813.8949875775
101786.575002494
89688.2449985077
96857.9700077121
93433.5450067904
95237.1800261703
94576.2500151222
77389.5249994673
87068.2200084443
84712.6399951781
98523.4899913419
79478.9399981212
102599.030009271
108448.49999734
96753.1300132267
97399.0300101576
84831.1700283048
77267.6500073104
91923.5499980623
92025.7100051037
88991.5999685706
97748.0700036237
88729.0949792133
89452.9799940938
86891.3699710699
87269.7399834785
97796.2950104315
91709.6249916475
95811.6550013511
93150.4349937935
98612.3650046436
99788.6450004401
92797.7199931592
91205.8800099243
104675.544985085
84821.865020579
90447.9949969308
95978.2449578921
88774.204995642
84439.3199905388
87703.6150150901
95962.0149883797
96286.4300060841
85553.1399910296
85973.2700069179
86114.8850092147
97442.3450017864
93558.554992573
88803.9299983747
110602.634992863
86341.4349850029
85609.1750230893
102404.524995566
80729.7500130241
103868.229989055
101266.270014852
94982.4150107708
109030.444979828
101956.49499437
91105.5050080006
89790.244985834
102800.65502153
94220.3449905518
97732.9000163416
90227.9150167751
92098.0499985695
96197.889998631
96957.6350033995
99681.7650023587
96155.7399847857
93839.7999940687
79766.6449927557
93425.1800265228
93404.2349918621
90731.8900046098
94647.3199976578
86149.8999701719
98472.4099989668
93928.9050152902
100367.735008263
97787.7800143223
94895.1199900105
97373.9999987175
88406.0949926948
68914.599990615
85975.634991109
112398.079997999
95149.5650088338
92521.2950127582
83046.504982906
89186.4899711723
76101.6499899756
93760.6999827839
89965.190001172
83413.2400074075
94234.6449926287
100067.034984167
80280.2099622188
99621.4900027246
90915.0999850729
92901.3849983937
81534.4350002696
88741.0550113667
84902.9900159786
104679.749985286
94429.6699977622
83512.4249965472
93867.2149936989
91066.2450127117
93145.8850424568
95505.0299805221
80005.0700002569
81059.1100083288
92201.8849868379
104079.375015595
78391.0599975195
93942.1500002604
93595.6250031743
80586.9049958245
98825.7850055135
93029.1949873319
82481.8150116252
92547.8500139305
91968.8249772206
103666.025005501
81394.9450002161
85945.7450080826
91952.1350040344
95907.3999988524
92948.4799878183
89596.310014165
81338.7899953109
93393.5200038874
90838.7400198292
78211.9199973177
83233.7499961823
84680.6849886092
78014.6099935552
90891.5250008669
94009.0699948865
108416.995031746
89882.5649918843
115060.605037077
86684.2600000219
96164.0400231166
102023.290005391
80228.3100216356
92803.7399997262
88473.7999902845
97065.3000075668
104113.414990154
101380.869977914
90387.7049870137
89299.0050060295
86197.0250034044
90333.840008292
86130.7150102829
101874.879969206
95851.2299995168
96722.5700060806
96010.7750013263
93026.2799853304
107704.059989399
87850.3149865905
90396.7200039133
84747.3750065178
99716.7249828661
96728.175014627
91165.8400299135
89434.6250170675
90335.7450234646
92443.9350131089
86586.3050113479
79087.3200310361
93426.0250091935
84486.1150036289
87037.9849813386
93378.4550009555
87573.9750074599
94855.2699902654
75742.3650161456
90207.2500312328
96538.5999979639
86548.4249972315
91779.8000098394
83235.6299913635
94153.9349848806
92697.9050051691
96364.5599897801
99017.8200155621
99066.5199952015
96856.2200058522
92025.0499880712
90494.5399975904
93770.3899722398
96845.2599824115
100649.314994604
107954.390013486
97175.5399901631
94086.0800189146
95618.0600290486
101398.585019362
88991.7999837596
77990.8349964755
106551.999979074
96385.6849852636
72497.134976601
86455.3099942311
81712.1800138007
74248.6949951854
111416.865007494
86093.5850045837
93247.984988147
100962.054989903
105749.93499414
99611.9000011687
86253.3549736475
94500.3750145363
78317.3299968425
98422.2650035688
91483.5150137666
89231.6250097905
82613.4250007359
117844.354987994
77187.6350127999
86021.5100086748
92241.2449961103
91890.4450324514
99181.7900150616
100092.775001432
92222.0700189561
94311.3800049836
93766.4149934216
79875.2400072027
87378.209986199
89777.5549832554
91478.5400086986
102140.90498629
82623.1899818688
80005.2600007639
94894.3600159705
90954.4999954411
99576.1800128276
96107.9300078932
100062.224979839
98587.7649814168
84653.1449992743
95277.0399944516
101817.734982932
88292.7300252459
83777.434996969
109571.070027628
89360.7050110451
107162.560009922
91724.560002705
90800.0949971227
94157.5250077774
85832.9849974834
83761.0399839892
83910.8050127938
78487.9049937093
100614.070012143
86797.6349753451
91969.0699810758
97583.8550215249
84837.4449917035
88213.6499898856
88437.5749993697
93523.4899852154
88443.6449900478
98124.7799950703
95166.0150191307
83883.6899934944
94769.1800059149
116290.125011361
90280.1900162981
104605.770002986
85481.7849996712
83934.1499845472
101406.284995459
97559.4650065529
89611.5950091907
77490.7799875318
102246.394986135
105899.554989198
89003.6249757771
88535.014990624
97107.5050015135
83132.4199885348
100718.029982385
85798.2499947385
90503.5100128076
95390.5899914255
91594.5000006915
88183.4799873523
95340.3399941399
91809.8349761038
89639.2950110466
103417.999999981
93675.3499932987
95023.2150016704
87149.2550073819
99919.4099874441
86395.6699995996
94680.0500289254
81381.5750057236
102689.064989705
98373.0600012404
100662.240012491
105658.984986792
78598.0700082233
88536.3549798762
97448.9199970205
84600.4500073645
77484.4600080781
103540.265002045
99481.7500082827
74108.3049913645
89882.4599999015
87695.9050129615
82278.3450147999
95457.6200071149
97084.5699968722
89464.475019673
96471.0149968797
94847.3150124049
94983.1749920612
99111.2699901653
96203.1499960295
82811.8600137365
98726.1449921915
104083.390001753
92001.089976004
112596.564986507
91547.7349856333
86472.5649947381
79895.0700059625
89966.6899737357
87803.8650000281
89168.530007127
84810.0799951834
75574.1650107368
85006.7449970186
84317.375005665
93170.0199937812
103297.349973986
94002.8100094332
71124.7149951279
78860.2049976749
86580.4949914766
92351.3200102334
93593.765005677
85938.0800144744
94178.2900059431
93110.9749988376
87932.2800102271
87694.5149911909
104484.060011989
87614.0700045954
89661.1749873173
77643.960002899
98604.1200386547
82055.9549908678
81029.8700188488
84165.6350119159
84078.7199926702
81206.8250058929
109107.110007042
83614.2250203283
85528.86999182
106451.96500475
78179.8500186398
94730.34499465
90495.6099931017
89778.355000957
96007.3950032685
70431.565015
89165.1599913009
86668.0800046994
82611.4500313809
83609.6399975825
94947.2899801926
83903.9200142229
72602.9100029792
84062.2449955507
86251.4699782713
90725.0100177512
89109.2049877045
95652.7199959397
87346.4399969385
99017.3299864503
103237.459989966
93703.3450147862
80131.6250005886
75180.7150035103
91891.8900001034
84213.5649962295
73696.5000117705
90113.910017125
88079.2299833237
86310.9000196466
87420.9749864688
84001.4449794845
79992.5050062268
99675.3050216726
74721.3549983167
84165.4650321582
87822.4799978538
89999.9950057675
89845.9099930351
87141.110001521
88596.185012064
89135.8550317433
100426.530005674
80665.7399862853
78477.2200092585
99222.8000174506
91118.5550063293
91940.5349837844
84635.0649956077
89664.3150040344
92844.419985558
94392.28000085
82424.7699993623
100555.044993934
102255.509972322
86590.5300126799
84193.4449860249
98662.3799951778
101353.764997801
93640.5649964487
90491.7950088251
84823.9899950263
93050.0549957515
98160.8050002949
87410.1800197315
96347.5050010514
92996.1050007949
80652.0899925612
82611.8199989868
86284.0450081108
94499.9500190865
88142.9849927314
98839.0149940294
103595.069996105
91147.1849962145
92652.1350141976
106321.975005043
94445.500009976
92311.4899824116
101164.225002509
77866.5299865005
107536.285003872
96564.7150026955
77327.8699852061
93407.4799985515
102754.079989105
94268.1500116286
111453.000004614
98048.9049985778
83913.1100106013
102305.394988948
97612.2499978099
96084.3099960869
95098.729973543
91861.6900006241
81097.3499932636
88000.3299887295
101455.335011691
79718.4149843454
88845.2399821514
90465.680003318
99223.3149926402
88513.9249896544
91498.5999979875
94142.8800084857
100383.899988147
100294.144990028
96091.4799905057
97275.3850124984
92235.1199794631
116969.185001389
107444.700004867
91667.0150150878
88528.405023885
112007.85001105
89488.9400014042
90594.0549846912
102366.660010727
99920.8300045591
106551.009987659
83540.2549758367
91683.8299802792
82706.7199952963
79245.964997002
105895.099989983
88920.3099953693
94656.4199964148
93111.1049888055
75899.5299991955
89926.5050109433
87117.0800093322
76634.9899888542
97966.0349898087
84794.3299729683
84772.5199733754
92267.6549923923
81922.6400125184
73491.1700088168
91380.6400094021
91176.5899928631
87177.7900068326
89502.8500020807
96617.9800162197
88085.4549952871
82737.4899986319
94067.7200253541
77007.9499826838
94349.7249871658
92811.8449936824
80848.5850128697
85263.3799734998
108269.100012718
92820.169992867
79034.3850038564
89879.3149929889
92306.6600047942
97437.0299984491
95127.0650098238
89616.2650017349
96192.169990215
97107.2499579077
98281.9949985352
101900.225010497
82818.3949982226
96912.5849898923
97692.5749802784
83583.3950173153
82377.9649948853
96235.5050056828
93565.6550086862
85636.2849784533
81487.9599726599
91628.9500038297
90780.1100129223
88859.8250029126
88534.8999840179
102975.679983579
78928.4300136317
93802.2200252585
96654.2099949175
85787.5099869555
84971.5750031031
94630.0799844945
96322.3150176406
93717.3249898346
83944.1149849861
87270.06998048
92681.4450071179
90927.1700209902
91160.9749991879
90021.9150016318
75793.7150153075
95992.3150086576
100850.205010075
86664.1949965991
94598.6800060186
91458.8249899008
91440.980010161
104516.074990123
95626.4499910606
108143.545014203
101640.579995823
68617.5500094137
86469.4600157025
100770.110010426
83255.9100004899
92252.6650084466
78755.0900097856
91486.3849936566
86361.0049952756
84864.6650196775
83481.9350208247
98801.0899986394
80441.9399792063
88744.9299941474
83769.2200173785
87054.6099785288
90319.7400125614
95701.585009838
91336.6500121301
97369.6500083036
90769.279978479
92325.5950044503
78389.5699978224
96205.4349992205
72485.0600111196
86489.4149974794
87350.6699852422
83266.2950087417
102901.594993584
93985.5149992664
104308.50501573
85416.8900194371
94657.4200070657
93328.9249992403
80683.4349809636
91026.6649827289
109320.749999164
95952.209991865
79058.5800084542
94509.5950383573
94192.2899902552
107465.860003241
83775.7650012195
94786.3349895161
82192.2699925741
92674.369997183
95655.8600138671
103700.9800025
86988.8000042374
80964.8899983978
91835.8549999279
99859.7549949643
95889.9549949914
96199.9899950696
93672.7899958501
85022.8999910488
89651.5549988698
109468.939996836
82646.9150141112
91722.6900106053
86461.3349684717
89022.1999986327
79541.469987187
90221.0950068419
90312.9000108534
82024.2499993513
94227.6200012133
87918.9350004789
94154.9250144751
90825.569975965
101212.169982777
101754.62500636
90367.40001265
85860.3599992674
81476.4599831859
84681.5499992473
81777.42000082
88270.9100130536
104893.060030096
85875.8399889763
100470.814994248
105433.610037247
92064.4699978324
95002.1199976364
88416.0799887569
91210.5199960403
88928.2349958626
102260.815001
89475.3150037297
88257.3199884395
82013.4500275991
106954.045007878
90376.7850238085
86908.065007373
91988.9300124573
72133.2300158762
82810.7699942121
81911.0900210842
100073.819981812
86046.0149858205
84708.0949632013
98563.0850264748
101224.485034499
93828.4600006347
95147.5600012077
93100.4400236426
96629.7100076921
81945.7100127246
82784.3000015948
84119.8649795962
88929.3249933935
102821.169983878
100350.954998152
85000.4299983931
86102.6549964419
91301.9749969969
103190.435000009
88497.0300291528
93271.0049709596
101345.179990633
96648.0549960174
93844.8600152949
92877.0049896724
96368.0050160176
103629.930016494
82648.3149910603
86848.3099875097
95023.7800096187
98394.525005982
91837.9999990767
93289.6400045211
101927.39499128
94761.969974068
101972.055000969
79735.9749798614
99206.8250236132
101401.854998085
95786.7900278704
91023.3549915447
95644.8649821414
94872.9899918357
80969.7299782295
79248.6000137898
102580.614997155
84176.3649843411
91706.0749802296
95810.2099897944
93187.0149955233
89875.4199889218
84622.5599826461
103560.474997334
84472.4400050054
97181.2699912609
102475.865004474
107822.595005117
89316.6749971369
79671.3549800357
100329.189985326
96303.3600009714
88248.0700144469
112618.620016066
91587.0200009148
86087.1350208237
88307.8899631636
101815.210010037
97485.2850047033
97891.4400055549
86409.4149977473
89140.9799895445
79142.2949973789
98258.5599936621
97737.2850055942
99759.1250327505
88434.27997887
90540.6450016149
101399.895005287
101093.039980032
95447.775013121
93997.2250048355
99941.9350227515
93593.4349709314
80755.6499995612
84059.9000092166
88028.0299956315
90258.569991941
85386.314981275
80861.6949985287
81593.370011015
96538.5599749954
103323.394986555
86938.3550060649
91063.8750010149
96551.4299731732
102656.489997207
84381.3149887339
85847.0750032144
81083.6749861028
76118.8850159755
79658.3499934035
95157.7849999259
90987.4100186427
95676.005015169
95310.7050075067
101800.640008292
85813.965010289
90607.3400157288
94298.2399978242
94482.3350194519
88259.1349794061
88437.4399958898
82801.7100029665
98093.8450028357
91934.3750179494
83777.8649906435
84025.9999974613
109928.900003516
94310.1049936072
90220.6200187264
91758.8249990241
84806.8900072504
75082.8099949585
79709.1499945128
84500.5600014271
89855.1350451983
95700.9149991908
85302.7149971016
91648.1599891773
93699.2800024759
93733.8050049701
85064.2900058459
109401.604987828
82792.9650178105
100266.615004476
88572.4450175631
84442.810005434
116491.87999867
91793.6299828332
123496.394997945
83355.4800048986
77622.0450176065
90180.0750076526
75961.1599901738
85281.0399646658
91102.9300112767
85628.3599917525
91132.9950030064
91157.6849849076
100940.680054121
92347.4749765086
88923.6649910141
83544.0950095509
92673.5350019627
85324.879983284
83034.8450152829
86794.660007421
91992.4850189888
80108.0899871684
99388.8099951014
97530.5950131153
76900.7249766449
72361.3850025517
76249.725005006
96312.4949774377
94846.1750132646
95180.0499956803
98941.7300061927
91137.4650006497
100974.930002052
97497.4599785254
82524.8299925152
90188.0399876729
83003.6299945685
89741.3900132021
89971.6199907141
97156.0899880954
83990.7949847032
97047.5649883898
95165.885016921
87155.5949838813
87705.6450192926
90599.8050135827
85524.2299896562
88914.3300075585
87266.3999971151
102377.394997416
98671.8950224699
72323.6849947726
86138.3900047212
83635.1200065624
93549.6849849605
106044.875010238
102161.000007533
88482.0499987653
93398.990002243
88553.8150004926
103436.620014131
86562.7700071937
96750.9249961234
105828.415014255
95545.6000134906
102020.57999314
79543.3749989451
80991.8299972685
97983.4800038221
80568.9799908147
94190.6700034747
91202.0600049847
103500.649994194
92098.780004471
83568.0399914833
91015.2550218606
92296.7000199264
90338.4699924611
89648.7000002225
92827.2600028982
97637.1950111082
86565.7450156433
102029.77498922
107412.365008618
105272.139990052
80824.6749812228
105141.799995989
99325.3750032809
97965.8700090317
85758.7800142066
80590.5499960215
95443.3599992618
103149.874979903
90960.5000155964
92446.8499921556
82645.3849943619
94251.9299918101
100057.309994337
89219.6899860501
104019.065001445
94663.1100127216
92207.5850000479
96797.9050014547
89550.5499837948
106740.309985234
71333.2900163767
85984.3750101917
112806.990013832
87149.4499946539
89120.7399988832
77019.3249987076
72649.1899908111
88888.7149969231
81557.5950074232
93564.9349943673
87632.4350054036
81373.7550136752
81767.3799756982
106376.475033984
93601.7150086777
84503.7599988002
96330.2650054977
92883.2499869149
91412.9599972054
88648.1150025146
99662.4700353814
79684.1700207379
92025.4749928706
116827.514993688
95568.0950076732
94139.4000086688
92239.9200109935
99674.3550037933
97487.6849925291
108617.589984175
99495.9949971221
91814.8550114063
92183.335002667
90786.6749874176
88174.0200068947
98399.6949756375
88240.174989765
87431.9799958535
92770.6100286953
85626.995006632
89945.7599725853
96922.3249725022
86826.9150086993
97437.4950211865
92317.1199908629
96878.1499948768
94072.1349944687
86588.8850019834
99829.7400176914
82479.8599704136
79922.4499936075
96761.8100028535
85297.3249957869
89533.1850073771
77799.33499709
93696.4750045938
90290.1949880497
89254.9799923919
90307.1400012589
107287.235008331
98693.6100130323
91077.0250040222
94869.5550014943
89228.2600045904
93671.0200037363
96764.4599894595
85296.3849833621
87817.7999909753
103022.20500702
114886.365008882
83066.1749911315
82063.3299950871
102702.70000442
97899.5100073452
93084.8750231632
89789.6350105282
97343.9949892895
102669.410019696
99987.4299798086
88698.9500008863
91610.514991999
95806.1549716496
93297.8849971514
112000.424996348
91622.9650015519
104704.354983074
86466.3950237141
85850.739986286
99406.2449928555
82261.1300175965
80476.6149906116
76978.9449869081
93317.734998259
92782.5500044081
90177.7400107065
99927.6599795295
92783.8449984106
112728.049989296
92574.0049967299
85750.8799889322
98532.5949709045
89170.5649889846
89381.489984362
92538.6900177251
80589.8899932045
93104.3399813975
84163.8049728359
98398.2850079001
99871.8149836724
87066.3900046335
80845.685013451
99838.2999995308
102968.894991658
81441.1149877001
91674.8299796178
87082.6350113077
98042.2200148797
102415.485005872
86450.5099857906
101201.330015914
96623.2449981517
99278.3799957721
87181.0350094626
99735.2350092086
93460.3050217091
104948.130015071
107131.975009086
101373.110006243
90225.8699921741
98476.7249854573
99038.7050007696
86545.3349937531
99427.910003411
82615.6949938326
96256.8250228169
88295.1399963771
89359.9600087743
97991.6499898654
101589.900007843
81515.1500015839
76997.4099909407
95857.0949974021
75777.6149982139
86420.8799907434
96027.8450162383
98887.2600218428
92318.7749973657
81988.4150060869
89785.6499956725
69938.5799970252
95277.660014215
97815.5100039702
103834.00999651
81301.3300016751
102188.940012918
84740.1149914
78990.2349744096
89313.9699798554
90468.3749862224
95683.9650050461
95420.9250032679
93691.3550126043
92609.6649816397
93026.3999905676
95231.8150083527
94265.9549973166
92344.7649964116
86925.2249896983
83937.2150200238
104119.389985962
90448.0400053506
80983.2549975165
81926.6049995704
92820.3049908244
91830.0699945121
83487.7799826378
81750.5549989769
80139.5199947876
89030.3749964418
83141.1100285144
80969.5049890964
80963.7799889063
97383.530014972
87446.6499973924
99017.7099880476
94447.7750024416
83905.3449974922
96421.399998425
82038.585000903
82320.5049908916
79628.4899987133
91361.1949922084
92343.6550010556
98254.0749873915
79302.8750119484
84856.1199900025
101118.770016035
93358.2699893661
99667.9300004857
87766.6799875706
96643.0699932746
70274.3849793774
85343.5899835817
70669.9000004276
83040.4150123624
100410.804998115
83967.4049960866
85694.7999889238
88374.2799928385
93351.1150108654
101317.724995686
71520.150025447
97562.5499911124
91496.0049845262
91731.2350177153
99846.9550170372
95418.9300149756
87993.1499916117
76501.9749873777
84964.3050179486
100594.399997754
97887.2200209233
98003.1450204761
80669.9600197089
87595.5699726066
87972.3449842414
86380.5149996546
82373.9600058256
90501.4000284853
76655.5850010416
87747.2000010895
85544.5949934024
96448.5099978679
95858.0449861978
86855.6050017027
94213.6650172744
86759.8199777845
85034.4599979724
80913.8299951092
91674.0600161037
67075.8299992388
85107.0550049768
105952.190010451
73788.2600077561
99888.089994509
91863.5500103876
77393.9350149693
85809.8449935821
97777.0900102783
67469.3450035967
97032.6450097424
97849.2550015878
101710.599995931
86652.0099958152
99836.1650133489
95470.4049977683
91751.1699964537
94949.8749972836
105852.335006358
91021.7950246379
91925.8900078812
75973.2799965754
98401.0050045743
102198.09000413
79920.0149943239
99833.319984844
105381.720015258
90460.1900088874
92711.1900083341
82039.7300007463
93406.1349716429
100725.750013529
91754.0499961226
93235.1200080202
85050.5999662534
91923.2849878957
85368.0849817317
104135.414991074
97604.2900086268
94680.5950191614
83256.2299913265
95325.6349926178
103248.075000026
78376.8249948557
88918.20002208
89184.5399992637
91911.0149986463
95921.2800261798
80569.4900028735
88372.3349917012
97764.5900187018
96204.4000036023
86176.3849985997
90052.3850052878
88883.1050117461
99499.1400197132
110173.670024965
96094.0599886647
82860.1599839181
92701.1650030476
99764.7950059752
92082.8149855683
88453.4750004928
95667.2450198171
98990.3600256543
96491.7450121927
79621.7849970256
90329.0499934483
72741.2099836288
98441.4899955773
105460.545003782
94242.5150097602
95984.9299976604
94148.7000535086
89205.9300047592
80602.4999995328
88241.3900193165
84541.8049831852
93196.9350112925
116106.209977938
95402.4300078674
95184.1800151037
105966.614997435
103004.494982891
93029.5849873423
78300.9949931697
95229.9500119103
87367.6649923899
86959.6650095732
92575.5650145279
71728.1099869022
91818.9700051484
91578.9749812347
93777.5149909909
100376.695013129
95331.2649995603
94452.0000069438
101508.335000384
81819.1450257348
95288.849997607
107328.765022068
90129.7199905238
88954.8000212827
91695.5100052024
104391.769994271
98049.9449833754
89467.5349940069
112821.320018065
91283.7499804052
97840.2649930276
97877.7250113304
103208.87998112
87380.6100156879
93313.7550143914
95298.8299918902
93056.8150052418
87837.130005997
91551.3450009716
92733.919959862
89507.9499915309
68695.7200102999
80592.5000150768
86350.3950022294
86728.4000059857
90358.4049765736
97260.1049960912
81029.7999890935
98129.7299973405
109283.924987894
97083.764999578
103766.825002094
89673.3599958387
92563.6099826212
98261.5200102161
98686.5250033382
92863.2700109341
93399.0799900868
78961.984996022
90783.3300025132
91207.2200055472
97266.1599829791
95007.4949881556
82497.8350143558
85577.9300257068
104117.825006436
94069.8650044279
101928.110020595
93636.7250021821
81742.6849908882
87304.2900016884
106857.034988264
87670.074995271
98911.9599992584
91715.8300030818
90377.7949877924
88173.4450081622
96062.2300200276
78696.9650162626
88989.2650035602
94755.3000147558
98656.9949945407
93680.5750032573
95484.6599948011
112292.979992537
81139.6700235915
90336.7550102244
89754.2250076599
86946.0800193971
100095.950003018
84610.5500061053
75251.7350025137
90101.264981396
91967.4149832994
91125.3350130284
89718.6049918694
89203.7700133511
100237.150005987
88857.6600049679
98833.8400134929
79850.3649966727
83371.179996581
80464.514998815
78740.8449797609
97296.8650141555
98679.685002401
84664.2649982299
88888.2299836923
77649.5000064689
77474.6549787693
90139.2049761957
85333.8450116642
88674.0400052678
90223.789970431
95519.5550142669
119175.290027067
96097.5299949922
96124.8749983638
84947.0400021574
82175.5450081789
101225.429990231
91784.2900001691
85586.589999415
82162.034997309
107375.615008471
93008.9950155395
98781.2050004152
88493.6599931392
95662.9149942091
96065.6550215532
86460.334988502
103254.060005604
91349.329980724
99933.655010124
94217.6600109705
89979.4800240906
95398.5500180016
87478.1600002523
82821.4250157836
84148.7399916628
84057.1149993067
94860.7499971216
100806.700009955
109239.160005383
86542.1299941642
79370.9899991197
83657.4800102289
102749.004974833
83060.1599902133
100943.009990658
88552.5299989421
87902.1399820226
83902.6150037141
91424.4199875147
100355.084995608
90328.8399891887
91548.1100372976
78770.0850202651
87752.1850172733
92529.4850005406
95369.4300139865
103936.035000039
87235.5649939545
88012.1749689737
98225.4099994554
101933.79000477
82947.2900016469
84180.6950076773
92129.9499983718
87152.2949865819
105697.144976126
99903.3249793941
79559.3550118026
92371.5350131721
87859.0799981984
85015.5899953468
91386.1649956228
91285.6649751019
95360.0200070494
102268.27500562
104934.424994703
89994.6800202332
85048.2749873529
94713.9199965159
98818.7249791058
88680.1299972243
88585.3599912028
100439.974998072
83603.1600073498
102204.869996584
91070.940016682
93424.5650022292
79216.3100016512
86970.8100109468
92456.9600250423
75527.1000119117
106470.100012037
88612.4799944106
93142.5249947402
82756.7399871051
86636.1099933536
86941.9899980619
92847.0500032566
98091.9350091696
88873.4550256536
92138.9399879992
98463.1700500096
105262.924994851
84131.2750202245
88988.7400064537
92429.0149889896
92008.2599965
90585.7600174516
81712.5799849782
78039.4350070191
89641.3499837357
94203.8799956117
94348.7249993952
86441.2800041868
86996.0699985086
90480.535030758
104772.795014892
104514.529988739
87449.3049928272
96291.4250073508
86608.6699942805
104609.594991792
91194.199983752
95769.5899921725
94618.3299954289
86199.6799998108
106225.959990798
94167.6200184311
104513.634992167
100491.219982419
92247.2349933588
91157.844991779
87792.5150041879
82227.450026525
88997.8899898421
100083.304988536
94546.2699943829
99651.770010741
90846.889988278
109416.129993249
103781.055004146
115580.999987022
96789.6299798307
87700.5849979883
82770.7649891187
79939.6500034484
87257.790006741
86657.9649741987
85605.9650050921
87737.789994163
83486.2249964057
78018.0499740656
87079.7100122429
103636.80999418
112389.055020648
89488.1900011565
93915.7299988649
90734.9450004084
91439.1399839377
98224.1750166249
83031.9299992755
87451.9650010064
102549.389999117
88704.4000015311
93296.8249887249
101289.065000962
92252.6250223808
98332.6900031703
99323.030004508
95696.2249867273
85369.8050102077
88091.3850024295
88365.8899761029
83051.8349996556
101430.140004635
102696.81498087
93005.7499836497
98892.0000191325
85210.2050025487
87910.7399812944
74192.6100055719
103987.139989859
95276.1500187348
98149.0600176973
100152.184992157
92577.6500030203
95757.7700072585
106764.845001199
95070.7699996214
94968.6999820784
94404.5700138401
90158.0199929833
82116.1599953994
104741.459993772
81175.8599954605
83935.9700085807
94981.9149992982
104512.9549937
102407.510021913
85453.77998983
92265.4100005205
101444.719984467
94415.7049956739
105115.399980677
95043.59499676
87025.9550064611
105566.679993888
99820.1499835583
89006.1400074243
104901.505013662
93714.9049902842
82219.284988274
82565.7100078869
92992.4150091309
93406.1149756129
85620.275007427
89793.9149904547
107704.045021234
94574.7800017059
109288.759975072
96653.6699887484
104965.279994761
92002.8250108989
91560.2850051384
89347.5099909546
89451.4050026475
86518.4550143354
84748.5450123407
96416.8750046964
85965.3099637115
90100.5950087669
97541.90500938
86156.1249980305
94363.6099859416
74083.344998327
79435.4200054198
85684.3600016758
77079.2599852947
102406.574983382
90337.1699928818
87218.3700054823
93456.5750129941
94113.5250174867
78416.7199896136
86507.4099824579
108645.945013731
94906.3649894361
81351.7800048807
94762.7300013464
88184.2300097014
86810.4300058361
96079.1699959211
98359.1800106658
90979.2599907309
98611.9249923664
82328.9250092311
83694.6100010456
95289.1000024198
80501.2850028242
102383.995012663
84667.7950163682
82476.4599910645
82449.0550018014
80798.0499910542
97432.1299814886
90807.0900019438
85455.2249963727
79412.44998395
87072.4799897331
75308.7200058572
77660.3750065684
108630.554995849
79122.4700101666
90846.2150042271
107901.049993945
106845.349992816
92923.3350099164
80355.2600275684
78985.6799869717
90772.7849849677
94975.1250006696
89157.5499870816
89926.6349980028
93453.9550080165
85313.1000145153
90392.8200135812
94380.5049935601
98654.4800038468
85662.2499757232
84700.7150065645
83256.7599997162
81724.9799692451
93927.4650033278
90175.5799930393
80959.4600104056
81803.875011381
90914.5350114121
101227.1700049
94612.6250184252
98045.0150004436
94449.675000072
93899.2199969471
85378.9350128211
103347.615001459
98912.2949877378
91334.4150103198
91002.4400100922
86527.7100034253
90617.5799774048
82687.1000048829
87952.4499843648
94763.3550097517
78674.2399867898
96152.2150014488
86395.1400087917
71636.8650270607
83938.3599964501
83739.8049812318
91820.6749807142
110876.535000949
97195.0749907428
96502.9100042642
81932.8999643422
106217.7600227
82987.1949986835
89338.8199930029
91637.8750076602
108180.299999047
103000.359986382
93045.4249897979
100386.705001355
81480.9699826502
86200.6499836337
90266.0499713183
89127.6299994082
75276.2400222097
87128.6700060787
78725.5200081663
89612.6099913071
81624.4400183558
93056.5650071066
92216.7399912784
100651.365003685
98466.0899899684
96822.1400128385
89717.1750069381
82454.2400003742
100381.710010168
103804.275002309
103167.445002664
82805.1799953864
102697.480000454
97286.5499992105
78714.5899836169
78608.5150051638
102752.489980166
107017.134995625
95599.0099993735
86650.529980546
93584.6000115029
82768.8400092318
81815.3199958439
110184.090004988
96836.3199907253
97389.7499997741
79279.2850051691
99153.0149981068
80235.7500021022
94891.7700046048
89646.7750087317
84204.249999398
94171.0600164012
90433.3399899246
85094.9850004525
100100.859974964
104681.169988735
105799.340012493
96405.9749992326
83780.819992019
88209.9200052078
84885.6499875134
102624.600009697
82488.7350102642
79747.5249991675
96464.7150118435
85594.8350118493
75124.5999891057
89164.024991777
87756.0349989319
101990.970013958
87830.0000055047
98735.265004526
93069.9699966817
93537.8199835555
94741.6050037632
103636.955005553
98078.5150024132
93111.93000355
105162.910011176
94227.1900241279
91849.8250177389
103414.060005686
83808.6699997951
99611.4999974532
83851.8749971694
88446.359980816
93193.3800012076
88010.8100135672
82471.7200091115
102583.28500309
95486.8899960065
83433.2250129079
89531.6349989783
81651.3499799234
67011.5750111194
71440.1150071478
87014.8250147013
102113.270007295
98316.1450049898
86207.2400180781
96602.174997583
101408.860004044
102691.904980133
81352.4899804733
78904.3850392357
90705.464991676
93743.1300079616
95504.7399888862
96127.9849957326
99696.6300014743
83705.539990258
99760.8749824604
95450.1799866677
91604.284977349
101167.710003585
76918.0500059321
89658.8500120149
85493.7649928161
92782.3800044569
103287.974992764
96595.1149895616
87665.5199880603
81290.8400174623
81246.1399952999
71344.1649970724
89539.599987044
84393.845016445
90077.2300026465
89034.3999972579
84823.1050075784
80078.5149963408
83504.710005323
70636.3999891655
87414.2900171226
82015.1949853739
87433.1350146069
109042.864995628
93673.8250150875
87418.7300143655
86272.9249871152
90386.5299960102
94888.1199861321
95817.0850044075
91862.5499898036
90053.5500008384
89103.9900179193
102816.674995573
81400.119991223
94873.2099985273
94330.6000018067
86734.3649950278
85365.8500024377
99643.2150178289
111476.559959891
98167.5100260427
92793.9050021259
86125.4700031129
94416.5000090899
78721.405029414
98034.7099971619
97288.5150089402
81989.4399970146
82614.0350031296
95472.6900196173
101031.035000023
106594.079997034
87297.6949901514
82541.7300204067
100824.620030622
84748.6450245694
94105.309991751
80087.7299861035
104605.700001375
84822.445012415
71524.7099984616
101007.780016424
89414.8849875418
85981.0449937173
91968.855017935
98129.6049998471
88101.9349658056
93300.9449974401
74702.5499754397
90294.9599937525
95467.6300238435
80855.7950227614
82139.3650089903
78243.0150021761
94305.4600150775
88517.0050067176
95711.6400285918
71610.4099880497
91040.9249917283
94624.3349925964
81137.3399735553
96783.5150001291
98238.6549985111
92590.3199924894
89059.219982686
84150.1699933384
93683.4450143469
103997.430000612
76842.1250101721
96747.9399961667
79726.1199925668
78191.5649730278
97667.1999895673
94652.1799853649
117499.930009291
93176.7400005771
81903.8200157217
97726.4350093025
85725.7899900666
95360.0900231143
85161.630006448
97462.7949906141
96529.3200244448
80061.350003324
94303.0200039793
82839.8099867537
97011.235011406
98921.2149961336
96323.1300065128
99045.0149959391
92047.3599959888
95953.5450118475
93958.0649836511
85156.9699977851
99913.7000080768
85979.7799936938
83831.1399745262
100656.519981663
81542.999991531
106302.034991685
89577.5900029545
90772.9199985272
87786.6549935734
84351.1550271815
107650.844989417
87346.985006519
82113.8649762554
95631.6399756695
92072.3250084803
100114.995011622
105412.620004429
100658.969998524
98662.2300124037
101217.05001547
100339.300005499
78055.7550137831
90561.7399968434
84506.7200122207
83545.7600130916
93167.9600070878
95562.2899773729
92235.9799998954
90216.8450147829
76190.9300074612
88896.1350102069
90117.1149894743
85197.555003738
95069.7299930682
86511.4450079723
87678.1199989131
95870.4749811395
90886.8799988183
101581.809972785
78552.6900097247
73274.9449814372
88121.9350007027
93167.510002024
119092.744981257
88506.4649910969
89768.7299942886
84972.1899944968
94901.994983985
100933.459998887
95624.2200152844
117700.004993683
89595.9449782741
89142.6900090005
83611.5599968213
103674.249984663
96059.2299983448
79870.8200059393
87321.9600086987
86203.2349973923
96209.875003157
93446.8700077871
95984.839995549
90504.9849887731
93071.9999729799
94344.9550175429
85399.9149835086
89001.9700153534
102652.600006837
90686.4699983614
81834.5849977382
103845.030000856
91924.2550219342
91497.7850208162
96187.4099873689
95262.2750122022
105724.929990458
87520.00500887
97328.3999932395
96840.6649965368
94850.3000056767
90887.5000214855
90999.2699980808
74966.4199866465
86693.5300037096
95881.2950068577
90700.1399954748
92751.6150056596
92765.0199834835
105195.245008185
84964.4900113423
91252.609986027
86263.7199883532
102319.455011195
101657.295026499
95041.0000051161
87739.4100115818
89967.1750197913
107986.684994078
90489.6649956316
82479.9949937085
88180.720013458
102536.65498248
111152.290026129
77010.7150146065
98849.184979642
84881.760011474
90656.0550094545
106770.805024058
98455.3649810669
87346.8800000796
100119.114993903
80516.2399753373
90768.9699941247
80737.0150063238
93628.7850011853
82876.0850225818
96189.8249983605
103140.339981488
97410.4050124629
101153.65503384
100314.825005347
83761.3850039537
93604.1100061599
99342.7649986473
83910.6799990002
101331.829987121
80895.4899948859
85016.7149923364
92163.3799967957
94111.4949846454
92890.8799904188
95065.1549751346
80549.6149977198
101914.989999743
93092.27999956
103801.584979963
91209.0700021695
100028.184999125
95463.924977121
113207.679985597
96083.4749924412
99316.2699896981
95062.9750051416
97000.4099953815
89666.0700062601
88335.2899897424
93844.6000008102
90470.9000036895
101038.269978106
90950.9699916095
99282.1599874224
87931.3850234072
87078.989998044
104407.620009145
93763.7950031912
97414.4249936675
90160.780004549
91039.4849982472
95071.5650000315
94243.8949833139
89711.0750108995
91328.5500235972
89033.0200014018
76861.0549966018
103032.295008022
91137.9349778002
91821.0600044943
92982.2500051769
74209.8449874425
99287.8399838561
105782.139993878
95477.6650081419
82833.3850103208
94028.2400089606
110314.025001271
88589.8299946126
89822.8500002627
95358.7050001867
86818.079998822
101089.660012534
95359.1899614316
98509.6600100067
92318.6899619184
80185.7499988486
93590.5300231515
100372.595005163
88748.6449931378
76873.6650078612
82072.8899911623
91727.0200100149
84059.435020481
93908.1399942679
79125.0650168473
97711.6900064165
93896.2049987938
87185.7149963933
105494.840002446
97178.6949796015
95190.6799896388
99019.6249942682
85150.9500090604
81320.6900167899
95490.7449983097
75686.34500926
98686.7950051115
101118.15997761
91302.2449909991
80887.8850001881
89472.2550088468
91937.3049931091
91047.6999958468
94517.2100057948
106843.55999107
84301.1950117012
100187.340000561
98533.6150133938
86317.0850029865
94441.5849822594
81960.9899963506
92588.8900273541
90496.1000054247
95263.7350092237
84057.4049931571
89059.9699787835
102741.284968949
95806.619989354
97741.815009484
102176.515020179
101813.11999307
93210.6500154102
100093.480006126
97693.5400140767
99606.9750002952
83243.6949944961
71469.2149857033
86155.435022173
72662.0100085854
103944.649994498
84251.8749921443
99855.4650173048
82799.8350078296
109613.055003787
90761.1400043336
79490.6950090425
96110.8349866635
81750.3200023501
96608.6850082208
89911.1499934393
95214.0400087738
93152.0550014536
83120.4300069532
109125.360006441
94773.8500080282
95811.1350359812
103553.190008164
86935.0150323329
76454.7799996193
97174.4500239717
83856.754992591
87143.0500125402
90026.7400081003
87975.8000003314
89224.6649849494
76188.7450070932
82430.2849881705
84618.6249955663
96331.6050038172
103151.119965023
96572.3199943962
86943.6500166936
98197.3000042069
87844.6799909581
81822.6799765409
82219.9449922596
103635.625002144
102271.440032458
90012.1199897612
88292.6449836157
95709.4900140775
90315.7300199713
102983.865003762
90554.60502925
91379.7150032027
84103.8499761251
97478.4949954811
88045.3450038022
90778.0600144676
90657.1899990708
80719.0899806173
106734.689978874
89768.1799927505
88260.709994753
102752.419991617
96741.5349988558
97301.6200046075
98045.074995027
96986.1099986292
80034.7200025176
92766.4100346251
107446.775004338
87677.840010862
96316.5700138263
82685.3150045769
88534.2749936496
107012.354999685
103820.859990734
87827.9849940735
83270.4599860947
96047.3249957652
87691.4299937754
93081.1550024032
81150.9549905169
89230.2699886517
88987.0050176016
91698.1700076039
79759.939996147
95967.1300269049
97228.6999966952
90533.5299926254
89865.2300267684
90610.3249852497
100118.375007156
87383.7799911067
94975.3500008662
88176.2749907215
90622.0649958618
85445.9100001112
113396.519986393
76406.6899874213
90616.7300016145
82507.9549859931
99378.6700091314
86634.0200138873
95636.0400039662
82664.9100106751
100633.029984467
106709.999996062
83773.7050021392
100577.4349989
91607.6649924394
78846.8599963159
113570.670004184
88371.0649965069
99582.1500066281
73998.76999763
93281.5749998184
79132.2550069448
85688.3949899111
100248.490004811
93765.3699817566
100709.85998677
75123.6400234131
96836.3700211229
89192.1050150087
83580.0849861234
93146.1950071467
97090.9999962063
102425.635004793
99626.8549958551
86165.6799964501
103108.710004916
85762.4099710166
97750.400012163
92537.9649925432
87107.999981092
84530.239985439
94941.9299898692
80157.5649997843
97604.7850043409
87406.5350161549
89526.7200069838
84700.4700338181
106720.729993216
82886.3749995197
85568.544985217
88294.7000330873
83024.8299847172
76463.2900214449
89644.0050012093
93603.7650149841
83996.8499762336
90194.7599943865
90633.1300155809
92525.0250108707
91512.8049950778
99011.8850219863
92662.6200011575
96994.0099959455
88508.1149935626
93294.5899853851
90528.3649894401
96723.8100098982
106043.614975098
89251.8650008601
99781.4400063036
104060.729980771
100156.895005147
82702.7249999252
89630.1849893289
89294.2149916085
82837.3549949241
81296.7450197231
87831.0650017388
101850.200018353
92414.5700066727
81909.9599815775
106888.235011544
92882.3099944115
90829.0649692338
91518.9599960592
93410.3299998119
92593.1600315797
94707.0049865404
96552.3750078192
79990.0750123415
88495.3699931024
92463.4649900254
83699.0899994099
78580.9649793016
85386.0599772008
99143.9649875833
74188.1150223099
106959.664990191
98103.0849872492
109716.380002898
87544.5249742103
90107.1100210093
92828.9100002312
97265.8999980999
98671.4799790614
79374.6700204635
84463.8549693581
99360.0350022238
107209.535017982
90270.6399798308
84718.7500031452
106510.675021498
79978.9350073396
82110.5600057177
92918.1150100492
95492.2999962239
106468.275008815
95935.704984965
78273.1349951314
98783.4050147539
88533.3849896811
92457.804994212
102566.589993488
100308.625005524
92510.125001419
93942.120017142
88321.7949904874
78854.6850003272
93446.6350007972
87369.430008737
86357.9650057177
99864.4650115596
102598.624977839
111162.119990233
96700.8299940212
88834.2999850142
97210.9500156641
86356.9549890733
87860.1100082921
107579.179991702
90222.030000222
90493.5999958949
97054.4449771268
95245.6000202443
99146.1449900511
99995.5649831847
76549.6099751144
93059.5200020524
86567.1650068248
94363.5149986821
81962.715002578
90163.4550119736
99542.4850016742
109605.874992755
84175.3949836652
86282.3850066659
87205.8949988284
100062.404989798
101974.194990082
93662.6099844011
87188.8949864565
77139.1300080349
94736.4500038986
90760.1300047021
96105.89498917
79019.8600007239
99871.8950201601
97866.7250152102
89013.4699777073
91326.0800001759
93337.0199737691
69777.9250043121
83904.9050126007
116361.444996845
105932.70500711
109733.565011909
97710.7849880843
84930.919986507
75712.0249951959
103521.730002172
85820.0550163415
81855.0299858699
97331.5949797301
94552.2700020974
86897.2499970227
86040.355000559
102068.7349867
94126.1749927136
87882.2950197805
70325.9100023094
80985.9150106726
84096.2549975013
104386.780018708
97777.604988992
96804.7949859464
106773.030013641
89596.7400076332
99351.454994801
98072.4849834664
93792.134977648
86856.2250169826
94043.5650057519
102972.305017694
74708.0400177139
102753.064999316
100724.750000871
93472.7149850437
99993.9549908396
86805.9899932753
97313.9199748175
97891.275005871
90303.1700102026
90981.5000110856
89424.8350023094
88377.3599929179
87293.5049947185
91526.7049982529
81886.1599916006
86694.8750291176
89904.5999792032
101334.280003919
92218.964988187
88578.3799860229
99001.1850059483
100107.060000196
92767.0199801967
90936.7100101373
97260.2699822292
79194.1699996206
84291.1200012111
87693.0999940099
101856.580005663
90772.9799884757
84371.4749812975
80624.0850050975
91013.0499936816
87652.8350041449
84399.3249881571
80684.0950287946
80753.4799967388
77241.884984749
93620.224989099
86545.5399942036
86994.5850052305
78532.7600269289
100927.965007383
95917.3299969488
91752.5650293365
86745.6200119478
85083.5150127071
73820.3349840336
104096.699998645
95044.1400201207
81843.66500629
97035.7900057211
79186.1850184768
104634.42999829
95244.1949886442
81716.7149884376
85623.1650124282
99970.9250234003
102702.049987438
77616.5450207065
82025.8350318411
84377.5750255483
91223.3100108381
87377.3949897924
85296.8300041379
91433.6799941615
80792.3250033779
90429.870017408
94334.6450109788
92158.7099971721
99931.214995425
98088.8700007749
91486.2699785361
105517.919987326
105177.745012955
96791.0700047925
97310.6449885742
87153.344994228
100363.28997617
91209.5050054967
79681.575002389
92141.8000022813
102296.040001197
93794.4949922569
93545.8899912803
90749.6049901071
86587.7050076495
99351.7350038601
90016.1400059356
88443.6199842627
93700.9750201241
87141.2050169948
103536.944988512
95177.4299885118
102579.295033108
98118.9899974501
86625.1900064061
90917.2950267226
94405.8749963447
94494.8349925619
93754.5699917766
92173.5050212009
85049.0150236186
106354.140007845
89404.6549987703
99080.1449988058
99157.9050043169
93204.1400128799
83338.6349961853
88377.6499991333
100047.675009568
83343.7599849921
84270.2249922509
91045.8249973862
80613.2700020303
86814.1899869278
92446.3700057328
93141.3950262635
104622.734999661
97930.565002953
92023.6350073246
106482.589983541
81462.3399934879
91804.0800026837
89699.0700061781
84773.3849811781
97925.3949914839
85589.3699886178
94452.2799891557
95186.2149994082
96008.049998252
106353.194999379
99751.1850027783
99798.3099884273
88932.4500114142
85734.9050009972
87892.2299837193
92988.3700059765
86423.3550033798
102413.549986184
94945.1700243211
89899.4800022186
97086.9649827134
98001.61499017
89360.0050020409
88921.9200009399
90261.7899807779
79692.4550100155
100399.529999542
101709.920016704
80727.5799854179
87950.44999184
80809.6549815098
87859.9499974905
87257.8500046366
96808.5950094344
87569.9149572586
96875.190014935
93528.1800088999
83136.8199922248
87891.9700179308
94262.0100321835
78995.8749868753
86233.8700045398
90754.3800003259
99653.5649961635
89604.7799843598
98720.4299791344
104689.934996058
79658.8399880388
90130.4649654799
83939.2350054257
79545.1599894891
92551.9550097272
78589.275022988
90916.8800057063
82187.5249940922
95199.4099903841
94985.3200053941
88643.8349946698
96864.054994499
96857.0349921271
105973.950009332
86436.9750026852
86534.5199960769
95796.4550231618
101538.695001373
83202.5350053461
84192.7100031624
97678.1399859635
93680.880005145
105428.859991218
91475.1000137972
83352.6450113585
73529.575008478
84944.4750214051
98228.5199818014
89096.5950183787
85395.6599686698
111665.625010591
98806.3849925413
81726.369985101
96767.9600142042
91616.8899870068
85485.2649963346
100083.955017222
100483.014953588
97649.9799841425
86446.2699888102
99170.9499988092
89396.7450104753
90066.4500151769
93229.9050275796
93589.310017284
110749.115004886
89749.6700251831
87561.4550041888
95048.1149953758
101359.295023217
89937.8549977667
78316.9599942239
94670.5450115581
98933.3549977476
96508.2950078959
97056.5200029696
80768.1550056057
97527.2799780701
92522.6549978244
83495.8750127302
100809.059977882
88729.9200100694
89758.8749938539
82514.7850060358
77588.0199882844
89649.5449912459
98764.6500283703
100999.864982896
109582.620024688
111604.30000387
83686.3000062511
96834.4000014635
89736.7349958621
93080.6749568959
83277.9900112464
92529.5200093755
101042.820003341
105962.150016368
107368.729992574
94838.0300255099
95490.8449875457
85389.5449520413
91342.9300061886
91974.7700005445
100366.540015801
82321.3699993099
89848.9100177976
82184.0899971114
93608.5299865284
92203.9199956455
90341.595008641
88422.9049939781
82350.6850063131
78372.1950090407
102558.55497966
92993.4349996675
98273.5949851165
95889.4050027318
87304.249978469
92636.4199902028
92624.7749953946
82443.6199851916
95849.3200125262
98626.3800042693
84070.6000026737
86000.9149866337
100101.699985963
92045.689993248
86240.3999846937
93371.3649994133
86159.7300005713
86827.639985465
101381.490005726
84940.2249774442
95157.8350043205
96941.7300116272
94402.0549986844
95255.839985913
86823.2750115182
90105.0599900149
115836.954993467
77976.9500101437
97127.2650067737
104947.620008635
89776.2650016998
87768.1099944141
91714.8749992392
80858.2800113715
81781.2499868842
101333.389993936
91563.1299971903
86671.4599960394
88670.7999763319
84785.0599906524
95184.4500021344
91583.9700030362
91531.4200148953
100446.00000899
106981.570008562
83447.5400150892
89502.3050087347
81980.0000030028
87874.9849989763
93957.2350282044
88704.1749993917
95092.6000012016
92607.8899797488
95046.3350008213
84842.0899914092
81466.5849876906
93795.9300002606
85397.0950175746
91984.5499977548
90007.059993487
95227.0050508158
88996.1949959989
84915.5700144672
111466.500001488
93395.9599980066
104506.855009651
85247.640006938
79111.4249921981
89740.5949774434
96304.4999912662
83354.6299758054
81787.3650024467
85537.5799953818
91137.889989671
91971.8749939098
97213.0150073245
72101.1399880677
86449.4050037699
87510.9149947995
77844.5649987591
90914.8599872018
103041.87503827
91076.2949822993
86882.4000033106
108722.885006894
96923.2849989946
95497.0199828843
105483.080014453
80787.2299946207
85512.0349941719
84189.6450053499
90755.800012542
98085.0750063891
94966.4849804607
86752.0749939564
89679.2350018302
91951.6249771693
87353.484997437
73662.4400026757
107606.235011736
87574.2049890521
101473.270008685
89544.5849921315
90780.8450104901
94525.2199696322
84411.8950022209
86280.8050027492
93456.7999772244
98806.5699785589
95975.3499847915
96910.7600053117
89657.0499937603
98332.3200458844
82972.3350172906
98062.2700011401
88314.8949836979
99088.7500184006
99141.3600124254
85798.9250055873
96479.8600048517
103122.769976086
96258.9300057291
97514.0400116797
83187.2600199697
87077.6749961383
81389.95501298
82540.290025828
89311.1950075272
93933.5999861041
85742.0699928723
90117.9799750133
91430.6700049825
119176.690005918
97041.8349982041
102590.025027642
84015.3599842439
86659.0800188399
75577.8400160332
89704.2300021055
86916.5249952604
83234.7899947126
102708.749988481
77940.4149992089
94749.7950044579
85860.8250062076
89049.4350022565
92246.6300044018
94356.569988263
98317.194985406
97763.4600049694
96983.0650163983
101872.79998534
90778.8750192029
82690.4800396078
80409.5050018418
95637.5999859791
99237.5700051371
92934.3599918462
95835.6749817374
98223.6300113331
102520.745008644
96825.8199799381
96885.1700063212
80045.2700048499
101275.599998159
92409.6700307705
98115.0649916699
99166.1249834796
85142.8699859761
87044.3349971229
90246.704998827
80907.9900022995
91614.8899755961
88352.615014637
87623.6799977435
87345.6350082225
90416.5249913866
83162.640010974
94852.1099987215
87783.9250038213
95420.3750039691
107690.945022493
98428.685003488
75001.4700112327
92041.2549906999
102174.314978561
76789.459987992
96025.889987562
90407.4949923255
83571.8949702028
91912.3350147195
88260.8800072392
81288.3699968746
113484.024997151
94457.8299938201
99003.6549984764
93847.3399986802
93317.819981527
83375.2399756321
105654.214982309
85135.9049816914
91221.1899735031
83820.2249674445
98209.7900003211
100290.305019366
103181.589993981
87741.260025678
105083.880011375
85993.4249970408
98931.0650014948
96990.6799925997
78477.2199889753
77270.6199929854
88365.2449906776
87389.0699980102
93700.5850374559
84395.4249897074
95464.5399802332
86841.2600171796
99826.5150119824
78693.7300166202
100688.754998669
95794.754980766
88923.2750016617
99807.7799907749
94547.4399944207
86311.8450042352
93847.1550084704
106378.829974418
92454.5199964256
87935.394996912
92878.5950086185
84834.7999848241
90876.7150058403
110868.495005318
91067.6800167062
106125.705004489
89940.6799807907
94708.9400021165
86148.5450379912
98394.7450058826
96345.7949974263
79964.4349866266
91429.5550014242
100228.400025766
92812.2700046588
95802.9399978273
92950.0300217227
93054.8650177647
87194.4099864414
80548.0149758983
79910.7850255299
87204.4250179811
93247.4500130622
101955.234988399
86225.1649803657
85433.4400028798
90495.1799861263
92114.6750119954
88796.3550081565
94038.8899948496
93634.4950150856
98199.7600053551
92311.7899934168
91244.1550027889
95797.7300048482
98227.7099923269
105032.435005942
95725.620019406
79877.1049654281
77527.5550129807
94529.5549790315
87039.6249914718
88654.6799873819
86816.0200012285
84415.3699724149
81344.7650141767
88778.4550006068
91097.5699952174
94875.6899994371
105927.700010002
94785.8449836436
83811.1950016464
88451.3799963462
92341.8999966116
73347.5750168587
96101.7799989155
96605.7899946706
97360.3900193446
86057.5800049049
99346.3199994059
84102.60498558
98597.5600062222
89428.7199940382
94108.8249825391
96821.4749928455
92527.0999844662
91527.8449944998
108553.224981796
96758.355011849
99554.8149992713
97177.455003015
78838.9400063983
94086.3849859817
96866.0249994782
111828.355006413
87065.3349795123
87511.275020751
85149.9950192019
90542.6950110145
94044.3450087386
95069.8999907489
79945.8799895152
94638.864998892
83235.71499631
95202.2649803787
86875.7249998791
91130.8750023509
93873.899974957
93764.444996745
80380.874985488
101844.69499862
89547.7899929982
110964.409991352
98652.8899848115
85966.7350052876
102702.634989448
97719.9249903922
75642.6599941023
95974.9999796631
96842.544996845
97010.5899884033
101912.7950139
94333.5949999319
91056.555014
102224.64002114
70026.109991008
76592.1799870205
89082.920003992
102780.44000317
103337.560015229
107302.344995193
82985.3349956835
89607.1300112382
86334.5550255961
87521.314992459
97704.1550163248
91378.754995862
91937.1650130936
102185.309990093
102977.635022523
92318.5349891312
99292.9949979657
110550.544996184
97949.6049879793
73606.0250072911
103274.280007456
99594.024991595
112730.350005952
94121.2650017151
97591.0350123046
85116.6050112131
100647.584992026
78427.8249924316
75247.6149845958
83390.4950207726
93543.3899941067
84242.0049930174
110786.249995685
90335.910000061
94825.5949786964
97648.0449841059
88380.8699737606
73880.0299956273
79458.1250045729
89062.8149834065
84758.5499947641
91558.820023838
91018.6849707102
93023.1849895798
98643.9349954856
92402.4949842987
92527.4050046942
80198.5299971215
79929.0899981261
84123.0750042555
87589.5900067751
85463.0250323707
94173.450001057
73417.2950058882
82807.8200085434
85492.4500168261
95833.8999883002
88186.3799968576
98210.5549953466
80067.8849958532
98282.0900070299
96230.9399996507
96613.6750102712
86957.5049979159
91421.0400044639
106538.869995422
85888.7900281181
81510.2550028085
84800.0399957639
88616.8950109516
92031.7150032373
101349.694994064
83434.1049897739
84733.1499726211
98444.569983494
81917.814992944
94558.3649932934
85373.0350137912
82899.615012605
94240.6849906618
89761.5750022627
99569.0250049969
103753.890018543
69786.3500152534
92395.6600241083
90507.9200057753
97771.6549853199
105880.619985506
97823.9099774164
85715.5150165359
104721.445006467
97862.614989459
92695.9199802438
89428.6950087234
77619.9299964503
102253.06998225
97273.8399915548
85643.2049999032
97324.999968635
80342.605010054
85233.5049988641
88170.5749919161
93495.9449847934
91750.1899946438
99528.8349913112
104651.929996324
87135.4350197959
86257.8899976337
77992.7549987087
88680.8400087626
97956.5699871737
91148.9300171079
95039.9300118439
82109.0000087067
105297.184992048
86323.744987623
115139.045004587
98278.2850112187
88668.9799827477
103360.884992539
88798.5900012573
81101.8949935648
106719.260013153
105630.355004678
92690.0299979756
92699.1699904308
82110.7700083458
96202.0799928373
88587.6199898972
86140.8200007634
84485.4899839358
89395.0200080331
90797.7899969968
105148.445007685
93626.6650008104
91288.8050032214
86747.8999980903
87881.7899925611
82237.4300335531
84668.1549787483
85128.4799893086
106494.244979693
81296.9500062104
79296.9299731663
94373.8550263449
99664.4649863834
83413.7000100127
86620.1250110759
83450.7349711646
92484.5350011881
101132.609996245
84706.6000015906
92815.5550059965
100723.604993324
93401.4849870335
110965.385020022
96925.1749984871
104703.245002221
94449.8250181689
110301.900011516
109709.765019563
80249.610006635
100574.764996195
95570.2200067434
88950.8450084187
98135.6599880697
94738.9750043215
87468.6399946004
98015.5000000336
89336.6299869677
97168.0449803094
100308.030008476
89298.4800143692
87969.3500016191
93333.5649904848
83411.005021159
109881.689993804
106747.795007408
114251.675011487
90466.4500144455
84558.8450093883
92427.3699930836
95775.1649986158
83421.4999887105
91994.7650042853
87009.3149718645
80233.2549867125
82344.484982766
91595.030011188
94846.2000253932
91455.4000005126
96883.2399957487
93011.5899751491
92384.3600009853
97579.0050002422
98797.9649830836
88724.7200121329
70234.7100012991
90884.7899787696
84049.9950069174
96003.3400036898
87547.1799914476
80114.4450025944
101364.505005702
87761.9250087721
91772.1999788409
100646.240005626
96350.934986997
91865.7599954594
94659.6199740249
86992.0550020407
96975.1549855135
83887.8849900819
103060.614987851
86284.3099990721
91841.7949856236
101834.655018688
99666.7100064401
80494.8900010277
87786.7549969989
89342.1150227234
91019.6849947757
76347.8899831285
92565.6550009396
97412.9299963828
104945.925000722
104864.130018013
95365.0899903075
96212.8250012553
82823.9450198878
90858.9199893291
82670.1649938715
81672.700017844
98484.4999933888
82760.2200038946
95460.3900173144
85325.3749985035
88881.1149985404
94275.1349710871
92741.7650071696
99152.8299807842
82040.6000036772
87983.334996593
90501.9400167713
82666.8999931384
85881.0000099745
94611.960000105
106430.739981673
92470.6100121812
96524.0649997029
105670.079980829
95968.2450070443
84736.9350063979
78830.6649890159
96444.9599927845
80705.7349940889
98338.0300132106
98917.6099971298
98686.3450111171
88846.0200213708
94009.8049840467
96602.0449884178
86238.0599927062
89697.7249702942
92375.920011188
94124.114997271
96516.2499951853
96935.8649869253
91184.7149780916
92470.7799972249
87526.9450216732
85071.2400083247
92750.3400242378
97999.5099660193
102600.379986913
89625.2349813985
87285.4150096155
86876.9550040089
84216.3550039281
110975.80001924
93079.6550326867
86152.5449994457
83416.1749818882
93778.3699998778
92912.5199878112
91645.534987816
95569.7000043183
96414.9549955881
91940.8999908974
86621.0399996339
100295.810010595
106057.225005106
83108.4200177619
91010.1950089002
86514.265001149
89023.2849982675
80166.0499981139
95967.3699865849
99637.204982686
92720.6000222196
97993.4500097327
94966.2949971622
95821.0600164307
102328.755015851
85163.7149898191
98167.560002477
92097.800012419
88519.4400011408
93431.4949782384
93714.3950031109
78251.7049648224
103518.320011476
89099.8250019685
84311.664991938
80468.2600063195
94969.7400089828
90340.7200107363
78495.9650178806
89071.8299890872
99143.1750187251
92028.8550026641
93454.2649950242
80469.6300146019
102137.344997932
97472.7250012924
88088.4800067722
94593.1350360679
100652.949995767
98655.4650128029
73612.9150021097
97080.9899908554
71454.2799648323
107787.515041752
74479.4500114325
103420.394983848
91683.239999475
99006.7800050356
87052.6399816133
82317.6550174805
100912.830012185
88764.0400031074
75785.4450040685
85111.0200093786
81165.9900158682
88080.5550013848
89431.1249827364
95896.3999952909
91772.6199902991
98248.1450077366
81981.045004573
99433.3200061421
100232.129981211
90609.3499846054
90188.0450081173
87781.4100103441
86750.9249933793
88766.955000373
92122.4950156912
89420.2499990357
82026.9850127443
89404.3449943925
99383.4949977512
93559.4199745433
96559.9999930419
85099.300023977
93692.420003122
88398.5249885868
89255.4999898972
106059.679980739
85699.6950128098
93503.2949792318
84632.7849901455
94305.0649887852
107577.804990685
99182.2249903934
88415.4599778966
101075.020018787
92918.8249952419
90715.445031457
97714.0000153547
91628.054988994
81767.5100058731
96741.8599936807
85800.7600316574
89523.4350071198
89133.8999933136
91228.8600041956
103930.775002317
86920.7199948387
84240.2749933347
102165.480037757
93244.4050299434
84325.1549880624
96379.0349929433
85310.8000066791
95365.4049820022
86806.2800051527
84525.3749677397
90541.4100376914
94359.5550082276
110617.304994705
80566.1550001915
79471.1799897478
78613.8099953241
90715.8149941049
98711.4950005774
106668.35499013
84375.4899934669
85368.6150179204
100788.775004105
95044.4100013167
100670.914993417
82095.6399974516
