# Supplementary material for: Intergenic, gene terminal, and intragenic CpG islands in the human genome
Source: BMC Genomics. 2010 Jan 19;11:48. doi: 10.1186/1471-2164-11-48 (PMC2817693; doi:10.1186/1471-2164-11-48)
Supplement: Additional file 4 — Monte Carlo Simulations. The archive contains Ruby scripts used to evaluate statistical significance of overlapping of gene segments and CGIs. Results of simulations with different "fixed" elements (see Methods) are also included. [file 1471-2164-11-48-S4.ZIP › result_cpgispag_length/5intron_non_coding.txt.hist]

left	right	value	probability>=
526220.565006897	528677.372206737	1	1.0
528677.372206737	531134.179406578	0	0.9999
531134.179406578	533590.986606418	0	0.9999
533590.986606418	536047.793806259	1	0.9999
536047.793806259	538504.601006099	2	0.9998
538504.601006099	540961.40820594	1	0.9996
540961.40820594	543418.21540578	0	0.9995
543418.21540578	545875.022605621	0	0.9995
545875.022605621	548331.829805462	2	0.9995
548331.829805462	550788.637005302	3	0.9993
550788.637005302	553245.444205143	8	0.999
553245.444205143	555702.251404983	6	0.9982
555702.251404983	558159.058604824	9	0.9976
558159.058604824	560615.865804664	12	0.9967
560615.865804664	563072.673004505	9	0.9955
563072.673004505	565529.480204346	13	0.9946
565529.480204346	567986.287404186	12	0.9933
567986.287404186	570443.094604027	21	0.9921
570443.094604027	572899.901803867	32	0.99
572899.901803867	575356.709003708	25	0.9868
575356.709003708	577813.516203548	24	0.9843
577813.516203548	580270.323403389	43	0.9819
580270.323403389	582727.130603229	54	0.9776
582727.130603229	585183.93780307	56	0.9722
585183.93780307	587640.74500291	63	0.9666
587640.74500291	590097.552202751	63	0.9603
590097.552202751	592554.359402592	89	0.954
592554.359402592	595011.166602432	82	0.9451
595011.166602432	597467.973802273	95	0.9369
597467.973802273	599924.781002113	109	0.9274
599924.781002113	602381.588201954	115	0.9165
602381.588201954	604838.395401794	121	0.905
604838.395401794	607295.202601635	139	0.8929
607295.202601635	609752.009801476	149	0.879
609752.009801476	612208.817001316	170	0.8641
612208.817001316	614665.624201157	189	0.8471
614665.624201157	617122.431400997	200	0.8282
617122.431400997	619579.238600838	216	0.8082
619579.238600838	622036.045800678	227	0.7866
622036.045800678	624492.853000519	214	0.7639
624492.853000519	626949.660200359	247	0.7425
626949.660200359	629406.4674002	222	0.7178
629406.4674002	631863.274600041	241	0.6956
631863.274600041	634320.081799881	271	0.6715
634320.081799881	636776.888999722	280	0.6444
636776.888999722	639233.696199562	278	0.6164
639233.696199562	641690.503399403	292	0.5886
641690.503399403	644147.310599243	280	0.5594
644147.310599243	646604.117799084	275	0.5314
646604.117799084	649060.924998924	281	0.5039
649060.924998924	651517.732198765	293	0.4758
651517.732198765	653974.539398606	271	0.4465
653974.539398606	656431.346598446	289	0.4194
656431.346598446	658888.153798287	276	0.3905
658888.153798287	661344.960998127	264	0.3629
661344.960998127	663801.768197968	231	0.3365
663801.768197968	666258.575397808	282	0.3134
666258.575397808	668715.382597649	226	0.2852
668715.382597649	671172.189797489	210	0.2626
671172.189797489	673628.99699733	187	0.2416
673628.99699733	676085.804197171	188	0.2229
676085.804197171	678542.611397011	199	0.2041
678542.611397011	680999.418596852	180	0.1842
680999.418596852	683456.225796692	165	0.1662
683456.225796692	685913.032996533	128	0.1497
685913.032996533	688369.840196373	153	0.1369
688369.840196373	690826.647396214	131	0.1216
690826.647396214	693283.454596055	125	0.1085
693283.454596055	695740.261795895	97	0.096
695740.261795895	698197.068995736	96	0.0863
698197.068995736	700653.876195576	99	0.0767
700653.876195576	703110.683395417	87	0.0668
703110.683395417	705567.490595257	69	0.0581
705567.490595257	708024.297795098	53	0.0512
708024.297795098	710481.104994938	59	0.0459
710481.104994938	712937.912194779	53	0.04
712937.912194779	715394.71939462	42	0.0347
715394.71939462	717851.52659446	56	0.0305
717851.52659446	720308.333794301	37	0.0249
720308.333794301	722765.140994141	31	0.0212
722765.140994141	725221.948193982	18	0.0181
725221.948193982	727678.755393822	16	0.0163
727678.755393822	730135.562593663	27	0.0147
730135.562593663	732592.369793503	14	0.012
732592.369793503	735049.176993344	21	0.0106
735049.176993344	737505.984193185	10	0.0085
737505.984193185	739962.791393025	13	0.0075
739962.791393025	742419.598592866	12	0.0062
742419.598592866	744876.405792706	9	0.005
744876.405792706	747333.212992547	7	0.0041
747333.212992547	749790.020192387	11	0.0034
749790.020192387	752246.827392228	4	0.0023
752246.827392228	754703.634592068	2	0.0019
754703.634592068	757160.441791909	4	0.0017
757160.441791909	759617.248991749	4	0.0013
759617.248991749	762074.05619159	0	0.0009
762074.05619159	764530.863391431	2	0.0009
764530.863391431	766987.670591271	4	0.0007
766987.670591271	769444.477791112	2	0.0003
769444.477791112	771901.284990952	1	0.0001
