# Supplementary material for: Intergenic, gene terminal, and intragenic CpG islands in the human genome
Source: BMC Genomics. 2010 Jan 19;11:48. doi: 10.1186/1471-2164-11-48 (PMC2817693; doi:10.1186/1471-2164-11-48)
Supplement: Additional file 4 — Monte Carlo Simulations. The archive contains Ruby scripts used to evaluate statistical significance of overlapping of gene segments and CGIs. Results of simulations with different "fixed" elements (see Methods) are also included. [file 1471-2164-11-48-S4.ZIP › result_cpgispag_length/5intron_non_coding.txt.lengths]

696781.404999642
694234.304998576
638104.969982859
573169.930013153
646162.510005126
626696.145008264
590046.235000328
636459.180007862
592626.149999823
602291.719992699
643577.74001118
677129.66498091
720206.574997194
676813.749994796
617415.940007636
674535.335004692
654352.220001436
691244.100002718
696515.545016332
698854.654989059
650100.485003047
660849.47500133
666039.600000064
642807.509989187
686512.164991882
649409.484978052
614026.224994505
655983.595014057
657453.74000423
674490.370005466
653168.855007347
643680.699993088
686840.940013584
663744.414995248
656226.584997335
686469.295002986
626656.609994339
671361.134994342
649396.705004387
707579.955010665
596476.105004121
702080.284998764
676685.884989912
608810.169985804
692273.375006889
627779.135013101
656722.835001532
713667.699992995
654345.105005044
617146.810007521
664392.08000157
665707.335014195
654976.989993708
640107.205006168
683780.670000238
588768.259990449
665896.0499954
599677.394990079
646302.865004362
616545.795003879
676930.914990454
631686.915017522
630304.47001024
592590.590008739
662700.659998819
608621.099999554
667595.809991687
653127.419987977
677236.720006668
625200.639996998
586190.335013882
654674.564998093
621598.309988478
679995.760017578
624189.054996951
636848.820024259
649545.06999099
586408.810000111
669484.635008239
684518.274994459
692238.730000991
720513.280006434
713473.024984424
712637.680000277
681884.955005977
661174.485006589
656578.409984991
674552.909992632
651215.84001031
636060.670008952
581446.545009474
665925.910002907
617251.315018187
677303.430012436
628984.669998427
674401.635010855
601670.364997978
630442.144988423
651573.525003847
650893.909998871
641778.745007862
677161.794989815
679474.61499542
611881.065013353
645903.060000437
611496.865004447
636558.76001508
651216.40999489
695865.745006712
634755.639993668
686415.254988173
638409.265002121
621422.910002233
655853.129975937
681720.205015316
682331.28000048
625254.960004132
702097.779997248
638755.059993176
632886.394994599
643125.509995693
692899.045018747
691877.430000367
686309.855004391
653816.444986889
675819.654994305
636970.970006019
653135.509984244
694839.985012421
629022.814989483
622191.404996632
675429.824992897
618767.674998656
675458.67500115
633837.965007362
651507.345000284
656347.239995774
612935.43500557
600774.075017107
649129.755001557
676984.275020751
650637.105017294
688857.500006661
683091.700006902
643369.900013737
631629.120002477
684214.985011218
649335.09000603
614687.615002383
657646.854997911
646707.494991645
644935.359989047
648098.43998863
692697.635012778
651897.169996941
656045.435011947
581922.469998345
679643.635000528
639499.814991711
584779.490000577
634294.32498794
648706.269997056
645482.085032535
634906.435016192
644736.945009119
658252.750004599
678067.95500057
691830.645001945
635600.730029068
635565.214993991
686120.519991801
693973.06499368
670126.820017446
667195.37500181
608070.915008001
660274.269993156
660783.829993142
671320.059998423
651950.39000572
682922.595006834
635225.244996796
698071.599990549
613441.289996728
617158.16499008
638570.834999153
670392.399998737
607019.270009885
663856.875004552
662203.004992166
664394.560002342
709908.910010149
710964.484994756
689467.354995882
628777.315004241
654632.484994713
697186.085002937
654274.889995971
623137.785009379
591771.205005519
603519.220012665
727727.989989366
655134.884981674
670253.179998198
628512.359981436
590820.61499364
709189.724990827
656691.850004895
594469.634988775
681366.764998255
633203.834996351
631888.19998809
590593.554992023
627823.67500631
658948.955011903
680463.630008864
608516.59501425
655976.99499864
643980.614999584
666277.165003525
658868.009982092
587530.424998576
632652.589986921
690323.954989698
635223.879989667
580240.840000796
639712.485011445
641535.259996264
650710.615000113
625744.13000663
725455.924996338
691628.475000481
622223.644994769
644899.635003553
642770.599970071
612663.655011534
615559.865007911
605259.384998308
685774.315005818
654150.384993743
638809.260001903
625352.745002379
685555.925000942
587225.149972296
667837.909990215
580066.799993057
662921.01498787
649774.250003909
643092.835013407
676902.099999525
611855.965024132
713224.830018362
595401.134998426
666484.550000378
630376.72000013
610197.670011954
649482.03500334
670281.010005354
667259.975012537
700407.725001599
616923.774995727
591936.300009059
675393.829993321
657842.169978464
619441.165004307
658140.920004582
631751.445003545
582842.424999922
647419.770020837
687609.915004942
630482.030005373
647256.584989015
564378.710005879
607625.594993396
589385.214998237
649975.250000961
626280.464978844
692307.309995627
676641.049985605
671588.525016245
675553.790019145
677000.064991117
649769.585028009
605231.000000498
644961.504987701
607322.209993945
688551.415004942
685049.804987497
663383.575002219
616591.805007284
682686.255014284
602446.680006767
625240.895001549
679263.240001425
687132.92497623
599055.249997487
651480.710027243
610884.245006018
677165.799999672
681130.220018886
638127.694994735
645352.320001677
636593.000009895
672014.370000582
641723.320014585
616502.774988204
685938.734986587
620345.559994978
645102.809973877
632747.985000239
675320.054985188
630848.389999884
642553.189980878
656373.545001296
607132.175000145
666467.190001127
638480.525007611
623350.469987395
703188.434999367
658369.385014704
685692.324999895
607173.890009522
610795.630006094
712269.770001841
635389.490002562
618942.644990999
697955.650008022
667365.654992928
600261.435011399
681621.269989396
657449.114994162
658353.190013069
696810.869989595
667781.845003605
698292.989998135
617998.695021025
654016.2349983
648067.739993464
593358.405000971
662400.899998707
664671.460001871
626771.395004254
676306.719999841
724246.309973285
706866.655007951
673496.889996463
607664.104984431
577467.104995476
661610.504991317
584796.849996376
609198.959994958
645564.809994558
666967.81500437
627877.639996114
686303.910006965
591814.535005736
687645.350007285
720262.869995494
660051.919990461
639039.809994521
670677.765009129
664287.805004152
620418.979998504
687174.074987177
629678.084989851
705458.144992112
642015.624998389
719674.844996536
631665.075001368
711541.469995418
680586.829980486
677708.720000651
692687.644994751
642765.525012568
616625.694992241
631799.44000122
674159.515001334
649826.16499204
626589.434995906
644369.604998701
578420.539982599
641912.590013093
666411.029995914
676039.390016009
601914.18999009
615629.059985587
629359.859989613
702608.060006597
662914.045014384
591169.63999413
583852.974989727
657187.449977913
688267.19000245
667420.05499701
613157.970008838
602262.824991836
652509.094996321
622408.855004141
709406.600018169
687811.155010599
643378.109997782
641420.864985263
683653.529999475
624233.73000465
607695.834993611
662606.11500035
581157.10502062
593972.510002763
662938.615017856
682512.810002246
648191.649994599
687197.134992639
616645.969993331
712926.250007889
660185.369989155
636568.319990517
592726.134994438
635259.890001347
662024.505019056
652832.634993791
689387.289992697
628280.724996478
638562.250000418
636629.554974548
698347.645022272
735401.185000491
584560.695001744
672363.680025962
618834.460001231
670129.374997004
654114.604993813
597105.985010262
592718.099990061
635270.869984023
681649.540015328
696149.625012765
678270.65500675
637774.995012809
589642.375001254
571023.679995349
658114.359992124
608366.625000056
618797.624998608
648958.260014197
640944.340011067
656390.545002031
695042.884994535
610160.194993447
663163.899998476
586040.105004642
627512.489972642
665723.000006613
676872.885010166
689237.864997346
664795.29998686
660404.679991319
622958.740003212
585483.835002633
654386.390001277
645047.675000013
698860.484998624
682293.849998597
618569.394992088
609502.605004545
652956.564978784
728133.674998831
666254.354994536
604594.839992394
654781.650013421
620858.134991785
585714.634994715
653750.220011849
692795.654999594
616545.665007558
584731.294980095
659374.574984069
664485.329992844
633316.139999231
599667.300010587
709470.870006575
667250.395009084
643208.225028
652391.329995884
617984.219995519
616900.094989834
672790.65999919
618789.929996746
699135.145008643
619095.819995749
623601.739994009
667370.20998112
607218.530009411
627989.485018248
628830.900010894
685210.660011229
637660.0649852
702682.964983016
667672.650000784
617828.544991593
658896.285016636
606644.175020671
677835.904998929
631603.210015082
677921.87001255
620939.960015591
636661.484995434
690092.864993018
672384.880003846
595476.585015375
598332.574984364
578086.790009155
668864.135008094
643633.850005614
657954.850001734
661207.010006726
681217.204984293
663596.884980131
626098.380001904
652242.559991847
693622.570011723
617089.265006385
626654.870006475
633343.209996294
744467.480013856
655205.654990814
675698.029994079
663159.954998224
635572.154995359
646149.049995757
651432.180002864
674213.394995555
639244.544997347
671959.909995603
586486.914988154
606789.47999846
597406.795009414
616417.085018751
580693.755000031
680718.22498326
620132.19000891
658823.124994438
684709.844995471
624587.500017059
670050.875007808
634030.924990421
650728.090026165
676508.124993953
670963.670001453
597360.029993827
635099.605005281
662109.734989834
664229.794969735
610219.809987238
678070.719995835
677393.229990247
634984.545006766
654165.430007615
704588.360001473
701606.790011974
634092.139991158
635782.409990133
578810.020001316
673633.734998251
639321.66000696
736389.655012958
594794.319998697
749475.035020192
628670.549997148
610827.174996251
697480.044998046
674877.144993023
602787.050001211
622400.029997121
614454.219994955
687265.274978959
609260.010013526
584969.225010981
643844.580007138
605298.424993789
648559.390013332
652434.385003173
658578.965002381
700236.939986571
635027.175005493
616248.064992056
623377.605008901
629552.770008689
670524.005004157
653597.354987367
636559.560006325
667464.13499025
585799.185017649
671819.239987017
597394.665000943
644331.139995891
599323.84998254
623054.325016027
640998.775010436
733294.385012818
586229.96000722
642482.889977944
584405.505010815
628782.010018443
693365.160003016
717545.610020439
609175.885006786
657867.845011137
611807.719980131
714417.34999448
699447.440011767
717335.495011308
648787.59501415
603314.359988308
590976.414994707
688887.339998117
659036.50499745
621054.575000041
607298.810000669
647400.195002789
672529.259995136
690969.170009918
623643.844995383
646708.09498803
630212.010016603
681772.414999074
598612.05500156
573040.55001415
638333.534987714
590014.395014499
618255.22000315
644297.220018304
627405.64499107
624040.080013625
678182.355010266
667773.915008189
681650.170009157
579404.965004108
678328.270006367
637929.530010665
637910.674998806
666325.55999797
651143.759998163
683117.115004201
604297.519993344
683152.384993915
632524.660015341
664761.469989826
669594.67999522
586826.615003917
685374.080005303
647891.634984673
576082.235007728
685080.249993312
608795.175004492
607037.90000311
656510.500004675
640777.139993005
635782.330010627
604044.899987343
624426.759996509
705727.755005152
624474.349983438
692370.030007852
627421.665013679
675785.440004078
648418.08498871
641450.714989759
629889.349996191
704214.989995492
606527.905006016
680428.375001614
643315.640004169
652679.820013035
687194.22999505
666139.199983613
634419.389985433
572743.799989711
593712.309996366
639144.089993574
622136.26501252
634874.930000416
604202.159998273
643133.250007686
683557.744999214
663782.010001587
636767.070012496
642611.19498308
606860.194981157
627804.129997516
683675.230000035
645222.125004374
713143.944999813
679528.144992735
700520.725003576
688578.394985737
626718.75001454
601455.389992407
636281.060011132
674398.000002966
664160.184988738
645019.60999922
643464.304993527
617882.069984878
663806.869993246
551779.015007043
629475.950013128
671696.445012825
667613.875010292
663465.825006951
631521.480003702
626112.144995025
603013.134993478
663915.794994444
676569.740004427
691585.354978045
628164.310002482
650323.435001621
651404.199999511
647900.425009108
635222.885001695
729544.115006633
680440.055002751
662583.280003198
623379.905003111
713455.145006218
639353.654995074
658854.595008405
556739.659997173
696944.679995679
613834.45499886
664326.090009265
624853.504987304
624832.530000421
707440.484993327
592484.669992525
602899.019976871
664855.559999464
664633.519994503
661307.564996338
702833.055002627
654971.370003212
629558.329997904
664105.894992057
673711.410004379
622656.640004173
654931.699992785
672610.660013552
616143.180011204
673415.550000779
653275.710014849
655739.479997598
615131.159989574
664021.844989379
597544.419996166
706904.794991045
711209.28500342
614001.320029107
610564.624993101
647091.869987442
636001.310014303
641111.875014192
629503.745012412
591996.654987668
635668.539997827
686763.554996609
703284.005001931
695829.405013559
662084.595011759
625320.044997655
681156.685008196
619607.445015985
579735.190004947
657041.019990666
659786.524994571
634127.935006103
590186.06001317
619971.864993708
609224.759998834
646294.065007258
672431.92499341
640073.894997086
643615.929994281
593893.580002463
706641.684992978
708900.389990394
629923.920000302
629024.614997152
655952.300006465
619810.619993318
634892.644991921
645983.900011975
644758.085004453
668249.94500258
659214.919983489
647384.004992422
625605.839980343
622217.174991742
649696.150013774
668116.190000625
690826.555001612
573574.580000632
673239.174999818
694343.405003822
628113.854988181
606828.140002953
646497.875003415
597038.599997984
697203.575011083
606843.749989067
626642.509980257
668469.480007565
631134.850003815
657123.400009884
667664.689999616
589496.73000391
677120.614993609
578097.719994482
590348.29499014
618497.029994972
583341.465014124
628497.864997345
713581.805005208
663218.114995793
643869.374997185
656537.904976099
668631.925002015
658952.419998882
656503.659999031
679805.809989347
678066.180004465
704990.489994236
671870.994997337
651288.344993465
605367.940015548
579325.735009736
678804.68500609
647956.645007106
700727.320016174
665763.805009494
719793.179990873
632721.599992049
589056.270001735
632558.265008202
634725.659975088
716518.204993121
654960.910004435
592355.164985123
654935.170013255
653764.485005203
657773.320003902
655999.840001289
654587.87499265
696292.359982231
611184.869997081
668806.265006942
653980.105009951
537252.875008138
577909.985002051
639184.755002638
634013.560002792
581168.549998649
643130.844993342
708903.669994108
629436.095019422
675305.240006739
695855.020003374
619555.835023591
657625.98499412
659691.789991425
643590.15999135
681003.55500225
653266.560019636
639540.209988481
619808.900022015
662628.365000517
654077.880012193
607762.984990502
712614.889986895
699913.775009522
641698.910007242
668708.494999944
679027.525027681
624660.519998374
624016.565000492
604298.579990044
671991.589990104
670337.340013371
651073.184994851
681001.244999009
630903.410014705
649860.319993902
632842.305004162
644631.200001839
668344.015005084
643476.769991539
618212.974983235
618775.009998044
653232.610007614
590402.820001564
680011.639990271
598808.43001451
645971.250021419
630430.890008618
622048.45999768
596220.499999858
631079.324998968
631333.26001148
625913.800011001
629190.229996688
657759.430007375
694873.815005228
612978.745000138
645869.335006639
649589.525018352
657298.589992766
664840.270009825
644706.469997665
642211.844993074
632899.054992242
601465.254998433
632585.795006969
694771.705005905
680061.794988087
638195.445012155
717575.369993956
651041.519989225
689416.870005342
671436.169982963
685523.574990764
664195.594990012
650844.360017669
630884.279994745
684370.924995134
671831.790006902
646254.160000889
679679.835013008
601125.925012338
671280.530015294
613472.019998241
682872.500005865
616056.330005623
696827.814987828
599967.459992269
659431.180012096
639206.545016053
642919.265014463
623209.049996558
717678.82000608
674883.3499879
667594.394991125
621841.74499229
614331.719998143
677880.360003576
618293.784999995
648337.970016567
634252.129993563
613243.905008182
652846.735001157
687741.719997195
646687.600010487
616043.705007316
598751.060005345
643437.215005371
582995.475004242
660598.260000515
650975.040004481
613054.159990162
718125.62498052
599680.085005454
743661.949998838
648753.63001295
662410.890012197
647368.025006587
627154.499995419
612919.539997566
540132.409991641
658447.309979359
669758.329993354
663941.754991243
613440.735020858
638977.61001917
697821.084995997
632011.84001423
657798.159994127
618733.290005982
657819.004994491
653039.690001821
635780.890009043
644903.230009377
662092.014972733
639492.074993841
568531.525012708
650222.780001071
685548.145001156
702201.910009098
634769.524995818
601410.855013987
663543.425007662
652249.735005433
649874.604991303
657750.404995201
649589.135002943
667581.045008802
626217.299996865
638719.445006843
666379.445019554
633564.230005981
646342.85999695
630239.855001365
682535.239980056
717098.274993622
626349.074985429
710887.230023845
617237.549999314
642853.640006349
661993.239998785
676654.919995849
579671.389989963
652398.68501795
634536.189998499
632914.130002479
611333.03000411
637982.095006797
613134.705004529
662745.774989832
674216.694973238
662557.190002393
648362.860019525
635846.150013269
621598.105001981
644707.335012983
652483.749993791
639442.475013613
652751.444985639
700273.369996596
595827.33500395
631040.539998037
607541.049992325
636306.475002583
643860.050002169
648149.654994758
657200.14499915
627186.959990077
652731.025015779
747764.13499216
607915.135004533
634721.319990545
661434.46000379
630790.144999117
637778.159994996
629254.320005089
625833.675010944
623186.124988259
608868.885008914
680734.980021004
688692.045014967
622066.920004462
617654.215004568
687088.840005305
697523.260003627
686195.575017048
674496.675008705
640186.699986198
655882.755011233
699943.775014485
613277.23502051
620339.130005013
702381.839986447
649970.614998773
668983.740011711
665699.495000569
577372.404988862
698232.304995595
645820.934988489
632530.499995251
675268.324997249
678647.470011753
614704.814988362
626027.414995188
664982.515000562
670339.994996005
668482.135005299
748776.735002888
652419.909995309
595440.140002153
636939.265005804
664867.110000832
653805.709998161
651031.674994753
653469.244986863
602915.605007069
703806.980007587
627119.285002891
584252.505001106
621643.6949918
696773.370015436
660516.054998291
631885.230003692
587612.000009605
657323.119999326
682019.115008516
619220.18499073
701824.544991408
678638.080025592
717492.184975734
578648.374986819
643886.819989979
661272.570022328
655014.694998789
655673.070007574
615759.394993083
636263.925014411
616002.110013855
632737.444991395
654223.919994244
645780.869997498
619273.245030343
639571.464998977
682909.210001621
653637.320006152
623431.75500243
659453.495002512
573391.785008391
653247.619983605
587443.525005606
633120.049995082
633963.285002863
599375.925004323
655168.750009033
605323.354990465
666897.564994528
610199.390001142
586339.225006215
668302.479993466
608594.165012671
653022.709984435
610361.21500082
662213.824986762
655728.000029511
640246.31001212
613820.149997624
600199.055006649
705686.029994618
685974.734989566
622003.545000042
637570.910004217
678227.760001296
643921.010007759
659794.810016473
632181.804997006
703173.57001298
625547.62000627
626187.164988898
647738.08000379
619140.590016403
685329.855010858
660161.489999391
642280.099993507
637201.184996056
671877.230000089
606668.250010625
652273.07999564
625223.705013597
627299.839995821
636070.724992391
619287.855004076
606275.490018449
656377.264994763
717174.784987121
668329.910009774
642580.849996178
587342.880001821
649167.249991453
641224.789999084
597089.475005058
618145.785001109
653659.990004505
642433.240006827
631695.414980776
616134.544999681
626966.194991635
641835.294990086
626798.380004962
664585.990004267
681307.914987291
687202.270001101
593165.019980994
663045.889987117
653731.020004613
610332.149996519
616746.689988467
597760.26000738
642892.035003881
714156.434999639
657395.079999709
643538.964989895
639803.640018716
633295.154998022
653082.739994498
692116.174975711
661406.685006143
652393.255007636
712555.289997707
665783.179999384
706917.460011789
621822.860015402
624818.644999985
694826.864987823
646681.259989195
680088.969997684
666327.040012368
625878.840022796
612910.695001304
638051.325017019
668487.824991468
660779.129994453
684830.610007076
666972.524979582
654056.120011614
700035.985000665
630107.894995974
665987.884992876
607300.485009825
634667.254998998
652187.895000607
639157.589998624
597301.174985881
621264.270004845
643918.155010561
704477.214997241
688549.02500992
642506.12000118
633339.989995398
703757.254974505
625557.475000454
595597.320006907
678430.24000094
729024.46998631
616075.420002369
672896.854981415
687099.654986514
644683.109994698
666798.955010913
645160.534995491
743838.060011253
657308.849992057
688382.064991945
659277.384982001
654510.814997787
700399.495018767
652458.629990321
664283.705010134
643042.000005082
675205.980001673
599365.739997044
744748.280001579
708554.599989889
638602.324997833
667897.780002908
639351.575006279
603279.30499244
655025.189989741
639160.279996901
586111.60499726
645708.210013602
654958.449994623
665976.725006661
668965.324999804
639880.174997685
670582.419985847
589769.950015006
674142.705004506
717755.589976626
587981.239994464
615144.824998984
678081.529991564
636447.339986652
674491.820013757
651154.804992828
684559.034999307
718684.325002911
642926.104998404
634829.854998672
651000.574987914
665996.844995468
671927.414997406
600483.25499616
617878.96500009
633579.765006546
667501.489999951
667878.24500397
728496.179988389
685576.669999581
654212.459988269
718451.249999132
702538.689984212
658130.500015169
675246.845005836
654831.259983513
677399.130016554
602907.245000853
650894.489999813
606691.500002709
670665.220006496
602956.744989548
655231.754983551
633149.945006122
624178.335007688
682834.810015126
680714.030013789
628452.494995556
656753.355004089
640080.399990014
606399.830004975
663768.799997435
626825.055018763
646634.925015536
601362.429995491
656142.740011051
623140.450006207
643629.235002183
636004.975012533
605183.630003835
631492.305009749
634785.095001635
639872.880010376
753911.800005838
617971.685000464
677652.059995715
620289.800009576
598044.675000166
591667.720010551
657481.630000817
647506.52500056
630634.000007527
617807.029993554
649565.88500871
628266.329998294
611248.600013572
686286.330007532
632742.615002666
636509.909994122
619597.789988325
659221.834993277
621227.145007607
638751.8299919
590376.000009523
645929.704994292
658715.255007671
600698.540003978
650759.589967423
642406.775012635
599384.249982877
650015.829994552
636717.684997992
617667.485004365
664759.565003797
636763.114986995
676230.445024083
663736.969998868
683011.415010919
625287.194977443
654321.619998576
578067.914996913
666940.465010564
591447.99001042
687828.680003038
624648.844992578
580836.840017382
655439.329994244
644170.185000187
690534.674983859
634604.344987569
610490.389996182
633085.735004709
657278.049991859
592920.490003108
641633.490005701
645320.510003672
623507.044989988
698181.280000881
673481.110000777
647905.759993192
648167.159990578
650987.229994834
629624.940009892
640052.67999734
713831.444999779
618454.029983248
706698.035007192
642370.024995773
644781.50499644
621348.835004692
641851.519995316
673483.445008612
621586.390004478
631969.740009692
631670.275002793
580270.104995237
627929.589986645
693180.059985745
651092.004981125
608758.985013499
675307.310009842
603307.450009564
624913.620005569
683505.454995636
647025.034988883
625946.549989263
660524.225006833
666580.960002839
740910.68499612
691557.140012144
634817.699993399
630425.50500945
653181.584999741
699232.429989957
613664.349998388
762880.500009577
688352.794991958
625948.339998553
690890.025004275
651481.780008257
618560.805022288
648214.695006388
651423.7949888
706648.879998738
605440.540002599
617454.814989816
618715.720010079
652463.18498707
620702.72000643
650343.589999885
641758.515011531
628782.790005859
667571.169994455
692656.299998515
667367.579991623
692512.324999055
700016.475003759
708081.750004379
676666.085000469
749141.389997697
609855.569997153
663716.064990225
657188.770004878
626171.325001316
674747.870004131
662931.349994616
619710.934999858
619911.934996638
641188.840009887
603002.034993039
713650.934995556
659060.385006083
620435.180003267
648669.929985299
642975.444983532
636024.029995561
654140.315004963
612707.895000516
629961.34999074
699292.890008729
640530.619992431
668214.54999967
605332.454993458
671401.860006634
634209.82498834
636237.979998847
666355.619991057
670210.460004359
656061.719985637
564978.989992005
651498.095001835
646641.914994944
594598.994990531
652311.015010416
611757.58000267
631389.240011738
648926.375013153
647850.794988032
610997.424996209
615272.360008062
641470.680002203
572565.295012816
623730.454993023
683608.714993793
665039.979994801
672484.984997585
647292.075003344
653453.940013989
611568.530001244
615181.399988283
669426.139995383
641815.555005029
661173.529996551
650839.280011089
687252.254990906
631794.014992102
738913.504988042
635424.599996434
681937.974997077
657719.760015089
590475.470007503
675032.814997884
654018.049991367
663625.529979194
629896.979990565
641051.855009579
717557.134993025
608966.299994609
644209.530013581
629110.219992606
650353.92499379
613884.014999697
617526.000000494
695321.810012384
561863.22998176
691018.184990634
742838.284998336
641992.695001748
654542.03999684
674181.674980031
684209.14000642
625114.934988339
639395.285004846
612530.569994358
662250.374996265
680497.709998512
712419.890006161
645741.430005798
663064.79999952
687986.055001195
648775.610029768
619567.14501288
644705.964996357
652267.755001508
572825.370004971
648140.910004236
599832.819992666
689133.969989573
619919.24500205
626830.515011941
643213.019999158
677515.789988136
676910.980007221
633535.439991459
678865.089993374
615180.815016805
679490.250006246
661463.459993812
644531.829990974
646453.604996033
667556.404999657
636635.420007891
647150.909991144
664685.764996611
681454.475003448
667465.214996484
672144.624990236
711750.659998332
645374.284999211
633764.675001359
663091.310004235
634435.070016619
682623.569994814
621981.680020073
684715.735008283
645612.529983436
717495.480003443
714229.61498406
708788.905010263
696913.809983714
587482.280013661
627688.529995449
639888.63498968
655544.434990813
701843.794989578
659615.184997905
620072.259989567
655089.260014973
601643.484998663
669098.599996288
602710.804998318
581060.860012203
691331.789989596
644979.475010122
706809.325009988
579133.520002633
730763.974987481
650178.540013968
599573.54499097
657323.119987004
654346.835010987
631937.985026994
657197.515007286
678044.714998941
710905.379995414
671010.375006253
651726.725007394
638904.220013456
701174.72501572
640708.140004903
629299.230001627
656040.745006511
638735.975001261
664828.460007036
631272.294998362
674220.039992338
679005.005003624
644983.269999953
673237.249985778
601654.800018117
670221.714982962
684538.244988942
633686.38499951
648117.01000998
670802.854990548
666439.774982069
685529.870007449
633646.434999364
606827.334989243
688124.815004532
636805.205007989
570124.464991588
625484.864997725
677017.824993771
612987.539997041
643300.360017746
683133.239994
627927.129996313
706181.585008149
669698.074980969
649281.259987207
636746.580015834
635805.030016389
614216.105001803
606434.694999901
625265.209999289
597446.079998125
646448.920000348
631737.214995034
660632.329992799
688292.825018079
643611.515016397
598469.77000055
657726.625017765
631649.94499505
656788.005011084
641955.965000513
671443.969992934
629360.425006853
613833.085006299
691474.879999394
693234.970012465
645534.925005259
668245.08500576
659319.070014119
666245.260008763
643524.654998912
638734.250004315
646091.455005063
571218.114993438
580262.330014981
624496.615004269
642531.02999343
647294.774976388
637632.815003976
704251.499987161
638463.100002705
637941.195002531
647717.865007594
640002.739986586
598709.534986749
597611.919993723
664902.269998448
663392.464990463
688529.250006685
660490.84498592
672060.415011613
610500.19497727
699361.089996634
614853.660001935
588649.884995234
637103.169995403
628552.535006471
619439.864992138
629212.50500918
684332.615003946
650492.845004523
647811.265005048
600278.560002624
654696.809994219
663514.780004082
673966.560000798
660304.219991675
629726.379994404
630717.799999658
653290.645014429
617140.369989257
626835.359997847
616784.914991238
672274.665022811
619442.695007609
711892.400015264
665431.995005188
638647.075016949
625815.04999722
662994.155010504
609434.795004774
650041.125005208
677595.949983227
619199.505004992
715065.015002773
638907.48499282
720580.005006651
630299.734994509
658208.549998302
663002.025008751
648461.739993095
643986.205001042
677150.309998556
750959.594989944
673594.094995924
702356.054994975
612220.910000956
578299.910005942
657259.490002205
711409.529977543
581011.569996047
679019.485003325
661277.084985472
615714.039995675
650785.045007937
634318.830009753
687574.454984224
638399.220005971
589859.069997935
633463.754992361
612921.779999123
665726.960001854
637194.154982504
608287.414981426
646787.329986925
687007.514996448
700748.754995257
652719.789997754
676721.984999515
601768.620016152
681462.574978256
645838.329989822
644411.639982229
623988.025018099
631312.964991957
641964.654999445
627138.954993329
617707.789997648
645844.794991233
651690.289994363
644920.450001426
679269.530015048
627864.650011978
627865.825008381
665447.369986552
692091.505004336
552617.2449936
651542.499986864
673948.410013824
585773.685006471
631970.969981407
683121.144989474
665915.375007971
588021.669990991
643654.490005292
630388.979975936
662911.220005342
708906.505021173
666242.474994533
617165.254999805
662348.464994061
635819.514992933
628592.464999483
597585.765004661
668332.720012194
623885.72999216
579678.469995354
733772.149999827
639629.65499361
699030.600001212
665648.620000108
716389.654986845
622109.729994304
641732.084989716
663585.764991448
655209.03499507
628888.120000683
666840.975011647
641718.359991646
643049.50499778
668444.680004922
634941.029995714
691820.784993588
620376.815001872
666584.420001206
700443.049998791
622234.050000504
696421.985001276
603573.315005073
595145.259991951
633402.885005776
714020.184994528
607479.494991543
655045.605013028
632459.185012489
680836.695007452
579789.605007063
581076.17501265
643169.114992395
676465.744993155
608201.805036996
636783.685004846
613613.995000432
681759.935006197
598793.870008922
690735.045008536
618603.964999775
647139.195009918
645560.740006927
640941.335004054
667137.755001751
651340.329980125
602160.214994878
632211.240009009
581225.815000664
646815.244996672
594214.719996714
605924.20498892
635518.730000598
584910.545002629
682528.600008914
662064.554972586
607943.700006119
666225.110009898
665580.710002036
619874.140012024
625016.404988703
674986.53998749
628827.714990453
619118.33998522
630859.795016181
655958.490002788
559571.869994216
643219.514998438
615842.4600022
646992.775019269
620788.260001809
662932.755006657
673945.320000672
608370.099982825
682942.855011283
578771.30500164
677909.459990403
639236.919998202
638278.304990289
590534.069987594
651433.16500809
634194.885004919
652269.719994168
608615.145006349
684358.145000448
605064.740000907
670274.574999545
674726.069991953
622026.170010056
609550.234993205
716547.180001032
671568.220001794
602776.964995004
690084.660003711
686185.489998174
658667.08000168
660753.775003279
607131.219995821
715481.249996359
633128.175008704
620170.290001222
664539.034993841
624593.370001144
625764.830006625
626609.244984814
616676.499989476
658215.110010258
641012.565010119
670780.970013405
612646.660014061
646755.564997581
690502.185000092
625894.369988669
649381.309990104
603208.570002643
662149.254988838
601199.259984446
590756.114996526
594660.634998321
694507.309993443
658601.669987787
632432.524992756
678446.929998261
627532.370017265
649112.469998577
699153.770002018
647423.450004329
703572.639991767
671361.509991928
648242.339998899
666884.654996018
657021.034989711
618717.965004855
644536.814991316
654892.00500911
664739.959992605
651095.91999771
633083.045002278
664985.500001387
667116.819993702
678353.83001502
632376.244999192
627069.689992751
627725.0749953
627080.780007173
624192.9300025
644523.549997204
597402.715023356
605896.839999611
624201.890004879
592749.060002962
743874.914992279
688309.719998192
599216.074984116
601854.980009558
649807.840006401
650590.264975564
669863.005001749
641174.530007262
627438.265004794
650765.55500127
737342.135015459
636194.705013192
559458.105000245
643220.525004405
646636.475002077
708777.27999995
616389.484993301
618169.02499146
745152.78000413
664939.630013053
614046.409996808
669385.124995535
700090.890002369
659835.844991117
610819.640002033
665605.089992118
693847.90000395
665079.350004723
644901.734985568
643144.685001498
699530.649992483
643655.099990999
679343.695003015
616265.659997725
634012.190011974
618124.374997936
654734.654992605
690197.195006752
619699.140006108
655501.794994819
708726.700002875
709540.880012243
657766.474993585
596379.280002752
677642.664988721
698198.434984711
580619.624999525
611745.260007226
628565.264991068
653354.45001629
651707.360010796
686422.010003983
651096.499997791
581140.934987658
597066.250002693
700367.419990771
618291.959988585
610132.960008266
649153.060009386
606298.780014833
721797.474991572
721309.564997278
638941.16000106
624005.800006599
654636.065003594
676691.894969877
651246.815001088
621160.120000553
654116.539993201
636801.499997823
617562.460004427
628760.045015059
617719.509989374
640897.710006045
622416.365001257
625926.160016024
620185.334999704
672872.055007019
612737.514993311
639480.390007051
697397.735005592
633936.094999063
601114.799986144
676843.0949937
598492.619982311
683298.234993826
655755.450009082
678594.43000342
670540.005003091
636215.840009184
651177.784998706
620734.659994284
666664.255013927
664617.609990096
637852.235001401
638873.039981387
687912.950004051
677229.184985868
630793.004989509
607745.064999374
628412.535002613
666191.070011492
694372.225010804
650853.170010127
717196.660002996
661955.595001922
666150.690011193
636716.784994198
696515.669989824
691741.490015076
680121.544992996
665260.340014856
669042.269999115
621293.705004483
666350.150009664
663776.619996182
610325.105008559
652270.464994414
614595.794998838
606691.754999546
659695.964998994
667691.909996655
642109.585010737
658346.16499037
614362.150016926
689556.579997558
691760.860002959
701793.134993063
691585.1200018
612749.354984324
633244.029993378
641304.354994018
615158.825000703
686734.639997755
694514.839981951
658740.54999921
695055.869991185
610252.505033648
641456.980005478
595187.675003834
655589.100003298
631891.645008604
650808.874997374
629188.549987861
649326.344993406
646718.719981624
667798.155003878
647245.100013508
565260.214991021
633147.850000117
608815.86501574
667390.260002955
620445.254977091
621190.499998827
677037.21500818
695946.000004811
620778.974999568
599110.045000156
711266.880007443
656776.00500488
686063.740015051
721565.704992256
602280.379989945
619311.259993766
699850.139988207
682528.289993928
599041.999999291
666140.145001285
658976.150004593
723008.355009862
655187.035002758
623269.349998783
627017.07001067
701692.61501371
624288.505004694
618829.490009426
621258.97999594
653122.889998297
626412.004998224
639799.235008052
634608.005000409
718776.495012288
589434.095004189
620582.004998751
664755.859983615
679902.349993946
699450.385017019
669666.194997475
694860.915009041
632841.619994897
616798.765004769
683692.170004046
628131.72497592
645490.099998568
674579.420011381
636382.005000662
610369.85001419
648090.895018111
634913.749994284
626931.840000742
665366.945006043
608396.339994922
641253.915013361
608149.925004763
586951.844995326
659464.124977353
654262.724986419
626516.294997926
675685.660005563
674033.930000645
634193.279999019
588313.110012228
680770.82499554
645393.175003578
620240.600005645
584888.244991396
606827.679999052
642108.08998657
619646.560002401
615354.91501069
660175.460003844
602404.889993037
699563.580018065
610889.78998682
616056.680002054
665202.890003589
686443.944978679
662026.544983567
656754.354987655
631093.25
636228.250015481
598435.435002052
674424.625005644
627747.909993781
664329.43997229
678294.760004076
602527.584981113
612623.439997379
695830.684990236
602221.380000011
700081.805000256
637967.90000057
698290.045008858
605337.300005764
604220.129986199
657975.74000276
683017.894995912
693476.855012666
642658.809999546
667616.86000877
648566.880007467
598019.090008597
659366.624985843
621396.705003162
628909.079983511
643842.635016083
625368.889999475
643522.649996742
635980.759992882
648050.58999386
662837.245002483
669552.965009233
628327.589994149
641703.515007781
623482.455005057
603780.519992646
692937.769996262
617199.024982702
616414.170031863
659427.124992685
659491.755000338
637325.77499295
655387.65000023
613788.795016052
742533.459999717
631009.765001494
662277.245003546
646239.039981342
706983.649996326
605267.225003181
695413.234996277
660872.745006107
629203.30498711
643353.54500808
619454.299999562
600658.794992779
665908.105006506
647448.244997961
677113.085000956
707311.804997011
665748.935000225
559934.194994397
634028.669994118
658658.785011469
647589.619991505
699164.394985147
601874.304999186
681725.050003799
617148.239993877
659191.815002218
636946.584988809
663175.864987252
643500.82999164
668535.220003267
695927.224993527
659595.8500158
659640.469991762
639364.475004815
673636.794980442
581995.179994626
679221.459998296
645891.139996244
647638.000001844
613056.980001304
609315.535005477
653965.48000163
653324.875005313
585520.32500053
648582.014990227
651427.990021254
592667.544993877
656970.234989746
671770.585001733
602068.530002754
615824.76999651
642334.149995589
640082.97998981
668050.430020365
693135.460007726
676958.720017495
618091.190020253
626001.489991948
658342.940006003
646262.64001213
652256.10498639
695271.805003846
651436.160003518
671292.780002557
650542.794996202
682548.870018454
669671.255008301
663664.975016289
670501.885003732
628061.440012145
643597.525018396
705908.850005779
644686.839998153
658282.235010418
610313.569999661
640255.100002342
660388.099996155
653155.919998144
677702.660018383
661199.075012388
659671.740008753
658246.874995143
642047.29000368
676903.850000712
626331.684999813
707753.790004572
747600.019994119
632026.634984582
690929.839990284
620968.049984662
603613.165016219
619668.944997054
656054.9500141
704125.50499972
690503.66499289
650800.714991992
626212.324987711
741858.899987715
615447.640003293
670901.260005316
653341.614994316
708785.375011931
617320.940001416
674173.245
729673.039983401
654404.710009741
639645.115010684
618935.374981939
661573.565013722
649389.979982638
606667.194999578
681219.939995183
579220.099975461
655378.1699793
629816.90500179
676138.05000556
602540.349996246
635068.785013033
631239.594987633
648354.134999709
637390.760000942
681445.489984489
674204.809990338
709746.365008758
646157.125001583
624678.725001383
732107.250008077
681393.945004801
682896.914999863
632730.330011332
719520.115003138
626639.475007461
637935.19000179
666835.934996872
646466.040002104
695692.135018794
602408.254991438
632192.339994251
569664.335002415
653731.244982897
585328.49501851
675652.165004584
646244.190005185
643847.994995109
577147.979995335
673765.620011695
657926.280006392
686461.080005492
634376.514997003
615169.735009383
624220.030014248
588229.640009664
630901.344986403
631318.15999336
642639.669995701
613324.46502091
662332.149992489
618808.894993071
633598.475003396
645217.580019978
658081.344987282
650655.27498939
588780.355000295
597645.869989941
679807.384993441
652254.099985515
591377.504997361
655977.035000151
671276.540008447
689255.050014147
691888.409984524
682448.055009235
619455.260031098
666486.740002851
648749.809997864
661238.295008979
616574.214991968
652919.830005385
623269.249993976
618337.40000819
631868.57000907
646325.490001313
588845.509979416
603477.125008671
689936.340003367
653986.114999098
615372.960001718
629761.825000286
622935.409994485
614978.019994395
695724.614994631
665859.720000534
664453.65498747
576719.900000028
620383.030002356
674136.699994107
624900.734998265
634950.480005773
629751.019985314
672858.559982499
651056.984996482
603995.804992389
657507.470011647
645260.804999101
661224.954997233
592933.760010798
624427.125006303
626623.610008334
672596.834998594
617506.105001351
658021.290001538
638258.979991298
635757.065001173
638160.230002396
655106.639994073
677568.610008997
698031.314999368
604836.799997844
657803.624990619
635237.169999863
592593.895009954
622448.399992515
679208.809999495
678956.185007781
576987.23998669
631650.254995054
690385.164985883
592067.459988773
615137.335003463
607968.304991082
656513.169995924
671508.89499009
649501.365000703
722539.550002919
623060.219992132
683528.870005634
649110.424997761
623198.955002721
640138.614994757
703343.00000769
650315.14500091
610118.155003851
672818.240009066
646532.969989057
610914.145002239
624175.715004205
652836.095005864
586929.994999792
659028.19499367
651936.38500712
618614.249995536
653355.710005567
646557.35498552
656369.054988596
616464.105010045
610014.020013081
641395.720011299
607899.944993245
701402.454988897
552341.524992255
624616.790008361
632823.405018581
706040.490000628
617335.824988983
676216.600003797
665364.090010803
633181.329993088
640332.074985175
621598.834998568
628048.424985446
624935.120004399
621106.745011616
692416.35500389
721813.08500715
653376.469990067
640322.349998256
623955.224990624
643604.650013411
565731.79499525
643951.060005783
629972.879994235
708901.800008449
687582.860007255
640773.440002066
632105.224976834
649685.619986773
637207.274996093
656942.230019276
674873.120005328
687966.99999163
654436.795011105
623639.019997785
644688.354997699
678987.224982902
672470.86000153
668303.320006897
670253.015002161
584496.734992414
634030.815008461
587777.12499707
659983.849998438
662755.574989399
662853.284994246
643433.924996211
627992.619993699
629224.339999342
683287.88000515
645331.544997472
639970.809996988
592378.770001701
721188.180003909
639111.365007465
672995.554992271
608493.204993786
626912.639996498
607607.840000095
646490.78999606
663150.139979012
612293.669990706
672023.369989017
606274.999999223
674733.820002741
641202.494991967
624796.624998561
618645.550003457
592923.525003594
606937.26500759
598602.030008641
644136.075006779
729525.145002614
692536.099990878
648822.195006761
625365.365011283
639372.540007213
685822.090001145
627578.85500443
640187.050004802
647175.765014255
737761.079998947
597972.719992948
665555.894981486
633581.459995199
699486.239985312
673267.030004531
681670.1650057
645397.830011244
670237.205000493
635396.569993128
648649.720001077
594343.124996097
652275.554993359
654039.8550068
607493.444995237
664305.109999853
645657.695003691
646094.820004
633518.67500301
649951.280002809
655533.84000223
634897.775002787
656213.214999673
599348.499986482
583560.130006618
634790.484995744
611495.940015911
707278.875012545
624784.694995653
607306.250001957
698641.920019141
716149.400003694
625220.430000324
700578.069990077
661472.124999918
602000.050007976
655085.604993503
682124.779991526
653510.204990067
699885.139995618
614723.935004377
656224.570002914
703843.100006548
646471.275008771
657382.340009673
658273.090007
669249.87500971
646547.719988365
627613.35498171
611056.690002011
742325.329999925
669430.004994316
622872.55500297
612741.689995092
642432.999994913
675016.190001193
645213.084977176
586251.445007045
657899.404992117
702722.57999251
633584.675006318
656845.219990609
650156.840011615
683199.490002867
578407.679980286
655027.175011008
572207.435013094
734452.305002136
605219.264994985
639516.360009307
658463.750006045
650198.630009179
646180.28501025
636797.56498626
643540.294993992
623289.890003623
592857.364992237
668946.135002028
643941.009987602
680711.329993262
679084.130004791
647140.64500516
642812.644998699
654930.260000063
573429.135005311
578339.39499599
640188.269994713
655454.540010772
645063.754968517
594385.704998955
631890.535003388
660984.025002492
658887.8399888
607156.014997023
662736.195004327
655118.875000186
663992.590002605
741266.84001186
607067.424995501
595774.690002246
616386.615016462
654483.245001419
638624.239997731
654255.93500643
678033.885005807
613552.269996575
632185.64000022
650850.919973099
633149.339998375
650936.214996691
590405.615021498
665270.37000494
681312.569999199
670612.769994625
636211.225009705
632866.044991572
613098.189999314
643187.530013849
626951.119981156
662061.355003609
605086.899989104
713964.040001029
634230.605012117
602582.809997222
671654.81500424
643740.925008651
658964.879984942
708506.020003433
644202.455000917
607159.560001399
665479.905007504
634000.505008576
668124.669992392
630417.889998222
650153.035005944
663630.875013525
702173.544994125
584685.49999979
640999.390000996
650353.794992934
633111.135002132
673692.389994515
689401.820014719
658852.684994367
648137.849993316
656391.094994888
640422.039989388
665907.890022238
678273.040004632
677388.775005826
588757.310003409
614861.364995255
640232.744995961
637636.285007099
639655.40999222
563008.745003756
674477.355004016
575258.935009169
633332.219992923
605510.764993196
609964.704992552
634877.924985201
649657.340006722
621672.71000035
606837.749983304
626882.289979564
647512.560028271
632973.054998904
647601.969966576
630244.940000824
610022.294985431
666480.024979121
679243.895016431
593956.684990888
610292.134998164
694135.065012011
647130.269981874
611298.21500583
614027.91500002
659331.430000972
626276.860001037
638360.795007847
619270.80999439
628495.224996581
686584.989997844
700136.524991951
602892.84998818
649043.82500034
680181.994990894
656619.400008351
631315.175001766
646143.784994257
623762.959987117
621729.054991191
673929.264991139
642053.640009791
653325.364997576
607198.619993637
654438.269997812
665918.845007301
698110.739996079
730780.554996907
637209.205008756
669996.309986461
720107.324998752
659150.705008448
633250.304991293
635299.890004225
629144.925005071
648428.195023509
655130.924997991
692967.515017893
639025.279998751
689996.380002389
664332.824982238
677456.059979145
679080.524981687
625389.290012172
709566.775000776
666938.864985553
657711.814997373
703435.82500587
614472.989999322
614829.02997969
605318.91498345
582433.435009063
628752.569987345
645151.509973276
591747.085009771
638656.779992107
614348.924995331
646724.935012222
667787.970005485
657561.999966183
662285.7599893
679447.035005205
587219.024990234
592631.865008934
630749.83999726
678449.549974356
586023.184994637
607957.394992144
647920.125000806
612372.530001626
597872.265009028
611292.265014143
591605.204996517
599835.025006385
639499.480000669
653382.170000273
667038.975004727
693726.390003031
697332.730014672
681815.449984674
604958.824984774
656357.879991691
596770.429997172
651918.149999402
675043.139988125
622080.720005586
629263.794992201
611644.349996058
616740.765016622
666613.870004365
673072.680010314
589000.735011556
695832.124991817
629269.765006125
588853.720003941
664185.685009323
693514.429996408
627289.435005313
669855.009987366
749398.275013464
623113.504993149
635574.525011545
609693.765009867
640494.270008875
664921.144987474
656032.185003785
617318.694990614
620809.48499947
648392.595004586
669136.019989508
715495.120004892
608711.434986678
648164.135012388
621435.415003564
618533.450004911
635928.870019594
640292.715004769
715520.884990875
649534.544996569
625585.860007443
654117.895006743
666297.059989151
659536.165002835
620921.985006998
711977.140017565
622042.789992041
637711.304994473
634425.154986631
678865.454995687
616582.385004336
667344.770012771
633584.059990753
664101.244997164
633710.049989538
687021.135010908
626168.084992148
630389.630003708
669157.445002906
631373.509993411
659546.72998753
650996.719998133
661240.985018215
608195.629993348
604497.225000593
595997.644987818
584268.809991122
642794.724980747
627415.360009329
640409.88500676
613746.299980151
644322.35501643
630883.049999651
600605.4249803
659737.815006682
613103.974992485
651651.909989026
704355.694986479
638603.729991267
654545.594979716
599016.005011778
689153.724989888
615393.219988806
602183.699999734
730028.094997208
609631.434991553
591552.355014396
572126.775007306
725421.045007741
629486.054979808
594187.730012328
607296.215017883
711031.170002224
625854.340007045
641315.685010502
605930.870005365
595112.945012769
612008.569986029
624163.360013109
667608.33998299
621916.410010883
648262.89998606
646478.219993445
658938.484991715
638874.484988017
658426.770005975
631199.750001769
623214.479997963
602717.269996913
561584.364995833
724972.154995778
619435.884999362
693880.899989946
617760.720002024
640854.784994921
646058.989994613
700266.175009668
672330.545015428
668914.990013477
581299.150008982
762799.044998655
648900.960004963
624888.540002352
598680.655005374
584982.254995815
677046.249999195
702885.164991603
669265.109997597
677066.840005938
624766.995004864
690859.969997143
635879.185005362
661345.419990144
669394.534999612
656603.655005013
677364.585010567
703226.759994312
663643.814999273
573504.524995881
628700.390005039
676973.820022652
656672.999989439
639933.670000631
662578.865010129
633006.289993975
639243.775003672
700768.749996739
657410.179999093
678800.629991462
672435.780018678
688740.090000125
609306.334994748
671850.599999076
636320.800009238
637848.154999957
662698.905013474
687525.12502053
726798.865003934
648229.630014803
624678.625007323
639429.744987198
656890.610006564
647653.964992111
700710.204994287
598460.495021467
634556.904984275
722404.935004553
674587.719985352
647667.615003964
654870.739989717
682638.309986442
637922.800004944
723072.83500308
617159.735006457
619657.555002787
715582.134977594
619140.684979932
728066.529997736
609651.469987167
595139.124995332
577481.009999317
616234.660015112
642580.920000746
681883.960017167
687480.450002971
646175.76498539
655031.579989146
592012.145018229
637948.909998957
669636.484995816
668185.30501561
609529.72499414
729598.47000725
642435.520000696
611793.549999911
638146.020002075
694446.88499635
609368.390013149
682191.250013178
606597.330006236
669223.860014055
712601.73999893
622732.414987333
665964.010001582
624168.000002391
697289.305013547
633268.76499498
620642.110009219
692530.550013256
659799.269998913
656398.974993336
606405.004991265
614484.43500712
651610.144991069
633964.545001615
658742.959997857
646010.119990446
637929.489991016
658108.854993245
650344.97499724
577286.25001144
621506.410006248
647165.185010058
612970.875004756
610061.684999931
643488.08999858
624293.714994938
651023.634999789
628762.480017032
676024.090004618
644012.43001342
558568.500008479
688550.559996678
688666.724997955
652613.100004704
684274.535003094
638539.364999163
662266.529996817
642971.555000233
646174.965013261
657429.555013944
640034.440010795
617120.554994142
668409.98501111
667851.57999413
610232.260002656
664332.585003885
632421.434979702
576707.21999359
652467.259995188
662695.350000977
653010.079996665
647185.115002747
584809.095004941
697066.295007524
687642.209999247
686910.565001328
663068.829999043
653763.224994457
652283.384996957
623186.994978034
672473.590012674
646682.069992556
603854.740017386
615619.750001494
668573.625009777
591827.359993196
653235.024989159
652855.039995618
685596.190009007
640569.715000552
614998.97499614
630159.985008808
638786.330008245
625042.324995079
658655.089985447
632073.519999975
642663.210002582
640097.795012575
614016.575006728
613798.570016249
663940.569984005
660491.145003854
663396.440002513
649207.684986488
713392.805001932
616216.424994524
631258.815001616
647276.74999163
664122.300006027
602152.004999754
708521.559995281
650465.73499512
687296.495007019
678944.995006923
657370.815015511
679420.074986405
633377.844998948
608453.734984319
592754.269990022
576815.494994778
593638.119989399
643183.21998692
638092.315007221
617944.620007294
609833.014987991
716394.045008791
671219.565015581
632396.154998552
642363.360007079
687292.52502324
634317.134997747
618219.795021006
651374.279992653
587593.675010099
716855.960010133
619586.670010434
625758.71498273
624235.42001573
649374.44496774
654939.584993734
638415.304988393
600515.375017108
651868.829995561
647145.905009316
683954.769998578
675031.839997506
619800.695009358
646152.645003726
664255.649995749
662961.35501273
653345.595009812
660236.254992279
603115.309983301
627585.264977047
653751.099993453
614977.705005766
617380.984999242
637746.289995295
638649.139999857
656159.259998814
708291.194999642
634264.20500377
643918.050004598
648092.689998042
642455.934992645
627404.335002334
663342.460007773
652504.504996459
593348.424984154
657226.494995899
587352.075008696
709062.364999789
675384.975000746
654031.535004864
651412.004991564
617315.770010988
624786.620000584
642090.034987187
626166.889994425
688188.329989804
639510.114984587
628720.354995155
671017.644994848
658185.109997613
675539.049989104
666349.97499266
659787.445011129
592101.384980701
633270.250003338
716839.879995788
625632.690000087
583441.815003963
641697.065009732
649116.439988457
635641.909994603
660379.905020083
642159.304992998
643196.809994017
628623.739993176
626161.745001862
611708.795001757
651593.884996151
679178.654989673
611492.494977785
677778.784997479
643080.175015129
659391.84000779
696933.379988532
707867.574996652
670758.504984147
642404.449998821
676969.860006046
619766.099997155
669003.490002477
683247.595002435
712544.524995943
594644.220000271
609211.179996818
629866.810001287
670992.844990578
669818.909994607
598002.859985741
651511.394990977
677913.344998125
649884.350014703
676518.575005427
651652.954999002
595871.110007059
671729.119998754
608090.764991828
626146.300011965
734672.945004347
689042.315001968
642086.659997464
632508.835008323
631673.450003266
623347.630000232
700861.654978419
662572.349995814
624869.650014443
670075.734999741
613266.260010822
608182.804975066
584720.214999557
614277.640001385
629801.419991698
586250.850000885
652102.500007961
592138.510005789
692976.480013434
597850.900012744
631512.530003273
587901.664993069
627902.690006071
610898.429995405
615505.669997399
617841.1100155
633490.485001782
625931.704994644
629258.374983294
619965.640009198
665049.875011292
649472.110009437
610662.585004038
665845.485000015
615993.939983844
671213.165002744
619159.149986442
635970.355016202
656356.63000931
671699.294990934
624580.35499627
621494.240001139
636991.034987664
624176.510016438
606435.975006022
662924.280001188
638557.219985885
654301.659997148
658085.489995907
623857.179983641
696987.495006566
688854.874983838
672328.065014283
610189.889984198
616028.759998436
691706.07999938
606600.059997758
723475.610006992
691567.379989125
663138.464990928
590919.920000816
701684.530008499
655340.609998196
592410.760016711
648653.300009833
643103.685004787
601709.105000585
624522.509984956
607243.780004286
737540.440020503
644591.995002269
635408.075015584
649308.809996568
645580.684995724
696418.1649994
659482.509998643
581037.444988998
725095.864996994
628140.675005968
643999.284990389
633740.220003692
619986.229992688
688538.515001483
650396.109996138
706757.464993641
682928.875010816
703080.160008633
559485.424982275
636894.084990758
693517.399978442
657756.119991633
680092.645004926
623248.605010414
637578.05000356
615625.714993434
580995.970006074
714762.544998531
631882.144982087
646149.350005973
595719.145011887
639252.895010156
706858.750013866
610634.355006349
634058.544980142
694054.184992566
644591.95500924
700063.53000405
675949.840010743
612007.900007718
634773.825008945
678843.134995798
581492.155006293
636077.904998308
682479.410016397
625244.165003747
585286.264997861
687425.87503102
691086.650023615
721828.289990236
639199.08000828
672031.32000384
670256.984983651
651072.414984834
660107.794976497
681969.230003099
638670.350004794
678502.744998642
659141.685000889
675076.709985504
631249.534986382
642434.290004256
636713.604991645
661812.694993591
658229.824995534
676444.969996634
606882.504991388
617838.31000273
647676.114989668
613243.230021218
661333.795005008
634934.549987856
622232.555019455
617486.0750027
659232.629988422
666528.994996698
650059.10000712
658471.150018158
581488.705005892
687034.504996685
675321.429995356
640287.344999925
617472.200019959
649209.459996538
688831.66999403
666637.230011021
618087.834988814
625358.920001838
606951.655007204
605177.279994756
635363.259994062
695432.275009014
661380.65999274
628449.475007307
630247.620004899
613904.235017275
642488.845011838
670259.779990222
627797.045015383
653714.96999848
617227.575003714
657467.204992652
639100.070009338
653035.120008068
660569.424992333
633915.060015884
693808.664998824
619265.280001816
675295.39498733
633007.280007265
652981.454997024
626102.005002717
635539.694989215
640122.915014743
634849.34500422
588024.209973534
636240.314995486
642210.369991559
675907.725011177
706468.474992374
609683.889982708
637772.600000204
680639.17000175
668792.565007087
641915.150000324
700151.570009948
673440.690006879
621133.609995427
666641.584981636
636517.640012091
660152.294999122
627483.599980889
735038.984996579
625564.950004991
630186.635010505
668000.565005702
679443.354999313
617662.055002098
676016.795009102
608751.830004833
654473.285000377
633774.600012344
627371.615018675
628591.159984796
619736.430004585
610267.239996866
639719.634993509
621444.770002024
660110.320001571
620190.010013348
672653.369994824
642735.105007147
620609.094993479
650732.020002771
701578.08000353
642507.250001435
633565.475009378
698470.480003523
677273.075005464
662655.069988915
663833.849986641
592286.539993282
745461.430000158
651341.850007484
692918.905003035
707510.774996316
668761.429995894
628366.430008758
662279.855004061
672798.270006197
645926.884987835
657941.010028484
625614.584995954
649392.944996486
570506.439995857
629890.844994289
651718.420003858
671687.599997664
678309.194990156
625045.005003923
705081.490012669
615169.74500299
679674.750009202
602973.660004402
618578.184989125
669484.304999623
647426.600004593
639079.525003904
691379.189988558
626893.885003982
634826.129997357
691984.840004316
707415.575000511
654858.464992144
723053.065009361
602728.785027569
652766.044985766
667609.989997429
663748.975003027
677613.740009745
615701.849997864
633288.255003479
679953.134992024
622508.275006788
661846.370018401
671768.944999201
664455.229998042
636675.384993976
693791.529999582
668022.620013912
646738.494990135
669241.520011505
641439.135003576
621030.650012162
649262.804998199
634024.070007101
685091.330012528
687319.095003034
622005.044998254
616102.540006249
686081.874990906
636043.309990338
572691.020000143
640655.375007325
643588.349994597
640254.559999445
661211.61999822
614584.35501316
621093.085013276
645265.329990718
662667.864988133
572740.084995969
648137.990009942
611637.345020178
639615.740004266
621427.885008163
610474.249996904
703685.690006469
612884.909992805
635584.984999397
650094.504998771
630335.125000119
616241.129988235
664353.990001632
667172.974992305
632041.755008434
695482.485006002
682243.780013549
618016.535001816
663579.564997475
669014.554989627
699686.639993879
648289.760017616
646278.209983014
635755.805003032
680494.869995799
676930.494987603
599991.540003584
669626.749991084
658745.80500334
620335.965002282
660435.954991812
684157.675011634
658231.965007304
646096.669979151
642625.469991618
645540.464991198
684294.16499187
649670.459985512
622501.630004007
679967.844978772
623556.61998906
605504.654997399
634282.339998189
658110.305007849
703936.464995901
632730.355007612
694511.104989576
654108.259991678
650884.015005568
651739.829994655
624696.225015094
732829.934988583
599346.699999327
654504.719997451
655069.319998254
671870.065011451
610697.875008288
616149.959990001
696454.795005164
642884.905002117
605186.954991492
668562.719990785
606079.719985979
606259.14500959
661107.799993831
641738.464995565
728913.204987406
635144.855008146
639119.849988706
647019.124990425
758760.679999068
614402.495006165
647539.574991544
681766.274987772
681849.605005617
636940.184991394
581552.959981524
618885.445006689
719961.825022274
748807.530003364
632895.55000732
646334.460014254
616315.745004368
690124.074998931
638668.024992666
613104.599999463
653044.570003319
646451.404998245
553886.180013043
662553.724986752
584609.589987119
654066.289992379
650757.870003597
682677.715008631
594039.875000287
617484.95000817
704452.359997629
710111.799990391
595253.479991158
630072.289995505
634027.680003685
657357.555009042
626727.939992264
622375.289982125
637772.704976619
592755.28000964
583920.085005839
704915.059992022
636644.73500705
614716.850001675
612737.484994933
645218.419993305
681675.364983564
707048.514992455
625206.274999755
694751.980001589
696875.725002216
683174.099994765
615119.434988136
644067.619990495
572069.989997895
652272.899996002
666317.169993678
661992.649992463
603046.834997
601818.94501719
632344.354996296
663135.59500336
695110.394991476
618619.185015004
666562.139993465
691632.710000642
592144.484993799
599108.010003498
598844.640010699
681106.350005988
619930.870000428
625833.944990885
629017.215010094
538158.475007987
730307.46000136
701029.549999265
653041.079991875
602027.47000386
652936.954985228
739320.420000122
593832.100002575
680485.700011401
605190.909993224
712287.849994935
629958.560003496
694474.34501082
722620.769985474
717157.765001114
657502.204997167
710315.44001003
675780.629995538
628143.649988437
660599.800012563
646653.304989296
678750.169994255
655369.894997761
591656.354990932
653063.170000113
654302.690001591
605350.850002957
634147.310008692
587900.20499357
612506.599973362
695162.944997014
618728.445013878
635352.004993289
631152.220004476
672853.404991313
642851.024995265
647116.59501209
732044.475007494
653588.210006359
644534.990009811
639334.504969168
610638.959985512
730694.235007121
569892.675003894
674428.074974242
633381.670016786
634708.18499492
663880.604990818
621666.50000764
635836.590006335
641097.285004624
605932.190009956
642658.039989008
675946.040002227
652197.245009627
655541.630001337
649976.069994817
660152.489984465
649156.324991169
609548.884999614
629055.824996692
670285.405008856
678581.024988096
569571.309999709
629159.484995516
639956.290004234
660731.520008315
653162.750001276
710476.054991998
647461.575009282
671171.115012829
640452.834991054
711656.31000598
621322.599991526
635524.080020303
644725.37999329
638387.09999547
692619.254995623
642481.079998387
666459.179968879
633475.190003958
666716.194996632
648362.414991348
622828.754998336
653046.760001838
617002.465002094
659225.244983299
668178.850007916
634677.560009163
632256.609981962
647462.049993488
698246.544992264
661757.274996333
597985.464979021
618660.260006119
635277.114999408
635610.965007943
632518.805008166
636759.639975836
671124.774990164
664896.039994759
638808.660001318
651009.654998546
652986.930006758
583068.03500595
658501.455011467
659080.460002976
641555.525011457
661275.960000473
695602.815006352
634953.864992816
664033.875001868
673556.845013687
672307.980007714
640338.014988133
729345.410006913
568660.675008132
637059.115005085
643602.519987857
657236.400012307
594406.095001924
644410.3950028
618966.200004882
580346.699985515
614306.789985689
641708.415014342
613344.600005356
689313.965004151
621799.154984433
674053.964999763
687306.169994694
675549.135005367
644556.22000534
637782.590001805
639329.969994349
556450.030005186
663380.310000563
601992.799975372
672060.400014218
637116.104982267
650580.950015047
670598.434995142
605437.980013352
715660.344994296
631441.884997765
568921.905013781
660106.06499646
651568.595007993
640602.23502312
623694.9899989
682735.23999136
692555.514989345
584621.189997706
620355.500003708
725740.565000602
624214.469993231
653967.245000575
701869.789993518
614773.260006824
610240.115006487
630041.440000566
637425.800001466
642774.595003914
650824.005017474
705154.560009476
599161.740002622
695393.245004855
601346.795005141
663672.979976794
625467.770006604
554336.880003165
639835.915002783
684533.53499381
600329.770009778
658459.194992641
642622.394996116
647266.015004446
667797.705000242
666005.929995287
671673.339988632
663686.474989526
676788.890013539
675043.725003768
648869.284993314
626251.629997434
634355.870008441
641592.769987871
674802.660003853
620960.009995439
661315.110013044
692579.179995511
644308.710003999
593755.540003306
629050.520004077
632019.185005713
592344.639987712
604465.784993729
651613.449999419
631356.290016403
639350.090000864
690521.430002266
634386.199987709
640924.734988475
630637.724993284
701032.560006077
656036.340008881
596289.295003608
665556.235009197
640988.509994747
664081.760005102
634568.519995458
632851.135009232
622798.400014509
688546.625007458
671215.439999917
626687.110024119
654552.860010423
693935.730008921
665640.694996027
728650.629999759
648625.735003874
593203.8500045
679816.475000065
631389.294993983
649270.809989673
680285.005011573
600836.47498981
701127.149983665
627278.404994405
650166.334993348
676429.405006053
614489.325015392
623859.049992952
654558.230020911
626850.859998462
672923.80999765
602031.154980426
660128.204990459
664252.859987247
656604.795013445
646730.244991326
682729.57000738
684735.850008434
593165.154985232
628876.725005409
552581.109994621
620331.310001086
687988.089986036
602677.935010648
616624.940002451
600727.599987716
634519.694987895
597921.815007602
715066.159995488
625183.109996356
687571.910002887
634153.400017124
644448.02001329
663443.929999738
630607.769996631
676415.454992502
630049.634997777
609756.569998323
708802.320001555
617490.389982865
671641.760007003
612029.649987482
671891.955003715
607279.340002203
597092.605005
615795.39999408
589386.814999907
640174.984994425
700400.285003256
624365.929989139
710428.505012841
705086.06999956
631293.854992099
653665.189986906
624431.610007366
669216.929992639
691080.475001852
611308.909998229
582891.340003597
681569.830004233
656254.950002962
631330.245028297
620183.154995747
670962.999997327
640219.694989887
667360.030015288
625800.119995474
665966.225008491
680284.330001145
741643.625012542
667220.815013958
729625.2699902
677005.129993671
652640.04001892
617377.689998731
649878.76500472
594965.725016481
659003.260003938
650414.775005069
628844.884994881
659374.125000791
644727.234980328
686940.585013151
580198.529990884
686347.49499829
618718.810013614
655115.945008056
674552.509982554
579680.390013317
613479.414986752
585837.565005872
663191.719999328
655675.760002473
649250.629984095
668646.879994792
636705.430007904
580558.780008761
672429.140003372
584069.08998582
627651.489996511
615012.290010725
660576.81499291
618894.269996395
640014.770003195
638623.159986063
701603.649977004
629514.564991066
594770.754996102
661969.320000002
605665.594992773
634442.835003405
747526.845012512
600626.475017478
590159.949986085
580484.044998394
629589.554997178
660576.505008671
666892.890000152
683503.97999445
621464.224993356
637171.28500096
698313.180001492
616738.535013858
664476.380000995
685672.395010821
678864.374989775
688067.464984083
580192.880008711
666213.86499644
607248.819996755
678359.794992114
660737.55499703
693176.954994482
634349.724990938
648061.50999643
598534.085004405
655813.305022802
568894.044989354
639803.070006976
609949.545004374
666225.630015346
644078.865001586
647449.330001947
631230.969991416
650549.434991896
678184.794997418
665938.099986235
628172.684986949
634573.529992853
624196.80500272
615052.825016371
709950.100000381
699371.445010443
598542.025002079
650924.81000569
688717.815004537
619950.645015811
659486.040026739
698006.850001403
639273.204997129
670328.815007549
619339.095017058
650645.869987725
584401.660005342
686767.089992436
659646.155012873
648149.730005588
624336.365021146
670972.430003167
611194.380007021
660639.600008536
641595.890002239
723932.959998241
672283.314998182
645809.644994508
620924.945004436
670204.054982297
642432.11499774
650069.110009208
607166.654987235
675787.924986978
662014.039988511
664897.865002991
661059.965004078
615415.270023332
608039.544991313
660650.37501277
721521.849982665
638524.910007863
629139.345008712
693869.274994893
661606.72500805
625239.614991592
674903.12001556
657744.759979201
619069.714997229
682294.394997408
664444.610008793
704723.420003217
619275.195002019
679464.29001225
653300.265008964
552555.495006143
628767.700013125
660516.354973104
657038.580002742
580458.324982974
624904.329996968
657634.019985111
644152.014999647
683680.73500129
625255.920026686
632702.76000481
648692.249999975
618528.184997821
690866.899997745
645627.885013853
599598.410021293
685447.960003575
650520.389999839
565524.609988819
630873.399998228
661228.754996102
658495.234999834
637280.769988114
675721.259998287
683434.395016709
671186.939980823
678738.255009519
638801.84001707
659710.015017914
715634.299995941
620352.450003967
638329.034985562
673714.000006011
654261.254988043
719624.025014676
681176.289996027
594685.600001662
607817.669986348
652065.479981162
602545.88002458
603816.175018429
659868.879996847
615341.465005096
658930.345001587
572445.079988338
616168.064994711
618562.28000337
633188.270002045
663413.18999648
624990.450001799
675236.95500453
655096.35499019
624041.815000564
595846.780012217
645626.034984329
645050.57499849
603926.529983666
701711.629979555
605698.749986644
613318.674986269
651863.31000574
614126.894995872
603232.009997095
686536.304994659
679778.220012684
655557.974988539
624349.114987372
658174.294995996
597814.125012616
639165.964995794
674681.939975037
668088.299988451
666170.9900069
667495.359990807
643404.064999621
658461.609999896
671733.935006388
575157.255013954
706900.179997846
624434.705002493
638387.379995155
655941.225004938
635898.244995328
668315.430006671
610578.880006453
602171.415007671
653553.92500952
628380.385005871
695184.009990301
577115.485010793
619359.420015658
689861.844986834
662969.434984753
572676.310004255
680164.025015601
630789.900006568
648471.670015684
692004.414996179
643586.9949924
623896.610006385
652112.724986582
650082.085018342
669086.034998271
637446.949995561
654159.084989741
608652.594996626
664966.929993111
618112.355000714
593660.385002837
677539.590003726
630554.280002475
708134.140002418
689501.570008693
641157.025010247
639426.78999482
734476.705017648
685029.599999548
597667.640005319
651843.275008885
661632.584997547
655371.440018866
688337.154990095
607176.860003579
694492.739990063
611555.404997193
714101.810004553
717373.914999442
650333.510008016
601922.379996201
632486.069993834
701545.739985011
659076.68999301
623659.885004584
657225.795004565
694942.390008645
588007.114989886
678344.409993903
653355.370001721
647086.484999558
657796.905022051
610059.199996988
659688.775013482
616876.184992768
640488.615016113
596916.740008054
635149.450005893
668446.155011272
586805.790011249
629836.865003755
685706.009977575
660549.569994667
623677.385004447
671863.994995611
644611.704987843
684999.515006377
685012.32500677
611897.66001151
662717.085002064
633681.11000219
606544.914998459
685203.814998701
649754.059998627
665028.725012245
639335.875013876
651635.744996075
720588.39500397
651851.20998406
632959.530011103
713747.274998732
584347.729980671
630519.070002609
567801.74001791
603122.434993876
618365.660000754
717643.044988474
605126.795002636
657612.790001266
692295.375009588
636968.845010033
660716.514997622
653040.615017619
637295.025002624
628607.34999094
645299.464988754
639814.024998543
768771.229986729
665054.754995417
613041.024994266
610799.659997814
587632.294998044
600295.475000861
617270.655006627
667864.070006879
638703.604997555
657690.370005079
653575.124992213
623004.185002045
632297.195001845
590801.225001363
652209.449992912
652882.614995776
639186.455001107
682118.760012752
629903.669999409
703574.485000707
669927.039989736
730869.109995547
629805.900004925
647213.89500925
641009.760009405
644276.415001797
592141.860000882
639275.994993363
737311.360010105
656776.984996049
641794.409992501
699123.440003891
649876.659998327
611572.720014366
640352.900017918
629694.684999899
635589.090002191
653296.77501832
582039.989991135
634481.230001183
629202.460006814
669085.030012803
643870.944993966
645970.990017953
612352.220000604
611617.525008325
615536.610004537
620829.230011313
652667.884988568
643333.885001632
690317.079990452
622320.000005779
644710.65999879
653583.754998172
690669.26499916
633023.160001948
620818.45499128
687766.810005705
641976.555023304
597863.564992369
582187.545018806
722042.890008616
646322.230003826
623048.440014263
617583.580004019
656044.125004738
654449.11499419
594559.225013092
620383.294995851
660948.709989276
648753.15496618
653147.610000359
656408.580001099
625567.815005376
671798.044992035
647116.975009268
614219.325007721
589595.7150016
665675.150006665
651156.510006851
637562.279992167
651077.71999884
657632.350007398
640033.810004225
666029.849988583
625269.749991865
643761.904995051
642450.324998302
646305.814982587
628206.960003484
733423.185004293
713473.464994021
701283.679993606
661300.985016381
639224.050011007
642146.525009338
627561.234995382
588155.795005176
668568.014998409
628597.430017072
604724.145003038
634507.989977729
584376.000008166
661443.704999439
646437.81998482
637661.334997385
611963.564999069
652523.139998196
672630.750009787
638180.275003778
599976.590000338
729555.625000617
622241.750008123
659660.509997707
666644.199983801
666442.56001744
613572.13501876
627651.894982099
576095.059998211
687579.930002578
631874.245000415
639252.395008476
720091.585013712
713436.569975902
603470.324986098
712931.774993083
742032.054988712
660940.345009561
669940.130001802
639565.225005657
678941.109987034
677448.644994828
632686.044994637
605309.330008761
610601.125020216
617633.710006206
662798.144982369
648604.645002136
626231.525010642
648060.380005985
604808.389994887
641566.869994159
713472.320009731
621604.59999116
675869.514995977
643892.755000132
602077.155003175
594653.549990016
641335.759993786
660474.680008896
661351.095012581
687375.82501795
668784.299994513
627957.360001333
732499.710011236
720208.070011399
638431.16999895
691289.135004361
690658.724989799
630437.789979635
703840.960013383
668831.574995886
700897.949997301
665422.290003258
606451.390011879
687260.144995614
622904.53500982
550921.904998771
625044.290000431
647410.344998346
657874.655009974
622251.560005129
672383.584985335
719776.060000768
621309.72998539
650327.729988335
639322.019989521
665436.02501568
615883.514994382
652678.995003653
682419.840006231
621564.344999554
700193.844999215
644527.415005036
674617.294960589
651849.57498823
688996.99999083
634048.669990998
621358.865009435
635146.784991933
622986.015016029
664592.780008026
563427.610013928
677212.725008076
620250.269993538
639510.975004883
699423.4500112
654018.169994422
643086.734991351
603207.019994184
652923.134997921
619468.740003692
681425.249999363
667802.115013511
647710.510007084
660621.229994727
656472.430015151
610516.414994218
649181.104995756
632634.499992906
639840.06501569
689652.409990416
625719.525003989
640760.130007551
659851.569999793
669571.435003979
665526.234995669
643750.320010198
583494.595013563
623697.425003371
631382.489999726
612952.855006789
690786.804996861
688596.705003542
702883.180010727
636645.820014855
605236.000001495
649706.605008227
699918.195001718
634607.97501311
673707.990008665
614290.435012678
683616.179996867
664836.290003806
659878.789992109
648089.019994953
671095.909998448
669586.524979284
745606.255002118
652862.294990636
738798.519991363
659240.719986494
638949.189999642
623967.530012545
651296.190006437
636442.590008358
664244.009990175
661938.864991812
596821.20499595
687174.884997193
572683.354997469
698291.650001288
655391.249992925
671734.304995442
665790.279986349
650432.809992726
599266.15498606
628034.209993208
594749.459999159
664503.70999735
665222.014990739
661664.715009969
596332.240007584
629266.679994846
590568.25501735
746083.615005814
588141.035001209
633979.804990643
575295.779995381
621507.750008136
631034.104987954
624987.594996075
627808.614996317
622651.140005813
655275.049995271
620286.820012341
618694.260003804
608836.154990755
596761.949990054
698117.325005495
663566.804995356
571909.975016502
626339.325008207
638518.399993705
678218.360004522
646000.725006006
758781.76500639
668214.514995779
639996.094993198
638681.969984669
671029.570000416
600628.090001409
629825.750005712
617538.955008019
650187.365006726
683983.80000216
680536.699999234
644080.495007572
644916.269970635
620314.434986102
595961.18500256
625513.014975004
678988.870005885
671465.374999068
644863.089996095
604504.160003771
673507.655003218
691148.664991439
691074.699995499
675917.70500723
654982.480019104
596068.885018583
679428.479994341
655218.84999449
631750.599979384
572309.630014311
679766.079989378
681883.999998502
602018.36999254
628095.325006763
678053.325005514
580472.190005688
561972.020003683
559680.245006141
646046.325000833
649587.385011604
647791.609984771
642208.880011358
698774.934994162
652246.335001954
627195.490000554
671398.045004017
625411.39999306
626296.220000148
696625.369998128
661089.730006133
620603.534998261
657476.674994293
598270.389993341
631174.129984105
695279.515016926
676521.400007826
634375.539996376
663794.940018536
585799.264993539
636064.325003624
675020.879986265
640842.779991898
689555.54999657
623899.174985363
665840.200013881
686981.569980938
635266.934998791
685156.674997295
636660.494987986
658021.394993363
699109.780018628
592744.134998061
667582.954991484
664642.554995551
621389.504995055
603458.655010779
637790.870008671
603302.384988727
644189.035005055
657258.524979493
621519.955003768
595825.919991129
701359.335001907
681538.784991682
639625.98500671
630535.795019161
632379.660003819
690579.994996716
659085.959987189
607604.595004549
630510.650010249
702979.765001125
622358.635002872
655143.539986423
621983.190001619
744589.904995324
625027.644995668
657890.880011785
612044.330007601
643318.855003694
678210.8949892
664577.040002465
617579.859997416
634305.589993129
647525.809996992
591434.910002352
572772.275012003
591627.484992825
615740.369991355
639337.790002803
635800.030003589
653475.019994849
676315.735014831
705307.530007726
661424.480000332
653056.034982011
682253.524996351
687292.625013252
620289.655010453
621953.53499987
629074.264991313
661993.440005416
707075.575004258
669718.209996823
698215.694998294
657445.075002077
594476.280005247
658225.484986875
618588.060021838
656774.315006385
712970.789997943
603314.780003636
598402.044993438
613120.375014086
649256.230008431
674073.145005802
680677.279991962
676345.360006842
667031.415005529
696483.224984618
672588.905005513
619218.574990258
634692.439989154
661132.304998511
631076.550000346
651566.390014375
572536.054982337
653799.750006698
614271.854990144
736794.76000718
666214.180006919
635466.020005512
604268.690019229
621317.25000361
747337.030003819
656275.035008438
582218.780001498
593615.905005698
650855.389988148
605465.11499854
670506.290009086
685826.644999028
620598.125019349
649776.949993927
695510.420004034
676141.874988791
614101.850002873
613612.244986416
587436.404992121
652753.265003744
646182.424991633
640229.939995372
619588.920009983
716586.804995366
696557.125001583
623691.510000032
647649.28998437
624502.659992585
670834.764995263
667275.669984363
632711.639985279
632760.830010157
620746.174994433
621707.599993206
668711.699989967
633040.584987673
591886.629993947
672357.784989721
638576.204999444
661542.800027512
645821.304999492
684861.885020335
661366.720013099
677684.274991414
608705.990014472
612645.31001171
632921.580003104
634088.819999125
607465.30999454
697558.499985399
664037.370012944
661398.264991527
633811.114997559
636185.154980194
682569.834991456
672030.92500361
634689.089993029
691057.710000326
670842.905006453
654564.349995453
649901.779993737
630096.994994469
644317.979984811
637408.445014127
687117.585001279
653415.084989502
645627.450000833
619696.639992
659859.4249967
613669.759999897
697951.910007646
616557.820008513
680970.444995331
626301.735010916
700705.49000181
656882.244999139
632928.099996668
643944.630014607
622135.034994209
636749.324983311
683861.330000432
710154.265009671
628945.144988053
681156.770005124
604421.589993722
623865.249995814
667629.210024211
639535.505007739
574936.934993225
675015.779995675
591789.899986953
668542.860001819
725308.0550063
605750.864989045
712266.495005615
671121.604989677
687837.084982463
642242.469978123
612454.674990467
602937.285005606
648841.539994765
688027.754993664
638925.959993871
669775.095015685
702445.00500079
676499.424991231
695549.429997741
677511.630003579
651225.044992158
593512.369999887
684334.439988196
674421.684980975
611150.105007017
656377.649999789
607772.679981998
654331.894989167
598242.970008818
645000.065005847
673032.540006069
672165.604998283
594455.250003872
662266.964999795
612880.005004423
614416.960000096
626580.925018074
651720.524992538
649701.994994359
599816.175001364
690325.465015585
704871.720003061
668519.689998634
622386.534998798
671252.43500402
709518.62000201
652644.970009462
621516.035005781
618757.440009575
640182.225005966
663706.740000152
602975.510003945
636545.379997091
653987.495008216
698202.475000258
599427.489980255
701292.104981648
590486.145014683
683491.020006459
646825.430003647
634525.600002844
675487.229981006
615299.965018265
644936.005001398
627895.810007063
673464.244991394
615928.85000235
664514.400006417
655564.334990857
614736.405002079
667185.174994558
694549.845000853
702265.850027445
616553.165011112
602188.820000931
647750.465003446
580727.539995591
671169.21002333
618425.809996435
624210.454987455
652946.309985887
612867.264998348
703582.795012474
691121.815010657
654418.139996464
637968.444988576
629377.040006408
601549.444996181
666288.78999116
646444.540001682
645506.799999952
670171.300003705
603578.570001885
708169.179998824
592680.060003785
651390.745011982
641718.679985691
678650.189998078
590551.925002653
643944.009996052
604451.454992638
577966.385000453
661533.869998994
606516.370011395
637377.93000637
668512.765012214
665229.490003525
671520.225025976
686588.279987673
575325.625008988
703834.850000071
661806.515011312
689404.539986761
652762.675014674
625824.959996286
613801.429999636
681474.809990427
628626.354999372
677639.334999549
683349.755010336
644176.225009423
644798.940010075
664325.984986525
682989.4000061
678008.63499626
692417.564985054
706103.995010767
687773.555000182
601398.559987243
623924.235010705
693560.725012545
638169.655005993
639101.534983658
601429.805015376
675827.020001055
651326.859995995
656086.539997748
686976.545003605
611148.150008452
638462.444989385
668015.264970271
591687.835010831
640180.409978412
632564.489994985
596437.940005754
648857.094995187
629382.334999917
667022.159988162
678832.464999632
655154.920000216
682606.769993887
693553.905003744
620446.925019973
616347.785004858
634315.964988879
586645.769995788
658659.225004505
660809.225017299
617138.695000483
559043.764990575
665520.9249955
649374.584993919
656634.140004443
666588.155007277
634096.094989942
618124.4300042
698727.824992748
657905.875009877
619890.685000123
597083.1549702
635007.705006585
606982.754998298
694577.194985423
650244.699997565
637665.559995103
678368.959997534
676155.780002131
656831.879998824
602195.550010996
657042.475009453
630615.519992584
622334.059995107
668434.049974628
672891.699998831
647796.440004758
709099.47498154
587979.365005109
602450.83500702
710490.399993218
663010.105000253
649328.0499959
624611.36500306
656765.64999232
638085.31998024
690016.090016507
634866.755000022
613726.880003309
655313.600015674
685277.435007805
612555.639993506
580323.954987909
603686.419989852
669891.475007278
634616.515014224
556915.530005656
652544.780015374
629667.934998349
679932.554993651
600943.975003572
687052.730008038
658283.419996587
691962.025012213
633880.950010387
615934.255017116
660823.910005504
655530.999983785
665040.025002364
639140.514990205
669706.499995952
652588.220001511
634395.364999607
637919.270012991
652956.355007561
622153.069997095
655255.520000215
639780.475004861
660604.199998309
611947.025007182
635907.139990154
634667.784997775
626816.40498847
649504.699992322
620139.080000154
642272.630006473
666655.354999832
616366.495003553
700777.794999455
638636.08000121
711050.98999551
643585.610008351
646374.640012539
655856.410000985
557555.970002349
603238.849996235
702652.520001109
603979.02500568
646667.659999212
647583.465007355
649445.759996089
660881.90500466
608298.809992109
640004.55500841
722507.839994131
679967.399981087
660622.850006617
614765.850016095
662680.959977878
601615.379996516
621196.005004445
625114.130018357
639162.830015216
629441.939994016
702481.635000544
703605.434992081
678485.260010536
635474.74001862
648773.520010515
644471.040003315
711616.1600006
638307.494998349
668469.87500705
633397.235010708
694653.044987624
656041.579996181
621660.939997011
623452.204977969
657312.739991806
685027.334998103
709917.224992997
615911.364998678
659830.189990341
671255.70000663
664539.260000697
605124.675010917
651091.169993836
611502.700012009
617135.244999901
637707.685006919
615511.624997795
660924.135010357
615234.474986634
642358.590006945
697630.975011162
663352.730008205
588070.004999174
686403.35499591
693967.180005959
644558.499999216
642346.304977132
641754.864982114
719131.605008438
656894.32999667
631554.569996507
703926.419999016
635661.800001448
703151.155010194
631669.299996086
641069.82998214
659490.104973493
718617.809982642
686900.429998315
604644.764991869
628257.16498451
670961.585001254
609386.225012078
596946.954995307
672268.025006742
632214.164997603
644015.200003324
648548.229998388
676428.785015753
627143.305004165
580716.485005861
651405.540020179
620772.340001813
643161.454997989
633566.389992452
636258.499997462
650380.230000902
651715.944992109
648862.62500411
643669.840004156
702684.464982442
641247.874994004
619911.889997735
657728.27499531
682581.055010872
651214.544984071
615800.109998553
680068.910018138
669228.084992998
665898.500002128
656089.035021211
668209.735012865
644314.050025646
636422.589997235
663973.69000227
644013.284988479
612551.135003832
718863.014988452
714979.409990498
611269.939990375
607508.809994673
612722.115002117
642923.075009601
653984.245002357
648922.284993983
645405.14999305
620276.860003433
675039.184984513
688224.460006564
734765.439997768
649638.535012633
703517.350008372
674265.919985858
629700.189992189
685120.939976946
688098.870000876
635892.284995561
626808.034983389
682182.569999282
631121.04500691
683073.470009118
658965.475008132
636515.100006417
645831.809988659
633615.445006202
662329.790000784
664052.865008008
678620.365005261
597789.249983559
631651.66499575
642454.109990976
641364.879992873
652675.02999723
684332.665026426
690335.375026064
666576.764999437
704272.955030247
601225.04500412
674471.454996539
569938.499997516
658001.37998021
640664.194995523
656935.094994838
616236.654989465
667889.049998312
692157.454998497
613491.850007156
626974.739994528
632535.240000073
671529.77999641
639756.689987773
660494.475000516
643443.850013779
670392.700015495
678818.16500469
680635.659990226
671776.44000545
680302.404998578
680335.364991357
639947.405003356
694839.090009814
705529.330008734
586937.349988679
699596.500002172
601252.250011268
665745.715004441
631109.429993122
646640.874989938
599436.699998508
640838.369977678
602899.17500675
631765.040008257
682040.205001991
580590.070004981
681248.425001505
686346.604989951
651925.894972124
676549.660004509
695809.929994905
698699.44498919
739775.225004003
623059.079997522
669120.420002899
641998.710005423
673508.860033787
616297.654993866
674187.925010647
596835.724991884
640212.539994707
641732.409991255
648278.115002764
635087.179995216
607457.260008686
665535.540005484
630003.700002592
691557.094996391
644608.070003596
651535.324993154
617065.650007991
655533.795013302
764629.460002999
622848.154996378
719717.069996198
717142.154983847
669777.559985452
674317.584991251
706116.904998065
655870.499990565
718105.574975489
698450.920000108
634537.220019188
664103.019998827
687592.665001617
657474.205019081
607667.054998259
612315.889994103
647819.894998298
646010.41999935
695582.690027583
590393.114997716
650864.754995144
626893.225000565
656237.9050088
622895.709998309
645247.87500553
645550.069976804
623039.230017129
639475.049996351
689039.625000939
689061.160012758
639380.444999107
665550.090003331
649556.299988859
653580.219976333
665693.404996583
692103.855012139
691801.514994171
654495.414997089
615190.260007175
604731.910004167
728892.735017062
628430.530002765
664391.280002282
597174.470002093
593749.550013173
665086.749994476
633176.104984433
700433.404991416
562293.205005691
647887.2350015
687678.15499692
649311.639995152
648300.470005002
700766.70001569
651922.594979248
658455.134996481
619506.795006401
685337.54000827
670105.255011774
615524.825005914
640942.159996445
630657.435017642
624554.284997146
644267.964986916
663245.77501011
613640.315002937
658348.980003045
572513.735005542
611238.154992623
636799.849994756
604261.56997931
589407.860002694
654473.670006844
704105.080003481
657677.33499517
698590.524979028
668665.000020212
666139.729992969
633101.984992355
631545.484997811
664475.015003276
631498.810000481
683125.190011689
590340.710002277
646631.329982226
591751.00999696
634399.985014436
673639.035003514
651723.385009428
624733.025005691
681666.475000601
661895.219985998
655389.055003578
635493.090000512
659508.000002062
626326.514996292
669091.219996116
674034.814993997
643810.719985712
653775.84499616
660764.474996745
653068.235004795
740269.620004264
601844.21999751
653497.154990997
653497.55500842
638524.964997285
637575.444984399
654139.279985022
667437.019991214
702177.755009246
649707.334987717
733739.049998108
708532.924980725
616687.874996478
635511.269995527
628085.010014677
643110.875010831
642211.290001926
676369.384992558
658593.369996329
669188.070003955
658875.43500054
671862.704994655
671730.98499937
666887.320016124
634950.669987587
649508.709998312
687896.329994231
671607.444994688
628241.91498821
622928.370008916
651348.410001999
620193.834999768
654797.400005678
677514.629998884
669756.870001388
648918.944992082
625210.155007601
699702.370025573
634540.425009351
668833.460014659
646135.945008589
624552.854976055
660473.494998166
609330.845009041
685744.364996778
614347.530004272
663824.399985956
641341.585012877
589827.07999466
665842.98001255
664229.155002079
590673.405003692
711719.27500774
623312.85999839
662415.990017613
626785.490009586
698031.940004996
679392.029993518
617567.985008794
670841.499992935
647316.79998984
664854.509991577
627619.005001385
632678.820003239
670090.959976428
621984.034997438
613661.34498884
637353.065013129
645653.565004728
633747.465002114
591294.554982084
566764.414999102
660923.384992648
617940.569999638
643299.169992759
694131.325009336
663963.620005159
691965.040008975
719096.01500085
711259.039993415
611983.175002648
656882.949998238
630708.25499624
652087.044996036
663907.465012383
656995.679993106
596553.449992298
623100.034996915
675994.125003993
679275.194989696
632327.659993305
647134.304986126
676518.715001189
624119.704999573
639722.715006374
621758.72499175
674306.334996291
657681.779999326
690212.360009538
615933.159991813
642374.275007065
652309.659979526
679013.810004861
665044.524998085
590794.635008066
647076.344995937
593077.40999817
608137.08000002
662881.66999243
640745.065014686
622598.390010959
609527.409995622
721107.530007603
639920.534999373
644018.165007277
651386.125001437
590128.059974282
644395.239993781
740549.044999546
608970.549993987
666646.899995069
710341.339983718
658121.584996897
664617.619996627
601171.854992999
619731.720017952
659881.864990321
696303.13499963
637182.425010412
641615.269979811
604744.995010704
655553.884996751
619764.73999288
634221.154978038
623578.190019829
663352.340003753
640440.784991045
611603.589999557
653820.239988085
652324.90998687
671098.175003144
644029.874990109
664061.049993444
638069.214998369
607428.95500921
641460.789993895
657321.415000013
688390.020010361
651582.934998832
644679.560009649
647508.865002907
609376.025007415
641022.53999484
623972.439987823
622119.014984084
605226.45500184
694551.399982802
710468.505000693
624567.309996926
691465.579994785
574552.955005729
691025.859980243
683120.139990435
583770.319987754
600219.935003711
621810.795005123
646323.319991086
612329.66001002
639170.370018635
649316.664998946
677869.209986611
610575.885004207
666111.204991165
669378.945002053
633568.185004466
696221.604984919
697740.664990696
632199.964998044
663469.65499989
666571.509997869
657274.119985579
652040.785001598
608125.554990441
617552.384998474
598043.240011932
671444.910013507
646190.134997159
636292.774997939
659266.790003555
643333.220001078
673101.370006766
640416.835021143
639416.519993737
595285.89998952
630486.930007355
643936.54000318
624631.725007179
692328.005006586
681044.625002719
645944.684970424
657173.610000866
652139.480003264
641513.244994955
687972.619989695
673144.115005501
634738.830009598
568804.409979992
642264.584998835
694361.495002542
627010.00499153
680855.609999265
683284.76000131
623785.040004253
582951.840006988
635512.48501607
653976.780012664
683801.839994447
668996.729969338
617663.690013111
628230.830002189
658201.314999487
626600.759998607
654402.944987582
695696.899985621
632879.795028872
619099.924994941
671705.755001546
709279.9399803
694482.260000699
605515.785002019
628687.48499448
685665.635010742
639290.395015658
611574.284995503
657667.6100179
703467.934997187
638745.954996532
627275.349985539
663824.780010866
533727.124999313
591641.159997512
610762.544981947
716074.469998325
685471.924995812
624527.035013218
645597.934989818
628676.835005097
728476.894989136
637754.264987326
612868.32499599
598690.789996728
645959.819989578
685253.095001089
630817.985012276
573266.765013318
663875.974998617
698865.015004926
590729.76001709
650188.220015484
625695.965009401
649953.324994158
641969.010006277
596041.349988927
721953.639986269
665337.895006908
606203.60498669
644024.885007895
621284.754996994
658862.265006196
629172.909996292
638965.054992577
646097.264998487
647842.360011965
711593.810008378
636580.879991794
630672.160011385
644434.844990108
651846.04000291
663117.410022101
688743.93499404
641282.039998187
758233.035007755
660049.789987838
627832.070006046
647887.569987383
688430.310002292
669007.690020557
684968.589990073
615487.50500747
593330.080002599
669397.864990548
579909.715006125
614613.570006268
664013.914989061
666337.824997733
670738.694997322
674567.239982494
657402.284993355
608505.299994201
679558.724989672
647533.965005904
636609.865008164
594795.00998888
664811.319999456
627666.104997614
652512.220006897
731029.189996975
641905.804992744
614886.245008374
624901.210003523
597234.504987615
652491.74999054
610458.999995177
600782.540032812
673240.459994879
705290.814974341
718849.274990224
568930.235005353
717286.295008972
660214.629980811
695257.789991109
616218.634999068
608381.309989366
656004.935004627
688605.019993326
658605.775006208
715782.000006116
663455.875024228
676955.334976009
679460.675004637
605495.090008257
705533.324980859
669831.87500309
631781.03000317
637730.334990411
641123.485001368
693377.395011216
674287.920017951
632817.089993088
658208.849990011
633359.614979136
635313.080003519
636217.520013901
697391.014990257
703308.364988436
733341.655005279
645217.164999286
684137.944999497
640988.37001604
630192.810005624
633359.874987095
601401.830003493
602220.270007939
617076.665014943
675744.254971416
633043.295006476
655264.38499633
640763.789996845
737195.469993329
676852.684996268
685014.660005512
632776.725011677
699716.189996869
562300.145006292
623395.200012648
633285.245006328
615733.080016718
664092.905017258
677727.700003295
606408.884998286
638941.814988662
684894.990001192
587984.625013701
652270.005002116
626995.45501033
667294.200012501
599332.504988722
658217.374989944
668117.215004188
631058.740009039
625271.409993147
629979.535008378
666317.614999389
599184.805016382
658233.160007807
661610.815002473
647404.185000386
574480.814999718
600222.650008119
691120.889999156
572774.924997126
614259.034995813
620519.309999535
653028.614994279
689366.289986107
677066.84499797
582446.310001692
640748.630006491
656305.704981328
613022.575011053
601002.654989328
646512.839987366
608187.789997706
631501.870001932
659489.220004427
677923.005003719
601010.805006275
707929.905012235
640847.155010212
683902.660012608
643528.305008157
674273.285016184
646343.550001058
610893.42998592
603057.510000929
613739.374989109
655440.665020389
612394.505011467
586219.854990689
631782.344987248
648942.834989433
672613.064998993
655524.415008489
669374.640005519
584079.22499712
667499.024984386
658435.319995038
617993.669993276
643836.524996876
690459.190026651
642290.974992301
646734.609975547
633066.89999955
664431.144967739
612063.689999049
604805.614993703
616304.204985854
636120.144988821
628531.055005601
726680.609995359
637737.245000225
661234.540004835
641611.149988248
673647.919999983
692966.624999901
646777.364999735
641413.96000551
616040.869989612
670698.844996788
641640.540006637
675655.880018899
561641.559998246
646787.700010284
612254.029999932
684881.535004701
675471.215000021
668790.560007271
646996.344993209
713416.965009011
717049.219989594
600064.279994903
659747.770005296
677077.52998959
706422.284994934
653509.965000613
618594.034989541
659397.644989108
625665.9000064
687251.254983491
659992.514994086
656701.345011894
654833.565011027
526220.565006897
646148.790017434
625107.385011365
570483.414993721
668321.344998538
620883.360018523
556512.810013107
621641.010001728
651078.310012704
579949.520000474
665113.674998861
646073.904998939
640526.970016907
653057.41000946
661380.620005473
634479.255013401
639762.570004526
691382.195000812
649955.719990899
633784.755000217
646296.079996205
606785.225012143
588625.014998089
649187.834998714
727143.579998515
657244.579988914
685801.170006707
638278.784999671
655095.879984125
655087.160001257
621573.28999406
618420.714995669
718459.340014605
700869.665003371
648928.435001934
642974.765009148
660269.810007825
659369.085007422
617147.120008917
675071.039997534
578129.209987276
591751.189992554
627816.265014179
621115.089999643
665738.215008941
619242.374998292
697443.085006172
674257.164997087
647170.879997215
602756.125005585
596330.474988607
592469.45000174
688648.319999836
625857.650015511
667971.169998308
663035.745008512
680153.305003879
690782.825001432
716608.770009507
606676.304986298
641264.949988363
666324.960016105
647490.194997732
705880.450005885
619231.519993932
672942.294994322
612092.874986956
605510.159984588
668241.005003483
610349.344992801
615132.255015998
697386.064997257
646980.295013739
610100.044994182
621449.895017428
611467.775015657
680632.945003662
639848.554984162
637968.055001404
623488.894995274
676873.070009775
668034.150000716
622281.605007853
648523.699991572
649176.004994872
607122.685017156
723495.124992622
609748.904998565
683527.274993806
625968.789999654
648486.270019955
577291.160004038
626527.390028064
674689.080003045
712923.84000928
669409.29999839
680860.235005705
686927.134996232
643286.560023774
716363.344986206
683691.024994712
630764.680001714
675764.795039901
588771.315007586
712000.965000559
620974.340015081
607863.554984036
664544.250001554
594536.250007844
620929.309996484
654890.809993652
662343.27997904
704237.389995652
660453.010005558
673708.290024944
629756.234997589
707690.780014217
667806.314996273
682993.825011457
599209.725016422
644161.474992607
643060.210010298
687021.154996972
635434.97001517
636384.239992718
657302.604981085
663607.524995417
666274.679988428
683660.304990569
662823.405004226
653320.470007005
612686.319990581
661285.774990393
653677.43499146
663321.444989804
659875.46498639
642291.160017063
654318.520008669
722662.919990414
636270.255005341
648118.929980202
654053.815002035
658691.490005952
614173.344988553
681293.695000398
653450.675012437
617282.715000222
683426.814992656
598706.525002727
686232.684998048
689580.994996759
651265.59500635
581389.355006167
647015.010000628
624821.969999905
689850.485019692
700500.949986506
611024.775012535
603907.440001475
697207.89999968
682926.679994525
756103.119996829
641514.205004313
621124.309989291
601917.279987815
635302.109996037
643661.480011122
701405.270001877
656501.154991504
656853.604984725
723295.950005637
707665.934990953
694889.824982911
645488.824999805
629575.999996461
645079.605007897
689885.179995972
638227.894993808
661699.615007829
680385.474982833
636035.560006999
630522.765007052
667181.920003111
644372.085005166
701565.530011155
597025.625013853
649613.075026704
640471.660003593
656157.515005091
669284.624988661
678614.224996658
621219.645012098
656982.780001267
607936.58499291
637517.024992074
624021.700009847
606908.464993061
673947.844993565
686171.930003225
690288.790021845
686661.629994308
636964.199990714
592381.235011847
631530.405004961
635770.144969593
629038.775003382
665717.999995566
634613.560006222
697940.825001637
681633.454999697
637087.08500816
642808.314997139
647962.485023062
653989.444982118
686251.590008608
629060.004995068
592183.300006559
643162.914991128
703720.110018561
612290.255014291
649091.435020203
620048.604990917
637436.170000911
692934.55501513
576509.129999545
665691.430001458
659929.569997746
633445.27000729
728569.925001191
682065.264989878
649782.964993837
675230.355001618
675557.93500213
619767.985005781
585245.074990867
602823.719985201
633113.000008794
613602.029999107
655376.304993585
619026.649995185
657535.760008367
581859.720004123
707343.240006939
715711.574997435
601176.909983758
665280.370007091
668405.354995039
630269.130019635
620676.384994213
597484.720016829
653596.68499292
689220.225012891
626410.27500746
621076.284996246
603361.675000314
587316.235009113
681782.764990384
578442.599989827
632120.645014761
649334.340015246
584383.160004653
677725.630009151
692989.434974418
717573.954991377
622144.635006324
656074.055013819
673112.450004208
655431.719997284
638155.295003498
668865.174979096
629719.299997978
637448.040006457
644625.195000125
720299.220023773
621256.550013276
660579.029978984
649656.929990306
670349.520010518
711422.129996358
589364.229988148
668330.605007607
626494.554988099
628817.065010477
669251.704994536
648400.414998197
661942.744994195
678235.294999088
700694.604989607
673981.819997724
641844.995008899
645277.670024336
608807.984992873
642913.594997147
670964.03500096
690022.610005082
699794.385001312
658472.329990252
583243.914999804
665261.104982349
636818.779990408
673198.449993381
663726.15499276
666634.555001145
684855.239997442
610322.904982096
683911.945003931
625329.639995015
700625.614999221
676284.755003558
658285.009988198
597420.799980839
702830.109999801
632156.084990084
678572.289997656
681844.759997374
659769.72501558
612168.849974887
690201.144989924
637629.530002259
697036.285000321
713131.194993138
699875.250013845
686955.729984133
650458.339982605
632088.305016526
654197.399987733
673909.989996553
660345.059986113
670131.80499752
643771.779992033
646972.640005942
657895.290001163
612590.959992025
641449.450003096
678057.82499647
652740.40999677
581061.285002579
608353.410009224
636983.915012772
679255.710005219
590349.144991131
633430.719986918
626389.295005589
631259.839991762
647169.695010595
648991.449993571
653051.730010221
655739.425005183
596535.659986518
619829.509995545
624792.194995288
664192.805023342
610044.135007366
668639.099998445
622022.544990208
669296.434993227
597907.134970841
685509.310002174
711193.369985805
656460.320005417
668056.97499912
626697.82999685
641806.965006911
723299.710011541
675720.139988755
664426.869986331
683272.775006269
668484.735011817
671479.539999343
625289.869983493
596761.604983775
708327.284991497
559965.764988819
588750.269987161
629235.15001145
683767.240009638
654371.174993212
682021.539989766
691243.754999529
664278.569995177
647434.554987948
629641.79000261
659275.249987878
694607.729999527
679495.850004374
657896.415006469
663441.514990273
636260.990007028
640100.659995224
710944.795005791
633300.515005811
643457.455006686
616189.819997403
664935.900020898
636183.719997138
705134.879985394
640352.810015886
619114.689999214
647064.985006723
637239.54000575
666840.615020948
616986.484995096
677841.110001876
642113.660010869
686739.214999326
660025.225007672
628336.714987716
645906.035012786
642563.275001242
664725.304995911
682510.070024459
624503.120006953
659153.489982352
608134.620000638
681387.139973428
636606.429999529
674718.805011861
684929.660014201
689802.684992434
713890.870006667
655040.179996126
620972.559986028
632628.230023713
620562.670010908
591807.694996033
693460.459997757
660881.58999922
645877.535004734
641653.430010113
615588.825006419
624156.439997438
720756.999999038
635350.544997574
738823.019997025
693457.109998599
645218.150003653
665047.710006009
625725.79000199
639331.219994426
640256.415006759
636346.735007653
706124.044995953
648356.735001393
659831.570012112
645452.044990127
670055.290002182
669806.304999617
665108.424989569
656069.789997302
582161.554993273
613255.229999329
647320.985012249
606513.115003396
609942.799991047
676044.450009278
684882.19000903
584957.009996658
611723.495017721
619927.979985139
607391.805017158
583346.464989845
739549.83498926
651513.785009618
624479.404994481
668626.335002536
658686.834997257
686207.070016174
671834.650007345
597621.700003627
591126.865012021
635824.519999447
680036.109988944
651010.904991977
620247.980000811
653563.739990359
643978.524997389
652824.960005403
637813.355012017
640284.855007917
592554.684999045
665398.57999727
612102.39000064
625633.744987863
634542.075012436
689729.544998731
632108.209986907
636157.000013147
615986.869996194
642213.445006232
737854.424997517
675748.850005176
598871.489993039
654825.430020167
700658.974991504
573422.320007075
659207.944988239
622836.694988647
613315.770002239
686604.909997596
683997.189991452
687010.455010981
650806.275001003
700707.149986475
639432.584999741
580356.985011964
672826.490009493
686202.49498705
597164.214994583
618251.090004211
656451.275007251
681691.860003806
618273.874997665
661148.509997415
638845.644999997
660057.269994933
627699.050006818
628778.349998246
663870.510002849
612047.694995017
594950.390013041
659708.129995084
671299.749996169
643398.349988361
640953.114996466
654607.390007957
703444.454985003
650186.010008496
659379.880007172
621086.289993079
692630.260008735
632979.699994291
640317.944996622
639660.525008994
625852.104992689
682834.42001222
619989.465002959
664694.849996552
634253.654986891
680789.439986626
613137.654987279
613836.56500798
659971.774999005
665745.125001686
656221.034989431
571238.995002024
727015.755000309
678550.069984469
656748.929991835
674502.929998553
622181.754988871
598703.880019361
668154.864998557
647094.410020406
651410.800008858
606146.464991313
599668.610017042
595594.235018969
705472.030007295
614454.745000731
659992.899999181
614043.094998803
649248.96999989
691966.260002853
626709.745007598
605462.274997216
688163.704992701
621356.679999507
626452.565005885
634979.270007863
672387.364995456
612984.854989623
619192.985024536
665318.180007033
632561.924994264
628949.039995328
671673.244989569
676294.855004213
676737.565000902
641245.534989961
666297.545001933
672227.005005348
663801.189997322
634449.37999153
600649.979994016
695003.03500362
617075.199997216
633516.53499928
764980.345000279
625770.265003012
641360.309996218
630843.240016215
661466.30499545
606250.900000961
656382.994982165
598257.505024185
647521.089997719
633633.289980802
674178.054987067
617867.940002803
669521.354992649
616768.740003736
643566.214995521
699487.360000796
637369.45498894
652363.020000115
709857.754994828
658534.100004303
678117.229999154
593130.835002696
579919.419997451
643219.97499295
619481.520000012
625437.344989857
646232.420003586
661058.790004145
621340.289988027
667712.919998408
593553.915008686
676774.009991862
663001.080008321
680276.844990479
608654.894983555
674376.590010274
670100.425005686
679077.05500966
647991.230013755
599563.475005831
649718.805005423
700273.80500179
751399.910005884
657536.340006212
588560.990014964
643675.009993115
670556.095006252
665224.779990437
655333.644980922
698711.690009559
612685.025000493
680648.794994772
622532.515005713
723462.999999441
645609.460011491
645819.369999276
627121.425014115
620420.219991999
661728.495006274
624090.355003629
676599.780000994
642940.660004442
639002.575004942
598385.015015912
638248.394998746
625734.730001843
624148.575001853
648844.884996087
604334.009993128
675198.389995525
648407.400015325
614781.019992828
660049.349999461
624615.935010442
662424.43000772
621735.075005391
625519.770007173
751857.934986326
651516.850008909
577292.865003804
701454.105004816
675678.61001109
633874.265003936
644643.460001586
613625.565012006
635760.930001168
666370.940001708
681268.680006129
647450.765010859
620658.315006253
709723.249985176
612141.53498766
732676.380006285
642446.069993651
640880.204999459
613195.240002566
627144.950009924
619461.100008982
597869.180004094
636784.089984013
708531.400011624
626669.055007935
684613.765013084
608144.645006352
692217.500006236
635990.454990785
686810.129990084
607550.755004697
637457.355002607
663669.6000066
627160.879998269
638657.465002539
655422.559991788
652498.929999834
649389.404996257
635181.950009196
616631.029988014
622233.024989902
639038.035008061
662106.215006644
600207.850009498
572415.790010575
680700.43499815
691934.590015988
629567.415001097
645491.680003656
681595.920000436
644191.580005908
642629.969986351
613069.50000817
612859.309999417
641461.299993628
690871.135006025
608666.105010662
651577.889992944
690701.395013141
700266.225007329
615816.210002559
638271.219996437
675667.285009619
626807.649997426
633076.170001583
646729.194999077
626604.719999648
678947.204993057
647618.89500032
700060.895014653
655538.519988232
662210.200010515
654562.839997891
702879.564996439
683478.344995113
670168.590002314
637609.010002164
636533.569993734
635449.300003442
628630.485006064
651165.214993326
656524.979999583
592273.015007719
632466.555001114
664604.810013624
680057.155004235
675790.48998826
632845.335002612
604036.240005311
566608.384999773
691700.244996727
673931.059981723
699497.265002186
622035.274988332
638089.525008342
595776.355009816
686634.119996993
639644.944991471
653957.645002306
672718.685013008
661155.990002585
678242.134999349
683917.979999443
652225.614956691
670016.634994461
653267.780011494
640871.105001499
602527.895001586
657373.079993219
668258.095000433
676088.909996893
593456.775009937
628922.394983008
616966.405012693
675282.145027047
692729.440001851
657696.130006209
687942.860006002
648539.700003637
632717.714989824
630705.179985997
615050.529994387
698645.275001875
709849.510014031
700031.824993927
715093.704990238
663077.145002892
615208.075006149
638998.900011605
623542.525001831
648933.179994158
622275.144985324
687808.415008456
711033.974996935
681329.570004276
647810.234989063
613754.140006378
702018.964995685
653268.954992197
556359.035015357
630510.944986733
651384.585005178
616670.26499313
601565.240007382
691925.734987913
622787.33500762
621523.510013643
648470.054974505
649455.164989878
728367.720002053
613168.674994022
688665.655007462
691807.609986739
653692.37998826
677340.27000239
655765.309995337
612920.495007159
681865.839994779
602026.340000861
607781.369994374
629413.124996529
639432.764972925
652252.705000142
662029.575016399
637935.799994765
624858.425010069
663618.154987583
649856.389991775
611210.680012384
610549.939993161
622316.984983834
609527.154988991
663995.679993692
710794.329992017
605064.920006361
655372.149999059
654232.15000703
662732.784994054
644046.795008725
704927.444984156
624681.904982974
684028.474991831
648762.439996688
675404.240006011
616667.505001083
600660.684983127
621794.844998199
626872.510001731
681949.264993858
564911.989979865
578447.875001242
600088.235004816
631742.240006744
679345.394990726
671967.230010808
720376.280011137
625226.60501063
631085.130010494
660461.819994882
607268.290001485
740219.110004641
641974.929995251
664856.855009886
642267.900022697
691413.615013369
718191.050004469
633479.184993222
654431.489981169
651740.200009547
682197.554983773
605384.130008386
728186.515012815
636658.355010886
651622.309990947
670922.659993536
711841.774993272
644499.839989296
638291.680005005
628033.509998613
670880.170004737
639685.409994608
724421.715002525
633208.810005689
658854.789993338
591209.879989703
640104.225002978
601458.295010031
635835.099985263
649957.054994414
766294.570003464
666350.964999395
634782.160016154
657425.379972318
654127.770004281
608215.765000807
648558.05501042
664935.045007145
617375.304982911
607577.270008223
636954.085023847
618807.400003607
555239.389996752
617512.479989392
642080.430020942
669531.044996674
625477.174979383
673071.405001127
665978.049997045
633297.954999988
641740.980005653
657186.385003886
661729.579990324
700486.184995943
616964.905000846
677522.060003864
615093.429989442
658455.465011883
700917.505000344
708907.189985983
675458.644990092
607281.720019077
605541.380006205
608799.474984135
568899.025010869
638716.189977729
633213.930005643
670131.430008104
621312.630006994
613842.785024309
653951.990007592
641432.045005082
674227.534997791
595529.170002663
623882.454998784
657750.610001351
568777.550000681
652811.814996048
634898.394989038
629430.825000769
670668.429999034
644862.459997486
626679.735000284
642049.850014717
668245.140013181
666238.489993641
635516.005002423
676428.305015247
665814.429982575
657654.655003346
663358.08000006
668255.385002016
630425.795001724
595115.995002675
678251.395005155
681528.179988378
688239.06499247
627056.210001878
664590.939999036
654406.954991177
651597.229988072
595189.165002207
593043.864979811
635690.225009942
642154.094981931
639772.255008563
643140.815000525
639274.094999006
674884.969997352
609252.824997905
564537.444995945
629315.314978975
660112.020002938
665520.154984556
630037.580011609
605360.715002749
660743.814987554
727072.775015906
700027.600021769
607875.945005972
625303.61999728
616145.309990175
679767.10999739
666172.080010582
679761.695000127
606294.409994832
644739.799983827
685613.320005329
622029.654999031
673345.224992341
613242.710012325
717016.06999669
623708.989988674
633604.769989575
587503.924994392
687462.875008804
605006.719983475
670910.17998025
697247.389979659
658941.25499981
648866.725001423
679010.560022136
682644.330007268
692505.259994921
617340.849992042
733040.894986507
620957.935008577
670061.690004073
756647.094998616
612491.639990223
731065.214988661
623670.635005002
699212.845000281
692122.905008
693202.199997209
631908.860016723
619192.800018658
656861.559990256
619193.824993402
647220.259998992
675710.245009077
656019.9749825
618253.024999785
640484.134985751
633117.564984116
657455.709985049
656293.424983928
575816.935000589
640161.459996312
689791.3499938
614088.879999249
652888.149995566
613481.439995918
676392.774988777
682346.854994703
689831.74999723
666305.725011464
698812.879999276
639177.115016036
629615.779995892
746938.960006977
666289.939978225
670335.630015484
665981.715002726
613536.239988555
623628.240007437
636388.64000454
664569.454994465
709158.029986268
659913.750007342
670821.719999102
641802.930009563
694789.944991869
669917.714996422
572879.869998919
632377.974991554
603504.474989058
646168.105002247
665638.575003753
715314.770007766
688225.745004661
630779.854982054
630665.975007074
658809.685003593
692828.20000779
626972.399986423
614895.365008806
639883.385012636
711314.910003982
675042.149994561
732827.624983155
646153.169987425
645583.939996414
701922.094996107
619837.214999439
672462.969990839
655044.635015185
566129.070004253
600847.314982143
640610.419992487
623672.035004769
563058.095014655
677872.2800109
657138.244989325
681876.619984871
639319.435000932
587737.304997757
652907.080006317
634875.720001302
658344.660001599
677459.379985703
633425.729999599
628430.730013855
630768.285016826
638155.445005802
657393.700004474
721188.244989434
641771.209991313
621611.644985768
609074.115021046
609494.50999506
660838.325007421
598904.059991035
601677.815028189
647303.065004537
556314.645002295
680868.879999388
678730.354999943
591648.340012431
674160.900000992
664808.969993938
666077.934998373
636118.324983608
630119.005004332
585144.220002275
694108.899999355
639135.510006623
715072.82999592
650497.824991176
688021.845008603
665857.309997374
670775.525007513
687588.675006387
643672.894983901
613448.185007828
625333.64500706
650719.639997325
637824.674993742
619131.880005713
637041.469990314
679802.465025663
660954.469999408
629937.939995287
646974.97498728
624298.205008559
603895.779999179
661764.17500405
666288.805010545
665174.865010002
619401.309997903
643187.714988991
676030.424999051
667656.27501682
605644.255005549
609288.705021314
617541.249991322
616529.625000881
661088.39499117
648398.214988595
650479.705016033
589498.614997393
648296.994998502
649925.110010872
620082.579996727
633958.419999312
650641.790002056
651162.425001921
651305.975003431
672581.05999758
641502.360013037
631658.870002883
665652.189994172
667733.709980014
597594.71999081
627674.524995093
670355.485005133
688265.155001022
664680.175015835
671741.245001841
661844.850009958
621072.455027698
645768.35497792
633996.06498781
621967.490000202
607582.504998891
669851.565015986
689105.840009998
677375.739992704
553381.919973912
626915.274994307
656960.13500233
642148.865001976
616207.10500793
651849.299985983
640294.975013487
652680.735011758
666163.815011064
671114.700008616
590579.475007354
655769.964987728
658278.854996939
623350.289999035
609913.524999451
612450.544998814
691728.635003766
638151.454990874
621366.659999574
675573.214995939
673253.880004995
622047.179999971
572495.560010225
638462.649967562
665270.764993496
660054.769992149
599479.17999446
580538.95000173
619639.474991221
633901.130015111
720893.265013265
671538.520009525
642953.549994873
656137.475010014
610897.234992615
641674.380021818
670515.290002497
632727.089999767
633734.535008583
654159.345002789
621076.210004645
656594.97498978
673159.489996003
631915.079994529
628379.485011789
640421.969998095
650566.319990806
657693.480000818
570075.725018653
718959.699984727
697045.665003939
638544.564985415
602578.01499406
639581.014986068
567614.639979282
666509.599999447
595784.150001216
621920.330006588
617757.244991465
706199.340012803
640614.739987723
661651.859975224
618839.140001546
671016.095001973
574079.505006639
648244.520001347
650326.989983113
659209.925011044
669995.28499807
633700.554996941
639770.824999149
668160.985003212
628655.37999928
728461.425004303
585562.57500097
616196.339990141
661260.895010425
632687.580011401
611447.38499467
599749.240009665
659153.149994568
647951.64000295
639562.95498011
628930.780013144
600874.144998698
612689.775008099
637503.839995275
641005.559979744
608973.989986534
629755.669988411
609639.745007352
618575.695001688
679192.760005841
629522.499998788
680547.280006755
624505.460014486
653876.075025456
719519.690010379
690758.165007154
613868.30998387
584480.270009288
687119.380008947
660617.545015422
629336.219992471
669341.165007464
634933.380000692
724111.045001291
642048.689995345
617390.465004715
627267.050002777
609480.209999977
664108.845015215
623594.445009916
600279.199990862
660569.579993726
687423.739985184
681512.804980281
656642.765015736
675695.469999876
641927.810001241
644909.569985616
659602.704992585
650234.965002576
642504.919986559
668059.564992893
591233.429992743
661328.71498276
670380.084995794
664341.709999266
616466.38999551
623335.124994849
651495.875000722
682993.009980547
652018.309991541
664775.675014738
671752.804982325
678826.180010154
666463.739981719
640778.20500797
671529.524992235
663968.20001466
639013.544998318
589022.919990276
639022.140002855
603706.185001457
624353.479998855
630835.249993186
584553.54999679
581256.195000981
631803.18001177
645614.575006522
737601.804996812
716367.54999577
659311.785006214
597241.705000546
737198.399993428
673855.070000984
588320.064984084
677428.015010154
697235.235007221
633148.834989262
618442.705008325
646138.979989913
656461.329998444
655813.114997388
696969.264993192
655706.879998269
703989.104970365
596896.075000039
647103.655001428
703102.229999257
609933.105024217
640662.229999946
638290.394989873
652280.190009895
625090.034991219
644770.939993258
646796.794993133
671242.804982011
680232.049999809
584937.454989646
626918.76499264
624593.474995294
630998.274992523
656721.039997377
724070.729987388
604697.535001488
653126.335001967
630690.875013223
622673.364998562
626833.244989346
671289.10499846
665289.930007036
703530.960007869
668903.435002801
612220.295007102
635343.880019982
691262.63500248
638634.764983307
691640.504982455
634311.010008487
637546.625007742
637404.590016673
548571.814983369
683100.339999552
686578.399998137
631860.319985473
612412.035009533
754815.63498757
702785.555004195
665612.075003517
669669.479998275
675566.224996097
650109.38999921
696725.135004569
583566.015013042
678341.085002504
731348.935014097
597207.544994615
688858.52500142
698183.359990708
579547.600011889
667323.394995379
622603.030001678
554977.98499552
678970.500010559
733231.160013544
649675.359999775
631707.945000378
586586.775003327
570420.340004272
599887.905007057
612121.234981441
620074.660017713
728599.170030325
633423.434993166
678493.650018394
636735.609998194
649470.185005859
632797.15999571
713505.590010472
578687.010006784
588272.375010822
686316.540008179
728529.67999228
631635.559995869
678974.440002138
665691.125007955
680317.919997678
686785.234998423
631182.429993895
598476.154993832
598789.110012259
643281.109995968
595152.615013935
658805.545005835
626613.460009889
647367.520014975
599025.264994418
673276.470009836
652928.805021978
625032.22997264
628541.029989865
639524.604977027
599104.159992886
586540.424996952
613709.429995609
648316.355007779
693549.549997769
611088.989983514
651504.865003436
644772.365008278
629773.164993048
580889.515003099
663425.680007401
624732.480018632
640331.919991466
622147.514993018
680635.249987722
625060.870000641
641434.24498403
677109.89501435
653419.639992685
685078.674992871
653224.909988726
695673.449995622
653787.390004717
596991.904992553
640165.380006963
626917.724984786
656056.170008726
622853.595000515
578439.67999892
616257.339997393
680925.215008007
659674.214996264
589053.71000478
610687.315003433
601519.58999255
619857.440001239
636525.745004218
616907.874985152
611995.815012544
627728.784998894
609037.850004688
695835.034997799
644024.675004701
590421.070001406
663201.479991579
641984.07001003
641077.745010862
644605.229998957
696440.159987373
597295.645018925
622894.685007895
670216.535012019
580461.749986289
618678.159994946
646660.530001019
658043.689993947
636244.185004542
710176.669994023
633492.47500749
620119.989998734
610489.925000834
645867.229992395
654566.365023243
659726.814993146
656159.790009312
664514.72500612
681304.39499251
625062.584986235
583699.730004055
603232.634991736
658117.419985123
599262.760001004
719800.174992704
622880.949998903
700959.529995641
634927.975008682
635058.225008953
615470.445022084
623525.610005352
607523.085003835
680228.344983108
614589.159994528
718899.815000387
640749.614984206
633987.089997479
569261.290004541
695885.284990597
646480.890001871
589022.139999458
643678.545005034
651116.445009556
671412.029991648
661923.310001009
638163.574993744
648506.780000161
564077.77000509
622091.649993703
664379.095006193
602221.274988727
690240.699988476
660693.485015357
665202.355002757
680470.785009844
620471.615011702
638005.765011687
672003.700008271
658865.075017439
590769.454993069
634009.450006761
754546.014986768
645308.105009403
646801.985018759
664586.029995422
648228.82499987
631076.649997903
694714.360006818
652902.165008985
665130.29998854
605319.839998286
683460.944979091
666201.654996754
649193.804995303
738837.960008711
657719.160009291
704918.875013644
577780.864989505
668902.779985818
624528.334990972
692316.200010106
663265.155018041
603402.859998461
630603.840002127
631147.340004797
706798.725000259
598203.440002926
621561.814999608
676189.64000606
664422.04001424
644402.655015895
653641.499992183
610522.639995082
686602.264992452
646917.780009177
655612.790000335
657012.044992151
624432.320013352
616591.725014049
614577.15499745
601647.855008629
641156.180012713
648265.105014761
638637.335001539
605688.949994885
696811.175001752
576450.275004441
673734.885005512
633004.179986361
663045.395003043
630451.244983024
683113.634989067
706160.364999591
612627.77000391
616305.4550045
607943.639994614
568756.204981468
615605.844986648
653438.444989786
633121.419998631
564989.994992033
577512.114998637
660029.635006506
586927.824997248
626428.364985051
646961.695009462
602712.045012734
639761.039998102
641546.890000323
654879.709994892
679581.419989118
564649.230008788
678320.374988767
659156.234992491
639787.850005779
701409.375007511
585788.410021203
672164.345014231
665967.674988577
613839.135002878
619865.319985616
613306.315001968
632273.485009666
603210.56000361
610746.214990142
678949.309995561
651267.935001246
619665.694993069
651456.459988176
669439.129988979
664291.089997376
609355.334985515
695034.004988811
635574.955004083
662229.46499195
661369.504999551
686522.844986298
584381.250011269
670417.175004462
635380.774991938
630363.169997329
687682.39000934
628485.955005531
696143.319977351
662924.690010106
648531.869993513
579685.94000393
728591.0600067
577611.950003477
700857.955004978
653046.545003824
656525.490003083
610588.324990723
640875.150019693
616346.589995411
650609.90499786
734364.119997591
647993.255011156
598917.230002928
711898.564987627
676561.034988086
722373.91998908
612982.414998948
655880.074988379
659847.489999014
688795.75499561
642319.144989682
596594.695001484
618857.140014153
614932.424997719
647025.379993794
651029.499989969
611106.13000031
603620.494988703
660696.520006064
623098.115002594
641367.014996898
653574.799991899
652846.149987512
689721.895016678
631600.860000215
687831.384976312
620330.885007886
617649.180002587
608391.579990298
622050.240003043
630333.270000709
650308.685014456
665178.435001428
623602.599998801
712829.724993378
637331.339995977
664198.855023819
616054.540003308
606796.049993402
638018.450011528
678107.615006748
661458.115018968
666332.530006067
654349.209984309
619115.255010284
675516.234996149
557205.920002966
663615.405017803
680898.619993704
586390.320000235
628833.970013702
696900.450024502
627063.585001402
666524.704985736
711052.814978718
617171.660011205
638317.250024474
652619.959994456
620954.164999995
651577.975008474
637840.529992266
626336.910001469
680589.57002016
680774.230018913
672877.120004253
616741.435001149
622158.030007564
595097.38999758
608946.665000294
654439.769994641
645439.880001971
635723.384999263
625026.710002463
645298.87001347
615111.560001752
665499.69500198
574622.93500176
644441.105019115
645208.770016543
648850.165005312
568335.795016085
616260.580003611
678956.834995937
666962.939976364
646786.314994964
646219.94999428
716642.674989671
627342.554997765
691604.219993326
610295.000003291
648062.545003579
658828.845007306
634247.620002491
702508.76500493
669344.770009197
617611.470006777
613874.740005946
618293.889999759
682962.475009153
665314.015013714
662109.049991715
603488.95499943
662829.39500478
645043.579983934
676176.955001285
699405.334986475
651081.084998795
641392.759998794
637251.390004679
618939.049981345
705453.824997095
670713.615006653
642715.619998286
621966.759994207
661394.685018461
609881.439990343
606809.845009414
679546.604990573
664746.120011785
626578.18000344
639075.664965927
651075.43000728
582701.900007809
667693.824996097
662377.630004141
638427.399988051
623696.649995142
580635.584991809
648891.665013283
613730.385006038
677756.07001058
692710.695003502
617639.325007285
658118.949981047
634767.610013306
659004.535002627
652553.120005749
625290.965002361
695069.624994462
606343.985003043
657597.995011634
611431.390000414
561400.175001667
635954.390016086
635757.764989456
676268.574994993
596415.215008303
705424.460011501
620156.349996734
631802.570012606
624544.129988651
687239.714995694
665083.600005001
658467.255002109
674034.5900123
668267.40501387
643883.10499714
605897.42500543
594395.919998627
656983.40001261
611674.550011331
724566.48499603
600201.014985998
649233.860004437
689477.240007004
693392.120004449
599190.72499643
675224.119990292
658471.080008322
692788.439993293
591002.135020483
641807.529985056
607115.834988378
667436.754975937
666792.209999686
616011.970003455
624861.085014935
636322.210006446
638162.789999191
639082.630006239
620018.49998269
646698.120000664
584222.410010404
603430.959997227
643036.969989442
665915.449999616
675402.010001157
655615.070014739
695404.155018216
637392.470013275
699126.570004234
671082.109995509
677827.984989453
655328.425004963
618034.044999937
600846.89000592
683984.270012033
663261.629994101
652028.790007421
586645.99999043
742418.480012046
722626.774993192
659756.239988351
634076.614994088
643882.765004104
632440.740002362
625494.794996942
620765.100000191
622841.039986712
600010.300001478
643336.669992851
666738.079982357
590494.009983113
660554.024982844
641994.11499071
681694.149999584
608390.949991113
632587.345019585
646604.800015367
624940.740001263
714089.770000122
631538.23500724
637730.109999208
661188.700005868
651853.955019187
666013.650000814
668026.979992508
634026.165000952
600020.035012678
607858.595006636
597152.720006285
609290.56500246
598710.710000334
691083.065018994
590630.669996457
665703.414983385
660211.615006059
649843.8299972
691785.304995389
740583.33499166
587817.205012857
702943.199998387
711457.585005357
672493.235021317
681860.079993958
642840.47501945
696629.905003141
650823.854988933
640979.635010757
658964.254992891
670868.139988367
636366.980000007
674742.164998349
592054.435003195
620264.174997776
658380.51999468
685344.180013942
635762.499987061
670865.184991588
646588.369998906
612812.764987789
547661.500007044
629869.274995412
642638.384992183
614105.899995937
657172.144992668
689776.864996785
663393.52000077
624690.439986511
680504.370018152
668889.790000994
593602.005008626
609832.580004358
636555.624996919
698326.67000741
597378.189985592
702697.779981561
641494.204997458
647113.640007094
647866.430008748
617595.400027279
584087.755004282
653415.849992111
660655.100000724
603772.905004355
688932.189988098
628451.430016179
668684.429974532
677837.215005204
707343.439987313
659792.010000961
690011.269984273
689576.015005271
610032.059993581
659068.499990762
677619.504989079
696855.925008352
693924.754996149
657049.925001769
651266.11499907
634713.270022289
657704.825021766
641122.709988108
610980.549999374
624650.499990093
654356.535005076
677517.640008675
604369.924992352
623536.434991487
734011.054989824
657141.455002987
636164.274993853
634503.345000369
670087.115005173
614742.40499895
608190.174990325
614751.644990231
610055.330008588
666208.584985493
715784.109999832
707092.899995538
687289.125021389
694287.159993423
674998.435002499
690793.619994211
642247.640000483
725951.580012969
634165.000006096
735441.27498887
654427.540001498
692420.745013862
596330.749990735
699511.785000647
646391.27000569
601118.109991649
627030.894998533
646146.769984499
611838.144982835
686442.91999712
717211.505009447
634357.445008739
749745.155001686
629168.480007322
602982.210013224
659570.849981791
671247.849985515
687272.955002645
703304.915000665
666110.53998454
644265.150007385
687927.519988983
651600.100008847
655385.529987957
666261.994999334
651233.480003096
680105.444995939
652144.43498885
640148.570001719
633859.655011254
747220.714997479
642028.019992746
660839.96999874
646268.740012621
612356.845000357
624759.32997841
625705.339988045
597117.679993847
637613.030007487
589714.90000619
635681.789999242
608838.469996006
673627.114988389
601770.199993271
647787.399998223
662085.609990539
658778.640005068
686476.279992467
654637.430025194
647048.59000438
652354.740000054
649154.590012783
698128.729985766
693893.750005398
628834.890003438
630395.889998657
661406.539986047
632971.919991188
693408.72499846
704641.149995835
623744.584996936
587903.384993973
633932.694985215
633045.824974375
656697.559992798
592139.615004054
692837.355008238
691807.020011821
595992.89999112
651100.670003253
645651.659993984
681833.835002334
712419.534998057
605625.745001698
596814.305001024
597027.934987887
589180.769996718
678549.950009275
767173.034997712
709894.709988065
685584.889998464
605099.179994223
589106.085000803
658818.51999548
689257.094994618
631730.86501564
695968.469988292
664819.530008514
648217.614998042
575239.48498901
587512.600006915
637366.984995774
669940.939991613
679374.269998589
647303.765014126
640441.285014068
680658.015017928
664564.160000947
664432.215003678
692666.05500233
649464.110021498
622775.504990995
643227.94001342
616707.180007142
680548.794989329
638267.19999276
618229.630005818
635528.68499489
654077.185010088
683537.450016815
667018.045007308
596345.154998128
665384.499996989
649161.984998144
672924.319992889
625715.044986887
677793.514986549
666365.494981807
670096.894997397
656115.44000169
679799.595001296
641213.704991463
617435.820014623
683734.409994065
719991.89000568
579610.479995121
619473.119998269
652406.050013321
660289.49500694
622803.6300048
632287.55998459
652737.259996032
692531.959997556
620803.170006816
664098.689997957
631282.805000728
640516.814988863
703709.785026583
697784.340000161
638356.0350091
609473.53499378
626128.134999743
617683.719999643
641241.860002758
638917.904975486
632049.32998794
604509.410009943
630666.374996653
679563.899996766
685086.870004228
712861.000002681
712637.809989105
720906.255017768
716177.110006599
676592.325004762
617961.575018372
614129.549990345
649913.105012638
682849.259995138
662043.569997339
666539.420000322
673399.275005174
637393.260002327
629707.105004877
652274.234999172
669647.165000066
648994.599995967
662492.210005759
603324.824997735
661248.184992887
671814.275000529
610071.18999859
589902.165003213
656535.395000415
681851.899990963
641585.045000323
692123.629990052
639872.550016464
665805.894992659
675805.779999606
626804.374998073
654497.484982598
627445.300004129
683016.350013346
670940.944983384
657260.255007981
632696.19000222
655510.370002418
582249.454994514
619373.26499616
685597.640002847
598459.169976376
703383.555014839
662236.01000622
622690.450002808
628963.349990046
634198.695003638
644847.729982472
677154.165004135
693546.705009013
649648.419998379
612421.364993904
619575.529980609
586309.890002339
674758.845010477
624710.955007679
628008.84499523
615145.594999709
685680.000012397
614886.06500699
626059.529997097
651131.300009825
646947.884987309
713924.844982661
681585.119991727
703844.425007485
665902.769993754
570668.58999706
641888.805000943
656049.370002472
636857.695002814
645759.975027236
623143.139982149
610614.834997542
611002.914977297
672170.249984891
664014.00500526
644897.470004528
743883.284985695
641865.870007674
657424.790010793
636391.049997907
610315.784997366
667097.404996368
634550.555001167
656068.069984312
598327.945019771
713482.46499934
571339.684989685
593213.479995789
622888.930008021
740935.035015998
639452.720017896
667934.459995504
722712.830009106
655940.64498811
637225.874998518
692199.739999924
633838.634986619
627238.304991027
631429.969997733
715574.280004236
606569.455015717
655645.504991887
649602.66997012
654569.679999217
627551.485006596
648900.279986204
612738.919995725
643131.549995218
669156.785014299
663371.570014886
625463.920007966
641669.20499511
694323.745000686
633519.009986164
666930.644993279
631490.359992702
660274.684994438
612622.734996296
641405.505001536
661343.135008461
628997.879995913
697722.124976371
667758.884997386
575794.33496419
664978.404996992
575656.574996864
653135.954969038
637333.645001737
737513.419988014
665255.095010358
711283.53999312
655983.655013927
670290.86001073
649382.714997285
671838.495001729
677138.020005387
668170.989994364
730741.605021341
663849.739993877
631371.285004921
681105.530005841
660551.369997296
630536.785015886
676532.335019039
627806.190002559
648319.800009897
595533.164984984
644534.745001204
651061.87500458
601549.844993664
657789.880014501
612591.725008966
648577.600014253
653785.880010224
609017.799995501
616359.520002826
601424.460009971
631951.614997196
675475.750003465
606440.609991845
689146.609996047
634617.530010648
645040.819988533
626685.57500092
662890.770003029
689733.085003149
629477.839989183
603721.549991117
618188.48498649
628486.320012437
634016.369991386
641241.729997658
597556.890011828
652886.679981708
642002.274989584
651867.444990564
672900.140004324
613182.655005096
705264.525008794
672666.949998443
629565.924998804
719263.035006658
667921.764999718
635356.910006153
695647.379988752
642727.244993165
667575.47001231
610791.359997636
646696.099997025
684029.359995393
622576.229994176
617761.204998359
623620.115007094
654123.459992527
668093.450009867
660554.829998976
668990.780012075
593869.500016174
629813.710003164
685543.414988863
688933.589998383
725245.130005713
625606.670021844
608184.034989826
593529.589990329
583175.42499156
636264.565005041
672996.069993062
615678.975006619
588305.889994963
659270.384994564
651838.440007873
599733.78000157
687525.584986538
661475.304996541
646097.439999023
650173.265004686
661022.139994371
644605.434991389
686368.259991648
638862.924980376
696987.945004257
641423.704995153
636630.254993343
656035.024993354
649720.899975392
661585.654979391
648627.265007415
688165.240014714
626708.754989316
696891.134996311
690607.290010818
655518.134994767
703538.629993737
625253.879989582
587614.889993029
707736.580014837
637392.914995041
652131.750021198
671687.479983487
680726.80001337
674698.534986207
608049.239992002
660181.195006744
653756.044991901
608591.364994727
643950.815007007
639669.749987938
605194.885004457
673183.870002857
640475.53000139
636630.175020397
604132.134993467
618860.179996958
684706.18000363
655423.014980815
654515.429963641
637757.679994268
615751.46000813
679248.240001049
584567.115003407
643935.31501116
618021.015017692
696376.580006985
687165.825003881
649214.474977647
674148.334993819
687144.329994767
642927.145001646
661204.97499813
641029.500001942
611062.654997848
672931.449999755
615305.100018063
668784.52000442
658059.014991086
665834.820004559
676281.884996714
659716.270011428
659811.975008423
628987.254983519
604630.245006385
606136.189988255
681778.515011756
666738.559998706
638792.964992832
628435.405006212
624361.74499153
624984.895007683
614284.820019142
582723.465004069
614047.650000401
634889.250004838
676836.705005701
668017.905007306
647930.644991371
646366.825025286
622200.419993005
582646.440012325
600357.585003473
676333.159992805
668391.87000777
656925.759984416
629313.564999868
608108.755014596
675633.579977655
623596.249985527
674059.359998691
658984.645011397
615543.864996158
599587.795005891
711360.724999336
611172.465004197
609283.089981056
696276.295003483
606907.560001972
683244.660000659
649995.639992532
650590.330007158
622501.125003509
670692.289999916
626305.32500319
640776.995003494
640766.674989652
629297.750007458
636193.429997824
696122.189999092
635456.895001099
685310.440003083
636895.835002496
655662.980000213
615533.540005302
714281.749986692
675080.595012692
607217.069993685
674522.699991783
627528.724997087
671898.569998441
645389.434996622
629474.795000465
595611.589998471
668216.64500821
669488.114995922
663943.605003133
686430.064987595
610700.120005235
647750.910014791
674177.380003174
660584.95000592
625695.97002363
664704.12500761
678494.454993307
636077.704991954
658438.46499021
675821.460011934
690294.080002171
641355.859996237
633913.565005892
647014.964985477
617986.215002087
695672.865001994
645942.304991788
650572.30498819
620152.264999538
646806.650012799
728103.8699997
700898.195018306
602178.719992509
671565.750004356
635455.729993132
598854.275015601
640549.730007423
604255.570007073
645616.375010248
644329.54497902
646206.589996977
700882.31999141
633763.365006452
669567.829986724
607138.789999608
708537.955010458
654348.375006547
611687.895012519
675515.915004641
681604.090013734
662965.899996285
682587.775012696
626498.530002617
688300.0700162
665720.420007446
646422.625023772
637174.705010707
639969.469994201
596386.835011123
636690.979979554
622960.140001128
631460.389986183
634165.375017493
623636.955005376
659986.134986105
647808.040002345
636117.589997307
616616.805009336
611359.905005959
612489.154999611
660349.475004857
682581.294999897
666050.32000259
624641.55499868
706300.265004618
660205.209965544
656196.150002658
705648.65999509
693050.930011136
648654.175005889
615077.654997086
630450.38000508
632701.499995847
600116.369998497
639961.904997129
695070.75000634
619000.714992334
771901.284990952
653353.084986801
573445.410009801
681870.814988481
619035.739985583
675825.155008129
622208.259991472
698759.210004481
616959.949992847
668201.569998085
593522.564984055
659959.270005734
638776.795013798
636637.540021035
613149.235001567
716677.089996681
621505.324997865
656471.734992312
711002.209991164
649616.960003852
617151.485005293
620433.909997791
654947.28498599
658246.859994828
667414.735008824
682743.184985458
669325.040009988
640124.694998118
655002.404969411
635485.235004462
691433.729999177
719006.370019867
604497.330000445
667334.555003609
676026.294999411
666551.284997317
650292.770002307
615016.554997044
630354.644980674
647777.414989163
681276.429998847
623280.655001001
633333.780004275
657725.78000353
679941.234987332
644636.254996134
682473.304978481
686954.430006763
676736.119980218
635236.094981608
634742.109988561
631094.835007004
671338.524993774
591174.720013685
654155.58999995
644894.690002061
632020.154988853
628558.825009638
634100.594988113
655837.720024813
689579.430000292
725119.255014182
623926.19999585
650454.77499617
646669.085021843
622447.349994527
616545.109998999
636684.970001525
657643.750007227
547025.469990424
643937.054995511
685560.120001246
721179.249994485
677106.445004531
663335.3400066
672001.765000817
621034.054998465
618117.32000987
661361.745002629
665588.755002194
634548.724992197
700587.080014713
653794.394994506
685425.305015942
603065.320012355
648841.895011945
637093.40000411
665014.989982956
619269.074993934
659246.820004567
688272.05500884
662231.600003057
656828.594990211
662191.864989949
732971.444988364
637993.909992506
640582.905005205
634915.039988759
661859.235012452
634374.060007899
610544.264986382
701571.805005869
616398.445002101
694486.894995959
682007.274996451
654199.784996903
632025.535015187
678438.764995609
676337.555006072
649072.349996073
682873.889989541
677542.449995352
622846.26000287
674370.585007213
655810.024999353
658496.620013007
711363.009995767
645043.419993755
632605.700000901
679018.249991269
641690.019989243
677859.255016576
633630.419989838
653976.210008308
689451.620008957
646801.710006156
641606.540000447
650869.860003793
661501.210006316
652551.299997246
683541.569979595
643241.219995167
680077.759998772
582528.860019981
620127.935018852
668062.595013272
665451.325002324
715462.810000861
649625.354992053
664303.120005534
639482.240006823
621573.775015782
639424.105017268
585835.554993
567204.259997092
726549.624975478
687959.460010915
659563.634983241
672259.409990059
709571.334977884
645077.170015992
616991.570005276
678736.894997364
697643.45000065
682802.054990961
612102.374999945
675598.095002566
644867.785010038
597532.12500239
636496.244996749
618336.740010098
758126.510000284
638556.925002031
650138.47999602
698135.939981136
677833.199998418
597152.595010544
662867.284976058
617368.704996551
604930.424988696
671531.664997068
638973.334996953
699109.08500813
634453.944995163
647251.3250082
663793.774977293
616978.775004611
691146.045012012
698349.114979181
614726.364983594
655190.840008618
684134.495016006
598109.769993754
633109.890006327
660047.320002097
615618.99997881
662987.310001877
715531.039989514
643198.555004795
634715.530006035
586840.240002568
679769.405003029
691987.950012068
609482.915012496
678345.860004407
706655.799980246
679708.130003163
682438.400006092
622605.354994345
641643.440004251
650687.055007043
590740.180003446
611372.935005676
672825.400007461
598896.094992543
665594.135013369
613646.250005363
673356.04499708
688533.154991848
673568.975009748
672126.99500275
619322.359996736
660717.079986142
627146.184995265
657079.295003662
677658.005001309
694219.959982528
607732.594994482
689523.51501262
714236.920003114
659269.609994576
725250.204986771
632285.4700094
632619.619995626
604312.149993228
637343.12499533
630755.489995272
684006.830015686
626746.605022392
636098.390019469
677689.160002476
708894.335008658
646052.275004903
651099.265008576
630558.444992326
602346.475005225
689678.100006203
632858.069993843
611375.194997884
675149.264990387
685536.005003856
653454.905008924
642045.319988077
670360.295004607
687840.800001825
692488.435010825
643815.950006275
667921.524998074
665316.224999969
600670.395002652
675060.535001784
572255.364998714
678047.349997029
619321.659991121
686875.140015588
629491.999999115
647247.300002072
634752.589994864
677917.45499741
673226.064994758
654352.740005853
716497.605007999
653138.660009347
616761.430011815
718454.395001496
631239.825021225
641930.185003289
626555.615005486
595035.040015903
625610.330000144
639549.715011854
587246.77499749
673314.015004946
615868.369995539
643790.125000804
696390.164995328
662004.965008267
698529.674990816
587561.570000778
657041.225003333
656951.364992418
637894.554989232
660467.885002128
657035.95000031
604081.870001663
648239.395006636
569995.919980881
676037.175006969
626292.410006601
690779.390003352
615506.330004378
655095.724995565
659446.225003159
756945.259992166
650834.114988869
637342.509990504
612874.435002834
646353.21500168
615201.375003874
674749.669996975
678986.569996318
621200.809993548
633659.040009983
596747.935001095
660385.955010731
661126.645008734
639942.380001608
701298.740002519
627371.714996808
637758.955000568
702448.01500608
616349.790006302
649790.609993688
640436.660000692
643899.744991024
614036.49500535
690640.129998138
638336.224996356
589994.035001846
666931.615015069
655214.450007688
705470.649989009
642436.209988128
709250.735004155
634900.944996181
677319.924992553
645069.395004202
627861.905008487
650097.944998869
677728.195007169
603366.355002871
636435.379986648
726589.095017682
655929.404986083
663721.169997025
677159.959992306
665568.785011378
584171.785001645
613806.385011489
606248.460003027
671384.070001666
637580.925005107
634241.434992749
609644.699991302
654733.530004357
626176.225020505
646971.060002152
661982.134980935
603546.255003884
667782.649999594
626534.544994532
625343.034996348
584012.15000428
621543.125012788
589928.469998004
629425.835010687
670359.619998303
682689.66000096
662117.834996813
706684.86999687
634475.1300003
650171.190003499
728760.805008261
678424.775010606
678617.204990002
645269.349983
621047.309999913
600008.475005138
657589.279997792
649592.389990437
656784.959987547
597428.730004996
698154.724986659
647901.500002895
599054.394994644
666965.874994029
667179.625004278
611131.390000485
662405.514996127
608836.079980389
633882.854995948
627944.685010123
610197.864994578
684311.790002235
625907.635004067
686257.279990608
671322.645019266
624603.84498611
620209.290010195
619441.984997425
616264.040017856
636792.97999801
658339.450002038
643563.245011156
627998.200003049
624064.629989817
615722.645004802
735034.075019521
636487.939995874
633430.229988119
613084.98999792
595783.779993671
672761.270021323
646856.05499761
592123.760006018
651212.424999349
564538.895004892
734527.655014765
679972.339985691
665886.954992672
637385.414999845
715794.014980412
650617.850003595
663199.509994992
564910.824967737
591686.629993668
665692.684993027
679069.130002497
681824.249995148
601116.750013116
683732.730012293
602131.75500695
614701.425001354
602600.914979409
606413.289985939
679569.564997109
697448.734995379
697300.79999001
657527.175011199
552432.405010378
678465.455009894
710389.850009597
705850.740010253
639010.955008202
611597.854991759
615628.895017296
586714.435003816
602895.314993649
623753.02500077
644842.464997524
634247.224995412
645417.539998427
646837.904998343
677039.499979465
645267.185029484
652863.359987944
579407.930001688
594861.840009819
656332.120000065
669013.055004146
702426.185008773
697733.83500625
654431.360004695
632393.930009282
551494.940006352
613937.28998128
646977.645001324
640265.425005707
636693.845017073
678650.830003199
590569.090020365
653480.585004516
642543.740002018
682278.445005015
607139.355005335
658128.224998499
716965.755010913
606067.350019936
688761.935015164
678994.555003671
658187.460000525
647450.849999766
656100.440013085
680627.049994089
622087.960006286
686585.35499686
640342.204987266
645395.19998453
652048.085005131
717930.679999047
620475.500008015
626584.935002816
703354.795020401
628077.569997307
659990.000000947
638648.634990096
689051.380001151
624253.020003625
684162.454990249
661943.615012338
637323.059996464
613701.94499591
610095.040005441
646213.655006291
649657.40998417
621752.219984804
591468.47000154
661865.149992405
609388.200002088
634685.829993161
662720.090014437
640829.664998612
657711.884993951
605800.074989613
672204.719992847
588647.599994787
630909.439996538
654912.440004213
648989.119989237
641081.684991722
661904.990002554
627782.365002516
625728.699985076
621602.604985305
596188.130000195
714647.890011377
643450.03501203
631729.449998951
690534.515017398
628821.309982252
671836.640018969
622793.179990032
624256.694996969
603283.375002896
665028.684980597
627451.545021146
691474.284998036
734527.020011749
618290.589993131
661539.74999568
663856.185012248
641213.13999093
656436.044993277
638744.249995825
641783.235007772
660202.454993558
655848.294990625
680085.239987326
673085.560000668
643476.935010149
630006.690000333
615999.749999792
625883.984980906
617921.629975396
684435.509993214
613433.489985684
667112.200011447
646911.489963013
651690.374992343
701158.165004785
592030.575004714
647084.000002914
619931.684995867
652352.625003966
653919.444990042
665979.645000115
644330.00500487
698408.035014645
635987.420006923
670288.670000338
707312.690001015
599196.574995323
614087.905035608
670717.870014481
645414.335002126
630515.58499654
650545.140007739
662948.360011726
698392.745012476
626110.375001871
677564.669993142
685441.46997892
636746.015016513
679011.034999453
647523.205014463
609891.460002941
648877.730000989
611822.06998663
690123.749998713
640256.605008183
589756.264995117
614122.589992543
638400.565000995
655615.199993308
689081.140001524
710233.044995558
630365.214994791
659166.030002067
669290.050003067
646539.085006578
657169.69998364
614838.05001112
655582.935006161
658787.300003054
684659.94499033
662456.874996877
662195.775016034
679666.184997231
579641.13499617
628721.935004489
652526.344992264
702688.900003738
633375.595005074
641747.820001762
636358.075010649
680547.949993755
691580.240000991
600613.94999278
659092.344989177
637045.725009497
621171.020001411
623382.444997176
621636.565002308
676299.220011347
622966.440004884
610786.440005837
658126.989995616
677326.654980228
618575.364998456
672409.719994126
676333.819995616
612094.275013354
688831.979995468
721632.22500273
679481.910001087
644330.370003283
677540.880002075
655109.710007904
716438.449991814
594716.875005251
642571.639998213
680030.339992558
573111.16499223
647284.784994084
667007.519993437
657826.829985759
572388.074999105
651879.784996442
663400.554987026
639451.220008357
660735.19499451
664274.000019096
670118.999997031
601924.849993703
646559.139996935
653027.154987102
673670.380000746
602814.740000427
620101.315005884
610870.525002408
632854.650012727
691245.535013092
574901.179980188
728645.415008608
674509.025013729
560550.84499979
629714.61999122
646525.505003151
627017.785009031
570490.624983381
644456.735004577
612835.185000874
603271.565007793
682023.554997574
624033.529985322
630841.644992316
659739.66498695
665895.000011706
620783.514983256
618055.324986868
640398.700006374
648889.440019941
649878.77999759
588618.56000138
650435.5399955
645026.279999145
588964.584995024
608085.915009502
651405.949998033
619675.18000635
652364.954979892
635422.699991718
555175.690010297
686540.014987761
640195.70501026
673172.504990877
704347.139982207
661181.22499463
669878.879994015
645316.445020276
620876.160001211
631294.910006027
616589.655008256
625966.060003553
596641.610014801
638573.379994764
722103.225019355
721317.97498906
698810.379988989
660637.915008745
620715.944998976
612702.199993167
671417.540005908
634357.519999129
648141.560010401
607578.379992123
634366.229988601
624275.610007322
660024.17999854
611146.095001618
600844.390013024
610881.230012638
646840.030005693
614175.965001489
665287.974995573
638074.530006804
613585.59499117
651131.485016065
587438.115000072
674544.154985226
655873.314991022
670600.919993143
650170.039993822
638481.06500253
600830.344994158
628388.890014664
624720.919990892
649849.084985926
664205.440009248
610164.58998648
591807.634989582
721631.849993441
718446.235019459
626778.50000296
604136.39000086
652357.710004327
607847.840005281
693788.930006596
591513.4149857
616295.860009006
654990.075006751
623441.339993148
636558.310008687
622363.284990182
676471.98500319
588601.820007021
643920.065008007
615519.009995267
549083.179986953
640946.944989968
616479.305008178
611004.72500427
621692.474996011
651419.839991535
619132.520005329
663213.220003953
610101.600009481
697332.394995178
674148.72998881
660798.460011516
669657.654992844
604465.634999842
652797.504996359
647031.92500428
672897.335012297
653670.894999514
680198.230001031
665079.345008277
605301.259988993
660476.56000062
663855.374997858
658549.445001945
618304.784991776
650395.520005636
612931.020015486
658062.450008963
700953.480000103
642057.835002894
656566.424984998
650584.699990937
676589.630001926
586451.449991466
682142.835011729
616906.265012998
558185.874998329
669418.034980472
648893.9100078
669301.19999296
660530.945002408
627048.110001096
669722.664982736
737138.704994476
685067.555003397
601728.250011694
645370.839993337
623107.440003203
645535.8399946
624521.604986059
597728.434987469
661929.829986812
615771.550014004
630863.365008239
752166.799981771
609080.035000373
612363.600011184
656859.259990902
664946.795019363
572730.054986766
645359.329988006
671621.264997599
719830.889995345
596595.470016479
587117.565004904
606897.704994995
737467.629989329
598244.515021127
582578.104987417
697709.64999171
639438.070002059
641665.250008086
673224.554997796
702359.87499423
693722.87999921
690594.860003567
674492.8799848
639906.025011449
661996.399994355
659482.9199943
603362.315001093
685007.775004649
636815.040006637
604888.164996422
644402.274991242
577583.714990159
671381.000009487
622245.334997756
664355.180004545
650550.58999454
655809.490013513
688913.860005797
624645.60499015
625242.070002853
609363.750000259
675401.940006096
685687.639993628
634080.720005617
610824.979994396
708255.054993441
610651.649986504
646874.895008679
590523.14000734
593193.905010542
654772.914991006
663980.154998275
621148.359983857
652991.689992041
696909.92999507
634940.899986801
682425.220002508
671263.675003285
656293.90998336
609581.8300159
690878.584994341
683229.059988273
685737.430004271
712038.860001622
617978.569995602
655448.174983694
657956.535000674
632601.449987082
643741.34000527
662841.60499855
627719.28499878
574407.715000681
651924.494994885
704237.420008457
591912.29001499
699123.244979206
639139.820010555
637122.039993213
670816.879998149
675697.704999706
632545.274992663
663607.744997435
636802.315010239
639252.390008741
630383.18500237
694097.734993091
671134.429998596
589010.925011288
623073.354988991
652305.935002013
675657.520010868
619496.434994429
646961.905014069
649894.789987808
623161.279991344
621377.104994045
638916.810012793
651443.904997385
663605.479983054
621271.210005544
636192.849994844
702570.340009901
676639.125000174
592917.834990872
617489.035013032
693036.075009533
633812.575000947
622373.384995617
649321.014994189
659624.549993207
646828.894999776
687855.380007565
598419.485010349
607246.98498032
708033.23001115
662481.21999863
607027.06000651
604584.985008097
677959.505004007
697637.105005482
715630.965002754
636593.359988247
612322.375003637
658954.24501832
693216.045014182
660526.26000166
640093.634992414
645616.48500436
566395.570001693
730266.050013723
604508.020012397
711014.160003318
690763.630012918
643223.67000359
600798.909990663
627897.110013619
635184.78499929
632885.570002198
611269.44998167
653097.354993195
584994.904998234
654558.020003597
672620.950000078
630037.364992475
688696.794998679
667521.464979083
672862.614988623
662482.804995414
633866.564980627
647086.754992615
679174.170012524
585754.774990153
680166.819990842
628988.439993408
638335.620000088
630408.71000365
649151.235000848
624434.489994913
700057.925005996
640758.910001832
604556.189989108
622280.324992825
633938.114987458
681619.964986979
656438.935008175
631269.989999099
665444.930014939
612125.035004521
691918.545004147
608890.930005514
581724.680000175
612550.509984254
621169.964994992
709506.240005448
598711.6699956
716465.394992421
677001.875000936
653365.410004917
623609.874994642
607149.270010725
614883.740013633
633276.360009221
648520.000004151
608431.899986699
628867.469992139
665286.450000597
681922.499988595
614537.939999809
631210.965002681
647292.449998922
677422.714992382
667615.805021222
638912.859998804
663517.50998674
640081.505022704
592329.075007554
668718.579995651
689720.735009412
709818.534997424
639524.460005056
596991.215007423
604639.229999105
701840.680016122
644774.259999606
638698.905015417
596711.405005231
639188.280003959
663459.030005862
636371.865000664
585613.57999829
637334.115000997
690175.074987621
630062.600016718
648433.635021178
674529.735002328
652801.690013153
671100.64999062
652270.780008818
617089.144994695
654007.549984715
739400.239987453
715164.999996287
691362.420002275
667700.385008794
639344.855002425
679940.500007061
711180.169968863
628313.97999659
644580.494990783
638290.814997432
652513.814990362
641971.895009396
613055.509991653
715108.280020762
685618.815003988
608873.48001672
630380.970005074
710216.910021739
650815.670006627
628085.914997396
632088.449995825
655509.725012727
674928.434974093
618651.484999151
637638.224992182
620805.900001518
618399.79001225
644565.819990829
594314.39000224
617648.224970309
702585.524988501
619570.150001184
640205.419999783
647078.760004916
575266.570008719
657328.879996635
662609.829994362
627819.059997025
685335.815008047
649832.685002296
579503.149994852
616795.914988966
649815.030000111
655870.244984848
654607.73998881
694058.099993882
595890.469988827
655556.609993227
627634.619992637
681723.554998393
659497.35499701
694315.909992577
690850.799992393
645539.220007127
648814.474986972
693129.98498961
676455.50999634
630658.655007956
684198.390000197
658257.079997671
687584.660011926
707033.415001543
636833.100002978
598806.684989304
650395.249994795
649810.995007602
689657.695009504
692522.854998949
598661.200000196
629262.619997493
620668.769993655
632345.870000715
684156.750006836
637171.700013238
643683.525008087
666392.38500228
665136.425002644
637766.959985279
607608.15499414
622565.959986312
694114.320001509
682864.20997114
695101.914981996
598941.615010696
616571.220003776
656126.850002029
709678.119995032
616005.190009226
563574.855012308
674079.735002915
682500.189994593
640766.914990652
687224.439998872
621076.814989766
623064.894997702
603089.640002412
695386.990001848
703046.809987738
653278.770003218
693418.314984397
675039.159997486
674956.829994178
628190.439996083
704048.129972782
641202.71499703
570463.179990298
668503.92001289
637463.679996117
652069.825003269
654793.095002569
574069.814991335
669229.145016028
656558.095001028
580422.939996117
653605.16499191
666544.990007006
560557.014997063
566244.504994329
640300.379991698
696490.900015506
646979.984995366
641260.474996925
581489.949987039
659478.155008451
674466.36999325
637854.07999729
640506.265001266
662167.819996193
624018.650006307
644418.115009243
609243.334976854
610473.730009195
639062.895004907
676903.255004436
703981.31500318
675109.415006235
658684.635004286
649892.810009741
667791.339986295
680301.359994213
620710.039999741
619134.079986984
636426.540013726
689836.560021138
644569.270012154
674564.279998818
627441.239994641
623086.884999181
673751.939996272
653034.334986557
710516.139973944
678237.205021742
688032.35999175
696159.665014107
698563.775003193
594543.600004695
657367.950011863
647559.925022964
600942.185001019
613422.255013643
583301.609982662
647888.379999245
559624.29999458
637875.200021279
640695.795000803
583837.40002022
663960.434994557
600746.465006544
630885.649995385
654677.530001486
656110.184997331
605501.194998197
659989.970018728
670133.274999611
610214.059999898
689794.350021805
674363.484987566
664975.365003682
660451.685011832
670193.354995233
645363.720001474
656538.665009076
688425.234998427
646694.004988049
671201.290002276
689500.975022324
646484.1300048
611232.924991614
646187.039993647
666061.795009672
659412.440017087
657127.039999917
642503.500014706
610606.675003475
651586.879993611
660872.220018786
696567.23501358
661062.514996548
610057.185002432
687227.689993499
606674.645014782
678999.855018013
715507.815007284
696363.665005387
709504.249999536
585097.409981887
691543.624991328
660979.644991433
671148.984991992
567601.62998591
661712.580002946
603722.56999219
656412.82500691
648196.599997278
657510.739983974
681904.255002214
642333.280004852
664358.400000284
614577.660016902
634325.545004028
677948.069991217
638471.98498726
642625.440003426
657316.079999505
687823.149987593
682987.135009215
604253.225005921
630023.424993621
629718.090001103
649465.48502533
730477.409992942
747823.029988247
646210.225003978
688868.274995584
652423.30998743
682685.704996832
594478.609976669
614498.740004448
619820.92000573
610732.719998056
663433.034985101
677355.43498554
639495.355008026
696193.850001178
650184.51999837
610840.424989292
630231.710017492
579220.754987516
637794.049982657
626097.969996072
615925.26499288
654069.009999221
629328.905004676
614021.790009491
687544.164997868
699690.384995474
693038.025027791
644861.679979011
688820.969986087
679071.555019613
606070.310004127
595846.914988838
653963.890003044
668666.385000739
641445.829993198
615009.085001073
596571.865000177
717199.189991003
642483.855018728
558087.354992133
702354.389994476
716690.999993578
646061.929999545
688735.679991283
663559.164992925
649915.355006126
632618.055006784
628243.469994677
624691.634982691
670737.64999717
680433.344987113
625742.560006447
594833.150003756
678575.410009497
617504.290003534
663920.584999848
680082.269996347
651526.369984013
635651.725000643
680276.214994681
605586.425001153
689438.584984334
639152.70501027
652863.130007503
654953.559999962
678681.495011472
605908.890004327
610358.860008059
628036.084995341
638757.110000024
667000.125012429
682342.940010643
592575.889976502
656634.585007453
665949.360000895
672530.230016321
613408.040018966
655880.424991102
659034.049982911
607776.245004167
683273.059991032
674587.6200052
631591.985005138
665204.640000179
626637.450017399
727508.945001186
601639.210000316
629738.40498384
649431.795001283
654529.569997375
679543.339998006
637342.069992914
687353.085013462
647949.024992094
649450.694992278
649135.889995172
628809.464989392
696723.049992593
624428.720003209
701399.285014752
586186.129989093
670048.230002805
639609.675022356
640718.335010977
670061.595013492
628987.160011359
649535.390004867
670231.084974212
653823.615005614
622709.084994789
664089.625005491
653484.67500541
714193.435004053
580560.459997828
713761.56498968
628023.629995425
645989.829996272
624570.34498844
649752.179999873
645529.729996886
638212.535007591
614279.195016622
632643.649994891
654258.779982627
658663.069989125
592176.669997645
671153.854996034
657596.784992531
647543.530002217
679360.490009593
660840.709989176
567687.669986196
614142.644995949
631613.895010436
656696.049998918
634612.754993913
660827.170004448
685372.21000207
619750.065004101
632163.140009617
650296.250007167
575588.839990446
588824.819990479
618457.189997127
634010.405011959
688771.020001814
616032.459999703
625376.895000216
673326.470006941
702734.759992934
636913.954996929
675200.470000811
707626.575025173
725542.760004208
607111.440008952
628943.680005992
621527.454972462
682290.724993892
667317.284992482
671453.145009717
602243.204986362
650502.809998105
648342.090007431
690777.594991672
706734.240019363
629991.325008042
643283.749959477
686187.559997488
607740.82500452
619283.274989359
644169.074997449
635241.510008818
617844.545008601
660510.690011257
654086.294991256
638707.344993587
649756.26000785
626327.510001794
613172.295011216
630279.000002947
655190.260004278
631652.534997539
613985.575004768
631994.510007277
692544.189979479
594715.515000154
615705.910012223
684761.664998668
570215.090006035
656209.810017548
664590.689998904
646866.19999629
648729.685015865
630852.084999728
707326.234995956
609782.420010026
574530.53998686
669625.040007108
670233.775006295
672435.61500093
662787.249998485
646598.895031892
638868.250002516
616187.239998477
584127.215006129
639954.920007642
649946.869986075
662715.819995638
550261.354990021
687627.449997842
677136.819994808
698861.264989193
673524.835001568
594847.130002992
647493.944999959
592809.569996611
628957.849992185
578673.315011052
647859.594990335
631179.465004428
703521.425010183
634282.105001341
618264.729988217
676123.49999591
630194.449995321
722783.249999334
703337.850000511
678727.424987051
689223.315009272
687983.450006497
660820.895009265
671033.059987117
640105.92001906
653124.125001163
666523.440009631
677541.379993991
608693.115002932
701220.855005186
653824.56498662
745958.389993077
688682.480009688
617294.99000227
669221.310006974
586443.170009211
620019.699988069
568790.529996436
668024.714983374
637365.710006211
613976.400003646
634869.710007922
648264.7949975
682871.575024414
628211.904992102
607215.434993526
606890.529998641
667728.325001284
609685.785001049
630789.074991969
651277.1049921
641737.310001219
589863.774988028
685651.604990268
619247.704996153
658283.174995222
653859.12501954
645903.974999941
596666.429994103
658015.269983237
600037.965016632
637260.739991517
611384.735002086
679793.230004223
653170.315000989
648027.455001458
591417.21498104
627512.565011579
629818.085007598
618216.840003234
621011.949985486
648462.85500228
601563.644993482
639863.480005102
659311.679988913
612971.704989935
655287.925013869
706495.815013884
765257.325004316
664220.890002587
661464.490006274
654795.424993101
685399.31501688
663664.074996546
619370.20000571
620471.004985556
642634.115006966
635506.240002189
636246.635012811
613067.31500235
666646.420009057
620992.439983551
641292.08498915
663593.199998945
699371.949990597
644034.180000984
659564.659981028
599675.275000453
629321.11000928
594914.699990324
659362.239995148
608765.674986901
581233.934997317
671075.444996588
663780.169995721
677248.544998098
622693.654997334
656550.689985394
595569.534987812
615650.22998861
664700.874995587
601769.859997745
627937.414988514
617206.265005145
698711.829996788
595626.630005972
670611.494992424
648224.645012022
655221.399986825
609619.159981528
623798.604995251
587494.930015669
621408.630000027
645472.220013345
666753.689989893
690705.154983822
629764.195003391
631964.275018454
633733.395010771
669229.1750023
635554.514997302
636634.720003247
608530.024998177
635192.390005088
643108.795001016
620424.690010614
664484.550011546
592762.420001296
713394.689987325
637117.809987844
630725.359996333
593875.449983286
599652.805006147
653725.869979105
692255.454997062
684861.335003019
718382.905007264
682634.360022807
616955.010015573
679146.2450077
611035.125005292
636994.805005496
565900.269993281
655997.945003609
640367.095001427
