# Supplementary material for: Intergenic, gene terminal, and intragenic CpG islands in the human genome
Source: BMC Genomics. 2010 Jan 19;11:48. doi: 10.1186/1471-2164-11-48 (PMC2817693; doi:10.1186/1471-2164-11-48)
Supplement: Additional file 4 — Monte Carlo Simulations. The archive contains Ruby scripts used to evaluate statistical significance of overlapping of gene segments and CGIs. Results of simulations with different "fixed" elements (see Methods) are also included. [file 1471-2164-11-48-S4.ZIP › result_cpgispag_length/5intron_non_coding_200bp_3.txt.hist]

left	right	value	probability>=
6602.69999893988	6732.46364879089	1	1.0
6732.46364879089	6862.2272986419	3	0.9999
6862.2272986419	6991.99094849291	0	0.9996
6991.99094849291	7121.75459834392	1	0.9996
7121.75459834392	7251.51824819494	4	0.9995
7251.51824819494	7381.28189804595	8	0.9991
7381.28189804595	7511.04554789696	12	0.9983
7511.04554789696	7640.80919774797	12	0.9971
7640.80919774797	7770.57284759899	12	0.9959
7770.57284759899	7900.33649745	17	0.9947
7900.33649745	8030.10014730101	17	0.993
8030.10014730101	8159.86379715202	16	0.9913
8159.86379715202	8289.62744700303	35	0.9897
8289.62744700303	8419.39109685405	31	0.9862
8419.39109685405	8549.15474670506	32	0.9831
8549.15474670506	8678.91839655607	58	0.9799
8678.91839655607	8808.68204640708	59	0.9741
8808.68204640708	8938.4456962581	63	0.9682
8938.4456962581	9068.20934610911	79	0.9619
9068.20934610911	9197.97299596012	89	0.954
9197.97299596012	9327.73664581113	134	0.9451
9327.73664581113	9457.50029566214	127	0.9317
9457.50029566214	9587.26394551316	153	0.919
9587.26394551316	9717.02759536417	154	0.9037
9717.02759536417	9846.79124521518	175	0.8883
9846.79124521518	9976.55489506619	195	0.8708
9976.55489506619	10106.3185449172	202	0.8513
10106.3185449172	10236.0821947682	224	0.8311
10236.0821947682	10365.8458446192	228	0.8087
10365.8458446192	10495.6094944702	251	0.7859
10495.6094944702	10625.3731443213	258	0.7608
10625.3731443213	10755.1367941723	284	0.735
10755.1367941723	10884.9004440233	315	0.7066
10884.9004440233	11014.6640938743	309	0.6751
11014.6640938743	11144.4277437253	335	0.6442
11144.4277437253	11274.1913935763	334	0.6107
11274.1913935763	11403.9550434273	308	0.5773
11403.9550434273	11533.7186932783	305	0.5465
11533.7186932783	11663.4823431293	296	0.516
11663.4823431293	11793.2459929804	323	0.4864
11793.2459929804	11923.0096428314	310	0.4541
11923.0096428314	12052.7732926824	337	0.4231
12052.7732926824	12182.5369425334	336	0.3894
12182.5369425334	12312.3005923844	311	0.3558
12312.3005923844	12442.0642422354	303	0.3247
12442.0642422354	12571.8278920864	279	0.2944
12571.8278920864	12701.5915419374	224	0.2665
12701.5915419374	12831.3551917885	255	0.2441
12831.3551917885	12961.1188416395	217	0.2186
12961.1188416395	13090.8824914905	235	0.1969
13090.8824914905	13220.6461413415	182	0.1734
13220.6461413415	13350.4097911925	161	0.1552
13350.4097911925	13480.1734410435	178	0.1391
13480.1734410435	13609.9370908945	157	0.1213
13609.9370908945	13739.7007407455	126	0.1056
13739.7007407455	13869.4643905966	117	0.093
13869.4643905966	13999.2280404476	105	0.0813
13999.2280404476	14128.9916902986	102	0.0708
14128.9916902986	14258.7553401496	75	0.0606
14258.7553401496	14388.5189900006	85	0.0531
14388.5189900006	14518.2826398516	66	0.0446
14518.2826398516	14648.0462897026	70	0.038
14648.0462897026	14777.8099395536	47	0.031
14777.8099395536	14907.5735894047	37	0.0263
14907.5735894047	15037.3372392557	38	0.0226
15037.3372392557	15167.1008891067	29	0.0188
15167.1008891067	15296.8645389577	20	0.0159
15296.8645389577	15426.6281888087	22	0.0139
15426.6281888087	15556.3918386597	23	0.0117
15556.3918386597	15686.1554885107	21	0.0094
15686.1554885107	15815.9191383617	8	0.0073
15815.9191383617	15945.6827882128	8	0.0065
15945.6827882128	16075.4464380638	7	0.0057
16075.4464380638	16205.2100879148	10	0.005
16205.2100879148	16334.9737377658	4	0.004
16334.9737377658	16464.7373876168	8	0.0036
16464.7373876168	16594.5010374678	7	0.0028
16594.5010374678	16724.2646873188	7	0.0021
16724.2646873188	16854.0283371698	3	0.0014
16854.0283371698	16983.7919870208	1	0.0011
16983.7919870208	17113.5556368719	4	0.001
17113.5556368719	17243.3192867229	1	0.0006
17243.3192867229	17373.0829365739	1	0.0005
17373.0829365739	17502.8465864249	2	0.0004
17502.8465864249	17632.6102362759	0	0.0002
17632.6102362759	17762.3738861269	0	0.0002
17762.3738861269	17892.1375359779	1	0.0002
17892.1375359779	18021.9011858289	0	0.0001
18021.9011858289	18151.66483568	0	0.0001
18151.66483568	18281.428485531	0	0.0001
18281.428485531	18411.192135382	0	0.0001
18411.192135382	18540.955785233	0	0.0001
18540.955785233	18670.719435084	0	0.0001
18670.719435084	18800.483084935	0	0.0001
18800.483084935	18930.246734786	0	0.0001
18930.246734786	19060.010384637	0	0.0001
19060.010384637	19189.7740344881	0	0.0001
19189.7740344881	19319.5376843391	0	0.0001
19319.5376843391	19449.3013341901	0	0.0001
19449.3013341901	19579.0649840411	1	0.0001
