# Supplementary material for: Intergenic, gene terminal, and intragenic CpG islands in the human genome
Source: BMC Genomics. 2010 Jan 19;11:48. doi: 10.1186/1471-2164-11-48 (PMC2817693; doi:10.1186/1471-2164-11-48)
Supplement: Additional file 4 — Monte Carlo Simulations. The archive contains Ruby scripts used to evaluate statistical significance of overlapping of gene segments and CGIs. Results of simulations with different "fixed" elements (see Methods) are also included. [file 1471-2164-11-48-S4.ZIP › result_cpgispag_length/5intron_non_coding_200bp_3.txt.lengths]

11802.764992767
15354.4699981175
7815.79999837186
12064.3650072129
9432.5549973743
13842.3500020455
12652.2200061181
12414.9149995387
11332.6599992509
11984.9750004862
12245.145003722
12802.2300091172
12880.2249981049
10973.1349964524
11540.8149899757
11102.4100018439
9146.41000407771
12771.4049983085
10350.3049993881
10394.2450070903
10945.7399931094
11316.2700043884
11362.3100028493
17322.3749920561
14284.1099939304
12369.8800016523
10900.9299922651
11937.8899956425
10868.9199972216
11307.2549935672
12139.5250020325
12671.6900014789
10884.9199996495
12432.0549975392
11666.1550014266
12543.2150015268
12489.8949989914
13445.7550057606
10828.1449966263
11193.7400013465
10670.5649971343
9905.76000838494
14015.8500057408
8774.73999585491
9670.07998670958
9347.16000310332
12211.1999937036
10699.9299997799
10813.7749942732
11187.3599992115
14917.6149985557
12203.8849992994
11003.5799922694
12739.3149962928
12447.1049995217
10278.4599982165
10870.8349952406
9624.89000058011
12595.9800037346
15607.9750016918
13750.7400066061
10943.7100007096
11227.9650037452
10349.1250011502
11197.7200016624
14771.0649953852
9893.30500037875
13736.3250016195
10121.6299978197
10415.5349916459
12218.1399991773
11171.709998047
11068.2749901144
13086.9399856819
9272.91500593256
11449.1650043016
11557.829996856
13349.7600161689
11000.4050036371
10168.0250016991
13831.5749974267
10146.9549996494
11310.5749967317
10980.9900029998
12200.6200048276
13785.7950009196
12419.3200080736
9563.90999520436
13118.4149951239
14939.2249953859
12330.0599921078
9563.41499951831
8605.33499158244
10703.2949911858
11424.7949915829
12842.9399943519
12620.9349918598
8713.82999428548
14277.7149977367
9552.87000395218
12116.8900025811
9923.20999793103
12864.2949982514
9917.36999490554
10866.1450026581
9876.55500592926
13130.0449954318
10284.0749925114
14167.0800031411
13906.9550010082
12985.0099865175
12444.8950077298
11160.6399999707
12113.4249982673
10224.0799924533
10797.7300121514
10309.7600042454
13344.3750067806
13758.7399897501
9329.67000029865
13531.3199925742
9253.85000206903
11980.0850043749
10460.9599982668
12618.3649954261
12529.655003564
11582.8799898978
11959.7999943776
9148.92002412165
12648.2000193102
11555.4450113848
14279.7249914543
11563.9150004783
11377.6199996234
13660.5050083194
14302.6999895037
10323.915008903
10441.5949960361
11003.6049971362
9804.63999825506
10098.0499929494
9318.25499793771
10462.9050022659
11039.9249943495
12817.1099962131
13174.3949910811
10216.9849928078
9116.28998684976
10354.8350053737
8193.02999594808
13943.3649988514
9176.82499335287
11313.0349929766
12123.4150062511
14696.9600024907
12960.930016797
13573.5799854373
12266.8749929403
11848.8949950906
10506.1700043571
13430.2450051242
12709.5899925227
11971.8149949629
12339.9350134232
12855.2899950407
12317.1350016939
10676.5050100621
12529.5649933978
12059.9550012909
14037.8050039234
10706.4549948197
15008.2449838622
12053.1650054008
12416.3900045631
13035.5200008964
10715.4799983781
12415.724994828
8639.59000258389
13155.765012987
13271.8800028112
11946.0949978177
11441.7949891249
9458.16999738663
11825.8049992241
10007.5050067964
11954.9299972513
10529.7150042042
10063.8000053745
9902.53000641079
11504.0799918652
9471.23500111536
13237.1499928762
11151.5350025482
12883.6000084714
11145.6999953276
12797.0600045398
10773.2599892133
12004.8650109496
13831.8700136289
12015.4549953598
11854.430002376
9028.51999883866
11871.0999997949
11407.1799936553
11519.5950006268
15311.6300003983
11495.5349966655
10498.7849898431
9362.14999416028
9276.92500623688
13616.6349988964
12590.9749968296
12658.0549952556
11225.9000075758
13455.8250065319
10599.2999980226
12756.734995313
10541.7450018413
10635.634998151
9498.4299886853
10283.6700009555
10354.3700039154
12217.0450099921
13540.5300119412
11942.6200062459
9132.20000305423
9622.34999465756
11004.0200037853
15342.8350139605
12847.4500119089
9866.5500048399
11717.9899996701
11559.4100029694
13401.6449977551
11309.4599978331
12872.3499922305
12051.7299989898
13492.6799943405
10412.4049950899
12282.0899919248
12168.4599956768
13075.9800146276
12616.5949918842
12904.920008183
13127.2900040028
9818.47999446257
12971.4550058593
13897.8949991746
12975.5300008263
12140.9299986614
16147.6199892312
13995.3449999746
12010.7899960137
11644.2950002537
12445.7900083731
14386.0650017681
11941.2099924828
11332.1349958901
12384.2400150402
11667.0850052852
12328.4550000657
9789.29500528518
12403.7549957518
13362.1350025376
11698.8749920223
12843.7149909993
9092.19000351569
13421.2500040748
14712.3799991063
10864.9299978944
12806.0700042904
10423.8850035786
10330.3999992115
13873.2600068664
11024.4549990848
11556.1499953438
10778.9349927604
10546.0300068804
9400.76500061067
14829.0500019845
10886.6000065964
12044.2300018187
12037.2949994719
10698.0800011577
11190.7300032503
13391.7399937755
12522.2849966753
11117.2450089437
10946.8850058455
12783.6349947201
10450.6750051838
11593.0599945447
9862.76500266115
13346.5899983638
12223.8299969819
9963.01499554876
9400.21500394936
10869.10998896
11073.5750054205
10883.5850056522
9360.01999365538
11259.475006626
13025.8149928092
9839.81499533047
10366.2450019862
12722.719999969
11916.1649907662
10774.4950016852
11623.875001949
14018.6750078212
10822.2750064828
9924.08500130777
8552.97000021418
10728.4300037269
15275.7599980631
13584.0650008998
12934.1900102764
9268.11498357711
10725.7900075347
11538.7349949705
14352.7249924173
12756.1299955524
11018.5850004517
11984.9549959754
12187.0150050035
12107.4899947448
12044.3650026331
13233.5899963309
12025.674997949
12845.1050013932
12327.7250016211
8784.72499941569
10107.6899913056
11877.0550034763
11577.3400065412
8808.7050003754
8842.41500264267
12887.345014327
10673.9849855751
10048.845002867
10485.3399984424
9801.85000455892
10348.3249981902
12543.8150013695
9995.83500415087
9506.79000345781
12217.9549974254
17025.9150044851
12239.1250055702
9274.09999048809
12913.8249973964
12049.325001322
11060.0049981723
10558.1199998613
11152.5049920726
10274.1200031759
9808.16000439576
14789.0350035008
12620.7849984145
10615.6049863542
9165.68999592523
13452.0599940298
10112.9049973218
13594.6350049055
11379.9799968426
12293.3000005446
11850.6400034108
12966.1500050458
10589.9749983621
11782.1350020603
11293.570005287
9628.01999499876
11999.3599971212
14320.8000021116
9252.2750149623
9998.69499767455
9251.2600034154
9337.62999134604
9506.66999832029
10540.5849965177
13310.0949946643
14532.6899945389
11532.0250074294
10088.2150000739
11768.0749972001
10246.305009285
11448.7650035635
11415.8849977698
8887.98500038055
9984.52000387572
10458.4399984903
12875.2300052228
12647.665015744
10069.3950004987
9108.45500454196
12791.1800018921
11672.6750059545
12801.6450037933
10427.8799972809
9194.42999495193
14574.2249927022
13852.1350013246
12199.9799968924
10505.9199990402
10053.0750069972
14719.0200006068
11882.6499996802
11716.4549988838
14205.3249963776
12137.7999922396
11153.3100018539
12222.3150121589
12017.9499984849
11585.0499957721
11152.7250015009
11248.7699894845
11717.5950104126
12177.8799872321
10467.4450063964
12823.5699917339
11130.0649975159
10366.5200075044
9156.89499135548
10945.7899970468
12372.8799928911
11331.0150042259
11425.8100006557
11982.9300100184
14033.0749966132
12034.8700072207
10730.039999381
8794.60000066087
16578.5799991193
12871.5999947508
12644.7050037927
13125.454996407
8534.54500517377
13834.0150033953
9034.269999112
10661.4799999269
11046.7000071742
13215.52499245
11638.634996953
9928.7249993133
12804.7050030896
11224.8049908748
10569.3600077219
9133.98999479739
13426.079996448
12312.4649873991
10114.8950009644
12078.0450007418
12920.7650068202
15586.7700039125
9714.55999821733
10479.9750080467
12443.1649989479
9452.94001115626
10790.5899975842
14451.2550044525
12389.4149940088
10786.7449903016
12556.5300086093
12533.794984502
12042.2900025514
11262.2349996602
13200.1850087247
9700.29998943396
11258.1749973672
12698.8800013065
13475.6700029038
11136.1549938344
12586.5049961926
9828.33499951381
12880.4350005575
12851.9800041332
12122.3850077564
9257.37499470502
9925.64999880828
13436.275006888
11471.8050003524
11205.3450066093
10884.9050045297
12958.0200047921
11703.4100065744
13574.3550030661
13773.6799917372
9018.51501143724
12672.6000068411
11004.6300001256
13750.5050033439
13243.6950043391
13265.9849955707
12151.3499943051
9724.73000734206
11157.1499978825
9579.45999207045
13165.2799966255
15953.6800120221
10287.5550021254
10007.194999371
12538.5550053305
9644.22999998135
12009.8600062547
11540.7149978592
11516.7199975657
12403.5450029932
9942.22000223142
9509.77000596584
10750.6249958577
12130.8599951481
10231.8299991325
10812.4799989819
11042.3350045057
9574.35499856109
12268.0399999414
9304.70500405878
11403.1500018725
12275.6000037845
11669.725009664
12213.0149963582
14432.8949986752
10795.6599981268
12204.1249989108
10454.6199996995
12826.1799932045
11622.9150047509
14003.530004899
8253.31000759971
11696.0699983404
11756.5750114974
10199.0249931221
11105.6699975361
11816.7449982904
11446.7600008498
9638.57499785605
10968.5549944015
11767.5500015663
10289.9599966952
8940.64500548458
11939.8300070848
11327.1900064556
10597.110010121
12743.4649878927
11718.8399983022
12075.3199823909
11373.040002923
16262.294998274
12150.5150004039
11230.3550111252
9915.59498412814
13087.8649965647
10394.2949885344
10893.8599994963
11510.9900012515
11879.8499948061
10232.4149987297
12865.5699957069
13050.3199958074
12061.7150019202
12212.63499733
12218.1700025508
12086.2649947689
10922.3500016746
16405.2850186229
7898.96500656544
9659.20500137703
9355.18999548978
15032.1550122178
10203.5349980881
10853.5499995754
11832.0449992269
10391.3100003228
11794.2599987858
12910.7949960204
11218.0749893482
13847.2849994749
7486.16499830224
12048.9300064335
13066.9999976922
12275.2849943168
13562.4250120292
10328.5299958067
12713.7850032568
12676.0350097911
11406.755003997
11886.8399983696
13335.2800032729
9687.76499647228
12012.1349972794
15439.3500116784
12893.03000138
13195.5150135881
10915.7599985842
11013.2850106643
13192.5650024437
13183.7250039547
11385.1049935203
11350.9149880246
12183.2299866462
12516.5299993195
11642.6100032222
15146.6899977836
10956.0349975894
14392.7399987407
12357.190009089
13614.24999049
12054.8549952798
11323.140002867
10127.4649999626
14218.2200028002
11075.619999758
14940.1399925249
12528.6450146748
11853.9650066318
9455.46999879699
12488.8550012393
10490.2049987204
13630.8049924041
8455.71999648586
9727.94000007142
9073.40499523096
11151.4749931316
12625.7199960898
9950.00000551157
12005.070002079
12876.8150069818
11509.2649872443
13299.7999999095
12351.11999982
14137.8150031553
11438.8049958181
12853.1799997604
10530.8849923399
12669.5499935108
12044.6050089404
10496.3400104051
11938.9049976533
10201.8099815892
14927.8400033077
9543.87499928125
14445.2700038981
11935.7699961681
13449.7199884416
12666.1350071655
10024.7150012148
13672.1700070696
11531.3699948764
13226.1649960242
11770.2450044029
11435.5599994194
12848.7800059645
12326.5850003595
10442.5849963883
11631.9050000417
11985.3200037582
12951.6650059451
13614.0850053923
14310.9150019577
14067.0100072809
10541.3099988652
10571.6949909082
9999.4649978776
12878.2700227238
11166.8699953718
12072.1250039134
12632.9549928997
12654.9699992579
10979.3999980211
11012.5049950217
15508.4199930022
12302.5500073444
14144.5200041892
11607.5399921875
10016.7949988376
12049.4299857561
12478.6300136647
12134.9249946284
12436.6350070639
9198.77500221936
11034.8449965194
12512.4100016297
14369.4800146818
9163.43499309011
10219.3350019118
8744.31499946769
9570.60500605498
11219.6400057611
13156.4900043028
9220.94499840727
13942.7200007153
13090.4400013723
9626.27499341738
12367.4749958077
11892.9499934518
12597.3649842008
10843.2200004511
10241.8199978019
10476.7699962188
9232.18000313453
11750.0149937095
11637.9250015286
10272.7349928771
11069.3499982372
10592.9700027336
10637.6949976109
11582.4950043606
12044.8200009636
12217.6300034225
11118.8300060397
10427.6799960532
8180.95998597983
12505.8249889365
14541.0400014259
10795.7749910911
9135.17500022589
13563.5550021003
13947.6550013116
9892.46999936848
10564.1699962614
11213.1049998053
7975.9250001777
11128.5349992402
8971.58500617929
9167.77501097834
9400.46500750538
11369.444990337
7969.79999754491
11455.2650039033
14398.9000026398
12243.7299944606
14032.394989548
12126.6249950319
13335.984995428
12200.914996837
17042.2150055457
10905.9849988348
13144.4750017534
12851.0049974204
13623.5300061693
12636.994996213
8934.07000327692
13714.8450042913
12107.7949989969
10922.7750016814
10304.274997996
8717.41000496235
10125.7900023353
13196.7799973846
13694.850000672
11307.0000043351
10597.8450026913
12745.5250066645
11230.9200111711
11024.5800047445
10870.049992596
9970.49999990594
10112.094993534
11328.6149990456
10423.5250055753
11688.0599901386
11694.5249923877
10795.99499752
11124.8900072908
10664.5349971543
11873.4400019123
10988.2249963786
12233.3900035166
10835.2600048911
13516.3350013671
12222.7799985232
14319.660001023
11699.2050004494
10510.5199911299
9495.05501843523
11507.2649959028
10893.5799944294
13692.6749929391
10445.7050153231
10542.0200055311
11705.4400057979
11498.3999989934
12483.9499903736
10674.7049991479
14525.120017889
13969.8099915119
9831.93000451155
13684.7800067468
11759.8300000194
11232.2599857617
12509.6849971726
13091.880005128
11097.2449989014
11191.1050012116
11375.3599994223
15474.7449928853
15280.9099968509
11493.5349994041
13516.1949999916
14006.324997399
11482.9100067955
12967.6199873933
10922.3749945003
14014.2399944828
13114.0250003356
13349.1049822177
16555.3300086798
11592.2550005235
12322.5150013575
11104.9000048273
12788.8899927074
12068.9550019763
10585.7649927912
12747.5899905805
14123.4149966612
12333.2650050513
12521.9800075332
11763.3299954031
14567.3350036279
11225.4299936944
11591.1300034651
13739.7000040868
11561.2999999798
9985.0249938136
14237.1799960427
11846.9450051941
9627.66000244091
12699.5549955112
13190.8900009843
12531.1699916744
7747.03500446863
10898.0549899186
9909.47000656906
13504.534996911
12913.3949931378
9669.54499954032
12079.6900033297
11103.3800037862
13561.004987576
14092.3599976362
12266.805000559
11893.9400047632
11807.7199989865
13536.1550063477
11819.7050011087
10891.1450038422
11581.3799921405
10655.1050002978
12687.5800053544
12734.8300035924
9748.49000183214
9540.07000488928
10660.8050014207
10529.8499910757
11477.394995825
13452.8749937346
13283.9250042308
8740.91501026042
11274.6900018675
10774.9200042724
11419.0250117991
9453.5599904093
10318.439997389
9909.89999620849
10422.2799990904
11901.7100067607
13467.6800033873
9296.62000192568
10375.0849904662
12057.0650105509
10124.340009989
14127.0300033648
11881.7799979439
11897.5849946314
12429.3750085311
10434.4550041216
9545.84500360925
11819.059993464
12828.8750045069
14044.5199980581
10670.2649999897
9094.68500500545
13735.0299991772
9773.91000528075
12936.7899971136
9022.44500026107
12281.9200020104
13212.6999945417
12581.1950061672
12522.4449955297
12938.7650106102
9731.8099962147
11624.3149930472
11905.4349994538
12664.245000538
10423.0050064581
9681.01999736577
12303.5400025621
11167.9699902525
7627.8600082146
13558.3700030916
11197.4950025799
8826.17001377465
11464.7799917958
11591.5100084267
9273.96500087599
10795.6049932311
8673.58000742015
10464.939999336
10373.4450073799
12977.6950116074
9345.39999294211
12298.6149872991
12359.2299962003
10638.8450010791
10312.0450013932
10404.9100023806
11146.1549981795
11245.9499990717
11908.8500076928
10692.0400131093
10801.5200028192
8278.51000437234
11850.0100021176
13438.9450079943
10540.5199977225
9687.76999434736
10354.3900025496
12142.6550077386
8581.62500684056
10013.7950024077
11006.735000554
10110.7500072413
11200.1850029752
11998.5999961442
8714.7700026494
12074.8900051601
11998.2699973745
13311.8249998814
11302.764992849
13245.4949988127
12588.9149983851
13943.015005697
10286.4399978728
10652.7899900097
12665.5000023423
13937.2400119528
11425.7149972434
12304.214999605
10620.6249979492
15199.6599881887
13415.5749902045
13685.7350052346
11248.7650017878
11063.200005779
11142.8500000281
12212.8900141786
12570.5599961756
9409.72499618307
9226.6450070932
13426.6100102148
11315.664995227
8097.40000229329
14631.605008574
12439.1499980723
12357.5350159956
13740.6299952467
14352.235001374
9727.14999759337
11667.5999935386
12985.629998467
11079.4899980025
11488.6950000525
11146.5449978064
11355.5549908322
14540.9349928848
10692.5450017263
12090.5549972868
10382.4500046736
13180.7900020308
8889.84000238357
12521.7599957909
10122.5149967633
12298.2649947198
10170.4449923337
12835.9050021616
12390.3000017786
13319.1300085328
12528.075002355
11395.445004764
9860.25500446279
12855.9399998924
12549.0950079313
12311.1750075248
11813.9149913308
13358.5200010547
12274.4249944184
12138.7300032079
11813.2349978585
10074.2650069965
11482.2699965995
11479.2850008011
9501.66500213835
9386.43499824777
10193.804998586
12867.600007765
10625.4600024708
10212.409994768
12520.0149962902
12247.2550090855
12900.3550000861
11575.350001866
11067.4350022545
11712.4250005279
10568.6999975095
13372.8850087331
13022.3899903852
9288.68499792088
8359.23000840703
10707.7899977835
11737.2300024909
11369.2200035118
9736.39500285336
11933.7900119456
10740.5999970529
12584.7849999787
13684.6250024802
10737.349992136
10988.1849970706
10686.8899948194
10690.23999262
10492.4850022441
10324.7850000086
8296.03500366909
10668.1549971369
12135.2649959964
11199.6849923506
11328.6400080062
14180.5400181189
10949.6549947638
11687.205004036
10498.0999950394
13891.2399959296
11911.194996722
13283.9700047695
10673.1750044336
10193.9299977357
12150.2549952627
13882.6749821205
13112.8999993613
9890.05000351858
11499.6849996672
12324.8750012049
10777.4750111392
10684.1399968644
10640.9000002919
9636.67000432801
10559.234990475
11509.385001184
11410.9649983982
11473.0100058739
11422.0950059961
11743.1300021594
13976.7050014536
10136.4049965796
10035.315008642
11056.7699993227
10566.1900052703
12968.4950031631
13159.2500010375
11730.1400034411
10827.2149995044
10957.325006668
10434.7549948147
10002.0350014865
10473.7550045713
11938.9449954396
10096.7600018848
11091.2449966762
12157.8450109796
11954.419997899
9280.74999867473
13353.0300027379
11470.9749922249
11403.7550042901
12279.1700005224
12748.8599992637
14109.8949975087
11080.8000012687
11089.3649969306
9904.56499646138
12464.5250010975
10170.5249972343
11030.5650013061
10233.4499835047
10875.0799991586
11403.4150070015
12376.9849938115
14178.0649991531
14125.9899938847
11042.6699992015
9222.93999724067
11671.6650002599
11254.0200001984
10036.7050062579
10897.9000000376
12054.6800065546
10918.7150103617
12715.4449989955
11341.4649950177
11741.5499998847
10810.6149986134
10027.9800033346
10048.554998586
10924.5700014318
13468.9899981745
13624.0049958359
10317.3499993056
13677.5849974049
10422.4750041429
15254.7000071425
11126.0250009075
10037.2599961557
13392.865006257
11508.704998202
8156.47500492749
11131.3250016861
10365.2650013342
10845.3649893329
11326.0599940561
7382.88500083296
11104.8250007723
11831.6299934518
12792.3050119687
11661.9949958618
11372.8799954965
11329.390000233
10602.3499924326
11562.5400038002
14477.8249915208
12024.9349959934
12031.9899957072
11167.6649945474
13847.3300087238
11748.1049936768
10789.4899965087
7979.81999904849
13364.3800049188
9906.5699984408
10966.8400084411
9991.65000155242
8580.03000169154
12467.8700057857
12501.8250010596
11179.5800063573
10987.7700010128
12745.2249847941
13978.399993104
11264.5299969609
11535.7250021484
13598.6999843712
10452.955013132
10429.7800032054
9100.40500763711
10266.194999557
12523.5750092405
10613.5099979192
9306.98499592114
9597.40499459836
10277.185007026
14541.8049989373
14912.7699990747
13703.9100080705
15523.9099940574
11016.2599911732
9490.60499302379
14173.4749999936
10009.0849967171
13567.8949963975
12182.3950013656
8588.83499613404
10820.8799958071
8729.78000088874
10709.9549858114
12463.3099975791
9457.54999490781
10921.520003028
12486.0450000183
11940.2599986629
13143.304997054
12247.4799958221
8921.16499694728
9895.69998687995
10347.6349994852
10719.5749972123
13055.1800013974
9358.12498925626
12597.8549920949
12843.4700013567
9530.70000010263
11755.2599940822
11137.9200029352
14338.1249991935
11340.3099897671
11407.4299970344
12372.870000117
10390.934994593
13003.4450042299
8499.7900003423
11708.9700035558
10726.3450003762
11004.41999139
9620.44999997865
12996.2999974098
12931.9899964742
12569.8000103617
12885.6750016757
9626.49499852979
10845.040001597
12070.7350035398
13144.6549944377
11128.5949950237
10396.0750047599
10250.6750077028
12229.5400053633
11096.0599923311
11216.1799896286
8446.31000078772
11002.2799948831
9091.45000639558
11122.5850089643
9691.40499881748
9716.7300099209
11077.6249967599
9684.41500457283
11345.8849960463
12851.4800044055
11260.6649974767
10987.5699974422
12920.8849975038
11840.7450049762
10669.7050036499
14022.9350076521
11144.7149994406
12256.7250047633
12488.1650163489
9698.50499293744
11132.1950017856
13540.1500051999
12275.8199987411
11457.1099875509
12093.0899960063
10381.474994795
11183.8949978548
9816.04500918277
12121.4350037206
11687.6000100691
14387.5299969381
10721.2200045753
12715.9900031046
12466.7400070711
11277.6900064917
9519.43999665254
14749.5749958049
14849.0449987502
11276.930003831
12536.9649878647
12230.5849928689
11769.3449985324
13257.6150072886
10868.7449899339
13344.6049993136
10402.5600088239
16177.7200119989
9977.22000322142
11164.1000041023
17781.8400061075
12715.4600035194
12716.0849951459
9565.09500945645
12495.0499950051
11819.7800017049
11058.9950101081
12007.3850009092
8371.78000060981
9470.62499703816
12798.9500051057
13559.2249953466
10484.7750066295
8735.27500337875
10686.399999056
9478.76500710961
13721.4149867599
10558.6550097242
10927.420003206
10684.8199991509
13039.1899965787
12198.8899973421
11684.7499939206
12464.3300070837
14158.6000064994
12383.9950036665
7208.41999512201
12396.5300006298
10197.9349999935
12844.2099965105
13391.1000023086
11791.7550053964
11824.1900022828
11467.054986255
12116.4850011319
11500.1050003184
14660.6949967915
10638.4999903003
12679.2350017177
12918.6150062205
11824.9899951108
11188.5200003799
9978.84000403946
13804.4200033031
12553.3799951881
13161.3650010596
8071.85500371759
11933.2449982815
10639.7599985152
13232.2649998385
13407.5750032472
13759.385010883
12980.1899998193
12812.7050000941
11615.3750029989
10481.0200044825
10398.6299992544
10935.8300132081
11116.630001975
8575.41500084847
12785.4249998159
13083.2249902082
12155.5350065444
12062.9149988731
9882.15499622864
11071.6599896927
13965.3850049726
14948.229988216
11257.8850019216
12412.634997467
10745.7300035879
14376.2899807341
11503.5499975332
11343.1350071505
13191.2549920976
10690.8750064862
10643.8699992355
12663.5449897876
10165.6400025571
11727.1500012847
14232.8950193736
13284.8999918073
13396.8399974382
12669.1049983073
10080.1100009987
10600.8500039242
12026.0650012025
12236.4399939755
11727.5250118137
12926.2099996553
10497.4349958121
11138.7600004738
13247.6600041997
12132.179997843
10117.9850054309
8812.47000310058
9816.45499295858
12871.3050073979
12843.375011377
12258.6449966871
11078.1050102022
10565.2299931683
14229.470001824
9971.59499267873
12502.794990717
12791.4850047785
11064.6450141082
12950.6549971005
11589.2649921947
11165.4599991413
12474.9749832277
12885.8599846129
12353.3749990144
10430.0750043607
12090.9150119526
10863.7899956559
12248.8099965914
13209.9000129536
13615.7449986995
13700.9549987474
12166.3400035815
11575.0199995646
11198.5899962368
11138.2750003892
10996.1300048234
12523.7800043811
13478.1300020004
10470.1250051038
11436.2399999322
10705.4299968085
12775.9300084204
9036.92499796674
11861.2000081483
11332.149992943
11026.9849987412
15538.324993473
10615.0749931724
12457.4349989253
10553.3499932159
13829.5000092965
11485.0550093143
10877.3449933229
15989.2850034325
11359.2900069919
14218.2350013228
11293.0599942598
11826.3700046814
12595.6999974758
10426.0400002026
12223.7899911674
12819.0950107183
10500.2950020088
8848.35499748681
13636.3450023197
12134.6099986625
11307.1300043194
10284.1299991698
15318.5199905355
8631.07999429852
10088.7649971494
14905.97499274
10285.145008455
10797.825003953
12307.6699927222
9115.87000051036
11729.6750131408
11436.7999992073
10557.8649976802
10386.7400037185
11682.304995128
11412.5900035147
12302.884984741
12996.5999991864
10340.8799976142
13623.8849857587
11934.2949955324
11564.8799919663
13097.2100095116
14853.3100019172
12470.4300011476
13310.0050001144
10533.0350025124
10309.9150111864
14256.4649960571
12568.074991696
11741.3499969933
13219.9099924686
12368.0249944023
9284.7599975937
7262.46999846166
12561.6000080053
12154.2750035655
10169.7649950241
12786.259987752
13412.3399977209
10388.2599887521
11614.2949943454
11805.0600019563
14270.040001874
10744.4649962382
12739.1800045893
13515.3149944525
11950.8050027022
11424.1300015175
13455.5299953464
11099.9100104803
14248.6249951912
11746.6649954999
10366.8750058986
7891.82999625662
9737.22999772016
10739.3050029229
13850.5300098367
12494.0150016127
11118.8349893354
13045.3800151902
12351.9050058607
10946.5400013574
9874.41999295261
12546.8400048222
11828.9250013158
10053.2500034999
13354.3550066189
13070.5449981028
11628.0199998321
14983.1500004283
11406.5200004261
12464.3299956014
12330.8149966234
13066.9950033496
12853.8549917487
8625.63000455173
15500.3250039136
11610.685007915
9568.43000004627
10567.9099949765
13559.3399993256
8990.95500285248
12615.5350021245
12368.5899978504
10392.2650063772
13231.1750051826
10741.6899952833
12013.8000009402
14395.7099989159
8264.48500288092
10803.8650106424
12430.400009407
10286.8550002743
11500.3299949346
10953.6699985336
11648.3699864054
12765.9100040334
10901.0399999041
10421.2449957238
12024.0500023658
14399.0099949726
11771.7000036398
10502.8350015422
14340.3199956003
11571.0599996971
9978.21000174759
12734.8300026739
11445.5999875193
10241.2149965335
12670.0800021165
10691.8049969343
12264.1700078454
9740.27999350999
9578.93999976874
12278.1700064591
10027.5650081509
11131.4099901597
12281.1000072546
11766.5700003505
9603.59000095492
11012.8949959395
12176.2199921138
10599.5350111581
12968.729994986
12300.7700004834
9295.40999342455
7719.32999573182
9831.7849914236
13315.880000339
11419.0999999082
13451.6999951899
12466.004989861
9804.27499955427
11457.2299936307
11792.4149999823
10107.4199974624
9752.53499669628
11581.2100105025
9784.98000327963
12346.784994883
11051.6349925583
10517.8500001972
12610.0800124416
11789.9800010033
13060.3399954191
12596.3899942446
11715.960005299
12914.319998703
12706.0549947601
9725.61999761817
14567.9600121102
12184.3300042367
11503.5899995924
10636.114996023
11379.6250007646
12518.5200035174
10497.0050004299
12614.5400011614
11023.465007316
12390.3349890026
12454.8549952069
11605.5300072364
12019.5300031817
11429.8300094314
12167.2250006199
10800.5450022347
14638.9749994143
11933.5299861089
13892.0049984967
13196.7949982276
10229.4500042642
11211.6950049936
11893.1450037502
8638.56500723958
11748.7650010866
10490.5950037967
11864.7000082745
15134.6250091125
10727.8349928283
11693.1850027938
10182.1400013622
11096.8800060628
13184.2350024033
9116.52500019036
12853.9750019722
12134.9350016488
10311.7800065316
9839.24000108987
13935.7449955356
10458.7800086248
11154.9650041638
11526.0249841767
9662.4600064226
9314.01001169055
13695.3249894357
10043.5450001135
10132.9999945758
10248.395009018
10679.1549916947
11339.6649993882
14278.5100015834
13413.4249969397
14665.4400026097
11323.8249973785
10530.7499959012
13340.1699947305
8183.66498872032
12178.990008625
11667.4500047069
10899.9099990352
13676.7350010438
13709.0749846455
11756.235010738
12855.4250000517
12024.3500019629
13028.2099967955
13364.909996327
9408.99499817222
9462.28999870969
9726.7300037372
9577.13999358017
12845.6450003469
12886.4249953609
12415.939987354
11136.5950056808
8796.76000433229
11151.005004873
11039.8250012244
11316.0249964844
11531.8549992384
11189.9650092889
15348.9899964994
12115.5650060261
8939.86500062002
11981.5449981049
11610.734997086
11131.9399997373
10111.8599996727
12413.9200055758
10911.1499989391
11273.9400061673
9260.62499894341
12261.8150012502
11946.4600040074
11008.7250062971
9374.37499886786
10711.8900084686
10931.1100004833
10494.2450004779
11092.6549962019
11500.3699968882
11690.6700038902
10566.3699988264
12425.1500016865
12810.3400050127
13883.7599884389
10820.3349911054
14645.2199967736
11583.8849932372
10925.190005038
12421.5400026757
12066.150002287
14143.4850013903
10176.9800076282
10480.7700023128
14037.3650056021
14233.2300000606
12748.71500269
9937.07501002401
8276.69999902288
13512.8450013743
9192.02499788278
13737.039998088
10414.2000119934
13530.9150015869
12558.2950008204
11455.6549989413
15074.1499986583
13767.685005672
12785.2500076992
14415.5449927015
8399.89000439085
13105.3149922699
11579.1549982945
10252.1900000423
11164.7349919453
10436.1099964436
14394.7350079045
12707.2650079717
9973.54499299079
11584.8800067438
11139.1999960407
14068.4750021449
12440.9050049679
12629.6550032664
10785.4499967769
12338.7649981909
13991.1100013838
11552.4150014604
8811.04499503865
12528.2750080197
12813.4449950366
9602.38000842463
12482.2149902727
8469.84000714542
14558.1149933785
10544.8600026937
14343.3999945046
13026.8800136
11237.4350001281
13774.8650004311
10437.4450045099
10785.2200031183
10148.0300055901
12655.7799985274
9688.75999955731
14530.0799971763
10899.3200074155
11650.0250028747
11561.6199882269
12949.8200029423
13022.5750031807
10848.6650022725
11263.7149976101
13249.0050006062
12058.5850088301
9336.66500521358
13084.1899962434
9671.46999958111
13995.1450051852
11679.7200082275
12105.3950004774
11158.4200033015
7855.19500025269
12133.7049949017
12534.2849958851
11891.809997092
8159.80500857346
12219.5350146801
12351.4200050874
11983.0850018963
8542.10000148416
11408.6950101703
10202.7600022675
11928.7949997336
8702.27499629883
13282.9049909899
12027.8049998012
10793.6100046481
12260.4000047233
10173.7100039941
7982.88500311924
11920.029994545
12610.4250037661
10328.2450069253
11623.5350055215
14289.9199918718
13618.6699940492
11275.9349962757
11279.830000689
14685.8700076255
11267.1949939162
14580.26500245
10936.6750084541
9133.80499893008
10196.4049995141
11411.3400035601
9767.16999431467
12517.6599944439
11633.2099989112
11868.390009352
10361.8650068492
8429.49500649085
12939.7800050096
9991.06499402132
11097.169991223
12381.7249954103
11736.444988796
12305.4349971432
12444.3900062521
12774.0300043672
12968.5600052786
11916.1700087525
11027.9799967688
11394.3599929912
11625.960000711
9697.51500013587
12184.8749972455
13294.2149909044
9772.67499929742
12707.3899933071
13480.0099972135
11433.159998312
13122.6149868232
7843.78000263963
9562.92501022806
11091.8150053027
11846.8799975049
11505.0399948549
12242.1000069575
9633.36000096146
11303.2749899635
11962.4200094104
13129.9950020171
11858.8300032001
10075.5449995431
8668.80499788467
11864.4950046013
12412.574992842
13198.3800044439
11007.049998078
12543.7750015547
10371.9200000255
10419.7899957648
9982.51499540359
13492.7550028244
11483.8599987514
13383.3849903066
13729.8349984423
11087.7349955768
9260.30499620573
13840.0100053183
12387.0100007905
10008.3099867059
11734.6199958409
12131.484991705
11553.3749943755
9966.92500198213
14129.3300004543
11792.2949888072
10273.1550066088
11280.5100001395
11578.9899936861
14120.0349990973
9344.22499637539
10130.8799934508
10424.7499933923
12457.6650140433
14558.894987518
11026.8399979343
10947.9349974822
12419.2749948858
10100.1199904596
11423.1200006604
13182.8549939957
10915.0749955336
14588.7550052693
12585.8750075183
11576.8500025362
13254.3899966993
11113.0350068641
15172.8350036439
9296.10999822058
11948.1799959512
11444.8899975084
15582.6650043167
10548.1450071484
13704.3249999571
7861.06999953114
10272.7399996105
11457.4150025612
13714.9049870279
10304.3499958855
13600.844991059
14145.6399856294
9356.62499410426
11355.8350050878
12135.1549926712
13154.6800067568
13518.8600039746
9701.80999962986
12813.8000072422
8420.04500232264
14334.2999956019
14607.2000170443
12271.0550026759
13035.7050029529
12301.5800059469
10885.059999249
10880.1800024004
13709.7249989319
9701.13499870943
10769.4750012849
12788.0199958328
8610.86999437027
9745.05999744218
13622.1100023207
13095.5999990301
13069.6300046293
8972.22499862267
9833.71500064037
12326.774999977
11031.760000679
10433.3049970469
10622.1100044101
13724.7549951477
9204.82499852567
11131.5799943532
12594.2550038756
10310.0899959049
12467.5600008919
12193.2950025336
10116.7999970147
11867.5050060265
10808.8599888576
11529.0250027732
11760.1700103167
11593.6699995166
10021.3900095572
9490.52999686776
13936.4700036217
11484.9650015942
10227.2499939296
10984.1900003036
10994.8149961397
10123.1350052309
11376.7500166357
11272.3149968408
11075.115004533
13835.344997114
10929.1400022081
11159.0750023178
16078.1749929108
12379.9750030255
12799.399992356
11820.3399922862
7593.64499176154
6814.58499703184
11325.8500036579
10913.0400003542
12030.7500053598
10768.4450181136
12845.2249941865
9656.39499918185
9604.07499304431
9639.08499999761
11450.2099975105
12772.1500030595
13530.4200089409
12893.1650063961
11928.5800007302
13449.7899943792
11633.604994304
15447.2650009727
9457.6700028507
11605.8899889698
12126.2700028783
12275.8500084683
12719.8400022159
12124.1900052059
10303.1149976789
13697.3000041787
11457.8249947759
12051.9049985615
11800.700002703
13198.0650028493
12668.6500013303
11231.4999966708
12699.9399992945
9509.9599965997
11950.3549979432
12892.0099969192
13607.2749989433
12126.1000018453
9938.07500791003
14403.9450064306
13430.5200120304
12567.6800028341
12392.0399988212
11458.9200015983
12683.5249863667
10614.1349938323
10327.7149983676
11720.9650048969
10586.8799902179
9560.48000736092
12372.1650031414
9417.93499385519
9820.45499105769
10730.6799995303
12500.2200011387
12437.3249987525
11257.6849970724
13427.4550180868
15125.8299885537
9344.56499979226
12534.6350011025
14415.6500006971
12366.105003624
11957.8000003621
10068.6399948266
11040.2100012675
11435.3950043614
11473.2649963554
10832.1450055125
16674.0300152316
11878.0950047765
14453.8100008264
10048.3450007057
10944.1499983997
11428.3500055812
12172.7000158124
11963.3849958018
13083.5800102257
12958.9649969228
12660.5499961108
12711.8850131161
12394.4899857072
10210.3600045709
12605.5399989442
12648.0000027446
10645.5550177004
11009.4099885162
9750.13500526641
13466.2649944443
13597.5499942058
9933.66499858769
13487.8999929598
12892.8150070647
9840.31000363617
12931.5850132166
10068.5849980824
11890.300012284
11849.4750104705
12412.2800046327
14193.8500106024
8129.01000251761
12913.1399957202
12287.6750012566
12364.8449974791
11063.3599887183
11233.6399943931
11390.3749998841
11481.1299998476
14651.5150030324
10099.3999986845
11845.2700107405
11477.0549996879
13553.6100087074
11812.9349959418
8697.8000003323
10264.3249953765
10033.984994147
12705.0549941726
12232.9100064416
13285.8300011843
11188.6899930965
13633.8300067149
14601.8999993529
10539.1299916878
10561.5199979129
9380.17001058609
11946.110001441
13393.1199996262
13445.4200083079
13042.2600072703
11553.6549844572
11690.3700075727
10148.060004452
14519.7300033626
14454.340010569
11798.439994632
12314.6049995695
12750.0600073775
12300.635007971
13936.1749921739
13200.9300059257
12586.5899985796
14190.0999853485
12854.5550107476
10294.3050030556
10898.2999972418
16526.0750058927
10611.1000024476
11846.9749982469
12373.0200016373
10752.9599998654
9824.99999920744
11410.6950117325
11397.8349942034
10950.6599981165
11008.3999959404
12015.015003405
9444.04999672028
9810.1399966348
12603.860004082
8999.3700034353
10218.5349987019
11429.3599943225
12866.3600065943
11977.3150109239
14027.0100032445
11952.0600092291
11819.9849961791
12610.2750071534
11542.1249995297
10944.819999649
13441.2099929135
11821.1949969707
10813.1550019849
11253.885000105
11924.8599962096
10569.0749964709
14930.7300012698
12595.7000037497
10869.3650001124
11988.625002044
12737.5900044828
9229.43500283454
12873.0600024678
13154.4400053897
13208.0699945621
12753.3749936698
11839.9699960634
12502.319998987
12714.0949915471
12148.4449983924
10593.6800020745
9985.14000650548
12627.3550027572
11265.934993894
10894.8850009269
13140.2250107797
8593.14000096591
12099.060006167
14117.6300050933
11570.6000002902
10671.7300002193
11414.6150061794
13645.4599886034
7382.99999660812
11471.0399995807
13648.4499922055
8889.28500285605
12613.4800044441
10480.7850062069
10606.6099944234
11377.4099997485
13745.1149985814
10682.769999977
12990.6350055514
11733.5850096699
10062.209996014
14863.914995682
10952.4200075896
11049.1649850731
11528.0900034322
12846.1399921793
10542.0849960104
9497.60999247897
12815.1250022482
11121.8700035121
9233.24500440745
14041.6749952193
9932.54499065108
10644.1850017128
11501.2999953097
9025.90999987395
11846.9449996301
11567.1100054188
9694.05999589106
11809.4199911938
10693.0999932438
11418.8950052047
12107.22499377
13757.6250026296
10728.5450094151
10383.0399886179
12050.1749922996
9376.42500133719
13009.1299993487
10706.8199926545
11880.2950143761
7321.72501083498
12147.019993423
13560.1349931856
9560.74999813735
11923.8899937771
11407.5100009642
9235.37500096555
9646.99501341081
10927.0499953052
11186.4999979457
13215.5999926943
13067.5449972162
10788.6199954087
10741.2199994517
12896.6800031406
13578.1149936114
8558.76000136393
13672.3449986305
11196.0049971556
12909.9649970848
10017.9550082814
9372.48999570962
12701.2449929223
9898.59999879077
11087.2249874245
10365.7550016047
12239.4849911963
13014.6649975387
10195.6699984646
13027.3549999865
10437.0750014074
10682.6000136569
8621.84499194752
16706.1450071989
12814.3349787686
10235.7800049214
11207.560002289
11277.8699928727
12640.9600018522
11843.7650084838
10387.5450000148
10517.519993788
9137.44000109681
10248.2000007718
11848.5849860758
11446.3850092732
10683.0200008359
13372.9599986945
12822.0000070788
11088.0000048198
9089.24500127323
13464.7700004302
13315.3600067832
13615.9749942818
10529.975005249
15246.895000458
11957.5149929507
10081.1299996874
10462.5400132933
11692.765002569
12226.4299957498
10406.5100070843
12121.4399917377
12142.3950022087
9827.90501017123
8968.8150000521
11836.8299868237
7491.60500125168
13563.0700046429
11898.3050003103
10966.2449970448
11221.1350082038
13063.8200015957
11914.7150003838
10479.5450025559
13956.5800088486
10887.6550023011
15542.3750089966
11095.9699990244
15573.8350090443
12853.7699968135
12128.0000075367
15726.544998656
14253.8800098207
9602.80999847641
11298.9949952783
12327.9200126762
9025.43500306038
10818.0149948893
12753.7999926854
9846.49499953073
9284.13500221656
11396.6350035857
12997.7549902538
9257.26500222972
11998.370002259
11918.1100002034
11450.8400003021
13684.1699994039
12571.3449937964
11605.9700065427
9659.35499098891
12406.3499968201
13853.7000017146
12181.7150007342
12922.4050039016
12157.9249953399
13666.6000024839
12430.5249967426
8939.7200006973
12378.4399939468
13515.8249937389
9807.97999445465
10850.9449914787
10443.989988178
10761.0050153602
11677.9400027824
12768.5150029929
9147.70000723284
10374.6849958375
11293.3300009929
10537.3700032521
8237.0499996905
9811.71499930322
10720.0599914487
9873.39500567783
12870.4800033162
12052.9550074395
12409.0900004513
12245.0599987069
9804.54999692366
9793.65498771425
9191.33501129225
10821.6049962361
12712.7599983434
11567.019992467
11592.7450109096
12024.4299892287
8788.14999790303
8544.67999219894
14049.5249975387
10583.8699965659
9291.30499332957
11050.4649923015
11291.1999942143
10211.824998262
11786.2149936981
12544.72500646
11500.7249954098
10881.1350006638
10254.1999997925
10795.9400040663
11048.0149946042
14342.4799981022
11490.1999998051
8819.50000823115
9594.34999907366
14016.6549992709
8965.96000448335
9799.00500011048
11757.8599994227
11511.0899955118
12313.7399914549
12706.7049964608
12705.2700022012
10791.7700087642
16790.5549963741
11362.0849986012
12080.8149931459
13659.3000017856
9936.67000259738
10092.475003839
8608.95999781927
9241.20499243098
14617.4249996238
9863.79999662115
13359.9000037902
10452.6200035866
10811.589996216
11696.4899999521
11810.4450032385
12616.1300007245
10665.9649969796
11155.2999999373
10927.595005068
11880.0649950061
10388.534999514
12895.0299996152
9950.58500311524
12181.0299959964
12128.3500002252
10558.1799989464
11598.7699953998
13375.2249912056
10739.8799946243
10154.9350010878
13020.2099977536
10486.8149997136
11089.8299942785
13075.6499958234
12401.9749863031
10540.7499986803
9801.57999622449
12806.6949956301
9331.1700010756
12255.0650071049
11519.170007424
11520.8699918697
15240.9400097286
10696.1399941698
10910.3749968422
11256.0899989381
9854.48500024062
11281.3300121091
13302.5150058754
9686.74000417348
10271.7799962306
8388.3849983532
11054.9850075394
9909.10498417262
9999.88000428653
9290.97000087635
13043.9350008715
13904.4900001269
13215.8199996437
10688.6649904344
11066.0250040125
11022.4099991769
10922.334990709
11779.1549945464
13058.4349993216
9360.03000250511
11873.5999958629
14210.3799982569
10249.6049974952
12612.284993823
8979.33500812389
15094.4749972338
12057.6899993001
11675.9500064703
9358.61500836979
13161.165000055
13269.7300017824
10540.5000030196
11329.6499975373
10690.6700061057
10684.5100049153
13756.0949997236
11119.2349992702
13856.3149949661
9319.63499555178
9088.74999087816
13016.3450025553
12260.7999971812
10731.660004944
13823.859988923
13831.9150006566
10104.1950086618
12639.7800103426
9994.32999720797
12543.4999988747
10340.4649947106
10473.2850002525
11025.5800113415
12142.5200051535
13316.9950159267
10563.2750113988
9751.48500504158
11194.9750002017
10149.7399928265
10840.4900080732
12400.7700016885
9517.01000187133
9283.76998971682
9271.82500117365
10289.2199988868
10675.100002443
11899.0299863154
12723.5349985825
11561.8700017217
11935.270009724
10023.4099943707
12313.3799981605
10442.1249971427
9461.07499808632
12796.4449936878
13324.839998628
9651.68998945272
11636.5400031916
12108.3849984093
10044.640002543
10353.3499989139
12372.8699908754
9776.30000354256
11257.4950002988
11770.0000001034
10771.4850019878
11409.6499896106
13207.649995337
14250.0200022074
11826.7050039936
12504.5449881882
9720.46499263967
12800.4700115256
10771.1150022896
9899.2799996105
11371.735004334
10823.0650125891
12236.4600037187
11731.850003954
12898.6699879429
9023.71498639905
11652.5950064498
7897.40000139363
11312.8899974735
11132.4449957754
10603.0299976671
10122.6049957849
12439.2099965874
13368.8500096512
10680.760002479
11232.0250011594
10470.2399991257
12872.389995634
10809.399996046
9355.30999923719
11031.5499956618
11749.2999957944
11011.8649899755
12766.3349996631
13083.4900059984
9472.11500446446
12843.7149950096
8667.04000313114
11366.0750047052
10017.3800124755
12432.6700137999
10793.7750009578
11088.3499987837
12694.2800028529
12297.625006509
12589.1199991209
10589.8099998436
11514.9349983542
7980.50499580055
11090.6650096239
13012.6200067485
12082.3649988119
8503.44500099972
10958.3650089372
11308.3149986761
15013.0199990647
12241.1900036843
13646.0049864503
13232.5550114674
10403.7799946722
12106.7949916747
11381.1350006144
11245.4949995725
11563.6350001092
12233.7900083759
13032.4999992023
11352.4649909493
10661.3299966166
10574.9149993761
13761.6250100723
12233.4099960476
12561.7100051511
12145.7050014497
11218.2149980399
11026.7599920931
11044.3300034641
13893.7350037582
11371.5949996547
12613.5200049984
12179.2449923316
10905.8349918029
12394.9649899998
13625.8200134854
10488.2699954677
11256.3500002807
8468.26498639397
13117.6300037326
11579.5949984482
9250.55499436893
10660.0949964684
12229.739999292
10771.5099999998
12214.364988297
9826.73001019238
8501.45499772974
10037.1299909162
12991.224998986
11432.4099980211
13630.0550034204
10971.7799889855
12441.225003282
9596.78999776545
11875.2149922568
10943.1450068359
11864.6299959151
9900.02000292484
11449.3149971785
10165.2650047754
11252.1500033662
11944.8199957297
13644.0949996524
10864.229993863
9709.21999930847
11645.2800031123
11102.5000017089
9988.40500837006
10556.8099996937
12832.2199988335
9027.67499465146
13929.1100026332
13139.1200024136
8805.01000602357
10515.0950015755
9940.49000228802
11836.8449881454
12151.0999796293
11520.3649990705
10787.3249986807
12144.6000054423
11339.6350101638
11882.8450000052
11406.514998244
12817.5750107151
15238.9200059781
9584.1600055187
14414.5249996711
11902.0149959642
12266.9249981836
10728.9950076705
10406.7400076948
12015.3600011338
8832.06500257575
13525.1599983708
12748.199999611
10491.3249959229
11135.1299974462
13418.8699971063
13258.8950005961
9849.5550064987
10683.5150006446
12181.990004234
11349.9049946368
11832.1750090983
12405.4749977724
14119.7600094288
13468.6349945525
12720.229996161
11548.0049980534
13133.7199993916
12375.9150031935
12075.1099975766
16804.5499930019
11949.2799960943
12522.8650087931
11344.5550021334
10689.1500073294
11258.8299996695
14478.0199998766
12216.9749997649
8751.57500646636
10956.4199927593
11590.2099985708
11563.0649976262
13631.4550060751
11368.3799966075
12758.6649977507
12149.4600005164
13366.8200033959
10012.6549941027
11016.3700087479
13211.4449979076
12348.6050035628
15643.9500053679
9926.30000329111
12657.319998045
11125.4600057197
11058.0149956893
12473.8400023673
12652.5499913315
10593.0450025229
12942.6849975354
10907.4450069219
10972.7200032994
11704.8750035423
11808.709996698
15851.80500214
10670.4649996904
11138.8199990109
8797.70999539178
12125.1800048039
13462.2600024157
12425.6999967336
13827.3950027337
13942.840001144
12545.3499946578
10605.8350033201
10394.7600001508
10857.8500013677
8942.87499394815
11458.7000081731
11339.8500043009
8807.17499178462
11274.3799780061
11398.2300003398
10337.6899919601
11701.93499139
12160.0050057708
12544.4699986707
12961.9049998727
8966.33999961009
13585.795002099
11457.8199909439
12385.3999961367
12921.3749825633
9542.26000090997
15267.3000093391
13452.1949999356
10911.2349997591
10962.4399964694
9396.46499823942
11424.86999946
10176.280000709
13987.280004902
11690.6650042739
14729.6599956913
13517.6649941588
10960.7849991214
10482.4099979773
10960.8100011717
11833.7700063927
10865.1549973041
11945.9699968412
13584.7949952738
8895.10999311274
11178.1850003544
10743.8500059226
13188.5950114091
10827.3600019915
8184.32999088452
12298.2000041159
15807.5500004468
10877.7749991193
10080.3850053982
7968.77000297094
13158.6250036318
13384.0749964656
9651.48500931053
8051.3300060099
12855.5349855823
11258.3450017122
11103.8000014629
12330.4600022495
10885.1849954464
13568.4449904365
10621.6749943641
13969.5299981476
11922.8399947807
10351.1900015175
11102.5949909527
12787.9450157199
9842.7499998745
14104.2800062168
12744.4300052449
12912.8399975712
11066.2750013662
13909.1500009801
10779.2100018854
12575.5499869779
11195.0800021957
9364.04000502825
12019.3050044259
10667.4499990252
12690.3600157211
14164.1599974081
11833.2950075329
11527.6950015861
14107.4849948781
12676.3150031324
11944.5050010302
12482.6799991818
12466.3249952485
11238.9450028348
15739.2000031212
12055.889997622
11477.3400013422
10780.0050092989
10543.2499843537
10850.9349962068
11988.4899967465
15027.3350046701
13180.5749994018
11409.8200025517
9609.5399980247
9426.15000276361
12418.4249973209
11124.8900060169
10535.6999925635
13477.8349971815
11780.9299967909
10774.4400023278
11549.3799975091
11143.2149961296
12001.130003049
11480.2899967884
14282.1099990061
9296.6000027447
15010.0549985692
12610.6700016283
13290.3699961869
10591.4499916616
10212.7250016346
11670.4900037605
10038.2099992647
11316.5900029886
13465.9850059794
10735.6100016091
12761.3250128652
12666.8800030148
10609.1349969683
12115.090004935
9990.70500265178
9631.76000483334
10571.9050013237
12845.0700026497
11436.6649952941
13262.8749988284
14815.6049953568
11323.4650013284
12719.2700031859
11177.4350018199
12856.7549958592
10138.5999978953
11327.4050000943
10550.3150055269
11582.3250006963
12704.5449967595
10128.9800025732
11144.4050093871
11903.8950082501
10609.5100023774
11231.905000955
9622.34499655798
14198.8900013976
9981.37500129919
10218.9499930078
12543.6999952041
10793.1900024239
10763.7899940601
13803.4699910446
12002.5600063341
11456.5799962382
10402.9550120449
12816.1899875952
13106.7899845378
13860.7949986834
12925.3899998013
12535.5099926405
9803.63999243081
11854.4300064389
14003.6599969147
12307.0200023167
12665.0350073669
10521.2799997834
12144.0750040902
11920.3850194905
11792.8099955283
13295.7699990687
11441.7199913152
14083.6449941357
7125.11999706458
12079.6300108309
12245.8100030585
13394.5250066188
8831.00500124937
14362.0949954743
10423.5499992916
13114.4450034327
10467.0450066254
11201.6849957997
11526.5900002345
12074.819998865
9371.83999713277
13460.9250004489
10477.5049979051
12813.0749916363
11249.3750027226
10858.3099984912
12987.0649992703
11534.5549977326
11344.8949947518
9455.63000013301
10822.5049953507
11784.4599928111
13628.5599961034
12180.2550091986
13070.8999940478
13102.9749998691
7814.06000273582
8258.48501147889
13752.180008661
9901.6600040216
11391.6700104405
14425.5399992072
11171.6849941707
12050.0250009431
9568.89000144647
10262.0950072915
11248.1500030145
11604.1350000157
11752.3300063253
12929.8800089727
13149.2550011009
13792.1950022222
12417.599999029
13127.1949978041
13521.4150158213
12887.5799972314
13604.3799934089
10306.9900039965
12303.7449924045
13037.6199927609
10172.0249979328
13396.4200047479
12198.8299995426
12779.8599816842
10606.1999845498
10737.4799907808
11890.8749988422
11917.0849948185
14471.5999982327
8386.97999155708
10796.3200148288
11039.140000891
11670.779999855
15050.1049955552
10208.754997268
11331.5649978542
11342.2249992888
11651.1949999793
9583.22999267583
12429.8700002506
12847.790002015
10571.2499914984
11490.1549982994
11024.1399950841
13247.6450049966
14729.3450009711
11746.6150034026
12003.7300045707
10145.325000477
12142.1549886346
11481.8999933884
7764.62000289047
12737.9799992063
8226.04499730002
14588.9850045955
10362.8549960733
11496.2949986095
12087.1700014991
13201.9849987472
11258.6999908882
11115.320002378
11059.5600175904
11854.5150086489
13950.1499986351
13878.0649965745
12301.3500131457
11289.1849997304
12661.8899957464
12050.3700019163
16666.5500098985
11548.3599995322
8839.92999902141
11512.1049954297
8569.58500431618
13781.5050033
10078.1850003134
10836.2599962911
10366.9299895116
9635.62999389571
11763.6549927318
10501.5449933454
14111.8249977591
9997.98499864899
11275.1600001324
11057.8149999657
11158.6000058262
12603.3899945188
11518.560000282
9756.02000244102
13748.6449917196
11329.3499975065
10541.490011395
10822.9000067348
13131.5800087433
12168.7700018224
13165.0000017127
11346.1450147396
11737.4149957479
10091.3749965525
9605.5949926062
12991.6400007498
9645.65500126779
11862.6549968575
11448.7599939182
10864.5349989622
13772.4449936482
11485.0149976708
12775.7599817286
9337.14999126375
13759.7049959832
14579.7400013953
9611.33501451707
10117.3600003966
9985.69500225969
9159.21498451638
9174.73000935133
13043.6299951258
11905.3650003326
12223.0249944471
12883.2150067426
13440.9750068961
9584.57499899587
8667.86999545433
11066.5349960881
12818.0249923747
13538.3099926941
11967.654997571
11965.1699937913
9249.84498919523
11286.2799991379
8823.77499505086
13201.4649967877
11134.0200024184
13082.2500014607
9827.59498661209
11483.6299972869
10601.8850024218
10056.5699988278
11994.8700036285
10802.6250054021
11317.2000016139
15005.6850042517
10990.0149916146
10573.8650026094
9819.07499893196
10680.3650041353
12029.4850082456
14046.9049996647
13133.3900010778
12729.6200136198
11518.2449980525
9805.01000237232
9268.28500482539
13193.3299942869
13342.8999975845
12435.7399954856
12014.3249992591
12255.3699999587
9647.67000588682
13917.0300038774
14736.7800006708
11981.664996983
10279.1399967643
9872.50000371004
10363.7350024204
10665.9000000572
10666.3250056647
12966.6100027938
11967.9699920265
13126.4750004178
13443.3449975585
12302.284997156
10612.0099987686
11831.6599936578
12904.0599954533
10855.8299988747
13187.0600000732
7514.4649998378
13773.7349799914
9074.84999930067
10411.7350052856
13607.014991094
11812.1499936061
12209.9449989945
12141.0199957415
12059.9049955533
11582.4199924055
12356.4049924016
9940.97499828041
13784.4049955159
11193.6499917437
12580.860002378
12245.0649964511
11240.2500021486
9770.70500151231
9885.84499760158
11567.6450085761
12164.6700031594
9941.11500674486
11610.2549958734
12216.3799984213
11993.0600028802
10138.3800043981
9566.19000996556
10609.8449987166
13453.7549911682
11930.4500032724
11338.2850027673
10590.5700092087
8938.43999936944
10418.6200001958
10618.3300067093
10772.1950001372
11989.2250031746
13316.550000575
11986.1000006788
10673.4949999846
12459.5949997287
14359.1400030721
11199.4250002776
11924.3299963704
11316.4950105474
13773.6899976078
10398.6950142679
10985.8850183748
13655.4600036059
11427.9199981384
11707.8449915531
11907.8400089873
10615.6950107145
8947.10999355465
9733.83000989072
14066.0449966485
12987.1600054439
8011.05499536335
12114.4949963422
10104.0400057025
10986.6050132774
12219.3300126893
12501.8100041486
10255.5850068089
13329.195003801
11919.8600042351
11113.0449979538
10758.0349914229
13371.2049935733
12443.0650089993
11070.8399928208
11250.6149893994
11403.2699997794
12852.4800033006
9793.44500263873
9396.46499966457
7440.2350000944
14532.789996624
10282.9050000111
12054.9350060122
11519.1850002855
13779.5300077823
14383.3699920643
13112.5049919841
14304.5400023898
8871.66499613505
8391.51500274381
9230.92499548011
8937.85500573833
13877.7399968877
10496.4050038951
11880.0300001306
12092.0699893687
11329.4849852705
10072.105004395
11199.8399982399
10578.2350018083
9254.94999659155
11231.080002922
11634.8049928296
11568.8250031807
12106.8600063045
12371.3249893023
11844.9650013291
12996.1500119437
11195.3950077817
11261.2999971227
11934.8149954388
12159.4899950624
13782.8449966062
10566.8399945365
10087.7249931021
12507.3999928727
16179.6900178916
11585.9250043547
11983.2600019125
7800.46500396938
10970.0299994173
10998.5949942297
14296.7050080798
13655.7649997494
13127.9400069574
12752.9050008282
12298.7649959731
8459.65500086034
13280.2299975581
9481.30499877111
15080.7150065517
10194.3100139499
11057.1699933461
8430.47500187065
11915.4449999712
15588.029995671
11745.2950032036
10930.0600017193
12520.7449982525
11630.3199948044
9410.39999697497
11554.3999949367
9859.92499733996
13479.4599965257
8956.79999687121
10568.9749996173
10688.6500032232
11764.4150032646
12959.2250041962
13540.1500025876
11532.2099997634
12408.7999999728
10874.3349909772
13006.9550131848
11996.655003746
14437.9700158108
11241.1749965982
12538.8699856363
11392.9550090618
11288.0550036971
11610.9900051048
12710.0949923098
11554.4299859802
12166.7449957579
10810.665002497
12422.2499986999
10555.3550076168
11372.7599910252
12429.9149942026
12932.7949915039
9850.39000156429
11702.2199901746
12338.0999908904
11203.5000028596
9226.77500257938
9523.52999790432
13927.5249904748
10986.8699980713
10624.4100007825
13223.8150041638
10111.0350004286
11733.2849994123
14895.3750011586
12594.7449969937
12267.52500147
14248.2749946113
11980.6499978995
9438.83999924365
11579.0899988976
11809.4499948425
11965.0699991896
12399.5899976132
11256.2050036048
15142.1300057215
10716.260001956
12145.4850040094
10527.3049940271
11489.7850056579
11275.8900042265
10552.680001428
11382.1050001811
9949.8800015779
11038.0350008354
12490.2849954949
10642.9999993937
14418.3350064312
14395.8899979905
12397.3199941209
9933.54499402083
12552.9000019799
14600.5449969629
15358.2250036912
14381.4200056251
12990.7949919244
11439.9000022672
9857.98999865656
12202.0249960916
11912.0150051331
10387.6399975567
10944.8949966375
12349.2899982643
12285.5049855836
11605.734999672
13554.7899984095
11335.235009153
10290.0050024639
13012.3499876853
11434.2999962857
9733.1699941
9478.77500219829
13467.2950073844
11927.3549991467
11686.6799951941
12816.4449994296
12274.8500008269
13256.3249945197
11830.520002285
11009.8000021689
12187.4349912603
13684.0049966682
9599.7750087044
9843.33500326844
12738.5350064486
11047.9900032552
8863.69499857025
14499.1850033778
7338.67499748524
11009.2149949493
10102.7550082845
12461.2799987376
11790.8149970773
10316.7999900202
10524.8900169808
11323.3500047203
12130.1150023027
12799.764988387
12991.8350054985
11071.2400014326
11833.754998666
9817.47000120394
11348.7000031772
9331.46999579854
12495.4599960679
11071.0849993415
13241.6849858828
12283.9499990728
12196.1049920633
11827.1499958859
11532.8850074022
12050.1650094753
9649.92500522069
10189.3099964634
11933.029990376
15064.655002581
10334.9200044278
11019.1599968239
10403.2400002179
11993.6750028478
12373.4300055178
10826.0400023127
12225.5949909054
12821.70999646
11927.9400098902
11815.0650019757
9310.50499949977
13418.554999684
12056.3499986883
12041.784995108
10592.0249943671
11549.6499980716
14635.8799952678
13139.0649943408
10423.1800005832
9894.94999534823
15200.3499999684
12563.3600013298
11833.2300006551
11762.9700097153
12745.9050132214
12988.4150005495
12423.8799876871
12029.5950001879
9138.15499833971
13719.8750067903
9001.13499413291
12392.1300095422
12216.6750032976
9920.29500423459
14020.3800082271
10024.8699966397
11447.1300060702
13312.9300010754
11554.74499715
14550.8200015607
11851.5050043179
11224.3650027057
7284.90999396914
12611.7599917951
13548.7449984774
7892.49500208441
11718.8999957217
13036.6049963979
13140.7949982646
11635.5299981409
12096.380000839
13429.4500027529
9501.00000124145
12837.0749994547
11392.8849993937
11105.1250023069
12414.6449961774
12320.4750010334
10854.9249988047
9335.15999759105
15726.3199911434
13005.7150130881
10870.9400023101
11437.7650038074
10875.120008039
10037.090004178
12545.934996488
8562.92000558623
13886.1350049055
13523.6400010117
12165.0550011597
11062.6650069147
13059.700001413
14649.3049952369
10023.4450033141
10572.1149948249
13843.6549976426
11077.3100007728
10887.9049998156
14451.300012616
15384.0900034685
10535.3850023998
9866.46999476454
17130.4200088615
10669.3950091517
10760.9399979108
11242.2850038053
10173.0450055319
9019.70000003278
10856.4750035219
11568.1750062064
11838.2849825625
14133.7650049748
10631.414990495
12138.7850020619
9434.54500265513
12320.2750013375
9189.98999100178
12940.3349984798
11162.3950011265
10178.3299972427
15560.3099963833
12538.5999946562
12874.280002121
12410.729990354
10996.5600009276
12365.3899967687
11152.5300010924
11923.2649976037
13069.5649952595
9472.31000020308
12093.1699999319
15406.8999970005
15345.0150064528
12261.240001691
11958.0050051544
8618.72999920591
11214.9149971204
9792.1849947304
12574.364998273
13078.8649947927
9968.03499901888
11874.1749992266
13535.5449996141
11162.6750025572
9888.61999303102
11723.0349987168
10163.6500034845
13298.5449922578
14277.7050031705
12434.7400018003
12237.9099908207
12456.9299920034
12371.8150026316
11889.3399994718
15302.7799998922
12010.8000028818
10291.4749986667
13881.0849871861
10674.0100078968
10763.2249915833
7995.11999633582
14697.6550064478
12097.9749883162
11193.9800040718
10194.3900008636
16511.0199982177
11441.6799995401
11963.6800026426
12364.8149899698
13000.4849972585
10928.7400167608
13212.7749985637
12322.1950020777
10584.6649963546
13124.5700055929
9060.0800026668
15627.4399997438
14548.6950012075
14827.1899983941
8091.545007037
11641.4199985617
13771.1850058519
10445.7450028546
10405.5000010445
11282.0199976261
11993.6849936405
12641.5699972264
12039.1549940034
10118.4449916905
11591.1299956231
13649.6950106758
12949.014995955
9623.57500820886
13406.3850030249
12306.4649959104
11839.1450040065
12219.8199993973
14550.4100043713
10835.5199916703
14029.3100025856
10757.6599952078
11180.8249954539
12394.4999939718
10004.7399952845
11949.9850057443
10016.4249998626
12943.33001048
12893.0399902677
10419.269998081
14752.0200009781
10759.1399980048
9372.62500440411
9274.65500498679
14591.0900060781
10903.109994048
12881.9050049158
12598.4050135312
11490.1549889946
10669.7499964028
10803.9800007571
12054.8349982498
11628.604991594
12312.4050005927
11842.5049881295
9731.2249924533
12574.6299970138
13528.044991747
9249.90999948606
11751.0600037081
12590.8350092128
12029.6850010483
9801.88499697135
9525.0549965266
10164.0200080224
9641.46500208881
9021.93000107352
13994.7850015174
15532.5650131642
13234.4950082931
11362.8849973506
12213.0099976487
8663.24999473803
8128.58500119043
13352.5849880595
9088.27999753057
12993.9849966157
12547.0600033298
10208.8350056621
10862.0799966487
12931.8350131661
12567.695001689
9958.09498983808
12291.1249919722
11705.6799940062
10215.9700081628
11255.4099890022
10588.9250082326
14016.470000308
11961.9650016616
10032.8649918577
12869.2499902053
12690.0249870918
12041.710002338
13372.569999529
10773.6849994173
9828.41999205016
10716.3200010231
11714.7850032968
12542.5300060318
12360.2600072361
13083.9750062975
14507.0899987791
9579.184997987
10524.5850053142
9966.15500353184
9816.0949991821
11958.2500015892
11211.6199981049
9721.5900017044
12244.5150017387
9824.72500266565
8198.06499955989
12304.7850072829
12499.3099937234
13001.8000164567
10129.5300012082
9192.58000409813
14318.9250117298
12858.339993679
10591.4749936145
14783.6800015448
10412.9700213708
13674.1149906619
10967.9399954528
15052.8300059603
12501.445004059
13750.5299956934
9254.91999706818
12918.595000918
12348.1799997998
11897.2700007372
11068.1899997597
9697.31000149576
9898.17499681487
11212.3300007016
11788.3850028398
12802.1199967973
10369.0599985169
11652.9450005516
11288.3650011397
9385.20998672582
10970.2199968686
11909.6099884909
9468.03500530001
10599.9599988287
9903.62999625551
12446.3700001987
12513.7900051344
12134.0999929684
12482.8500012371
11611.1850035031
8425.18499331013
12472.9750001094
12672.4100026033
9555.1000001072
12675.8049998838
11063.3649970699
11077.3149982147
13617.7749844431
10409.1600059429
12185.9899955727
9284.04000212392
14478.5600037387
14949.7100038837
15899.3100018182
10788.2100034124
13172.9549926654
14819.6150090164
12057.355004862
12602.0550087278
9944.63499941002
10633.0650047982
14503.1949967346
10255.3800029219
9786.40999355167
11979.1299962383
12983.105007718
12336.1900031497
12588.6349898084
10321.2299990526
14434.5149965623
10310.1200104356
9981.45500027994
9669.2100033313
9527.69000936393
15325.7750041844
13265.4999946835
9540.32500067214
9976.65000753524
10133.9900052629
12540.2750040626
11660.8399944892
11624.6149973627
11825.7049947991
12264.3249935331
14688.1700007425
9701.48000205011
10956.7099922772
11138.599996377
12337.3650024922
11206.925000513
11163.3300091383
14014.5900092707
9569.15499922354
12063.8400001754
11975.3450063864
10940.2149950513
14487.8650017808
13206.7300050512
12311.5250019219
8904.86498923413
12341.9249933755
11822.7949869093
12979.1850003321
13841.4749954608
10406.0949907305
15206.6150016657
10636.0699876176
13556.8400023624
10727.1599956197
13436.2949972702
11898.7899983702
14280.4200023569
11005.3650056307
12553.1449917593
10325.0000040866
11127.8750023739
10298.7700057793
10791.1999998987
10482.2850000586
14333.9100067848
11899.4750062637
13327.0349895044
13079.6150010489
11358.1900023641
11666.920007518
13054.9350003568
14469.7900018385
13394.9949994967
11219.7450092011
9250.31999421085
13312.2500054233
9660.61499696784
8638.80500232289
12228.4999987172
11079.2850033813
11390.5950025525
11047.3550021905
13690.4150046427
13713.9500035052
12702.7250090395
13216.8750053961
12118.8000073328
11577.8200038909
9742.68500495888
12728.8099953071
11831.9499969499
11758.7350054688
10368.8100020571
11622.0599978124
9798.9600002612
12843.3050106689
14137.7850010607
12912.5449891861
10226.2499997024
11797.8900115172
13588.4849974734
13305.4499991345
9404.99500584416
12128.6549929555
9823.09999675793
10242.2449967575
11002.2949987408
11847.170005434
13057.5050125457
11431.9349924643
10493.2600017849
12961.4099874147
12920.7600099664
9478.90499881795
13062.1250088303
9089.79999168532
11291.6400043038
9848.09499707678
11686.0099950702
10304.3100030184
11568.7599959066
9856.42999173841
9601.7149964748
9383.3199859662
11646.9399992966
14352.3249929957
12259.525007966
12608.9449866541
9900.67999020522
11456.0249982411
9696.60499740578
9051.6250008028
12045.3550045623
11248.0749986969
11093.3949978021
10199.120007786
8870.97499406105
10610.0849987346
10978.7250061943
11591.5399950603
11332.5999987097
12002.9749955956
11829.5250041352
9360.03499402944
12212.8650176264
12536.4199913181
9509.11500387988
11951.4349969998
10552.015004128
12633.5549996988
13287.6799905719
12364.2349918201
9221.63499325834
11096.379989489
12339.1100088913
11580.9500005729
12148.8000098503
10109.3399987044
11121.5799978841
13408.0349911584
11711.3550008982
13274.8050015206
10779.9849961327
8558.56999846292
8097.46999008313
12452.8850051381
15107.3349879603
11344.834986936
9962.92500522331
13000.6149981027
9255.22499798052
12044.0249913739
14293.3750071791
11593.8199995756
12683.7950067343
13216.7900020027
11957.4749923088
11873.8250015643
9563.59001752129
12897.5550042392
10981.239990201
11457.8300008844
13256.2049975563
11435.1849977546
10426.2549985617
9531.5299985095
12881.5300095999
10915.6799976374
10199.2000027569
13141.8149920995
10420.0200015914
10359.5849988647
9458.41500095703
10207.6700056344
12393.0200031195
11541.9400021468
12527.1900043288
12046.5600289339
9485.55500028748
11455.6550008142
12559.8849892928
10544.3399936156
13294.254997215
13291.6349994745
12429.5599877831
10431.4700080639
11717.5100040395
12851.4400016543
13944.3699998599
9179.24000170483
12249.7700064755
11841.4450028967
11594.7000022568
9972.85998923914
10200.9450037349
10465.6649963968
14301.2600009555
11616.2300062808
17488.0349921524
10636.1700014789
10993.3500015177
10561.1949955656
11765.7949980199
9766.78000700753
12204.9350055489
14704.0750122144
12194.6800106451
12233.045007668
13993.4950062193
10457.8249987438
9163.13500438724
11974.690005969
12407.6450016825
13590.1000053938
11170.3349988642
8984.39999586111
10518.625003214
7380.08499820874
11081.7249989191
10753.1550036892
10054.4950028384
11621.3299996828
10053.4199988027
13367.2000057651
12429.904991027
11896.5300035076
15323.2600012586
8069.37001302233
10773.5449905793
8602.20501448074
10820.6450029816
14853.0499962713
12283.5250029687
11035.7049826404
8370.44999072514
14607.9349927554
14042.8850126103
11819.6299956307
10435.3849948383
10160.6150039581
16605.189997473
11736.7650061734
10141.6999965578
12448.1999950267
12147.8649961259
14718.7399937003
11170.8800024958
12553.7550018863
10547.3099888956
9442.47999869613
13929.3549993709
12191.1449976079
12533.8599933793
9389.93500985391
11746.8599990793
10318.6900012263
10073.870000558
11022.6150027402
9960.105000454
11687.1249895715
10589.9149905415
10283.3350000341
11112.7199987341
9521.46500884509
14813.3800049787
10907.5300046704
13185.1850005747
8950.52499868255
12451.5550028173
13774.6649921567
13985.1149968137
12016.8200038904
14805.1249952577
9851.25000607967
8843.72499844502
11665.1699977821
9687.00499577227
10562.7699976671
10310.4699965925
12530.3350070572
11453.9449983818
10832.9749993185
10476.0249990965
12843.3500025566
12263.7949977177
9608.56000660174
11270.4200032399
12490.4849963279
12788.2100003771
12931.0900035718
13982.5700086347
10068.9199894799
11860.3049943415
10323.1699977294
12330.5400031088
11597.0899958047
8478.23499387829
11030.3549982761
10163.8950000354
11340.5900111328
13476.0550039319
11986.8700073261
9531.37999631371
10703.8850057172
11524.2350054027
11591.2249948106
9953.92999474239
12838.0949959694
14128.7600044683
11205.650009227
9418.44999298221
10476.4450089231
7938.79000310181
11484.9650152628
10668.9700095379
9916.91000132356
11830.0650027646
12152.8599960874
11697.1999996267
13301.7400043479
14322.900001171
12990.7799993041
12927.7599903534
13140.0250032172
12570.66500158
9914.83000872238
9302.8799967636
10856.2800036346
12021.6800141188
10557.9749990301
10286.8850047141
10911.125003553
10863.7699987525
12899.5099943976
11506.1699964532
12177.5099987939
10612.5999943714
12448.4250044348
11912.1300034141
12929.1199963456
11190.924998481
14878.9099869574
10808.3950037595
10929.7949931663
13213.5499915192
11034.1799989331
13127.0300009619
10362.5500031238
11537.595004241
13011.225000857
10725.1900056528
12894.4549892677
9169.76000647712
8357.47499328526
11948.495002789
13411.8450040309
10419.7049957605
13111.2850054527
10951.0400146436
11622.510010073
8968.6899911873
12689.5399960987
11337.0149899526
13433.6399988516
9004.92500694282
11857.1999963631
13012.2599965376
15492.1750025009
14011.1549986749
11653.379998067
12945.5349980681
12088.830010063
11022.964986807
15203.0800005654
10641.4700035201
10986.8849909073
12895.5399999338
9597.2099877554
11937.1650055822
11553.080002808
12073.4900003679
10768.5899985521
12420.8600032378
11873.5500000292
12103.9500092049
12555.8300131038
14543.4499991449
12227.60500339
11379.8299982585
13298.0549981466
11815.4550115564
10784.1799948493
12190.9400034756
13876.6199944306
10920.6399987461
16644.8399981475
12528.8700107438
10643.9050058164
10662.5900035668
11615.3950046721
9866.97999547049
9995.46999565116
12890.1500016799
9587.31500062277
14430.2850000772
12692.430004
11581.4549969307
10190.5499993996
9185.60499326652
9633.11500068475
12982.8950023893
11290.6549980511
11685.1799951447
10998.4600055739
12355.7100067002
12027.6500024619
12048.9899952495
12043.114994265
11411.9450078991
13784.4450057978
13583.9600047413
10747.1550013978
10875.6249949906
12982.1099798912
9688.25999871548
12529.7300064779
9370.40501080314
11316.9600017366
8723.15999030787
12505.1249965535
12489.8049924442
12034.9550023968
11823.589995426
14204.2450052323
13410.2750012286
10615.785004349
10524.3950024692
11432.940002251
12148.4400034499
13294.8099994734
12717.0950001488
10331.6950014383
15265.935007195
9145.47000385239
9924.07000073255
10588.8100048834
13260.6299993141
11729.2599957557
13903.9649968888
13063.7000014421
11408.5999969328
10888.9099958057
13467.6050004668
9306.79000474757
11103.9950096044
10429.9500043143
8348.69999707676
13596.6399940592
12470.0000013895
13995.765003535
12467.1400075901
11501.8800002402
10881.1200091881
12381.3000021884
12115.3350079921
9158.21499622602
11296.0900060288
12448.9949939763
11263.135002776
10087.2549911782
14075.0250069052
9151.83000049973
11771.319996906
9293.37500404823
11063.6999956183
13998.9049959132
12833.7299952451
13200.4400032507
11784.9399954758
12163.4549882307
13778.2049936635
10073.5650040195
11668.6649952759
13136.4000007035
10723.2199884502
8839.95000083838
10894.2500052406
12990.1800027622
9255.31499781355
11136.2949961917
11949.0800018143
12224.5599994371
13195.1100069433
11350.8150037449
10793.2000034419
9579.09500184609
12729.6499975817
11561.8949784429
12284.5200021634
11931.9749919265
13414.7550079876
11275.3249956058
11405.7450030306
12343.6150228694
11959.5850001168
10216.9550037882
10073.3400086339
14800.3599992028
13756.3050054619
8724.50000025053
9196.94999998994
9589.18999875936
17428.1399963831
14052.4249908996
11241.819996703
11422.4650076912
14498.2149974913
11620.5949994302
11404.3800002686
7991.89999304106
9865.74999789847
11912.1750102192
10287.7599993175
7060.05999789853
11688.7300012652
11786.5650068247
11446.8000088222
10919.9449983675
11267.5049993799
11102.0850027222
12308.8049983815
14351.52500265
10392.6750009744
11767.7149927877
11775.5599979432
11116.5799973724
12793.9550014299
9887.59499890613
11654.0899999312
12606.9350078804
11628.5050067094
12166.7350008581
9695.78500177793
9934.91999937943
11080.1250030028
10927.9150048024
9304.51999460044
10560.0349859318
11161.7099937666
11614.219998681
9984.44498654082
15618.2750003047
10926.4850074803
10516.6900019136
11769.1100077028
11960.7999959966
8773.78500850312
11901.0799846915
12878.6599927626
12871.6099968352
14427.94501585
13525.8350075232
11172.389990909
11318.360005172
11012.430012222
11570.3499943698
13833.7800002388
11739.1449943747
9529.56499799062
13794.3299940431
12438.0150019031
12792.0649886699
15754.1849942155
12064.7349904645
13854.7649888552
14252.7549903472
10930.36999749
8600.24999762885
7746.81999497442
8931.62500399433
11814.8150189507
11548.1099839979
10162.9849947602
14703.1299904659
11086.5849962304
11532.3350123652
11753.2650046044
10712.2000022433
13046.4799985366
12375.840000879
11323.9949941691
9871.32999902382
10683.2649926093
12366.1250067925
12985.1500085685
12429.0200119709
9874.11000051629
12886.9949961742
10489.1300000264
13759.3549958738
12683.4899873901
10045.8750111107
11624.1999942965
11314.4500011636
11543.4449987981
11051.9849855033
9901.5249978996
11779.8799979771
10876.3650045646
12441.2749990192
10215.8149994395
10948.220003901
12324.3950011525
7614.31999994488
14326.8250003299
12037.7550007047
12631.1099984488
8675.81500053173
12636.7399937859
11588.2000075172
9335.81499947887
9969.27500327863
10764.0199990385
10481.3000062758
10941.3950043269
10430.6949985288
12758.9750116009
12655.2500059465
11379.3850043439
8383.1200066281
11703.4650044059
12291.8399967112
9013.91999939643
12375.4450053237
11343.2649995741
12520.7449953143
12579.4450012669
12220.2249932431
9798.00000121136
10756.1950055007
12803.0849946085
13171.8300000872
12401.9200061571
10850.2699988949
15851.2200008412
10068.5650008498
13972.6899983995
12106.7399825859
10028.3349985566
12563.4499937512
11755.18999957
10107.4850008716
12752.0599878575
13132.0550087207
12110.9050031671
11214.3450083684
10948.4300059888
9750.46999359818
11320.9600047847
12702.119997663
9453.11999222008
11780.6899937632
9573.25999454316
10196.8750043338
9664.15999465558
9993.73000072519
10814.1850031074
10311.6850018445
11507.9300036896
9054.72000182769
11632.7900002781
11506.1700030956
14240.1400019852
13079.5800031745
11403.9649979929
11327.1200022059
13205.4649992348
11537.1150101421
8588.7799972035
9780.28999876417
10680.814996114
8862.22500503605
11910.7899989933
13986.3599987167
10335.1000035531
11943.9299911237
7559.40999385342
9995.37999932747
11345.6450009178
11315.9149949529
9466.55499547301
10964.4050021851
9809.18500317493
10299.9699920062
12102.2149981081
10156.2899933192
10203.074997453
11610.6099936171
11141.3899994784
14478.5549911684
12177.6149895564
11097.9699897422
11264.3500014306
13985.8550052904
10288.7100072607
11286.9849970804
11776.7850000996
12874.3100056031
11960.7200061381
13025.4800049569
11692.8349949615
10411.249995294
8588.83000368852
10070.8899998013
9771.10501434095
14244.5099960684
9909.83500886802
9683.49499713001
16665.7550101997
9031.31000149227
10161.9650011617
11438.1250067045
14054.4550119517
12555.9949994797
9588.90499193454
8782.32999927551
13207.1099955109
9705.89501210314
13397.3049864171
12329.9699934266
12574.0099975038
12212.944993705
10533.8699843436
14053.6450019646
9445.80499860179
8918.98499697167
9996.93499213492
12574.9650084879
10880.4449970696
11083.7699955297
11142.8800039044
12286.3450015299
12260.9450046474
15341.8649880565
15164.3200044309
10806.4700050208
11831.9400085853
9063.04000860162
12763.9650078069
12373.9199986393
12196.0849989734
13135.2149953661
11593.9250058904
12149.7850036519
11723.9849964269
10124.7149921851
12012.8250028457
11123.6150044086
13364.100002927
11534.0450018257
10838.4750153914
10519.2149980364
13274.1000184994
11032.9900002598
11521.8199971472
11688.7800071179
10025.0799968252
10312.2749993606
9905.56499762228
11274.2299967788
12855.8749845801
15678.9199997322
10334.660003351
8251.0250013778
12843.3399977633
11759.4799999611
10297.2849999228
15158.5849927188
10454.7849920383
12025.830001249
14017.829999262
10944.4250028059
13497.869999609
11610.8549961261
11393.969994863
10779.1499989583
10038.5250025913
10390.8150089267
11152.9150061629
12626.6899971962
10477.9000038414
9623.56500173791
11415.7350025801
12219.8249934906
11526.6850119887
11764.6050010119
8346.58999827877
8975.63999932818
11051.4250065777
11607.3000142118
12163.2499956571
9006.24499103148
8964.85999852628
11746.4350048536
11726.6650127629
12944.8900044695
9258.90500105871
10576.4800011558
15189.1399947559
10246.1799930772
13672.5700026986
12246.1650024288
11027.9950023624
10545.7250065925
12981.3750009637
12513.9399929456
12706.989997118
10410.7900006543
11513.9999968614
10345.480002712
9362.81500657927
11758.424992311
10795.8999930847
11198.565000515
11583.2249939321
9907.4000009764
12693.6349970778
12780.7800010494
10716.9100053406
10892.1900038496
10440.6550032536
9517.18000417249
10036.9549971216
11964.0949993046
14737.8900076407
11031.2399950931
12824.2800018396
9832.85000385053
11743.4049937733
14073.0999967062
10426.0649990595
7407.1350003425
10784.9450047045
10672.7500001532
10880.9450038836
12228.0949962136
11406.0299960215
10833.2549989838
11930.0900127403
13261.43500112
10356.4400061597
14245.9600110709
11693.8499964746
12859.0499930666
12466.0150000388
9775.29500340484
11012.5299966023
12128.9800019292
11332.945002703
10699.4600015716
11388.5749937042
14905.1399949136
14248.9600009313
11001.5549907554
9933.76000014483
11910.0049976748
11837.5900060494
10426.9200018295
12304.3900095716
10371.3800143181
11292.1699963976
12923.3600020279
12716.6850075317
12851.1400034269
12424.1549901669
14456.2150041587
11477.8499965456
11214.9649960832
10713.9000021052
13629.4300006311
11045.5900013997
10234.7349986248
10818.8350003809
10688.5399930757
9844.81499872688
11656.8499975647
12203.0450049583
10961.5549847581
12276.3150006026
12399.1700011264
12493.8749983021
9570.98499167128
12502.6850001598
11195.905003719
10213.2400075755
11885.4800060169
11111.4349941695
12202.3750107153
13593.7200052426
10724.7299976689
11895.9600033285
10526.2499965734
12764.3349920497
15068.525000617
12462.3950001097
12321.3050023392
10659.3649989744
13374.0749940793
10473.8700076006
11282.5649953666
12265.5050093697
11465.3600011412
14086.194990729
14548.7450027131
10555.84500003
9584.60499944072
13322.9450008488
11344.2999998014
14412.7949986839
10613.155004614
11350.069985617
7481.08999988018
13039.8500022499
11243.7300059954
9399.68999637023
8887.86000128463
10996.7199966577
13731.4199984125
14658.5999966412
8259.12999832607
13485.8149871882
11274.7650016866
11170.0400058824
12561.4099996606
12642.7599914898
12117.7349936366
13345.0499963411
11175.79500046
9569.61501302291
8599.90999107575
11612.2799996328
11262.8499922893
12782.1749969064
11926.6700151558
10141.1050020447
15535.3699920472
11451.6999957757
9624.12000297624
9926.53999944311
12340.4249900705
10805.4299962379
10175.9300009679
10788.0749979112
11629.9149978888
11206.4599954272
12278.0550139844
12945.8199922061
12383.3249882181
10085.5199908966
11965.6499808193
9634.62999320962
10930.0649951067
11017.7749988255
11777.1249993863
9073.29999751272
11048.5800030329
11792.9649863795
10729.4050056997
8823.85000799014
12355.2450002693
14296.3899987424
12112.689999986
9386.61499454163
11413.2399993376
11898.0899920819
14188.999986616
12123.0550054354
11411.3549911724
13272.0349961785
13470.1249981504
13081.0199965672
10418.4099920709
12740.8899977638
12367.1549989535
13628.9850090391
11692.3949952407
13088.2899987809
13824.9249935304
10964.4600040786
11404.4049851106
11572.410000069
10765.9350049207
11717.2099995097
10724.2050006228
14778.3450139996
8774.7600042047
12825.7799928657
12394.6999959459
12728.6850036752
10032.3899987321
9361.71500172326
13010.9400030023
12115.3599964533
10610.4699911978
11712.7449935111
11568.7949955917
10067.4500056421
13280.5199948007
12313.8300150394
12220.3499996461
13309.1199996611
10575.935004872
12090.330001588
8832.09999676468
11392.0349954682
9842.47000326356
12092.0749896537
10013.6599954623
12678.6750032813
13280.920001098
9861.6749941227
12192.3849985262
10931.7649979331
11887.1450018911
10328.8350054994
8276.60500091361
13663.8250003275
11192.6799977701
9944.89000559255
14317.4000038233
12023.1200041901
9476.61500467407
15690.3800018919
11511.5299914619
10240.4250062443
15251.2299990037
10156.594993548
11850.2399996649
12004.5949961841
11675.9600033169
14134.4850054504
13702.254995602
9184.22999859415
10831.8450100701
12787.1849980727
13725.0399972135
9599.73998995312
11414.1950001447
12734.3200035031
13854.165001953
10770.8099984326
9936.139996966
8910.98500587075
9118.01499393955
10438.8500011433
11577.3049968963
11196.2800079854
9864.40999845637
9864.20500300865
12974.0700088029
10249.3449946204
12891.8049976756
9571.2000008343
11898.2449961912
9896.1650068523
11237.2250006823
10888.8299975444
12139.2999972431
10844.1099938606
12542.454999398
12004.0099941893
11931.5600064938
12016.0449972893
12783.7449921503
11729.6800005687
10401.625004612
11968.3600016347
12748.5500050858
12361.6649945187
12964.6450055926
9829.90000169305
12093.0749889867
12769.1349968328
11222.8249964572
12974.9449997055
12500.2000011057
11599.9999856092
7931.15500333335
14138.6200004781
12057.9499976004
11864.2000040249
13130.694998594
12310.159999412
13455.6599969296
12181.3599934399
7801.66000875179
11814.320006296
13214.5299967446
10572.4849984255
14869.8899982148
12540.464999577
12418.3500050083
14901.8899966611
12988.0300025367
9141.68499368592
9059.80999385944
11797.4499915477
10153.0749931233
13616.7349946215
12194.2400019132
11861.8199983705
9594.64500130131
13572.7550069453
11293.0249900507
13530.0599939951
13539.4199989736
13166.0850060345
11627.3649936952
11256.544992195
12503.9649976743
7840.53000593232
10373.4799990961
12645.5200002661
12179.6300024148
11503.7749987431
12315.524997767
13512.2150034939
12070.84000248
12556.6399984728
12263.1400020393
13666.6100021135
11032.2150118491
10883.0299985087
14263.1099912813
10736.0949894143
9950.99000673112
11676.644987396
10611.7950027175
8936.4000112582
12840.1350052406
10695.1599989713
12437.5000045276
12273.7749958347
14303.6199874806
10307.6949996203
13512.5649967273
13245.7099976288
10562.1350029679
11068.4999987886
12663.7249849751
10870.2949949503
11280.0800026972
11747.7149959477
10729.4099980537
9864.3649942982
10809.6399987627
11842.4950019629
13089.8449945601
11507.4600025779
14463.4399986034
8789.39999833389
10799.4150128579
14216.9649883422
11317.1850059914
16431.7350039603
12984.8149999306
10681.9349986557
9799.89999593957
11766.0550017431
13594.2249932839
13077.6499989806
12655.5350072177
11392.9150044941
10389.5250028423
13562.5100009504
14187.8099997384
9822.20499795186
9030.72499537375
11805.5650009587
11080.475000279
12963.7150021903
11137.1850086842
13941.7000144452
11908.6549978624
12691.9699974381
13276.1200114404
11680.6800132655
10209.9099997976
10285.2400033008
9832.17500070436
7587.22499158792
12647.0200177821
10823.3650078285
12942.3850041605
11294.0450006945
12140.4250059268
11544.0550017906
11731.334990948
10632.1350068364
11854.73500548
12739.2899885278
10531.4349951807
9535.71499364701
11329.1149946628
11205.1950037288
10327.4549987083
19579.0649840411
11364.4850046998
11948.8650001414
11135.5500000025
10101.5700042415
11758.9249929724
12114.0449990747
10785.9299959873
9325.25499857368
13850.6899940013
12204.2149943953
10918.6599977836
10676.8149988544
11988.7500032353
11794.570014453
10107.4249983248
10539.074995985
11731.8949934477
13082.6049996477
8842.97999795922
11684.0650045825
13250.6050001602
11680.8999993327
10309.4549867697
11343.060001346
9196.11999767937
11220.1249958496
12755.1299850307
13465.9450010887
11647.235001632
11965.6000064216
10940.3549950074
13265.4399948822
11296.5199961109
11213.1949959727
8419.06499638146
10867.6200081944
11594.7399985294
10188.0050057881
14071.8600017652
12519.5549975153
10653.8650012957
11924.6150004221
9818.22500188195
10154.3499957649
10584.4300036218
11968.3449946614
13366.4350027312
12235.9599976204
10432.5450055434
12020.9550040299
10740.1100030951
9674.29499516985
11935.2000014558
11819.744999792
11150.9699998003
10935.825002538
11439.095009638
11951.4349974697
11650.4200089206
9559.94499620469
11276.480011954
10911.7049938699
9819.61000209703
9435.36001401464
13109.9699973419
12082.3600015067
11178.6000031829
12033.8049998817
13120.1549988827
13748.014998911
12806.200004924
14569.7950028563
9268.88499914296
8510.97999957809
12155.1149981343
10696.8899916606
11006.4199862815
11598.9350004832
9441.54501441622
11332.6649978032
12709.7200058701
11262.5699987056
9761.6150106173
11064.494998603
11391.065001451
10672.3899891186
13846.0450053569
10672.5899987691
9797.28499285504
14048.0849980761
11574.7799888048
11797.9349974478
12886.1950000373
10890.2000039127
9457.13498883194
11369.8750014534
11428.9850007668
10956.5450038605
11564.1350062059
12411.6800046994
11147.7050024704
13208.5000004203
11101.194988434
10477.3749998454
12448.7450008057
13450.2000075637
15113.6599959985
10337.654998712
7749.9250048364
12016.2800119395
10306.565003288
14096.1400057454
13077.7600021122
11396.784996083
11090.1500014954
13394.140001304
13122.0099906798
10230.9950028053
11219.3400001028
9539.21999477688
9774.12498907023
11620.3199988265
14110.2149938699
11399.025005389
10481.7400002083
11666.7449994832
14822.8499965547
12146.0899987612
11111.5450111297
12165.1250035272
11740.2200071272
11608.3900068782
11387.6250122488
14596.9349926948
9093.48499591998
14085.1700007012
9548.88500508945
11918.2400068832
12932.0799960813
11150.1849977328
11559.0250004202
14082.3650012149
12945.8199934399
10350.1700041716
12185.2049975488
10201.3149979687
12686.2800027347
12339.8150025895
13393.7399921138
13947.3000037298
13823.7550005281
10972.8749959648
12549.8750035763
10217.7350067226
13070.2900037689
11069.2200107761
9220.09000295214
10383.5199987849
11650.0400066233
11390.9299919177
15090.7799920186
12229.6100100877
12587.9949957784
12452.6750058741
11423.1999975282
9987.48499017837
13200.1600029871
11779.5199946957
11075.8350009313
12407.2599982401
11054.1349977679
11757.640001826
13352.2800144134
8274.87000050698
12089.1049861503
12464.895004462
13028.9449942234
10390.5749938423
10580.9450062299
12390.1999982178
12633.2549990909
12941.6499956165
12190.6850034276
7675.77000504755
12882.3199910489
10335.5549999964
10304.2049991484
10156.2200010517
14333.8999970399
12250.11498986
12464.7349938164
10660.2649985825
13068.6349933528
11877.0749902353
10705.560002547
12341.8000043258
12071.3449899913
12455.6250010574
12037.6350017712
9681.92000410217
10936.4850105841
10267.5300042061
12149.9850034029
12553.5100120036
12174.7049908752
11524.8900059341
10521.549987765
13387.0849915504
10121.9349930356
11200.210001888
12897.5299915549
12707.7299968072
11435.9250101577
11296.9599935968
12158.6100117529
11748.7150021344
13641.1649975528
15525.7099909926
10971.6900034118
11460.1350006821
13137.1700082375
11590.9049991467
12433.7250042372
11003.1699952995
10153.6300061806
13238.8050032853
10008.6850141408
9926.43499379698
11200.474995038
11665.6350007562
9075.33000139473
12378.0400117328
11941.6050001625
8984.82000026945
12706.4750067117
12725.9649990106
11441.0299963038
11795.9849953959
9470.7549928716
12028.1499997005
10664.9450066977
12308.9050076145
14672.7699832418
11457.5650022104
12059.0650001257
10382.8099939558
10614.7100037271
11518.4949963626
10755.9299969333
10994.7999929095
12202.5850028703
8472.00500003685
11022.525002989
11514.2850023216
9699.56499540433
11400.4800060241
8956.7899965723
11973.4050000343
11894.2850010053
10984.0500049219
14019.759997566
12275.7099982717
13844.8699988528
14248.504996164
9625.26000465441
12042.9599923645
11693.2949935095
12811.325005549
10627.3750017844
11097.6749985637
11850.7799859284
11037.7349857688
12690.3749982804
13225.9649969661
9227.16500058863
11292.9349963878
10315.2500044135
11601.4150004759
10299.615004757
11352.0149965573
12528.2649934832
9700.29500040691
11146.6149955103
10988.3599984068
9204.50998697011
11112.0549974674
11659.1100000963
11884.7350067834
13148.8149971312
15962.3400001111
11569.9900038876
13020.9499910404
9369.23000282218
11908.37500632
11175.4549900009
13757.0749959168
10764.5599957518
13274.680014221
14182.6049964665
10862.8499948236
9217.80000684597
11154.6849890165
10776.005000337
14041.4099995
10099.3350046165
7927.66500533954
14347.4549989726
11954.9900076243
11263.4100062221
11234.0650016294
10725.0949972624
11910.8300072973
11308.0949916178
8414.93000072194
11252.2450011102
11140.6950066276
9600.35500927269
12365.4800041467
12368.8199990392
13302.0499978508
10691.089997245
11743.7649977671
9173.61500289431
12950.6950047482
12361.2550002732
10040.7299961743
10290.3849876609
11107.2550005296
10890.5399858188
16387.0900014638
13519.5449982616
12153.1250077281
12311.4300030689
10978.0199896929
13573.9000010381
10860.2150025537
14462.4650001372
9541.91000583186
12497.3100042129
14986.3400015328
13167.7549911656
12652.7000018982
10705.6300007135
10067.5600088327
10979.3500073031
10422.1249961737
12851.0900087121
11836.9950029977
13410.2250207765
11334.1750045372
12395.8400046909
13012.3900035132
11290.8300026422
12240.5900056921
13926.9500074014
12181.1599980818
14636.6900077983
15602.4549976736
10513.6700087935
9539.81500172545
12642.8450025077
9672.96000416251
9915.56500346959
10941.7349977684
12733.7200055865
9710.05499795132
10466.2400054443
13042.6299921207
11883.6499936078
9913.37000430445
12437.7250018199
10335.5250000365
13273.4200053066
11711.0000123809
11225.8250063523
10419.0450066144
9957.62500368356
13073.8699965088
13878.6600038344
9638.61000655335
13025.504990669
12788.4250066821
12228.7800001092
8900.42499877047
13351.0750007962
12049.4899954423
11336.8050010412
8932.70000003953
13060.5200003693
11370.9799919004
10844.1900046859
13375.4699994442
13550.8899908406
9842.10000449279
11792.869995462
9698.85000514425
11821.4350063475
11519.6650078966
10865.4949919805
12449.1750031565
10356.0100018829
12669.3700061576
12109.3799977992
11866.3349928316
11914.4500070298
12178.5799895715
11536.4599918751
14694.969990978
11026.5350075196
10559.0200012953
8698.10499700252
10294.8049885696
13193.4249948257
12085.5200050315
10421.8249936085
12302.7650102526
9604.80999592354
12483.0499971304
10675.604995297
13070.2149965046
10808.9849891821
10321.7699996831
12964.7200033651
10876.605005665
13088.2549984935
12936.8199978285
14171.3900030614
10285.0450008558
12061.7900031563
11270.800001514
11173.0600032294
10242.8949973732
10311.1249963238
12725.275006254
9703.59999875445
10754.0000045944
13427.6000061277
13838.114996227
11228.8499916241
13283.6249997116
10217.2299900781
9198.16499625519
10073.6449970356
8792.31499690592
12802.8850016268
11767.8400010953
11387.3799987771
12006.5049936323
11166.3649931597
13643.3600007547
11903.5499972906
12395.2499993709
14098.5550034968
13397.4350083494
10662.8549991721
9468.35999873572
11296.1000041286
13799.2849981936
10539.4900019208
10412.5000030557
10495.3049953384
10086.9749971842
13302.449993005
12569.1599992877
11033.6600105204
8202.79499052383
10027.555006959
14416.0550050074
9142.84499625559
11036.8800063201
11724.9550057375
11870.9049950945
13674.3649965359
10658.2650018213
11140.5000047879
12417.2450029944
10875.204996869
13695.6750019519
10345.9700117251
12418.8549953643
11631.4700001031
11330.6549960664
12410.7599942926
10135.4149988063
12111.2449981674
12097.1900041532
10963.5750060439
10467.3499971516
11794.0050044451
8339.86999746645
9778.57500120532
9272.21500468237
10236.379998425
12376.4149933583
12381.8799994434
10127.3749979803
11074.3649893119
11994.5350045944
12406.3250023216
8631.99500059709
11223.5499986857
10225.3299991786
12949.4299953403
9943.35498978407
9863.3400044986
11276.3350089877
13990.0899919025
10838.5449952665
12977.14501147
14289.90999348
10366.7050023992
11123.9649985901
10739.2949998442
10712.5699984726
13332.1800056892
11217.3349990514
11353.5550006814
11728.0599958149
12686.6850006009
9506.44000649499
11310.8899945552
9577.82000890479
15591.494998089
13036.9849934001
13288.7900154131
10430.9299984633
13765.7950005194
8696.58999702893
10371.7300025518
14465.8600051748
8649.67000595108
14234.3700085599
12079.0800142158
13501.7149900242
11185.1899972609
12421.8749992577
8952.34000142105
14585.4600068105
11818.3950040104
11647.0949974852
9508.25499673467
12293.885005353
10792.2349988148
11154.8100005821
11109.3000026774
13510.7149998304
13422.1850014013
13289.389996397
13986.4049962452
11476.2500051123
12035.2599951818
13100.8900029652
10837.1599983871
13561.9199988726
9656.63999951188
12242.1500018048
16311.3900012523
13500.4200047024
11157.6700107646
11815.0400053114
7183.98499409389
10156.8849978189
10028.4149940663
9315.62499405909
12190.749999039
10571.8000051973
13009.7250053388
9400.97999846726
9225.40998995979
11497.4450017856
8513.99999960046
13736.1499964033
14618.8500016048
10486.299993657
12011.5050012289
12020.1149949171
14107.1900069194
10159.1900061588
9168.09499825118
12021.4299983329
12972.3299901874
12672.5549996509
11307.3750014198
12774.5199978425
9107.62999518722
11225.3850051668
13869.679995758
11770.8899990767
11678.3650066331
11195.1250006463
11678.2099928408
9477.5249963738
12670.2700056939
12379.4299937306
11937.4799934872
11516.8249960907
10062.8649930768
13515.4900033409
11907.9700102653
13062.2149895146
13191.9900056124
13406.1500032451
12929.7950045502
11034.6049913322
11427.4900029036
11193.8399961677
8545.80999501888
11838.4299984738
11425.969997203
9257.98000187107
16090.0700079729
11263.3999958513
9009.6499971766
12708.9699988931
11838.924980649
12522.6699952956
10460.1699997126
11385.9550021803
11048.2549959868
12408.9850077089
9653.55999941751
10472.1950043964
9011.62500413239
12144.0299892854
11186.0099961032
12848.0399879459
11918.8699928417
9758.51999820862
10242.2799953865
11245.7199958821
14444.0249952618
12079.505003836
11241.0400075065
13618.3150049224
12491.0399976608
13642.5500076367
13933.704999169
7641.40499775799
12392.6150075947
9488.1400031466
10808.1150000351
12946.6000006862
14068.9449968387
13494.454996243
10325.8950105489
11113.1550095808
10222.2699948037
10486.7600108327
10981.5299967835
11876.9050072599
11557.5849929776
11474.5850025532
13624.8000046974
12327.6600016413
10941.8950065991
10573.0800048206
11925.7100057795
10298.1750005344
14694.6599990651
14469.9200038756
12326.2949944129
9946.73999386368
11074.3299982774
12223.0050003314
10775.2399997998
10948.7049892531
11449.0399998412
7459.0399925916
15093.6699971226
11212.6400047196
12149.28000252
13947.8300056897
9959.19500035315
9564.77499976975
13429.8249898844
13687.7950020162
11436.1900022402
8394.82499756635
10096.1849907795
12763.0350058356
13569.724997091
14515.8249919909
12550.8499969424
9539.13499387656
10924.2899958654
10092.1650000513
10823.2049952396
10634.1599982856
11040.1399992013
9572.53001276025
11387.2500108066
12740.3300022334
10663.4799992321
10923.1649938956
16064.8299946645
12906.6299940825
13032.0899973188
10241.700004485
10308.1700013299
11019.6549975263
11455.0300080529
10579.4099993054
13965.3949899756
10180.4049961241
11140.5649965858
11893.0200073221
14360.6449987479
12333.3549979876
12394.145003742
11535.2850022065
11231.8650005446
9594.65000594594
9883.23500214028
12910.8750047844
10499.6250008522
11628.2449970106
8512.44499603752
12897.3249990286
11604.0249964683
11729.2549946802
8739.3199923709
12588.7149868638
12636.0100008985
10801.9849956585
12408.6500125956
10369.7799960002
12455.6900084927
14649.8650056776
12130.8499969065
11820.014999236
11637.5449972223
9929.11500336439
13695.8499985007
12255.5199987921
11568.4650057461
9537.76999706047
11627.4649962231
9174.19500263245
12143.0649952479
10500.6600023102
9678.13999899523
12193.7349909954
11357.6250200666
10021.5999923344
11719.6449935115
12213.9700063304
10314.1649965369
13232.4850042256
11592.0500046625
11002.2000082214
11978.5000029681
13458.2999976273
10791.2699961286
13508.6550081423
10370.1799939671
10108.6949945709
12181.3800006285
11049.0450017982
15293.269994494
9180.09499875188
10285.6349986067
10212.3850020221
8599.84999965876
10477.0250009784
10563.09500152
11340.3799939656
11944.0599941369
10370.3300009848
10696.6449865227
12814.9049941818
11600.9800050042
9531.62501135259
13971.969998423
11790.5999982194
11280.5700017922
11414.9050038299
9978.91499272175
11326.4500078168
9478.11999861081
10728.3950076364
10819.0550017599
14405.6900001142
11832.5800019633
9956.27499737171
10954.9149942901
11824.3999997377
11641.8500017375
11439.1150076324
9976.59000714403
14518.6849890929
11978.8850085959
12561.6199960804
12543.1149984375
12560.1549931646
10395.2800103147
13668.795001484
11918.9000066315
10750.6350010331
9880.58499758685
9992.65500113671
11691.2799940732
10400.6000104861
12856.4849939344
13730.5449993796
11610.2349937949
12391.9549997948
13201.829993424
9835.88999886252
10606.6150004352
9438.85000110685
9955.42500109231
11066.9600012521
12577.2450001258
12656.3249844584
9946.51499684807
10899.5299956841
13870.490011273
13161.0649963284
12107.399987404
10433.5750035536
10434.8250101488
12770.1449929746
10777.2750024945
12079.7400058575
11279.8899956513
13158.6900027916
12166.7249962245
12048.2200042424
11841.8650069571
11172.9650014497
13522.6450105706
11401.3900039857
14443.5400037202
11205.1899962671
8403.96500358358
11478.6200004909
12250.1100079424
11561.7049915665
13046.3849974075
10530.8050053297
11297.4000032749
10601.0100062944
12085.4899975364
12346.4499973264
10089.1199944941
14478.5449948963
13839.3400039012
10107.689982762
13012.5800000555
12329.6499954498
10447.0049965098
14284.3200061605
13387.1499973936
12818.6900048464
13288.6400040879
10507.7549947588
11603.5849961687
10540.9150056226
11482.4850085797
16139.7050141115
12532.1399985597
13515.4599898583
13001.0699874514
11683.2700026873
13930.6199969742
11404.9449988789
12047.7250033636
12142.5249873665
12555.5150006316
13959.0200012727
12312.0349857927
10325.8650045122
11318.0750024259
9579.8200068709
12034.4799985224
12257.9100017399
10591.9750041161
10872.8150016312
11203.0550056899
10596.1250009398
11262.6549973432
12108.6500002765
13403.6650028066
12807.8699989112
11999.6599990521
11227.9300049706
9436.49000491202
11899.9150045055
10238.3399928315
10274.429997907
9780.23000601574
9264.45500312187
12148.7099937683
12716.9650138398
12719.6649978014
10557.0499983002
9768.11499123648
9010.83500728849
10710.5950033148
10652.954998392
10837.7199999336
9715.72500418127
12029.6149997914
10813.0300060402
8780.43499955093
13054.695002981
11842.4649954205
9593.33498934493
15308.7949966514
10382.5800009519
9546.42500869231
12272.9000005606
9973.2800011572
13867.974994096
12551.7299936088
11949.8899864899
14057.1450042359
10868.8649970893
12493.1750078835
14147.5899925977
12319.9000020041
13406.8450066992
12128.7299988742
16099.4950070656
10009.8900063164
11511.5700024054
12188.0800082805
11914.9400039483
11707.5200034715
10974.1300109141
12323.9349989342
13213.170004077
14136.0049986811
10555.7749930086
13541.7999976061
13065.2149989924
12825.7699937667
11340.7150047179
12366.3899933238
14594.4400030239
12811.195001376
10522.3799933624
10121.6049844441
12519.5500052175
10620.0500041917
11051.1049962259
9958.57500150742
11327.5649986677
10253.0400001169
10465.7599944628
13831.6749982052
13981.1350054077
9786.8600020567
12749.3800106801
14815.8850090727
9010.10000422737
11989.3900201246
11671.4200010039
9384.72501442302
14818.5750124207
11767.9900049781
12907.7900008338
14315.8300022565
9224.90000190958
10183.549994058
13062.5549962424
10638.2599965883
11706.9050126341
11739.3649961904
10641.534992801
15638.584998332
10996.710001173
12172.0449865828
7610.80999923684
13225.9200021029
12317.9600115807
12172.7399980912
14582.8600029526
12271.0399945446
14004.455002594
8616.04499640525
14010.9900024192
12435.930004274
10140.3850031588
12831.6500008578
13545.3999965191
10604.3649821337
10087.3449953388
9956.54499779735
8099.5200133333
13880.5599962529
10940.3499990944
9388.97499851603
11989.6100032739
14760.4649953938
9806.79998807298
15036.0600046748
11643.9449983072
9408.89999610186
11356.6600051546
14656.1599950544
8354.24499486329
9489.60500099079
8583.40998542588
9213.29500086652
13412.6350129128
12142.6449900162
10678.4050013362
12236.0399938443
12227.7249995866
13715.0249891025
11097.0799995897
11384.4000095411
12514.0299951644
10688.6399902786
11133.4550046721
10067.5150022397
10140.9899997594
10323.804984346
7673.91500613512
12127.5599902757
14073.015007833
8708.70999541297
10690.9399974179
10957.3400028315
11834.7400057332
11000.7600076873
10137.7150013093
12207.3400040169
12508.0299972125
13726.9449993605
14872.7049922987
9811.9450005386
11364.6899959706
12066.4249953
12146.0350056043
14922.8100096872
8941.76998969464
13228.2550014844
10717.8699960723
11559.7249993766
9030.12499551545
12383.5649984155
10258.0799936913
16528.335009221
12203.7949985316
10936.5100004207
10297.7049988862
12714.2850001115
12765.5300093014
13203.7650028456
11505.3200003533
11781.9799956298
13805.0600026995
14820.4899955643
8306.34500110359
17022.8049945092
7331.43999950774
13511.0650021257
13104.2349975971
13324.7700142015
8830.56999504194
12825.8599979163
12415.1550000359
11644.084994083
15111.0900054765
12025.2950013186
11390.3099922608
14366.7000081809
11765.5850005583
10476.6050049555
6759.95499566704
10255.2049989802
12096.0849930919
8898.06500016479
11890.4999997803
9290.36000905372
9936.14999641012
10704.584987957
10615.2599961413
13278.4450018909
11004.6800060356
12043.1950006089
11500.8650013185
12104.0050014555
10452.8949984815
10785.9800031045
9934.81499685068
11724.3099982272
13469.1649830749
11783.6400000046
11800.2000027639
9869.0149952583
9870.1850040406
11727.9949971281
11803.3549920227
10055.7899916935
11558.0650005061
13458.9899971932
11150.969998179
13330.8399912403
9006.14500240429
10434.9449969754
10238.5249986004
12251.9500061538
12013.9550145664
12552.2800198914
11963.6550004939
12095.4400109765
12649.579994516
11810.0799952776
13251.5949952714
12671.3899953652
10116.5600095694
10895.5849967885
10109.9050014678
12339.4150071074
10806.1900095875
11266.3600098728
11474.5650137551
9800.16000505514
12326.6899997415
9975.74999794364
10359.579995417
13571.450004061
10796.5049907104
10853.274989469
12075.7650163522
12628.624986119
13747.8199913678
10400.7699884064
12288.274998561
12624.6049827521
10768.289993702
13404.719995982
11041.8949985504
10650.330004443
11345.7750060942
11732.2449963694
12512.7299998824
8699.42499499698
11055.0750056474
11011.9499990823
12656.4299929719
12524.3000046951
11720.9699902633
13434.2700123729
12319.6349918875
9691.79501390833
13035.3100033356
11160.0650052759
14470.1100023154
10632.4050053571
11933.8199994201
12416.4549980778
11058.8899988439
9229.27500409284
13612.2099976767
10631.7049920236
11711.8349983552
11921.7299959308
9209.88499977579
14339.4900072883
12953.2350095063
9325.76000142423
10138.0949954418
11022.250004973
9740.40999981441
9954.42499547335
13073.2000101748
12364.0849863831
12886.5849988202
11751.9700017763
9678.37498817127
13015.7099830154
10552.1949924856
7486.4599979542
12352.490005563
13083.2349928729
12111.3100119494
12627.1499959081
10755.6399959186
9849.07000302151
12291.4300042657
12229.6650025621
12619.6849988932
13788.3249955917
12082.3749979259
11905.5749991359
15477.7799915546
11218.1099951087
11629.6150096799
11099.5850058988
10672.765003182
12220.0499937271
9435.73999985401
8184.94499547617
11574.4299981598
13512.6000014073
10521.6849973202
11621.1499960148
12259.7400068874
15557.8250013455
13413.1599973821
9770.89000133739
12985.4150031714
11752.0549835253
11743.8049913552
12549.2049981608
13832.3550035935
11447.8949947635
9368.92000056244
9788.40500011621
13141.1999928821
10675.9900024356
12519.3500054125
10541.2650090745
11158.0399960369
11498.710002756
17041.6750073535
10773.9149995386
11530.6350038275
11008.6399973193
14192.0999976727
13017.5450004272
12818.4899991164
10486.7750022653
9308.91000039317
11901.0150037468
11054.1499994202
9234.70999335963
8174.28999403305
13485.0150041748
11874.6199910957
13507.7150021237
12648.0050076684
13645.0800053468
8037.36498922668
9240.43499629293
11693.4650052754
12342.5300014111
13473.1899831011
10426.2949937307
11955.610001357
11178.4699960146
14292.6549910903
9524.94499771157
9534.13500014087
11335.8050066503
10637.4900039663
11653.5850011666
10357.4900009669
11170.9299889812
9319.01000461006
10560.9799986524
14083.2149906233
12482.8999927668
14094.4649941565
13583.8150001857
10738.6899954334
12011.0149833094
13514.655007666
13423.3750016643
12494.0350006858
12171.1950058618
11271.455003812
10100.4649957892
12062.2600067286
8902.22000378184
11377.1899955175
12633.6250010561
12780.7799884013
10236.399996961
12541.4600010253
11988.7750106874
9492.53499845043
10310.3050017543
11626.645003113
13438.3000005032
10196.6200010089
14158.4199956632
12637.9049918836
11992.8300010292
12444.7799971928
11715.3999959356
11931.4549992811
11456.7550014949
13203.9650027352
10663.2449961577
12072.3050066279
10198.9399963492
9663.64500016533
11599.2549867551
11835.6800023692
11011.1800048463
13495.0799863827
10786.5449958821
14026.6949965621
13045.3499958133
14098.1000086048
9190.74500214844
10149.7600046254
10436.7300035642
11371.4249969175
10023.225009759
10789.8999979653
10990.8700116631
12294.0499989209
12396.5900072415
11018.3550020329
11619.6800045923
10972.2399994631
10803.2950012775
8941.88999688032
11637.894998332
11865.1899902481
12466.6299857229
10783.4100000047
12410.3749997583
14636.0599988744
12234.8850053148
8355.07999622621
12205.8449847754
12445.4149979169
14019.0850134015
9532.30000073253
12454.8350006436
8729.60499470588
12768.4699965082
11628.9600116126
11528.0800024502
15011.4450054748
10716.7400024924
11108.5250044961
13608.6049958318
13422.2999965036
9207.11000647489
11444.3700070176
13635.0199853148
9484.75999994203
9860.55499284039
13111.4499960472
9054.77500845329
12968.7149957619
9967.51999906707
9742.50499638228
11877.4099969896
15842.0699999505
9293.70499804243
10548.5599950207
11616.1300051862
10919.0749963378
13709.084997888
10322.1299929852
10061.0399916376
13340.3449959569
13404.5999919763
14060.554993401
12777.9000049494
12791.830017657
13148.9749943232
11902.0950011601
11106.4300029888
12533.1550014659
11838.5000017572
12497.2750004304
10598.4100091686
11942.6450017325
8880.91501949728
13174.9349985574
13088.8050171034
13559.0800015666
11599.980006817
10568.7900032504
11459.7500013544
12621.7100039558
10879.2700050548
11156.549987961
12594.3199940014
12991.8300043655
14284.4200041814
12179.9149978561
11538.0599949639
10779.9150005169
10093.379997178
9079.4650057219
10824.1050088257
12125.7450054347
11719.1400085852
10522.9700020975
14012.1599994414
12856.7300022705
11775.8449938828
10122.8049891908
10302.169997263
9942.08999749226
13869.344994341
11330.5650037997
12731.9500024156
10094.1950043477
12521.1549921324
11403.7200032622
12819.7299957136
9013.26999989967
12309.9700027097
13772.0750037904
10408.1050036064
11679.6800035136
10025.4699952013
11471.685011127
9204.67499304563
13315.8050058971
11137.4149980149
11181.9849883951
13519.0750063867
10581.0550046721
16342.3550014857
10361.3749912893
12819.9200071041
11863.4099978632
10630.5099945758
11793.4350040392
11944.9999972224
13024.4499890637
10766.4600077476
12903.4749999522
10456.375001213
10990.6450023833
12576.0050043087
8701.44500337821
9848.06500798091
9337.20500133932
11901.1249976661
8793.40499547834
7439.90000101458
8707.12500190362
11456.0150056466
8996.7999928575
11178.9600029849
12333.2749934206
8035.86499285884
10634.1300022546
11700.9549938185
11357.6300004376
11713.3849991611
11139.2499927598
14072.854997226
12755.2000058009
11307.7699968084
13611.4050008315
12478.9999903236
12267.1149913338
8689.85499714594
10667.7200077228
13075.8149946891
11187.3000020348
9840.69000003638
11025.9150006153
10433.0099974799
10216.0250132084
15041.350009578
11631.7350118276
13774.6149992745
14836.0400121852
13358.0049979218
10836.279999714
9335.98500066716
9770.12500301749
13229.7049977777
14080.1949984804
11610.9650201784
9888.58500309102
11679.0799898701
12276.2699953504
12165.7150067403
13004.2699789724
11818.0249973309
13388.9849978937
11049.5600015088
12673.4900046079
9385.08499615459
11901.7149933046
11255.5149893055
14380.0050017945
11911.0849941019
12349.7149999104
9313.17000373581
9835.22000334389
10425.4100011298
13175.37499324
11622.6149874749
9227.52500670124
13297.7350054724
11642.3249945291
12242.9149982063
10940.0250049373
10565.5500049401
13137.6099993514
9711.53499553213
9287.36000384949
10658.7750037001
13026.4200024602
11555.914995702
10133.0350036463
9773.6350045728
11121.7250017389
9933.51999270171
9626.97999744373
12696.695000415
9820.34499210119
11169.5249920259
11767.1100027524
10730.8750050134
10600.0250001483
13568.8249918768
12762.4949975442
12150.5800181605
10759.714990709
12711.8400056344
13576.9500112773
14582.2199950276
9629.85500740202
9737.18499408197
13234.8199871494
11671.810002035
12667.3750113221
10988.0700029086
11773.6800142395
12180.5049986655
11578.2350013765
11595.4799977066
12106.3300014515
12935.1699999808
10540.169999999
13578.3599937959
9998.96499759099
13207.4449948203
12283.8050049497
10908.1349914293
9413.53999994695
12568.9299992972
11899.0449977452
11305.8300054549
9093.53000306198
11333.4550055098
14286.1499971487
12390.3249999844
10846.7800021144
11211.8449959159
12145.6400001296
9937.10000101151
11893.1399863297
11147.465001103
12888.9299938083
10908.5950007362
12915.7650046524
11102.0549833509
10700.7749998954
13585.8300050031
11949.9549964415
10080.0900022491
9928.26499153767
10015.0399980569
11272.4749984158
11972.484994994
15305.4200042742
11966.1749984596
11909.9450096921
11139.2349904608
12788.1899938381
10791.4499984682
12414.259989297
9438.00500589842
10683.3800080314
12521.4399952438
10365.7599970028
10342.5850004656
11352.3600002464
11912.7999918169
10211.2799980305
9653.37500847457
11249.4500071954
10344.9149929043
11275.5149987697
10411.6299997889
10997.4950039343
11504.2000017907
11836.7599961085
11669.6649960273
10680.5149957454
12897.5650054519
8504.96000130428
14127.6699976609
14628.7699924608
14446.8750083882
12782.5799950492
10680.1800002167
12557.3350043465
14722.8299941793
11009.6099992892
8399.24499616632
11771.2550030341
10628.3650079996
14262.3499933169
12507.91999871
11326.8799884777
13260.9050093406
12737.0800044024
12014.3099890096
8544.28500395245
12501.5600079875
13830.3299922559
10457.6400140896
11481.4249982359
9013.12499468215
13869.3000005601
13830.5100089535
11263.3450018205
12754.6399988004
12456.6049946556
11150.465001936
10576.5699955302
11089.1950016404
12617.8100040699
10458.8249907228
11759.7499889978
10879.7249948737
11745.6449978186
11106.2349997438
12286.7899955593
11921.1300015801
9353.83500999585
11128.5050003072
12387.5250000425
11249.7299981925
9318.66998967668
10290.3350033043
10599.6249867924
13027.1900099313
10441.6800072705
10390.559989654
12618.565003489
9456.00000079861
10319.8000010243
11769.5850039772
8226.09000518476
13554.0950065509
10998.2650040574
10288.1849951446
14605.7650051337
12792.2049993151
9564.36499948893
10988.2250003399
11095.2100001965
13518.0349902557
9613.03499330254
10372.1399868057
10432.5799903446
13804.3200083382
10009.7600053726
11070.8649992429
11225.2849947547
10896.5350041378
12994.5050033918
12318.0499957282
13011.20000563
11332.7050067931
9527.07999084517
12971.1399843759
14075.2050134456
10410.6449999241
9896.07000308088
9672.91501386254
11836.9199731015
12443.1899905503
12829.7749882154
9421.33999326831
11421.8149964223
11802.6999906591
11841.2249990055
10968.2550093642
10128.3749954822
11953.4199998175
11594.0649974132
13459.7200039269
14280.6749902819
10454.4850117369
8164.68500091671
13016.7949992102
11293.8050012856
10205.5549998358
13078.1850015125
10717.0749980791
12693.0950002741
9379.5799916368
13232.1450000338
9536.71999229101
12277.3800062388
15169.040002781
9222.98499833886
13051.4149971642
12066.1099994445
11941.2099987348
13529.4599969576
10553.5800033351
12162.700006704
11246.6949934363
11314.1499962556
15856.6750017628
9958.41499920026
10350.3500061361
11734.5799924992
12041.7100001909
15400.1649966901
10982.5850102301
12806.2399981972
13141.0749972237
12850.3000027093
13570.5399999172
13984.4500042694
14126.5499918307
11179.3900007194
12473.8799955645
12056.6049886083
15988.5250043119
11984.7449880522
9940.51000990625
9369.72501252661
13555.5349913641
8917.47000030801
11184.4850003456
13382.7000022888
9376.0100008552
10040.2450106479
12976.2799953857
13188.4799903594
12226.5750076014
12800.505006396
10756.505005898
9396.49499925913
11293.3899989983
11186.2700052531
11661.2299957653
13139.6300036162
9352.85000616399
14712.4650037901
11693.5550068468
13974.8449950246
11630.8099993275
13603.505007131
12352.5049958227
12760.6750011447
13692.2099900335
14022.7099935571
11219.8649903586
13407.8149968819
10295.3199885362
10078.7549911635
9694.83999747038
11744.6449927974
11272.3999947571
12533.5600105601
11773.5850037416
12048.4150033477
14107.3649990363
10126.8499958506
9925.82999406569
10093.1850099815
8209.29499963904
14189.4449897153
13489.4049965941
13102.4500018898
10062.3949944589
11990.2849841766
9070.01499860804
15596.6400093855
12860.9049913613
10642.8400147175
11506.4849936618
15017.9050007071
10539.1499994555
13263.8900104042
13561.6450013556
11601.8150027059
12027.1300029252
10218.6749926046
12895.5149874259
9900.38000543392
10838.3199982252
9365.70499195904
13127.0099994647
12174.2700030608
10886.3849966959
11039.3450039683
13114.1900063246
9480.05999401957
11032.7200025078
11844.444991254
10842.6050081662
11401.4900107362
13561.6800067495
11716.9450009391
12019.9299955918
12037.8550023548
13544.2399862335
14220.2300001313
11405.7600052403
12669.5199858863
13798.4750054386
10694.5500024837
13424.9099910422
12079.6250052667
12744.2849972392
10916.5950038054
14610.1349987932
13756.3399922448
11448.6949891075
9648.5949874064
12942.2799975327
11141.4250049276
12522.9149987055
10345.5850021173
11943.5299975327
12484.1399999546
9933.33499582415
11691.3500018939
11969.5299931481
12163.2050061303
10826.6850057233
13143.2750016954
10828.6250177845
9326.86499627423
9526.55999517534
10073.7550016642
12122.750003724
12466.6849982431
9238.54999943217
14779.8949973807
12444.8999976811
11115.6050071323
12992.6050031597
14272.8250029349
12720.3649975667
11604.6199913248
11644.1299907491
9912.64999815449
11316.7050049482
11428.7650042662
12013.1949905293
12045.1600030453
12002.3400005524
11671.3149948926
12541.6349961704
12250.2899986145
11081.359990865
13414.5299938331
8711.85500111245
8202.50000524404
11592.1500034058
12414.9050035682
10943.1050093409
13548.1550032645
14912.0000067249
9734.35999453394
12306.5399963874
12514.6749982662
14375.7450051792
12442.6499956147
13143.9449998687
10974.1149985883
12169.1000032816
14252.6049880516
12476.175005611
12438.1899955873
14593.4449989338
10702.4200098403
12161.5149998995
11198.6199924706
9651.63999455102
12524.9950113092
14337.6949926007
14234.9099971917
11709.155004377
10388.4699916788
10372.0900036119
12024.4050026837
11301.3999967661
9668.06999533437
11427.2149876971
8236.51500362612
10941.4900052156
12000.3150016945
12961.0800044723
10831.5799981672
11070.655000654
14136.7300033807
12585.2150105713
12804.1800087672
11676.8399971765
12390.3250000831
7423.92500845238
14179.0600021394
12495.3249987673
10665.6349966708
14086.2450051988
11876.3849887153
11433.9849970737
11275.8400073266
11346.1650014906
10914.3650072027
10827.9200065355
11734.3749975335
13359.8750041125
8441.36000680877
10695.8700004099
9888.17499698652
11701.6449945299
11643.2199968006
11209.1400007729
13325.6450060006
11682.1349988482
8745.82500209927
9863.9549977181
14417.9949894582
10974.7400000736
13395.0600053475
12032.7949961027
12287.4550046455
12760.3400029647
11974.8399954126
11671.3200027907
8897.9050003076
13410.1949996167
12701.7800047109
10649.2949955047
9817.65500444797
14041.0750134159
12397.2549897372
12114.9050027584
11819.7450017687
11433.0300006722
10116.130001205
12804.645000366
10763.4599932665
9233.15500102285
11725.3000003262
10980.9250024045
9256.3849988819
11576.3049906082
12251.70999785
8745.43999769678
11186.6149793766
12421.0450084396
11068.6949938028
13233.3050006814
11429.360007363
13303.4899921226
13892.0749929566
12039.4499841873
11389.0900095953
12815.9899977891
11672.6800134653
11798.5450028091
13737.1349981198
10008.2250048526
12629.8750080779
13256.6750002699
12207.2549956386
12903.7050123509
11327.9549992641
13342.1249995064
12225.8350067385
10986.6599947922
12134.7299881846
10235.2100075597
11965.5000003328
11386.3699966311
11736.0700034729
11426.1700012502
13815.7849938069
11650.1550046219
11169.0200037025
9652.12000461575
12206.1049964583
11830.7049955092
13277.9800027669
12115.0800002296
10069.135006607
12211.9350007828
8193.4199965233
11795.5250080929
13530.5099975474
12752.2899998226
12117.9749958273
11157.0649944656
13279.3100017048
14395.7349975426
12236.1049940758
11389.4349939232
13508.6050030084
12034.0349946001
11371.1350111342
10994.1349947329
11325.7250148829
9950.20499402657
13030.4050113645
9991.62001000717
14989.9749987242
9951.25500091352
10952.5100022522
10550.2799950753
12872.7650219857
9221.99499120936
9029.59499581481
14481.9899999185
10655.6249941001
12517.8750030417
11885.7449959288
11108.525002331
10218.5899991449
14189.9199996945
9858.73000128649
12264.6750055198
10839.5950007336
10815.3899962749
15019.7850096397
12484.9449964477
10399.9200022612
7529.32999887085
11591.8800023014
10052.9850069694
10228.8900074896
10514.7800005679
9228.49499811442
14157.6300018574
12989.8350021503
12502.5200024052
13550.9750050963
13470.3450185627
12761.8099933565
11628.385002227
12586.1199996669
10979.6850015492
12720.6349913361
11218.7699877019
10890.9300016416
13715.1750035109
9985.41500578565
10275.770005456
10265.9850022523
12994.0550002179
10896.5800053285
12690.5549935692
11889.9150072073
10689.9499982536
12056.170001473
9729.06000030495
9395.11999379657
10408.0699954592
12365.4949954432
13219.6749975854
10651.0849924292
11791.7849924611
12229.8500001256
13611.0449919461
9888.80000107829
12997.4000064898
11949.2900058245
14002.7800007467
11728.8250104997
11968.1199826294
9368.46000189707
13791.9199946849
15980.1800035168
11417.0500084737
13021.2749973693
13241.8299880447
11212.5600027442
13503.9850210941
12180.6299987547
14434.6599994488
11969.6849947788
13017.184987117
9777.6200012886
11448.6200005494
12332.2099993208
11302.4849992224
9684.82001121342
8629.33499846404
10035.2199914702
11642.8349970432
11231.2700061179
12154.4899991893
10440.5550074654
8918.78499961784
12386.5299921818
12871.0449982192
10596.7050003005
8766.70499567082
13016.1599948443
10870.1599920401
11305.1450027619
10655.3500027151
11815.7050028322
11955.2200068822
12687.589997689
11268.3449974268
10863.8849995323
13555.8800007575
14065.634999896
11997.1299986208
9095.78498394275
10807.7600047428
13004.0800021446
11736.2100122639
12586.7450006166
12834.9099935928
12390.4350086174
11510.5549893291
12057.0949930795
14512.5999952091
9387.11000010686
12539.7350044625
10686.9949962776
12308.8950012469
12055.645007403
9913.81499258615
12203.9199894002
11167.014997737
12566.1700075256
10100.5150011703
11207.8699999554
11381.4750130204
8883.82000601571
10889.7200008994
13211.9899943278
12682.1150001765
11786.6349973059
11852.5749940885
10343.469993277
11196.7699993341
12343.1249978887
14297.9199991736
13705.2249907283
11284.3900083243
12401.08500539
11289.8750101039
12163.2150181103
12835.9150051782
11720.120006599
13210.8200065754
11708.7200004798
10822.0600080162
13004.2499970632
12303.4100017077
9656.33500116761
11663.1099986265
12184.3400011073
8327.38500526908
12941.2200063057
11780.619998541
10573.080010762
12855.0599990762
11986.4899960771
11285.4850010232
13318.3949965532
11280.8849911999
12424.9750017487
9522.80498853442
10846.8350106999
9957.23499220563
12028.840006154
12517.4400015147
11248.4249959618
10965.5300088634
12471.3200028127
13137.4150093885
9499.28499959852
10307.6850043922
14363.5499935679
13009.620001749
11805.7999975323
10241.5849922356
11669.2299905187
8770.91000725992
11621.6700055781
8984.14000416081
10829.9699829118
13196.6550000631
10784.3800013625
12235.5550060393
13699.3699939796
9638.17999551259
12274.2099959279
9450.85498780827
13782.5149958041
13928.5100005247
10958.8349903736
9891.36499675357
12218.2350034991
10696.6200058205
14085.8599981335
9502.38999837229
12596.764995768
13482.3850085798
13010.6950036143
12064.0599960932
10315.7649995335
8588.16999348626
10984.9300064591
14628.8300053608
12228.6049962644
11715.8450024308
10983.8449931208
11390.1449991225
8266.63999736798
10912.0950091295
12555.3499936098
12804.175004405
11471.2849996379
10019.2749923016
11007.195003082
13370.814999768
12297.9899981113
10147.0400021002
11037.7500000885
10884.6350054503
11229.0099994801
13111.8500043235
11715.4649985409
12278.2700116753
10213.1999980209
13799.4000121192
10793.6549955253
11145.8200106146
9216.91000767844
9801.68500539893
13141.4049943816
11471.1950022541
13264.0849969009
11132.9450005558
7654.77499828185
10723.4750052309
12013.1449972747
10785.4900042228
13887.7399960782
12499.5549925109
12726.0249975033
9367.65999529057
10595.8399962009
13279.0400008196
11555.1800039288
13952.2349919332
12412.9599912912
14079.1400046162
12064.6150040883
10964.9400067097
12612.199997073
12841.6199987261
11905.8949945527
11794.7799968887
10037.6499926411
11095.1299961734
9780.56998839974
12806.9750021405
10862.5600082944
13908.0400005851
10262.3199998499
13233.9700014121
8863.88499807287
11822.0599922835
13967.9249986578
12658.5349977401
11236.1849933395
11023.0749993203
9717.46998418169
12141.9399964418
11886.7099913396
11054.8650040887
9623.22999794362
11186.874998122
10360.7249997747
11604.6199969798
11079.6499895825
10515.605000535
12616.0799922608
12541.34499464
11526.4849864636
12327.1400063024
11206.4200024993
13523.3399964888
12542.7349994704
13575.6500054747
10829.8400007604
12815.8750036722
11236.8749959169
13502.9400053641
11240.5850009909
11856.7250006143
10665.1649990333
11199.2450072505
10933.900003456
10054.8749874239
12536.2349966364
11740.280000946
13825.0400153431
9338.65000074077
11511.5799928096
12854.0700043095
9411.50499656191
12875.1550073015
10039.7450024048
10772.3250053297
10797.4800020349
13184.7400108097
13387.385000554
10853.6949990625
10179.7100055441
13288.5450109539
10279.4200013424
9286.77500766702
11388.6800111905
9454.03000057105
12788.0650016759
11633.9299923033
10969.3499978259
10637.2250024402
10114.5900016059
10600.8650031649
11026.1449972095
10248.4749998497
12790.7099975411
13407.0299957574
11170.1900079688
10156.3699949782
12131.9749926185
11639.4949961891
10852.0050085839
14532.1799877593
11337.8599969469
10261.8950070608
11042.8650069393
12699.1999985748
12417.6900035219
12411.3349937098
11088.8149932142
12284.7549975114
11546.9550086812
10052.6950017419
11050.7549909991
11696.3599979291
10506.7000002181
12514.5699896384
12465.5399960921
10643.2000019897
12209.3049977507
12179.094996768
12825.349994809
11757.4349866239
12091.9049918534
10775.8149990514
14012.8099949933
11481.7799941516
10953.4150029183
9400.53000856563
11481.6949973496
12320.8500027759
12184.8349999953
12285.8199990902
11296.0249969796
8542.84999514394
11047.5500039198
13043.0350039615
11449.6200089382
10782.4750027144
10029.4299946781
10665.7700046159
11100.7199932293
10673.8849974669
12059.8500068523
9451.36999645876
15679.1049928165
9795.0299986715
10196.0250056761
12229.0650034717
10535.2000004987
10556.6850084057
11624.5049981745
12051.5299986147
12437.7849994499
12523.2599944142
9485.05499615707
10119.6850004804
12975.3000013507
10868.7250059266
10589.5249960462
11600.7000022894
12017.1700030332
11764.2500095209
10196.7750069685
10462.4650025431
10442.8349963767
10346.0150012563
13978.6849997289
11106.3400047863
9476.95001147175
9244.88999614073
11887.9600034751
12052.4999993658
13238.4299982488
13368.2099948558
9881.9350064412
10953.6300019249
11406.1400038322
10133.2699948498
12057.9299979931
11819.2049977076
11623.7399954925
9888.47999906907
13628.6049961908
14172.5150026043
8901.1100033652
11328.3049980453
11428.7750253777
11614.0350045321
11837.2600015249
11609.8599983547
13404.8150003329
12197.085015626
12051.7400191748
12600.4900000365
10538.7100037292
12902.950013901
8463.54000226385
12092.1950094533
10304.8349831911
11352.254981936
9338.70500369038
11578.2899971433
11527.2950026346
9649.53999372281
13698.0550052791
13871.685000374
11420.3650007677
14455.824999298
10993.2649976858
12404.2250178766
15547.9900042333
9589.929999999
10973.3650126383
10904.2750107115
9007.40000636855
12084.4499933394
8905.36499888403
14654.3050001287
8859.86501173815
11295.3349970954
13712.344997801
10390.3099995363
11683.1200069657
10796.8649965692
12048.8799989667
13176.1499960329
11054.9000097248
14610.6849959465
12007.0749945298
12229.065000799
13270.8249986451
10185.4750054771
11782.3599909199
12049.3100056024
10206.7900006303
9160.84999926342
12440.895012226
14937.2400033834
10372.0649963263
12411.0900027398
14531.6949957538
9871.80499396799
12165.985000188
11107.7749997356
15339.1299974946
9281.18998548668
10529.2549990099
10831.8799962255
10874.8699993775
12392.0750043832
14571.3600014477
14218.8250154341
12554.8050058717
16364.6600044395
9524.62999950117
12042.6899964237
11706.2650020989
11702.9550094975
10360.5650174757
10619.3650070317
9521.20498830825
11770.9600033173
10370.9550062648
10972.7150044846
13168.9749974478
11837.8799998052
10725.9600015639
12562.4549959495
10739.779997162
11195.3599985898
11668.9600048456
10511.6400098826
12458.8150012729
12534.3700064039
12852.9699976922
9806.16499823518
10693.7700050825
11297.1900081055
10007.8799918704
13009.4050061861
10195.5150003167
8754.7250079941
12140.9799952153
13074.4149932094
12452.4149970345
13246.104996427
9988.9600075109
12735.8050040193
16101.809996156
13941.4299991572
8640.32999638561
10601.9249937679
13142.709994213
12120.0950020114
11043.1899874785
12483.849998672
10968.5649989331
11747.1999989684
11502.819999208
9978.11000727187
8823.45501808589
12892.8299838994
10358.5900003982
10852.8099964784
11025.269993722
10477.554999152
15546.9849969674
11533.8500066768
11775.2400084022
13821.1100012307
9372.45500694122
9804.26998853637
12669.8399956669
12503.7500042606
12071.5800112925
12259.6300069839
12965.7599996822
12525.7750137701
10923.0400026934
12195.2350043841
13010.6299972013
11411.3700012639
12309.5049997787
10124.4200098347
14676.8350072613
10310.5700010543
11163.0800020867
11138.1250108088
12249.4700056878
12783.7700022315
12474.9250026061
12248.9600108373
11223.8849965286
12003.5950022456
12111.4900000995
15944.6200024104
7959.24500080175
11266.2499991725
11923.949995331
11455.9149985951
9333.04000476096
10614.1049988107
11768.5550010344
12688.5500006324
13696.5550046477
8557.97499895259
9850.30500348657
9367.33999664476
11419.0549949566
12572.2100103478
11701.0500013921
10266.8549930062
10927.2849825461
9550.38999714144
11605.5950016514
11751.1400146466
14913.8550035666
9901.80500231218
10868.7149967356
12598.7650001019
12086.7450009626
11195.1899907752
12383.069994502
14320.8250061451
14543.1849925919
12414.765010851
14040.5699913995
11820.0100023092
12381.3399884114
14261.4599954488
12226.0999939104
14942.6849945784
11705.9250036301
13270.309996465
9928.74499575532
11038.4850093988
10476.2249972711
9734.62500185426
10895.4399994623
12264.2100044354
14111.7949871649
10999.989993271
12403.3549972596
13942.4949981286
11121.1899997974
10163.6399965091
12222.2500087505
10220.1050024105
12696.6749892855
10432.0400047124
12512.2049965931
11136.1849984434
9793.97999762482
12764.2100014978
14471.7799954698
9913.99500041886
13025.4149882337
10019.1099971761
14611.2500011725
10177.8449976649
12238.2000056664
10958.9550016839
15430.6150074418
11245.9250040464
13045.3050056963
10799.4600018775
11114.7450008686
10535.6699948472
10243.2300019693
10762.7649988513
10705.1900005171
13394.549994844
10988.8650038311
10252.9100082042
11227.1149985723
10979.4549983245
11384.3499962792
8731.58500112314
11639.2300034338
12019.8499990464
12061.454993275
11866.5999977698
7571.57500948571
12632.7649978078
10883.264997168
13068.5600008094
11062.2300026694
12046.2300059546
9074.80499195261
13562.1299980581
11816.4300010242
10630.2449954773
9784.53999600583
10933.764999426
10815.0249941291
14749.6200021082
10497.9200010792
11756.4349976615
10550.0699974944
11500.8399946857
9350.17000051163
11363.6299961105
12364.92001236
11564.7799870165
10784.3150010069
11750.205005612
13155.2450025259
12270.3900000302
12958.6749927923
10942.0049994895
14389.6300108216
10044.7350012702
10686.025002722
10379.0699998583
10381.9049935564
10254.6350001851
10562.2600048743
11926.4099977934
11069.6449913809
14569.1399998341
11019.4149939455
10875.5049911439
9661.06500094885
13166.3150092675
8945.44500930142
12600.354996726
13971.4149955222
10565.9800012138
13858.5799918699
13493.1799942525
9138.9050045656
10108.8000153495
12034.1600007527
10357.1000109595
12977.1700042062
13448.2999965893
9398.46500789188
13565.4899978912
13008.1949972714
11745.2100029434
9545.86000646069
10029.2399880788
10764.194999086
14149.2350011874
8594.97999791265
9089.36000740156
10757.0500030954
8162.24999475386
12696.7599987134
11686.5199914145
11075.1599949349
12867.2050050134
12980.6200020059
11688.3700089948
9398.92000151705
10846.610003229
12905.2500115798
11332.979997781
11675.8349866532
12615.0499963234
9945.53499065095
10351.4899883386
12242.69500638
15569.6050019762
11783.5749929301
12734.2750015057
11709.2800022669
11358.1499919544
12283.2549964125
10627.2799940634
10645.3350018943
12099.0550049107
12150.3099869413
10559.5799948713
12655.0549907933
11236.4149926594
12126.3400013973
11651.3449990882
14006.1850041371
12398.8650071407
12698.3950007934
10366.3949873792
12600.1850032292
13662.8250107993
10804.0300136763
12303.7299862467
10111.1549775582
9077.52999392245
11714.4050135072
11679.2950009434
12078.3100057999
10592.5149907819
12038.8899962604
11731.1400023429
9435.14999215561
12059.8799897283
11874.3549920782
10759.9499986906
15587.2600089497
10607.2900095279
14324.7800023854
14900.7149947155
9248.45000265748
11851.2500092431
12374.1449927683
11063.4549983914
9482.10000609676
10837.0149944595
8520.97499915631
13607.9999951567
13006.6850003626
12196.9999965825
9726.51500252192
11244.0699954811
11867.3799971384
11712.9450037117
11374.4650117385
12813.9950043677
13379.780011287
11285.2300008931
7618.979999559
11147.1900080312
10074.2800075561
12137.7450097692
8490.12500175822
10915.5049977463
12977.6449965439
12122.3449955361
10464.3649965825
12773.6750032218
11594.57500252
13789.060000513
10134.7850069773
12333.9100040668
11125.3399995661
12080.1049927252
13847.5649932737
11615.9649995039
12927.3350045902
11473.6749992805
12600.9049986936
11028.1650001686
11028.0250103679
11458.1700048987
13642.070011301
10912.154996481
11956.3999968607
10223.0199984249
12265.3099916978
10687.4499930497
10576.1300017904
11996.2949963314
13537.1649952973
13750.5449966392
12835.2749996687
11191.8249985329
12268.6699959915
10740.0699948508
13361.8350011883
12715.6599991309
8594.81498328084
10954.2850009233
12269.9800012088
11878.7100023751
12227.0850044275
11987.205004984
13069.6899978428
9857.34501302312
12977.7749856159
11027.9200070113
15168.4750069655
13888.9649891225
12559.5200003423
10831.3849977446
11389.9199929358
10885.5149987761
10705.5750008124
15115.6349999298
8755.52500287141
12756.2800081769
10163.8850060509
9997.61000497313
11447.8499910939
12171.0550020377
10713.8400060156
10540.5350035164
11592.3649970499
9742.27499832679
11390.3500012131
10108.4800021767
12945.8400025927
13083.3050016882
11510.4299884648
11299.665004791
9191.70499898109
10953.7950004069
12914.8199984983
8395.90999983903
9282.42000138899
12387.3599942746
13636.0349958946
13750.2749970684
10754.9349973593
10737.3449958502
11492.9599935878
13854.8299996905
12577.6649922209
8840.59499883419
11667.0700055198
11135.9899994005
10627.3649936402
11013.3049976977
12095.4899985418
10790.9899817682
11155.950005631
10012.9649951825
12415.1049980526
13803.5000004773
11674.6149939909
12064.0600006017
12570.6099934343
11220.8400002547
12989.075002941
10245.8899900736
10285.9949996941
11164.7600090586
11925.9249940244
11609.2199957273
11142.8399982005
11257.4300003909
13460.27000138
14885.1849841197
11576.9199970893
11302.5799995183
12314.834980077
10939.7249989826
13873.4099992821
10261.3400107243
11901.3649915559
12510.4550032297
12050.830002063
11203.5450153071
10422.665001058
10965.9699981974
10882.0199979101
13569.7749903919
9796.72000004363
12363.8599919882
13397.1599965096
10967.7349936257
10076.0400077445
13492.7699998235
12061.1699957163
12052.7850022395
12454.0049990831
10027.3950065644
14293.5500123401
11178.2000080477
12424.6350019893
12890.8950117207
9032.57500024
12224.0200034827
10612.6400074174
12391.2550054077
14936.4500038957
7213.14500515535
10690.7449998111
12273.5350031015
11390.5750006184
12985.2099997983
13095.2449851828
12344.3450006228
12105.9149984843
12701.8699929575
9837.05499742134
10664.675009368
11795.800005056
16390.4949997969
11033.295004338
10514.7049990249
11109.410008071
12531.5950001793
12383.9899960391
14080.1349922308
13425.1050000093
9824.740000616
13741.1799939151
13449.4849959475
12633.3599960514
10254.1749955609
12251.6699925596
9722.56499884953
9704.40499995323
11786.9150003982
11480.6750000218
11025.7750066454
9724.63499685307
9422.56499607512
11746.4449984781
11175.6300058877
10747.2349955169
9710.22999537969
14695.0849996164
11188.0899941046
8595.63001028437
12634.6699963044
11084.5999911588
12525.1350084869
8608.2149948955
14832.9950007712
12663.5949976416
10013.7599997902
9173.47999776667
13728.5649957065
12000.690009499
12966.3700057906
13142.9550067382
16356.6500035158
11390.8800000809
10689.055001264
10264.7450074884
15161.7849901393
13245.8150064892
10444.8799901791
13081.0950002843
11324.0049927023
12531.8299931229
12864.8549939594
11923.9049941185
11070.9100096244
15275.2349900826
11269.2449964441
12827.1149904383
14610.5350066367
13847.5749988486
11242.9399980847
11040.4450037805
12769.3000011297
11967.2100057174
11875.8999909796
10683.1250032692
10373.2899934473
11217.4700038335
12591.9249925615
10907.3850058094
9559.76000736549
11168.1900055371
10563.5050005484
10908.5350080018
13362.1049974174
11207.1300059324
12097.7800036739
13154.1499989568
10798.6649958724
13028.4700046154
8938.80500026373
13459.2850131704
10740.0849997545
11641.2349947125
8924.54999473051
9989.1900038512
9806.82999502565
11176.4000000875
9914.88999859802
10487.8849996127
14712.5200055121
14774.6750091898
10898.5550094933
12716.2549880962
10493.3549988107
12895.0400006606
15459.8499929167
14312.0850075558
11019.6450008117
11105.7949927356
12229.7799975676
9715.93500599125
12739.7450019559
10489.6199953815
11025.5199996131
11301.9900101717
12045.9450082283
10691.275000073
12444.1550079705
9009.80999685964
12602.8249978246
8530.03499449417
9763.75999870035
13535.9400152676
14133.2900013472
12027.49500231
11287.6050016371
11611.9249942799
10493.7049989512
10829.1850028941
12426.9800067759
10904.7000116534
11466.7200065288
10148.4250001325
13293.6949991685
13415.045005803
8185.61500512739
11417.2049930863
12471.0099984854
12188.5049942689
14702.230008821
10880.4900120525
14359.7949978539
9062.4599986251
10096.8999930765
11312.5699952892
11506.1799953771
12084.8350026072
10994.1400048553
13384.2599904332
11186.2400067989
10703.420003263
11896.9050084315
13652.7550043697
11274.3299897527
10139.6699889323
11631.5249978967
13894.2549958672
11783.5749967117
12246.6900103864
10681.2400031204
11256.4249958622
11457.1050023399
9765.68500109995
14290.6550050518
10019.5899962133
12255.2600082853
12788.4750035325
10750.810002544
13746.0650072167
8982.45500048995
11374.9400134934
10374.7200063257
9306.70999767695
10283.1150008342
13429.5950060189
9968.90999911772
13902.6050014757
13536.774990721
13729.9500096211
11049.9900059132
13126.3549997637
10744.6150094938
14207.315000633
11900.0300032466
13065.9950010269
12587.7250156592
12691.7550016253
11629.0049911025
15336.2200021319
13520.7249962813
9468.70500529022
11682.0949912006
9791.1899983543
13842.1499923766
10149.340007117
11134.5699983966
10753.1350090429
11640.6400010682
10719.9500070921
10180.1899955266
12768.0800025831
11918.154998516
11367.7250075105
11692.6250008822
14787.3000011235
11225.4150056774
13347.4999956689
9298.85500360094
11452.5250016958
15775.6599963652
11182.9800032048
12138.0600093775
13039.4399937589
13483.5199970221
10779.2899953758
10900.445000493
8730.1699979417
11887.3449957559
16261.3199975986
9804.95999972802
8990.66999754729
12592.3150102675
15779.9099969552
12722.2150029249
11051.2049987486
11256.8450019361
11422.8499980948
10925.0700088614
13189.1399953839
11936.6999957401
11230.9100128477
12567.0649889354
10479.7349836265
10987.5349935767
9803.73001147481
9671.33999953209
9537.30000383448
9129.17499590677
11249.8999863979
13498.0499990983
13427.9450030569
10311.6450055642
13326.7000004686
10748.9149988784
15555.2699993504
13488.4749935359
12022.5499996427
11176.440005192
10563.2550003084
11497.7500034639
11154.545001142
12297.8750012303
11728.23500643
14761.7399811847
10144.4450060718
13290.7100049476
12975.674996882
12409.7600019546
12047.9650003954
14416.2350017359
9953.85000185505
8688.57500204392
11522.7300045671
12162.7100006938
10726.8149933312
10385.435003113
13940.2149882861
11418.9799926076
12166.2900064846
14630.4950067084
12160.6300060292
12466.6850135082
10893.1850041896
11452.6600064877
12441.7100007236
13894.9550052779
9465.13500240841
11874.5950118452
12506.0500008333
10501.9549932112
11740.7999869133
13325.8150021415
10614.7350075562
12126.2799932894
9660.26500523341
10974.0500022899
11742.0000069235
13647.8449951333
10528.5899942936
12999.6799879246
12065.3800037885
12548.7700073207
12094.6100040476
13036.9550075082
10869.1250043559
12579.504981905
11100.2600140781
10292.1249957155
9121.05999455391
9439.62999531487
11106.7049978371
10204.7200029003
13860.0200093463
11238.3799980963
12434.1199999219
8088.36500902008
11610.955005582
13921.1949984506
12226.7699987541
12499.0050064207
13706.9499957485
11085.650015356
13117.1999991238
11690.7999987232
12055.4899944445
11267.9749990315
11036.5250010965
13169.200002857
12741.5399977732
9271.85999259423
11293.0750026866
10821.0100040323
10108.2850055741
11524.6650046874
10305.2499983436
13342.4649906964
11164.5749973506
8620.25499583664
11374.7949913121
10397.2000014924
10290.3450052781
12233.5950011173
15165.5449936558
9730.56499589985
12356.619996465
10839.6049933551
10736.7399962335
12406.2300097514
10969.9350012331
8702.22498739511
12433.79001127
10954.4449982382
10664.060000537
9898.36499488459
9470.79999575124
11801.0500004827
12909.8600030569
10532.1050008461
11327.1200037281
12494.2550031008
11281.7600062722
10329.5400064783
13196.2850021049
12651.3299957855
11331.9949915238
7929.65999290335
11508.9249931293
12921.9949968406
12610.12499779
13458.4400009686
11053.4199907314
9383.87999689858
10615.7949924236
14463.0099865599
8656.9900045488
11805.4499945765
10470.5449954751
11028.4050139404
11269.6549895684
11316.514991781
13214.2249999442
11402.7749985061
12556.6050013877
10601.2499994553
9437.50999858556
10813.7000059886
15399.5649984214
13611.3850001009
10819.7750021608
12223.9700005403
12628.2300018305
11876.5500012904
12494.9600057973
13979.4800069015
9661.24500549119
11805.1999920756
10122.9949882317
10855.6649916535
9550.77000702824
10332.2299888814
8739.5300019111
9392.90000240353
11485.209999636
10829.2200042144
10107.4199919679
11410.2700016518
12135.6699961597
12784.8350077055
8627.16501238011
11585.4149934035
11812.3299944989
11834.2199954554
13265.2499993434
12621.6799968375
12139.0649964856
12895.5550015308
8254.66999319894
9091.16001252364
12597.6099954564
13391.4950035163
10347.9099968298
10578.0199825143
10491.1049933955
11961.6899973673
10006.2650008919
12677.785010031
11018.1499972595
10761.4999919457
13567.0899965195
10327.5800000702
10400.745006708
10697.6499965233
12380.5250072925
10970.2299980663
14025.9949988245
9726.00499771372
15601.4299960779
8276.6399958675
14127.9599931834
12567.2250066432
12043.554997867
10547.3100040969
10895.5900031279
10358.3499997156
13818.8650043849
11338.385004462
10120.0449956318
10826.6050057909
12610.4549969742
10690.5450125464
11705.810003629
13093.5700003877
10972.0749978814
10351.9649884151
11273.1499963142
10496.4450051044
12314.0850013546
9733.54999793973
10132.9349954526
7796.42500879988
9569.21499293763
11199.2249999559
14491.1300026737
13361.4250061566
14155.9849897856
10184.5299925259
10282.1249853314
10710.9349889914
12541.6749988603
8253.80500871042
12342.025012196
9506.86499776691
11976.2749968446
12231.0999925626
11797.6449943113
12795.3349991129
11055.8699972508
9876.31999243924
10147.6799974957
10068.0550027111
10705.6199962946
10718.5599956941
10197.4350011086
11117.1599959275
12100.2299992954
10549.0550017597
14622.4700067567
11680.4350008778
11955.3100031177
11546.0400141692
12382.9099943889
9483.80499033118
12881.3850074122
11299.4349922491
12760.1850032415
11025.0550025135
8908.35001386661
12621.0450090168
12206.8449995216
11560.5249935156
13364.4149934235
12194.1800025229
11945.3050026417
11959.1499980818
9934.26499689976
12397.3150045323
10988.5949951969
10132.5549958226
14659.9299985297
13348.9700062056
14666.6449950105
11140.4500021343
10084.2499969792
12328.9550039778
15833.8500052495
10601.8500076474
13076.760002695
13472.4150018253
10783.080002537
13328.0349909314
14553.6749983465
10650.5700050429
11391.5599929151
11924.1849983986
10647.7350027307
11898.2449983198
13045.9349952862
12913.2749991827
12258.159995174
12082.6849974161
10492.8850021111
12182.6400038216
10687.97499571
7780.32999892253
8302.60000050534
13943.8849973028
12907.0599931637
12305.2899997439
12046.8449965339
9280.40000390407
12166.7699984622
9431.87499953294
14032.4400010142
12152.5950082415
13651.9600012959
11597.1099979179
11645.8550022146
12250.5800134582
14785.4599947019
14644.3049936665
12116.2149981252
14702.0149977034
10831.9550067764
10871.8400002592
9966.55999676464
11258.2399941897
11987.9099970849
13284.8050032705
11413.4250057683
11960.3800019427
8581.95999452099
9719.15000469889
10091.6850096728
12382.9850046225
9010.57500995602
12305.6750010569
12800.8949987951
13536.3350084531
10859.2900057179
11528.7449978637
12296.9849912766
12100.9999944796
11123.4499965583
11599.9449902412
9777.49000423402
11896.9049974158
10828.5149906026
11729.3199935274
9905.84499954619
11377.0549955107
14362.4950053468
11575.6500111511
12153.6450038115
10208.4849984907
10504.1249981234
11203.9400014183
9829.59999522194
10872.6400020029
10864.1050025892
13022.3700037645
12586.525011822
11205.4149984391
9548.94500201056
13651.0550068333
9724.39999671408
9549.2349896254
13352.9350006599
10730.9000084084
11794.3000038075
10652.0350038195
11712.4999991371
12738.5899925763
10744.3150037772
12407.5499917587
10643.9850024544
14655.7449956392
11944.9850066649
11623.7750009387
8584.6950024541
11080.7799919588
12647.3100080048
10952.1099988504
11762.8150000054
11435.675000857
10236.5750032037
13069.0049997163
11924.0000062538
12810.855007546
10365.1450001094
12300.7199966147
11485.8799980329
11524.3099998841
11089.8349945033
12123.3849913992
10836.0549895903
11482.2299956097
11940.7749908565
10921.1399955985
11113.810007344
12098.2099915557
14002.2600026932
13103.1900041323
13150.5049924231
10298.2749949666
11144.1699992325
12320.5750036419
12413.3850095996
11673.7849981985
12826.4150022747
9238.23500068905
10218.8800089452
9791.93999364832
12192.9350076704
12685.3099934272
10587.2249981456
12745.379998008
10231.7099970756
10026.4400025785
13439.1850029621
10781.3550037621
11862.7300017233
13786.390005629
15133.0350114803
10217.2250027574
11513.4250025109
11792.7000009097
11742.8300072421
10115.5550016835
13011.4849972678
13081.7050050963
13333.2499955306
10125.0199979162
9243.76499700593
11019.36499641
15142.9499994968
11981.0549984514
11724.2950064149
14437.2850033622
11027.7050082644
8354.26500081178
11304.6450044703
10924.9500055192
11080.1600007096
14406.6600066423
9828.05999315949
11854.0299964745
10802.2450050068
8933.33499900752
13277.5000038216
10023.6999967517
9886.9800045155
15206.0150044337
12433.3700232417
12365.199995917
10261.7000017853
12045.7299798867
13319.914997489
13435.8100118833
11237.0449971235
9308.10500788782
9627.0149988574
12407.8400015966
12702.0250056037
12485.3750002754
10541.4750029789
12049.9750071217
11139.3249942353
9565.74499699858
12188.1600059804
12704.3200066616
10049.4450078318
13773.0050149122
10398.9399860676
13008.4949992357
10277.3649985802
13120.4149806206
12781.7600034754
12182.6499930611
11507.6949996531
9486.53999171359
12747.1600000755
9706.28499951959
12732.8849999744
10576.5700006763
10325.6799996982
9851.36000615847
12116.7799971815
11386.3549893398
11567.8649968883
8885.86999286048
12148.0600040285
12382.4399972148
10853.2250146233
7605.27499999222
12463.2550012725
8410.05501564819
10698.3549941853
10186.0449998662
9979.08999654721
9619.15999971109
10537.3300024862
11753.8100060355
12542.4700068112
11203.5349964891
9112.41498970089
13408.5000004363
12167.8999977494
13604.2099930057
10781.1150011583
12597.7700031549
12531.9999985686
12622.7399987333
11177.4950042213
11089.6949974275
11333.5550018984
9728.92498996388
12698.0200049225
10063.8900034374
9099.23500439798
14530.4699980237
11015.3899913039
12180.1949956632
11895.3949964652
12518.4549976001
12513.9900050364
10661.3049934534
11151.9149960771
12005.9399964386
11713.3350063688
10524.6299922436
10747.1450002557
13094.7950097484
11237.9499964729
12816.6549954959
10786.7049853576
14506.2899897825
12414.9799953495
11928.0849984777
12739.2150100935
10752.9149998067
11112.3750043395
12029.3600015154
14578.7299982607
10741.6199943605
9609.2300043311
13111.8900022
14354.499989761
10953.75499531
13078.5999956131
12540.3699990048
11982.1500072826
11457.8099942864
9868.16000598285
10507.2199998219
12346.7749985545
9263.56499754824
10077.695004153
12326.5050005689
13102.3700200524
11542.4950007228
14279.6400033945
10752.4950041608
14173.5600020143
9886.86999728077
9102.91499692993
11589.7999965311
12751.109989794
12265.1700091311
8729.07999773696
11131.1699905954
11410.0299978293
11260.8700108251
13134.7899956345
13542.1049904424
8888.54500164022
11457.8450016064
12411.6899940709
11918.2850002833
11950.60499783
11788.0149995445
8783.66000319365
10992.8949810392
12771.4100011429
11553.9350023018
9289.42500535212
12944.2550074433
13511.4799976386
11170.0900029931
10535.1400071438
10313.8450067672
12702.0549928986
11879.5550001006
13359.6650036611
13423.4599840413
11059.9950013119
12439.4249984752
12204.5949928169
9307.02498892229
13937.8150069452
11395.6250018268
12898.0799945374
10076.4350042874
12426.6300041312
9897.05999376439
12860.8799952866
12398.2700028
10805.9650122179
10740.5650008891
10640.7650036936
11567.3400018513
12393.2350025492
14224.7849967834
13507.8699975039
10353.9750067613
10759.8949985867
12975.4800035087
12972.4699938197
12068.8500029276
11253.2100115687
12710.1399943857
11526.024998765
12362.7450116919
10911.4600035879
10572.2450088293
11985.350005157
12182.8950032399
14332.6000038022
8581.52499343362
9860.69000393711
11355.1099982839
16085.0550039702
11525.4400014869
10860.7249915772
13556.5050081841
9530.05999427242
12194.9400062566
9717.22000320372
13242.4999957485
16722.9649910196
11255.3349886604
16264.2849957248
13060.3500049855
12883.9199987687
12105.8299965761
13729.7349954983
13157.0800035024
13990.8500127234
12205.8800117522
12971.0899917889
7645.90499674063
11354.3350092734
12216.1849993719
10957.3000032969
9888.41499375948
10937.6849988261
12155.3650028505
10897.7699971331
11493.1100049363
9814.83000356751
10059.869997547
12175.6999946525
9684.17500098748
12021.6649847149
12296.7800059132
10481.3000039905
11610.3499957572
13730.5799990557
8650.5349932278
9361.08000114968
9939.28000376374
12432.4050041148
7259.15000008134
12409.3099968016
11740.5799969131
11377.1249956551
10130.1699936343
12510.2450004875
12118.8399917859
11406.3799969479
11175.2100147083
10662.8299967595
9919.999990148
12417.1800046483
8724.78500442329
12278.9749992943
15059.6899993713
6602.69999893988
15163.7250041906
10736.8899976159
13538.5299890575
9964.50499927416
10516.7649960513
11311.7399980669
11172.1699999468
8862.45500032301
9504.91500392556
9182.72999977833
13201.1949940618
14932.1399980346
11677.084992839
8402.5650005443
12628.5199847333
10816.9200008772
10646.890009131
9904.63499433309
11612.1950065829
11325.795002366
11848.5199993654
11952.2000012647
9722.38500474161
15300.54499298
12874.3750020624
9557.63000380853
12980.849995214
9802.80001022003
11695.6600089059
9558.29499466345
10484.6600095651
11603.2550006625
11761.5149978455
10952.8850085442
10049.1949973321
12761.1299976739
10706.5299926596
12980.0049943137
8613.7450059047
12119.295003998
15453.0499976836
16746.8849902335
10622.474996713
9564.59998961096
12238.9599916772
10990.9649990988
11794.6499910762
11595.9850002552
11896.4100047508
13700.5850047526
13684.7850014307
12020.4299891805
14269.9599959841
12328.3249991089
9974.88000300154
11212.8200041228
11288.5150011313
10310.9249876617
7491.25500134612
11899.1249926686
9758.95500947395
13395.1550005022
10547.9549902314
12267.1800025112
9064.49499384174
14580.6099793215
13044.6200020686
11238.4899979504
13072.149996886
10955.369995378
10244.5849928868
13420.0350010591
10385.7399884973
11981.8299947488
14788.0400057854
12613.3099971768
12639.6549899275
10812.5000074832
11506.8099870719
14270.7850075224
11785.2400033845
9812.5600048881
10830.7499918221
13539.159997331
13122.8800067119
10179.7399957534
12256.594990283
10854.1250064978
13581.8099968948
11263.5000049411
14255.095003556
9203.32499394007
14151.1050035667
10707.2800031453
9222.14499017037
11162.2649990683
13386.50000395
10623.4500032743
12346.1799987101
9718.61500475113
10070.3850050105
12753.1299949719
11981.0050072477
11035.6400054744
13526.1499989019
9156.8199917858
14086.9050106098
12034.3099949468
12115.2699977614
8652.5600037796
12798.590000572
11512.5000023209
14217.9799896772
11574.255002216
11236.1350032927
13787.0249967035
12457.3900021994
12150.6950018702
9418.09500033641
12269.969993466
15470.534998198
13822.4249967555
9197.99499359913
10935.2750042332
12678.429997609
12235.4849945079
12802.434992999
10391.1100033186
8875.75499182008
11950.6699979375
9694.34500072896
13301.7950039771
14977.0800198561
9695.33998680022
13310.9049941506
14276.3550003682
10186.835008394
11387.230004733
10764.2549971156
10921.7500069696
10936.4350020108
9542.13499951654
11729.1600066831
11760.8350014665
11772.2900005733
10539.4800039603
11659.115002763
12738.5350018698
11440.7149956464
12095.3899968676
11755.6599975601
10667.1499973605
9665.42499955354
11172.6950039249
9895.63499661349
12345.3649989143
10913.0200031288
7810.80499971658
12066.8999976021
11349.0799990785
11102.9749980629
14551.4349957793
14656.74500411
12579.5400020251
9108.19500839338
12001.450006725
11330.5050006484
12245.6800047829
12545.844996408
11931.8250107197
9721.94499662356
12334.0550015988
9930.99999745958
11737.0500044522
12141.4100055126
10168.1650019242
12055.0400058934
10828.3400042031
12032.1649930684
12150.1449939613
12705.3149893703
10880.8899899088
13410.9549938302
14362.0449968744
10524.3750023609
9644.16500369867
12681.4399987836
14124.7800047277
11664.3350006728
13528.1049934166
10973.4700085095
10053.1700043194
9003.06000476881
10873.5799991519
9988.94499852322
9833.96499204676
13138.4949995831
10162.5099989013
10231.6449953418
12178.7099949233
10432.8150016849
11657.9249863519
12740.8599993689
12432.0899964247
11232.9950005051
16167.5550021273
9446.06999852322
10567.8849989865
9707.65500413638
12115.9799977848
11955.4149960512
8232.85499646328
12503.1350053854
11662.7700088597
13866.6700056512
12866.5199901352
10741.6200053021
11842.1900029932
13875.0899935924
12574.2499862008
10597.6799986772
10157.649996846
10980.8799998329
9827.46499817353
8895.07500295155
12751.915007752
11912.9150021682
9277.65499723866
11727.8100076055
11691.8850095067
10837.3699918385
11521.6650015935
10396.9049954233
10422.3550033248
9762.4000043897
10340.0249935053
13132.2650008895
14166.3600054593
13013.9449990158
8897.96999874525
9228.06499678173
9990.43500663666
15040.0900085075
11835.5800059668
10625.3400021507
9752.82500644471
11826.8949979455
11026.3899997461
13741.1050023641
15654.0700018974
9030.1850076355
10454.5399983065
12476.890004896
9162.3899954157
11179.7500074641
11653.6850090157
9861.06999582052
13493.8650037779
10496.1399976108
9947.28000015207
9511.97999219544
12565.2849975356
11028.0999925435
12936.9850002725
11437.489996186
9205.34999105323
10933.5250015301
10642.6199991187
12464.5250009978
14366.1150004218
11327.384995698
11474.3999982011
10343.315000883
16519.5150155385
10004.8150018053
11838.1150117461
8825.43999522377
9674.27001002338
12151.494997968
10308.2199980542
10640.8950019617
13879.279995784
11091.7350066011
11795.9499974069
11049.6200023006
9845.95000032312
14623.354999417
14860.9750108696
9542.74499733886
11201.8600049716
12654.8199979607
9598.53500185534
10996.2499895958
12718.4100009967
12985.4149865978
11203.6149998645
8603.26500153774
10449.9249904616
13675.6600005811
12130.6050219876
15465.5000076033
11679.7149930622
13368.0950217397
10490.9199946927
12000.074998864
9723.87499742955
12294.3300045258
13886.0950042848
14068.1349986661
15624.295001009
11268.6900035697
9818.19499614649
11800.5150019042
11068.2500025807
13445.1549923243
12817.2599965087
10101.7949986917
12426.5300095086
14298.8400004194
11484.0450055781
12082.9050091109
10020.3550121366
12575.7650011276
10476.0299974629
13599.3000010964
10427.3649984186
13289.4749977393
12064.1500077494
9093.2700015172
12052.2950022179
11887.7299972689
9460.28000188991
10804.4850105162
9598.86000049952
11509.5550034996
12354.2549991263
8294.70999509189
12904.1500065365
13572.3799966178
11457.6300040386
12058.6749989804
13909.2250008862
14083.5299959681
13427.8250094644
10413.4150004392
11966.3350116379
11895.4800107395
11959.7350048674
9949.83500538114
11398.5199896591
11589.3350035333
10402.5600042532
7334.81500379974
13036.6649987596
10058.4199981475
8792.18001348712
11590.8150001979
9664.12501131301
12550.4100101095
13253.6550002825
12827.2999965118
10142.70999387
12930.43999742
8322.34999872418
13680.5549907422
11411.2549983659
12309.5749987636
11571.4750074297
12482.1099981759
12127.3650040217
11250.5499880781
11785.6199959205
10738.7899990827
11451.4849945679
11918.0550056971
11809.8249994125
10150.6149982404
14831.1049999094
9884.61000439338
11896.1699973815
13182.8050111318
9927.24501017481
11274.6100034969
12145.9049988694
13516.680002253
11770.0199964842
12527.5699952752
10329.3400024502
9571.92499841284
13347.8400025424
16408.8050028756
14217.6899983319
10267.4250019041
9605.29998788983
9107.44999684021
12425.1600002032
10348.2399950763
12051.9149794846
12973.9349929573
14081.4750046771
14542.134998674
13820.9749946893
11638.3899946397
11960.8699999956
11396.7699979623
9916.15500232391
12088.9299865856
14456.3349898183
12536.0850030277
11010.9099997534
10694.734997507
10297.299997706
9802.41500676004
9964.39000154333
10801.5249962052
12995.7299990354
11771.4399995393
9481.40500243171
9850.95999458898
11251.7549997317
11757.3499937132
11854.1000072486
12519.2349895234
11706.3250027839
13400.3249931256
9527.63500771672
9350.32500162697
8914.51500410726
11581.3749939525
11986.6550101838
10179.6249908642
8104.54999554018
13023.7450021699
11986.5099996737
12127.9999969491
13929.5150086046
15518.0050057641
11979.9850015491
11802.0299977809
10748.7499999264
11615.0900087813
9601.75999644725
11901.164998319
10853.8299975642
8933.57500396203
11202.1350045232
9212.99999952188
9092.72499987902
12216.6899997944
12126.4100040587
10750.2500090003
12603.7600097125
9757.83498974331
12443.0750057548
11023.354992494
9295.90999354661
11635.4450003379
11695.45499615
12619.1099998495
13633.9750093091
10865.4400009299
10259.2999968054
10623.7700015183
12179.7199955648
11937.6100010928
12478.9749963153
12373.1700039506
11668.3949961475
11081.339990325
13249.024998091
9856.8399955635
7581.60000219801
10324.3549997766
15826.9099974332
11283.85498647
9337.85000392655
12753.1049971748
13320.7649940152
8740.01499506179
10621.3200053276
9782.87499597017
10952.6550010855
13451.8950044891
11249.9299953394
12861.8999837227
7961.88999185897
10290.390003128
9602.62999518448
12071.4100026446
12092.1849936843
10224.7449990138
13175.8400018029
10415.2299994805
10791.0500065461
12260.4999994054
12205.8649957925
11583.9400014682
12800.0949908281
12587.785001662
10326.8149939971
11236.2499825158
12186.5949980783
10694.5000030305
12296.0150100878
11692.8099985425
15021.479986412
12033.7099956723
10578.6500047077
12667.4149980752
13183.2899965465
12828.4549992598
14339.5949980519
14023.8099953528
15031.7599897368
11099.0449888716
13805.5349970413
13227.2149938024
11160.1500087585
8577.80000042543
11118.8900008276
12282.0699953951
9673.13500013575
10637.9599960888
11984.3299831878
12265.135004406
12686.5750004575
10189.3250071346
11388.730005017
13634.0150040602
12325.249994582
11400.0199965646
12545.2949980511
12687.1349934177
10630.1200012884
10738.0849867347
8787.27500670782
8833.38999838103
9179.74498986779
11565.4749938771
11428.4849980646
11927.5799997468
13436.7700007021
10788.5500049382
12852.9249896961
13648.1400136501
10583.7650049122
11434.2400034625
12025.5650076699
11606.1099942063
11826.2450098349
14705.2950013205
13269.0799934985
12444.319992194
8406.37499583885
8999.03001597908
13953.2149971845
11571.5200045137
9608.62999984901
10997.8100017431
11782.0000080517
11795.6650006301
13325.1900071152
11082.0299957404
10259.505004026
11697.1249991002
8964.90000380902
11169.6750022825
14574.4450039361
11364.8600014392
10494.9399969201
10280.4599988218
13598.315000353
10320.2699963283
10326.2850000185
11651.480004634
13039.2150110789
12823.5250069263
10435.6599952611
10800.5349977454
13021.3850079787
11675.3900022065
14035.4600023143
10020.6249905
12073.0800024047
11091.5249986332
12702.1499991182
10137.4349999661
11479.9700029677
9351.96000472619
11380.9549967677
12299.2850000327
10797.9300001543
10831.4300063811
13612.8699997198
12380.5599915327
13236.6000003222
10034.0899962094
9288.45998801826
11355.6349995243
13393.475002968
15017.2899864451
11843.0100103365
9234.57999117859
11964.6100052129
11383.729993064
9148.52999507869
11979.5599984248
11008.2049981253
10960.22999791
9844.54499580385
9021.38000511285
12996.6999865572
11463.58499364
12762.6099977312
11555.2599946428
9819.44000473991
9671.99999512639
11152.8149994398
7705.60499607073
10875.6550067886
9221.82501397142
10841.8250070896
11536.4150110295
13126.1050015123
13888.4650030332
11490.6900003469
14736.6499981945
14059.7550010756
14186.35000504
11889.7149968201
8711.2500028233
11152.8249979937
14331.1950026602
10447.7150066609
9307.14999823924
10933.68000047
11340.1699961295
11622.4549931164
9430.2300121435
10823.2500015544
12326.7200068382
13316.8949956845
13493.1100023035
10787.77499966
14761.6000080787
11115.8200063524
11995.9050040774
11124.9300023816
10767.9650026206
13770.1950059272
10463.8949918812
13140.0299978005
12451.0699989854
11231.4350132942
13363.8600044218
10615.3099872869
10818.6549951695
12053.7599945227
15092.9249986596
12996.8899914034
12246.3999888475
10825.4749999922
10251.8699971305
9768.8300067177
12103.0249990346
11207.8650042537
10251.1000017002
13352.0949854059
12803.9300038323
9334.78500976623
12503.5349959065
10319.4849963016
10137.7299911517
13207.7749991668
10212.3350006789
10076.6299841031
12155.169996967
11582.5199923415
12966.825005834
11564.9849971193
13545.014992239
11815.5549983434
6837.18499668094
8751.57000641339
11440.8799993363
13930.10500383
9284.07000245928
12074.2050060781
13322.9200050251
13578.3500065175
12798.2600003569
11248.1600094587
11036.5599929029
11941.9749973346
11426.6349961865
14337.6199997312
11264.4149927525
10211.4549956829
9494.26499965321
14631.2049991228
9580.62500037532
11347.1799932498
12675.4849992304
11258.5450043827
7642.94999586046
9405.18499881402
10829.7550045424
12386.9100055094
13802.9600007555
12475.449993843
10643.6299975622
10313.7199984035
11444.3900078523
12294.130005382
10186.6499979859
10934.0249960083
9250.92998886015
13299.7999992422
10863.4199835209
10586.0449918164
14128.3400087636
9613.70000525686
13823.3900002841
11897.0949955145
10404.2750062543
12007.7399998417
10123.764999189
12063.0600022059
10008.699998898
12287.2099983739
10871.7299971506
10930.1049960093
9115.16499867244
10777.5200044988
11698.8099918934
11293.7750092223
15338.7349987795
12937.4399975603
11879.5949989754
13979.9400138641
9480.83499540389
10819.6250054883
11906.9600061933
13657.729998067
12355.5099890243
9057.28499327158
9273.73999841232
10812.7499896681
11654.0400072625
11660.5949962891
12772.6899989732
12539.4799980705
13951.3300048627
13608.799995678
9948.87000226136
14533.2999985347
12925.7249981457
13478.149998375
15423.2500022375
11044.9749999766
14133.3400081218
11770.1250019246
11483.0850036769
11764.7400013154
11008.050021803
10153.0599950075
11434.5150014851
11333.089995472
13200.0849973522
13592.2000003997
10177.299996729
12302.5449965408
12522.9100052337
15155.9900017339
11045.8300066383
14507.1699936669
11958.7649945447
7981.59000354633
11374.0900038957
13405.8500056379
13642.1650026212
8015.62999709114
12275.5350041291
7844.80498720589
14337.5150003883
11610.0500079999
13290.2100129069
10737.9400147439
13284.0949937101
10614.654995376
12983.1300022593
11542.5100141271
9437.77001005673
10430.1449956931
10309.3700035226
12112.8799813814
10982.0950035388
10887.8550042866
12207.9900057978
10141.6800024799
10316.7749957105
9845.50499414536
13292.1800017883
11128.74499728
10355.0550054382
11148.6500082963
10326.1399879287
13541.3550010286
11501.0899997074
11472.2899934612
11590.315005475
11355.1349973553
12115.6800067327
10868.2149987062
12775.4449950801
9432.87500366289
10209.0249933932
9218.32998847682
9861.08000341756
10759.0999931167
14519.5600042453
11169.9650090362
11267.7599982484
8091.10501006432
13356.1800018472
10353.1149991129
12279.0200018736
11887.6849927586
9577.36500020701
9434.82000234048
10403.6899978137
13202.7999925793
14045.7500033956
11177.52000963
12122.5049991254
9312.28499751212
9225.97000895254
14472.8400044029
11669.7349956944
9995.34500857571
10674.7599897087
11076.7850001915
8765.59998487774
13382.7149945509
15980.0350057126
11424.4949866347
9865.34500688454
14714.5750012719
11478.0400122693
12237.800006005
11075.2950076436
9413.88001223345
14987.8350022445
16874.8600023462
11662.5499957848
11038.585011929
12615.0099872949
10923.9599958919
13833.2949988367
10895.7800027225
10671.3200066867
12340.5399969253
11509.505003796
10402.2649989412
11204.3750091554
12040.5949933932
12695.0549991457
10492.9750023177
10084.2449928796
12716.2649919968
11188.2150004634
11354.3800098507
13177.7550008856
13886.7099837076
12609.3649932155
11504.2799906558
11038.249998867
11921.9149967381
9503.8900052933
9822.85500778205
11243.3800035213
12204.840008989
14522.1050033744
12087.9199948787
11412.5699995275
10612.5150064381
13622.3950031698
10880.3199874833
9152.27500012238
12372.640007915
8485.47499537189
11639.6799970231
10715.1950026033
11828.0449873311
10435.7550033547
12936.1449925053
12532.5100051407
9849.27000822022
8726.17499593343
9939.44500077609
11143.5799971297
9240.52000752205
13002.2650075397
12576.709993341
13336.4999955269
11173.2000016738
12870.6099847134
11023.0900069564
12652.1300031357
8574.26499668881
9714.49999856786
12850.2500104457
10648.8349969233
15019.235010637
16548.4999988698
9893.49500897387
10638.2700068769
13257.3400003058
9269.42499769054
10543.5549872031
12497.4400047343
10296.8000075514
12703.9099971661
9740.74500232935
12052.4700003852
10183.0299991043
10077.0999938371
10999.5499985954
13878.0799961193
9443.40500002168
14297.2700010063
10606.9350044107
13223.2449970236
9993.89500044752
12204.5499882996
8248.40000571869
13427.6899991728
11363.5599983772
12817.3799854789
9467.39499604166
12627.3649980793
11722.0050051665
10858.065000162
10841.4000011054
9631.83499868703
8992.88499172172
9147.66000288632
14250.1549908379
10857.2200032622
9514.80501415581
13475.3199978978
13167.3849973243
9818.69499719329
12885.6499795034
11356.129999277
9127.43501096964
11343.5149947929
12459.3850134721
11032.8849959165
14978.0350162876
13452.1450101389
9050.59999481705
11550.1049874717
10924.9399968919
11104.9100027292
13007.9100050186
12519.209999199
13078.3399986748
11499.1550122569
11065.344988052
9462.01499300497
12432.5399980019
10383.7499998728
11219.1099980286
12712.7800058434
13610.9599948511
11019.8899983786
12232.3000127327
13164.5450086971
12415.8350035315
12071.9049937103
12126.0199972712
9777.52500177524
8445.32000480767
10154.5200066071
9603.19999985024
10054.5399897173
14499.2400052615
10708.3950070148
10519.9500044605
11288.8699911461
11704.0050061085
12215.0900108141
12344.2550081788
11670.7350054919
9041.99000065587
12660.1599942583
13711.6949927199
11194.695003794
9287.3599942252
13086.6300011495
10745.7749996143
11494.1400070525
12824.1750035975
11587.8899928067
12622.4949948975
12309.3450068664
11831.7900000468
11889.1600009282
10941.4400010821
11870.7649971775
13481.2249926711
12693.7700052278
11148.8250013001
11307.6500033439
11853.2750057521
12408.9049939048
12326.5449977089
10464.2299967725
14202.0800028837
9640.52999734413
8438.20500395005
8974.02999659628
13385.3650060941
12612.2999947392
11426.5250095192
10035.8049958361
12384.2599875388
12371.664994413
10166.8900010051
12774.0550078442
11967.2049939637
11083.9450151525
11400.9849948455
9679.9550126968
10743.3049961696
9029.46999474242
12692.3900028478
10781.345014273
10824.0200002573
10237.6099836459
9647.62999797892
10209.2899987493
11226.0999955074
8708.95499920507
12413.8150024211
11942.6549998362
12004.8350097886
11213.9449953549
10448.4100037697
13096.9300108103
10841.3800044978
13928.7350070882
13376.9350035358
14703.3299967794
10377.0400000811
9380.27000666503
9742.52000870882
13116.024995191
9572.52500067418
11707.4850067853
14135.5599925518
10720.720001705
15034.239999
10182.9449978601
13076.8649915596
14270.940007549
10200.799995323
13116.8000022165
11001.5049969796
9760.39999004756
14476.6300043701
10394.4800023553
11263.9300080029
13345.3299990236
10895.7300096349
12091.2300031774
13431.4749906939
9376.02999912808
11822.6849849205
11966.0899921519
11601.4249864307
11809.1649898402
10943.3999908529
12634.0000000179
8577.13500672136
11992.8449961748
14966.1949932151
10932.1750015935
13707.1299782107
13317.1250054364
11021.6649890894
12127.5199938654
12097.3850009433
15438.514998273
11303.0999866026
9978.184999438
10793.7500101207
9444.80999914859
12206.714998147
11987.62000088
10385.6299946057
11882.1700027059
12009.3250031855
9527.50999773794
10733.2800147256
9889.94499929179
12163.2250023009
13792.7749999631
13516.8949951092
11098.0800070525
13954.9750002834
11470.0549987226
13205.3500025799
10993.0900040537
11128.9550039191
11788.5799984373
10211.1850013343
12292.1700055432
13133.5299968241
11065.7150019694
9677.48000037315
10733.8800083436
11790.2900054809
13563.1199977668
11019.6700101638
13033.2000066508
8320.81500743888
13912.6850005551
13119.9499996814
11012.875000962
11682.950005174
12308.4850004497
11043.6549994992
10235.6600062726
13790.6199968415
13007.1700015329
14366.1950136917
11185.1949992748
12703.8300021868
9973.75500494335
10682.8949991497
10952.0099931378
10795.174997054
12153.7449882794
11363.4650049988
11993.3900089809
10788.650007201
13576.1200053365
10227.0000044012
13105.8899905956
9987.37500378786
11438.9049952254
12886.2000034857
11894.3250013296
11839.6099977078
10453.1599935094
12823.6549990908
11261.1449989788
13336.4550066191
9208.58500343224
15008.7449928884
8241.66498979722
12951.2349843858
11781.3949947655
9459.23500538524
10505.6899953934
11029.2600009732
11927.139998971
12551.439990873
9747.34499129199
14833.8000114682
10120.550003075
14067.9199998361
13274.1899907331
12139.4099926958
11001.2099909335
12963.5600099108
13196.1900021452
11093.6699974239
12952.3249908308
10850.6750013111
9982.76000096358
11734.3049976254
13809.9150058358
10203.6750064034
10931.3300118619
11286.9199996913
11707.965006453
10601.3600101387
13011.0700017628
9613.66999525524
13843.3350042952
12163.2750013715
8191.38000091433
10775.4500001431
12060.0000026729
13690.9000031668
11174.0699970968
12767.7449981626
7781.51000799343
14158.4350059694
11986.2399917669
9789.21499256004
9289.31999759469
11617.409992462
8559.87000753824
11569.9200079867
12331.354995566
10585.0649936234
12612.6899964157
12323.7100082147
13662.3550089984
12838.5099992119
12585.2399963696
12816.3350097761
11364.3149982346
10709.909996778
9193.09998723213
9891.52498898702
12867.2550027858
9496.02999765985
13186.0800003031
11802.3399892115
11037.2149872484
11326.130010013
14053.1700008498
12176.7150052275
9850.74499948509
13042.5799963195
10791.2799887672
10806.3300067058
11977.5650047376
13582.2349944142
11370.0149985156
11728.3350029975
14863.6200006651
11771.2550025713
10910.4449991125
12414.8550102031
12065.4649898866
12764.5999941223
11429.7550151141
9110.85499853268
12081.1699962988
10995.1750030897
