# Supplementary material for: Intergenic, gene terminal, and intragenic CpG islands in the human genome
Source: BMC Genomics. 2010 Jan 19;11:48. doi: 10.1186/1471-2164-11-48 (PMC2817693; doi:10.1186/1471-2164-11-48)
Supplement: Additional file 4 — Monte Carlo Simulations. The archive contains Ruby scripts used to evaluate statistical significance of overlapping of gene segments and CGIs. Results of simulations with different "fixed" elements (see Methods) are also included. [file 1471-2164-11-48-S4.ZIP › result_cpgispag_length/5intron_non_coding_200bp_5.txt.hist]

left	right	value	probability>=
5796.12999641988	5917.17029640306	1	1.0
5917.17029640306	6038.21059638624	0	0.9999
6038.21059638624	6159.25089636942	0	0.9999
6159.25089636942	6280.2911963526	0	0.9999
6280.2911963526	6401.33149633578	1	0.9999
6401.33149633578	6522.37179631896	1	0.9998
6522.37179631896	6643.41209630214	0	0.9997
6643.41209630214	6764.45239628532	2	0.9997
6764.45239628532	6885.4926962685	3	0.9995
6885.4926962685	7006.53299625168	1	0.9992
7006.53299625168	7127.57329623486	3	0.9991
7127.57329623486	7248.61359621804	2	0.9988
7248.61359621804	7369.65389620122	3	0.9986
7369.65389620122	7490.6941961844	10	0.9983
7490.6941961844	7611.73449616758	6	0.9973
7611.73449616758	7732.77479615075	4	0.9967
7732.77479615075	7853.81509613393	14	0.9963
7853.81509613393	7974.85539611711	18	0.9949
7974.85539611711	8095.89569610029	15	0.9931
8095.89569610029	8216.93599608347	21	0.9916
8216.93599608347	8337.97629606665	30	0.9895
8337.97629606665	8459.01659604983	32	0.9865
8459.01659604983	8580.05689603301	30	0.9833
8580.05689603301	8701.09719601619	46	0.9803
8701.09719601619	8822.13749599937	55	0.9757
8822.13749599937	8943.17779598255	56	0.9702
8943.17779598255	9064.21809596573	71	0.9646
9064.21809596573	9185.25839594891	70	0.9575
9185.25839594891	9306.29869593209	95	0.9505
9306.29869593209	9427.33899591527	116	0.941
9427.33899591527	9548.37929589845	138	0.9294
9548.37929589845	9669.41959588163	136	0.9156
9669.41959588163	9790.45989586481	160	0.902
9790.45989586481	9911.50019584798	180	0.886
9911.50019584798	10032.5404958312	179	0.868
10032.5404958312	10153.5807958143	195	0.8501
10153.5807958143	10274.6210957975	204	0.8306
10274.6210957975	10395.6613957807	233	0.8102
10395.6613957807	10516.7016957639	264	0.7869
10516.7016957639	10637.7419957471	237	0.7605
10637.7419957471	10758.7822957302	252	0.7368
10758.7822957302	10879.8225957134	298	0.7116
10879.8225957134	11000.8628956966	293	0.6818
11000.8628956966	11121.9031956798	292	0.6525
11121.9031956798	11242.943495663	296	0.6233
11242.943495663	11363.9837956461	317	0.5937
11363.9837956461	11485.0240956293	299	0.562
11485.0240956293	11606.0643956125	302	0.5321
11606.0643956125	11727.1046955957	337	0.5019
11727.1046955957	11848.1449955789	279	0.4682
11848.1449955789	11969.185295562	299	0.4403
11969.185295562	12090.2255955452	286	0.4104
12090.2255955452	12211.2658955284	251	0.3818
12211.2658955284	12332.3061955116	287	0.3567
12332.3061955116	12453.3464954948	268	0.328
12453.3464954948	12574.3867954779	246	0.3012
12574.3867954779	12695.4270954611	258	0.2766
12695.4270954611	12816.4673954443	196	0.2508
12816.4673954443	12937.5076954275	226	0.2312
12937.5076954275	13058.5479954106	219	0.2086
13058.5479954106	13179.5882953938	207	0.1867
13179.5882953938	13300.628595377	168	0.166
13300.628595377	13421.6688953602	165	0.1492
13421.6688953602	13542.7091953434	172	0.1327
13542.7091953434	13663.7494953265	141	0.1155
13663.7494953265	13784.7897953097	126	0.1014
13784.7897953097	13905.8300952929	126	0.0888
13905.8300952929	14026.8703952761	90	0.0762
14026.8703952761	14147.9106952593	94	0.0672
14147.9106952593	14268.9509952424	82	0.0578
14268.9509952424	14389.9912952256	77	0.0496
14389.9912952256	14511.0315952088	66	0.0419
14511.0315952088	14632.071895192	61	0.0353
14632.071895192	14753.1121951752	44	0.0292
14753.1121951752	14874.1524951583	37	0.0248
14874.1524951583	14995.1927951415	32	0.0211
14995.1927951415	15116.2330951247	29	0.0179
15116.2330951247	15237.2733951079	19	0.015
15237.2733951079	15358.3136950911	29	0.0131
15358.3136950911	15479.3539950742	12	0.0102
15479.3539950742	15600.3942950574	17	0.009
15600.3942950574	15721.4345950406	10	0.0073
15721.4345950406	15842.4748950238	10	0.0063
15842.4748950238	15963.515195007	15	0.0053
15963.515195007	16084.5554949901	8	0.0038
16084.5554949901	16205.5957949733	7	0.003
16205.5957949733	16326.6360949565	6	0.0023
16326.6360949565	16447.6763949397	2	0.0017
16447.6763949397	16568.7166949229	4	0.0015
16568.7166949229	16689.756994906	4	0.0011
16689.756994906	16810.7972948892	3	0.0007
16810.7972948892	16931.8375948724	1	0.0004
16931.8375948724	17052.8778948556	0	0.0003
17052.8778948556	17173.9181948387	0	0.0003
17173.9181948387	17294.9584948219	1	0.0003
17294.9584948219	17415.9987948051	1	0.0002
17415.9987948051	17537.0390947883	0	0.0001
17537.0390947883	17658.0793947715	0	0.0001
17658.0793947715	17779.1196947546	0	0.0001
17779.1196947546	17900.1599947378	1	0.0001
