# Supplementary material for: Intergenic, gene terminal, and intragenic CpG islands in the human genome
Source: BMC Genomics. 2010 Jan 19;11:48. doi: 10.1186/1471-2164-11-48 (PMC2817693; doi:10.1186/1471-2164-11-48)
Supplement: Additional file 4 — Monte Carlo Simulations. The archive contains Ruby scripts used to evaluate statistical significance of overlapping of gene segments and CGIs. Results of simulations with different "fixed" elements (see Methods) are also included. [file 1471-2164-11-48-S4.ZIP › result_cpgispag_length/5intron_non_coding_200bp_5.txt.lengths]

11447.5700004871
13595.0399982313
12497.2800000969
12548.4050049421
10195.5899985556
10465.9300002998
8973.22999643395
10812.1650049023
12590.2100079642
12027.1650023768
11639.4699957471
10963.1600111934
9485.28499889362
10644.2949900457
10644.7950017967
12188.0550032901
14742.3700012565
10043.5000064708
13150.0400034809
12209.2499990745
11703.7049989852
14250.9249949465
11103.2349852603
13437.5250026723
11827.2149941726
9487.29499872122
10465.5950018006
10430.8199949758
11742.5449905694
12297.0999918045
12974.3699944618
13710.6700021497
10516.0949953448
11827.3399997212
7939.46000275924
11176.7749951923
15001.0950020081
11035.6300017086
11023.0649984325
12012.4149985092
13769.229979162
10561.4100117777
11328.9350079558
13460.450000691
12076.9999983269
12805.0150150694
13107.4849985344
13116.6199975591
9751.24500149209
10291.6250058264
13050.2100035307
11972.5200058722
10701.0149935232
13255.0950041021
10344.9200027231
12482.2350092886
12968.1500006315
10641.9900042835
13035.0249985536
12576.1699983068
11836.4700085598
12487.050001352
11860.7250095457
11824.9149902165
10490.8999950897
10792.0250015031
12832.5599986704
12257.6999969013
11847.5750006577
12322.174993684
13223.2800083142
12680.9199968306
11329.2250000485
14708.6150055601
12536.5350003329
13644.3700036836
11338.5350005938
14402.8000003453
13364.6300102351
11489.1149970992
11868.6399991454
11176.8049882003
14446.6749942147
10491.4600006492
10656.3399989102
9688.44500803365
12376.6050024463
11243.8449992419
14737.6799948634
10370.4400029443
10890.4600060212
10353.7300062026
12735.1249943133
10965.0999985333
10787.8700025845
10561.3400018441
11435.379995924
12981.9899986014
12403.7050072837
11573.6999991312
13542.4950005061
11328.6999963992
12355.9849928345
8539.43000443559
11889.1849965906
12924.8049992276
12905.5099946912
10823.4699999071
10331.3050017211
13456.6400026423
13021.0000031625
13526.7449968208
10869.43499899
13282.4850050304
11141.2399964146
13955.5400057365
12728.679997323
11001.3000049681
13071.925006111
12670.5349977314
10216.1099963654
12685.1399952628
11229.3000107985
14191.3049959105
12846.6749991155
10546.4499948493
10709.9899948761
12334.4649966804
11573.6000010854
13090.3500061999
11308.6549950503
9815.59500166937
9902.2800072222
9429.31999511272
12474.2400006017
10484.6449968452
10989.6450021849
13882.3199952682
9961.72000289336
12430.0549933049
10645.8149990058
11095.7949909928
13753.2100118082
13424.0699940436
9387.31000482244
13765.7399872128
10482.8050006229
12880.634987227
11461.7150013158
10244.1150039679
10301.4850103816
11286.6050038167
12608.1100012739
11542.5950055466
13015.9250046784
10383.1749947511
12844.5100046596
14690.4800036177
10322.2199974637
9808.85999407968
13392.6900005317
10650.2349994257
11374.9049972598
14189.2000087549
10944.519998594
14031.5300033253
13050.0300019505
10974.7600060157
9869.55500648776
9582.83499472996
12123.1350094049
9755.3049996146
13520.4450077215
11626.385008281
10820.9149987905
9414.53999733832
12445.8799993992
12461.3799975011
10703.2500066118
12300.5599976401
15308.3700043318
16777.654985831
12163.2799958555
10322.9549953382
11270.1749997065
8776.28000405547
15512.0099945748
11110.8499989305
11696.6199898419
13893.7749959128
16000.1499958318
10535.7299991539
9849.33999729832
11237.8199966913
12654.3850002897
12399.4350051781
9846.50500862417
9550.42999203317
10146.9800086042
15554.0650063478
10230.6949988352
12184.3049913626
14910.0300054185
12374.1400046656
15074.3699910394
10746.6299896988
13446.8450036794
11354.2349990746
15085.1199951987
13566.2050002962
9036.51999420114
11733.4000005296
9906.3449902084
8979.70999182103
14390.3350035623
13231.3099958054
11306.1100066893
11416.0450023031
10752.6099957321
15352.8649994987
12739.6199949235
11650.1200100868
11069.3250036035
13650.2850057054
10308.9650000938
11641.8700014323
14821.9149964365
9080.13500040676
11393.0599981172
12664.3600203556
14026.1749994443
14084.2149923332
10323.48999921
11631.9649967807
13797.7849964828
12454.195003136
13867.1650120765
16745.579998659
15068.1699999347
8275.60500100203
14167.4950085329
9894.5950116741
9477.69999860646
12422.5649970271
11052.5350011615
11418.6800000557
11749.6550060641
13498.0500205468
11712.9849986839
12951.6750027149
11987.8599988776
11319.230003568
12660.1000011106
9914.89000224695
8056.12501139822
10119.9600000868
11402.1799956131
9461.52499705926
13153.3200085773
12967.5949987457
8309.09999395604
10687.3649999743
10917.9450140269
9471.28500179388
12799.5100065381
13489.7750045876
11949.6499943137
13029.2399894917
11442.5049983412
13868.1149935547
12045.3249911685
13510.4199793823
12543.2100071115
10958.4099977952
8895.74499766564
12038.4350095806
13114.0799986394
8811.48501133313
12718.7249949616
13871.1749977896
12257.0200044909
12326.3750005029
13525.5649951163
12440.730001932
11300.509995521
9545.79500693176
10823.2149957791
11395.7649979428
13961.1700063208
12162.6700042766
10951.4000086728
11707.5899927267
11637.5700017374
12664.9399935286
12920.700005604
12359.9299952234
12319.0299969623
11336.1550072313
14234.8400031521
13153.1499959591
9398.48000377562
11195.5100093734
9971.43499081326
14044.680003971
11783.1049981252
10247.025004258
11253.0849984451
11811.1649974738
16119.9550018096
12473.1300094808
11667.3049987663
13855.9800039802
11433.8249970148
13681.5150036667
13651.2950058926
13780.675002207
11277.4599993131
11731.1450069486
13140.7800036369
12740.3300002298
13042.5949920968
10220.2849927954
12176.4750038881
14894.22001331
8924.08999572066
12662.8500043568
10650.3950084993
11056.1999948449
14178.1899939191
14385.090001337
10310.1149903496
10271.4599985979
12106.8000046937
14039.5749970712
10593.7749948306
13596.5200037977
13848.1649927956
9870.17500384687
10863.3250063397
12861.7850031462
10042.899991136
14085.9450038606
12121.7399971597
11032.9550025438
13600.6300064257
11474.6899984898
12732.9899992021
11839.1699976907
13004.8749944411
10946.9099934721
11070.8699932666
8640.34500122443
12268.8949992517
9739.3050011578
13429.2350029272
11004.9099981691
7867.35500070453
10964.4050078624
11665.9550120356
8749.15999151114
12398.8150027364
14306.6700015003
9596.25499760918
12985.4799988354
12694.4299887759
10959.5999974562
11943.2700009427
12107.5749893226
11178.595007278
8410.86000592681
9902.85000494216
13337.6449955646
13876.9250042606
13095.955009819
11374.1100033317
11941.2649946585
11121.2250046111
9235.30000488739
12500.2100061071
14230.490006045
9599.39000480366
13517.1549832597
10069.2050046269
11545.9300069679
11816.424997882
9037.74999764946
13507.575000044
9047.40000514989
14537.1050043413
10636.5550056584
10196.7550137201
10423.4199972297
15297.3050112289
11337.5150046446
13181.8100037447
15248.5799974627
11293.9750057012
10169.0699972967
13519.9849924239
11189.089991268
10613.30000077
11869.5500012622
11034.8100017644
12220.0850105828
13366.7250063164
11977.705000731
10216.390000145
9594.93499686627
11606.0599976038
10838.1299992594
9774.07000574388
10774.6399886804
12025.9150062173
10051.030002134
13803.0699984552
10954.3149895351
11900.9149989886
11283.9650015759
13749.419990326
12541.9699983746
13700.1550087393
10983.6699907291
11869.7599948446
9689.58000285213
10140.4649948515
14375.6099968819
11062.7199980433
11636.960004752
10233.7450119532
12861.5099995639
12034.185003289
10964.8249956556
12125.8049868564
12663.0299941143
12579.8650023038
10440.2399954649
11335.5450146258
11070.0749850888
11041.5299976608
10404.7899971548
12168.3099941977
10949.5749883326
10996.095008536
13905.0400070949
11606.7250025041
10432.1949931122
11273.6600079178
11218.759999753
10530.0249982957
14541.9499971804
13851.3799982572
8733.15000323945
11211.6200078879
15607.5000009249
13489.2850006232
13870.709997994
10791.9799990924
13516.2999989558
11435.7399995343
10409.9399889365
9596.02499916928
11714.9350090268
11882.81999643
13426.4149975866
11904.4099959545
10477.8949922216
6302.72500644065
14556.0150135678
12639.8050005473
11391.5950159905
10465.8099988662
14557.7600085586
8857.92998978612
12187.749996705
13312.3050076712
14124.2800048018
12943.2750025534
11148.7450015601
12624.3650060198
13734.999996868
14200.220000051
11034.3200041815
12447.1850012797
9363.31999520474
11425.695003059
10203.2249878403
10021.8700027001
10045.6450148756
12638.4300075185
9947.23499453941
11892.4150046622
10267.4350007901
11058.599999577
11506.3149926448
10585.9150088003
13851.3849998266
14957.8749946258
16027.2000001165
12135.6249959783
11734.135003874
8262.92999132641
13219.9399978286
11634.6349989921
12478.0249948055
14348.8799908031
10867.8449852718
11199.800002119
9307.36999957211
13342.0999948764
12772.6250003665
12427.0900098877
11159.9800127228
10637.8749907534
11299.065003559
10935.3850031383
11879.5100027582
11337.9100006474
11214.6399969483
12615.660006794
12013.4250048995
14033.055008457
15922.4899964447
10774.0499949125
10619.3200027798
10865.5699888021
10034.5199970151
11339.3050005678
9315.19499555486
12804.6250029887
11560.010007231
12218.3499896498
13444.6400222396
11445.5250091376
12024.7250132161
9041.94999081781
10792.7699977243
11829.4599959562
12581.0249978628
13973.7700061877
12128.600004009
10146.1650051546
11995.3299934273
12863.0100028031
12580.7399744422
12047.7250012278
11631.0150103197
10893.4949995421
10739.9499923497
9740.13999952353
14179.1599991852
11584.1299989731
15772.360012033
13121.5800048746
10153.0249983785
10523.4350006161
11098.9250028832
13149.3500067009
13668.6649937441
11271.9299940465
11189.9950057073
10662.5900145173
11178.6199884722
12079.5850105159
9552.67499455134
9919.05998872663
10407.725003551
8632.64499628148
13047.3999872897
11415.7549973798
9596.32499950798
11670.0299984929
11672.9299995599
13620.0849997089
11065.9200028954
9535.10499689542
11827.7400058473
12230.9950103723
14433.5000016466
11422.8400053843
12167.8650015499
10953.1300056875
12088.4200022917
10216.2149977274
12677.4899977357
11685.7000085041
12671.2900017686
11978.089994682
11825.0350056342
9091.84000548534
11812.0200076536
10372.374990074
11956.1499977726
10216.199991987
11107.4450001637
8619.36000300656
12220.1950017046
12582.9600068284
12826.8700060565
9968.14999865135
10269.9049960561
11504.805013109
13966.0450055321
14249.6799962544
11743.2800146909
12124.6399977855
12884.0949978069
13789.0350012423
10952.4950065175
14748.3350209023
10800.3899913711
14673.2049979581
8995.36500294833
9952.64500540798
9909.70000012842
11322.5100017248
8357.30500918813
12692.8499998529
12207.0449962748
9055.64000261563
14051.7499903236
11793.0600059938
13633.835001694
9992.73999496503
11999.7100005832
10936.9499975793
9280.23499475233
12874.5800062083
11355.0549985892
10360.8850047393
10874.8100058353
8574.56000705878
10928.6600113902
13539.4849968795
12671.0699895162
10887.000005112
12527.5799947968
15206.8650008489
10986.0349966995
13017.9949957952
11706.434999095
12588.7700070234
11998.4399988904
13199.7299949883
12343.5249977123
12634.3249941973
11016.6399979763
13955.2300013312
13362.7250037109
9594.74000366312
12671.0200040645
8878.9549997896
10444.230015276
10965.0299883559
13328.8150002696
13845.9899991166
12447.8099912798
13530.2699944852
13117.9349981565
11688.0700120574
12843.5350046055
11738.0649993992
7283.73000232922
15756.4349946068
13283.6649991609
9697.47499101493
9916.23000984528
10897.2950204029
10460.1100002099
11562.6150037209
12405.5349993117
9289.29500164581
9516.03001066169
15090.5900126016
12415.88500534
9770.04999550618
12109.7349961533
9254.55500337295
11499.0400017491
10330.145000264
11452.2349984404
9619.18000972364
10365.7750014872
12013.7599999118
13151.5299952049
11030.5999883469
10820.4900091293
10434.0500037899
11498.2400036436
12998.5349982195
11570.0950110234
12497.884994569
13104.7549994681
13087.3599969619
9825.84999962756
12195.1750029301
10592.6450093093
12648.9600028123
13767.2649910103
9262.87000059057
13003.5100000384
11589.8350027249
12026.8999965736
13405.7900087811
11784.9000132235
12038.894992698
12264.6200041638
10382.0000064834
14149.3100038655
13631.6349915374
17327.9750042698
10078.2650020744
12383.1150062073
9670.72000140097
10506.7199970027
9811.32000131253
11402.0349978833
13500.5249961041
14287.4099979208
16649.6550052306
10018.3999988544
11377.445004754
14269.4050120518
12835.9500003126
11179.1649959417
12022.7149843043
13118.815006041
11309.2600034876
10389.4700072152
14478.179998355
13391.6349979877
12235.7249993709
13252.8649949317
8996.23000120092
11895.1249965362
10817.1399957649
14029.555007671
11625.2350030725
13764.1450026012
9727.48998988094
13416.8150019259
11521.5400023687
12417.3950006748
10746.324993005
13017.6999910567
11153.9550088746
11115.5050007058
10346.2199970838
10830.6049998766
10617.1100009056
8483.20499158715
14734.4100015676
10876.504997505
11625.0650040703
10744.8599998328
11880.9250104148
11523.5899978763
13182.5649970351
11557.505014288
10233.1699968565
12052.7200068978
12780.0200053253
10396.3849993814
13542.9450062758
12490.104996202
12471.6450016589
10259.489997901
11971.4849996825
11218.4200068349
13456.4950029743
11258.8399912175
10307.284999107
11454.3349960037
15070.1350029185
9420.12000477989
10691.8450052892
11603.6700056412
12327.2950100228
11728.9800025285
9326.23499895271
14064.78000353
11102.4599929927
9440.96000303794
9344.99000467826
11153.4150031069
11109.7899987055
10702.5499978494
11424.6950041612
13487.6299936697
11018.2949911631
10069.0250084888
12040.089994662
10978.1349979329
13559.939999877
11192.6799988465
11897.1950030371
10130.5599990943
8314.96000598255
12675.8850001716
14138.5150047657
12659.4249999815
10440.6549960063
12889.7699920358
9898.84999778634
12443.8449978642
12282.6149989802
14441.0599936736
11927.4550014818
11271.0899960415
9646.27499476552
10710.4550018366
13344.7049999337
11151.0950029305
11659.3399924794
12760.5999988943
11917.2300009866
10578.8450046722
16166.3349973634
12363.7499979071
15074.1649960165
13311.3550088876
10969.9550030674
12917.5600066693
7805.945005293
9731.87999677076
11688.0600075714
11427.4100096821
11273.8250075639
11413.7349942602
11242.1550012629
11887.6449972759
10219.2500012526
12334.3250016386
12144.9299965611
9758.22499967902
11433.2100005943
9557.03999811038
13549.5499949486
14600.9600004737
13951.8400128675
12163.5149972013
11373.4350033173
10945.169998568
11861.5899930217
9478.33999732387
11162.2849966002
10729.0850056114
13458.2699900903
10372.8449965985
12187.3499934424
12240.5899958066
12276.3550016992
12164.4450019402
11961.6549992528
7945.02500284347
10783.5249936488
12461.4150008494
11250.7399949033
13096.8950118036
12022.0699956391
9608.81500103837
9317.26500089606
13250.6750082364
10888.7149955601
13982.2899990748
11054.1799883889
11649.5500040883
10409.8400017219
10843.8499958976
11872.745013658
10976.3400004455
12388.4700062085
12286.6799966395
11493.9049939208
10492.0850047249
14927.5949941049
8940.98000749107
11129.0649931496
13313.5449961124
11031.4599943561
11325.4800054242
12479.3499999831
12294.9249978596
10109.3250084124
10770.3150045123
11888.7699991018
9920.94999789732
11439.6750001295
10766.0900026355
10551.9450043663
13754.1900041651
9560.61000087392
12549.3299946695
11231.7549975179
10880.6849956904
8139.30000205757
12524.7899999366
9040.06500415457
10087.3000047612
12225.0949986116
13205.6400002548
10591.0650011772
9375.56499677431
12715.5400026774
9414.23499989556
10753.244993303
11003.879987367
12418.3850072478
9659.67499849945
11764.6799987011
12228.8900028639
11732.6850005098
12896.5600095559
12998.3650011308
13392.8000096793
10948.9300023145
13516.159995114
8186.96999379713
10374.6800057169
12088.4300002051
9906.10999205173
11424.2600017185
12809.2999861266
11838.9200016917
11300.280010053
13062.4349984654
10338.3450066597
13130.8350004917
14565.3150036415
13012.6849984266
9951.20001256256
10902.5549954155
13471.1149981504
12787.049998909
10280.2749920078
13488.7700088425
11861.7100025457
13823.8249954133
8782.64500307105
10649.4450056823
12579.7000141213
11953.8350079258
13591.4499981389
13258.8649996642
9635.2600028615
13449.5099992495
11630.370003995
9991.70000535809
9606.53000076255
11288.6600072856
9615.70000252174
11680.6899930143
14404.0500037587
11195.7900030324
13640.4249798381
10028.8999962583
10382.5500010396
11432.5350107066
12858.0100077237
8678.12500509247
11226.5799943204
11519.1249797528
13223.8650126606
13412.9149972368
12164.0150004751
14979.1850014199
10091.7050116137
9595.43999532104
10751.2400026412
10518.3849963742
11592.4150005281
10975.5050032248
14818.1600112636
12658.0749950045
11462.7550030893
11142.540002306
10931.9949940361
13231.399993211
12505.7550063527
10797.3650045674
11719.255000717
11825.7050093107
12631.2100000032
11498.8999977742
14276.8199954782
11738.0950004342
13530.1700021543
13007.5600022634
12967.055006125
10187.0799997905
14097.1500067994
10808.7049933423
12402.3950031257
11754.6450015867
13640.0050013131
13926.8199986164
13201.4150039341
11926.7900028371
8842.64501040848
7779.88000197272
11858.7249944964
12053.0800020243
13574.6900070901
14136.2650030889
8830.45499299944
12557.0449986631
12325.9349978685
10664.9649908605
12491.2350006052
11032.4850012793
10825.7199984159
10904.7400084771
12730.4650073096
11487.989998325
11046.6699911933
14198.9900041729
11257.6450027495
10030.8250002055
8888.60500301933
12818.0399909508
13528.4799985669
11327.04499667
12261.7599900244
12657.3099987844
12565.6749997237
13338.8250043625
10258.0300024573
13335.4249993521
13988.3149955217
10934.6649987919
11266.4700032589
12392.0100034719
11055.2200047337
13358.3050040938
11400.2600021074
14249.5399947045
10452.4100028928
12299.7250013509
13372.8149955748
12833.3299931746
11618.9249996636
14266.9299879998
10028.439999219
11037.9000048584
12748.0550029598
11089.2300026054
10628.3400049135
12263.9600009843
12900.5400039982
11705.1999972772
11019.0350019704
10968.5749954982
14014.9800054168
10690.1950050346
10671.8650087649
10071.0800041603
14205.4349973891
12337.7300004354
11105.4849965796
11272.9149940187
13749.7950032991
13255.194998431
10451.7749880193
12843.6699898392
12185.7249984611
10056.9850052728
11769.3900023403
10652.5199971248
13968.3449921039
13418.3750069551
10784.9799871282
10627.8850045365
11236.2349975035
13066.7599992142
14633.9950047401
13379.1950018816
12212.294990818
9681.2999993409
11008.9850006993
11830.8200099086
8806.83999977913
9927.22500899539
10510.2050034106
13504.5049990505
10431.1650066273
10685.1049984125
12942.7550042816
9909.39500704454
8272.14000216546
11625.7400130373
12919.7300040266
10030.1300009005
12703.7200000159
13182.6899971191
12445.2800022851
12997.4150020168
9517.41500519728
11702.3450027807
9715.9550100388
12416.1599940694
10524.6800108356
11806.4499988451
14244.4099996066
12041.7700022731
10468.9999979269
13543.5899897087
13306.544994913
12146.4149890651
12720.7849917023
11511.7450026086
13380.5249846429
10777.0899854153
11509.0900005114
11006.1949990066
8015.56999774289
12252.0200037372
11013.8300064853
13454.2749856923
10220.1100028716
10309.4549942371
12596.624993304
13012.8850014119
12914.5950022148
10542.3300063983
11482.5500022452
10741.1200008555
10724.3699989901
9402.32000210788
11288.4350052606
10305.6449986822
9293.18500010297
10964.194996791
11315.3899998413
14016.8300053859
11543.2750049839
12330.0900098886
11631.5599999884
10974.7599991446
10540.8349947892
12635.925000357
12742.3500020572
14538.2250069496
9935.09500027448
10470.0049912788
11049.8299898288
10837.8100029547
13357.4249862312
10159.725001486
12100.7550102931
12627.4249963897
10106.0500034224
11045.0850053726
13311.0099960896
9842.62499204464
11141.3049982456
9728.33000023291
11630.9299995279
12018.7999991123
10805.8750063051
12925.7749974378
11719.0100057885
10946.2900028016
11990.3100074669
9817.44498559745
12164.9150015119
11372.4100081287
10009.4600025156
13445.1399894943
9228.25999498251
9112.19499644963
10563.1850110469
12451.5049949132
11425.7199965479
11146.4449992534
10558.3199980077
11757.4300037699
10343.1649956204
12757.1350051921
10853.1249992549
11415.024992208
10064.2000054361
12834.1450078787
12026.0550002642
11084.4550044234
11504.3400052113
10445.5050044782
13372.00499591
9567.27499126561
11003.9150065123
11367.8550017747
12179.9300024413
14985.5599882993
9840.47500992566
10268.4899978584
11796.0200006645
9418.23999803723
11719.9799945187
11320.1950043966
10146.1399993156
14995.8200007521
10471.5549843237
12822.5750031732
10436.0050126445
12895.6149986685
12567.9250037395
11992.545001775
10791.0649995579
11716.4200040936
13272.3500012099
12557.1300030481
9892.20000919001
10641.4950001636
10265.3649944064
11019.1549961348
12861.6550020948
11382.7899953497
10618.9949954674
11506.3950077468
8294.50000422727
11760.4850010043
11658.4599917377
11501.1649970932
12786.4049984313
10399.6549972252
10899.5049979785
10112.5899998181
8927.76500678109
12315.7749962639
11348.7249944443
9736.99499525223
11883.3399943598
11622.1999965077
11813.9550047789
11684.8350002831
10498.069998062
15501.1349988854
9155.98499933816
9382.50999232568
12138.3149977345
11159.7600083023
10021.3199970298
11104.5200027844
14232.0049905619
13765.6450022813
14746.7850000449
10776.4199961144
13632.4549986187
10964.0549924013
12381.2099942294
10997.7299976284
13688.7150005726
11697.7550067068
13792.1400108282
13288.4299935442
12444.9400035358
9858.52500067186
11402.1050026333
13000.7400016892
12183.5349982311
11069.4399960184
12338.2750013969
9678.28000522358
12166.8800055294
12418.1950002585
11243.5899916394
11464.4299921985
11107.5699991659
11015.2399953005
9427.37498635752
9952.56000089785
14790.835005803
13575.7099993579
13906.1399834426
12217.5699939663
12004.4300024611
12638.6899864981
9356.76000549213
10851.4450058136
11358.735001293
12789.4049986247
11932.3549977209
12430.1899981312
10846.9500037907
11329.0850016042
13668.9300010366
12914.8099977542
10962.0749983527
9966.01999756228
9848.75000681262
11899.6549975323
8147.55499924906
9145.89499975182
13759.830011153
11648.8849992715
9502.53000249295
10677.984998052
13771.9700027036
12151.2949902928
12567.864995989
10283.8149892632
10852.4500073639
12020.7700034808
10935.9649975207
10799.6149958075
11398.3100029184
10561.3150000144
10420.0099832169
13396.8649837304
8757.44499525643
11325.4600028798
11195.8649955459
9671.79000100377
11660.9699944608
9814.14500082907
12266.0550050421
15633.5600002808
12351.8899986176
10633.2050111887
13195.6800045269
14643.135000444
10395.2700134465
9735.41000126745
10882.4400016833
12793.7549980758
11332.4400158492
11646.1700016602
14262.0199932714
8814.41000230238
10016.4950085972
11677.2149968916
9425.54499784001
11088.1900010325
10956.2400113782
11102.4450050867
10551.3249982707
12344.2099945397
12716.1800039541
9141.38999313442
10136.5600020858
12557.5399925767
13386.3999982011
10231.3250038424
13696.42499321
10331.8450004542
9669.84000365331
11635.4300045696
10790.8949948221
11437.4850007598
13271.6149975169
12561.7249983987
11326.9499979685
12014.4950083932
13654.9399988391
8479.28000154765
11566.5650010826
11750.1900023298
10982.1050040752
12314.3550107204
12039.8649964072
11614.9899952067
10851.7450052139
12241.4449946681
13026.4049959059
10743.6249950561
13184.9949972019
11053.9800002587
10488.1200015731
11893.8699931474
13011.9499911016
13230.9399986751
10385.2049904745
10867.0650027004
11480.1100007165
8699.47500622994
10062.3500116263
13672.4599944755
11311.0499934917
9854.92000198955
14226.4549934156
14997.135000977
9744.04999848292
12338.37500302
11833.5049976208
11870.7199952291
11154.2799913045
14360.9099989171
12972.7500042785
13698.8249975359
9213.73498542723
12878.5999985789
11171.9300050765
11318.1250046398
10744.8350073288
11603.3499990139
13531.775003317
8474.10499812663
13575.5549939694
9552.0450095553
9813.62000117544
10210.9649972953
9977.12499957113
8834.3300050199
9774.18499554042
12684.4449990224
9019.04999717977
14212.0449910099
14022.4750088267
10808.2300053025
12842.2849959582
13768.0299930467
12350.4849966108
14245.8750068042
11278.2099938732
12723.4000056982
9316.79000077979
12132.5699977971
9898.05998892657
11308.5049959105
11558.7199983466
14530.8400126547
11473.1949941311
9635.01500240038
10712.8599987975
11335.2449967479
13420.5350077162
9860.99499945343
10802.6599903768
9525.4900022184
12418.2050065177
14492.95000106
12267.8550050324
9557.75500090537
11442.4899976011
15290.2100075828
10354.285002597
11626.9249874298
10892.9650022009
12926.539998969
10939.1950069296
12639.9000005961
13595.3150026337
12561.8050048458
12183.3000084099
15183.415000903
12522.4299996938
10070.2699994133
11136.0800026692
10248.1150010645
12153.6950025577
9896.25499622803
11359.8700036895
10378.9249999886
15078.5999992716
12798.3149943
10586.9400063563
11454.5550051883
11971.7250026331
12422.800002289
14507.2950080857
10147.2399964239
13810.3049970847
10879.620003751
10723.4400048702
12858.8550032061
11862.3450034638
10794.4600046545
10684.5299997745
10766.8800007559
13761.8850121186
15159.1399969791
12050.195005436
13988.5949994256
10756.5350022789
9927.75000599213
13095.2249978692
11848.5350048197
12174.5799951665
11620.0749846705
13346.4699975019
11266.8849986754
10856.7450009786
10217.6249993034
15018.6449953442
11550.8549985075
11893.5000079093
11272.9200053372
11945.0299909981
12778.9300041986
12552.4650002436
11175.1900008565
11340.3500005479
11993.980005712
11402.1300052248
11011.7350029955
13658.1700048342
9464.88000976626
14540.144999793
13390.8900013259
10083.4699958435
12899.5099915988
9591.21499989368
10876.3649924728
11701.4700146662
12871.1649981309
15506.6850088661
10562.11500144
14322.6549956179
12460.9250023123
11757.55000811
13020.3850040715
11316.0649955976
9776.21499940078
13363.214987081
11646.8600122547
12881.7900007875
15544.39999532
15509.7300082431
13238.3149937741
10172.9800099817
11685.2249985479
12394.7949896958
9814.2699992836
13894.6400018805
10557.8599933563
15018.489985781
13140.6799985489
13492.5949972374
10451.0100008962
8192.04998960497
8748.84000126552
11967.7149973173
10510.7099931897
12848.534996069
12703.6799913871
13106.680009782
12207.1149985972
12228.9350001565
9466.89500094019
9130.04999831528
10911.460004108
11368.0850067768
9609.27499384293
12002.8950034934
13482.5550025497
12109.9449889151
9289.26000751695
12427.3299989514
10379.1599983741
10278.6950032236
10968.7999986885
9885.25999994553
12037.7099931857
11237.9400063199
12555.8050027657
10445.1750049384
10418.6949969013
10409.9249996803
10650.5749978144
13995.1999945072
12192.7200023029
8238.34999926575
8163.7399942968
11283.6450015135
13342.6549985977
8221.70999802696
12636.0249957286
11966.5599990438
12153.5200006482
12828.2750000209
11257.2600106486
10525.4700021306
10484.0850019408
9906.75500999019
12222.4700041215
12944.0700060937
11354.9900075982
12692.7100102417
11099.3599964897
12856.8150084869
10488.4800013611
11858.8650061889
10928.7750061557
10738.2599998063
9131.26999688975
13280.6050032787
14002.9299981943
11667.5349988367
12028.4999904451
12696.8449965259
9397.99000445334
9854.01999792643
9726.31998523069
10814.7049906852
10483.9150067442
11957.0749985678
12849.1950003013
12331.589992634
9226.080011538
9058.57999831624
11291.2049991144
11927.4749924857
11619.1949896482
11988.8150057141
11750.704998035
11660.5150031864
14736.5650004792
10560.3500000425
12153.5150015047
12316.8849884272
10277.3149979506
9642.20999661821
12144.5349886948
12552.354990596
9882.46999717178
12986.0949905438
10038.1199981798
15755.7200047912
11892.7149878875
9428.3499967549
12459.4000066831
13248.4000037431
13902.3499971102
10757.9599948744
13532.719994055
12502.2799901888
10642.370000557
11269.4600008229
11422.2850139841
12263.3500033556
11493.134990857
10590.0750025746
12286.3349981902
9983.60500232875
12620.6949960669
13646.9550044952
9107.06999656442
11912.5449956198
13386.1000032136
13629.969998892
11547.2649912983
6843.17001062096
11471.585001952
13669.2699932879
11482.4399964581
12508.5750036456
9697.80000130692
12631.6999754971
13913.28999969
14009.025003816
11371.1149959564
9449.63499929686
12373.4600000308
12270.2649962782
9520.21999892616
10206.9949925615
9275.01498673722
12564.3800129051
10526.7650056688
11180.7350023147
11486.7949959971
11976.0550122876
13002.1849985402
14318.0699941998
12096.6349985544
14713.7350052372
8891.5799955423
12022.7799963371
9211.40500108269
10570.329995816
12374.8399943728
13123.8350054312
11083.4199963454
12401.2749999529
13145.8250013087
10536.5299982434
10389.0800039219
10444.7250027595
10795.5949989145
12506.2600087523
10558.0800022715
9906.25500295451
10348.180000696
12212.0549993804
12978.41499676
12073.7749964721
11077.7950121956
11939.8650026395
12947.3849878836
9674.93500001961
11738.6350004417
10189.939985001
11472.0850080648
11875.2150065141
11808.1749957595
14355.670009869
7885.67999726161
13554.8299856205
12514.6300073494
11193.4900003148
10446.5100060273
12053.0700007733
12045.2400044316
12830.5850114487
12473.4000002856
10016.6849982259
13172.4099998288
14188.7700039912
12163.9699945878
11363.8250006628
9234.02499900293
13279.8650007672
13427.3600005951
11187.5250090593
11507.7299928237
10895.5249958313
13685.3100017085
10195.9100021441
10958.9100047252
10334.1400021771
10277.3150079696
9322.38000628643
13151.0250026423
11785.8100066676
11923.0449979622
9343.34500513272
12029.0499975784
9537.19000176026
12442.7799991964
10900.6349925064
11770.5700023739
9674.22000143304
12471.6700039445
12173.7750071911
10587.7549985992
11613.5800030348
9959.64000354172
13599.9650042774
11046.0650105844
10147.9300004095
14571.9349992841
10230.3149961925
14842.3749993881
13321.9799926605
9740.05499752244
11886.2750082836
10418.4600060866
14337.7200083588
10348.3249995315
9521.01000314113
9370.02500018477
10588.9000023128
12219.5299934261
12079.359996225
10494.9300023224
11700.2099987827
11355.9249904677
12374.6600026384
12619.8650074927
10546.0249986447
12601.7599987418
10036.3449979629
9540.77000417258
8138.38000192444
8488.5549944602
12533.6450080629
11841.244995893
11541.9449988073
9417.30500707706
11681.9700062238
14175.1749964501
8332.38499779999
8226.27500271238
10948.4249874209
9379.12999219261
10131.4749991116
10524.0650044498
6854.57500131987
14547.5450007087
10197.0549942284
13874.1300042167
13660.2149925374
11453.9599937284
11886.4000028413
13494.8500049973
13787.3099984
14858.6049980768
10499.734996167
12257.7200114828
13019.9499978814
16305.5150096088
11757.014998378
8652.36999860872
10619.2100099535
11062.0649991606
12707.5749981892
12363.1250021332
12844.7599983898
13384.6650054028
9464.01000081346
12783.8699978353
10824.2900057386
10969.1899947447
11146.2050005963
11136.8400050619
11434.8449964721
10690.8749999921
12055.4149980685
10683.4999954711
11529.4850086067
11981.6599934937
12016.1700003899
9303.32500614738
10898.2699930465
13289.829981789
12529.4499965739
12628.7200002796
12856.7550066765
13644.6499938555
10221.1250005459
12260.6449960357
12978.6999960029
11042.9050078355
11739.9200055958
11041.7799958272
9647.51499622769
10885.190007274
13196.7800116204
14926.5949926968
11579.0899938051
8489.34499969683
13035.3750011111
12492.2949995848
11590.330004784
10342.3100055079
11143.6650083759
10973.4049931284
12552.2199941781
13879.7899973495
10204.3600047356
11601.4950101872
14073.0249919663
9885.36000060546
11145.0399974259
11051.6099881632
10965.7350015577
12115.5149975051
10834.7499966652
11811.7750013098
9785.52000218892
10442.785007603
12405.399996809
13524.45002191
10044.6699796356
11133.6600012786
14732.8249888787
12439.4299927496
13561.9799984884
13158.3850028958
10407.8050060725
12557.7399995662
13001.4300048398
10437.859993753
12537.5300063123
11963.4400010901
13351.9499846995
12082.3749920726
10443.4300070629
10479.1399915987
12437.2099967931
11224.315004511
12720.1300081098
11624.4350122683
11213.5999970613
15972.5700010431
12472.6150017495
11137.439991693
13050.040005673
10221.9449924978
15358.3450042368
9273.56999983196
11961.0750046262
11839.6599945107
12884.7700038524
13103.6400010244
8282.21999966755
9714.57000242919
11296.8349982391
11585.9349956564
13439.855000834
9546.99999812944
13439.4949872186
10258.5149964239
11497.2249988951
11020.0900114402
9383.36999817885
15526.5299961478
12257.2599951606
9784.65999314631
11887.9849986049
11186.4099989112
10502.1249954998
11118.109997001
9923.58000134723
12089.1550027551
11275.9150050934
12368.7899916449
11610.7550040856
9416.10498795065
13552.7899923404
11570.2499954479
11087.9150026925
13650.029997556
11354.5399959465
11904.2449951682
11930.2149890906
9935.42999827629
13079.8949967856
10919.0999992795
11453.0099929329
11576.7599900738
10573.3150066044
10100.0300067385
9348.99499990977
13039.3799963547
9272.93499936454
10712.5099893806
11623.844996253
9760.51500131888
11243.3100040325
10534.3300034376
9818.46999731497
12609.3800087839
12708.3349972516
11151.1500086635
11192.5649972618
11861.2799951778
12489.3249935512
13110.0949990288
13074.8949967077
11458.9099944333
11421.9499959359
11226.26499712
10021.1949960496
12311.1349934619
9144.80999495555
12570.0800055221
12977.5800004904
12937.3299925979
8621.96000229707
10829.9299982032
13336.9550119676
11606.1200055014
12339.8150029168
10288.6600012878
9665.67000618391
10646.1150053239
10313.2049935942
10470.7000030298
12037.0250024752
9200.68499842798
11357.7399962423
12518.2249954413
11621.1450092332
13465.6399902629
11839.8149919417
10676.3500088211
11504.0199986305
10568.1100069906
13204.1650001048
13518.9300029408
9871.97499650763
12116.1199907798
13390.165003014
11623.3050023764
13283.4949856841
10085.3049969068
12714.114991583
11890.3900050307
11859.8999879782
15284.9700063933
12265.6249961229
13079.6849969714
13367.5099946521
9482.84499908052
12113.4299988138
12835.6849950207
11568.6000024615
12915.0349960281
13054.8399955614
12184.6400007717
13038.9749941318
12763.0799999602
13593.8150012908
10806.5900031894
12066.4499907531
11668.340002425
12799.705002144
8329.09499556047
11848.7050059261
12314.7649981414
12407.0099979492
9230.29999222746
12992.289999174
12861.3650067013
12094.7049988327
12112.9999984945
11712.4199996439
10519.9800038645
8934.79499296681
11916.3999944022
12368.9099996362
11704.1699883202
13506.7650131831
11436.1399992558
10878.340000703
13293.6900014822
9895.91999586532
11162.1549986321
11540.0249867761
11474.2749954127
12383.7750044237
10835.1599947861
11150.0000107132
10618.2499955162
10942.0499964806
13614.4650034008
9838.44501501834
11068.2500023257
11820.7299978957
9941.53000510857
8823.66499792412
11841.0899951968
10772.6450001174
8211.34499855107
10170.0949947182
12693.9549964077
13981.5850089444
12261.9499977811
10347.444994559
13048.8349936726
11947.8100052706
11109.4550052049
9372.75000105216
11871.0849981374
10115.5250038654
13180.790000268
8774.55498801765
13620.0250015268
11467.3899908422
13328.8350011446
9228.77499904903
11058.2299978472
10057.3199965991
12820.3700043722
13565.4649945367
8622.2050007605
10623.0450100374
12453.4299975787
12753.8350000642
11638.1949776858
11266.3349843551
11665.705009409
12455.6150012591
10959.1050117363
13701.084999714
11538.7499996405
12430.6300032926
11838.1000058861
13890.7800006256
11360.7699937215
11569.0599898361
14374.5600049263
12373.6650006366
11946.7199970777
11103.019999519
12273.354999073
11574.6949994331
10846.5550045776
12883.9650036625
14301.2349934034
11746.1299878131
11199.499995131
11598.8850000616
13912.0899913772
13671.180011021
9342.45499717703
10030.4399990637
12905.2550059692
12717.5350147802
11723.9450114999
11350.6999897796
14383.709994758
13108.9900040089
15693.025011246
10112.9200085247
11426.3550048675
13052.9500040403
11387.3249930623
11329.9150009914
12749.9549959293
10690.6149992929
14159.9900027178
12885.8900142137
12703.5099989945
13105.4549939493
12693.7700014242
10229.6699998105
10806.0000006859
13475.4800154371
11546.7100074531
11073.1550044254
10347.7549976683
9243.12999529787
13370.1750032145
11437.6450054056
12384.3100002718
9890.38999988139
10495.2199858981
14757.7700012694
13719.5049975618
11567.2650119833
12022.9599975538
13203.2850039566
12359.0150007729
11220.2949973531
12667.1699980629
12331.3849998903
12591.415001608
14282.1449966712
10858.7700000467
15493.7949935918
9136.4200006919
11877.5599872125
10900.4850010523
12195.7400082278
13629.0149925724
13106.5400019712
12053.419996087
13872.3349936166
11238.1700039387
11755.9699978088
10307.7399985678
12389.7699856242
9532.59000176564
10235.7149973768
10491.249998061
12313.5599977514
11229.8450014159
12158.2399905492
8886.65499823727
12744.4299963331
13723.3199977353
10368.8450008994
13453.7699941683
9445.28999988269
12393.1450071315
11393.4950034253
10279.4799975492
10051.2400085535
11093.7849978609
12437.7550142612
12999.585003201
11467.2799947727
13146.1099964748
12538.8849907473
13700.1299918508
11618.3699997347
10372.8550009234
11599.564991876
11016.654999307
10938.8949918064
7820.61500265356
12955.6599994436
12584.874996872
12526.8850032035
11879.080001343
10571.4149997348
10757.7400066485
10444.0400005309
9998.56000144081
11059.6150065381
11010.954997001
13947.6649927981
9295.02499735076
10272.8300154172
10951.6600019012
10504.7350013835
12139.125004414
12441.1350083253
14107.6799995559
10169.7250147364
10999.649995448
10684.3349972703
11914.6249951727
12507.5949923242
13662.3850068249
11116.1849931937
14490.7350092956
13335.9199988814
14885.1450069236
12351.8549948724
11525.0050099888
10591.6399986434
14117.409988348
8643.05499682622
12078.9950007978
11639.499995798
11204.5549921012
12072.5250007665
11996.0800049109
12315.3149925242
12628.2000043716
13123.6950017723
12057.699990839
9610.78499450907
12008.1900059304
10164.0699951888
11190.7350085584
11073.7100030938
13656.0149971554
14230.6499946287
12820.4400111442
11864.1149899653
10733.7499992759
12236.714997319
11612.5899974259
11907.8350030603
11179.7149905115
12383.3199949395
11481.2349961397
11288.4000136139
11573.4799897394
11891.514998554
12608.8499869467
11189.5200009127
10002.6149962042
10984.0599960107
8385.92500474118
11518.5949895247
12469.5700066499
10074.1450009919
13629.4400013076
11407.2599915074
14155.615001427
12341.6199978138
14623.4849962696
10862.6749941818
13012.6600081474
12202.6400010707
11827.1849932089
14364.2199902355
8644.7600007148
10817.7249899479
11627.0950084428
12653.2049839754
11578.9699973613
12353.4750012914
12463.1900040649
10978.8649994563
13401.5450037038
12471.8499862884
10152.3550047686
11769.0249946844
13672.8599999817
12199.8249979643
14044.5450108033
11600.9150059803
9716.40000910359
12622.6700051415
13126.6350062822
9617.07500130648
13064.150005175
10407.9899977602
10180.0750115687
11535.5450027618
12119.4299948658
12085.8500031922
9821.06998493522
10672.3849982545
9532.5750035583
11605.3200085731
9552.88000953197
11331.5299992574
12576.7749940038
11048.1599980509
12554.609996153
11422.6100014144
13198.5850009135
11228.99999998
14387.7899974686
13794.7299943385
14241.3550011578
9566.30499476334
10666.9150068566
14086.5850020023
13765.7599977273
11348.7950001787
10417.5700069886
11790.5199987479
13738.4099933186
11668.6049973872
9519.54499927373
9625.39500779891
10216.0699929185
12138.939996522
13097.4599945713
11099.1400046628
14044.7400034149
9792.21000155481
10851.7449981864
11723.6350003299
11551.16500172
11195.4300037366
13725.9100050158
8397.34499843465
11578.3999968165
10452.3100036723
12670.835
13350.7549977866
11618.5649975371
11063.0999969256
10614.0600072768
12322.4950044043
12977.7299990429
13489.1550109894
10942.8449979862
10964.9150037442
10276.2649934397
11340.2200026928
11336.5549993217
12682.1749895771
11838.8899957126
13885.8000142645
12681.2599999891
10250.4149950296
13059.1799972774
12843.994992402
10402.4549977893
15479.8499991428
11173.4899970507
13018.7099991669
10955.0399952865
12770.1550081871
11448.1750034597
11209.3899916634
10963.4749936499
12108.7850035126
10203.0449931967
9881.62998943217
12068.530000446
12155.590001773
10444.3449968691
11708.4450036013
11701.129999782
10723.9000006439
12923.9649982995
13087.7500025698
12142.6499998748
11487.2099942812
12306.3299944627
10126.7999959209
14443.4799908204
12825.7399998386
9372.02499612467
12181.4349965598
12332.2700078418
13797.4800058764
15276.2499938468
12419.8599996508
13095.7299987813
11228.1900025522
12602.9100026979
10753.8299993217
10513.0900045483
11754.3999993359
12302.6499943153
11316.9900014056
13794.6600021909
12233.6249948032
11753.5849976749
12262.7849934456
15269.1950010709
11645.2400050145
12170.9500033739
10090.8049967481
9977.44000638742
10519.6299977224
11260.740006065
13152.1150090536
11844.2849962204
13502.440000728
12243.370004307
13219.4750047345
12415.6199965886
9682.27499752009
8997.79499679583
12647.9699956601
13535.4749989826
11561.8400042318
11515.2449995496
14323.1650035048
12734.9700085502
12205.1550004295
12850.6449963986
11178.4550101589
10743.7100007589
15416.9950151555
10490.7099994711
12863.8349916115
10857.7949921754
11597.1349989129
11163.3449998517
15414.6350019078
10515.8450021628
12856.3749880511
12113.4250080306
11479.0849916232
12133.4950019557
14239.7000035674
9838.93499980308
9919.60499051027
14754.7949955361
13170.2350052884
12831.3249967741
12774.5549993857
9272.16001076577
10313.8000012315
11258.7700138558
12003.834990548
12186.8449923987
12820.1099944729
12657.5499964785
9660.80500053568
9169.26000471204
14798.2499943939
11097.2549944401
11696.8950094995
11745.7800011876
13570.1800026605
9146.40000335407
11012.2350008052
15238.3849991956
11469.8850036444
12015.6749950866
8725.12500985456
14152.4949934632
12818.0400094915
12606.7299988074
13388.0750004081
14160.8000109841
10296.7299990733
11522.9399988164
11534.6350023249
8736.72000061767
10296.1900039243
10885.9049931209
9866.41499745031
10835.8499914731
9831.10000294272
14792.5949923864
12792.4449888624
11538.9300078235
11200.559998861
10841.1449954552
12016.2400023412
10153.985001392
10230.6350097386
11812.5049968434
11353.7899913904
11846.7949980911
11674.4199959954
11488.5749975857
9195.36501005152
12690.8699972691
10975.960000049
12940.9449997786
11132.3450027844
10287.8599921622
13442.6450047666
14340.585006495
10331.2899946941
12770.5499965119
9528.6899926117
12102.0650051609
11419.8600080531
10125.1900079967
10951.8549980987
13123.6999947536
12647.3349866886
11954.7649898902
12967.7000089306
7459.63500461378
10415.6699990118
10681.9550018309
9997.78000576701
11705.8949976694
10746.3100026047
12577.4250094127
9274.97499871999
10679.3049841681
10022.2800005777
10509.3949975187
11619.9100097665
14105.9000002893
11549.9600036251
8982.49499942851
11400.9749963572
8922.05500039272
13413.1499942923
10260.2450022857
13751.7349979973
9333.28501179814
9903.99500061513
11626.9799981387
12474.9199968653
12317.7349970766
11133.1850003842
13505.0499870973
11285.4249994702
8863.90001360793
10092.7849938031
10460.200005956
10296.4800037793
12614.4500113088
10956.1500009766
12706.7049933334
12940.9250053912
11701.3999956278
13246.2199886657
13451.6899972018
13415.1900033283
9455.19499578141
12753.7349966839
11004.3750107791
11835.7799928472
9766.29500015965
10913.529989697
9316.99999574386
11283.9849990059
12172.1699997252
12225.549997121
12805.8950011595
7476.28999990958
13741.7350008646
8571.70000245608
12063.1800108624
9257.14500027895
10464.075000508
13251.0900009563
10966.6700068857
12245.9399928225
11176.5350006348
13508.1700008949
8755.34500109591
12060.2799992685
13676.6849957397
13272.7400017479
10661.6249946295
6733.45500247972
10220.8249930814
11032.0299876903
13821.9499993277
12758.3650063397
11523.0900035989
11440.9649958555
12046.919995994
12226.4150010739
14291.0549887475
10569.52999955
10134.9349901176
12740.54500132
11115.2500066943
12929.4750039751
12567.7499937024
10609.6600013522
13659.8499823051
11727.559998553
10488.1900072511
12790.1800044337
9957.26500646817
12048.5049893162
11230.7800057712
12669.5800208542
12313.0249941241
10852.3649987229
11723.6050004806
10271.815005172
10889.3950041558
11965.1650000443
14025.449999138
11391.1250012735
11697.489997487
10570.6100130868
13287.4899957589
12392.3849970009
12984.7299976859
13252.7449863739
10688.5599994928
9471.45999905886
9263.36499734316
13090.3200059298
12777.9899987829
12241.5650001845
11777.1150062182
9516.04000326805
9111.08499500714
10504.6200010651
12946.0800059363
10806.8400025205
12115.519992169
10884.1549965448
9899.23000600201
9563.75001025666
11604.7499933969
11548.5049999121
11585.1350009004
10664.0800019419
10158.7800179936
11767.4150040671
13691.0349894296
13148.4450036197
9880.88500545942
9885.91998721496
9942.98499898333
12128.1149946351
12144.6700022364
9957.41000274802
10420.9800096189
11093.5349967349
12536.7550015969
12290.6800112654
14136.7650115839
11892.2850031749
11946.2099822112
12844.7400130393
12053.2549894019
12787.4299944178
13223.8499938728
12471.0249896524
9274.76499770815
9497.59499310522
14087.4949991335
10918.1650019949
12767.129993144
11287.9799847603
8873.12499702649
13182.9399985014
11168.0399938142
10745.5450028721
10163.2499978659
10835.4050010024
9760.20999189885
7036.51000438479
10334.0349997529
11833.8100059954
13284.7949892124
11941.3249978588
12827.5800028886
13014.2100004042
15198.4800169698
8381.29000065068
13418.579994402
13044.5999952005
9365.08499754965
8400.60500085412
12300.0199990636
12001.0750164513
10838.4900140911
9006.75999674015
13356.2949979862
12476.9150067799
12619.6950023831
10323.0949982246
15845.6600091545
9931.10999574588
7942.56498995703
12811.3649990731
13077.2250047638
10017.1900078955
9651.37000026274
11269.7799975397
12470.8150072191
12663.3550067795
10706.6049969341
12957.8699901961
10214.6599982302
8814.98500447726
11833.3450062039
11243.6050069841
10704.0250073588
8557.54500034265
10790.1049961878
10053.874997522
12112.0900013004
14996.1149952099
13339.7950063543
9868.64999678452
13924.2949883062
9668.0700031874
9138.22000298533
11767.4749967735
15360.5350044861
8984.18499370106
12805.980000006
12576.0800086986
13893.1249989711
13307.0900044544
13770.6049954966
14078.6249930349
12361.2449864317
9839.43500303361
11297.8550033751
12482.6350060496
10959.7800041442
9382.92999007273
12077.7499843324
10277.5450078365
11581.0149992676
10257.3349978139
13078.8249966637
14881.1699957142
10325.3650005803
9625.37999284151
10337.0399959813
11400.8399990924
13479.7000035315
10051.5549984025
11162.3450005306
10325.020000373
10025.8600059468
12800.14000655
11676.7100029932
11489.1649964815
9380.53999872319
11226.0999887129
9671.03500383766
10132.9649934694
10788.3099936573
9014.16499512736
11728.2699887035
11152.3300023489
11355.009998057
14441.4900033867
12912.8750046906
10886.4150001868
11528.2800054332
15091.1300006928
13531.205004457
12713.9099979536
10479.8899926655
10408.355010448
12342.9950045813
12098.3900018556
7997.55499974865
11692.6800004037
11329.335002163
10678.4499950678
10504.6249999111
14047.1749968173
13612.9600110423
11249.9249956887
10773.570002988
11807.8099963698
11634.0199915604
10152.5499958401
10432.4800061818
12672.2949954018
13013.3349934728
11411.2149982536
11117.3899983293
10852.6150118411
10412.035009172
13161.3150011017
10982.9700006996
13674.3950014387
9941.21000159928
10378.2599999076
11710.5450050477
12019.344997757
11504.6299832223
11040.9099977806
14712.8800030844
14863.6399962861
12187.8449993622
11327.0850046596
11668.3800035055
15366.1249926328
10608.8650046389
11384.7749990989
12319.2400031517
11307.1999980304
11854.1199968428
13328.5950063793
11453.4199958744
11992.409994036
11799.3099989298
11060.1949956077
10667.6400033711
11311.5899977479
13740.0999939884
11651.7550044442
12404.6200133775
12932.9800054927
12096.3200009521
10201.9749989557
11526.4600024055
11445.5300077768
12994.9900086569
10458.0049973284
8932.56000009738
11049.6999916441
13094.60999468
12016.5599973127
10047.0300065638
12823.3849993255
10483.4449970967
11948.48999443
14165.2350055724
10818.5599927682
9508.9199952241
12851.7849956797
14032.7000063334
10471.5300035662
13590.4849908993
14079.4349806476
13313.7650073671
12256.2449915758
13950.7950088563
9556.28000465757
15045.4300018354
11225.6449974482
14731.7600032244
12113.9700126734
11261.3000015914
12617.8350024131
8796.0049989745
8689.29000177007
12727.1950022718
13444.2899952591
12225.1600051573
12990.5650037362
10982.5849938029
10146.4549998431
13765.3000042033
11579.4299959205
10893.2399981183
12163.3149917684
10340.8000043311
8285.26999804482
11665.2600006844
11032.5500069866
12055.7249943248
13084.8149865814
10974.0250046477
9779.49000565195
14324.7900145305
10944.319993032
11518.3550047367
12794.9299882795
9779.78500629973
8598.01499965927
12995.7749936739
12346.7699979113
12099.4899944291
11769.634999776
12400.2349933349
9285.7599945839
11161.6900045639
11914.5500038192
9761.10000942973
13211.4800015166
11536.7650066439
11289.1999933273
12604.9449905083
9469.61498541676
10934.090003646
10413.0050081168
13161.1900014151
11013.7600030731
8028.85499880835
11898.4899937122
10615.3600024551
9666.23000479006
9904.80500551127
11443.6950029813
11622.1300010141
11565.5049900012
12394.784995053
13694.6399984998
12365.535011664
9541.88499240275
11627.3800005727
9789.2250032993
9871.67999623902
10254.6950004583
13874.3999972264
10446.5900007207
9121.3099944609
12632.2150042853
9589.78000051831
11700.8799949279
11060.654994216
12009.609991719
10793.4449969027
8538.06000554608
12154.8550054663
12916.8900032435
10602.780001834
10230.3050049851
12605.9149985319
11396.2749985934
8636.58000087901
10472.2850009573
14284.6299985209
12068.9150097187
12036.374992766
13228.1700087181
12293.7750018341
10502.7949955859
11209.1900100194
9245.18999603088
10926.7400163095
12066.0299844136
11068.8900082766
11305.8649929159
11562.244996449
13145.9100016011
13885.7950058277
11910.190006271
11183.8600041866
10235.9399986614
11719.230006494
10464.0949993194
10483.7850075162
13394.7399997506
10673.3900039271
12017.3349913447
11231.4350047489
11104.0849982109
11390.6200083494
12051.17000286
11315.7800032422
12168.4400056256
12131.5750019164
8588.57999742404
11023.469988863
12527.1749939672
10986.0299931476
14630.3600002276
12516.3899958716
12373.5999958488
9895.47000056901
9478.34500039322
9909.81500495272
11694.9100011308
12170.4149977396
12412.2700029718
15105.269984804
13888.6200041412
13539.2699887017
11088.0000045141
9557.27500527957
12135.2699941851
11117.8350022513
9362.81500567868
11844.9949963372
13140.834992968
11041.5650075255
12214.5700008078
11191.1650072464
12829.0100075174
10466.710002251
11269.6900152713
10902.8250024924
11133.9550052518
12233.0500039052
11800.8900063341
11714.539992003
11616.664993581
12219.3399963202
12344.3100000434
9830.57000523061
12201.8800059594
12504.0200093309
12643.5899921646
12119.7799968394
14392.5550055487
11249.9399912544
8898.4400001755
11999.2850072634
12294.5349920527
12445.6000012653
12286.3450003332
9144.01500253944
13472.2300000936
11224.4250014797
10290.5599945141
12637.5250097299
11806.1549934518
11522.6549985557
10163.7699999195
11120.4250030499
10090.8600013722
10135.820004625
9789.42000116827
13089.7900061095
12137.5550134464
13926.6200038177
10484.0449928148
11444.0450011096
10121.8999950952
11089.9099975845
12333.970006856
11698.5599988732
12646.2700058613
10757.795008776
8297.03999742679
13753.8649988123
10934.9149992075
9163.4300070958
8971.98000855045
14872.7250028654
10314.5250059082
11695.6800014647
14505.8550004717
9330.42000626377
11371.9799929652
11417.829997797
10098.5850099109
14055.0500085655
10369.3550064827
12416.0549977939
13284.6649961537
11908.8000030138
12136.9649960773
14550.449999854
12044.1949915325
12589.0049979601
14699.8400128351
12006.2600005672
10918.3150020922
10315.7050052253
9146.53998809401
10961.694994381
13585.0800156393
8715.01999573747
9831.10999206128
12907.1849994217
9318.47500225389
13627.9949872112
9354.44500259636
12537.7900003307
11680.1899916145
12636.4649931543
12097.105000528
12106.535000251
11186.2749937488
12705.8749994423
10432.3399862584
11928.8999885656
11320.7999901208
12139.4599908227
9518.32000440068
11559.5200037421
11510.2200045721
9891.38000359986
10640.1400000477
10459.1899992103
10968.5400078101
12747.9549910654
12727.4749954231
10994.5250045868
9634.26500500459
11485.8799923481
13771.1549977798
9730.51000021677
14293.5400001341
12505.8649988151
11218.2899990035
13487.6750008361
10569.7200064009
11294.3950018522
12420.9800015024
11750.9149957253
10225.225004844
12293.450002963
11930.9199957442
11098.8849963946
10805.4850022253
10569.2249842217
10926.9950022477
11897.9549899788
11747.3100103523
11997.3549969234
14575.0550020919
11481.9200051915
13681.239999306
9943.39000914234
8150.79999828211
11470.1700023051
12829.1450013325
12118.0949970919
15043.9950073012
9811.74998932384
12937.1499969868
11292.2300044498
10932.114994603
10514.8599970518
12675.4749982424
9566.18499778653
11835.3249972633
12800.1899974152
12800.9500088573
11221.495004402
8559.38000493962
10233.5049965847
12085.7900003768
12207.270003484
12076.4050002011
13163.7749992773
10367.3849959616
13415.5799869563
12008.0650016628
12282.3699983738
10756.3350023739
10356.9250018912
11119.580004123
14621.2550023329
12664.7400081903
12355.6900031576
14486.0450089863
10671.1950033568
11278.4049980903
13724.3150049308
11369.2000007569
9643.77998852101
12405.339996206
12029.6100025033
12490.4550106417
13113.9650052167
12428.4099941921
15844.7150021004
10021.3300061924
13127.0399962533
11742.840005944
12112.579999633
10281.3149919137
11808.2400064142
11187.8049981203
10355.76500087
10088.4000000055
9985.04000141728
12715.3150059215
12513.4700061008
9836.69999389816
11733.3500033356
10091.9050106965
10876.3499958836
10541.499991298
13161.9850015987
11359.6699967834
13014.3100102723
14983.520003329
8651.21499335187
14546.8600059854
13884.9150108767
12352.0200002464
11470.2199922325
13351.9599956846
11089.0149987452
9825.75000068289
10808.4249905645
13517.2449905461
11415.5799949048
9453.6550041216
13379.4050005199
12530.960002486
10294.3599999892
10502.9199921675
12463.5150027393
11650.6200025239
13364.109995155
9540.0449986835
11824.5799962119
7660.9699982577
8717.49999430473
12634.6199941924
11509.7300022906
9813.22000432957
14528.5450001329
9916.12999948999
13816.5249988848
10637.0550110711
12453.3999987047
13414.9599996209
13701.6450050797
10965.7799958643
10602.389999461
10340.0550026213
9730.02000182541
10111.7600000643
12039.0600019953
11269.389997254
11422.9350059889
12594.9650047934
10383.5500006955
10751.6499903109
11010.3900137162
10783.6299892291
10910.4800072522
12066.880004839
10993.4000118969
9765.08999933611
11165.6900023972
12035.429995966
10826.0550022489
12106.9800027445
14169.8050028181
12956.9249975143
11899.7199987025
11185.2949944694
9921.45500537637
10138.1049988446
13418.209998329
11927.1500017552
10982.1900083758
13287.6849951255
13798.8800046875
10465.2049963113
15007.1649831599
9340.99498912343
11622.5250058993
10984.2650222378
10486.4900046538
12481.4700106097
13078.3499959754
11510.3049924336
11421.1600044217
10541.8400001912
9732.58999665454
9843.82999910321
12153.2799981378
12921.6599988914
13512.6800000309
10191.5299994089
10117.0649964621
11456.9050021039
12253.2900018725
12452.6349976342
11967.2350006942
10256.1550077084
11647.4599994439
11603.170002989
11256.9799972037
13527.1350089149
9840.12500439049
13704.0499947078
12165.0649965954
10636.3300042249
9381.38499808777
13938.8100093096
11038.3800014207
13383.0900060516
10458.26500166
12385.6249928884
12830.9650006196
12805.9500042591
12146.3650044727
11565.2950021128
12208.4850059293
10932.800004968
11763.1800132082
11773.0149967116
9625.06999468218
11321.5950030776
11414.1899966601
9786.56500338716
13311.8249978285
9792.91499426216
8452.4400023924
10416.4700113158
13115.4949937952
9684.52999742143
11263.1700074577
9946.96499332599
10296.3849973304
13525.2999980297
12275.4099957859
9833.60500894173
11338.4900048366
11529.0750020053
10275.7650002011
12961.8749927247
9127.85500579514
12203.245009359
13341.8950015534
11380.4750078329
11584.0250120484
11502.3499983551
10971.89001757
9261.7799896691
12432.1650057099
13017.8349985232
11456.2800055463
11935.0699882121
12550.2699866018
11014.5699967584
13463.8050076363
11717.5300015292
12352.0700053181
10683.3750030026
14476.2100069951
12527.3149934888
13367.2549996624
9313.9300028868
14015.2449992839
10759.6799997839
12565.7900021212
13182.2249909557
13907.0600027622
10404.3500002521
13411.6149934831
11403.4000044251
14134.6699928208
11092.954997784
11642.7399959713
13446.5400063449
9720.21500001661
13496.7900012862
9296.70500929165
9561.09499398433
11765.8949999787
11235.6650035167
11180.0700026166
9922.09500112757
14866.4300002058
10768.7400035569
13418.6100060801
10562.4249988261
14088.9649973374
9428.39500637935
10891.0300033779
12862.1800072782
12798.5650002043
12258.860009904
10740.1699949487
14439.0449927161
11135.8949952743
11022.3099981416
9645.22500539804
12046.1150029836
12545.51499866
10913.5449997655
12962.6250089907
9618.78999854391
13114.6999930975
11137.9650021081
13824.7100002517
11798.4700067794
9358.17500321777
11971.4050054413
12636.6749988068
10946.6600105288
14393.4750051303
12286.1099950024
12898.0500004374
12210.0849921658
12037.2549896436
11297.2799965618
12287.3850063454
13994.3149852492
11800.9350083838
13390.6150040273
13950.6600046623
11420.1700128345
9829.16499922541
10418.0700014001
14853.7849968043
10718.9749929728
8309.57999243739
10914.3649976281
12322.3449976067
11928.0050002411
11057.5849973429
12502.8899949626
12030.830000212
13665.6850051932
10733.4099915102
11464.170002087
12811.039993587
12124.2999985004
9088.97999221575
11856.1050101039
12361.9050003057
11766.3750066205
11383.1100033456
9883.83499543671
12680.7149951984
12477.2450098747
13416.5500027612
9814.87499832781
11381.4449940473
9138.32000414375
12497.1649980893
11806.5150052663
11883.3550034434
12916.8850021819
12073.6200073892
12140.0400066189
16301.7799953005
13800.2999979826
9462.34000435472
13439.9250001514
9748.90001153533
12018.7199997946
12464.8700126129
8690.59999545605
10122.8550029821
7613.52500276174
10275.5349937947
10795.62000981
12273.1900064065
11538.2850001324
11163.7799972438
9628.475005202
16228.2150041584
10692.3150025449
11746.9999978421
12316.4100029592
11699.8200026199
13433.329996101
9864.6199935202
11564.9600031531
13162.3900013323
9619.73000086425
11566.7800043155
12204.7350003645
10826.7099983254
10899.1399930103
10785.0800016467
11521.1700070202
10514.1950018406
9267.93000048821
10566.9299969175
11016.3449982293
9681.53499935567
15136.6600056686
12319.579996109
10196.0200064459
11239.144994461
12680.4300065534
8979.07500011101
13935.8600049829
11608.9800032937
9502.64499487821
13316.710005326
9650.19000239903
11622.4749991912
11233.3649982294
10946.5449905861
9933.5650015772
8125.71499516862
12203.3100052788
13891.8849905778
11060.4449954275
13098.4600027633
14336.2500010962
11154.1050003208
10633.6900058351
9835.63000501296
12999.0349984616
11693.0750147697
11077.9000110475
11261.8600042565
12798.504998751
11261.205010131
14376.6299950073
13080.5249975576
12277.1650043452
13114.7350069927
10312.6899980744
10937.5549977117
12083.6350043076
13475.8849947724
14122.7150045801
10180.929991181
11212.7200003363
10172.9649956031
10255.15500755
11526.2449976606
7949.87500599801
13073.0000051532
10853.159993506
12375.4100017515
10005.7950071408
12058.5900019431
12254.9749998739
12731.5649934069
9552.53999291174
11485.925003509
10277.7150027528
13901.3750031479
11367.1550039998
11554.7900018647
11700.6349977599
12952.4749989957
12261.7900024028
12068.2550039012
9860.12501205388
13156.5749955252
11840.6100039618
11879.6199998874
11992.9349980764
9730.39499297179
12095.3599864226
11729.3950034361
9550.76000334654
13223.8200054585
15642.3499921462
13663.2899885086
10851.0300039649
9862.35999858426
13001.1600022381
8403.87501415983
12237.9850008781
10957.8199987644
12755.0099850401
9579.44998983853
9203.4500025427
10425.8399976427
13613.3049965315
13579.6699986007
11418.8099995479
10633.779991395
12965.2850042246
13192.7350041657
12525.4200017275
12823.9650098416
14450.5999993007
9013.12500449177
11770.4299882127
14333.1600048789
13151.3900078357
13116.2599988158
12269.0000007312
9843.36999581475
12078.0700063882
11378.8549880699
12932.1499981782
11384.3850003909
11936.9550054477
13739.2449963214
11141.2299952721
11348.3399951216
13131.8849878307
11759.1500000909
11695.2549963477
14248.0299993053
12791.7800029002
9414.70500077028
10083.0450034263
13264.1249882095
9712.7800029763
12997.9650100528
10540.8899976638
11131.014994499
13372.0050016465
10879.6049989141
9287.64500531548
10694.9400115521
12961.3100009039
11345.4749968722
10257.8199998196
13182.9050032978
10258.5150009836
9323.86500143865
9100.40500092367
9787.73499665817
11746.6949902498
10741.7249977165
13208.0699995368
12449.6050030403
12186.0849853107
10322.3949945914
13350.9500003064
13163.3149919968
15223.9950068661
14231.1249990293
11857.1500001415
11207.184983924
11110.089982705
11412.8649970728
9056.66499041114
10011.8650119656
11522.3700016409
11790.0449918951
10904.3950057779
10976.7299999044
10348.9549930504
10331.104994636
10597.1250049435
9888.2999950613
11726.2999978655
13110.304997123
11625.6350091193
11740.814989869
10711.8600012911
14220.3250040938
12181.6600006298
10279.870007626
8864.17999775941
11963.1199985538
12553.43999869
10555.2099979343
10435.6699896913
11185.1249964221
13543.9700040994
14880.239997325
13786.3199982607
11161.2350012101
11582.7999926398
11762.1050078797
12962.0500138539
13052.904997241
12203.4400007082
10098.840005474
11021.1349912653
12469.5700015118
12079.9949904187
11606.3449976494
9374.86000117287
10641.2949857649
9523.47500426089
9502.49500337709
10932.4699998838
9850.74999836643
9601.10999418329
14378.9050073266
10558.6550001651
11366.8149995655
11031.7150008748
10035.0749993376
12414.3800023189
11307.4149990939
10571.4749853336
12861.3850138672
12883.2650055862
13596.6200103904
10219.7450094791
11190.0399980778
10352.2250019033
9518.38999963086
10758.424988294
11047.1149962246
9553.26500006579
12534.0149987414
14476.6249911244
13143.2750057888
11140.9099887003
13150.7699964331
10904.2200005124
9815.18000243884
13925.6149959272
13050.0250046491
11305.0400035204
9831.74500377476
11998.1950006146
9807.3250102629
12890.2350013505
10528.6400028015
13994.644994638
12166.9650081447
10108.1449998158
13990.4099997515
12690.4999995452
10106.1049968306
14332.5350157288
8888.4849890247
12052.6549921435
11745.9850090723
10587.3599952497
11785.535004769
10974.8449849356
9710.74000511295
10021.7200023108
9503.309999944
11535.0299956822
9044.31000870094
8818.01000195649
12145.8699989462
11537.2399965001
12957.095006023
12754.4750024806
9773.93500094302
13206.6749911662
9529.15000186861
9266.86499845702
12123.5549949585
12011.8400041847
12030.6350113771
10600.389999751
11221.9449948443
11012.1300042355
11135.6750003621
13874.6449952545
13475.7700039833
9955.46000807919
9341.88499446877
11737.820004262
14784.9800079493
12680.6399978548
10791.8050017182
11216.204995899
10425.9400023378
11790.2500075139
10464.8100079367
11647.5550057714
9976.21499773767
15037.2900028187
12434.8449803721
13017.6199983822
11877.3000045829
13472.1900009457
11388.4249990412
12811.4000016033
10922.2100182318
12940.6649933808
11277.9950108035
14118.7100025527
10076.6649983304
11677.6950053303
11431.3700047462
10742.4999992917
11827.314995565
8673.3449976081
9773.73000006098
9905.10000922796
9427.83998434618
12371.8000043646
11474.7199951222
11825.5249960151
9750.15500490344
12287.0650076829
14057.0299954284
11093.5199971096
11495.2850040139
12016.6050029385
9508.06999875
11106.6050022139
11890.4150103974
10200.0099948775
9527.64999734005
10773.9449940287
11663.3599975212
11661.8350074714
10762.5999919205
10365.0949986189
12040.6350000887
14650.5899974102
11439.3949988214
16158.1899892925
10485.3149993894
10758.039993156
11723.5299978438
10536.2449948927
10593.1899943305
13295.5149957527
12421.2549931086
11031.2400012761
11303.1449973613
12337.6500060826
8693.3849960533
10086.4250038833
11332.6750029152
11286.4900010995
12625.7350022188
13101.0449989525
12273.3500110274
11119.7349972709
8861.64500037557
7801.98999776505
12820.8699981224
11178.5349965216
10896.4450124949
12737.9199990912
10523.4700080333
11203.5399958385
11179.7449968746
13913.5300015919
10242.4250051263
13525.9549892265
10326.7549948432
13497.9449995453
9996.06999687664
12286.5000028987
11183.8700062307
12397.5300036201
11207.3100097859
12660.6449979008
10590.0799767899
12525.5949997118
10963.1250024759
10532.7700047169
12888.0999954632
10646.5550048873
11484.3949957791
9633.1550047989
11895.4500023013
10451.3100015502
12408.4399960991
12531.5549955294
13281.2449990516
13088.559997868
9997.11499815853
10095.4200044255
13493.2200044055
9366.68500282528
13001.7850098681
15293.6750102672
12337.4800063299
8981.67000199982
10934.5600033076
10452.5250137071
12837.3099988623
11347.8300085858
13040.160009983
11934.3299995782
9285.58499404415
11094.5400035549
7550.80999596324
12294.4849991798
9799.84999028826
11611.3150027269
11987.1849973258
13664.1249976284
12473.0849995565
11674.520000156
10797.4549910752
12698.5599947255
11629.2999952898
14238.3649960104
10520.5649992358
11055.2250029594
11722.2900028729
11698.5849962551
10228.0900015793
12224.36499344
11101.3100050762
8632.9499927921
9200.96999301808
14468.3799896413
11181.7099962085
9895.435001123
11654.0350082587
10760.9499943927
10796.0000074554
12157.700017808
10822.3199945167
12197.0449914979
10612.174997149
12873.6099901786
9800.3650053204
13668.1700024903
11998.2299935143
13833.1749936054
13320.1550021773
11933.9049896614
12775.8449942416
11947.1700136866
12420.8050022302
10466.464997832
15545.8700200506
10505.8249975029
12175.5349898743
10113.6799940404
10019.3849943782
10076.5000039423
12581.6850088155
11153.31499611
9717.70000233781
9055.18500090414
11992.619984763
11929.8750068537
10101.1200027561
13382.1649921294
12167.2299991583
10480.2650013673
10408.4599965904
10204.8599992469
10470.159997928
15217.159995107
10334.6249862041
14663.1650018515
7977.25500076241
15793.6350004643
11850.1099988833
10532.3450030377
13862.4099950739
11631.0200050762
9528.7200005427
12319.394989681
11853.1700091544
12244.5850046303
10818.6250027241
10331.5049974876
10816.2550057555
12418.9399919668
10234.4450057736
12459.2650110826
10841.3799987896
9980.96499775676
12236.4100127638
14082.1849995568
10378.7150036497
12858.4600061637
9604.0050009212
12694.3799999403
8308.49999757018
14434.4499963438
11614.6849981835
12235.2799969763
9851.55999665218
13186.0300035118
11510.6899931245
10248.4050122527
9570.80999743991
12453.3699918716
11360.3199998962
12558.0999922527
12930.6350033712
11387.3500053263
10749.429994924
12330.4149987444
14295.1249969304
11013.5150105718
11887.9650015516
12186.1000049632
12123.0599983508
12548.4050007862
11495.9550061782
8550.04000330414
12541.6050094459
12059.6099985812
10330.1899934391
13424.3449843628
16308.9449888656
10420.66999808
14428.894998705
11875.2850259971
13049.8850011278
13128.1850059035
8872.53499577049
13025.7650008383
10211.2599977874
13513.3199987172
10791.399999321
9438.89998992626
14303.860004759
11483.6499961048
11986.5950051448
13067.5349916709
12995.2400001455
13278.3049969873
11245.7399975399
12789.910019937
9684.41001092549
12725.0400069347
13242.319995394
12566.3999912724
11967.4399988169
12569.1599969349
11848.7750065131
10026.6249974486
12095.0650014319
10642.2499888586
13058.8849919224
9819.58001234825
11216.3249939468
11957.1499905032
11092.3449939829
14191.7100021206
9452.58499366976
9989.42499259638
13307.3000056982
12446.5649873563
10004.7499963944
9872.41999614262
14138.8049955287
12942.5999956517
12446.6049968712
12648.9149953504
12640.0549891051
14338.8000071227
10985.8850060529
8968.0349919803
11579.3449979955
10068.3049913791
11508.7549978984
12956.6750044394
12828.0449994121
11923.5650043897
13336.0750017012
10043.5800073091
11816.8800067799
15879.2449870338
11416.579995485
10304.864998654
11797.685000849
11437.3249957468
10923.129999293
11703.0550034428
7082.01999645913
11661.2500038617
12114.6749997935
11753.2350044365
11346.9000007738
12479.8400031602
9799.31500716787
11860.3899967103
12000.5750018405
10511.8700093455
11855.1749966248
10657.8200091528
13184.0600033575
12566.1650071926
12613.140004173
11102.5000083889
11646.1450048613
10804.4600082105
10476.2300055991
11135.690000867
11963.4449996692
7749.79500285431
10038.0550029058
11337.704999011
13187.1900090347
13810.5099948661
9901.02999015688
14564.1749987935
11872.910004436
12537.3549960526
11639.1000044507
10961.88998476
12967.0549943764
8984.9650025256
9332.48500578094
12270.0649998412
14528.7800069773
15112.370001792
12372.6750128241
12350.2749960935
11211.0100047091
12295.4799985024
12313.9849988739
13809.9349973785
13173.0849939412
9132.32000254298
11140.0699882485
11448.6200050341
12752.1499892166
10242.5300002121
10682.4400091469
12126.1349983029
10328.2500048206
10748.3399997274
8776.64000067394
12030.5200057998
11197.5850063115
8215.07999713879
10383.8350013103
14607.1099908189
10256.8149974312
12650.0149965967
11190.7750001447
13792.8399972273
9842.8149989727
13630.8950032957
11439.9600024456
11139.3250032482
11538.3499990273
9323.00999862398
11579.7550044223
11968.6349948235
12307.275000575
15426.0549919531
11690.720006045
11729.7400063889
11932.7850115364
10106.7050000564
11966.5549950739
9911.66999705555
13429.9799987162
12514.8499936601
10858.8499926882
11919.5550075547
13068.6799906353
13700.6000049454
12243.7599960449
11080.2950019694
13107.8800060637
12475.6950007724
13559.2649947302
9749.96000252618
13702.3499998106
11576.8099910736
11049.3600004442
12168.8349973252
13238.1699971051
13284.0500006496
11894.5750102364
11942.6799856968
11194.720004668
10390.3200010126
9908.08500079066
9335.13499338832
15267.6900060363
14303.0900051068
13994.9950003405
14071.154998251
10258.9199997904
12255.430000823
9827.27999697719
11787.3500037284
10654.8500067948
12783.7699906537
10777.495004524
10534.1850025402
7741.640001358
11839.404996037
9511.67500647414
14537.4600008253
13445.6799964814
11409.5299951881
13338.6250012096
10667.8350012731
14671.3400036767
11709.4100193623
13004.5900066915
13547.7750060864
11195.8650001409
13199.0749933952
9739.25000119203
12177.6800011218
11315.3999991603
11367.0299934503
10913.6200013624
10483.3750049304
12399.8149939477
9964.87500148173
10223.5150038553
11720.9999868665
9962.49998949654
10954.5699979595
9524.48998816439
12562.6850024811
13487.0950009618
7238.19999399679
12403.0349914315
10654.6049999279
11625.2750000459
11617.8000016306
13253.2900095047
12461.6850019181
12118.9149927413
7631.35499520181
11077.9849897542
10618.1599980248
13297.150002622
8758.99499987438
9112.22999700718
10790.1900049725
10647.4300124373
11090.2750078791
11485.4150021491
12128.9399979166
13540.6500056613
11461.2850088337
11387.8800043687
11726.0300024697
12534.8450062461
14351.1149917431
11194.1550003437
10857.2450029782
9933.65500933537
12923.4350057733
12862.3750088457
8735.00000223238
10980.0550000872
9866.32999788132
10053.3349979637
13758.9249950335
8462.38000087719
13305.0000010242
10661.3550056113
11586.2950099008
9596.71999383596
11906.3649934609
15665.4449931281
11449.4299953738
9469.74498917628
10111.0499942873
11385.1999979469
10458.8100021318
12215.4749990641
11661.1600082298
14069.6849886253
10413.9100074708
11986.000005208
11133.670006264
12567.3400104251
12901.6299940513
8396.60500386171
13280.9649964792
12809.5750036449
12094.9950055368
8481.74499660311
12369.6399993651
14463.4700094222
11975.3199994741
14066.2600043071
10950.2400002872
13266.0099965974
11636.4350048341
12944.3900053588
14089.1650066036
8500.0500053624
12322.0550056491
11796.2850041464
14556.6200087226
11800.134998937
11511.2799938344
12373.0449978169
11876.3700083891
10832.4850203237
9528.10001029889
10869.0949967811
10993.2750049485
12264.3550081893
14602.6399939387
12556.5250010297
10314.5700112961
11186.0500001635
9363.34999190457
10960.3350001832
12140.4250075873
10561.7650014472
8071.33500084188
15086.8599946559
9344.03499823782
10651.0850033836
9578.59499754966
12816.3799951805
13167.8050003588
14234.4899955005
12363.9700026345
14297.2150087394
11127.2050091783
13302.1049924158
9990.46499842405
10506.584993894
11947.3799916932
11509.6999968393
11543.9049903385
9203.91501069814
9973.62999660126
10723.0449961731
12070.5000132774
10872.1200043125
12793.0849994386
12312.7350149383
11809.2200032087
7972.63500081562
13045.5649984844
12490.989999529
11492.1550047027
10504.949986825
11451.5749993857
13068.7550030439
14608.7350105164
10360.0800007321
11744.2150016741
12232.5700036529
12183.7850085255
12589.6750032356
12548.7550065948
11445.579996129
11426.3599998928
10968.7799901478
9442.39000180684
11121.7950143884
12912.6599904001
11864.4800057788
12817.9099950166
9405.87999370391
11801.410009237
11702.3599957284
10873.6500018295
11575.5950028393
11712.849994408
13081.8700065501
14270.0449966947
11251.0450051018
13804.4900043029
11732.3400008731
11934.149993974
10188.109989038
10684.9200053785
11378.5199937582
12452.8299935439
10736.9200042081
12059.3749995427
13951.1799890879
9198.700001908
13922.4150009514
14766.0450159479
11711.7849976351
12035.5049958499
11620.0950130073
13584.7049986738
13438.3400010241
10054.4049996249
12163.3449939663
10374.0049920436
12135.2049902258
10339.8349939836
12574.3100131475
12660.6550079184
10721.6999939899
13754.4700011534
12780.8200009703
12189.1699970197
11129.6950026529
10869.2200121232
13165.1349966007
11559.5700029208
12503.7650177855
9775.76500167558
12932.9749971981
11072.3550027164
9581.24499507062
12990.1949931327
13649.205004712
10229.2350013847
13435.335003485
13366.9350031912
12634.2749938382
9165.04999837518
12192.1400050144
12723.4849921977
9109.98498729081
11771.3849993749
11569.3250017024
12751.3150005238
11791.7550056488
10467.2749933992
9480.60500505741
14529.079998546
12907.4300079437
11909.2549948206
11582.764991418
9833.91500477609
12574.6900002952
12908.07000534
9760.18000336317
10819.2549922327
12692.4749992881
9964.73499893956
9105.46000373457
12355.6600025436
12060.1150053465
12232.8000030664
11316.5249938264
9418.36500149872
11634.0800001684
14195.6699849579
12708.5250036307
13049.450000111
10796.9400021746
13072.289995939
11102.5200008752
10031.0800096022
12074.8500098509
10291.2450021207
11511.6049995874
9956.07500290126
12568.1949978233
9989.4399963934
10864.1749981102
12077.435000497
9775.53499783576
11796.194989939
11321.0499867741
11500.8999983101
13656.3400063135
11031.9950022195
11383.334998905
12733.7500018687
14003.6949965818
10960.1150003154
16127.3799987603
11337.4550028052
9860.08500377333
11352.5900009037
10355.1749984046
11452.6199915092
13086.3700097278
8226.07000267133
12091.8849945124
14156.4599955074
12835.945005861
12776.6600138241
13385.9899867085
9133.90000486374
10771.6299967151
11069.1099906992
11387.9250025853
10792.4349944968
10241.9600027015
10320.8600044632
12855.0150006802
10934.6449943504
10683.6650019009
11717.0500029055
11480.6350000435
10576.135012606
12039.1749912389
11109.0649963906
11059.5700007277
11211.6900060717
10526.9700020149
12762.4899950549
14318.0349990418
9201.610004724
13636.5300062051
12564.4350120258
13498.7649967987
11255.0900038006
11984.7050019312
10602.1899995896
11656.1549978719
9543.98999660171
10353.3549955651
11963.5999961918
16487.0750035932
11333.4950080561
15617.8099977996
11299.1399953319
14680.5999993429
9053.84499627794
11861.1250001938
10535.3950040205
14978.9450047871
10554.8799975328
10121.5749991326
12670.3999948442
11377.7299947472
11809.9750034576
11023.0800054811
10783.7700069938
12323.5249951393
11232.7949989627
15726.9999932607
9933.33999938052
11961.5349942911
11718.7499962263
12722.9799975839
12839.9349948412
9914.60500621283
12523.8949911258
11527.6649986496
13209.929991549
10366.4949933141
13363.0050051964
10542.6900116394
12821.0050048567
10661.8749927026
8871.99000071548
10821.5400095442
12139.6100005014
10719.7050085426
11148.7099936946
12038.8899987582
12050.0150070889
12388.6149821179
12019.3250096187
14710.2650077245
12399.6700068094
9865.66999633401
10303.2299995853
10143.7099973208
10298.3100039181
11984.8399999451
11276.1450021006
11095.3649961213
11372.1700028277
11715.0999981207
13185.6700049264
10869.0150120989
10109.0549948399
13371.5000032064
11134.3749953425
13142.2000002075
11422.9249951176
11671.7549860202
12708.9600077569
11287.384995285
11800.5600026101
12625.5150014171
9346.41000759881
11225.5400010552
9022.49000286823
13131.235008947
12524.5250032281
12653.8050015432
13314.1049996279
9879.9050024515
10564.7949896386
10791.274992154
10063.7050052593
10863.2100051781
8958.06499652471
12308.179996063
12783.0350020677
11420.0599883548
12039.2350015689
14607.0750021429
12779.8150049932
15929.5399951194
12216.340005354
13423.9399980465
15062.6199952085
10024.765002433
10391.35499527
13620.2599997544
10616.0399932942
13863.3749932416
13241.2600013838
10980.0550040961
12925.6200039811
11949.954996333
9799.44500191469
9926.51000320696
11461.0450034882
13168.7749933759
11430.7050083433
12298.7099979513
13187.4899932516
11750.3050015526
13369.9600094846
11936.7249985193
10976.3450079756
13319.099994685
12427.3500030594
10833.3449952891
10295.3900060146
13867.3799974713
10859.1750045205
10488.5749958362
13072.0000014862
9763.89000397862
13367.4449951067
8112.39500814793
10882.8350079269
9927.66999242548
10625.4100043518
15247.579994306
14675.8950003716
11325.8849938598
12666.7150040404
12380.4050031975
10407.5049847639
12955.0499984348
12583.5900054504
12732.5050081103
10983.6900011401
11590.549997082
13382.8549909769
9614.21499951216
10620.3600019073
9102.20499388501
11634.2650034518
10654.0900083419
13202.2949860685
14451.3849960088
10458.774992134
9653.98499683291
9460.22000012826
13490.4949861816
12599.115001203
11551.8350003297
13580.6600027746
12440.6149904542
13707.2950061031
12212.9550035992
11698.214997491
11226.4499979482
14113.4099970335
11495.3599955863
12992.1849988219
15493.7199963104
11956.8649896041
10398.9449896403
14241.22499919
10832.4800040831
11171.8000080687
10214.2099900721
9880.48999085795
8247.86500370223
10196.2599963623
12534.2749998951
10874.3050064566
12770.5399969583
8771.5100020133
5796.12999641988
9067.08499982697
11767.1499914278
10179.9999997471
15321.2499986705
10012.1499944296
12638.6849928293
11776.2699966421
10319.8700037378
14136.5099976999
13352.1699968989
8447.1050003306
7948.4099982013
13952.7300050957
13400.2000056375
11121.0749964491
10532.6950024143
8577.36500896106
10802.1550091382
11773.284996987
12814.955003979
11878.0099904188
12732.0949896759
12002.0100061193
11060.6450013861
11557.8699976455
10978.2749990895
12681.0250023841
11726.8149933673
11691.7249875667
11997.5999983355
10201.5249975314
10908.8050083956
9577.20500540524
12639.3350009442
9519.41499867802
12038.5250021759
10788.0300040976
10582.3500028178
12597.1399983526
9961.68999707513
11715.3000012599
12092.9550018436
13764.0200005979
9863.3049902739
11413.1399993133
11021.7600105423
10005.1849967709
11815.2449967733
11046.4800088541
11743.8949993206
12694.2799877414
11928.7300171819
11304.9000087455
8417.47999752825
11934.5200015306
10958.2949967541
10005.5800007934
10044.884985846
11062.7599918202
10745.2949972709
14033.8950051046
10793.1800028211
10948.3399824688
10907.8700085946
10088.284999952
16168.0899895751
10208.7249955485
12145.3449970565
14184.8600067208
12880.3850033389
13188.4899939396
10683.3699947912
14061.920011343
10660.5350031103
10306.1050030151
13386.2199883801
11182.8050002867
10966.1999990623
12823.0600029369
11599.87000883
11609.5450032149
9682.79999959748
10973.1550012249
9474.18500892376
10575.7450058153
14266.8849977897
9910.85000073237
14949.8950013071
12463.2099929861
13938.6499996856
13668.8150040172
12655.0149850764
11556.1199939728
9907.589991997
12868.6899927886
9587.74499642613
10501.2999960519
9210.07500101067
13981.0149780279
11153.4600055721
10065.5350022812
8933.60499938764
11062.3449928259
10546.8200006792
10318.8149820398
11552.0749959121
9488.70000130939
9327.30999914045
11955.999996067
10453.0199976219
11576.5350137576
12757.9299997427
14425.7350021547
12114.4799954812
9425.26999702211
13179.1999965701
11215.2650095113
11654.4550011688
8537.91999560292
11680.114999084
13514.8299941961
14642.0350101865
10985.0249979557
13376.3949964941
9309.4049980538
13504.4999951553
14135.2800016141
10450.1900069412
10160.3049919987
9148.85999962781
9168.35000115354
9502.33499197662
12261.0399972972
13746.0049963198
9334.68000277504
11401.6399993009
10422.8650035154
11835.2000017265
10498.2350049285
13695.0599898249
13256.2950025587
11276.4199947419
14409.65000147
13326.7300069849
10814.5999957658
9640.06499658246
12602.1099971784
10133.8949997535
10463.8099987851
9276.65000214381
11481.5949949366
9732.19999840157
14582.0549982947
10915.2299991029
12429.764997147
13010.5399909131
14152.0850117048
10143.5549960074
11354.0449944524
13413.7750001494
11865.5650062087
12603.81500646
10021.3149978097
13634.9299978998
11932.240004061
9265.20500612579
11961.1649990933
14029.2449970683
11315.6400030344
11451.149990883
11074.6849944247
12158.4099980675
12709.044999592
10901.9850112312
14552.9649974522
11802.969996227
8967.1150052892
13303.1050017199
9846.49499003915
8325.30499797827
13685.3300040394
9974.20500355586
11758.0050073015
14494.4100023638
8307.04000103846
12991.6049970996
11635.7549952813
7705.20500496996
10820.5550030628
11037.2650028812
12087.2199931508
11824.5949892499
12164.0499962326
12556.8450050385
12763.2299990131
11479.894998354
11077.8299897439
12720.0600023423
13527.5749942658
13201.3350000009
11918.0249961866
10598.5050025214
10567.8999976516
13262.3950047483
10266.1899951748
12819.6000053626
8734.58500261814
12935.0099928168
14434.1100023978
11291.2299978051
13288.8150099097
11997.5849974749
12496.7950124149
13513.2399982472
10709.9449957195
11125.5799955677
11596.4850009261
14668.4499948348
12188.0850039264
12909.8399916724
11437.2550076563
10909.2599966228
13023.1350017693
12922.5599961465
11418.9750131089
12783.0250048295
12548.8949912381
13434.9449957444
8716.15000092611
9024.34499361017
9979.96500313864
16871.4200049082
13007.0349979268
12190.8149956457
11492.650009647
12163.6149856744
13434.8349996256
10057.2100033164
13793.5150067465
9656.57500644447
9495.60000472958
13600.5900040017
11901.0099993391
13779.7400034918
12373.5949950205
11100.5900019123
13626.4899895383
11907.8199961744
11980.4450044909
11398.8850083752
11471.9000047389
10881.4399985855
11020.7499934293
10750.7199884402
12969.4000178785
13422.5449964451
11724.860002792
12056.3000054086
11780.7750034848
11398.0750000151
11766.2199956137
11460.9749964706
11375.0599918631
11933.8100063135
12200.6549948637
10697.9349944936
12656.1099955326
12267.4949949292
11329.3400075602
8751.37500648515
13606.0399991638
14317.1050003078
14022.8600018594
11954.9449962797
14712.4200005552
11613.0349962763
11869.0250005554
8684.8200072539
12242.200001596
13182.2249944774
11104.079994623
12090.775004042
10618.8750008531
10374.9999979157
11342.7400022079
12850.8000113987
9375.25499954447
10829.8499981186
11570.7599972924
11180.9749980625
10196.3449974973
12030.0700040609
12073.3100032535
10340.364996935
11795.5899985239
9702.91499989573
9232.83500535868
10357.5650097155
13076.2500004422
10349.225000733
12781.2049984802
8769.41499941982
13841.8549987203
11692.0849975925
12909.3899983186
10337.0599895148
10608.204999255
12038.7900015595
11974.1450031092
9340.90500377445
11237.8650033623
13611.229999958
9241.75500919158
12479.0449877535
10132.1399901786
14169.504999863
11912.2900075912
14137.234997327
12313.7750017124
13161.6400006375
11458.8750018161
12749.7200030237
10975.7650038311
11922.6800029688
11670.2250039998
12028.4399948977
9286.67999262176
9500.20499951812
13384.3450025062
13177.6150017659
12646.6500009638
8781.0649935808
9762.89499234245
9647.37000079453
14414.0849941736
12139.7450061671
11478.4350018818
11025.1000108067
11198.3099913794
9887.64999928325
9894.97999762418
9841.15499875369
10846.2550000269
11174.9149988689
12505.2150110559
10327.9550040052
11685.859998
11923.844999556
9981.95499731734
9299.7650003687
12575.5199998501
10858.4850105928
11565.6849996302
12269.4150013439
10741.2450005687
11780.8500067341
14720.5800070986
9865.27499781337
11563.6649988717
12332.1800022982
10623.8700035035
13061.8699953733
10039.7200174523
12879.9300038689
9278.52500308561
12352.4600062501
14176.0049966574
10073.6149950745
14384.8150010476
13157.3050011725
12119.9299991471
9612.88499851292
11400.740003627
12872.4200078608
13035.9950083161
8327.65000294568
8921.24500073306
11340.0699986932
9980.04000102729
9997.20999971218
14309.0899940149
10050.5350023279
12785.3050002865
12234.6600018177
10212.2000054121
11076.7150031156
13658.9700111639
9145.54498405906
10726.4650004562
11304.3100026213
14707.0100064569
12687.7950064633
11830.1700103655
13521.1049984233
8779.19000472047
10788.4299961003
10827.7499942114
10726.444998948
11848.3750039013
9886.77000278456
14535.0649920183
12102.9799977792
11302.1449982591
12981.3199952189
11342.310010212
10525.4800046086
11901.3149924362
10424.9849799259
9480.0799931637
11603.0899979568
13052.5999994022
10561.4600015843
13631.5700021768
10610.2300081076
11619.5299924128
13139.5549975716
11424.7799992303
11765.1350089745
10863.2199910791
11971.1149971886
11184.2650019536
10254.0099891089
10709.3599961809
12662.3199972874
13141.8900020448
13920.19000006
9717.65499183442
10819.7899946836
8816.45000258461
9338.37999651983
10200.6299962169
11645.3449943145
12785.0349990623
13011.2850059179
11681.4200000237
11134.7800019986
14532.9550189538
10752.5250047267
14413.9049944286
10037.8200053289
9671.98000796302
11066.9850009703
10647.2600008487
12548.6100007826
12856.0700026331
12945.3800088158
10973.9950059603
9348.16500037129
10608.6849955977
10830.0250008242
10647.4200119444
11870.4599913202
12695.7299983432
11873.3699987996
14378.1550011868
11297.114997077
12759.1199932462
13807.3949922549
10512.0799982091
11876.7150027046
10304.5900112353
10754.2550089971
11847.7299914577
10290.0900047321
12630.5850050128
10540.629991682
13258.5100019728
11972.2949979138
12881.9599978297
11162.4399930141
9578.26000813162
12177.6450029692
12524.0600016788
10818.4650003216
9596.39999542898
10435.1799979958
12944.869996803
11599.7749960143
10067.7300002985
13855.8600010758
12654.6949996942
11591.0600083824
11259.5050002537
13617.905008898
10255.2999995581
10864.1699875991
13555.2000006393
13325.5650016414
12106.1699987547
13795.5000051614
10431.7449967053
12338.7349930056
11568.4300027171
10465.0900030497
9825.96999880357
10257.6199996031
15203.5249986019
9141.44500107924
10135.0050122691
10687.9349928644
11641.5949960598
12021.6149913608
11775.0800009383
10196.7799897715
10221.2100196595
9815.35500363831
14330.4050047612
11559.9900008306
13742.5649976991
9134.21999798901
10170.1449928472
12345.4750006958
10629.8350142064
12202.5750028605
11328.0850026356
11194.7649933248
11547.7599961566
12605.5200036271
9506.67999855103
10918.4399970551
10856.1149953431
12083.6099996122
10499.0999966582
11271.0450014062
10247.3499969257
9964.32499554008
9879.02000611532
11571.0149797068
10646.6399985756
11414.6150028473
11145.995004137
11765.499990336
11867.8350021271
11636.3549968308
12772.1099977028
7952.36497866269
11035.775000101
10064.5749941571
10439.2999999729
10643.3600105932
9862.67000185058
13730.3300040426
10035.495001995
10171.3700000452
9175.31500246143
9030.52999150753
12068.3650105663
10284.3000015183
12271.9500085
11132.5500015676
9980.2149991332
13283.9449944984
10723.0550027762
10410.6600009166
12032.5300009155
12483.9850027519
11316.6300052982
10453.6499944064
12417.7400026629
10931.7399948379
11008.3649933548
13615.5000137454
13794.8149919864
11002.7549963815
11765.075013573
9249.35999460798
11409.5150093678
11186.9099980039
10671.1349983056
12639.3749975911
9620.22501023859
10132.0749931112
11105.2899936582
9534.0350029387
8744.52999912389
12360.6099948031
10636.5100041189
11746.154995209
11462.7499929494
11443.349998549
11694.0599976111
11650.6900042983
10724.7549947738
10124.8049996195
13044.5600033738
11228.8749917543
13380.7050034549
13515.9899892875
11487.3400043012
12497.3550066836
12821.6449933811
10386.905002661
12146.9650067713
8575.53999874368
11459.0249962031
14545.5899955027
13559.63499643
11321.2500027304
12252.6050047707
13528.5549999229
11526.6500053378
11187.134996363
12314.8599948739
6663.27499804273
12252.5200036382
11258.1850030633
13147.684991003
10263.7600090755
11235.0800111182
9935.29500065884
12323.3949919502
12776.5400020927
12922.960002101
13351.9450039491
10887.4850043543
10114.3550013667
14012.1050070324
10877.0800082395
10497.9600075409
9346.19999694824
12115.419993151
10530.0399922198
13514.4050091533
9375.94999767374
12485.0949983055
15161.1600071028
12718.5900029701
11618.9449998409
12084.8650062894
14293.5649979158
11159.7799915806
10955.089995074
12461.9600043097
11398.5500023935
11794.6400001375
13294.6900007729
9313.72000186425
12600.9899936895
11424.3000071985
14923.239992339
10056.1000014995
11023.7349934503
10701.22999741
9907.55999695265
9845.36000960646
12684.479991458
13675.52500265
14699.5849901661
11050.9249996212
13035.0150139588
10644.4850045778
13554.0450056557
12308.2449949058
13315.3349947436
11305.9749947346
11977.5799918006
10912.270010842
10067.4699882311
12820.525004325
12088.9100109697
12845.034997965
13220.9800052489
10759.86500551
14248.4299981379
11213.5549943987
10375.6350018997
10530.2650000929
9732.18500411697
13530.2750048027
10843.8300031347
12825.0000054463
11677.2500084921
15273.6550103435
14228.8850017473
8089.31499941461
14197.5999840171
11414.2049930058
13027.1100000305
11486.3899795003
12834.4549871976
10891.7099902488
10594.450000375
10194.2699894235
11452.3050007173
11214.0149895723
12517.8599967766
9335.55499062059
11507.1550101941
10898.5450012763
10701.7400042592
13434.9799999308
9452.20999967773
11132.0150003602
12252.269999587
9863.44500239706
12452.3350030929
10907.3600021903
11535.5899996641
10727.0899982341
11875.7600125938
12272.695010416
13851.2749915635
11880.2749883113
13700.4950158494
10146.5549955417
9428.20000136457
9676.85500144871
8354.83000518568
11802.1800004075
7485.60999068874
12680.5050018816
8198.26999823842
10208.129987414
13876.9700004994
8833.70499980194
11800.969997044
9840.90499253152
12747.4999970095
13086.985000615
7376.53999893524
10989.3900041129
11065.9050044504
10022.6850032045
12510.6899942791
12550.4699953212
12516.8750021236
9895.5800011009
11480.3100058888
13554.8349963343
11216.0850026559
10149.5299977981
10391.9449935553
13459.3099992409
14473.2100033769
10857.9999972349
13179.7199895564
14067.5399966252
9062.22499036172
11485.325003529
14084.2350099026
12800.9999963613
9480.40999077167
10239.6350020389
9661.22500083596
11357.1550007253
8685.31000017148
12295.7700014592
12253.4899933115
13954.5300010768
13578.8749955203
11517.3350024456
11293.9850030805
10727.9650113354
12620.1300022458
10642.9350045225
9595.1299986043
14054.8950009262
13606.2800004212
10989.3299950426
11338.2149879443
10497.5249923109
11928.8299905199
12288.4849993642
10904.4799932479
11621.385000342
12111.1600018544
14353.3450079579
10568.9349989826
11680.9850018639
9700.93000922166
11234.2650030628
12346.2300002463
10078.4350009892
10233.4449957232
11984.3900029163
7996.25000154809
12826.2500068916
14163.7349944497
12960.3500059763
11006.6050056974
12513.6850075591
10702.9950047825
11132.750007309
9724.62999823689
10175.9500024677
9683.66000052422
15290.665005106
10935.0000008522
11002.0599961909
10530.605000142
10637.395008245
13548.3649960382
10076.2250015424
12269.1049962211
12428.2500020673
13785.1399906911
11313.2600042005
14232.3600066025
11811.0549863024
13969.334998739
10241.4599976428
9825.58000109409
11444.9750044213
9387.35999997519
12356.1250132446
12020.6900081802
11903.000005411
9803.70000715693
12216.8549998875
10545.2999873373
11615.3550016202
9786.38001172594
11854.2799988361
14380.0800057794
10726.2200058989
12589.6700074314
11034.9149989155
14999.795001246
7801.24500317592
8738.17000355385
13820.1699987713
13299.9000000865
11300.9149877051
10429.6149990531
14957.6099998753
13572.7349945083
10033.7250019615
13807.9999971213
9736.51499570627
11776.2600074064
13208.379993659
14874.305001922
10952.8999974754
12853.5700046029
13756.6349947861
10961.0949879957
11486.4099964807
11745.7799988431
12605.1000108643
11839.570008168
9796.36499699205
12472.7900027372
12616.1600040133
11251.1150023369
11495.2149956462
12613.9200055413
15947.4150042441
10251.5800005435
12829.869995048
14082.3150023432
10009.8700016292
11640.3349986344
13459.9599990309
10599.0100023166
7496.03500694176
10263.8050035615
11373.1299954848
14984.3300033358
11637.7549972109
13329.3899894247
13270.6399836699
12759.0499981772
12338.5700057345
10430.5350097832
11990.5450061825
9871.35499632941
10194.7699950096
9504.82499385718
8847.04000347957
11941.4699873072
11022.694995122
15259.1349983551
13585.4550037333
13773.1900021974
11121.6649901671
12944.5099990624
10790.3650044762
10567.4799907468
10576.7299987497
11787.4500070817
9343.49998676626
12428.620002999
11166.7899964319
10813.8899956858
12859.0650022024
14804.8449978752
12274.9849991575
10654.9050027039
13800.8200139196
10196.0050139576
9719.64500229334
11214.274996686
12045.7750048395
11122.3799982555
12289.5950016705
10624.7150010911
13239.994999235
11285.580006096
10180.3050041064
10430.0250053927
12781.890000523
10933.5350063636
12942.7050005188
11112.5199992262
9313.63499967114
12472.4000000916
10806.7050112077
10418.4949960832
10992.4350045978
13209.069996469
11941.9850067671
10393.4749972749
13408.2699970895
11171.6500106794
11342.5400078986
11623.3600072502
13975.050012924
14780.6250058712
9463.31498578493
9959.99000642728
9973.16500396235
12980.7100157784
13898.969997138
12178.6800056696
8184.34499574604
12881.8700013207
12445.3299959819
12837.510002023
14441.115000241
9033.7700096115
11918.9749954194
10416.1700009318
10068.9350015997
9762.90500718914
10583.094999061
10625.3450011518
12465.775005308
11328.0100082279
12775.9349999512
9322.47500163718
7778.13499704516
12978.0499931436
10847.3399983943
10127.7849929193
11406.2199959178
10619.6899978626
12033.4500051234
8963.05999477982
12311.6099988311
13370.8500054487
10912.5799908343
12456.8899930199
9624.93999871612
10981.6899926625
11993.5050013186
11683.5849957296
11589.500012398
10409.8799992346
11181.2099944232
10785.7900030711
13873.3349982137
12114.6099942252
12440.6649960894
8985.84000464901
10711.6449938805
12212.5449987641
10763.6600055825
12257.2999962736
10164.7050120458
13852.1850043492
12368.6299845334
9018.76499566622
9342.39000780566
14538.2000093753
10849.7999911415
9389.0999996966
11357.4100003866
10620.0000017365
8394.5249960199
9483.55501391811
12375.6200039363
11200.7649979303
9741.81999502383
10851.070013592
12952.8399977842
11693.535000236
10109.5700027137
11040.1249850439
10799.8650028345
11879.9299993415
10904.2099967825
14120.449995589
12256.4100065504
11873.2499996666
13067.1800020721
10365.9000033364
10080.8700035736
14416.0199996075
11307.7049907569
10014.7500070519
12279.6199983647
13399.0299835288
13639.1800012467
11050.6250011157
12426.8049963396
13257.7350062861
12726.8250022698
11304.3900015187
13106.1150095854
12436.3850061931
8897.41999980737
11904.6100005677
11175.2049985701
11976.1150027085
13392.9199906089
12501.504993201
13765.7150070331
10995.549993376
11506.880008433
11874.2900028215
9722.42000466434
11341.2649960909
10189.384992224
10372.4050005145
12581.3649994622
12803.5350056589
12343.2749983771
10071.4249917725
11259.3949993263
11799.7049999
12889.8200032912
11678.2749978153
10917.2700008781
10020.0849951981
11965.8950034748
12366.1549957702
8598.41500197304
10579.3650080748
12204.2650037799
10345.7849997245
12740.7049980517
9014.58000202151
12460.2950076266
12601.4499972347
11444.6050028866
11549.2350069704
9409.5949987215
12449.4049981413
9461.59999839123
9856.46998406481
11483.9800006882
11994.9000072943
12594.3350026509
10008.3050035834
10928.1250013206
13229.4149970828
8589.22499637119
11144.0999965831
10779.4450058348
15360.9199963484
9221.14999865461
10720.5499994308
12898.8100104488
11694.7699922067
13582.0650000006
13714.5799985663
11281.6850061291
11014.1400069406
12452.399999911
11197.1549976538
9478.58000314236
10204.2200005027
12974.2799982438
9990.81499930471
12873.1900045825
13401.34998221
10095.1399944248
12406.1200042795
11584.2500085164
13553.3599944086
10746.4449945665
11792.6050021417
9492.2400030999
12655.7600087746
10460.3199940808
12628.7749993363
10070.9050044776
10437.0500059868
11643.684999885
11027.2900031675
9973.02500116033
12093.7900057773
13469.8600081652
11548.3100076355
12163.5900060833
12030.8350022221
9944.59999557165
10545.1799965524
12170.5000059237
13583.7149970308
11220.8299944594
11849.1050016526
12675.7099852752
10095.8550053127
13040.980006367
10459.9149919221
10413.2749903416
10690.1550056541
14304.6650000452
14005.390003484
9441.57999650016
10624.035004187
12306.2299864973
14667.4949973263
9966.21500203665
10687.3650025033
11643.3949950673
10893.4999945838
13014.5699989744
11524.3600040078
11626.9799951661
11597.9850011785
10775.0100015919
12906.1600029628
9714.17499398708
9233.45500845253
11832.1199940462
9193.95499475021
14487.700000743
14013.4399974754
10711.3349873987
14472.4149964326
14935.0899945586
9517.5949956628
11277.0899959162
10937.6399879754
9253.28500385629
13238.4100051827
10835.1899933878
9569.00000377302
14230.0400171359
13419.1000023879
10662.6399984495
10746.0200048886
9634.74000725755
9825.33499073144
12326.8399955167
10904.5750073004
11873.9599991239
9868.03501128592
12637.9700026368
10413.1499936343
12042.6200018204
9127.21000633668
10062.1099987892
10295.0250007551
14097.724995506
9186.67000063509
11521.4800052447
14042.8250070896
12730.444991601
12343.6450053323
12408.4250020937
11266.8750031488
8848.04498974443
11421.115010491
10008.8199974205
11207.5700055262
13571.7800004596
11759.5649980335
13521.044999538
11850.490003294
11401.2300150937
10783.510010038
10386.7949993111
11222.5050082421
12227.7250090474
13678.6600039168
11392.1799970763
10486.8249909952
11374.1600101253
12904.2099945792
11522.5600020636
14041.1250011586
12047.2049997406
10785.5500109137
11836.9450044709
12081.40999234
11035.120006453
11631.1450003154
11666.6199991787
11090.1199987959
12972.4899947295
10980.714997201
11219.1750054723
12134.3399942582
13192.6099934576
12993.854995458
13545.1649934486
14656.2799960791
10765.7500014505
11642.2900064918
11577.6349997269
12970.5499980109
14184.4299973779
11675.1649887647
11584.1800031444
11956.8549893829
13112.5650070836
16070.2550109539
9473.72499443591
10800.4800126515
13368.5950101297
13095.3549954571
13502.7300121072
10761.8799974043
13556.0499753585
13178.1799990209
9663.99999920838
9329.76998640143
13364.9549837692
10359.7999943212
11548.4499913361
12274.6749979015
13265.2249938204
8446.39499745471
14148.095002125
11935.8249900704
11910.6500066761
12365.500003905
10861.5649981243
12389.8750002896
13397.0249973481
10555.6849934887
11918.5849939873
10379.3950110084
12036.9100073124
11145.3099848349
10957.5250019229
15453.0349977456
10900.900003734
10622.4199991832
10123.1299995445
11973.2599975769
12165.5799959451
11856.5000177742
11700.6049953689
9298.58999683085
11848.9249979416
9815.11500784615
11075.0899986438
13328.7650039943
12209.6799965492
10336.2050147471
10517.0100147165
11657.1650013696
10934.5199945476
10776.4250038405
12216.4400098795
12769.6149997351
9888.18000085279
12606.9050008408
11565.5099956697
11558.6099953281
11905.8799882184
12597.9849962948
10290.9750106093
12004.554999548
10736.5899932673
10957.9449911558
10019.7850004225
9853.91499567498
10505.5700027384
11534.9799913553
12444.7799975276
13710.1149934239
9562.86500114901
10091.4149887704
13527.49999486
11712.9299956635
12250.1449954901
10768.4299977732
11783.0599858066
10599.0199996382
10585.7849997981
12442.249997807
11802.6950030038
11825.474998377
11999.7549956271
9930.5950075076
10464.8349989984
10435.1250014845
14436.1450041542
12093.9849982366
12015.6449996936
11046.4350009241
11313.6599990977
9341.06500379369
12320.9799902809
11387.6649919823
13466.8450049348
9530.22999727586
10563.7350028338
12401.9949903867
14435.2799963839
11067.5700000196
12326.4150042215
12540.4900000016
14581.2550075296
12489.4050010771
10964.7499999988
14405.4249935597
11792.5699964892
11511.7400060594
12725.5800002906
13446.4949938682
12055.710007831
13267.1350017237
12936.9650033485
12340.8999919728
11933.3050015513
13290.8549905728
10928.6000115426
8974.09499944071
9772.03999903379
9662.22499984934
11710.424998248
13269.1999929201
12066.6850015234
12157.3350004056
9760.98500152896
10892.3200107825
12327.0549977932
11806.4599978158
13279.0800092067
12984.1050107995
12610.5350031881
11201.3249998712
12343.0649981434
13075.7700091777
12146.6299986918
9038.69999837058
12010.5050048535
10435.4300059804
9903.02998690982
10327.4149911411
11004.370004965
12111.3549939891
11184.8500037759
13490.5200013984
10744.064991859
14344.3699913758
12399.9450012954
12068.0149974227
11438.9799934998
11736.9850038599
9513.5850030072
11675.2650007675
13686.0449973131
10782.8900092929
11874.4599990748
10543.8649896665
14102.6050172672
12923.3750051919
11784.4349942575
11851.4950025808
11409.4400017874
10702.2999953963
15258.8199973241
11655.5149984539
11373.7699959534
12257.4599997241
11436.1799996111
10319.4299990389
10123.0850023571
11280.1250054277
12268.4899959806
7839.48999731289
11685.6350022255
14624.1599943083
12228.0499894414
11174.7850109452
10795.0649977327
8928.09500378807
10093.8300073586
10899.3200022308
13490.3849966405
10293.0300008086
9223.06500200898
11840.6349992082
11979.7500062298
12581.2499963503
12348.8850069921
11144.8449956072
11983.4199967291
10779.1099930052
10199.2599995042
12222.574995372
8799.14500360517
11543.9250005647
11938.0349940588
11746.434989817
12955.2049939148
11645.3050066166
11775.7300036708
10618.9400054542
11645.4699918277
10789.1000049849
12523.6900036125
7958.8349961284
12181.2000024161
12260.0599964745
9774.86499962164
10644.2750217922
8019.83001951978
14446.8700019307
11502.515006418
9558.95000690967
11565.1899958979
13045.9950036462
9027.66500143992
10304.8149974521
8544.41500312334
10578.5649896439
9057.19000085408
11101.1099944815
9305.74999878148
12957.5900078341
8858.35500003677
13137.9699977344
11879.6699995212
14800.39500737
9314.02999623353
14592.6500043254
15268.7399999679
13057.6249912186
12451.1649785759
10068.9599974863
9306.28000910301
11992.0550005827
9548.51499435061
13949.6949981963
13533.6950059919
10181.7800084887
10583.4500014579
10431.1999978274
11889.5450120714
12861.1899843379
12813.9149830681
11628.3700046148
11275.2150057636
12250.5950042059
12130.934990203
13369.8649950158
10751.6300004967
10886.7349891569
11184.5149910906
12217.1599973626
13027.9350002757
11376.0200061454
8511.48000690807
14726.8449885864
11423.3949940808
10065.6650121205
12267.7150020851
9599.01000025822
9189.12999759568
11373.4349945288
11080.070007975
12304.3999968185
11688.9349968173
11005.1950005018
13710.0049952415
12439.7750027974
12410.0900007363
14848.0300050813
12781.2200021774
10913.2700012075
12356.4749859162
10173.8750076103
12234.7800108278
11103.4500126084
11872.8049985603
12368.0900059743
13424.5399937265
9780.61999805644
10273.7199899387
10050.3399982987
10832.4549924401
12942.4449908966
10756.7300014142
11947.8249961428
9729.13499438949
11396.4099903472
11007.2350049
10637.6650006464
10784.7700033085
11349.2299907161
13811.455000225
10332.4200061955
12152.6549955197
11946.8249992649
14132.7649927154
11813.9950006488
12902.0699993526
10268.7549976953
10279.1149981748
12178.0900015756
11865.1449938587
14526.7450029691
9618.82000782643
12077.6899978318
11001.220005109
12319.189990893
12613.0299987587
13157.8799937777
11330.0050030157
10307.8349991543
10947.1300017079
9795.84499433544
12987.8650062038
14614.9549925136
11702.3799907602
9132.95000341954
11685.0300111107
11686.2349979072
13141.0649918392
12079.7749985587
10156.8650038056
9971.40499870479
12733.8599976483
10197.7849867241
10394.8899995491
10347.9700010353
12243.8000028236
12668.13500931
13847.0649897945
11855.7750013229
10077.6249887422
13136.3100089971
12928.2300016994
12346.2549978476
12026.7949927682
13141.5799942067
12428.779993519
12587.155002321
10161.4699989455
12231.3999996388
10618.5300040596
11002.7000070264
11247.9100041501
11113.5600033849
10964.9149974878
12385.5650063944
14754.0550002377
11122.630002087
10787.4199985168
8988.77000665385
12689.3449986147
12991.4650016003
12871.7550029345
12968.3350040521
10323.3899955689
12328.3900040952
11406.8749824833
10340.9799977913
9933.52500283811
10734.7600037748
9750.25999910943
9398.14500161633
15797.0700036273
13388.8449982498
11787.230000769
11963.9599834975
14073.4650103725
16548.5049886665
10563.4400027231
11470.4399912022
13574.3849940123
11867.1900006137
12121.3400031594
12937.9949992396
12768.4249911886
11384.8000032527
11467.6849987097
8872.85499407066
11500.8699953528
10930.575014224
12068.0399977687
10053.2950030025
10803.000003078
13121.9250031558
13002.1300023078
12561.3699912595
8800.39499813365
10625.1350013718
10160.9049936309
9834.54500233289
10754.0399956711
11202.7700029528
14579.7499918365
11720.0149972234
12541.4799968312
9878.74999700044
11047.2199989394
10994.6250125952
12373.609995284
11697.6499877349
13096.344998929
10545.515010762
11347.2149894198
12815.5999955339
11345.234991509
11408.6550020427
7998.6949975001
11682.6650081314
13183.1000003628
10439.0550056414
11087.6600113437
15238.1399982648
13066.5350003308
12897.4100180431
12651.3100105624
10875.8850102639
11007.9999996237
9291.48000193853
12249.715011891
11477.0699931076
11473.3400006117
9127.96500957245
11379.2949970456
12399.7349942825
14193.3850033386
11550.605000371
10671.2149993386
9520.31000045722
10495.3200036578
13611.3250023436
9043.42000389611
12877.0999886282
11120.7699986827
11945.2749965964
12819.0750004441
11724.0750128648
13332.2899994543
12288.6099940022
11537.884982923
11047.5450000303
12504.3450061998
11510.1550022333
12060.7950013869
11995.2550021261
12010.4500050666
12113.4100017003
15286.9500021893
11709.9550059722
11981.7699900885
12087.2949992963
13023.2400056897
11792.6450082898
11457.3649866707
11020.7649951982
14953.7300022971
16506.2250013161
10271.6700024631
8910.120006226
12463.5950023383
10340.2050034739
11056.1200061836
13327.119993533
11067.0350075383
12667.6550160702
12167.3599999463
9972.67499347095
13569.3350088823
11636.9150041618
12838.9200065206
13150.744998568
11941.3299983579
11880.2949887067
10896.6249862952
10845.3750026466
12951.9299947904
10002.0949943019
8610.43000083417
11721.7749984765
11383.9900010913
14170.5149986108
10628.1150062806
10109.1950075203
11701.3899991633
12371.9049970838
12231.8749945351
10302.8950030641
10438.7349901188
9079.68499081023
12080.5800096346
12258.9350053002
9472.53999393107
11280.2899994014
12763.3600053354
10110.8249949114
9996.62499694014
13567.1499928106
11509.534996768
11570.5300005354
13859.7449958161
9905.84000252647
13611.2750057105
11400.565001725
10834.1599990614
9344.92000744957
12676.7850045581
11938.1799950057
11005.2199903643
10681.8050044873
12509.9149872246
12914.3499952424
10814.549986362
8199.78500705562
15394.9199920041
13644.9150018198
10523.7299985616
9935.65000572754
10254.3050032491
9825.36499579996
10929.0450049378
10042.4349978347
10954.3800008581
12108.1849987216
8990.35499521391
10439.0950021176
13617.6199874178
7986.47498844564
13085.3400004864
11335.0199938591
12761.5800059997
10867.1300096787
11606.6249985023
11379.8749976787
12268.5050068319
11259.0249968749
11570.1299927898
14043.2549985757
10095.1350022117
12126.2400023337
11943.1200086023
12095.3449921743
8855.87999883201
11162.3100168984
10458.3849975737
10404.6899970882
10990.3200066941
10655.7950055774
11864.7499925094
15264.0250038919
11855.3399994292
13646.4049998256
10463.509998674
10513.6649964177
14854.394996753
10865.150008452
11209.0199989689
12969.549997014
12223.5300108461
11351.2250104691
10708.4900029226
12403.435009233
11893.0300066867
10955.1049922775
14047.9650046582
9098.22000433365
10276.6549941716
11302.3149812439
9322.97999956156
10694.2999861148
11011.0850018733
11498.8249856642
11871.5999999172
13764.6050072284
10837.8949879525
13795.2700060732
13574.4299969214
9850.31500095621
13219.3799983691
11647.350007862
10861.8350005252
9141.62499823701
11411.5350030769
11507.970004139
10872.6949960624
10197.9499991853
11513.7200049358
12772.9400029096
14859.3450036291
13417.8699975976
10122.799996932
12468.5150016521
12884.5550044599
11727.0449967908
14243.0150167542
11813.3949987687
11660.3049940396
9443.81500264676
11848.3799935938
9581.41499477183
8574.35500134435
10697.6700042197
8350.40500036953
12383.4899988305
14892.4099974709
14900.8650020184
10107.2549990057
12566.3400020918
13384.4050062976
10479.0900029019
12207.615006479
11433.4350007204
9494.1849981228
10826.5399979958
10518.3299999391
10839.7099971576
12044.4350014396
10613.3599951072
10832.5749968486
9495.40499722003
11319.7399988137
14271.5950002815
9608.30499954635
13088.0599947391
10722.6550045679
11483.5600054537
11591.0450047995
14950.5949941175
11379.9250010955
10706.3100009343
15703.6149949483
9602.49001327972
11149.1899961088
10740.1199953817
11026.8199920929
11953.7449938627
13750.9200070687
14610.7149985777
9052.49500120012
12810.025003471
10212.4949989473
13824.839998853
11959.6699979687
14932.6599997487
9890.40499726683
10477.4949919758
11654.1399964282
13576.7600077119
9226.38499624189
10139.1849989776
13481.3349993564
11212.1200066949
8757.57500013569
9938.83999654627
8373.04000238841
11882.3699973291
15121.8599929677
13107.6049970498
12398.819984762
10281.4049978561
10133.0400124774
9914.32499358628
12650.0200018649
11297.2749931924
12656.795003165
12185.4800048787
13040.4099955174
11110.7049938459
9871.72499643127
11696.09000239
14042.384993817
12741.809997974
12538.7550024763
14404.0400011651
12834.7399980829
10800.8250051902
10351.0849986626
9556.92500783084
12974.3549952293
10820.0450069422
9595.11000478314
12628.4599977743
12935.5599982518
11111.95000151
11467.2600062634
11953.2850090284
12692.9199894518
16782.7700021337
13837.255005671
10633.8250029623
13582.4799952153
9537.11000336893
9915.86999919126
13134.3300054437
11642.7750038648
10255.8999965636
11736.2449999015
9955.97499949671
11079.9999953932
9430.42500726692
14898.0749948798
12240.800011698
9755.73500436632
9921.814998694
12832.1400066195
10754.3799961802
12528.1899979971
10129.25499871
10675.2800156952
10750.1049864162
10702.7300031781
11686.8650007895
13748.740008651
11127.9949885028
12586.1300013275
12455.8699972713
12568.9850017048
9442.67500093568
13207.7100003486
12536.4750080374
9825.36500025075
13036.8000017419
13433.0499906903
11206.7849986181
13209.534998673
12235.8499976173
10897.9100024175
13138.000000635
10663.1500000618
11441.3050064468
8636.84499772449
8888.31000358379
14126.8999981317
15589.9650016576
11982.6799976747
12550.9350064555
10871.3950029672
14822.6599967596
12473.8249995271
10376.2250118321
9654.60998759186
9938.8700019964
13715.2499915374
12399.7450098188
14048.7699849394
11419.6250014257
10797.2200008142
10823.3650057539
12724.7249974648
10434.4750003964
14660.8649989055
8080.18000482954
10095.920002698
9594.36499863345
10520.1699900739
13105.3050091658
9251.76500392845
11506.1949945885
11845.3300036248
9618.13499691535
13787.8649961434
12211.2749902846
11750.0099933962
12937.520002608
12088.3999933787
11061.9350071239
10253.3399941826
11287.8499842613
14700.139999371
12133.6849970096
12400.3150016662
12744.3600042274
10586.370000408
12124.8699967293
9454.534992937
10715.8450094983
14544.9800002389
12157.5100057293
8164.83999898611
9498.33501085825
14639.8150016898
13738.194999137
11396.5200069126
14200.6100008208
11174.9300144403
12140.8900010652
11520.2750028076
11542.5750001315
14395.9450054942
12081.9499922555
10755.7100017939
13206.8049976388
12216.3800010709
10541.1850031202
10765.8449992035
10914.7600009674
13759.934988467
10817.0649957452
11126.1100137189
10259.1549933631
11817.2699847517
12522.7499928684
12307.3800041419
11739.4100033464
13565.0899986546
12474.9949962362
10139.4399993617
11487.4400005937
11310.7799970995
12897.8749958535
11457.2600014089
8589.68500069017
12821.8749994314
9847.87500389037
9926.45499381074
11350.4649994634
12666.7350102912
9814.21499928925
10855.2299974044
13770.3899962865
12576.9400026789
10844.3599982914
10529.064997673
11439.0649979971
10912.2899965812
7872.02500356501
12959.6100031934
11342.4400014761
11704.6199982699
11457.1749942272
13532.9800021005
13082.9150031726
13264.8300044409
13701.9149981048
11017.9799984917
12421.6700058365
9040.97499867156
11517.6000078321
11567.3750002896
9493.75998894917
13289.7750065522
13775.0599934508
12802.834998833
11584.3399905651
12948.9650089063
14633.9300007205
13153.4600079707
9763.37500462623
7447.25500045996
11415.1799985131
11433.1199974837
11922.4249988031
12384.4549988485
9934.92000842129
12494.6250018328
12662.6650016867
11893.8100052348
12566.1350099219
11601.939998345
15434.0700016255
10974.8550034014
12763.8600028237
9432.55499291187
9602.36000099685
9766.22999488655
11163.8850041959
15854.3350024284
9934.03499699943
10793.3050078187
9769.73500560247
10784.1050037281
11693.3550041737
10084.9000013799
14123.9200071676
9997.41499407653
12416.4249992068
9497.26499474468
10270.7700095493
11163.6000062115
11187.5349933272
11845.3849903558
12984.9350063242
8870.98000207823
13553.459994168
10381.750002381
12057.990007455
10016.7549928899
14272.0699934223
12218.155000133
12120.9799994375
10978.7799985548
12118.6899907852
9580.84000625199
12289.9049936689
10865.6300043259
11104.989995202
10079.5749959485
9739.14500646101
9914.00000251445
12337.875002617
11674.1350025071
10781.9949919084
9459.77997895493
9777.71999734268
13799.8750187149
11756.6199809113
11581.9149933131
9733.94000460906
8817.78000067174
10615.8550039772
10745.8900008339
11681.1750013016
6858.60000166297
11270.8850056641
13764.2950123767
11706.0349961412
9792.70499875443
11747.7799979085
11487.0549980691
14755.0300004228
11457.9149983958
10263.4849969507
11143.5649924779
12914.735004856
13399.5549977776
12547.7049895055
11598.3749913666
9842.52499743598
12025.0599825143
12328.9300059531
14664.8900101181
12648.5800040916
12828.745006413
11521.3750038612
10674.980007291
10324.3700003591
13652.8299988375
10691.2399972077
10177.1649969132
12041.27500918
10279.5299997551
13056.0450011156
10117.2950104787
13843.8399984585
10629.690000152
10130.1300021894
10944.1249890673
9636.31999539654
10501.0600036779
12852.8750009623
14215.670006369
8390.85999828111
14088.8150033178
12537.89500338
13759.6250009059
9883.34500263142
11485.8299948495
14553.1899996001
10841.7299990561
11757.8350069828
12851.005001836
12230.8750000237
8757.36999520543
9329.13500482729
12400.7150007696
11332.2049985768
12556.2050069473
12490.2000115729
11855.6599958446
14213.0049923583
12302.7399991015
14006.1899918895
13098.7649970581
12185.6149930249
13533.6500112857
13105.1100003941
11807.4050006636
12681.8450097423
9178.0700027172
12223.0000017795
11263.1099968003
10724.0299907391
10258.0899986087
13047.4650065945
11847.495003294
8997.9200065115
12348.8599984888
10710.3650038969
13604.0150042465
9095.60001177248
9883.63500102633
11468.5150007119
11325.9600034638
12471.7100036318
8352.40999096725
10971.359993598
12378.7350040123
10304.540001234
13274.3999996168
14592.7550094198
11155.8250044518
12480.4749980229
10342.5549978503
12835.4150031977
8655.71500256658
12441.3949941625
9728.73000386346
10970.7299889362
10614.2600029637
14555.6750025188
12654.0499892263
10972.7949991077
9750.29499568488
12957.8450059202
10320.8750112895
10414.009989216
12069.0449956893
12528.3750062408
13267.1299985594
11893.8300035547
12997.9449989445
13589.3199993561
9823.57499091665
14864.9750071452
10376.2000040364
10921.7400088455
10170.0450050354
13277.4949975442
9805.30999965355
11968.0800025626
11599.9450016979
11866.9699993485
12126.8599884748
8320.07500936138
13379.0199963038
12298.5949996689
10484.1949937481
10707.1699909614
13127.585007281
8984.00500850083
12689.5950008172
11375.7650116589
12902.7049952836
10629.3050056151
11102.1550126713
11264.5299982099
14038.3950007497
12145.0900005545
13718.2249900911
10520.4599943396
12076.8349973583
11394.5050008432
14238.1400058251
12929.2999956176
11064.4150056848
11614.3900039029
16407.6850076125
9060.37999197131
15224.9150017789
11188.9200035683
14064.6549965866
10862.1900069425
10340.8550053593
13505.8999986395
8449.16499685426
15556.3700009108
11228.7299983287
14884.1700015478
10736.0600112287
14266.6349959465
12867.3200079112
12913.5599904003
7038.0150022544
13092.7999906586
11423.310000407
11498.1699948554
11840.4300064031
11135.6299990681
10908.9099988267
7367.60999774956
11315.5650037555
10352.0899978275
12070.0650024554
10455.5300043155
8969.65000545746
10439.1749963213
14914.6349978738
12275.7900014161
15944.429992741
10825.49999501
10388.6499897582
13690.875003682
11729.0549964001
11195.8000055709
8945.09000375288
12979.1499994402
13730.669991754
12063.629999462
8858.07500689244
12506.7299999865
12625.6000046132
10168.7299952498
13831.415002868
14582.1350050475
15120.1750048874
12300.5650090631
9247.58500222932
10644.9949982162
13066.5049991186
12112.9700091681
12315.9150015605
10044.7549917981
10936.2650009519
11624.2549888444
13733.7849974018
13136.8949993066
13208.4249989579
11208.4149953697
11246.9199958183
10586.774999112
12042.5799981912
11117.6250028657
12482.4049942275
14053.2500088324
12070.974990767
12079.0800004394
13485.4149912652
11621.5350034139
14468.3499999749
9469.7699986964
12411.6050008461
11424.5850000251
11657.6049885717
10365.3949925974
10843.1300015937
11583.1600062693
7969.78999621398
12197.8399974663
12433.0949944225
8546.470001176
11633.5499911705
10958.0600041703
12932.7499869089
10876.8800034565
10174.3899915109
11175.035002687
11400.6150070224
10061.4649962648
11883.2100019626
11383.1200176263
10696.0300060369
12588.0900006276
7983.19999945071
11669.7749952167
13171.7149968836
12888.9050044033
9506.71000072267
11867.7850047289
12098.1950086504
13783.9200051748
10139.2100120166
10963.5700008632
11705.400000633
11227.6049922854
11534.8799956696
12518.9499919391
9906.49499943992
11960.0299997321
9271.20499822753
11552.2349962285
12175.7550007701
12456.254986071
11934.189996647
10075.4099995755
8610.41500365362
10859.1949985833
10250.250001682
8127.36499813735
10532.7999972746
11572.6349935861
11843.4549898217
12287.7549976532
11947.0850009493
10885.6349984878
13091.1250071656
13122.3750088958
13024.6949977493
10954.9399968041
13488.9449969736
12248.2650031794
13568.2300070953
10889.8899963144
12029.4550026134
12468.6749980808
14357.2300049257
12422.6050050315
11753.1199960998
11851.9400024406
9595.26000649109
9376.89000097441
10237.2499982174
14833.4949990258
13534.2100132233
11312.0450035036
10556.9800059542
9734.68499963285
11378.8350001103
10604.1699959472
11798.8699979889
11278.7699982431
11453.2699983071
13445.5599960767
11450.1199978245
13001.1650005628
10324.8750045499
12684.1000037839
12346.7799976311
9815.11000479991
11181.8099968412
9818.51999833365
11368.9349790271
11342.9499937356
12542.6299997503
11637.3899945033
13535.7449917628
10028.5250024218
10889.955004757
15737.8699948511
12284.1050100715
12507.9900015043
10006.4950005553
11414.6299990517
11579.7899993244
11885.3650009343
10803.3899905927
11853.0650053727
13261.689997185
13484.4550065515
11764.3750050408
11561.4600028703
12189.1050052647
11583.2300046124
10824.6949991521
11991.6500030118
11326.4149921555
11085.6400111858
10479.7549940867
12905.8250060275
10055.0700152237
10122.3700004257
9458.11499958532
11262.3049921874
11562.2850009631
15173.2449970247
10640.0650046051
12197.0499959197
10389.5699888542
8768.66499378998
13544.9250058243
11662.9300016551
10741.8549969473
11526.0199993562
10014.5299949688
9994.17999417614
13398.7100074757
11305.6200121521
11436.3350066375
15449.8450040194
11528.3149941172
11221.9649990438
11250.7200028994
10389.9649986187
13291.6200036444
11358.1649943809
10008.5900050521
10214.9550012708
10801.5550051321
11688.7350011976
12990.9100024914
12500.2299987066
13697.1399997574
12651.8700048286
9554.74999975506
8606.33498528268
9646.17999964301
13122.320009765
11389.0999974968
11636.469990155
12535.980007164
9782.2950043194
13437.0150018334
9071.88500209758
10037.1300035209
11683.7350019701
13278.7500006561
12325.3350105158
13011.9200018328
11462.874998689
10574.6500104917
14461.5300068283
12638.2250041179
11178.5900057887
13934.3249999438
13539.3049882008
12535.2049965779
11049.4649974576
13993.6200002874
11124.3649985208
13381.959992097
10367.5799898021
13158.5050097369
13394.5999924824
11495.7299985867
10299.2350001647
12029.8750086757
11006.7599994466
13037.2199989893
11783.5050052044
14424.2349993346
10674.3649916807
12887.4650037379
11994.4899915019
11732.2500081751
9783.11500000861
10611.9900025288
12639.9450057824
10230.0849984696
10822.8999933365
13845.0800069151
11594.934997607
13022.1549983667
12901.2700007879
13824.4900047886
11200.9199995241
9844.62500426022
10850.5100046296
11224.1850015904
11815.5050133544
11658.8799970346
14392.9899961555
12922.9350049631
13252.3950124206
11136.4149954394
10879.3149982787
11899.2150033783
11971.4900044269
13065.3750055083
9684.75499177817
10613.6649986227
11371.0899972506
11025.9349987106
10999.9300065716
12950.8150023913
8381.69499570411
12666.4899980772
10045.9999998081
10632.4800069989
11894.2100135701
11029.4699989846
13686.8849935417
12308.4650031713
9984.5750057392
12475.4699996272
9712.37500084448
10268.1699967815
13135.4850060372
8680.28499479243
8340.80999459306
13029.8650190625
10920.8449923941
12805.9050006252
15524.5850005979
8669.41499882005
8757.99000559602
14341.979996339
11063.1749943444
11645.0949926707
12495.7100044694
11166.7599967497
12234.909989638
13924.0699898745
10702.3599951174
9676.29500307259
15843.9299965897
11718.0799953477
13830.2549965843
10428.6099988087
13473.6599932299
11934.9899961886
11126.3899914785
11309.7700010911
7387.10499445524
10061.5349989044
11981.4200032391
9542.62499917112
11859.2550047518
13198.650005333
9112.81999635976
11615.2799935667
13101.3749986761
11960.6050015992
12615.9600037701
10273.8399953669
11218.7000053609
11243.240003895
13960.1250008013
11467.9749998758
8747.41499707615
12878.3849967762
10760.2000028354
9326.84000324365
10853.7800060977
13907.2699899222
11207.1249878407
11974.0750013343
11751.8200076628
13623.7849988786
13028.8550014078
14978.4999956824
13812.1650078788
12736.8450004696
11433.365000313
13296.6699991617
9598.66499607638
11673.0899951418
10178.7649996388
12235.8350064879
10580.9700101409
12994.7800034001
10346.6050013918
13046.4049964449
11479.2300064288
13160.6349971693
10023.3699970665
14281.9850056239
15339.1900029825
9534.05999940401
12649.9900037996
9186.46999862499
12266.6199963549
9257.71500550676
11385.4899952274
12321.4049969035
12306.1149890766
11288.1049978158
11632.0699829739
12369.6599986725
14277.1549824064
13042.1199906456
12425.5299981897
11998.3400000781
14291.4750143011
13130.2800109531
13266.8600086315
11789.2799973926
10351.6999929594
11738.2450022139
15048.5699932217
12419.6600049424
8847.03500024951
12678.8500019215
11949.0600037037
10852.2300040231
9556.47500354704
13850.7949878778
11009.4449957544
12936.1300015585
12007.16998473
11075.7049948536
12942.8700072699
13231.5899990257
10699.0999912918
10135.2299993748
12411.514999303
10640.7950032025
10081.5100074082
11941.3100012703
9140.30501039885
12936.2249971069
11653.2849948856
11357.5249962718
11224.4399855012
9228.5799914347
13377.6699989764
9931.16000772547
13008.5299968561
12025.7600014899
8782.77499806043
11211.8949957825
13606.9749942637
9418.67000282009
12493.1500072295
11961.0650051178
11294.6700128699
11267.3649912425
10778.2150085592
11768.0649966775
9221.8700129129
11636.1200059806
11067.1999898404
11501.955003791
12522.164998217
11224.3600091119
11512.2850101418
11956.7449917216
14008.4700000656
13757.8300035417
12224.4149966976
10145.1050023176
10967.6799955331
12047.9249960831
13498.1649973663
10431.6250004861
11461.8350029849
12760.8749900924
12049.9850039431
10734.1599975016
11580.3600008115
12033.5849974565
12628.4549969612
11040.9800084692
11076.6649891352
10779.5999971926
13265.3100052578
11623.1649866079
12183.5400048918
10250.38000065
10892.4549998852
9505.71999905352
11086.3899909751
10489.5549999722
12056.7999862321
11298.969999979
12335.9000029509
9588.71500093117
12094.7599968633
11594.7849965799
12084.0549999261
12330.2550016533
8342.18499379791
12319.6800083916
9526.85500038625
12654.6199919572
12699.9600025162
11547.8550043547
10992.8549953105
11651.4350020811
12289.2250005151
11173.4299954139
12739.660004082
10708.2900099009
11965.3399940479
11950.6799990786
9903.86499466852
10933.7999884095
15122.1949970095
13307.1199957589
9979.21499985899
11926.5399965737
12600.6999973657
11916.8599942992
11354.0399951129
13155.2250047391
12365.03000496
12283.1700122533
11664.3650026697
8874.9249943078
10114.8049943373
11633.9450102886
12590.2049957821
10961.0149952187
12250.6399955703
13128.644997788
11668.1549949998
12316.950005453
11383.0699982459
9856.26501086401
13221.949986428
14230.2699964154
11170.9600100676
11376.035009322
8003.04999621748
14367.0800035089
12087.4600009111
12045.3049969212
11661.1900065886
12407.1200019834
11634.3699989845
11329.6950041676
11458.7650008947
11259.4650043559
14212.129975297
11804.0500033442
10233.3099914242
10481.5050007701
10874.5600011756
12575.6250014082
11723.9099849407
10797.5249982417
14592.4600001678
10936.1499988418
9750.62000019359
14924.1949984044
12151.8849967076
13792.0250085539
9968.63001359493
10351.4999983259
14456.4350074986
15697.1849956963
11579.2000007816
9130.93999433937
13023.1499976572
13070.2150038175
12426.2050013379
11489.2149966572
13615.7950131338
11160.7550022927
12975.3549926307
12779.7299945303
11525.80001227
8643.9000109295
11846.6599941433
11667.2599864847
14521.9600014663
12589.3799938809
8379.39000492916
10359.5600060573
14311.5350055317
12437.784996381
15542.7250050744
12550.5449962631
10791.2299944074
11983.4699996442
12284.6299930015
11663.0550035024
12969.1549969385
12949.8399965923
9946.95000556298
9866.78500900482
12220.1950099864
13541.3950061728
13148.530006276
10328.2849969259
14233.870002437
9866.68999526231
9431.17500586808
10634.6499958197
11753.2750014681
10138.6550002284
11516.6750089808
8865.86999757262
10307.9200107628
9408.94500304852
10759.6350039653
9592.05999625754
11171.5950062543
13203.679997965
13448.7250018388
13190.8099917396
8319.87999836355
11730.1200145909
11183.3650090819
10781.4399983063
11568.4449991584
13003.3399964165
12351.415000739
10326.7650030465
9213.84499330499
11602.9249897969
13153.5849996321
13254.1800022229
12211.3950072741
9758.45500602946
10533.604997203
11221.7199998889
12214.850005347
11164.8049972826
9353.13500629552
11839.1299943185
11091.0950048743
8625.26000039373
10335.0199945368
9627.51499614585
10972.5849945812
10923.1849996746
12542.0900034169
10433.7300064312
13768.859997747
11282.4899933405
13470.0049948988
10525.1550002892
10947.2950061554
11329.1449960228
11315.5599920838
12068.7150055948
13309.2300025497
13473.2300057032
10871.7750060051
11383.1949930703
8302.9450031158
13843.8949931299
12282.6650009947
13151.8150013492
13222.125008008
9690.70000009472
11289.8050036826
11959.0600062159
12224.3750006357
13487.4649950331
11438.1000062441
9360.96999325533
13100.4599977992
9703.29500587611
11822.080004315
10321.6400028568
12036.6200045715
10479.5100054881
12704.2150065824
12694.1000086623
12518.7650021026
12332.9999966358
12314.5849957198
12891.8999986215
13140.0600030966
12624.2199861102
11138.6399946151
12326.1649980415
12732.1500053639
10815.5999998456
14086.6299981579
11947.5699979265
12682.1250007353
10396.7649993391
13441.3500030739
12029.8900041494
9247.42499970458
11752.7200021723
15306.4349929029
13942.9749969579
12700.1900057939
9753.11500442727
10261.6400087692
10849.0849976216
11409.0899948512
10577.2249999174
11628.3600011305
11521.5149982774
10484.3949883841
13385.1400066465
12833.4750031184
11357.2400026564
12213.3799904996
12581.5199975412
9916.64000025578
10871.1550115691
10799.9749959486
12129.3900000043
11256.8549972321
12176.6650020834
10845.0200011823
10829.3099952268
11237.8800028508
10648.2599987539
9543.3800020963
11730.6199986278
11924.4249996187
13221.0749923401
14404.8999991486
10195.4600053257
10906.0349997215
12356.110006294
11065.1950044183
14796.5299973481
10765.1650110702
15055.0849987641
11265.9800070627
13404.6100034101
10418.6300028831
10545.3299995122
10871.7099956805
11197.514995881
11816.2050004946
12100.4700048451
12751.7599938251
11142.3749961795
9283.01998447021
14032.9700123889
13301.4099930627
13434.2800007239
9571.07500294736
15155.374993192
12997.1200012001
12248.9499975821
9022.67499916477
9540.92500470579
13339.9900017129
10555.2649992295
13461.4650058841
12161.6349947943
13087.0150056031
11426.5199945723
10376.7550025574
13734.6900028081
11220.6249999263
11148.9549958352
10783.6700031497
13891.2899917886
11501.1299976641
12577.9800093421
13338.6149956556
10355.9649752891
9857.38500448456
13135.8950021449
11436.7099971533
11690.995003289
12072.5349911037
7773.20501845004
11170.4850024169
9537.65000143764
13043.2799988938
11033.4999971716
10758.7149953856
10962.8999965501
9224.57999862527
13606.9649785203
8813.50500489259
10225.8500030958
10961.0150023196
7004.06000652909
9643.39499221847
10811.8450105907
11379.7300057001
10197.1399921244
11715.4750005831
9824.01500524767
11303.6650000168
10456.1400005058
11225.4650022819
13324.7349949349
12212.8449939392
11597.1649980772
10280.2249983796
10745.0250043593
10781.5300008876
10545.2499906472
10845.3750039702
9672.94500802341
13462.5650045548
11535.3850029372
13475.1000023683
11769.8200079976
11568.5949959904
11325.4400087674
10709.9950016454
12091.2099947298
8454.78000987973
12005.5299969485
12357.5949974048
11772.0800048346
12719.4799988904
12979.389992181
10027.8050034003
11427.8200014653
11523.1800052039
10431.2450030888
11809.9099986004
13844.6550033605
13011.4799815584
11095.6200066335
11436.3000136479
15862.7150052673
10368.3600031352
12477.8050029804
10834.3799966462
14236.4950043214
11644.3200018825
11154.64498895
13811.5799890883
11395.9800073936
9798.78499902692
12043.4200012069
12098.8500018332
11962.6000017999
13345.8199967956
12664.6399949386
15120.709991812
11617.770003391
12910.1499987062
12878.5499967616
10869.4600051064
8202.51499850003
10398.2199980951
11440.5299987365
11465.834990236
13144.7999922526
10728.4049984729
9989.35999972187
12186.6299989963
11545.3650029143
10724.9299902386
11947.0049993142
11709.2049914743
10761.3650101615
14376.9399948826
10559.9849979446
12501.8100184989
9965.48001067713
10514.3750030058
10354.9100090489
9275.39998793503
12462.2949972129
11192.6100059105
11286.4299964653
10965.5700053892
10890.7849970264
12084.174989444
12228.6000063249
10672.405006181
10473.8700004234
12646.1799988046
12269.179985744
7462.68499833357
15773.9100024274
13830.7749909334
11436.0450028148
14609.0100061544
12692.5400016466
10261.2650004965
11311.440007403
13327.2149941133
10961.7250000022
10861.1750016864
13417.699996878
11253.0650108038
11614.0499971234
13359.865001095
13240.3449999453
11103.6599854245
13186.1100021178
11434.4800050529
10745.2950006584
14936.1250039965
9189.25998320896
14793.285002029
12324.1050096327
12050.8900050703
9787.46000373329
10220.4999976633
10220.9000010686
13286.0150059752
9728.19998972118
13007.3799913045
9337.53999741306
9446.48999103275
10221.4749984564
13663.2799963027
10628.770012405
11115.6149968258
11329.0650054207
10713.5250011901
11254.4100030426
13901.2099972393
12246.8799964862
10144.9049967434
13161.0749992752
13853.5499976279
9171.52999235439
11821.0499974471
9441.24499688298
10561.0250096333
14814.7850079788
12839.4799966072
8276.27999563515
10106.0350032684
14254.1600011548
10052.9850042406
10636.295009413
13869.6749947643
14128.3500005922
10717.259990837
10754.9749887194
10161.2050041767
11721.2450078474
10952.8749995631
15420.8200020867
12648.1749935318
12895.9049953101
11932.2599908198
7441.77000004286
10860.6949973183
10537.4000023216
12239.7550057116
12588.125006217
11047.2600037965
11663.664998824
11752.1749949851
13867.3350003238
12432.1049985732
11611.5250126913
12963.5300033601
9730.02499186806
10694.0949963797
9079.96000129508
11969.8849984933
10442.7249989554
9283.27500376757
9846.10500630923
13006.1349878241
11767.2650044655
13280.9500042354
12054.1350024752
10518.1399947796
11011.6049966516
12631.1450006701
9735.0300020494
12088.8199979947
11779.1400068663
10658.2550077429
12115.4799994477
11975.2350046812
12513.7050002024
10880.6849968429
12981.4199962984
9789.98499993957
11766.3850016319
11324.7100135087
11338.814996942
12788.575005345
13550.289998223
10426.8050018358
11887.9300075909
11890.1949953022
9806.55000382103
10652.4549970808
11300.6000072248
8279.86500120163
13171.5950002773
11674.6499954164
14128.5599952072
14596.1699956824
8986.66500001424
10067.7699993436
12795.4799962414
12500.5449862664
11289.1199944993
9724.9550013796
11601.7749894272
11032.0049961647
13703.2800002365
12657.5149995163
11524.665005986
11161.0950012894
13949.6849993827
14476.6150067179
10589.0900045554
13931.5999934499
13122.57500664
10505.5599914454
8618.89001375996
10012.504996879
11099.0000039209
13302.6850055072
11204.2050061331
13635.2949965002
11804.6000108992
14466.9199955685
10952.5149969414
12496.7049999007
11779.9099978562
13411.7199982712
11033.5649918765
11899.874996139
13119.5900007556
9978.10999735864
13845.3450040236
11617.7100011746
12095.9100020844
11679.1600070936
11264.1599986412
12591.4749954238
9758.45000794483
11059.7700105493
12902.2549964786
12311.9700091071
12733.3550081705
8917.33498836868
10833.5049975987
11655.6949972262
10154.4000002505
11672.9799995352
12321.3199932463
10570.2700035723
12410.7750128377
11175.635000858
12680.2699985821
11037.8400051822
10469.5999965947
12874.8700065814
12227.7450046907
11911.9100032931
11726.4750096694
14402.5150000375
9678.08000449534
13140.3850066995
9811.90499163605
11593.1449970831
12193.6550031134
13194.4599975564
11751.3999852492
10684.6200001487
12489.9700070571
12371.329991836
10162.7550058184
11177.5449997713
12355.7399911946
10652.4749963647
14506.1050063744
11725.1300006842
11606.72500944
10550.1049953159
13878.9699859177
12088.4199960043
11053.5250096301
14507.1700014242
9656.21999543253
9824.25999700651
9440.14499905775
11309.9249804909
14127.38500435
13941.2449975602
11671.3299920703
9091.24997844384
10464.5999999209
12592.1199950483
11160.5849970046
9069.53499696637
10637.789991295
11358.1549972612
14348.4099992726
11993.7199973697
9492.46999800298
14376.6999992765
12226.4399971828
9662.36499931291
9363.98999822978
10163.1699969145
10294.0349978135
12682.4399906658
13646.3949888824
10586.5799991917
12991.774993619
15280.5849911993
11038.2499940218
12553.3200002289
13022.2150035261
12710.0450014793
12116.5700033975
11245.8600000357
17900.1599947378
12857.3200102522
12086.8050031292
11185.0299938374
8855.52499667183
10591.4099971512
10220.8199989912
12720.6850091426
9729.0649995195
11347.0200035768
13012.9399942161
10538.7800021912
13694.7600022638
11057.3600055717
11498.2699952987
11453.7749981869
10057.9799947878
11839.2149947406
13423.0250021762
9546.83999770926
11471.7099962365
11794.0300119179
11022.9849948185
10322.1350080948
9706.55500437226
12013.9949994229
10048.5100036253
8329.20000760257
8941.84499876804
12473.5699981179
14040.235001497
12900.7549972695
9274.52999892924
13137.6799881123
12235.7449979796
11464.4049878269
13920.1150117139
13604.7499886733
9151.78999738768
12312.8400033871
10831.1299767882
9787.47500336776
12514.7749967473
11211.2799968752
11074.2500016359
9604.36000192724
14278.4049949269
10286.6949956245
13937.6550043924
12227.4550041254
14064.5500047575
11698.9149996389
13398.594999609
15042.2349968667
12132.1949954946
10647.6649918053
9419.98999942164
10336.0500154546
12406.3850086421
8584.8050074433
11988.5150027117
13004.4950015843
12735.2349989815
10263.7150006702
9788.42500433279
13003.9700047867
14368.6200017984
12225.3800072549
11605.390006823
14265.340000317
10406.2149993876
14228.8100029519
11352.6749966599
10918.460007065
12941.7099966193
11550.0149960248
10538.2550038903
12151.8850018028
12665.0599947625
13297.8099941701
10823.7599955895
10748.9200013848
10374.8599959022
11818.6099908054
12415.5149998092
11354.159998687
10606.6949955781
9025.37000063743
10131.5399940473
11328.7900108675
11408.3199903006
11375.9300006586
12938.3099961579
12033.2599968717
8898.90999473375
12554.5200126686
10958.2150008976
13176.5599986727
11319.1399903265
15210.2000049218
9455.64499984449
14240.8149993339
11160.8049932478
11738.0049997875
11452.5049942222
11658.7800048552
10130.1350041519
11928.0399963069
10684.0099798124
12839.2949980774
12976.9949910464
11259.0300084483
11562.0750094349
10175.2300005527
11730.0049995086
9942.74500096217
12322.924995074
9218.25500429395
12213.9850014932
10881.6949848011
15225.4450071328
9684.5749967848
11579.4849966215
12192.8200037847
12638.2650050647
11127.079999814
14247.9949972925
12766.7900078456
12068.809995618
12784.0950020981
14029.3349942593
13460.0250114668
14502.0900076702
13041.4699942605
11359.5550060864
11157.9799943443
10865.7049916449
13256.9550046227
12510.8099976499
11248.3350034133
9114.460009531
13822.605008146
10578.4399964617
12212.4400047767
8826.55500184058
10992.9150071654
10501.2649932127
12546.5599975404
11564.6399944052
11766.6800006356
12077.0900078341
13826.8750091293
11734.6200024902
11656.414994437
10905.8799999864
11329.1799991585
13092.4949908764
13795.7350004116
11735.8250066097
11521.1049951059
11187.6200046246
12710.8999944999
14551.0200096564
14736.3049878422
11038.0899959526
8293.05000411533
10568.4800077984
12953.4900007134
12143.034998372
13288.3800232816
11940.7299918849
13614.4750238897
14876.9349963257
11423.3650006186
10426.4249974387
12776.8900000518
11222.5900118081
11876.7149994358
12469.1900046793
12465.8899877882
11017.2000061385
12799.2249879598
10854.4349967767
10618.9550009775
11696.8299909531
11780.2600042791
10058.0950044463
11922.6649989095
9231.50500394125
11027.1399937621
9721.78000066057
10937.5200069738
12837.375003309
12421.8549989862
9509.17999566719
8744.62999700056
12375.3149996251
11491.5950052161
11063.5050103343
13772.4249887993
10997.6400005752
9329.13000938442
13819.7050051277
12089.4300076002
11271.7899940835
10701.8200069151
9517.52999320393
11255.959992039
12993.81499629
11928.3700079555
11067.8950053435
10216.4900024674
9693.82000246877
12416.7299945839
13991.3649958665
12241.8549965641
9751.80499972496
12731.3200074565
9533.56499655684
10028.404995542
9990.79499660619
11666.4599994188
12560.9700036615
8936.1349979362
16278.0099882278
11690.535007718
10448.2950037587
10846.0600010012
13019.9700029043
14006.0399948619
10437.6599995294
11921.7749951836
13382.1350067356
11091.9500110366
11604.5799952594
10402.2800025186
13078.0550033008
11714.8250018174
12126.9399986975
9689.09000395925
11981.0800046229
12426.4200013969
9051.830001069
13269.7699960927
9808.05501151178
13544.32499762
12398.9799990684
11805.6650027698
14726.905001184
11917.8100010908
12899.889994943
12788.3149889272
11579.0349938539
12921.8800054749
12399.5750005813
11539.9900045756
11887.3349994395
12304.0699966028
12667.0150022245
10216.3099979349
10195.7049957225
14437.8400000083
8902.67999657802
13718.824991911
8528.39499815833
12277.2899950603
13251.7350033315
9346.84999664163
10711.5549961207
13101.5300035938
10677.5149999391
10288.3099950384
15699.6099972497
14288.0799940303
14680.1400071583
11825.3300027512
10790.0900021037
14104.9050031183
11249.6800014967
10928.3049953263
11557.8899926702
11646.2749959915
10918.6450023167
13765.1150040692
10401.7950008635
13933.0650026435
9656.53999969375
9598.13499712921
13026.6000030935
10273.405005922
11402.6100052833
10382.4600037481
11007.4850079645
12915.20000997
11107.7750014002
7917.00499673281
13805.9700173687
10863.4949919647
12513.6299890899
12899.9750041631
13939.4899983888
11862.0850066207
12520.8200045081
8818.13498835266
11053.9999994562
11223.1000008103
8735.64500365779
12370.4599960358
11388.7649979861
10442.0600011125
13533.764990546
11794.5649933298
14135.3550067381
9643.07498906553
12024.2049953204
10355.924997068
11932.1899984358
14365.7299977862
12695.7950028181
12664.7900017211
10927.0649951305
11883.7499966733
11293.235006089
13164.3850039132
10218.0849974314
13347.7799985064
10752.0499958387
11732.3799968231
11565.3149938791
9756.91000023764
10836.5350019253
10824.1899995515
11836.1849964507
11525.925003292
10729.7300054987
14951.425014897
11023.664997987
9843.9250036648
9549.11500008032
11813.1650026874
10302.7350000851
9986.19499916304
11110.3300031815
11043.7699977576
13556.1049967806
14881.3750078855
10753.2549923414
13414.5849930687
11016.5449960809
10729.2999912631
9514.35000481736
11554.9149960623
11773.7049962774
10202.3899920369
11653.3400016204
12790.8899932264
11780.6899959911
8595.24499260832
9500.31000701548
10664.5649930497
14037.9149971488
12738.3850034503
11401.4150072229
8858.1399934534
10856.6450068825
8828.55500441324
13485.9299885924
10386.029987013
13717.2200089404
10749.5599950592
11414.494993858
13897.4549976882
11186.1499937671
9950.7400012929
12433.4899980613
12781.8850035077
11518.7049922163
9526.75000645965
13391.2700028031
13162.9200038082
9344.47000259813
12205.0699921144
13508.1000018063
13652.3450183095
12583.8800010658
11756.4750056523
9738.05000951025
11193.8650035634
9976.52000314917
10603.9400069918
12434.7999965478
10456.4849994383
12588.5749972758
14307.4600028475
11311.5000020629
11202.8299957141
9791.57000627741
12013.270008571
11911.9500120149
11258.625006143
9210.19499274017
12541.3750066634
11883.0650100117
12465.7000004963
12223.7249939977
13478.974990055
13646.3400168386
12275.1800082533
11320.809997329
10400.5800061272
12009.4099911933
11608.7950020167
10543.2149995286
11602.0899979931
13795.0450021282
13195.1249951015
11366.6350019891
12012.2799913764
10866.9599833079
9974.66000308096
13675.8549991017
11989.9099933968
12787.0750027692
12406.9249993693
9836.0750051029
13779.2849986042
13362.1600070875
13304.3250010451
11638.1650011443
11960.1049939536
10815.5750049042
12687.4199971221
12449.2800015043
9179.24498785101
13418.1450096709
11821.6249984617
9233.69999101793
11919.934987626
12306.4549994289
10897.0649941086
10868.5449922513
12341.9150031439
9168.69999606255
13250.7300075346
13070.8999861032
12691.065001586
12241.5949956104
12910.5699982353
13243.0100002848
12718.8999975955
12029.9050017142
11871.6350010037
11099.8849952407
10779.3999963218
14496.6950013717
11006.3499958562
9686.32500046788
10813.4099960958
12086.1800050703
10926.7899999558
8830.05999657401
10481.740000369
13625.2249947563
10365.3949963045
16092.94000425
10965.6200012006
12065.6749994899
11381.9849987701
14212.9849988236
9160.95499964524
12699.6299959966
12821.6650035326
9710.0599894505
14577.5150003312
12801.9650139136
11642.7750042612
12443.5899924407
12044.9449965414
12581.6200059855
15048.279999845
11132.4449971225
10333.4900133678
10895.5200016536
13543.2500040997
15955.3899968204
12234.5449999424
10237.7350025754
9928.28500806168
11186.1399995051
14821.4650024269
9804.78499707673
10153.0450044218
11772.6699974723
9673.74001108413
11964.4550032057
12039.1800017748
9504.4350040406
9818.29500061594
11181.3250018895
11251.5349961119
13007.650002704
10469.2699962694
13138.6650043113
9404.37499466405
11878.5100004042
10802.590003761
14415.2750036458
10799.5300078588
10835.6850036244
13375.6050006347
11909.95500607
11192.3800069708
11893.7850002141
10182.6550037079
9399.74500015774
12218.8149975683
12289.4899988777
10579.2950057873
11659.5349984653
10121.5599996289
14490.9500042916
11038.0099971001
12471.810004036
10475.4350041298
13922.4300038882
8381.50000037346
10780.7200066791
11452.4500021301
11326.0999947625
11644.2999887932
12323.6300056771
14271.0250055867
10333.8099967114
9733.91000131401
10933.7999974862
12311.3849982382
13631.0299874609
10817.8649977979
15190.94500652
10705.0799995837
13852.7799970512
8984.56499965384
12299.7749964027
12793.8399936678
13816.975003259
13843.0400004058
16051.1749913702
13977.4000124561
14601.2849987796
11867.4950091593
11828.4149915669
10907.8549983976
14569.0299948879
11580.619992719
10285.92000124
12134.3449977066
13408.1749951383
12244.9299906836
14106.9700080806
12062.5699989845
10071.8400070339
11011.8100008863
13598.9100063117
16110.1800126375
10585.9099974693
10774.2600116474
10831.3800012635
10039.8399979575
10421.315001447
9842.70001035836
14508.4699936809
12654.510006899
14075.1299946578
12602.0900073629
13629.1649992219
11531.2799969756
11267.9900000251
11734.6000027196
11360.6049977117
13116.639988579
10676.7650052048
13945.4750027298
13168.1299961891
14409.1699978025
10525.9049954142
11327.0500005296
10872.2949987155
11658.3949801917
10982.2499933075
10278.4449930957
12827.2650000171
14493.1850051151
10204.4449979877
11501.894997262
9169.77499492187
10846.0799992599
11381.2300021495
11951.2100048889
10196.1599956304
12637.2800125857
12397.0100019566
12800.5100060077
10199.2199981622
7189.86500054412
10498.9000037039
10841.7150002744
10223.1500027876
12363.9299969373
16020.1699855821
9300.66499690898
14111.104995532
10556.7250147862
11156.189999497
11731.7199958605
12529.434989078
11366.8799972213
15269.7800039108
11617.2650014853
13066.7199947685
10985.1999902744
12935.2400018452
11773.6450038434
14229.3749971748
12989.6449974766
11167.1000155157
12743.9850062793
9790.53499574936
11009.2249966881
11085.2549877581
12469.3650058385
11840.7700050734
11692.6200110494
13755.7400017713
9593.32999636978
11374.4449977716
13520.0450079727
10721.4600028619
12391.609996994
13875.9899939252
12363.8750002966
12631.0450126575
8655.81499804161
13531.6300097207
12176.0549914376
12470.0599994743
13844.0600057449
10323.6000022525
10299.2800042429
12673.6349888146
10744.4599992931
11040.8799998281
9565.17499574646
13112.6199983829
11229.3949950994
11527.20001591
12119.6949969041
13583.120003623
10906.4199964548
11870.0900010096
10792.0749950386
10183.2450132022
11048.3149984962
9233.65000268375
9170.86499842722
10149.9700046923
9630.26000628411
11442.1549980529
10437.6950037694
13638.5699902762
9727.15500583453
11290.1850019603
12686.825000403
12153.1600100901
10013.9399982134
10927.7500050627
12266.8900041066
9127.0449986069
8582.12000512891
13942.6749985162
13125.1950134584
12863.1200083133
10479.8800113397
10902.9599939622
11682.0699916274
10919.7799964381
11172.135001793
10436.5349981105
12848.6900043264
13025.5000043157
13259.5900012441
13037.7750020863
13948.0899969562
12262.8350003606
10922.4250025917
11963.8099935949
11209.0149958497
10789.0499897401
10015.4750029752
12587.0750089618
11736.1449984033
10627.6250003867
10426.2100121181
10432.6550005169
13332.1799989648
12591.174994655
9430.83000793983
13020.9950051019
12279.5999900713
10946.7399902893
11591.8600028102
10155.4100021566
13212.8499998453
10109.7450053507
9187.04499657778
11282.5300104059
12248.1200040241
13652.5699964863
13097.7900057866
12576.4400016633
13527.009990718
12928.3450060457
12319.2649937051
13433.4900123664
10641.7200105926
12408.2750011273
11929.1199997314
13069.4100110233
12096.6749903071
10918.8850033039
7536.9899978945
9705.94500937944
8949.87000369513
10054.1450065956
13062.6449947841
10587.2100051678
10116.4850034914
13353.4349920731
13851.4349946919
11123.4550015219
9915.79500420252
10768.934999598
8630.78000774607
11145.6999947276
10273.7850027331
8883.50999274058
13597.9599944148
11878.7650043654
12102.8850163789
11789.6549934736
14851.7499880421
12179.3200068101
11335.0900044944
10780.7250099602
9757.10499663325
10164.395010506
10301.6400101874
11448.975001378
8723.59999576537
12258.5649929319
13453.4499935284
12428.4550090656
10446.1399915656
11482.4150006922
12677.6299920588
13121.1699960201
11048.2499966826
12088.614999359
13165.2149987528
11508.9300090859
13105.2750124685
13481.5949947084
9567.48500855919
12215.4850075792
13860.9699994433
11513.3549932727
14566.3950131481
10656.8649967038
12627.6949999249
11652.2850009743
9250.62999633048
9818.22000231175
10304.2399965227
10524.2449954851
11556.9099964553
10764.6949858109
9354.92500381323
12233.5450068284
12644.654996139
10392.8649891421
11978.185002128
8361.51000553509
12326.9899994667
10073.0550000027
10335.4150074167
11474.7400068562
11572.1000000797
11392.8650044436
12143.3849999488
13033.6250041225
10069.0850094578
11971.1600040372
12374.8350005839
14693.4449985691
12802.6249987453
12155.8399994515
12749.419993025
9149.9500034349
12474.8000025495
9688.08500494366
12599.5549974886
10144.6249984615
14756.790001232
11663.8799945302
12214.9000035804
14647.7749976069
12149.0049975757
11316.8850065488
9999.72000578325
9086.33500177786
10324.1249795827
12680.7200007578
12185.9249967285
14093.6099987987
14809.0349997473
12018.5099987094
12057.5850026992
12491.295001276
12071.410001554
10566.6699962355
10830.9300012689
9322.12498997757
12640.5650022021
10991.1950120761
14682.8550052196
11246.1499956199
10674.2000118104
9356.89000611845
11551.3749992079
9678.28499895404
10402.9350021929
11364.7250011262
7327.70999534661
11090.4550018763
11160.0400101549
9739.98498273781
12031.354998976
11821.5599949742
11245.6300021838
11497.4700042075
12381.355009447
10496.3049914886
12536.7699928977
8460.26500599319
11124.4999944521
13993.6800005082
10821.6449994221
9235.66999762878
10737.955001265
7402.33500325552
11220.549997085
10520.5150015422
10085.4199878704
9400.4649930218
13332.0750046568
10638.3550020284
11956.5749988079
10770.0600068364
12684.9399952777
12569.7950018554
11416.8899980308
10001.2249950934
12895.1899955752
10359.1000018152
10150.2350015189
12007.6949998355
9705.43499529979
12513.0749976921
11585.0000012614
10540.3100053584
13846.4450002657
10412.8650058557
9907.21500648314
10652.9050028985
16661.1800042288
10681.2649931065
9219.15500477102
12513.4599984731
11286.9650069224
11341.9050035728
12366.5349984565
11703.5100041231
9739.62999792979
12609.5699911086
10706.4750035452
10702.639989106
9410.34000368905
13245.7800001712
12810.5600015247
11655.7199925636
11295.0550053595
12764.9249973457
13130.860006504
13589.9550121832
10311.3249998642
11705.0649958923
10386.5249918967
10633.5900004017
11567.9749907879
10821.8349965246
13064.5200039099
13963.9950005603
8208.66499624471
14294.2199966569
12763.7099994288
9848.70999725536
12357.8050012253
10633.3850033329
12386.7099996018
11334.5699914955
13511.6250000668
10816.2499936887
11853.7050013784
11894.1149983225
10264.08500457
11012.5799960857
12251.5899941409
7780.04999759723
13291.6650037514
10283.2699993178
12693.2749954495
11741.0850133032
11510.5199977942
11658.470004071
9601.10499254952
11781.9349944238
11842.8499926066
10865.3999915812
11742.7900011323
10374.1350172143
11966.1000053966
12836.7150014255
12460.5100072669
12043.4600054286
11820.2700015372
11315.3099978664
10819.9700008286
11052.7700048825
12764.5249903342
11100.4499946805
10198.4499977537
11238.2600002249
10403.8100017011
9781.03499649273
15892.2299969122
13031.1900105551
10029.9250064313
12425.2600035984
11319.8350052294
12188.6000051582
11963.6100076349
10142.2450019182
11450.7149973291
10605.7900036422
12358.7200035285
11323.4999989746
14100.8200039514
10515.1650015474
8828.49999560928
14109.3249956653
11627.7800090183
9743.80499583296
9269.82499565929
12513.2099987911
11556.1900049844
12320.6000019165
11688.0749957763
11920.939998921
11212.5549947834
10116.2599985189
12896.2100052852
11707.1049994547
10436.3049960166
12941.5200083815
12518.1599998288
12960.6300127099
12423.9099957068
12992.1549960542
10980.7349857315
10331.1849977723
11952.2800048855
10898.540002987
9706.10000004712
13947.8850030098
11498.2350025451
11191.2399946558
11328.2850039015
13350.8350011297
9813.97999083076
10926.1699943217
10991.949999747
11772.5749840001
10659.1849999123
13086.2800004857
15947.4599883533
9040.1550112972
11138.7250021603
9663.70000467717
13340.2249938251
10857.980000302
12659.7650015345
13134.010001488
13058.9650029384
10442.5500017317
12821.059996726
9427.38500036392
8691.9950096244
12409.8149962621
12493.9449944159
10478.7649865672
10231.3199969188
8485.9450035654
12672.4050062266
11352.474992733
13780.5450034905
11201.145000062
11717.1000006743
10247.6750002433
11210.4699992149
10815.4700026528
10650.2549966625
13765.8499989011
10304.6900002079
9873.08500321023
15257.8850053097
9648.27500248083
13052.3600019012
12575.079999352
12059.0949945134
10151.7649990472
9273.05999441515
12454.9300035208
8771.64499761304
8159.20500341151
14778.3200004522
14870.1650004473
11896.3849917543
9053.02999960049
10074.6549975409
12465.3899961803
12136.6899943876
10135.1800104794
10436.3549938183
10628.2200048112
13007.5049940096
12154.0849886907
8990.28500819393
13838.7849997981
13215.6000116356
10632.7349942694
9597.88000815071
8376.20001018298
11007.4650025154
11825.2400031756
7919.39999889303
9485.86999743734
13952.1049997081
14207.0650027721
13086.6049981182
11859.2999914268
8403.96999905398
10579.4800074566
13960.5250021731
11351.615000959
10412.0900045144
11088.6100074229
8544.16499985801
10749.2049944848
10369.374995803
10985.3399927351
12087.2949977538
14619.4899977748
13996.4000012223
8771.22000564542
13231.8249901067
13134.2200072543
10151.2850050583
9542.56500031892
9554.55499599362
12020.4099913849
10735.0550047485
11298.670004895
11311.9199905265
12475.6400129916
9978.83499674918
9010.85000179627
10111.4350069435
9571.56499357661
12355.4850032044
14158.6500033755
10348.3250063449
11610.0549958807
10064.2999962515
11146.4699934854
13103.8300090739
10849.6100052083
10564.0449927002
12285.9599991986
10717.4500060147
11580.0999951219
11436.9950064314
12595.2800096993
12819.85499421
11657.9449966291
12605.510000819
10836.3850076512
10721.1650027745
12377.2449948979
9026.16500765341
9326.47000582877
8603.40999586426
12062.0650018849
13084.0450041154
10764.9000031753
10360.9699992614
12701.445007816
13510.5049940546
12741.1850086809
10259.56000563
7559.15499827429
10504.8749984137
13243.1349991458
10093.7650036395
11061.5300101866
8735.90500922594
10565.7599895798
10496.0000003707
16389.1399928756
9836.40500134171
10905.870004212
9428.13000065833
11823.9350045483
11272.9700102683
11674.9649975917
10292.7550070365
12647.2849998994
12694.4750043433
10614.5599932573
11597.8049986325
10578.6500007967
10784.6349959634
11274.9699943953
11743.1200165197
11512.7850076458
11782.4449991765
11311.2550071222
11043.4300086743
9584.81999250734
10738.0199987721
12254.6000043484
12491.4150010912
12141.2850011145
14109.9300087453
9967.15000677621
12564.7800124428
9481.90499175061
15673.309992746
13848.4449994715
10739.0799995628
10414.5450047813
8667.8650008738
13093.8950094895
13697.9199971878
11665.364994566
10482.095003643
10316.7849997953
11582.3749995632
11849.7199977101
12267.5949991159
12361.3099926577
17180.7900029235
11338.7699907995
10453.0750012299
9219.5899981097
7767.36999551929
13223.8249952046
12346.3049954922
13434.5849936022
8958.71499713464
11249.735000289
10361.5449986313
13039.0200012735
13619.6799983652
11214.2499884446
8812.45999800216
12371.8749944235
12262.0399935243
12811.7900001486
12901.315004143
11726.1649985239
10729.9149994613
9348.91500302032
11526.4000045101
11201.8749985229
11886.9949985279
9542.40497981827
13467.8050020691
11395.3800018565
9377.6499960795
12431.6649920428
8814.45498120412
12192.7999993663
14590.9450076593
11947.6250068762
10796.174998012
10445.3300034254
10440.2650006162
13403.5300042933
11486.9650005691
10148.964999252
13958.9299938497
12131.8599966327
11847.7399948847
11276.9150065954
11041.3049961592
13388.8200064255
11300.72001197
12502.0250029415
14340.2100004368
13718.1299983247
12962.5649880201
10478.0799987629
14865.8399890456
8825.41500714421
12794.6250033241
13781.1149946278
13728.2499959875
12314.4750001328
12405.6300009768
11887.2100065342
12861.8249925417
11302.445004052
9315.51000030353
13215.649999423
12828.0800059531
11851.3249999564
11107.0749956788
9661.82999687293
13344.6349999532
11429.1600084281
11335.3599919658
10504.339998181
15598.160004619
11415.5500008292
13206.0049911821
11372.9449936648
10538.4150024038
11104.1649926577
12287.5250019026
11477.5000083568
9930.93500174629
12486.0899960957
11299.2200011746
14105.2350098703
10495.7600047661
12427.9650125001
12332.775004463
10199.1049953806
13480.564998053
11447.6500004847
9092.61500332202
12606.1949928412
12417.5700093922
13455.4250004985
10569.4499913639
11617.7150096726
9331.70000355667
9353.08501434512
11693.3000050372
13505.3700005923
10582.7800071223
10892.4150018496
12683.5599982671
13534.1800123611
11000.6399977305
13442.5650167614
10506.7550065594
11377.7399998615
11061.2399975192
10617.6150025539
12843.3150003981
11846.1050063055
10964.4999944605
12648.4799959587
12566.3850045865
14205.3150070379
11955.4949940066
11752.689993263
13104.1249940533
10161.0399994943
10593.0000035702
9140.90000247117
7857.07499890344
11030.1799957841
11292.2499949834
9931.51999455877
12783.2399931396
11783.0350087122
9854.86500162963
11778.9699998492
11891.0550030298
8805.9749926012
9643.72001220053
10161.065001592
11109.6650001481
12342.5700008441
15949.6200054092
12397.8400015812
13825.5800024385
10962.3349981587
13159.6499930419
12792.400000106
10106.7400017921
10351.5799917993
10572.3049960681
8965.92000173591
13347.6450102571
10816.1949972144
11563.9150000524
13010.9599993526
11692.2199943
12571.0900063822
13145.0500031132
12876.7050017375
12747.9100030572
8593.67499953439
9389.97499980684
14031.4550033668
12290.0500004279
13333.3149955226
13043.4300017888
12838.3049953688
14018.7900156341
7881.28500322509
11150.0599983676
11422.0800020603
10564.9899980319
12185.3800038761
11282.1450054494
13800.2800021167
10556.8999903081
9519.76500264695
12687.6300050719
13240.1100082174
11322.0899943451
12912.8650122224
13039.0500098083
9166.91499910341
11586.7799933953
10589.2750110284
11027.4700053885
13246.6250103149
12063.5300056342
14505.9500072468
11554.1500104005
8470.77000364917
11041.380001493
12099.1899924679
9726.12999317888
11146.0900055526
10884.7749945738
9863.71499075997
13456.7249900312
13661.6100065424
14195.4700086149
11003.8200058433
9526.534993059
9931.30499474239
13235.0849935749
9679.12999882293
10442.9100076882
14169.7600068505
10677.3850015895
11598.300008201
13705.9050079356
12230.4599994882
13709.6899954798
13450.8000061412
11513.1350031998
11719.3099956863
13638.6550008208
11755.2250029398
13218.9450008532
12631.9649944897
12484.9949928373
12141.9249987034
11439.2099973662
12588.9900025908
10730.6349985544
12237.1349917486
9775.46500907652
11815.7799921429
10960.8000005346
14393.6700022942
11885.7250022553
11698.7149900728
7979.07500738092
10775.4950006735
14548.4349976024
8785.32499765721
13795.4149914871
12965.4349869899
11296.6849989607
10842.5499928434
16516.640001085
11879.7350014308
11617.4349968485
12362.5549975947
11103.6349988158
12925.1300071646
13565.7550068751
10471.7150045196
12666.1849863399
12725.7100066966
16289.9349984364
9819.04000745853
9325.014988704
12448.9949960883
13882.8800076685
10500.9400009458
11359.7449881469
8626.80498722335
9378.22499708459
12890.8200014513
13445.9700062065
12387.5199701776
10387.5400081808
10416.0749886865
11826.6400047196
11216.4550038052
9593.97000419954
14487.0350064413
9291.01501057064
14030.7749996382
15287.229990422
12583.3449938982
10664.2300135428
16608.7500048475
11192.6849922505
13291.7199939254
11616.9700044414
13341.8099947823
8248.84500442352
14350.0700131276
11583.9999970347
12667.5499905478
11518.7949887684
10489.7649940676
9494.19999842625
7870.73499970697
9766.09999389306
12246.7600003146
12543.5949950982
10028.1350024287
12587.2699963907
11132.4650120875
11903.5649940534
13048.1399950008
10461.4849943575
12279.5699985633
16080.9649991449
11877.5399941994
13419.6350040962
8338.83999985131
14455.5349971061
8539.4699983868
11632.0749980127
11493.6899990258
12747.1750005381
7865.27500132142
10013.5350083206
12015.4400023133
12466.7999935971
10974.0300063691
12584.6199950664
12691.7650015276
12558.1450016053
12595.3549988181
9938.41500296304
14307.6349967105
9338.40999717358
10618.2500027357
11027.6549998794
11549.2550039934
8888.68500221753
12343.0349951647
10305.2100069891
13309.9300002127
13274.9899954399
11287.5250021251
10444.9549958799
12389.8599991373
10769.9800039888
11853.9749926213
12003.2000079954
12107.8299998958
12425.2850087089
11875.2800075899
9653.26000853069
11252.1149902761
10765.6050065474
11687.9699965888
9388.00999891805
11219.0349936627
13616.4250060327
10382.0399974696
10863.2600000962
9232.76499969786
10424.7599964569
13665.0999960726
11691.8449801272
9422.42000482546
9656.95499845201
9020.22998873657
12897.9099997643
12615.574992164
12832.1949923329
10250.1500069719
10429.6349938806
12935.154990447
14124.719997627
13523.2400120987
10471.4749990213
13216.5799978105
9852.67999984534
11495.075001365
10798.6800025669
12492.3899877723
11178.9100037359
11730.7300071556
12063.9500093581
12849.9450047314
13559.0399931557
14185.9900025553
11533.8199943628
13466.269995997
11736.9150091109
12140.0049944283
13289.7650105844
13567.5300000196
11901.8549974393
12642.1850098027
12064.0000055637
9666.62499600742
10513.9499980994
12547.144999875
8566.85999894608
10021.9299919941
10458.3349982831
9490.72000084311
10088.8800031133
10348.4449896562
12839.2900057534
9656.37999873562
16623.3049967081
13813.259999319
8405.05000131665
13832.3300027875
13935.1099981372
9735.22999888728
13999.6649901541
12610.72002206
11329.630001333
13806.2599911867
12014.8899917261
10933.2650079597
10640.7549930048
12842.5250091185
11849.2050073361
11696.5700000292
11727.7950047432
8798.46000125911
11469.3799939679
12913.0649953623
9689.13499930641
10064.4650008309
15101.6200047047
12570.9999989059
10712.0499980709
9997.85499719786
13185.8049947042
13687.2000075597
8619.13499582838
12471.5350007853
12917.9899939303
11361.8499936804
13576.695006578
10195.4999913336
12394.9400097979
11477.8550020847
11538.4350069785
12912.5150046518
12552.2850087412
10592.2349955498
14163.9600013306
13337.6799887279
11706.1949969883
12220.0900008933
10177.6849913285
10435.0150145749
12344.5050007
11028.0749922528
14250.115000836
9058.79000340961
11687.9849874328
12362.5199989986
12224.9850001355
9689.05499731656
14366.3500082134
9766.18500581919
12765.5349913976
12433.1300031941
10370.8650002629
15991.5550040072
12889.7949986815
9574.58000618592
10908.5349982325
12655.4950066519
13022.8700076584
12923.895003892
12638.5250078782
12451.2650002203
10541.1899979683
10687.8900119221
10649.5449833712
11815.2300037071
11680.1249936657
6505.15000452101
13039.6700054291
10662.3050082197
12111.315002174
9642.22500635311
15726.2250073389
11132.0549963256
11528.819996756
10433.2200008556
11821.3349996163
10398.5149998851
10175.3699983216
10285.6000022795
14410.5249939514
10347.949998413
10890.8150013089
12603.9500053686
9989.9099982543
11859.9550009193
13245.0849934153
11728.1500068379
11850.71000764
10205.4349901917
13268.120007671
13900.0300018971
12028.8300002337
12295.2699902316
9337.75499578333
11951.529993398
12255.8649912826
11345.8400082669
11042.7449997284
12119.9099904438
9152.3949864037
9240.40001239441
12193.7299987828
11993.9449987251
13129.8099895115
11925.6349995495
9773.79000522499
12277.415008124
13507.495002754
14796.0950098876
10539.8350071721
12784.4700029977
11566.4999910251
11339.0649893209
9980.39500421868
12340.8100012103
11077.7349966402
10482.904995529
10940.0550050531
7441.75999795273
7510.34500362258
15518.1399969738
13520.7949944562
12103.689993585
12409.9199959391
10679.059996577
11008.6100019226
11648.8250013441
13890.6049923459
13099.2949973728
13923.8249999054
12657.9250009998
13182.0999949502
11124.6000091732
11582.6699809227
12358.3099972638
12502.5799980792
13878.2049998937
10316.7799925702
14361.6000019661
13271.6500053229
10974.9350100891
14600.6049950585
12116.8800000157
11556.3449918246
11496.17999765
9505.34998904867
10789.0750026749
13236.7850058457
12255.8750018533
11359.5350057196
8380.00500649412
14027.4199989811
11833.7349978172
12111.4299954423
10720.1549970889
13511.4800025012
15845.9700057004
12117.9000016651
11945.6400033071
12695.5599985337
14164.950002179
13850.284999635
12136.2349895077
10003.2199943562
10446.8350049015
11443.0900032865
12881.1500076551
12121.8699946559
10635.2849974867
10513.0700002126
13292.0949930263
12370.8749988318
8798.37999462686
14366.6850086497
10313.3150051795
13762.3300044704
11150.534994564
11303.414998004
13790.8750116094
11677.9900051472
11012.0900001861
11383.7099952103
13460.6349889055
13684.1000075806
10697.4900006617
11436.7549994094
12446.3700235644
8282.19000445539
9666.47499817237
10192.8550029993
11006.1649987204
11358.7950007087
11537.8899951454
13066.3799970672
13744.5899925567
12856.9499951694
13570.1999939503
10101.1699991623
11979.5549948181
11357.4349935586
11624.124992562
12358.1550027607
11047.0350016011
14614.7500047787
10455.3699933626
10661.0749923736
7543.07499761879
11213.6700064652
14358.985005673
14124.7700009411
10911.8200042648
13819.4849952813
13611.7250046437
11894.7450016636
10295.4150085957
11104.5199942123
10733.1250005481
11533.7400075801
11861.784997459
9125.37500272132
13977.9200137802
12996.105003707
10622.5750044722
11332.3399996333
14113.8600011696
14016.1749990582
11394.8200073345
11003.1750003839
10519.9550021393
9300.76999804564
12406.2300027611
14074.7750009022
11490.1199994446
10515.680000782
12652.0749984825
9746.60000372003
13968.0700070923
13547.5049995123
9213.76501007564
10935.8400061285
13835.2399925292
11308.9699985129
13739.1149875703
10872.5049969063
12220.8049877051
9061.85000282433
13355.0249985647
11838.4649867201
10730.6349982737
12775.255000358
13077.3800003413
9399.45999208093
8494.76001018565
10933.8700058945
11198.4049945417
12412.5750030461
14075.7599949141
11467.0549944695
10468.2349976283
11312.6749963164
13069.2300033635
11675.999997781
12508.9500000172
12911.8049979098
10965.2450070917
12199.1800076084
13438.3600022686
11098.7849993613
10717.6000082889
15289.3749988454
10322.7099990395
14347.8799979394
11002.0850068695
11664.6850009286
11257.2850051434
15764.2199983869
11048.4750047692
9680.46499806829
12695.014999644
11346.5449963601
10816.7100028053
10840.8349923179
11342.7950017458
10792.5049996652
11291.4500051397
13016.2200040996
11946.8649939331
13046.0099914675
11410.3349978728
12018.4349949803
12895.3950034883
11252.0000012852
13043.8799968801
13515.3849972411
9996.32498813467
13205.2100033783
9086.69499565661
11140.1149988384
11082.5199932482
10169.4000050817
13735.3749948964
11036.9950033183
11361.7549970376
13715.8100003703
12325.9849942743
11921.3450080864
13300.4549978925
11737.5050010309
13780.4750013413
12853.774996852
10160.7200012265
13062.2699840244
11913.0599996867
10544.6399990069
12964.9100041951
11127.5050074344
10494.9199973457
12656.1499922515
13148.9549925589
9365.47498938721
12235.5199999344
10122.6600132226
10910.3150041894
11388.6849996746
11547.0600000019
8372.61500031408
13451.5049974625
9656.18999567779
14529.1949970755
10006.9949909642
11292.8800044619
10438.4800084746
12204.3400006942
12246.9649975253
12637.2249930967
12243.7549927918
10327.8149957203
11439.4849971873
9738.36000602506
13747.6900051162
8689.17000417132
13948.3249958164
13386.6350024625
8147.00500137731
14314.9749955509
11744.6199968215
11801.69500018
10079.6850066076
12337.2500023167
15302.8049971128
8183.97500566056
12534.9200088868
13780.185000008
11581.6250047027
9985.50499950815
11220.2299966228
12418.1099935914
9999.49499792978
9760.74000293599
12069.7150057126
14518.2699871282
8842.73500191607
14082.0300018231
12105.480012239
10316.9699935801
13891.2899988515
11745.7550001331
10012.9099949375
14675.729999956
9948.6049962315
7755.66499543423
11207.2699988308
10287.3750059772
11295.6499941699
8750.89998988062
10851.1000039382
11415.6449952167
11404.3300026432
11985.775005564
13444.8549926553
12093.4000173982
10923.4350021596
10452.4400073234
11523.9900027782
11470.3250035049
11421.7749995824
12624.044999077
13286.2350012787
9225.40499477903
12366.6200047429
12563.9999848707
11767.8200001582
12985.2550189166
7836.05000435107
11696.1549936234
8956.32499792357
11142.7900047544
14737.6000078684
11766.0000050759
13089.4300022086
14389.8599966436
11654.2199990226
13071.3750053385
12811.5199995106
10219.4699947661
11117.0649925498
10949.1650041353
11699.8799995438
11310.9449972814
11743.6400019247
9793.56499691657
13325.2200061871
12911.1299985766
8946.18000000063
11595.1449955644
10727.2749953521
9670.95500048064
11364.7550069566
10593.6450019754
9903.85499402124
10865.3349986236
9184.28999285144
13146.4749996583
10212.0700047784
13259.5600051372
12986.8100094136
11630.745003012
10137.3499961887
11647.0000074715
12192.2000040682
14319.789999377
12848.2049954056
11134.084990409
9496.14499548462
13097.1400012374
15033.6900067064
10518.8500098782
10609.380004813
10157.1199973435
10180.1700018051
13066.4649953106
10316.7499934132
8947.33499812055
11439.8949989583
10829.5149991255
9962.77499647229
11756.3599932846
12013.104998624
12294.8049989995
11165.7999961008
12034.2850115518
13561.7349923264
13589.6349937355
