# Supplementary material for: Intergenic, gene terminal, and intragenic CpG islands in the human genome
Source: BMC Genomics. 2010 Jan 19;11:48. doi: 10.1186/1471-2164-11-48 (PMC2817693; doi:10.1186/1471-2164-11-48)
Supplement: Additional file 4 — Monte Carlo Simulations. The archive contains Ruby scripts used to evaluate statistical significance of overlapping of gene segments and CGIs. Results of simulations with different "fixed" elements (see Methods) are also included. [file 1471-2164-11-48-S4.ZIP › result_cpgispag_length/5utr.txt.hist]

left	right	value	probability>=
14197.53999918	14429.4679491374	1	1.0
14429.4679491374	14661.3958990948	0	0.9999
14661.3958990948	14893.3238490522	0	0.9999
14893.3238490522	15125.2517990096	0	0.9999
15125.2517990096	15357.1797489669	0	0.9999
15357.1797489669	15589.1076989243	1	0.9999
15589.1076989243	15821.0356488817	3	0.9998
15821.0356488817	16052.9635988391	4	0.9995
16052.9635988391	16284.8915487965	2	0.9991
16284.8915487965	16516.8194987539	6	0.9989
16516.8194987539	16748.7474487113	9	0.9983
16748.7474487113	16980.6753986687	2	0.9974
16980.6753986687	17212.603348626	6	0.9972
17212.603348626	17444.5312985834	10	0.9966
17444.5312985834	17676.4592485408	16	0.9956
17676.4592485408	17908.3871984982	20	0.994
17908.3871984982	18140.3151484556	32	0.992
18140.3151484556	18372.243098413	35	0.9888
18372.243098413	18604.1710483704	38	0.9853
18604.1710483704	18836.0989983278	39	0.9815
18836.0989983278	19068.0269482852	47	0.9776
19068.0269482852	19299.9548982425	59	0.9729
19299.9548982425	19531.8828481999	84	0.967
19531.8828481999	19763.8107981573	94	0.9586
19763.8107981573	19995.7387481147	101	0.9492
19995.7387481147	20227.6666980721	103	0.9391
20227.6666980721	20459.5946480295	135	0.9288
20459.5946480295	20691.5225979869	143	0.9153
20691.5225979869	20923.4505479443	156	0.901
20923.4505479443	21155.3784979016	179	0.8854
21155.3784979016	21387.306447859	190	0.8675
21387.306447859	21619.2343978164	224	0.8485
21619.2343978164	21851.1623477738	231	0.8261
21851.1623477738	22083.0902977312	250	0.803
22083.0902977312	22315.0182476886	265	0.778
22315.0182476886	22546.946197646	275	0.7515
22546.946197646	22778.8741476034	281	0.724
22778.8741476034	23010.8020975607	267	0.6959
23010.8020975607	23242.7300475181	322	0.6692
23242.7300475181	23474.6579974755	298	0.637
23474.6579974755	23706.5859474329	337	0.6072
23706.5859474329	23938.5138973903	323	0.5735
23938.5138973903	24170.4418473477	327	0.5412
24170.4418473477	24402.3697973051	311	0.5085
24402.3697973051	24634.2977472625	350	0.4774
24634.2977472625	24866.2256972198	305	0.4424
24866.2256972198	25098.1536471772	282	0.4119
25098.1536471772	25330.0815971346	307	0.3837
25330.0815971346	25562.009547092	302	0.353
25562.009547092	25793.9374970494	268	0.3228
25793.9374970494	26025.8654470068	278	0.296
26025.8654470068	26257.7933969642	240	0.2682
26257.7933969642	26489.7213469216	249	0.2442
26489.7213469216	26721.6492968789	219	0.2193
26721.6492968789	26953.5772468363	194	0.1974
26953.5772468363	27185.5051967937	177	0.178
27185.5051967937	27417.4331467511	176	0.1603
27417.4331467511	27649.3610967085	153	0.1427
27649.3610967085	27881.2890466659	161	0.1274
27881.2890466659	28113.2169966233	128	0.1113
28113.2169966233	28345.1449465807	108	0.0985
28345.1449465807	28577.072896538	111	0.0877
28577.072896538	28809.0008464954	104	0.0766
28809.0008464954	29040.9287964528	101	0.0662
29040.9287964528	29272.8567464102	95	0.0561
29272.8567464102	29504.7846963676	54	0.0466
29504.7846963676	29736.712646325	48	0.0412
29736.712646325	29968.6405962824	39	0.0364
29968.6405962824	30200.5685462398	41	0.0325
30200.5685462398	30432.4964961971	37	0.0284
30432.4964961971	30664.4244461545	45	0.0247
30664.4244461545	30896.3523961119	31	0.0202
30896.3523961119	31128.2803460693	28	0.0171
31128.2803460693	31360.2082960267	20	0.0143
31360.2082960267	31592.1362459841	19	0.0123
31592.1362459841	31824.0641959415	12	0.0104
31824.0641959415	32055.9921458989	15	0.0092
32055.9921458989	32287.9200958563	15	0.0077
32287.9200958563	32519.8480458136	8	0.0062
32519.8480458136	32751.775995771	8	0.0054
32751.775995771	32983.7039457284	10	0.0046
32983.7039457284	33215.6318956858	8	0.0036
33215.6318956858	33447.5598456432	4	0.0028
33447.5598456432	33679.4877956006	4	0.0024
33679.4877956006	33911.415745558	4	0.002
33911.415745558	34143.3436955154	4	0.0016
34143.3436955154	34375.2716454727	2	0.0012
34375.2716454727	34607.1995954301	2	0.001
34607.1995954301	34839.1275453875	1	0.0008
34839.1275453875	35071.0554953449	3	0.0007
35071.0554953449	35302.9834453023	0	0.0004
35302.9834453023	35534.9113952597	1	0.0004
35534.9113952597	35766.8393452171	2	0.0003
35766.8393452171	35998.7672951745	0	0.0001
35998.7672951745	36230.6952451319	0	0.0001
36230.6952451319	36462.6231950892	0	0.0001
36462.6231950892	36694.5511450466	0	0.0001
36694.5511450466	36926.479095004	0	0.0001
36926.479095004	37158.4070449614	0	0.0001
37158.4070449614	37390.3349949188	1	0.0001
