# Supplementary material for: Intergenic, gene terminal, and intragenic CpG islands in the human genome
Source: BMC Genomics. 2010 Jan 19;11:48. doi: 10.1186/1471-2164-11-48 (PMC2817693; doi:10.1186/1471-2164-11-48)
Supplement: Additional file 4 — Monte Carlo Simulations. The archive contains Ruby scripts used to evaluate statistical significance of overlapping of gene segments and CGIs. Results of simulations with different "fixed" elements (see Methods) are also included. [file 1471-2164-11-48-S4.ZIP › result_cpgispag_length/5utr.txt.lengths]

27729.9750043909
21481.0350198114
23777.1150084521
24518.6500092777
25581.839993115
28030.3099895723
20487.8750077905
23545.0599852633
20923.4600115148
20545.0000003222
21199.5749904698
27241.01000925
25192.9849807057
24936.6199984808
22958.135007882
24465.2799916277
25760.0900002909
27675.6650143045
22668.0200045959
26551.3300176786
17836.4799952515
24834.564986019
25252.2600085669
27720.4949850012
24114.515006775
30499.3850038315
29036.274997791
23954.3499839823
22957.6649982177
23949.6800037833
23567.3200010315
23647.5449989929
23652.5299972423
25920.3600065359
23199.3899800433
26535.275002948
27314.1299860312
24469.8750020545
24896.8449997135
18196.2750019071
21208.3300022548
24145.0849932211
25330.5099984179
22716.2150133556
22993.9950052467
24531.4649944596
24342.770004421
20948.6600048355
22634.2099889796
27752.7400180216
24586.7200071653
15812.0050084074
23973.6149956272
22176.469989044
24550.5999967605
24943.5199822662
25159.530003204
20173.329998975
22084.1500014639
21204.6250095358
21293.0600006053
27314.5649888139
22213.4399812925
28290.0949952533
23634.9600028889
20393.8300040725
22654.1299836193
26639.1050014695
23427.7799852011
21658.9750103063
22343.0299960379
24254.7900034448
27345.0049993757
32427.8550200922
24966.7250121436
23020.4650111087
19923.9150079843
24131.1599951941
24488.874998708
26011.6599974721
25270.3150037995
21599.414994903
25428.484992808
30066.0499980806
24127.3249954185
21410.7950191525
26407.2049798945
23807.3550057919
23042.4400012983
22407.6899853828
22451.2900054335
24752.0399965824
22931.0000039237
25260.304998874
27587.1949921327
22594.3149988889
27614.6050028771
23113.6900064396
24850.4399844853
19463.2100005774
24962.7900008563
20926.5500068168
27709.5500127096
22997.4200006002
25199.9649959044
25353.4500051346
24923.7399994869
23136.5100009106
21721.6799995182
27761.4149964273
24355.6049929132
23529.1799921407
31429.5799993505
22733.4399973683
26692.8099893946
28755.7649834975
22557.2949791045
24187.5900056867
25016.7100071756
28872.8900054458
22652.969999485
26669.4199904941
22350.9300002316
29603.3150168209
28597.6500154063
20223.2699975824
26453.1800082885
20622.5499828849
28354.4199985806
28555.9899911956
22148.5600064024
30455.0549987762
26998.6900001384
22417.1099959021
26965.4100036465
22782.7550046411
26765.3899874175
25417.189979849
23229.1250021966
20776.4950090467
19230.4900073425
24342.4649931291
15439.6100005899
24527.395005025
22623.3399988012
22620.2799936339
27651.2850061604
25861.8849957883
27226.6650090534
22504.900003929
21600.0450022229
26082.7900036661
24666.9649904278
23870.3650011101
25215.0450015681
28793.2550113399
23099.0950006372
21966.2850035755
25592.4949956592
23051.4850039643
26179.8399946855
25988.6800052201
22990.7600023014
24240.8349944862
24431.0700119375
25809.0399979457
32868.8349850615
25649.565001456
28789.7849890913
23020.7749830233
24114.7699881203
27613.7699908558
25317.2150009335
26718.3499895595
23448.7050048867
21711.1750034727
24488.6499988987
25747.5000018522
20524.7550003513
26376.4499998223
22583.574996575
20219.8750019437
21302.7000052884
28242.7099967909
26414.6250025204
25673.305014226
22177.5649988292
24775.1450103903
22878.1149883061
22960.9099933279
25487.149994245
27332.7000041083
23198.3399976264
23494.3450006498
22643.2350018275
19968.4350069825
29895.0999877338
24123.0350082028
21327.0200115042
22466.4899945239
26490.4750029743
22153.635012517
20301.0699974976
24420.9550012231
21258.3149983033
26074.7199934258
29031.2550006018
24755.0600016644
18803.0300051011
23193.1050157443
22739.1049966141
18698.5049957181
26984.8749857384
26099.0200124029
25273.7199893626
21718.8599955778
27509.3949910218
27979.7850068051
25870.6049960121
19267.0249982883
23746.4650013843
24025.4150051321
21779.0149993452
25303.1499886704
23441.2450041613
22196.3799891109
22785.6950001982
22303.004993577
28049.6800042938
26287.4700132359
17780.7699929562
24574.2649910953
21257.1999874272
23867.305002966
27095.8099990757
22317.6349950763
24895.664992881
19587.4799974093
21511.7099971931
25926.3450130964
24150.6199951321
24146.9599929932
19739.6800048537
24921.5649954519
21448.3999896753
26327.7750038937
24524.640000143
26118.5399941946
24356.4250006598
24817.4950030411
21750.0800065658
29017.3599968954
20348.1950040599
25189.204999266
23279.3949917618
20144.4650074403
22394.5749846683
19647.6100110755
25516.7649963771
28046.6449920638
23277.6899926043
25457.5249883195
24772.1950016379
24543.8649879919
28080.8049898187
21389.4000034044
25411.1199976695
22088.7700059449
23852.1699793614
24936.9800009947
32088.9649960917
31396.9299889156
24659.6000013559
19168.1550080615
23795.4449986252
24466.8100126078
28023.344993714
20466.4950020025
23719.7849939254
21434.4750120328
19472.9399991484
29362.9450023232
23125.4899904595
22517.8550048656
27176.7750016092
23316.334992639
28028.2850049837
22942.6999996292
22717.4649766542
24200.954998916
19794.1250033079
23011.400006413
24595.4450041646
17692.3350124918
20364.7650063254
34841.2900042957
20078.1949807736
24458.0699984832
26134.179989459
24890.330012159
25628.0499937865
26381.1650013632
24010.4999896702
28376.4449985855
24156.9549977398
20474.0200000231
26511.4049979749
20795.1700012041
25806.0300044226
23266.2899802513
19514.935001082
29071.4499863801
25736.4250025209
29255.5299825557
24352.099983412
22355.3000111902
24886.4549776693
20392.2399883145
22373.9550131434
24565.1250036967
28779.8099923297
22852.8200088923
27026.8550069097
22627.0450159747
26525.8650110035
24152.0250083213
28004.3499880028
17730.8499894115
26032.0299914052
25285.8249948402
22260.014998252
26566.8300093977
24608.1149993381
20150.6000066251
28293.0699945692
22264.2849923982
22087.8999921534
32136.3649881356
23117.6900048964
27339.7399831254
24666.6100045266
22150.2449988669
26209.1999962262
24948.554994727
30715.5399846593
29710.7050042031
25963.3149814827
27216.3049976893
27843.0799874683
23136.5749980384
28612.8350054092
24760.8400013351
24737.3999835271
16706.5350116827
22557.3300009095
21707.18000025
23064.9299931736
25313.034995029
21884.3550069463
27544.3199980764
27174.2350066954
29436.170000436
20575.1650087383
25489.0750217175
25200.1350001018
21255.6849888921
26121.1850079622
21188.6599885942
26006.719994589
19104.6850125226
23270.8550027819
23278.8550051227
27679.4649957048
26115.4400026313
20778.7349992581
22930.8949875657
21915.1749939523
22891.5949900062
26549.1899837868
26547.9550020538
22784.7650021221
17502.8600020646
21851.9449970257
19144.015015393
19763.3750054741
21384.7850002609
25409.7300204224
28492.9499907452
23923.3749932481
25245.8150055278
24149.579999887
23915.4449981921
20665.5600000974
22557.1500187665
28109.4500187263
26961.2249947684
22203.3149997482
21012.5899996315
22546.0850014333
29470.9349951633
27314.4200095893
23294.0100053943
23805.7749848964
28789.3850018369
23479.320002364
26872.0400172864
31402.2699978171
26400.3749897777
23917.6699936196
25156.6100023612
20668.7850181177
26276.1549837994
21838.0300050164
21917.9800056675
31252.735002544
23799.9400027763
23356.8849721241
19298.2499944147
23803.520008208
24286.0399899735
26748.6299888338
25716.5499947015
21313.2199903294
20576.78499872
27175.4949952136
19890.8749981837
24897.4000005122
24433.6850078921
30729.5950039028
22728.5700069863
26765.5800045794
25955.0050234879
22219.3300004031
26452.1099958974
24570.4799968768
23266.8000017498
20648.5249991012
25329.0249968667
26180.2250002425
20526.7899991689
23206.8400104737
20610.9499969806
25109.7050059954
23681.8950095625
20731.6050106231
28224.6149879817
25416.6150051851
22251.8600151557
25242.4500081055
25201.9800014121
24242.3299883301
22941.6850121983
27113.2649835721
24558.6549942675
25514.9300127914
22509.6650047699
27991.6049951799
24113.5399915928
27297.5350032612
21104.1599994348
24233.0199923422
23019.4650002926
28060.4200026104
23107.0299893485
23377.769992014
26865.1049954393
24621.969979662
22358.7399948596
22091.0599902469
25730.2250073325
22410.4050009691
27862.7499939787
25325.3449936276
20050.0399958976
22479.2949911256
22611.9000011771
19266.8550051212
21140.0149932224
23679.4000023832
27430.3149941987
26441.9699918987
26231.6100122174
23931.9550114266
23191.8700151797
24775.6399944392
23180.8049933299
21957.1199984816
28892.3899813709
19119.9399986803
21515.1800071142
29342.6900050622
28233.9599971604
22396.0299815317
25807.5450155209
26497.2350017433
26357.7250024863
22895.1300030926
22354.8100178489
24100.8500040127
27246.4300063236
28859.8499874251
24512.3949889336
24397.7549952986
28680.8100116211
32921.9450011086
24398.0550017485
29270.5300079804
23759.2100070522
24309.7299988057
23786.3750063874
26521.3500159438
22601.7900069598
25066.3650107116
21423.7300079691
31473.3700112816
24978.5299990284
22427.3049859088
23900.4700036317
23112.6500057406
21965.9250047382
24998.6450061485
24381.5649977578
25081.2249892524
21407.6150019607
19971.584986534
22880.1600140706
22075.8150068672
28714.9650019845
20238.6350059838
24851.5250023152
30550.790002333
32220.1749947174
23814.9100061707
23249.8350104853
24668.7150049196
28559.5900098109
25550.6950007332
26987.8949885364
19888.9150190455
21005.2249944883
26358.1149748634
28765.9450013929
24643.7049890285
25902.7999922658
28671.6949988059
22933.2199984542
23390.7500103577
22742.1349940545
24522.0850069598
23496.474975385
22752.9500036592
21332.760008486
23558.6049997926
24044.9849933101
24380.8349931012
21586.9600110303
25346.349996814
24010.9150031173
24542.9949987347
21757.4850083925
24981.1500080561
21561.9349934608
24262.1450034077
22220.5900016662
26448.9200076406
26555.9100068704
25619.4700170328
27013.3899835609
28480.9049929491
25361.1850118493
32349.1850020967
19031.5749832795
18831.090008952
22032.7350127009
25284.7650091319
21050.9000027075
21640.2349933798
26052.8649984226
21602.9849930378
23955.2150032189
25941.1999827109
28454.9150037328
27789.7949825649
27090.3400017541
30030.9250017254
29799.1199879975
21662.6600057093
21869.6049964858
20840.1700159863
25242.5600090994
27657.0250073397
21933.2899865916
24474.7550114226
24960.3150050057
26741.6050093933
27425.8499911719
20473.0300091694
23698.5250019748
22514.7050067398
25728.1600078333
23970.9800032395
25509.3699968742
24950.7899990224
25745.2699918384
26600.6399936378
24233.5249868678
28903.9200061197
22337.4000063673
24934.0249959994
20386.7399951779
24351.9549960584
20426.0100056976
29260.2149845938
25807.9850059348
24265.4450035873
25443.2349944739
21727.4199922828
25380.0800059284
28061.979994537
23856.0399877825
30621.6449942974
24078.3199895549
25404.7699948251
26742.0450122664
29047.3999864603
26689.3749989634
21969.7100022404
22154.7349969586
31282.1500019094
23749.085002766
27872.5349909319
21336.1299850631
24083.7199860187
25682.6349891268
30078.7299901242
24603.120005402
27495.7499844288
26131.0699951672
20240.2399962866
26349.7100001939
25297.9049965928
27140.4800035264
28208.2849839847
25083.035003851
24996.3700069858
26966.4800105082
24169.5350049092
22999.5250019687
27730.0649953542
22433.4750044785
25640.6799940963
25731.8249943545
21788.2800183294
23146.8049827793
25098.2499968855
24428.2050106932
23508.740009279
26905.6300188368
24543.2000024626
26405.6050021846
24781.4849922773
26704.1350047083
24817.5899944752
21569.4050021595
25404.3350056488
20371.2149965414
24770.6649962317
21839.4350006336
21963.8300071976
19562.045013112
20311.425012072
20042.6450101531
19224.5400077387
24004.1899992484
22059.389998164
25504.789990399
28431.8300077233
22543.7500050503
24225.024999097
28309.4150050641
22085.4499916541
22768.9500049106
27109.5799991472
22538.1149954245
30335.0800060743
29546.4450042064
24200.5049974592
28353.0000055303
25714.5200112057
24321.5649975851
23554.2699913072
27191.0500049841
24155.7000003634
21460.3249940472
21150.6699974426
24154.5750058842
22418.4900060343
23474.9399985599
20498.8000262722
26015.4499962737
27115.3550059733
27556.5800086735
24189.5800006171
24376.6599867628
20394.7399867788
26874.6650090485
23778.3649983293
24968.7750125107
23627.7000005273
21706.5099984668
26651.7350233605
23705.8100196523
23511.4850049051
22639.08499545
23821.7850040877
19762.8600055873
27012.3149885491
20602.4299898368
27858.1599871796
30451.1850006017
27516.799991944
24454.3250017788
21628.3699978611
18489.1000033978
23064.219992606
27394.7900040452
25119.4600077667
20760.9350034245
30908.6999947072
33165.3149980011
26036.5700033711
21989.7700183394
21950.8349998966
23270.9649921732
23036.7200088954
20217.2649951959
27076.1200090898
18701.2150015936
24728.9349926729
25419.3650087165
24604.7300031607
27406.484996282
23192.2449975323
28906.1250081712
23288.7900029328
23524.4299984841
27200.0199950722
20429.3200035151
25151.2000023852
27737.9099978492
31423.7699965789
25278.3300029876
21120.2500059587
26344.9800078054
25653.0949945544
25373.4949865681
25893.1999972779
26561.6550155162
33786.7850117653
23226.120011476
27353.524992417
24069.760007204
25167.8750110942
24242.9900025793
24643.369994261
21967.5049945859
27252.6449947943
30265.8399903192
21607.4449882396
25964.0849885792
21477.5100026765
18145.6449974086
25989.9049997069
23580.7549926939
28771.9850200496
20264.8349991352
25893.7650088817
19767.5049954243
27790.0249909894
23580.3849730706
27443.7650003814
23615.4049992155
25710.0000039879
27206.8250011452
19226.6500167698
23186.695007115
19302.5550009683
26032.8099984853
24832.7449855043
18292.4749964094
27872.4899895336
27404.0199989387
20050.1950038044
21302.5099925697
21034.0800139491
27540.9999909676
23899.4050093833
30697.4400019071
22447.2949945254
22452.5049881475
26632.3150087169
21726.3149963399
23718.3799971205
22297.2500019608
22543.7849886441
29859.2600159066
19632.6400062498
26722.8050177686
24163.2800045477
23727.9749971684
22681.1500043606
21002.2850090133
24099.7750009322
26158.199995667
27285.3600102284
23478.6450011961
21931.0449949888
20471.5599978035
24326.334989184
22726.2300061953
21234.465000165
25034.0399983274
22946.3049990311
26934.3049967712
24040.9250017484
22154.5399946854
26084.2250119426
27506.1750203604
24264.3949874237
24160.1700003659
24507.7300095719
24508.9550048637
28119.8399926522
25625.1549987216
21739.1949960671
26874.9449972446
23309.3900237489
31770.0349944792
24072.2699933504
20596.1300040095
18029.6099990103
25476.1099965741
21404.5800024504
22946.7999900437
19487.3550038361
25306.7850123486
26075.8700094727
24526.7550024139
23441.5549914101
23725.335001288
26774.229996508
19736.8799917027
22998.5749968942
21936.6699932532
23610.4849935137
27628.8700030171
26683.1799985089
23599.7650075295
24445.185014518
29857.0900137378
23944.9399978076
27115.7049966743
20814.2200090217
22174.3000046293
23527.5249902448
24390.9150047809
20144.16500599
25988.2399937415
22942.629998785
27348.9800043866
22419.9249939898
21954.4849939283
22321.5800025356
25103.9799930307
21945.230002715
26278.3549994691
26222.5949985809
27868.9200090035
23820.1199827781
23614.0849977807
28929.3349886821
27309.515015125
20587.9949884596
23905.4249978757
23076.6749995429
26399.4200134891
30397.7649896609
25814.9000106198
20124.1749943481
20562.199996513
21357.2149975637
25132.3999832514
24567.0300122037
27990.3399970918
22008.9750111529
23231.924997367
24336.1149923094
25787.6000006041
21831.5350115721
25196.7999903397
23570.7950045296
21617.0899898079
24488.4400065087
23971.319996902
23399.8249938767
23565.9249974121
23228.3050015485
27583.4450010441
25560.05999813
23080.4199999161
23055.8400058406
31628.6000133071
23523.9000070426
25412.6449937872
26828.7949951231
21119.1750002217
24019.4600008737
20371.7899970302
23477.8699955015
30342.3249892679
25725.7200012073
21233.5199965234
25704.4599768216
21341.9850022908
23259.5749986339
29411.2800051724
24818.455019176
24176.6949923057
17866.804984295
25300.990003892
21233.7900026708
23457.6099984827
18276.1849956908
27969.2049884552
23982.4799920144
25046.8000023938
21360.2049958565
24934.2800158219
21408.0549990002
23272.5349888576
25670.8399970783
27139.2899971586
23948.1700005322
25345.9550115941
24255.4099957754
28264.4749901742
25434.3049958391
25880.6100018988
19912.0499990875
20460.3399991053
15639.5499941432
22581.9600107356
19680.9300021128
24727.000000849
24133.8500009485
27775.3399871271
27817.8799943388
25472.9699917196
27540.7850012009
23816.6200086334
26686.1100069734
22583.4500098769
21222.5349882533
21659.2950156095
25905.2449972539
24269.6550094404
22505.5899994811
24358.3500031568
25116.3699996374
28455.4049958288
27868.4900084443
17472.4049901161
24800.6099959407
27596.8199937519
24600.0650049726
23658.4949971786
21838.6399986991
22503.1650035936
28735.1700026333
25515.6849936615
23652.7650105422
24842.1200185746
21353.8250029203
25241.5500014111
28558.1300105331
23587.4300037669
24634.1050031204
24132.3500087541
24729.4199959047
28788.3650083244
24242.7200027647
25707.0650078743
25530.7549931346
23495.2950130296
26737.4850046505
21904.809982955
27100.2299919343
25391.7249944703
28322.3300059533
24691.5199845133
21343.1050125975
23662.8599932555
22118.2600088372
23374.3950011748
25359.4649957367
22466.6749950048
21146.5749981094
25728.2849935838
21756.8599869483
28259.5900024988
20570.0650046703
23339.2450043671
23464.9399989413
20716.3400043622
25731.6499964438
25832.5899812495
25570.0499984347
21355.8750024713
20650.2600050539
24653.1800135984
27493.9650076017
25198.8150031193
31841.3849951271
25501.2549903758
22359.6549995712
24515.1299975831
23546.4049893266
27712.2750087061
25094.4850000634
24174.6299970311
25020.1299951687
19596.3099989807
23790.979995443
24688.3350021839
21158.5750058913
23517.7499980035
24709.8650058347
24293.9549918598
25615.8499916117
28294.4850063564
27529.149993272
26467.4549901042
19731.9249905725
26525.0950217762
28186.8600067438
22669.495009787
17317.2949856403
23206.7949948544
19899.010001156
26116.2600006927
26771.1299951933
26003.334993268
27752.7949953419
24442.2899939885
21657.4350034659
22745.154994115
24238.3800009007
24760.9450048758
23742.4799935692
23512.9350162066
29323.0600163806
22265.9949969617
22497.7200023702
27539.9749863946
25566.5600095948
25261.0550164059
18672.5650054198
22840.7649835494
25329.9749808996
19263.390008336
24325.2399812543
30882.8300078291
29298.6599975412
22154.9499972203
22204.5000072569
26705.8099845538
22549.2650040246
27515.7749951264
27092.3649974312
29426.1250054166
25865.7800000312
21800.3499959756
27676.2349960785
22472.8200028792
23673.6299913039
25285.1750005839
22233.1899923543
26434.365007858
28014.0499883275
21482.8150031134
25553.8950127857
25107.8749912907
24329.3849893959
22115.5050045213
23804.4449957382
25822.0099964952
24664.3799917698
21038.8849837955
19420.295010485
30889.8799883896
23037.6049853602
25788.909996822
29135.6250007295
24937.4000061752
22471.7549911207
22943.1400068842
22725.6050022307
22596.5700041549
24472.0100000809
24843.6500111232
26644.8849904313
22900.6849856479
29534.8450054099
22518.190004111
19593.8749958449
22705.4249986376
28641.2800054961
25413.1949884698
28904.5800030416
24155.985001429
27726.2250199977
23412.1949923667
30314.5499898045
24981.5500083272
26490.8549831922
24728.6400027017
24336.530006499
26780.6099988653
20987.1600048041
29570.1899966511
22936.9600021297
21910.8199984927
25639.8349917058
28067.4899829082
23179.8200073617
21435.4049840989
23942.2049926631
26752.2549924662
23498.3300102925
24476.815003159
26344.6849868903
22760.6200110831
22206.3099980596
25783.1949936461
22235.660014528
23280.7100000967
24481.1449981632
20185.1749988066
19504.5550021043
30017.6800038002
24675.475003398
20829.000003259
28909.9350039605
22098.4799970831
23327.6949913912
24244.6500024225
22880.3499785871
23306.6299996492
28068.0949955164
20769.4899953874
20445.1399971498
23551.5750114637
25666.529993227
24640.0750199778
22938.2500032433
22471.0199910018
23246.7999915651
20775.8049922384
25907.5699955474
28341.6149991102
22619.665008762
23979.309986602
23871.2299996016
23589.6800152482
21687.6000167867
21071.2649915996
21128.965004227
25686.9350039925
27100.2749921412
25829.6299961461
25550.8349971491
20851.6349965157
26981.0000065409
27003.7450014929
25737.2550020008
22317.9999958384
21912.2049984168
24844.989985161
23206.8249982954
28746.9849948354
20173.0749909418
23016.2400025686
26725.9749976665
20765.9750023265
28734.6499994968
20053.3749997667
23701.1499883337
27373.0200098264
28925.3049973176
20073.4249968858
20005.9500028403
23098.4900087426
23976.549983232
23022.8150077164
25224.554992554
28733.0599956959
23999.0249901433
24146.6100044111
19442.9500068041
26136.7300041409
25150.665008781
20257.1000010944
23665.6349988936
17685.6299998155
27648.490001776
22590.0149964318
23635.5799967114
24486.1800022905
23424.2150018786
21826.9700020256
20736.7700027612
21163.6549817175
22641.4700149576
21413.7899910954
20744.9850030658
25479.3950092606
22929.6049887475
22759.5399927262
25914.1199839166
30411.3300113476
25413.8250163072
21911.8150154455
20232.909994103
21738.7699966592
20973.3549909382
23028.3100067426
26466.1800137274
25565.1500000628
23882.3350055206
23522.6850115643
22738.1049940079
20776.5500050336
28778.6199994918
20926.5799872768
19585.2649928909
20080.6549958866
26067.4349886628
21697.3949908536
26413.3900017152
16241.1499932455
23139.7649951932
23816.9100032209
22220.385000444
28288.4450033384
20578.3949830111
18973.5150101549
25955.7400078974
22510.335003369
25952.8649999141
22287.6249854451
22710.0549914427
24642.3849892796
33929.2049973053
28149.3350035502
28873.4699989526
25346.0350021396
24269.0449997828
25212.3549875365
24990.0650061094
20941.5999910708
26012.5149971626
29076.6900072896
22940.2599945873
22232.2199979456
21703.6750085219
20773.4100037374
26990.7399991247
22139.6349953226
18826.7649962131
26736.0500004105
22898.2599968782
29194.1149944694
28541.8150123208
23527.7149921062
27831.3900054636
20936.0400008683
27617.9699897063
27893.8799999975
30876.3699863353
21316.295014616
22108.7750037836
30909.7850200965
22761.2350013868
23103.8149983375
22497.3049897387
24514.6549932102
25918.2149865008
23406.7200124954
27865.6100031082
22096.4200153085
24874.5850022105
22227.8250079989
24239.8899812657
25333.2800115272
22867.350017162
24592.0250018592
23316.7549945582
23724.1649819733
22814.0749831127
25125.6850078767
28054.5500092929
27976.5450125416
23877.4449915095
26208.1400074622
24775.6199977775
23346.7800119016
23523.4350017593
21741.5649987962
26329.5150087874
24560.5200104327
24675.5450064475
27006.6849925187
23540.5950151273
20679.885013408
29711.1150129292
24482.5349942958
24038.9000128312
28913.7549946757
23496.2650166573
18940.5049964655
22128.2049956451
28867.7699969283
24052.3150035095
24929.3699991101
22963.6449950295
25530.6200172673
25425.4950081219
19718.7249964737
23730.2799945911
24037.9899994055
23345.7199705339
26836.9100062116
26113.7000069479
28239.9300216604
24577.1049941599
27228.6849908549
21299.8849919033
19554.8700125368
28084.4050005936
22139.5800120071
31396.259981263
23787.6100009489
22690.3799944285
23722.6150051061
18745.4349960317
21636.000014022
23808.2449980782
24238.5450143465
27895.6149892698
23452.3499952876
22482.469993973
21359.6349931477
30794.0549983864
28746.0149978001
22581.1949943509
27248.6550004503
24937.8500016602
23110.9350087261
22366.1149897093
27784.9150218293
20834.7499952877
22859.720000773
29939.4049966135
25481.1249898281
20232.51500365
23871.2000099801
21582.4400062242
30649.5499899776
21614.5649981033
20977.1999761076
26877.824993086
33410.3349939893
27759.5699990781
23759.1449944586
22646.4050087625
22495.2650100057
24911.8149805547
17477.2849924024
19248.8100006836
23211.3099914282
18441.5049948504
20817.6249948759
21541.5399808779
22806.6249947766
24022.3199916895
22959.4200064983
26476.4600000033
25258.3500064062
25267.7450060768
22803.154991922
20516.2949911348
30179.5649932381
24615.3100048448
24788.7800057355
25654.3049992826
23792.7000146398
18912.9500053145
19632.9500051409
24936.4549976463
23598.2299845017
29656.8300155805
25815.7099886839
23716.4899964109
21603.4599979573
24689.5549985464
29112.5850078096
24640.7650191868
27803.0849995809
25297.8400128719
32673.4149999884
24971.7250038139
29602.7449911698
22665.9799921261
20768.9499971461
23899.2700039392
27341.6900045441
19379.0849971992
20921.2699990873
23333.4500017484
21293.3799966164
23455.9749921849
24041.7699977665
29224.5949821416
25088.5750202863
26232.4050046857
20762.8399938988
24784.1849955029
24245.5499963034
25562.9200004356
26054.2750085882
21419.2950034281
23714.0500105778
20812.0949869738
26299.4500015108
24202.7049820586
24502.3200099752
24824.4500080333
27719.1250132263
19933.8599993854
29073.2650009269
24323.3749950762
25218.2699882933
21945.5549916052
20340.950000762
21986.1250059309
24415.8850172553
25818.9399848512
25499.9500015703
23542.2199965874
17695.4799799073
20826.2799986843
22458.0949936905
27703.849993698
25417.73500071
26951.3899997736
24572.3899992584
29255.8999937405
24388.3699881105
25024.569998824
21599.3700090623
24752.614979736
26627.830012199
18960.429992046
25336.7400055183
26520.0700181685
30536.9099940932
23366.5650012031
26338.1100019523
21833.6399904263
22092.7750011701
22182.0299856683
23902.7799884314
23997.3149912925
22842.3850010838
22460.2749999823
28345.4250083657
24554.1900003607
21834.4649920775
25703.3049946658
15863.9449989153
26362.335008167
22521.9749983624
25242.1800036842
30129.1499823441
24700.3699992942
23179.0849994919
29619.8099919863
26183.255001516
21711.19001219
23390.2600040571
21806.4300048761
22811.6500003018
25676.2250051069
22018.2649946195
27788.4049952443
23008.0650073551
21126.4250027821
26555.2649915981
26906.2950073518
25084.0350057719
25553.2099902343
21815.0650000109
24417.4550067881
25447.5249907083
22350.2250001683
20757.3600031936
26513.1400012698
26753.7099944854
20359.2350120358
24487.6750096707
24217.6899945817
22747.9599879147
24104.2200102522
17254.7049867024
20746.3699968433
20607.3750098979
24349.2699954553
23098.7099857242
21109.4449824903
18329.4799997985
26428.8600150026
23010.8749875354
27569.2700058556
25680.9400006147
30815.3100025902
26534.7899894901
18542.3599857613
25334.3800145281
21544.8599824468
27630.9950054027
33170.714999608
27714.9799948544
21190.5800081268
34627.2649907894
29195.6800065993
21827.9350050567
23857.2100022251
18092.5850163396
29754.4699962719
22855.7199949755
26450.9449887727
27183.0999911074
22897.9250147548
24329.0699957332
24777.0850015215
25201.8149950758
25961.2849956032
32603.1999987806
26402.5049916646
21397.039994932
21693.2699881364
28603.0349958106
28906.9950126426
23574.3600003409
21820.0849983754
16316.7050034343
20345.5400066003
23394.6149884705
20839.8999985866
22815.1249937054
20316.789993024
22429.8900044351
23433.3249954531
22312.1750112069
28724.0500017174
26405.9749935817
25147.1300041429
27403.8450063644
25610.8899974911
21694.9849944161
19828.434998153
29094.5400073316
24813.8899910673
26225.3400066367
26106.7350132318
23320.5299919255
20448.7800035262
26477.4550051331
27994.0450040779
24695.7599963937
30559.7849952059
16439.4750091573
19269.4900091332
31784.3249783334
23120.2550001731
24879.1450086841
27371.3250018456
21937.1300066002
29421.3600068653
28102.1200126992
22844.0550167551
29735.8699966327
19520.1900031743
27560.9699941929
23083.1300023505
24964.8700027426
19193.3450191089
21710.6450130576
28614.040017677
26929.4949987922
25924.3000027817
20934.870013544
28504.0250164476
23585.5650071204
22451.3900058825
24601.7749843516
27394.5450010158
28587.6050093877
30236.6100121066
21950.584986313
21654.0350001855
25221.4649921461
22646.5850055439
25819.0250135707
27384.774995523
24948.0550037615
26544.0550027868
23474.5949934446
24135.8900017189
24611.4650035584
21199.4500134205
28154.6249894223
23736.164995966
29791.5000172597
24077.2550239484
24563.2350029224
23088.2750030023
23951.0100150002
30325.5100067822
24842.2200064684
26844.7449853118
25455.9799935317
30581.7749983241
24070.5600005236
26641.3850099473
22976.7050067729
25319.0999999041
18267.375012651
20910.8999977012
19393.5099853161
26669.7050008803
23814.5149860661
23134.4099966702
22268.6000057426
24914.8100028656
24195.8549874792
20425.2600010175
26630.8799980743
21237.4800055693
20787.3750124411
19334.315000632
21016.514996497
22068.9849918243
19818.8099877444
19511.1199898869
22316.7049800456
24685.3199941838
22896.5049998323
28866.2799949702
15798.5700001345
21699.3500065622
23223.104999978
25489.9550089252
22130.4749935945
25386.6300180864
24986.9849959308
23377.1150099945
23578.2750094268
23664.4450040013
21582.4649936454
19220.9199946188
22032.8049913738
27121.5299906372
25980.1399992033
27795.2699910519
20154.1250046561
22965.3950007455
20084.4850133234
24903.0000036608
22081.7899981532
27752.3700076488
25140.0149948163
20969.8399924793
27360.2649986998
23606.215004717
21790.8449901752
22873.4249906654
22046.8249912744
26559.3749887727
27212.7549908591
20151.7000037815
23791.5549901152
24360.8199995628
21718.2099981045
23718.5699953288
19295.2200112222
23478.8999979286
21889.899990119
23070.6049861661
21762.7099954067
20767.1299988667
23439.3999921344
23873.5749962665
25196.5100068338
24042.1450079225
23584.9550047117
23068.135005095
28632.8899893183
28721.0450154294
26544.1399932094
28086.5950218218
18132.0450021836
26968.2550027334
31577.3300090551
25399.2500085406
16337.1100025023
23068.104992044
25468.3250029295
25260.8699971454
24833.2100038145
23141.2150113387
25609.0349919631
20999.2049918931
18563.6050018924
21772.5900070654
25624.0000122003
21914.2300120605
28625.8149964013
27757.519997777
24196.1650052904
24667.4000110973
24107.1499976162
23458.1199969018
22443.8099890656
28564.7650098333
21869.8599941479
24542.8349940247
25256.8199998243
21581.6199982204
23755.4149953919
21812.4200016411
26762.3249981622
23023.2600070084
29970.3850115924
27602.614993902
26959.6200067349
26091.3149865749
26253.4549960406
22029.6599962789
25453.780008836
24111.2099968076
28432.9049958094
27539.654996393
25077.0200041858
20009.7400123698
25241.9749972308
26181.6749885405
23722.7000093721
29203.5599899808
19834.539985664
25452.4799941867
22690.7950121409
29250.0649963147
30852.5399854844
21228.0849911649
24323.0550140692
22272.7800078625
27743.4349897322
25821.4750027512
27989.8600027086
26441.1750003354
23415.8800083713
19491.2649996842
23955.8500018883
25486.3549960254
26220.3100196951
24074.4400006415
24163.8950060194
23600.894995797
26237.155009706
25677.155006046
19933.9549941163
30097.7049970934
26587.1549928213
26785.6450221391
23609.1799994427
25925.9050171703
26915.1799931159
23486.3849898835
23353.0050028703
23390.305018154
21521.7649920489
25068.0600038303
26379.2050057645
27442.3150023108
24450.7749973914
28033.9700015849
25950.4550034381
22728.5549947128
24355.8200018595
25916.3649966769
21490.3500019212
25395.2199954551
24276.5850057146
21671.0649841465
31769.4600072777
22863.4149989327
22065.1249981889
24513.4500082885
25128.3499911415
22128.269993407
21931.249972976
24723.9649885182
24025.6199979747
24937.4050144817
24323.9600041215
22158.7600030037
20560.0550024926
23409.2700061146
23222.5349906094
27428.2149976585
21379.9450037059
19868.7699948167
21792.0150070884
25224.9549774475
21515.7599998414
30190.5799927832
26025.4849924826
23264.100005709
23987.5999905192
22757.9999918233
24638.3249996082
25641.904982349
22364.5549916964
22628.1599957679
21800.7250223076
22398.1700048724
25577.1449928972
24764.8749972626
24523.9149802702
25254.5799949124
24845.5450042547
24031.7350006719
20957.7349939612
22168.4650036027
23984.444995534
19976.6799994949
24768.6549912253
24287.5699960827
26173.6949998317
21185.4700079273
21176.0549979764
24196.7399945302
21205.0050265519
24804.1749832659
21239.4650028404
24619.9100001052
20709.7450183613
22919.8200089051
25444.2200082096
26042.2550081774
27480.0450117037
23335.3700018902
25185.6099872114
20981.3100110036
22962.7549973894
22018.2199932206
21903.9600038098
24720.7200031839
23450.0000013812
25977.4700029755
19496.3250014298
24207.6550128608
23717.4799972592
20557.7699988465
23482.2250041724
23827.875018367
26636.2650034279
28174.5499743162
21965.795008952
25650.1949996041
29308.5750071807
18650.4650167492
23779.1250072443
23380.6200119123
22477.409997193
24632.5350133253
27800.8949936317
24081.8550043232
22555.5249990704
22714.4500085245
21437.9249929674
23942.3999930768
25747.8350181734
16837.0750135146
30128.4949884471
27356.224997264
21705.5299996235
23744.2849942266
29440.3500205544
24542.1249955299
23928.5700154605
25037.4700196583
26700.1749907755
27158.5200135983
22825.5300082802
20514.1249931307
22549.2899929432
27133.6950019132
30455.1650027502
25463.3499815101
26422.8699961016
24026.7699898686
25398.8700115887
22281.5499971668
23563.9449997346
28446.8099973636
26644.1349910437
27871.7799940174
23644.2600118936
25013.5749959527
22539.8249990129
29222.7500066111
21456.4850069536
28852.2149893726
18759.859991462
22196.0499885529
23359.674993688
21433.5599968574
22949.1400029231
31045.765007409
22817.5000083625
23861.9149988517
17688.4149994703
26649.909986638
20886.1350061814
23433.7249936976
26304.1500015266
26847.1900073835
32021.7149990138
22894.9199944045
24018.4049966342
23831.6449923262
24396.9899876588
27370.2449929691
26218.249999804
23512.4399880716
22324.7250046346
23629.3399940579
22862.2499982699
27789.3050063765
20590.5600128202
24877.509989102
26039.7049983069
28824.884996763
25895.9000089297
21190.454998754
19537.1700035914
17759.4550070245
25622.3500041486
27607.9749909982
20782.9199996134
19271.9949984371
25519.4899986302
22660.129989058
25458.8799947035
23488.7200017832
23023.4249972876
23123.5049979964
22017.8500050934
24570.6700032679
27744.0299993048
21977.6750060653
18249.4700114245
24340.379989329
21069.5649982357
29368.1800051671
20163.1249944291
23658.2600080327
22775.5050088613
27784.1600071304
22543.7049968168
21345.2400011183
24765.9950095539
22591.2550093767
27320.7799850076
23680.7850154184
19555.8949883606
24039.5500033214
22663.0150069129
25340.3500119469
30197.9699981051
21549.53499512
25125.2050024995
21996.0100059689
25655.1000139316
29526.8200063351
26777.6850024775
22836.399991059
27995.464992502
26130.0299896989
21892.5500014485
26662.4750024637
22850.1750027887
24741.0899952226
21948.7699910677
24074.9400106173
24121.9399881451
31849.3699981025
21753.2550009092
22564.4000006197
24223.2300061672
22413.4050030936
25256.030003218
28968.2399952165
27296.4350114419
20700.9399972702
22221.414998421
24709.5549961492
24531.4600090212
26350.1650017978
25344.8749986887
25032.3550096927
28322.7600050829
27421.294995842
32627.9550115718
26260.3649827964
22874.5899997698
27182.4649979016
25642.0749953958
22232.230008157
24967.400001399
24845.7399987145
26033.410006477
26441.0799945046
17257.8350016429
24402.9099853951
27638.6450164639
28147.4649934731
24088.0649980082
22794.9949990952
21761.9249921186
20161.8299987484
24399.4449948292
15834.9249955298
30797.2049984843
21775.3350003569
26043.5200029706
20659.6800051415
32789.7350068587
26373.8650169354
26308.7450041375
21717.395005785
23810.1300015284
21703.9449913732
26062.5149989784
30154.7849984665
29042.8150141255
23605.099990727
27220.0800045811
23561.9749960589
31391.030009573
22056.4900069213
23421.170001003
22497.3249959517
20486.2300062924
25377.9150036329
23480.2749953161
25962.1700079644
25698.0750009937
24268.7300173873
25760.7650102824
25056.93000426
23248.6050068662
18828.1949990044
19921.8400047754
23790.0299958973
22408.7649977523
26489.6450100362
24683.2050220288
19483.4099881378
23747.5100035127
22693.9699969746
23870.6450053246
28762.6749776845
24432.8600082262
25955.2300111949
24061.2650086693
19266.3150079696
19353.2649964332
25104.9650060658
23822.2049998898
20291.0949949929
26281.0199964184
22845.6100193651
25916.0200003134
22100.7649939556
26827.9850125419
21645.5450056003
22015.3149926477
23156.2949931221
23636.4699908807
24706.049998266
28318.289998593
19649.4449928609
23958.5000072641
21105.8049824177
24682.2950007229
30162.5350003163
26131.0099976815
29461.6500066249
21532.3199788
25276.9999994776
26241.249994928
25524.9249870694
20873.8849888672
26759.0799989188
25705.6149760026
24277.4599969249
22459.4950070549
22170.4550032386
22984.2699989972
20723.0549985782
22626.1450142404
23405.2050032816
19432.4399929794
28120.9000091379
23253.7950046769
23062.6399968611
27123.0700053195
20394.355001559
26664.1649902746
24663.9600106929
24989.4850014348
24357.2800181964
23295.0549857612
20629.2799909828
21853.8199913716
17271.0399882407
26170.2900050953
25645.6400152021
26360.2199979862
25682.2450120057
23213.9500096826
26261.9749911272
23870.3200135769
23145.6649986324
21805.58500656
26292.9749992508
21479.4050054719
25151.2100001228
21636.2350059033
25717.8150030803
32490.704990422
26457.8449938577
23667.4199931855
23691.9799930176
27074.5250016646
22758.3449988698
22273.9350091156
24043.980005155
25323.4749931189
22269.6200133795
24870.3200093643
22695.4050101019
19397.6949983697
28487.7900013226
22686.0099969483
27207.1249934025
29230.2749870736
24703.7700067361
29059.1599914307
21843.0200100031
22117.5500122355
24122.314975182
21865.9050045852
22564.7599887399
26193.8149940243
26992.2249979663
25550.2249894198
26630.2100006207
20142.0750008202
20998.3800099525
24302.5149885891
22469.3449956498
24202.7100009769
26711.2449959241
20981.0150111091
21239.6149990429
22232.0249944499
24832.2750038774
27201.1250159261
27224.8950016821
18041.6100028201
28046.1999957676
20685.0500058294
19704.3150160376
21432.0999947488
20278.7300053415
25870.3200024618
23205.3750050885
26982.019981053
23778.3449967469
20704.4500008742
26461.4849891568
26586.8100175355
22398.3049867849
28885.6800044863
26952.4550051725
23921.3250005789
24950.6750066705
20121.5750050416
24996.4249921683
27683.6650145876
21419.3049967312
18910.4699892222
23640.9149975643
23508.3999840082
20801.8700101604
24613.6400076544
25926.4600042221
25645.7649908825
19881.8300103049
21769.1999864059
19352.3149988265
19812.7800118565
23838.3550075427
27551.3599925423
27328.0100037972
21445.9850085622
18118.1949883364
28765.7199975871
20787.8899877565
25304.1899936088
25722.3800061867
24216.2850072214
20736.0700002499
28807.3549924489
24342.4800081132
21606.2149884724
23407.4550015084
21031.0599909239
27860.3100064686
24734.3799991547
21302.2500117216
27678.2949893042
28026.67500113
19427.2849883637
25220.9549909052
26392.300016894
22610.2250002916
26027.5399911427
20779.7099902378
25660.2050022178
25645.3949927595
21784.4549978501
23454.0249884687
31085.0300074243
23956.8599946729
24992.4899950146
21332.3050054507
22094.7999936687
24210.4999892886
25250.5700014457
28879.3650056638
26365.3149936664
22184.3949968998
26287.2950028051
28274.1249827361
25332.7299981785
21810.4950034493
21986.4199965167
19503.1949997569
23842.4500160548
31228.9199979894
22359.5599973558
26223.9199959802
22416.21999483
27108.675015683
18722.2699942207
21102.9500096687
28100.3949932869
21183.9349990916
24021.2599972638
24910.1350001646
27617.8599887701
24431.6599873994
25042.4549801077
25585.7950039509
24038.9099980153
25208.5150111835
25964.7350056074
30352.5599975502
25283.9500035588
25393.6799857495
26539.0600075197
24606.1499917851
22637.6999864818
24464.839986868
26621.1099943976
25568.4650054218
27510.7749979284
29062.9899869525
24557.3200023789
22846.9199983773
26474.1100067729
27677.864994057
24824.2150052497
21274.3099997737
18980.0900020441
24719.2299933428
21577.9350019803
24440.099990529
22860.2450038436
24784.0950122464
18888.4199934984
24885.9850016646
20440.7099985848
23370.9849879711
22406.3450000533
17839.6949908622
20999.0250032949
24636.5399998704
26225.2500008876
23902.0200031631
23288.4099954569
20109.2749864967
27762.3550072149
28480.0400034501
30069.9300027924
26279.2750070645
21245.6199942143
30751.3999834162
20621.544983027
20546.6750057134
25228.6600009946
20687.6199914262
22195.9800038075
21596.3299948117
20736.7750054642
22533.1950024543
25899.4899878928
21022.8949787914
21531.3749988442
20387.3949964357
22665.9149984284
24454.5149939829
25535.3600038028
28454.3350021855
24691.1900118912
22263.0049872868
21733.9450043943
21921.0100028235
26377.0249999957
20797.290005194
33828.2200063877
25846.2199818594
25850.0699858575
20059.7600077321
26476.2700009961
23406.7849879917
26142.2800013836
24634.4150010678
27337.1900144438
24366.3250059308
24763.0300092855
22519.6699915456
23032.0400037302
25098.9800032484
25958.8099975157
31501.6299949503
25862.5500065926
20070.8699901985
22575.0399944456
25208.1199989444
26391.9399991313
24903.1250007767
23114.9849957598
22760.4250048604
26132.664987585
24497.1849663993
19765.4649916177
25184.1349951092
29063.2000043905
26949.9099973813
23299.5300014543
28360.2999858033
18817.9650074348
24115.149989241
24340.6299941866
25167.3500026981
23264.405009785
27644.8150082887
23027.2700038289
31105.645002211
22181.1700017049
23611.7349904047
25609.8300039645
26777.1549993134
27566.7750007808
20942.3350019054
21900.6450059414
24288.6099849913
21988.4399991958
22947.584995768
24649.1850064488
25146.98999372
29052.2049968999
26642.4700107009
22262.5199890768
24578.7049983488
26326.3049979794
22552.7200049661
22635.4599873532
24602.8850028887
19729.8500012223
21029.6100094763
20069.1149911731
21259.1649977837
27854.5900037696
27447.5150118582
29502.4749955677
29043.6400175316
24243.7649983126
23267.3300056428
24484.98500267
28077.2149977088
27431.4300018987
25936.505011836
26730.1249888213
29571.7899852828
23285.7849951244
23895.260002699
21299.0850050354
23784.9350144034
19335.1050024438
26318.9499988112
20436.8150132517
25449.9499984737
23612.6750060299
22990.6799977345
21276.6950078998
24450.4049988226
25732.180000477
20082.4200105884
26546.1400094582
29861.2200139049
20441.8700025957
25183.8850067926
27800.2699899919
26907.7800051267
26192.5499968054
19515.2599975503
21318.3750088864
21613.9950110009
29793.2900051647
27350.005011802
20183.144992127
25028.6049874395
21135.2050017971
26370.7649962038
27479.0750152196
22832.4499941082
24001.6500027608
27708.3699849773
29788.3299921658
23989.2299967898
23654.3550027641
26013.4550181079
22818.6200019193
21146.9449906613
22873.8500061139
24968.8399908064
22426.8099951071
25652.9699971885
25180.1299891484
18159.2700093051
22909.5549994291
24445.9800034636
26659.1800052242
26881.0200032454
21751.5000069679
19059.9250031674
22067.2249893219
24630.2999972821
25619.8849874474
25673.9849904564
21262.1650039137
20297.1499863239
25879.9449939011
23619.4900197472
26872.0999938865
24857.5399960363
26205.650011413
25250.0600157781
22582.7300010404
22405.1399855246
24787.4349979386
25361.970008845
28504.6300124554
25190.5349965203
24196.7449858002
25758.1250012042
22191.2449853355
23067.9749883029
26685.2799973697
20433.7899971078
24873.5549949537
25428.0600098679
25453.3650071924
28988.6049910959
25215.9850114207
19857.1650081263
27010.9299922474
21044.1149978274
21392.1699876781
24754.9600024703
25147.069998546
25910.9800033442
20562.9100017913
29070.5900087131
23424.5799944153
25845.7399990163
26015.0299916579
22513.25000394
25324.8100061996
23112.7600035621
21913.9250139124
21952.3250083673
26277.4500120021
27029.2949998532
24456.6650119647
20827.2900085477
23971.9000008688
21110.0499956158
25039.5700030031
23584.1050031288
24946.4850018267
25194.400015445
24301.5500058432
23515.7199827465
23700.4299974977
20537.8400054728
26379.6499866801
18884.2100037277
23764.7149945279
28878.2549954388
27124.8050056118
20487.9250005357
18355.9349995116
26346.5299954902
21385.8700051738
21472.3450010577
23070.5749957627
24336.1800010474
24316.9200015496
22044.3149903989
21624.2149973542
30561.4300025046
27437.6299956178
23359.5000047423
21217.1099925092
23295.8900009939
22591.8099980897
26242.4700074957
20477.2000035798
24617.2099900669
22058.634989848
24330.2700055977
29200.6200013744
31951.6699830792
24162.6350230868
21077.3949975818
23193.6149862153
24069.5599927371
24174.1349981609
24987.605014416
21547.125014462
22777.8400028953
24205.750007472
26571.0599937484
28266.4299907506
19426.3100007093
20839.9150015612
24175.7300034877
25673.105003325
25342.5200014422
24879.5800084373
22520.2150155768
25605.7299961873
19668.6449929162
20964.9450053331
21891.5399924502
23632.7849941257
25291.5749935897
20634.5700007854
23551.3100014722
26164.1799959327
25704.7600091803
27125.4200089009
18162.7350012572
20313.7549871723
25011.224986813
23449.1850176019
21523.2199891671
23989.7049882924
22461.7200099658
21264.3650045944
30710.4749808558
27084.0950242197
28975.8049889402
24655.210006716
26889.5299959735
24529.7849988124
27735.3950043134
22546.345001328
26713.5400019218
19188.9499897459
21783.2199991215
24444.3550093562
20748.5099979097
26871.6349989176
21384.8849974462
27603.2900062138
24638.4449965721
23013.6400074068
24474.505001131
26438.7550022884
24302.2299962649
28121.4399957245
28214.2749926926
23932.3499933793
28853.2750122137
23963.6799936495
26277.5500058895
30022.2150197267
19889.3850193269
22100.7050014546
23635.7000004859
24735.5950083102
28425.6900073022
21254.0750072198
21619.3750021433
22846.0500188594
25675.6749920207
22654.2850090686
26878.8049970004
22379.5750006451
23048.8700021429
19812.9199970847
28160.9950011906
27283.5249903237
19887.1549912833
29650.4600034626
22700.8850061701
20591.8599844212
24663.2300031171
22599.2999954382
21228.8750162651
22440.3850168608
24911.6550044748
25866.1100130863
32012.5999936573
23122.3699874828
26954.4200023327
28159.9899939295
24024.0650014137
24584.2149901097
23061.9200048395
24778.6849864649
26310.1399938197
24031.9149859985
25927.5350045848
22215.9350004932
22464.8699984103
26959.369996798
24061.7000074976
22190.0800007929
27097.7999830763
21655.8199997135
24962.3250052502
27567.4050073226
27858.6749921436
23398.5500048449
17656.2649982491
23568.309995264
22501.5900087705
31970.0949909299
22668.2600016179
23854.7199980342
27807.325012317
19755.4150066175
23098.7649959172
24769.8149888911
24195.5750065763
21787.8649958281
18957.1149914004
32121.3300009392
19872.109993024
25125.4649958708
24453.6649975219
22479.7350013563
27270.3200065636
25312.5300184474
25401.0499985763
24453.6599854347
20571.2549960451
26199.1950128539
21452.6250016409
27913.6600051766
26933.1700143208
20363.6400006866
24045.2999952647
23062.3500007544
22459.8949963133
23326.6749907969
24040.94999424
22615.3949979685
23317.9900113798
18473.5800016951
27383.759990687
25255.2500039539
22771.1349901191
23554.8500015005
23655.2599969934
21605.084999969
28019.7299990071
22965.3050185365
26867.4899819922
23191.2549895696
26322.6050115149
20508.5450027213
21944.0050095621
24031.4300090708
24549.0849892572
25378.7299914227
24028.4749951866
21547.3249931168
25950.1999956087
21413.2250098437
23841.6850003891
25302.4150046099
21586.7850070973
21482.7399907042
23917.1099947355
27240.8299764844
19914.7100084841
21610.805007284
27654.8199973924
21252.5549941043
25482.4950081515
25710.4849938909
28201.2499989572
28587.1000006699
23406.5950097945
31827.5299899266
31869.4150118351
28115.8100074697
26562.3950013029
21462.8999829968
27220.4150118632
28105.1050052302
22571.1049837458
21076.2500013318
23747.2000060456
23190.5699992094
25853.4250037792
21827.5949980697
25589.2050087536
27931.2449977751
22829.2800147268
26274.1950105589
23627.8550061207
22983.1100112055
24492.5550022507
20606.7100021195
25684.9949987395
23470.8100220992
24245.9649930866
25249.3850106504
20783.6599900462
21790.0500006344
25101.5850138767
21963.9000119802
24440.6550102163
22651.2799905197
26037.7400063149
17982.6699948213
25246.2500020631
27665.2300071595
24946.6900068165
24505.1349934805
31833.2849853202
23216.8099953146
22100.2299808991
26220.6300027837
27914.0250106892
23539.7249975167
22443.0050059943
22970.8750052159
28713.9300074886
29102.2150006499
26787.0450034265
23507.7200046658
25105.6749905556
27991.26000514
24226.5150121767
21513.6449917261
25930.8350154608
25492.1800046244
27341.5099998326
27022.6300064314
27609.3399985442
19136.3149983985
25819.8399928173
24540.720007184
23616.6799909989
25456.015004565
24157.2799998653
26435.830003417
23908.4199966763
25359.7549898308
23682.5450063423
19763.6399966371
24511.9400146797
22098.5300093293
24292.915016277
23886.1950057909
16243.3099876679
24321.7150036021
25420.1649959693
24049.9700080938
23134.9300036752
29858.4150089305
19593.8299981365
25342.8350108366
22427.7699997965
28499.925004452
24404.465001306
21464.200011421
21383.0799870382
22240.9450014187
23881.8699945682
23559.5450022952
26723.90500517
24465.690000823
24564.8599844682
22402.7699925809
26617.1599975488
20641.5350064356
24459.6650008
21919.874997329
25353.2849914308
26649.7549906061
25689.4649935993
20264.2049829448
25262.9950116203
24676.2499951068
18998.5650009566
23082.9100032321
25300.065011824
25713.9000078416
26165.1650083349
28480.6450094669
23908.0150165036
25732.8149966843
25948.1400083057
19242.6349998212
26662.3300005221
20070.4199957501
19104.4600015929
24422.5799995146
22557.5899854167
22972.429997634
23714.9850021121
30435.9199939262
23514.6399958958
25396.8849988054
27464.4949939442
20416.2749941631
22891.3249834287
20950.1849969001
22822.2100059491
27401.3649964824
29970.4600019946
22606.2949993275
29704.5600063731
27564.2100112437
25981.4200133318
29205.4650056998
18790.0049949252
22037.1949798071
25950.289991611
23721.2650209889
26348.5949958311
25440.8099844032
23912.2749891481
20418.3399935286
26142.7400017286
22023.8350004801
27349.3550015417
22491.944998584
24154.5850080701
20952.154995101
24350.5949981913
22612.0199986072
22790.6300128687
28147.0950088436
25392.4049911394
23400.6700043944
23659.7100106152
20598.5349931773
20713.9249930596
23658.1350103113
25549.3499963027
24324.0850017513
24050.7900018306
22752.1600003331
23070.2500103496
23969.7999926098
25911.0349984905
24564.1199971257
26162.9649924327
24654.2799964451
26315.40500731
25132.814992575
20915.6700102107
24366.1299991314
17978.0050063091
30778.9700049052
28226.3550003427
26153.055000189
26032.4050117749
20564.2399967518
24483.0799937737
21987.6299947705
22232.2500163554
27224.915023837
27384.3849921781
20213.764991587
26195.3549905717
26202.2699996169
24291.3750014072
25030.509993732
19863.9850114584
24091.8650023528
21613.4399997229
26560.8650082787
22496.9399941366
26533.589993351
20611.3850061009
26049.6899963374
21377.6750068041
24059.3949988467
23431.6650035083
24318.3600097862
32287.8250280342
22588.8199956169
25236.4350065982
25355.7749938515
33180.1850012699
26414.6699932059
21063.7050002515
22555.3999734508
27642.9649979267
23999.5849999269
22218.054997649
20944.5350195301
30519.8850002915
21777.200001562
30844.9100102396
23694.7799867608
25715.5399986616
22333.3700130065
27554.0200018736
26519.5599895613
18870.9399964764
19753.3500047689
25144.5549949
20889.8950121994
25856.0700062398
24523.9249925935
27832.4050097477
23387.1550111403
26227.9600161053
22778.0050029159
19762.3700079441
24811.1299977761
30966.0899938375
25356.6099872487
27748.8150057185
24706.0550105098
21418.3399947265
19182.5899891416
26928.9049952867
24728.1900133369
21143.7849912389
18553.0049834438
25372.6700009638
24206.1449942356
19798.889996141
22542.4599949653
26484.3199916343
23551.2049979097
22249.3000089051
26003.04500824
28015.0699947717
25837.960000114
21626.4450100476
24608.5799831324
24023.6050009273
21778.7450035169
20579.9649909937
29156.6650075235
27110.885020294
19024.1900010627
24879.8800042794
22774.0350018753
19710.9350040141
18032.4799967089
27895.2899942897
26246.0299937043
25723.7400024532
24756.0649702154
26970.0349874247
22644.6649898634
25464.064991885
20391.5699954503
24193.7799956922
20964.2550036972
21531.930010373
22184.5999919185
16777.0849939492
28662.5300159389
29932.8199837215
26107.9050132564
27055.7099889114
24523.3699978362
28395.1700025833
25667.6500020147
24431.0600058478
28363.7049865127
24515.5899897718
20939.6899954192
22334.7499851463
23458.9350074166
23872.8849923955
23421.7849823714
24242.8149774971
27438.8650039372
21763.9900036353
21869.3600015639
26340.4950016993
21403.5400133
21880.2999818107
26612.8750083789
22870.1199931912
22799.6649866975
23521.4199961837
21887.3150097085
25526.6949864294
27017.5299991355
25161.4750060742
24305.8100184962
24327.1449873731
19609.699975657
24683.1049940232
28427.6499920817
26520.3200008194
25011.6249898165
28182.6999908549
25371.8900031447
26308.0799955772
26822.705007242
26129.7950001948
26287.735005924
23566.164987037
18230.1050102692
27941.5149997929
26927.8549946323
20736.2700038803
25234.9049902519
24684.5400128035
21655.0550151418
24619.4649984331
19578.4699960907
26297.2850020062
22273.0450058715
24710.639996462
24920.734999824
21694.6800010976
22773.9399973513
20949.3000047052
23467.9349925136
25151.9800187876
24030.3200054733
24280.9050043768
21171.9449856963
20643.4050018907
25396.184986944
23724.0899899147
30183.999995559
21351.1899999974
19061.6049983787
23883.785015668
21037.309991545
21528.4499904239
23508.1550169247
26303.8049939598
25632.8399939463
24195.7499896251
19843.1750092574
22319.9099795057
23872.4650013433
24859.5249828766
29219.7200205282
23660.5599909517
23729.4450033691
23076.1899930624
25345.6450081801
28471.4549986279
23110.4949917337
22864.3399955342
20426.3249829533
24037.3550147596
19597.1999976144
20358.3149952081
25188.1500032467
22678.2250056511
23607.1749898666
25221.4850115047
26911.685013036
23287.835006455
18999.4899935951
19954.479989753
25456.974997379
27745.7049886254
23533.4699908547
23125.5249955303
19319.4850050174
27475.544995985
23142.3350049984
17958.7049958669
25194.7699994459
27000.184994157
22311.2749893086
21944.7149961439
26838.9899851608
23838.9750028765
19773.0150049375
25177.2049946149
24034.2250041489
21065.3700085984
23664.1450085334
24035.5099909634
21656.4099998611
23847.124993545
26366.4399912194
19902.5250082118
21555.5399967654
23911.5599997677
27124.6850094524
20103.2750151586
25925.0150010129
25826.4300001385
28299.8299997431
22828.9899914432
26543.0999946751
23238.7100060475
26168.8350010163
25089.3199953003
25072.7550042581
25590.3100029516
22473.3599807139
29022.3650084292
28735.6550008194
29195.2950016852
21928.299992264
23054.0650078497
30584.2549867458
19470.900007145
20694.0399838306
26354.8599978441
26787.5299915129
24170.5849923328
26548.0399946437
22686.5149945137
24472.6650115345
30693.0850064779
24455.7100130042
22687.5249852943
25093.8200192783
22969.5650097691
28252.6550039421
27175.7400109153
29776.3300013097
22135.4749929343
23373.8499842439
26558.8200002727
18957.030005367
20919.7350005149
22201.6299896752
23900.7549982348
21282.8649977496
22979.6599911428
19956.7349931445
23074.3350171316
24475.2349942542
22335.3350168387
23038.4300089118
28391.7099978316
24035.0200082327
25376.6450032115
22407.9550055452
24900.0050162841
19369.9900075775
26285.0899979117
22475.5300061892
23659.3150033025
22641.5299898153
22212.9950091735
26752.6549938433
25091.5050102714
24078.4399928974
22920.5599964726
25678.4850103015
24779.5350175718
23846.3250136347
18292.9650040272
26354.8449905303
26992.9200128338
22570.0100040941
24889.6649916209
23943.3799969265
22907.5200027633
23681.7099950769
22707.7100007394
23460.0199947901
24431.7500012903
25032.7449905167
22561.1999953259
27824.0150121204
25769.8200056446
21196.7700016089
28504.8500084112
28143.5299987302
23610.2299957876
26116.4800057113
27513.3749919679
23289.7050019272
21685.5899961588
25785.8200095296
23751.7800024478
23766.0750013811
25845.5750002649
30609.1950043245
22950.2799952454
31195.0099984511
23412.4749967629
26354.6700029774
24119.1999965101
27260.4100058444
30358.5399890787
21203.5699969283
27978.1400297997
23088.5049958571
22066.7799923118
29190.0200149679
16617.0049951731
27301.0799946686
22305.5900001138
24836.0849963102
23206.4400016181
24805.540011673
31562.4699966006
31186.8299988025
26487.3149965045
27860.9699966074
19616.7550032507
25905.5049930335
21622.4900064208
21219.0799889169
26537.0450100282
26349.8350233376
22486.5500087133
25852.3900028319
22509.8149928745
23010.450008271
26499.8099976771
27934.3200111922
25118.0850103898
22496.4000060433
28587.1399943698
19509.7400120609
22488.1250032368
24182.5249978678
23397.9100015372
20444.7800178593
19156.9799915743
23675.3749926023
26135.9099988043
25150.9299994953
19325.7800023127
26341.6199968179
22439.7199910492
25831.5199923581
26403.3200049251
20954.8200084332
27656.8900187766
28186.1950028343
18750.8200056223
26342.6300056968
20783.6900018482
27861.0350058749
25226.1600020288
26715.7649922371
22379.7899902784
25996.3000066373
18799.8799959272
23751.1099987602
18141.115014039
22638.2049970484
23188.8100094426
22032.4800077442
28910.474993507
19598.4249907257
24488.1300095143
18354.439997219
20837.3999943167
20563.1150170453
28652.8150084246
24427.89499182
24674.0850142667
24495.2900010375
21530.2800016233
22030.5049993664
22616.6050007557
24729.2150052371
21754.9900052389
26523.3950103386
24424.8800045691
26072.0549828636
29479.1149948644
19910.9900107442
19754.8099967875
23771.9249978608
25025.7299945438
25873.8350054526
23156.8999988075
18620.1949887481
22897.2700022957
26446.994994906
20460.0350143797
21837.0299779468
28072.5700059161
27826.4299905533
20950.4549930873
22077.1050119037
29747.3500360316
23666.5749966814
25267.3150114687
26018.2199941395
23969.7100003184
21156.774994381
24910.840016578
21880.7249841334
23118.4050013481
23184.5899947035
23883.8749834229
24755.2800011032
33726.1749995955
18866.7800050316
24791.1100061233
27864.2799988513
20240.5000025259
29485.9599955416
25166.0250090876
24959.0499956886
20928.5550140321
25497.8499941123
28447.2599881676
25522.4999924392
23605.9050039987
27986.9549977356
20713.8150046805
25851.9349875826
22849.5649906537
27277.8199677331
23362.2900030258
21033.4550116104
25976.4000006758
22552.7899926053
24514.5749976225
18329.0349951684
24279.2200280142
27170.5449962999
23808.0600071562
24168.6849880992
22393.7350013558
21702.7250139229
21756.560007267
27289.2349961083
24201.2999883909
25173.9800008903
29259.3050033075
22390.0600030874
20870.0899903953
30128.2250061422
20757.9050066702
26895.3600028225
24175.2100066859
27468.6949862966
25276.945004038
29081.2350047142
23117.8349888149
25311.4249986236
20061.2000024215
21956.7999969697
20899.1599883864
28078.5249939505
22543.8199901786
26628.1749841073
24493.6900078664
21698.7100072512
20225.1649928691
23121.5049989065
19379.2449983316
18846.9200019056
23050.8399952364
23651.3000007868
21437.1700076989
25876.4949940816
22482.5000131489
25810.9999975377
27064.9950019899
24670.0699971169
25999.1550043699
24406.3099937281
26880.9199905053
24169.6450177873
29647.8050173521
21150.280001766
23702.750012838
24205.0499757644
23613.0500054432
19008.7100041739
24454.9499878769
22930.1750117899
23998.1900049283
22436.0199917015
27584.2600168023
26794.3149922495
23626.4599968072
27009.8050114437
25302.4099865367
21671.8750031197
21829.9400049867
27642.8549945051
22533.0599953351
20086.1549948403
26089.1250104279
24476.3000020422
26484.4750064355
24001.0350063634
22297.6549936687
21170.2749912776
24387.7800011504
23963.8099753666
26306.7400174434
28538.9750040228
25981.7049871457
23557.0199963273
27362.9600023145
20102.1649868065
21504.930009816
22467.2050079168
24689.1249933732
25862.5099976962
23516.4949882058
21578.8049925462
27695.6199910385
24305.6050114495
24253.1949938411
24848.8899945044
20389.6049929489
28004.8000112062
21905.7549912012
21788.4799968267
21818.8549916238
24291.6449976269
26123.7000059136
28723.9550009006
24399.6049938987
31621.3550064392
22017.8150039648
25273.174993742
26405.9900012866
22372.8350058089
21578.5049968718
23835.8949986314
28639.9699849647
23758.4149967963
22989.654989976
20412.3150030118
25071.0649933642
29606.9650105061
25032.5450054677
29413.4750111676
23493.369997863
22735.5549736128
25759.034981516
28503.7450011575
30650.4450048974
23172.0150061662
21049.1049995854
26063.0249997673
25627.9799988383
26280.8000050775
27127.2650051835
18503.4199983771
22213.2449998576
25355.9699910726
23262.6500030141
27674.1799970597
23035.7300142226
14197.53999918
28979.3500107252
20695.1750085782
22071.4850117114
20268.9649969649
21955.3099975279
21568.8050074822
26202.3350090131
18724.5250053413
21822.2950041614
24029.5049923024
25315.649993544
23229.4850026409
23801.0999883342
25542.3399828232
27509.5350002258
21986.9999840846
19946.1949973108
25571.8000243846
19856.979999405
26318.1149996344
29263.9949998972
21570.5800050134
21524.3749961787
23915.6550063186
17616.7850016253
21051.2750053289
22801.4999888084
24200.5449900641
23981.0249933486
23022.3400064002
26767.9549976615
24515.3850087405
30097.4800014498
23872.6750021162
35760.3049959773
25482.5450007105
24480.624996498
23726.9100233493
25566.3499966846
23256.4650072815
21170.8349911878
24601.3699949407
17143.1149893377
27791.7550032521
23900.9450112473
25398.3999998652
20489.3849921813
24415.0549935957
22246.344999162
23175.8950045487
19624.1150031824
20291.6899963701
22822.5499908309
20965.1699943387
26207.6200018702
31083.9900029386
25390.1700150657
26017.9649909114
26001.0799956117
28672.0349962665
20379.6500120829
18872.9350065729
20573.1249986989
26429.545005208
26034.3199910265
25375.3150002004
25397.3999989708
21655.3749991509
26045.5050066813
27156.1649987244
23771.8899910139
22361.6450127534
26471.1600122503
23111.8799949139
23579.080012824
26455.3849963364
28511.1849980783
25329.9300007608
30054.7900036223
26954.8549899398
25924.4950020753
25043.8099964415
22220.3100022203
26408.1400208756
21985.504991026
23663.0549956246
23977.3700126768
23475.7299998109
23190.5899988682
23449.5099964039
29337.5699924883
21117.7600061183
24573.4250041654
21021.7549986928
25027.4899858823
23197.2699950046
24765.5299910121
22273.1499960613
20071.0749958828
26722.3299897613
21720.8450103798
25096.4899929054
20872.2950040993
22073.79000694
21671.0249934774
25934.4999954666
26577.9749789624
23669.2749991354
23308.5450035179
26059.4799998717
31050.9400052982
24437.8249995614
22519.3650157211
23446.3699965356
25940.6250012103
25422.3750002141
25412.349994954
19771.5350005734
26872.7899959921
22388.335003546
25884.9799974047
28445.1049980626
25172.2549987291
23797.0299986699
24240.7700020513
23306.7599932923
26056.9999837604
19323.9299978905
22075.955010789
24724.6900095018
22938.1699981948
18615.5600093472
27047.8350033215
27488.2700085006
28823.7649917132
22139.4349892767
26521.6899899853
25160.4750086055
21257.1850018385
20622.8449902558
23466.9000017747
25295.0349986837
25695.1750019833
24394.9449901627
25482.8849989242
24103.085009135
22741.3900013319
22950.6599862019
21952.965001439
25312.0549900725
23353.3200083524
19643.7749998826
25516.479993437
24303.8250036931
24027.1799907361
19484.8050001799
23148.9700061306
29171.9949957402
21520.9599987696
23739.504990937
21855.9999950533
25847.030003891
29719.8000074677
23324.6300064635
27294.9599919909
20257.1000232473
20743.2500011097
21561.7100014088
23721.5050040832
25434.4650078975
23554.3050069785
24976.9500078089
26683.3150049343
27723.2300077684
18590.2850004351
24318.4049966463
25404.6250007285
26281.8849977071
24219.9700068815
22103.1199909946
21731.820003396
22462.3600104807
26636.0650013871
23796.6350026708
26289.230001166
21155.3700074043
26149.1999965347
26813.9500013567
22386.9900120776
30315.1349903983
19982.554999752
21767.0949985194
20677.4300080938
26315.4000050913
19437.0999889709
26875.3150080207
26268.1750033894
20847.4599941743
24374.0549970494
22759.4350234391
21100.4749980329
23050.2850056472
20549.4950073094
25839.1650044789
23571.9399892513
23457.9599882225
24613.7700147
32712.5699910769
23603.130008623
28265.3900144149
22272.1449936803
21299.2799979848
23086.1950020622
25826.1900033256
23381.5549929163
24820.9999853955
24797.8200213832
23408.729981325
29245.6700182793
22363.8149950198
25800.429987397
22052.3149971643
23538.7900204051
30739.144999176
24234.0450000255
27133.7249868012
24279.74999539
29194.8849812364
24486.8049892192
19741.6699996255
24575.9349983908
20372.345007815
21450.6349976619
24676.4500021887
24608.5650020825
29735.1699942411
23914.6149879
22916.2200059696
25937.0800138824
29670.8450026601
24507.0000166582
23243.4749983752
21297.8800221186
25180.6249827299
24556.2450034089
27358.3149868776
26158.2699900122
23427.9849897148
21358.4149949895
23682.9949888941
24428.6200008125
27127.6399972374
20544.9100122383
21417.16499986
24901.2749970782
19434.4500151982
19474.9699886726
25697.2800057967
25600.1249939702
26112.0600018169
24006.0799898878
24953.5250021044
20695.7849885701
22874.4550021277
26561.890006619
24102.6599955996
25115.5900017532
23267.5599939288
25920.1300056865
26117.4399962528
33501.4999947011
25920.3150002107
20593.2800007074
25942.3500142277
27090.9049927099
24635.1799912152
24353.5199995616
24762.0549862727
19053.3349929987
22933.8999902062
27866.5300037968
26907.1799765737
23503.6699968702
20921.0000073302
25555.0149996141
26893.8049935983
24559.765003414
24645.7149908848
25794.2199980355
22565.854999078
24618.1450104723
23082.274989412
23338.1500021167
25106.8650101649
26268.6899905331
21295.4849883901
27422.7000050438
24710.575005756
20117.6650119885
23782.1899823288
25060.4600070769
25233.0100111669
24920.4200078929
26064.320007588
24678.4500064014
22531.2099999678
21556.585002779
28871.9700103454
26052.1100057508
23275.7550012289
18208.9850040162
20473.2300016871
26730.2099971443
23997.7149983505
28602.8350112059
18281.429995759
22206.8050162368
22678.3299944624
22294.4750067032
26011.6399921548
27563.189996484
22132.6649790658
19336.5199944428
18001.1000033151
28120.7500000956
25376.5299778162
27511.2749851763
22368.3849867228
23065.1000024963
29136.8400125994
17663.6149894647
27582.2650049457
21697.8049923212
31472.0850023706
28780.9250071328
22243.6400049415
19621.5550111097
25190.9650123046
27024.1099997477
22771.7600045329
24084.234994484
25965.8099985287
22251.020002652
26970.4549862707
33913.7200010053
19788.7650034083
24924.8900093569
27039.5500067617
20286.0199898778
25884.1350000313
25288.2949910969
24676.5249865938
25591.8300144421
26204.8949976359
17726.5350012777
22077.6750042327
22675.3800046667
27366.5799972792
22839.5550051685
27284.4099957331
26371.4100078301
22236.2849836598
21405.3849993081
22427.3599910056
26585.4949977403
25991.1349925024
23310.1899973098
20679.7550011741
19239.0349930474
24436.0449809159
24849.7350008723
23383.7400071665
17521.2049931767
22552.6350041262
25213.425000872
22115.6650022932
22426.4100028928
25825.6349982804
22615.9350053724
25450.844994385
23101.1400077803
22587.1699963268
21943.2099991252
17908.0250038323
23276.3450133534
26884.435017636
32231.0900126746
23681.4749986373
22715.7100016584
25971.2350125446
25012.7849980526
23604.0750051811
23896.1549982857
23883.3650041833
21216.6549950493
27838.1699942809
28398.4250089889
23644.3549858677
24223.3849851633
22407.8800026848
24978.5150074874
25058.3349986076
25628.5099887437
27360.605006235
22644.1149975844
23293.5499972542
21925.4249959195
27317.3500052124
21595.6099921118
26961.3700105678
25895.5700019593
23847.835003034
22230.5099996431
25060.4849981871
25177.9199859909
26314.3550052678
23841.5050041379
26717.7550021997
25752.2400027232
21467.2150022101
21201.4050057726
27247.2549989216
27681.0900031877
27527.9999992074
21215.2199905303
31008.5049913963
26668.8949987508
19228.7450164529
24599.6100031775
23055.8050114459
24475.3249962348
24937.1750046902
21631.8899964937
22293.3799867677
25009.4149898215
26719.2999888035
27454.1950055845
25289.2400199062
26013.7749971144
25957.9649840136
22764.5899964818
22751.6549869871
27837.5099923211
29163.6950045475
21990.8650175706
23256.3950057842
20873.419995497
20056.0949998314
25107.1900138832
23163.3899964566
23220.6750130485
23236.6100102684
28833.2250032355
21353.965007931
29669.3649951672
23302.305005902
19192.5250042444
20350.6700041317
20439.9149903427
22927.2249882472
24368.9999880381
21544.3599973172
25549.9100093675
28957.0899940804
21550.124994555
21846.2699956326
23258.5150025408
26249.6450039202
25156.2450030711
22079.6799952262
24244.9549917513
24241.9399885638
21102.940010653
23823.2899954044
24440.7800107875
22254.2049985625
22742.1299979035
25008.9249983756
22174.2400159857
24754.7500015404
23447.0149834706
27411.799994176
22345.9049930221
28179.3849992119
25054.4249931574
25613.5650099157
25618.3399995167
21586.6549957697
23269.6700139717
25461.1699887728
21496.7499955529
22394.1550026345
22147.680003427
27125.2300046177
29424.3649928377
22038.6650024627
23987.1849904243
23907.9000086624
27850.2600018105
24335.5199990585
21618.5649988125
22396.5100011618
26547.9550075626
28676.2850009557
29209.9399814941
26583.5500070257
23998.5550098224
26850.524978337
30757.3049974591
25413.9800001929
17612.3849957816
21036.8650048226
22397.6299960974
24141.8500029547
24996.5999971069
21582.1850036094
26910.9550078851
22824.679994026
18990.6500148284
26922.9700184669
19751.8700013
25403.1350103092
24679.1699989794
21905.8650021136
23882.0349881006
25324.6750051813
19929.6450004033
22073.9249977532
18322.9849908077
20353.7850022786
24066.315006963
25845.0800100164
27563.9550004906
21359.8650055886
20164.5200006638
27716.65499016
21979.1549983947
28371.5649970844
22851.6949885879
20111.1750044046
25971.3049995606
24993.0849948279
23720.6350047351
24515.3999993036
23505.4049929935
25524.5849812066
23902.7600025749
25342.6999997068
25335.0999995545
26178.5149906296
25971.0250156841
20754.3100107522
24787.4000050029
22351.8899985479
22131.7849898048
23715.2099983342
18020.8149924499
29425.9050005507
25198.5050038758
24389.7949964023
20352.7700271429
25908.4049947727
24333.3049978022
22866.9949994793
26849.0599944517
20827.4650079451
29795.3149799211
22053.2500178228
26785.8350062394
15855.4499957642
18510.590007985
23516.114992974
29138.4299881565
20005.3849939918
23176.4049925627
25351.4650069182
26914.5050049732
27897.6150121905
27693.3700001197
24996.4249999295
25697.6399947087
28427.5300064689
22388.8449877106
20350.6599983175
22337.5699981945
21803.5150080116
24207.9450011596
25462.0049956801
20853.3549978435
26548.6649911711
19687.9599936053
20527.1600065983
28000.455021881
21491.9600002548
23942.1150004374
30373.040005603
25877.0099874691
22637.6599985679
23620.4599980931
28721.2749854582
22332.2849837503
26055.2850108503
28435.8149950247
24421.4950056996
24549.6650014631
27733.1750125326
27447.7700057802
25655.2549897078
26076.0999966087
27801.6799955291
24283.030014334
23508.0800006595
23176.9749835262
24750.1250070207
30512.1349974741
20831.8600097571
26791.569995088
28102.6999924853
30646.4150045452
28054.040010348
25433.2950021313
24812.4900059794
25170.1400047537
19232.6949983622
22444.7349963185
24201.8200084344
25288.8950066548
21880.6900028642
25743.72499477
24116.8400015389
26339.9999986638
27744.4499986077
27370.6299948446
28099.9050111141
23684.9600023305
27041.3449924649
28014.590005952
21910.7750115246
23445.354989572
35559.9800263847
24081.7900199746
17010.1049929955
24981.1599928075
27184.1199908297
25396.969998886
23589.7150027774
30299.8600042985
19358.2849965889
22986.8249994633
23178.7699830364
22888.4000034266
26013.730001519
22928.7849928703
28268.5249984409
23664.1599884106
29355.8599935314
24803.4150037444
23675.7649948751
20456.5050033433
26338.8399952053
24585.0100009822
25729.2750079415
24293.7499879712
24943.6499810354
25512.2900221907
27507.4499917338
22475.7650058792
25931.6350105683
22567.3150073038
20967.8549960728
24632.6550158081
22184.5099980598
25498.680013044
23148.1049921501
32909.4249975089
22354.2649986462
26819.0949941012
27748.0799987777
21085.2800195403
24423.4850062933
27690.8050241489
22670.6199904648
24185.0199845911
29100.0700003256
24860.9200065329
24422.7950175102
23394.5099899825
28724.7300019356
28406.5399979322
23988.5200015921
23918.0599954319
26795.9250120302
28878.42999873
25004.1600172976
22752.0049786093
24509.9749937651
18545.6949982503
25505.9099886715
22017.0600060947
22783.1450012056
21223.3600162952
25315.1349974889
24243.0050057601
31388.2600042074
24067.79500993
24318.294990452
22255.8049988078
29461.3249889128
20838.579995187
23413.0600020181
26799.0699957354
21972.1849937068
30459.5949989362
27433.6349986556
31250.7400048417
22534.1200081399
27941.4550108588
21483.080000052
23204.7249956948
22904.1549882976
24673.1550022932
23447.200006548
25100.7250121199
25399.4649970161
25745.2750142324
26436.7100041066
23518.4299931093
25828.2649997585
28596.2000132044
21513.3350125757
28246.9700051406
26201.7199926802
25406.5350032025
26485.1249997253
24622.9600004805
20949.4500191454
27369.3549990542
22742.1800072829
26160.8549891762
21670.7600043705
26625.8299947018
25028.9950232307
18037.4150007432
23322.750007272
26978.7399888013
25084.8449930579
24429.7349988669
27922.0599965877
24626.334997649
24618.1900126489
26590.3999825615
24039.6549901981
28891.2199867424
24712.7600012212
22944.4499948842
21835.7900073945
21265.6899926548
25516.6400102598
25033.2100120274
26503.9850019859
20572.485000821
27056.7250247374
23610.6749864174
25093.2699922761
25467.5599967876
22275.4699927298
28532.2199987049
30019.2099908819
21822.0699929546
27332.51000941
26409.2850053698
24466.5899997868
17942.2799918692
24109.0899985326
23716.6800184245
21084.0300099747
26525.0950077697
21543.6800002782
18321.8949924638
26955.499993669
28018.8500074511
22995.3299974741
22171.4500109826
25376.3299927209
22605.8300068539
23162.0949857866
25811.5650039614
25484.0350094936
23861.4349987678
23319.3949950621
27036.7550122833
22647.6699943594
23232.7599823461
27944.5450090201
29237.4100121274
25787.0350051383
20341.605013333
34986.7950097225
25030.3899945026
24573.0299939101
22159.5899923885
19038.9499945138
25461.4299998277
26432.0350126093
22870.7499960153
20159.0149977612
25964.2849991717
24727.9649896836
24852.2450007406
21771.0099915071
24159.6450011672
27235.6350010298
25623.6850096472
23190.6050099881
21374.2799959898
23967.1549999122
26020.419988648
27826.4950016551
25615.6849891577
24756.434992908
24084.1100066681
27872.3799845837
27503.6749827462
20599.4850037545
25881.6349962733
22121.570005937
22245.3050058632
26592.225008721
21419.4000076178
24877.245000453
25535.3799965132
23966.4149938223
22478.9449881408
24045.1299937072
22552.9150032788
22793.8549988745
22292.5050072276
22876.4799998198
20827.5499874972
22811.7100233091
25323.8099994403
26341.0200053818
23563.0250062454
25399.2550019922
24185.6250078786
20889.0449950485
18420.0049923135
25310.154992979
30025.4699938858
23077.8050075604
26952.2150015226
24682.5100035686
27261.1449929567
26176.9300083347
28967.5799921083
26147.6700194596
20807.5549904007
23612.2200022244
21945.1650017241
25465.1350036634
23592.0250003333
25952.4400039529
27690.7200000751
23195.2350005976
27746.8449950553
27292.1050044915
26734.0550013555
29792.7350051536
27131.8650026832
22235.3649995234
25788.1199883786
25600.5699968928
27696.5599583657
24169.5999971778
27667.5899887141
27503.5400049239
28971.200007627
28252.205010731
21519.4850048977
28432.5449995786
25691.4149937895
23216.954989386
27705.1650089296
25576.6699970532
25391.9750009808
23424.3800006516
22832.5549967594
26342.2400005696
25537.3599954466
22708.8749979968
22164.6799953207
25745.2649918842
24242.3499997954
27287.2850084484
25458.3550029015
28765.2300065346
23701.4299847641
21988.3100026776
27339.2249858188
25213.0950008759
23565.2050026556
26820.8250098923
25874.670008162
26231.3599950625
20757.4200008332
24638.4200068782
22630.7999959132
24197.2749892753
24435.0449946285
24669.5500006273
26060.7549828556
23082.3250026027
24798.1150191632
25480.1899912565
22163.2400021084
28330.3300072274
23464.8549996167
24365.0849884812
24270.4850019668
25126.5500009931
23572.0850144774
23622.7450027743
24296.2000093283
21296.2900070159
28697.67502041
19505.6800084992
24130.7999916468
25043.1699943817
21774.1999983615
23700.8399950713
27923.4800152285
24412.6649949956
23501.2200040518
31110.3100247702
25307.3149977098
26246.8950070599
23664.3599922406
21215.1149949555
23923.3249975853
29066.5149983356
17698.8300008802
26303.5649967848
23969.3899941642
26712.139981535
21429.6150055667
22949.8750038899
18185.2499906457
27894.315003346
27311.9850120458
23066.3000082346
25169.4850106239
23804.9649942415
24317.8300000344
26313.4900064277
20558.655006553
33117.909991655
30661.1349925129
25982.5200132108
26493.1000013578
19989.7700046099
25733.9700071365
24811.7049891336
28768.605008272
24484.6749968375
27841.8849986638
26187.180009271
23832.3799983275
26034.9250031267
27786.9950030399
23113.4500001851
28024.9999988203
27006.3950042669
23685.8099969085
25169.5049865536
22712.8850028621
22994.1550080527
21207.6799900717
20743.934999533
21854.4099963829
21075.7799937217
20748.3800051515
21990.1450060073
18406.8750111153
24855.4950063797
26366.6000002199
24337.9899979112
28735.8299992369
23114.7549882299
28196.2849829963
22533.8299976311
27823.3449918169
26604.2349899697
23838.9899916465
19411.5300017057
23869.0649981012
23862.5599993056
27232.40499312
26290.4099906052
25528.6849862447
21144.1549985027
22207.410006482
23859.4900025236
32587.4899974851
21881.7449919572
27331.3749977706
37390.3349949188
20959.7999878472
26834.8999969426
25729.7800019171
24123.6100040502
22536.6149941878
24023.63000607
27153.3550040894
25030.9599823076
22205.6799905254
26127.8650123081
17914.3099941149
22771.5200061067
26769.7950071422
28572.985006048
22093.2599928369
23352.9149975306
30577.8100079997
22688.674999658
27539.1500025559
23022.0399960316
22790.3800044255
23758.5750009208
27334.4550042972
23832.5149976063
21442.4749994515
25935.2349984128
19194.0699962196
29383.3650031608
25865.4299813267
23108.7850099164
22554.7900077067
23459.3849975506
26109.7050018723
26010.2599940442
23597.5600094399
26201.1649939634
27355.2399965383
23801.5350045087
26531.994980451
23929.5299963318
25630.5149935372
26861.6899932688
23412.4349954927
23018.1649925674
19720.9200145501
19859.109997559
22305.9299960195
25270.7849964739
26597.180000273
22777.8650001038
26910.605004609
27364.980008063
24632.2099927008
28281.5850007306
27460.1250106997
25955.4400094352
22236.9349903087
23307.7349969344
31239.0749963769
21610.8250014851
20565.7100044675
25476.0450078638
22739.6450051808
26746.9999956323
20245.3949942244
27238.7700049062
21711.9649988891
23310.3249955995
26227.0299984628
22388.214994811
23514.7249988774
21401.4400004423
20896.0850005142
23328.5749898893
25448.7349883877
24769.7850014819
23724.455003767
25776.8300039772
26930.0750092372
24390.9750096056
30516.6800152224
22295.1350039637
27321.0999998664
24230.455002141
25545.76500099
25888.2300095672
21775.3199973631
26490.7099951428
24536.6399950408
21228.4999980531
25876.4849998815
22373.5199876983
24029.859990696
22131.749986492
24745.4549897559
18503.160000111
23937.9699909471
25232.720001101
24577.9600045974
21483.0400052913
21976.3949914081
30870.8199988536
25531.484993346
19433.184998347
22056.9799968363
28262.5549969848
24642.0400110045
27522.3799880687
24004.2449859689
24936.2900080855
22159.2249996918
20447.374996098
20407.484996696
22115.2399991474
26129.2999906759
25528.245003971
25628.2549956918
22435.904991199
26722.5249972506
22329.3199992157
25652.6099965808
23416.8749862991
26202.7249919735
26767.2849917598
26803.4450061433
20763.7299960623
26674.4550092306
23799.6699999847
21315.9899916956
21971.7899972324
28233.605000719
26685.3499876221
27507.5850139456
26193.5050029487
27145.9050016535
21581.8450058016
24996.6899920003
26366.2249975419
20311.1550142202
23400.5850089242
21827.0899992331
23278.5399956251
23146.8399918226
25808.7300077919
21600.3449910198
20124.3099963268
23430.4649937339
20985.5350000004
27164.7849989712
25403.2999940593
23806.3249926006
22237.6750159876
22161.6950076045
27321.4500007943
23297.5650045718
24944.264987132
27101.9499881094
24175.6749881943
21484.5599913518
25208.7400110155
24484.3350138275
22123.6849966162
24030.8299976999
25366.3550019015
25929.459994919
24629.3300031724
27762.1799843648
24372.7999998932
26674.2449913551
27472.6249990229
28867.9849995729
19595.9849994131
24352.6199901681
28702.4100081571
24730.3450079061
21425.2600048296
23350.4849930219
22348.3750185763
24303.9550062147
28925.3299946208
24947.7000075465
25185.3000025051
26431.0899995242
21602.6850071154
27830.1450075003
25914.2100002467
27307.3050010368
24643.769989343
24500.594999183
20562.045005944
22305.580001873
21384.9299910563
26569.0700025113
22766.9700023995
23245.2600102189
22657.9949938568
21787.0600101384
21254.0800037532
26287.6400035018
22812.8749975032
23535.3999903325
28810.4550025101
22618.3599998727
23786.7999904659
23469.115009408
25271.4099774184
22955.6199991185
23551.8150084127
23594.170003847
27985.4399921959
28756.7749915985
24638.104997637
23563.4400013231
26688.0000157545
23064.6749978634
25906.0850026485
27561.560004395
23689.089989632
25259.3850023779
33635.4900125419
21825.6549969506
24111.8949956615
33160.1150004482
25991.6699958178
22631.6250003702
22156.2949939081
25652.3850073647
25356.7600105666
32036.9250174692
26644.5349913018
21555.5900091723
26367.3650037965
23294.6500031981
23143.4549978672
26617.104999328
25228.8300023339
24613.7899986202
23553.7350153555
24330.9149900194
24544.4700046778
25521.785003949
27343.5400112192
25512.9849941903
29892.4850038874
21573.5449930157
21547.5400059612
28769.7500055475
33512.7899912411
32947.2799946226
23126.0649873894
24320.6399934846
18514.3499975619
21305.400005148
25562.5049916614
25122.6399970143
20419.8199855618
27344.59997605
29836.0699869578
23923.3150032047
20569.9950143778
25280.3050022898
19476.9199965194
26081.5700069682
23534.0050030056
18557.7550046758
21590.2750031858
25563.4350104776
23767.3499968131
24566.819991482
22362.4550184254
25136.1599947363
20660.8400016166
26599.9049943065
21301.2550019602
23962.9949948351
21838.3700095181
22524.5550029487
27987.4899979388
26146.5400080968
22045.5850071555
27160.1400077681
27560.9100136081
23421.4949970935
28766.0300024764
25070.8199905587
25539.3350128101
25042.6950145093
30086.6699962498
25291.6249908803
24964.8100046216
23045.1500048791
25364.825008926
25625.8950101731
20542.4349990375
27323.9400046575
18511.2649952397
26204.2399987435
21302.1499811322
30174.2000071662
23188.0499955374
23073.6499955195
20683.5849991318
23641.8649938479
26633.3749898475
24648.5399921739
25201.7599931359
26268.5249895307
28275.530002628
21737.690009384
29326.555004118
21765.4100002679
19451.3950031917
23712.3199840186
24989.0300066303
28949.2050068397
22191.1600204273
26402.4000058286
24074.5650035821
20863.7999927517
24549.2900015979
21371.5250024631
23832.0750001315
24287.9099999674
22529.3149981722
28032.2100039143
25201.9400039534
23183.9349934718
21780.6799939841
22990.9350074544
26297.7899882208
29388.0649923453
22424.5799993889
29336.1549908184
21662.9349925611
25089.0350128211
24093.9100029371
25435.6749902113
24470.5000026696
25782.5349976248
25999.294999938
24622.1750032955
22751.3799932096
23130.8249925252
22731.9400138415
24052.5199971646
22789.2400068567
25966.8250031199
19554.6400043946
21085.974987803
20968.58498412
26176.7849911489
25765.7649996117
20462.1200063918
21157.5800069752
20097.0099908011
24050.2399922009
26237.5999926596
26194.5449955108
23235.3599953493
24362.6899859548
27905.8499899763
20263.8750056652
27422.3749965257
20399.2200028831
27272.6300153942
26954.0549962861
23840.9249880076
28911.3150014482
17207.9950038944
20296.4400017008
26488.6450060321
21094.3799876921
25392.5749952662
24419.4099918056
23237.1999900509
23948.7899976012
20324.675011086
24391.4199988132
22418.6799899748
25353.8750045951
26326.8100015175
29512.7500014938
26096.6549937921
22081.2899906145
23558.989996503
24614.620003582
24571.9199953168
27566.7849835809
26457.169999468
25703.7299971194
28930.7549991581
28526.749998128
23087.4849901336
21258.2750050973
20098.6099941921
20155.7100024867
22204.8650069308
24909.5849941476
25616.5550003112
27326.6099925658
21597.8199958252
23343.7349917428
23242.9349966599
24327.4599873831
34490.9900127037
20411.6350069377
18342.849997961
23457.3399873659
27816.0099858211
20302.144995057
22081.7150007561
24813.6349978123
24090.4950012246
23358.0999924112
26115.9700049516
24759.834996379
28923.2850004531
23503.1449923129
26732.2249925464
25757.0200008467
24041.9849952559
24603.6049962086
28577.8799966514
22134.5149982196
24208.8700075828
22488.7450007782
19465.2999914109
24807.1949997782
22884.1899904002
25219.774986154
24450.7699880933
19172.3599952408
22216.154993657
29652.0600096465
19460.3600084564
22886.9999913992
23812.3800040919
24034.4599940549
26497.3000085601
19614.4399962437
24932.4400114282
22871.7650073348
27499.3749846867
21081.1149897283
22777.8549944209
29092.6399948578
24919.385005964
25095.960007078
22668.7850036127
21423.4149926519
22571.9600014156
25404.8050070296
29078.4049961159
27620.3400048029
24058.5500000513
27870.8350003147
26607.025000182
26531.6599910196
23806.4500069153
24639.9199952746
20806.0550026261
24624.639988217
24016.9049942315
26509.875004411
24485.7100067767
22602.755001456
23865.0449903723
21225.0399832423
21372.6999955364
24697.8850053558
24227.4200001592
27921.349998767
25655.7600095891
25100.0250210086
21715.3050109104
25344.0699955208
25676.1900133467
20368.7449909784
23327.4399940372
24095.6949910466
26163.2100107395
24171.564998386
26844.1099948008
22942.4800095147
23026.4000205508
27058.1449994895
28017.9499930397
31335.2500019437
20818.2250060649
18801.3900095976
18658.1400005184
24299.735012459
23343.4699939112
19789.1699988976
20725.0899896708
25789.4200116501
29505.6600161493
21410.7700003629
28391.4849937615
22175.2850054195
23822.2499981784
27940.8650034207
20650.8750165943
25232.5449982975
28854.6900073493
23326.4499856714
22212.0200042538
24789.3099921694
24559.0850048747
17481.3350088531
24905.8749949066
21781.9649979656
27937.3949935716
31234.7800038053
25975.1150015348
22721.0699941975
23566.9200054127
21913.9250061288
21229.1100044143
33438.8800080018
19234.9749942203
24361.2400142509
23125.8099942514
21745.9600003553
23189.8549949992
28736.0450106813
25688.6599916115
23856.9200073732
27383.6399949361
26152.3600138281
30293.9300192005
26068.4450039215
25749.51499795
27883.3949945453
26041.3499976543
22460.574994553
29957.9700088787
27232.1850078318
19907.3850021386
25262.4399903058
25517.2149987735
27516.0300309184
25846.9750045929
26910.2399945876
23737.769999627
27943.3750012168
21503.7100103493
28461.4899858467
28251.0599949342
22266.5500111383
22819.3049899405
21279.7000120379
24788.2299860242
23028.7700107626
23986.1750109863
24836.9449954145
20982.9449760439
26619.2700127383
25389.790006644
21003.1649950219
26798.8699995368
22145.6349945141
19654.7350141578
21927.7649902714
23099.2949935922
25017.4699971946
25528.8350290565
24220.4999860012
24414.9649833637
29642.5549845919
26860.2400066149
23332.4799904763
22804.8100125492
19816.5599932722
24710.6899966207
26776.0150073925
23701.1899822131
22835.595004915
22327.1599976382
19185.4450017735
25041.2250005121
27301.6799956206
27209.5699948676
25169.6500013927
19221.0699896645
18291.7600017772
19383.79499659
25752.0450050954
30418.7750048235
22024.594999608
24731.2799970607
25182.7350029573
21810.1050088089
22272.0449822125
22351.2599959763
24596.1100063489
25051.9649957445
29611.7250001747
20679.5499872188
18878.7050038381
31690.4349838594
22465.1350085873
27898.7450135602
26339.7449984241
23546.7700117254
25941.1049921969
23218.0599977894
30371.7650036698
20272.1900109539
22395.500007584
22113.1000038995
29619.9100245092
28116.2699930705
22322.4350058562
29186.8449932444
26952.5449951369
24832.0449914574
19372.5599954722
24360.9400005613
25368.1649975312
24784.1549993227
24071.4550018366
27373.8800143873
31762.934999589
24769.2199887708
16661.5999969337
22466.7750085066
28120.8249983951
23325.7200076814
26142.4450004303
24407.180001515
20596.0600037448
24117.2000148138
22941.7400023774
26535.2149960676
24330.5300062473
25416.9700087843
21882.8049965762
23205.5749988891
18604.2450128703
26287.0350071471
24766.245008109
23961.764995724
23689.0050008931
27261.884992653
20260.339999973
22445.014984249
19024.9599999485
27087.0099810141
19448.8999940685
28820.8349807332
24811.3800069732
23131.104998732
27685.639989953
23195.1300090021
19398.5649946477
23260.0399957458
26672.3750080302
26065.3050036938
30861.0799963514
20602.6950048495
23830.2700175515
23467.7749917422
21594.3050127423
29007.9299983056
22309.8349930323
20590.0799976661
27201.0099966805
23272.9999917252
19484.6100000544
24423.2700041148
17679.6200181302
21855.4149871462
22498.305010394
21009.8549975432
19257.0549991888
30828.4800086226
23431.6549958619
27244.3349960169
25100.2850064007
24676.1500139195
24333.0800170342
27861.2549993186
21246.9700116407
25739.2300050636
27368.2700098314
26003.0400060415
24094.2950058638
27886.995000096
22652.5300115225
23789.270005377
18692.9949877856
22506.7599937009
24629.365009402
27411.0949813796
29812.374999854
23733.4950005386
26522.72999246
24228.8150081811
21319.8900086433
24478.8300205134
20726.1700042882
23183.2100285066
23829.8049833057
28806.1699837237
24825.5150039901
25549.2300103907
25856.4649914292
25566.1050031018
20807.0199851887
22930.8399922855
24571.9200061858
23662.4050006012
26066.1050017783
23882.7900187756
28294.7849932052
24906.3750080755
25001.234986179
23053.0700018459
26317.7849949048
25079.9049996646
27111.9949931372
26068.8000080294
26288.0899989367
20999.4299904486
24192.9500054909
22406.9500121449
26154.2050013877
24766.875006455
21776.2899826907
20144.8750028359
20847.720003782
21032.9700130965
19592.4800052224
24629.0100082055
22633.6799972034
25891.1600014144
21339.4050083014
22146.0199940692
23401.88498724
26805.5249929572
22395.5500046564
19410.33500084
19641.0299906608
26001.4950008763
19078.4900153388
27179.1649846269
19451.4900029125
26757.5799817606
23289.3950155424
23821.1299915181
24829.9000035827
24741.7150102253
28071.3000036483
20407.6399993368
26260.3650156424
23512.1499910766
23892.4349959577
26306.2449933226
23827.495017003
17484.305015709
28675.0599871548
26900.1949991568
21750.3800192524
24499.4649924252
18472.8400156112
26200.665002123
24237.4199828615
30403.0399998702
26980.5400076159
23260.3450134795
23904.6699942756
29143.4349984855
25444.5550129304
26946.8099934419
23084.2550051974
22692.9599858369
22584.9700021944
24136.4599971942
23582.6250102191
23608.5649974004
19640.3549904656
24168.1749926691
24002.3300065167
21424.2099847288
26216.9900027976
21740.0050039859
22462.8399901362
25092.9950058892
23617.5799912033
24171.9399977885
21798.739991731
25442.6400003736
22132.8800020682
26043.4600070589
25918.9800043884
19909.7550004176
24056.7050031081
26856.0250066755
27039.6449956088
21764.5450006844
24341.8849970638
24006.2649891675
27164.7749896743
22024.994998822
25322.7850119646
26671.4100037581
22039.1100061475
24789.0999947716
24569.6899888492
25895.4500189833
23552.3749926221
28115.2199854571
20127.6800047683
25747.895009198
21650.1799827642
23373.1800042557
23680.1100018043
26516.0400007158
22157.7099912632
23548.0700062676
21806.8399804628
29351.4600122168
27945.7499974662
27036.2549980958
23188.8199909496
22123.280008437
22146.4799836036
24843.3499813306
24983.4250008143
19960.2850045292
22400.0100012306
24430.7199994454
25649.58999437
23336.384997313
23732.1299874657
25008.5199973831
23455.3300031116
26652.7599887787
23547.5149980818
26474.0549992196
23396.5599991807
25352.2000059127
18881.9749974935
24968.8149960153
25257.9750052206
23770.6099924793
28640.9100106428
23009.2800035876
23165.3300122057
25778.9300022994
18874.3350027171
21044.8050104154
22764.6750062736
25381.5200126544
22415.5749960785
22687.9600030233
24071.2599959731
24132.7900074523
23584.8249985673
23583.4100114233
25472.7199868671
18048.0099965949
25845.8150047407
18297.0200013735
23183.410010837
19830.6050053174
21926.8550019595
23760.8999939971
23927.9500048938
29679.6300089415
25377.5550170137
23433.2900204216
26707.8249906007
23153.8499907963
33075.2650042176
28246.4800065395
21821.3050029019
25333.725006143
24024.7550005061
29118.3350093277
28938.4950058174
19166.0950080322
25555.594987506
25838.1699842339
24055.3199960799
24224.3549798727
19908.8049877752
25753.1900051342
23713.3199858839
24927.3150029281
26334.6650038823
31394.3449893179
26167.6849903017
29866.6600145416
26808.7049966698
32909.8100091768
23349.2899953944
28080.920012073
25079.2850058214
20105.5100052655
25009.8050071233
31322.2049873499
24957.8500083829
30687.9850102514
28452.5100008124
25865.8149913007
27426.9649876719
24456.7900121461
20860.4400064249
24343.060004479
26448.4649923304
27420.0650025373
23513.9899945019
20356.3000002942
20072.8649759004
24185.4350018611
23007.140013868
22274.4749839318
23424.2149863197
19217.2100005317
23972.3100062208
24952.7000063937
29311.4800052494
27735.0050202766
25418.834991958
26417.2800198477
23928.0000028477
22249.2100079103
20937.2949998342
23327.5050024777
23264.7950069918
22763.5500030181
28346.3299962059
25935.9200011976
24398.9349839245
21870.9850004875
19032.8499949579
29021.0849938513
24771.9450059171
23857.8399958578
26797.345000598
24308.9100046279
26910.4000067522
27445.4450096486
25949.7349937118
24616.8150073023
29111.7699843235
26172.5549976099
29120.0200071925
19459.2749960448
24096.5550088362
23129.5850110694
22677.0550098359
19540.2400053707
25815.1200000324
24583.2099930712
24955.3599977006
26223.0750006682
18780.7300065737
24060.5850135293
20711.634998587
23507.9299986935
29431.3800061869
24402.9399973637
19504.3750000361
24683.6049737129
21659.9799982654
25012.1300136481
27077.7550098407
24837.1349936999
24052.4349880739
22577.5199915555
20079.1950109187
27789.4249956106
28002.5950086492
27427.9499922388
25639.6700148359
23819.0850023719
19879.185006954
23128.6449947124
23508.2049915463
24588.1849929497
26973.4700222353
22887.5700086835
26335.5400090157
23883.7849921411
23874.1600058472
28725.5050076046
24521.0349994848
24769.2100101043
26289.3000112809
18695.7050164472
22960.6049929601
25234.8149931133
26168.9549841657
22297.3449992398
22832.7149846132
22256.5500170924
26659.8199853876
25553.4700024524
27406.734998052
25330.9549835939
25843.6300048493
26109.4849892864
23864.2399988433
28198.1400005487
23896.1650002282
25214.150007598
30435.6849827155
20841.8750155782
21819.9299985687
23389.9399856221
24277.8799835518
23422.449998989
26277.2749999464
24404.5250158481
23143.8299977775
25725.6300088336
29431.5249938363
19234.7399990789
22068.5950135295
24799.2099918802
28420.139989733
28546.5000089048
22395.234991262
25823.7749986525
26069.1200026332
23991.6099958506
24673.7500051148
34058.4099936176
28360.0900046825
23215.5400011393
24240.815000209
25555.4799795704
22946.2049979297
21837.8599919023
28466.9999929233
18531.9500063993
30102.2250019175
22399.2899963043
24753.030020524
22594.7950001461
20143.6300066542
21953.8200043776
25108.274991747
24680.7100117606
28229.9350004141
24494.8900127024
26458.9249970755
20047.2449935935
21492.08001126
21190.1500181304
25776.545000548
22682.4150133198
22570.7900181583
22092.2750133148
29655.1050002355
30440.7950043096
27839.6250077654
23812.3649788483
22082.150008172
24947.5099935613
23666.3250061311
26052.3100041726
22517.4350019697
25090.1399896495
24219.5749885105
23993.3100015644
28855.0550060396
21827.175001187
25657.4350082336
20803.8499972671
25155.0600094909
22325.6700036181
20195.0549842198
27274.2950107915
26296.15000722
30497.7500110107
25305.9699990022
22347.1050071232
24594.1150137954
22688.9699948638
24228.8749987354
22966.4099991657
21880.1899932092
24527.6549957581
31078.2249925442
30208.0900112977
24349.6849941676
21465.6200114749
22420.3650195133
23704.0800013756
27124.3200130843
20970.5350036484
21102.2449910745
23808.6299982496
27765.2650004326
21107.4299969497
26137.8349988146
21110.470011773
26281.720010048
23585.3950078937
29235.4749934678
28340.4050019637
22311.1449904492
27584.4300049939
20154.7549792388
24127.8850178209
27043.5849993159
25737.1999940057
23110.834996052
26295.840000245
25990.7950043194
21864.7399988717
22930.4499964323
27871.2900172399
24003.8800029936
22584.669972942
27347.2549970559
27542.0149978943
24865.3350188439
29463.1600103053
23842.1649979721
22435.404995773
23432.0899957854
25462.8200121881
22760.054997329
19773.3450136581
23274.7999822415
23703.9300066307
18553.4900043634
24674.4800039893
25949.3899961097
22183.349991302
24463.2400022928
23480.5199824523
30935.3000101298
22420.9499972925
23993.9049979167
23336.5849969079
23524.9099820338
22715.0199962689
23863.9999954868
26641.9199986896
29176.9750058504
26005.7199958912
20826.1349974892
27848.5499978389
22034.3549867186
26162.4499984388
27728.6099942971
26507.7300002445
23903.3900055897
20140.9649974341
21621.2400061243
24316.179992323
22057.7800004859
21340.9099913386
21421.984995652
23438.6750030083
22151.6400045045
20990.9499979885
27691.305020279
28689.5349988965
23954.8349913927
28965.6049916109
24180.7750007933
27063.7699898915
21226.5499988506
22133.4750072421
25288.9749972982
26317.8850201403
23948.5249983834
26373.6750065773
21144.6199986902
23899.2100004113
23207.5550076892
25917.5350047353
26081.2049933788
19974.0800075287
26446.5399955437
29171.4799838472
24499.2350116551
23435.8399817054
27884.5050039552
21170.9449837215
25650.4600019002
23895.9749973621
30903.640018173
21478.0750010032
21687.549994336
24078.4100091374
22517.4699977795
23240.810000862
28475.6199851884
21496.8399984776
28828.0649874134
26733.1550045757
21572.4749931521
28871.1300136559
30312.1850216934
24424.5100110974
27294.589998035
23137.7800030203
25539.0850027739
25458.2299951594
25512.5500037232
27396.5699939638
23409.6349932034
30385.3449941245
24141.8699948636
21533.8300033496
26253.2049994511
24277.2300073509
22384.4999944791
19109.5949975268
24432.8850057813
21904.37499979
25237.8900041287
28835.1100009787
23575.1299952753
24280.6650011134
21543.7349843582
18454.1549963101
18539.5499981069
25670.9499972071
21869.8649949798
28682.1350106943
23265.9799875493
24011.3549981751
24942.5200106364
24688.650013207
27277.4750072868
23920.5149848603
19451.2400061048
22448.9949908508
25910.399998819
23605.8799930895
20639.9050147266
26777.2699968388
25490.1250095797
23995.1099988777
22962.225007311
25464.02999942
30270.7350018662
23688.880004429
22611.1099949111
22438.6899896022
24855.6350074076
24147.135006618
24680.1549997577
27557.4899951649
27991.2949822745
26389.7749940373
21515.254992988
27143.8750034938
25441.8900094794
27602.4650104691
25812.9850080697
23191.5549979187
24791.1899941712
22664.9150012149
25167.4050003928
23396.514990845
26398.1449707495
24710.920012923
27347.9100025292
25409.3249975359
20753.9350013114
22867.000002939
25104.2100024316
23979.1949985458
27130.2549898147
21757.659996975
23915.8849826287
18937.7950027195
22182.765007476
28904.0650083299
22669.5900142797
20963.1050043869
25854.215002633
20159.4350138248
19636.025003276
18743.0099922353
21913.174998358
23978.4850071317
27011.0150071695
29638.0099942177
22710.8949997823
20085.3750075902
27221.4950116492
25773.2249891229
23496.6099988709
29016.8049892019
23285.0500100279
23166.6450057165
23394.7249997962
24799.8550026338
22865.4850030483
24416.8999999748
23763.0299932966
24863.4250029344
20673.3700028327
24629.8149801521
24448.0299976342
23173.5549925943
22188.0550026061
25945.3750085689
21747.0550053739
24245.0849895129
28529.5400103931
26113.4100012915
23266.8099992264
18650.9300139768
30494.1850107458
27482.4500116305
25633.0849987081
25137.6150252949
23591.774995551
23605.5850088521
23094.1650035345
25897.5799911425
23279.5950042269
22785.0749802475
22730.8949983744
28642.2099906288
24920.6549992296
26843.2949986458
21356.369998313
21496.8000182789
24775.7450006509
24745.4800035645
20437.41500653
25462.4449962447
26789.5499799196
22275.5300005119
27897.2950008023
23788.3349960432
26354.6949794732
28320.1299933475
26321.8100045138
24493.6550257618
24440.4100009631
26032.3349845
23978.1999952468
29166.5799930748
20636.2849952814
20274.3199980427
20282.7150023102
21777.9250120667
22751.614987716
26125.0049985279
27084.9899969902
23489.5199965679
22777.5400021295
21244.7350147394
26173.4899980999
28559.8249903522
25792.6699948915
25563.4549886454
22607.2399983007
27738.8899925658
26327.4899966471
28450.1849997155
23262.0650090306
20634.1549900719
24557.6149974293
23727.6900083683
20381.9300002899
23616.4600020014
24219.4700123235
23285.1649946745
24571.3350101141
24649.5900027887
22644.2499979601
25769.7350041387
22533.9550055841
27526.5850031152
23311.4550014697
23145.585006017
29621.7000120254
21096.964993292
21045.7050171322
18516.7599979054
20241.9199812294
20729.9699955182
23775.3499988148
24001.354999397
22540.9850089941
23498.4999858877
23781.3200028961
26940.1550115561
21443.9550092064
23611.4949988066
20950.0099950267
25812.9799891266
27583.1049962477
20456.2599867955
23129.1899930665
25470.7450022493
23312.8549959699
24971.0650013728
25291.0600160885
20991.2349969239
24109.9550049142
28920.4350029361
20342.3800087385
21961.2200183859
22454.3449831335
20614.7100022822
26388.2399953039
28757.2250085041
32127.1400220114
27696.2250083159
19605.4500028387
22077.8349964427
23537.8749989854
27414.2149945046
27289.0349958145
21040.4999747318
26297.370003971
19509.0900095293
23713.5899906382
23289.590009056
24703.6749998823
24109.8450043639
19706.8150037348
23083.6600071483
27100.4800146758
25063.7250017589
21682.2400038523
23178.3200095781
24734.1849888826
20622.7749894545
28641.7099999669
28097.5049900073
22238.490009944
23527.3700101271
23875.7750071043
24462.6999901807
27612.3699994616
25795.0450024049
25336.3300043102
26218.1249941388
22094.5000063414
22201.2800106145
27311.7599912186
25289.2800086635
19190.8899836461
24091.7649926757
25490.0300000152
23213.4000039913
26366.555006797
24184.0350042281
24677.9300037764
26492.434976112
23948.4050023931
28689.6299918755
26759.6749875261
26163.8949969686
21753.4050068196
23731.405004618
24163.939996195
22343.2000062689
23902.8049989929
24984.645018897
27887.7199840633
28608.0099869022
18728.804996249
22767.5699967188
29785.2650091089
17463.2699960982
22219.7749988143
23344.4349981942
25769.3899894261
23627.9500092418
27002.1700003731
22270.5149937567
25590.8500064593
25742.1449975744
23273.7300007744
24657.130011728
21034.975010626
19339.2699974095
20650.5250032721
20840.0699950744
25586.9049925285
26229.2950017957
24694.3649902557
20356.5350027699
17758.0750095756
23712.1049852505
27337.6349866618
22634.2850017534
29091.2050125382
23794.1600000686
22235.590001388
27136.2600102731
26460.5699995944
21696.6549995791
23018.2749929412
29396.4349954906
26763.6350007652
22742.8399873512
25210.5799972749
27442.5700019801
24416.1299923153
30717.3750039004
22032.2850083054
17431.7250088109
29020.0250117661
24341.4849931984
21289.7200063386
28213.5850022177
22702.7199994391
21077.9150078306
21957.7499993014
24185.5949995031
31792.5749967505
26710.9600034193
24072.3750078354
26968.3949924473
20260.7249942306
20531.8000044799
27649.6500137125
23602.0199813573
28543.4800125525
20689.4899956579
20059.7049923236
23605.7899941156
24956.4150169281
20727.3400069236
28927.1799898139
21211.0999934156
22093.6749918023
23936.2350053415
24303.1099986637
20919.0249999287
21573.2049936899
25159.7600029643
20561.2750054321
17303.5249973934
22631.3999916883
23610.5050047035
23604.4700090239
25063.5550055224
28762.9249930251
26572.6250056224
25259.4599887317
19003.1849932339
26838.265017098
25793.9649810547
27115.1899977467
25767.3349910661
25527.6349763316
21859.3100070537
22393.509998756
21942.0099882692
24591.0150067978
28275.4400054906
24032.5000009416
27852.8599939058
22592.6849995372
31812.2850063445
24209.9000014174
23215.6950201683
20904.8349918243
21555.1599974497
25367.2649964176
29865.9299914441
27758.2850086926
25543.3599907374
22829.954999832
18322.2399987197
25754.5700044681
25341.0849896441
19980.4349986296
23459.2749988021
27201.6000006185
25895.0349942621
19395.9249994894
23974.2550004306
23141.6049978324
24980.8199976878
22410.4400053332
24360.8499983712
23329.4250003988
22491.6400045236
22548.3449952902
21562.0150002665
27037.8250010256
26607.7900203539
24820.2700063231
21953.9349908833
29159.9449950978
21588.2800075506
20225.5600105619
25271.5100010716
23330.8699911637
22831.4949880522
28310.5099947319
22259.0349896427
23087.3400000026
24904.989982764
22885.9450102617
22470.2949820894
24032.8949957482
27202.2949885083
23755.4600054814
23571.3399987963
21905.8650016254
26004.5149994604
23991.9650077693
23255.1700003766
23871.9199997558
27067.1399913804
24030.3549871282
24226.179997841
22274.2199984116
23553.074987882
30051.5399879073
25921.7349833846
26523.7050061848
25408.5650022884
25697.7350067666
26006.4749938259
21152.9349961543
18144.5099967867
30188.4050138195
29122.564998914
21813.14499324
26099.3050064687
25257.9449960383
22474.9249930929
30530.4700021804
21023.1749925604
22407.7050053147
26510.614989375
20933.7699801768
27138.6799990731
29102.3350182966
17062.4950067958
21174.4949908458
26724.4400024444
25333.1749890789
23204.1350150527
23889.9799970742
25834.0049995354
23244.3749940835
25024.3249978963
24322.2600005533
26351.0150074803
22998.8549997655
23140.0300022593
24330.0249896129
23555.0450033838
30868.6299969385
20400.4700294835
21433.785001356
22494.6750044151
26156.8599960626
28014.5750011634
28100.5099953741
26139.5600162344
25084.4949978436
26073.2150070281
25292.7300089923
22073.0049893816
21471.1649995961
26054.1399909547
23037.5799932823
28231.2999980706
24595.034992602
22052.2249930098
25997.7550014327
26488.4950009419
22359.6349873682
23720.2850117818
24707.985007792
21286.8550022468
27445.9600044003
21732.8349991271
23894.5850142022
20898.6850082674
20851.4150001663
23651.2499993504
23778.715005076
22370.9249954426
27797.2500099312
22075.1850011884
25096.1849986599
19395.8899933905
22123.5100052322
19790.644998299
22920.1050135177
25631.9149833252
28434.2799936465
23445.6100103934
25541.3950120423
22700.8050067334
22942.0199786823
28373.2399956491
25993.9350025277
29005.4450186702
26493.3999968579
23932.2400214653
21739.0500041845
22048.1299877481
23915.3899694625
26792.5349954739
26246.7999843489
21663.1150074237
23990.6850019891
23368.5900008432
18283.369987485
26225.2149993693
20532.9699914553
23776.1299901148
28216.0899970166
26525.9650047179
27348.4950047556
27019.7149912626
25760.0650166066
23198.479989111
24414.3500127859
19681.7499939163
27670.5149869751
21032.3449977328
24435.0950100517
26619.4749926167
25611.4900038622
22631.4050122462
24871.5800042499
25292.5549817295
25111.740000004
22212.5949965557
21058.3399968099
21583.6399963768
28403.3600008532
26067.0849958285
18538.3799980138
24309.8599952534
20879.620012999
25679.3900104395
23907.9000060062
24202.3199945665
26201.0149909913
26623.364988094
18469.9249899703
27349.1700067059
21814.1149932489
25348.7300081293
23053.7900012587
25574.2400042549
29143.7400003467
28580.9199969545
27711.7299946913
23043.3950170735
24370.8699996317
24863.425008525
24409.9200020396
31070.1400202459
19756.970004502
23984.8350009281
29016.029989436
28899.0749876807
26089.4699915072
26151.8499991302
22134.3350045579
24957.870000178
24781.4950019172
22542.6900012991
30928.2300083712
19314.4949926407
23114.8499960907
19051.5800043689
29094.7649936703
23157.5300109934
25717.860005934
21172.2750044039
24108.2900037528
24151.8650021122
28500.6949968208
29703.5349922453
28801.8850073591
24120.9649953099
27943.7249894452
24337.1649891479
21308.9650042003
21591.2800079926
22670.6599944285
26033.0950169479
25892.9900012029
21917.6900103466
24185.7900027948
23560.479992006
25145.8049993631
27224.4399829933
20138.5100065299
21031.7200140878
22184.4250027044
27690.0299967502
23671.3050015698
24172.9549989895
23419.9799989099
24162.9649959356
21424.5850063307
27285.5799978551
23103.8250014686
23749.1249973308
20928.47999762
23823.8249997594
25316.0849978477
23558.0600036361
24080.4449920611
21173.8350006393
23892.6599909434
23856.4450203726
27933.6200085909
24650.9800013728
26826.5850006895
29124.1699984348
20313.9549899628
22768.5999945077
26001.5699901513
19713.1150064754
24389.9449987377
23112.4300181477
26466.9550027468
25060.1350064883
22229.0600100949
23048.7300035425
24494.3349858914
28920.9200036319
19938.3650066936
20564.7350010774
25525.5099857524
23094.7899977703
22195.0499989022
22370.8400031845
26795.1599892809
21339.0850084121
24388.115002576
18982.7950006633
27707.8100060285
26018.6349876208
21737.774989635
26180.6150000765
27696.35499322
26756.7949967565
21607.6999957867
21366.8950153252
22943.1249964479
23155.1399938974
28996.3799951036
25105.1300198655
23824.7849939737
23659.5900064994
25028.5149983463
25726.0949846875
30555.7550040828
24109.9099915083
22699.8049971566
27317.9749959311
22834.6449923535
23559.8100039394
17782.9149975773
25750.8249892205
26086.3550059278
17250.3299992671
24503.825018416
24159.9250050212
20784.8249953198
23843.5649843758
21167.7600041207
20160.7499992484
28654.6399950339
23526.3000130301
21943.7749936251
25393.6150017001
20654.4350096901
28951.3250096021
24084.1449844047
20535.1000030595
26627.189990954
29865.390011555
25600.4399914453
26735.2200011266
24107.7649967482
27657.7849906459
22526.8900133246
28337.6699783083
21445.1350025351
27396.3300155779
24391.7749979354
21591.1799923852
26861.7900000266
24881.319990179
19345.1200096619
28384.1349998377
21570.6099935663
26176.8300018406
27151.5249983342
21044.294996187
28689.6950137359
25388.8850020696
26423.5749926678
19744.8100063331
22006.8300035396
21930.169998362
21234.3600016651
27470.420008613
25929.9850095589
23167.6399915712
22080.6149990615
20866.175008731
28707.2949953243
23233.1900018551
25517.4700030602
19511.8749986445
23765.8100057459
23702.305001101
28215.2750061204
22388.9499858264
25362.2899990049
23227.3350022003
22840.4999924821
24021.0050111376
22159.5249878804
24659.5900009146
25915.484988804
25695.2449925106
27209.8650062305
19473.07999819
28410.3299964707
23949.1149956851
30543.1599889181
21866.4350040043
29461.2600082299
21928.6899897521
22975.1099993316
26373.1049900762
25288.6299775504
19746.9249836578
25687.0049910814
24841.4099929482
28407.1949950722
24676.8849874062
25922.7050058451
22796.5100135969
28229.3850001767
25288.749994792
23457.2400069914
21197.349997048
22431.1850093065
21625.5499855622
25331.0749888467
23747.315007614
28168.87498845
22014.0500064814
23962.6849968135
20419.1450026217
22294.2999993335
24951.3949986896
22503.7950071832
32151.9200159179
25302.7299946029
27663.1050097197
22141.9750004094
25226.4350049472
22272.1650036559
27061.680002145
21762.9649924238
24873.820003706
31313.4049980459
26109.8999910145
29353.229982256
29405.6399892786
25363.5849753185
24498.8350000116
21787.7250020825
27288.8950010002
22741.9249996985
21465.3949959741
22956.7399995523
25803.969989256
29197.8649895736
26347.9649985151
25679.5399954389
27022.6299845122
26562.1249996426
25550.569982306
31266.0699951792
23084.775011218
20228.714997736
25307.589999679
29116.8699994295
24498.7549947272
28615.5750002144
18240.2299822336
25749.5900014793
24012.0299953371
22044.984984152
24629.1600000951
19996.3650052948
27562.84999466
21656.5249915853
18738.7549957556
34260.6250063578
25544.2699973098
24147.6650019188
22693.7950068116
22971.0900019084
26410.5249927751
24856.4099868736
21686.0599932545
20687.7050167408
26669.7350121485
23254.8800025941
23410.9249969535
25416.3600001824
28586.5149963961
29165.3199992044
24607.8499977398
24264.0000009433
26387.385018548
22178.5549971135
23062.9499905855
29160.5399959362
24068.3599869148
30216.4500027681
24592.7649907479
22448.3450052186
26561.3299959538
21903.9150148011
21598.6099995291
24506.1049943231
28477.1249989462
22119.594992502
30005.345001196
27111.7200057479
25691.8350105728
25074.2149985218
23798.8750019544
27460.3699922022
22696.4199967943
28635.9150171368
29939.0000010971
29472.6049998878
21895.3250100621
23316.0999863784
27635.6250172961
25636.5099888801
20692.8900063094
28388.9100001105
25648.6399896578
18977.9300077172
22853.9150079205
22984.0049892681
23597.82000374
24331.4600067767
25038.9799971291
28265.8550052808
22226.4400042128
24940.344994643
24575.3699859156
23773.7449914574
22857.7349965434
20848.5150085027
20250.0750124997
27181.799998797
23499.6650055444
28522.2199979598
21971.5449991834
23530.7550130496
25778.2150161247
19696.8300060329
26933.1099936235
25049.415010073
21977.7600077898
24152.3900218236
21131.0050023827
18661.160001259
19500.3450059243
26592.4899942561
19108.0550121702
23553.3050019387
25240.1800056236
22078.035004044
26854.2499925722
30170.2600031118
22931.8799980525
25491.5650053956
21344.7499940951
29055.8949958836
26735.9699922511
29441.7099937943
26546.1149862371
24977.0499956764
25683.7100045609
25150.1399905696
24431.2200004709
19389.6599954507
22218.2100043362
22012.0950037017
26766.925003292
27535.4050045562
25557.930015854
21394.6499987396
26438.0450101013
29725.2600086748
29206.4350018885
20462.1300065445
28144.7199829247
22264.2199908652
20929.2399856844
23415.3849866544
25281.405002824
24368.4800017596
24139.3000005565
25490.3450087002
26527.9550020797
25943.2149936105
26768.2149836635
24633.6700026834
20484.2249960722
25446.2699917899
21268.1500038579
26371.0349953736
20063.9499779415
23765.4549934792
22102.5999914706
20833.6799899682
23117.6499950797
23345.430004878
25140.6900009383
22457.6850030869
21936.0900067491
21874.8050053605
23523.1249991055
26971.2700002138
23265.1200071303
26362.4449983793
22216.1999938802
19619.8000051586
32191.1799926941
22233.1350022428
24742.5450065745
23924.6999956609
27381.6699918222
22097.9149993061
19962.7099892395
26933.3749898653
19978.5300118828
27330.1249910664
25179.31501157
23215.3900030865
24914.73499565
26713.1150177107
21855.9499984294
23334.1850100351
27738.3450127142
24079.4650021647
29258.4500021702
20885.3400076248
22319.3449952472
21700.3150103281
23511.5199881808
27622.0400013496
30535.6449900925
24078.7949736984
17565.2299997667
18521.0950157177
28053.8949768269
22945.1700032747
23909.0849857274
24611.2450157102
21079.6849993074
23492.6399990446
21625.7749986489
21316.9100085863
22947.9449926391
26792.9100003478
23936.94999904
26513.2000014209
26122.499985748
25255.0049997617
22246.6449991353
25118.4999985918
24312.8199970304
33088.8699899836
23398.1399955924
22778.9000000698
25732.574990995
27807.815005551
22541.3850083151
23698.7000147388
20579.8250067396
20547.1550049598
21108.2550108435
21567.5900117611
21895.2200103683
23130.6550108539
22076.1149950933
22027.1799978789
23616.495004173
25595.9699938735
23507.6200043538
24296.0549857771
26964.5599936544
25678.954996712
21671.5449983799
23096.4600043138
21746.3350122104
26337.2950007511
26144.7550116552
24501.0450185763
24919.0250187112
21426.5200063727
21175.5850033215
23953.2849838026
28448.8750016894
23947.3449918237
26060.9949761722
28422.2800007762
22767.7850121912
24260.8700179558
26481.5699984427
23080.4549848018
20519.5150090328
26196.9700009063
23707.3300081902
26222.1250097351
26882.3399967938
24469.5250085038
27456.8150069388
18351.5900009992
26392.6299937507
27966.6550064267
21666.9800057339
25390.3950087354
23917.7200016235
28241.1350001536
24884.8149944018
21350.7299965746
21721.3599977084
24954.7200121289
20205.314998055
26132.6149885636
29848.5699943698
27720.359996689
24464.4550029484
28387.5050151951
22976.8049949098
24730.5099914656
22438.8849848628
20090.9249889944
25225.1050029891
19060.2799898569
24525.1199923487
23671.695001053
17205.6450022096
29760.7700094692
24766.3700064598
23230.285004296
24181.1850032813
21459.9399988113
28049.8000096935
21252.9200068321
26998.4499934188
30491.2849956106
24892.4550051829
26930.8350021681
24851.5450063753
28980.5399990635
21051.739998519
17358.589993461
22718.0199957907
20554.7350045436
25589.869993825
24003.8800061194
24885.3049948195
24089.3950036063
22116.1300051003
24987.1849902142
24032.2949860019
20302.9600017422
21167.6849883194
24083.5399916531
23963.6700054767
24644.9899921981
27213.8450170062
21490.9500156157
27274.8450015145
26010.9249997248
27589.8549873861
23131.1000001878
20753.6950168697
22276.5300109002
22393.1199926593
24637.6150147476
20910.3999936305
28360.0999928169
28682.0299886907
23876.4950083476
24351.7350008308
27484.9799897452
21018.4749977445
23082.8199976087
17854.8800075382
19645.8450086861
24785.5550107928
23556.2700060148
23371.709995601
21614.9499967988
24906.5650080785
22911.5950081679
26321.7349923605
23785.599996959
19894.5149885742
25329.2150061298
25887.7900151917
26176.3399992245
24698.2649976674
21510.1600021315
26520.8550036479
28383.5700024827
25142.5399980916
26098.1899947363
24100.0199999504
23940.1499992805
23195.8900003936
29324.049988562
25537.2900025663
26649.0650006696
21794.5050056302
22285.6099929283
27577.6449917571
27293.7050045114
24460.475002287
21201.1399900198
28007.1300017956
25685.4750134945
20381.1199943032
21058.5750032807
29027.8850036943
26747.275000982
25683.8049971079
28819.735023089
28894.5249793204
25736.9949941663
28570.494991825
19386.4349919623
24260.8200001085
25533.5750009553
28709.8299902007
25439.549998673
24300.6050055863
28100.8850139114
26644.4899953259
19427.6049994745
26638.7749931645
24114.8000010587
21804.114998534
27777.155009985
22142.539994103
25279.1400031559
28973.8399923599
30315.280014344
24495.2749982073
22098.6849922049
25133.0000012681
23485.2749964884
20542.0499934633
23532.6049881141
21946.9400027485
26148.320005695
25383.4900069665
22256.3349999283
26911.7899835024
24438.9000062264
27784.7400043351
27076.4050020257
25661.7499904642
24747.7450013207
23867.2850063347
22638.470002254
26161.1849966006
28810.3949965314
22305.2400162942
25424.6299966825
23767.7150146379
23512.4499861691
24400.6300032815
28533.5799894088
21864.4100094545
20712.3300168742
24653.8499987442
24350.9849924276
23337.9650002277
26094.7100129623
17523.3899971093
19048.3400099305
28832.5500099117
20957.7000010251
24486.7650039354
24732.6449836118
25965.3049971574
22735.4099990884
24377.8350072871
23553.4200024168
18058.0600093876
27893.7399874628
22227.6899999897
23307.2150042492
25495.345008818
27005.7649925613
28162.3600029355
24807.6400041291
20258.3700027913
24251.5850004026
25828.1649952461
27705.675004407
21587.4449961146
28221.1900056197
21355.4699990647
23099.1800151984
26387.7900036653
27057.135032383
26257.184998296
30293.2900037489
23794.5799827832
23740.1649943511
22839.6450108818
21998.9949953705
25563.7550176005
25853.9199861604
22333.2200068571
24921.6949977316
19328.4700069513
25021.5750014578
22202.3450104482
20542.6750027535
26727.2349869136
21367.6049950838
25184.0249941579
24756.4799935366
26157.5500117419
28419.6149921066
18399.5850023816
21410.675001747
18368.3549890986
21479.2949999096
22509.9600014675
24722.7250036148
22889.8550129654
30285.7399911145
19228.4750072336
22621.9849799301
25448.6699982476
22498.9050115354
23343.5149990284
28909.9700004056
26980.3649935592
24766.9199875579
21172.28999976
29000.5300053661
24258.5800013659
25397.9000118927
29100.8950067749
25633.5199875939
22580.7550087027
23894.6099884482
20820.114992146
19545.7000041115
25185.8649888467
20004.1249921009
25273.2500065306
21960.0949950517
21526.4900034032
28311.5549995606
25950.4750107815
24104.1300053251
22294.2000064906
24365.9100003259
26237.9349927766
20720.4549934351
26261.4900018809
27550.6149887815
27945.9649869446
21851.3550148522
21606.6899999618
21016.3449939513
27365.4149993182
21746.6099864254
21838.874991614
25343.5600032152
25979.6399983992
29181.6999926097
27325.3349963656
22222.8499945193
23020.1800076468
24888.8350184569
24193.4099989021
22350.7099931347
25683.5199932025
26856.5800046035
23996.2250046388
21269.1350011336
22141.0149978247
25590.8599927241
20868.2149928917
31555.7900095496
25445.1099973833
26146.0099924575
21706.1549970079
20117.1399928894
20821.5899990099
24622.3500154351
27022.3550069308
25579.579999557
29109.0699856307
19742.5049913614
24530.1700112605
21211.1150098315
23554.0100034392
24317.7150148246
22634.3699983776
24223.6049973191
24177.6749947756
28605.5599979605
19828.6100081634
22926.1299907119
25055.0799920469
25774.8600113194
19497.2950129323
30415.4750037366
22004.5899906219
24790.9649946731
23442.474994725
26145.4999890666
23987.9750081835
26735.0799885126
23264.5449954049
24522.629992567
27291.8499955521
25340.6500012393
22582.2299873838
25287.1749989674
22280.7749888111
27128.0800129193
20065.7350025952
27898.4000062994
28890.9049955267
25385.0449937438
25904.0500008464
20180.1249917613
21665.7950139887
25930.1049819473
28284.4550058036
26275.6700048596
29001.4050257555
30942.3249893584
26443.5150153402
23305.0750067178
23008.1700100137
21572.3849916582
24930.2600080154
24474.6149918856
21544.7749931426
18960.6699994684
23681.5299979383
21070.5250014823
22022.7600136966
21018.3350050084
20961.4750001016
22440.0200020819
25680.7950050382
25459.4400052534
20305.7699824825
20820.4199998325
30162.3400059972
22532.5350193707
22156.4299983849
20736.3649958558
24058.8600209808
22625.6249992348
27565.1000056671
32280.3499940055
28134.6149945045
21233.7699989035
24606.5300079505
23604.5650054518
20690.4299997529
21746.0499923638
27345.3350042049
23280.4649996161
26744.215012901
23706.9900059616
24622.3599958681
21432.6649913552
22693.894994671
21712.0499932995
26629.1899767537
27526.2400007083
22596.5700123161
22401.8099905495
23858.9450009934
25887.974995606
28172.4199976303
22798.3699960871
21196.4100153004
27465.2150048739
26091.7750094596
22819.5750118527
25076.2749959847
22640.0800039101
25784.5350014479
23966.0199982973
23300.7349970767
22685.1250084552
21341.4999998859
28719.8800027401
31859.1499897076
19076.4199820801
25329.7249976587
25322.195002642
26153.1799863208
23024.9799937319
23853.9800050277
23125.2649916543
25997.3700013106
26293.5300067444
25865.4100089038
22487.9300034377
22509.9899949681
25073.9650130193
17984.2500002281
22368.9599888474
28124.4349976614
26914.2700002833
31227.2649996604
21948.0300156176
21306.7350082076
24884.9150068735
24439.0750008125
29211.5349867012
20270.7300094292
22934.9499959499
26433.8799945014
28544.7599899545
24763.7600190685
26930.1750001425
27241.0149945809
23684.7199896853
22777.0549910672
24752.5150105556
24685.1500076153
19771.3900093245
23852.5850015898
21200.2050024936
22583.2449971065
23673.234994235
26874.6399939554
24349.7950058529
21669.3999974006
23667.2749966416
24621.7250034283
26978.3199925441
20538.8699893672
22788.3200055561
27035.6150040273
23820.8200052865
19037.8999974348
19913.365008529
23046.3399989735
22360.4650021113
25884.6550193235
28351.2700113459
19044.9250035189
20203.8049983543
28302.0949972651
25956.075006679
21525.0900123571
25661.1399988157
24773.0599966678
28822.8250019066
26589.7300042887
18499.3800151664
21772.2150105317
21603.6699947002
23267.8750041426
20685.0199870615
25771.1549955909
22016.7899965914
25071.0850009646
21555.535006267
21417.7199925447
23362.7699999784
21307.8399992234
22134.8699886068
24327.3950035019
25541.1349925608
27267.3250032586
26319.3300050171
23286.2499939464
19225.0000082441
31161.7050020215
21084.1799964206
27867.7350034232
30751.3900019061
24788.7799957426
22758.7349961598
29780.2649861099
26240.6200040159
25579.8650145323
27072.5849932563
24805.7899874493
22691.7850100037
24245.5500039778
26759.1699984182
29202.805017713
23249.4750083782
26033.0300003563
23914.925001284
25234.5450078915
27502.725006905
23622.2050110611
25909.1150124094
26510.4899970212
19699.0299926996
28126.5100095486
21175.6000093156
20224.119998808
21836.7900022513
25520.2350002239
25282.3549960344
24491.9049988679
26061.9050035784
23388.7499927136
22307.550004683
20920.2699894879
25804.9049984731
22493.1499906195
20537.7700093101
25258.5850028419
24740.0400121938
28390.3950044266
21413.6400047904
27722.3300049235
23189.7899869926
29754.384985338
25046.7099899868
21294.1849966273
25437.0750069473
24876.7950040938
21405.4299999222
26079.5599823177
22178.0500020764
18569.6749898429
22096.5599877604
24815.8649933054
20496.3399893392
20307.0099892173
23701.9199970947
29348.89500506
23000.6899801118
25480.0100080444
27858.6600026721
22956.3299880484
17336.1800113369
23883.3300063163
17974.0399933574
23192.1449933854
27960.2599963818
21099.8100076522
25402.559992041
19722.2249944885
23059.8650175836
27748.8899956867
27957.0900164101
20211.725008436
24967.5300088357
27290.6150034876
25247.7149922065
21957.209995433
23331.3150028896
22247.5700062699
21698.8100074935
23424.0550097341
23429.3349817253
26280.984999427
26534.4799940309
24279.4699850471
29298.5349956192
27148.0600105972
31381.1349959311
25520.4049981914
27633.2100022042
27890.9900019413
21953.2299923813
29029.8949975734
28282.4399897583
22484.1950057184
23244.0499936182
30241.5300162006
24545.0149928064
26562.6499823199
24586.6650083619
23886.0649969511
22818.7299974969
23976.960007683
26958.7200033716
28418.4549970457
19710.419996346
21134.1450008
26862.820003485
24678.7550143341
25344.7899935858
25749.6799992057
27534.9800014133
28281.24999733
22994.6549955886
19695.8949996408
24593.9099890178
24464.3700095939
21892.37499599
22426.2800094952
20439.3850150025
21692.0100150681
26567.690010272
23774.7999877897
22974.0450119856
29061.9700053387
25811.0149903886
21013.8699942001
24563.0500133848
27992.3250037236
23982.0249987004
30439.6549983175
23274.1950031084
30585.9649999086
21792.6450049584
28011.0250103548
29817.5449981535
21937.6500109378
25676.3800137718
24294.015001494
21597.3299919367
21958.2099840716
26567.7550045673
21569.2149962711
19450.0399982377
28689.1500073895
20329.430000775
21846.1650020664
35014.3500008974
26804.2450012531
20113.2450043556
22032.9700072646
28768.7399997613
22262.3149953635
24112.7300214083
26517.8549993772
25131.14999999
22367.3900016216
28269.0999926861
27728.6850070797
24771.6550046436
21911.9750025282
23010.9649962746
23607.6250016876
25042.555019171
27225.2299958831
25952.7900098238
28266.4399969
23398.6600063882
25078.3800075073
22160.42999864
22183.7850315534
22720.6999848436
25303.0900102574
21056.8149878721
23570.0750005981
20782.4550070704
21172.6900151824
21748.3699983129
20716.6199993207
24624.6749882654
23905.0750228167
26008.7949989904
22687.5149989193
21898.7549962043
24440.5099994245
26058.8599901439
27587.1200084167
24922.0199973866
24697.0600115708
29065.1650004468
24613.1750104157
27252.1150091945
21807.6400117686
24307.8549899175
18398.7400030544
20237.3899992364
28730.2450042167
25825.404997882
21351.5699905132
25835.5800065268
32349.0850027283
23821.159993473
24737.7750037377
24462.6199990705
31006.3549918232
23057.5750087729
26890.1150028498
23075.7400065092
24204.0800062
19352.2150046872
23750.0900153756
23149.074993259
22798.9550206311
25063.2699846781
23797.3799976024
21824.300002153
24946.4049868875
26426.0250011312
24245.9550125987
26815.4500119048
22639.13499819
26395.0800008508
24120.5000027977
20946.7949996046
26541.7050055973
25588.8600092566
26174.4650062143
20732.6050045173
23845.885004797
22015.6149968342
22925.5200124774
21124.6499834489
25201.3299987437
26153.6599953787
23594.9950118987
29596.8799996653
25909.5850088885
28516.2549892092
22142.3750042003
22101.3999980006
24627.9700042086
25214.189999873
23162.3349868653
22159.6400068635
22314.7750006991
19709.9349917268
22527.3750119752
24562.7999829836
27841.4499978176
25110.7999938861
19647.9599959275
23827.2000166662
27430.9299949021
26694.0749903135
23565.2799934878
26612.2649828051
19852.8550058129
26932.1650226052
23355.4750015503
26022.3150059051
23145.7049948479
24301.5999853836
27556.5099965666
19770.5799940366
20952.1849980711
22076.6650017097
23035.4699893309
21498.8299982797
22185.4399927831
24796.2899968857
22416.2450081281
24644.5600044716
23334.019988599
24086.7699967272
29660.7499907822
26357.1900072213
30992.320017261
22761.8349972685
21188.8700001295
26769.4100145018
21479.1600000598
20463.4300041752
22904.5300015791
18034.1500111278
26540.510005226
26613.3800054123
22564.7350143016
23765.5200047239
22498.8950065763
26097.4499976721
19707.8399783327
23049.6400092291
21308.0550050284
25017.8500038737
28201.5650160373
26654.945011839
19704.2049927362
27681.4249901199
22876.5550012205
25098.385008015
25287.6050037377
24946.954994455
19656.2100044645
24689.9400000563
22782.8699918902
24228.0500038977
22686.4099981815
20854.8300100679
26626.1700069412
22097.1449997472
23182.4300120076
18580.410001559
23313.4600110305
21976.2049872379
24538.2549942857
27925.3100010608
23477.1500068936
28780.7899986445
27645.240005252
27788.0350000029
20662.3199946764
22724.3599862996
21080.6199760903
21400.174996216
26042.5849968422
23303.3650066182
21026.0200088965
27384.3600029733
21097.6450029454
27322.0100052021
22995.590006548
24061.3399956152
24879.2500083335
28011.8850086234
21806.0050184074
21154.6049960998
27831.9349909985
27271.4550035617
20449.9349963958
23216.9650030648
21588.814995436
23393.8350038177
23680.4099959352
24038.1549861444
25044.630001965
24689.4050041584
26842.3499987342
20447.9749918518
28710.0599984524
32198.6949824193
23224.24999213
20230.7900046017
30855.9300133835
21759.4200053411
26648.0500056882
24259.025008244
29333.9149875194
25640.950005926
24822.0449975696
22029.3400037885
25258.4200038189
25912.0099960248
23876.8699981768
28062.3650074863
25419.1799994382
24491.5449988982
24582.820007064
28943.2950085047
21654.5299924072
25325.519983466
23539.2200096946
26319.9599822692
28887.3950059689
29269.2050007763
22415.5149981417
24677.4300054947
19812.0900152619
30638.8700037592
25098.3200211844
28033.6250061576
21346.2799890272
24531.2599979615
26864.019999306
25834.304996375
25122.6850000024
17477.0449919091
27409.2299956511
29477.5350012544
33998.375009658
29067.0300095184
24441.7950116473
20422.9049997603
23656.2500010328
27411.0249950512
21626.2600094589
24775.5799883446
22983.6500095245
24816.0800117684
24167.3300027113
23006.0249953384
22734.1599953929
25400.0850029178
20377.1049932956
26775.9549980809
22226.2099930118
22350.2000008465
23249.4499919565
29956.6000116526
24903.0399869443
27081.3950016152
25583.9699979316
25347.6700139018
26486.915008625
23297.0399938733
27363.479986175
24959.2050053778
19103.9450114141
23572.8799885488
25803.4950050849
19798.6849931891
24674.3800001456
23066.7949891423
25142.4099934371
22651.8899960294
23989.6550043421
19126.8949974624
21505.3650009437
21815.0999941328
25670.6749881841
25870.0949905255
28380.425002984
27006.2550029366
31362.5250061501
32479.3650094597
23579.359997544
25066.2500203364
26413.9549893243
22670.2450052223
23504.7149949487
28168.9500003917
23030.8550038468
26988.8350050095
27878.1349894418
24487.6000051927
31700.2249682853
26989.14000365
27855.8499939397
25046.8799981029
23586.5350106834
25460.0099914636
21214.2900108453
28646.1699845915
21444.4299997268
21472.8399883984
23052.0149885141
19765.2700079149
21791.6000024071
19072.3799956571
20583.7050011199
24507.9700074475
24000.5600064689
29168.6899921675
26517.9499967985
26783.7849922613
24190.4599968741
26731.4199946756
25668.1549976999
23113.4100020188
23664.024999363
21384.6950090009
24535.5549858361
25751.4249936226
24601.6649962544
26401.7049870625
18760.2799967765
29681.9199759862
24752.7899944735
20326.9399951107
29990.0799919914
23177.4099913565
21600.4049901115
24994.5200176099
31230.625001404
23228.5849978116
22889.5599945619
25107.1699872091
20439.0700094863
24133.9849948687
25511.4549992292
23808.7500030088
29569.1899943338
24486.7750047641
23567.2100039334
18653.7199995102
25305.4150062518
22365.1550110239
23864.9149981174
28017.8700015994
25210.7750036533
24575.7750031714
26965.789995349
23623.8099914587
26728.6849920628
18078.58000616
19966.1050035432
28873.6350056017
23621.8450145596
25368.6650129179
22726.5349971119
20608.2200132553
24132.9549924599
23457.1100041969
21906.7550067139
23068.0949957836
27416.1099899597
29734.0999971589
21678.1349988547
19791.325003467
25699.8149850614
20312.9949999712
22573.1799962048
24890.1600026269
16735.9199934832
22532.1849821137
23669.3900163565
26639.6199993971
26364.9200092256
27888.5649851402
24850.7949952846
22035.8000001898
30889.0049802247
25812.5500083403
28507.830008042
26477.2349962494
20953.2550020508
18783.7349932457
25577.7050075047
22383.7699918163
25468.3400102411
22785.4850010605
23580.584993009
30159.2400000535
21886.5999882084
20845.8399899343
22735.7749953126
23125.1200076048
18575.084995497
25430.3500025989
20036.2749984716
24540.1549998785
21725.5600062492
24856.1400080756
18823.7549917436
31718.4699971668
24651.7649889067
20975.1699956271
25125.6949957422
24970.4499875815
25481.1899988705
26452.0650096806
22471.5200066959
23641.4750107867
26333.0550127071
30963.3999831649
32913.2899911837
22936.4049954144
23511.9099999468
19142.6100044214
23082.5799952688
28178.9050056909
21471.7999953101
27229.0649916559
20268.6599975338
23614.3899990474
20491.6300014298
25702.6949987356
25683.3950066519
24294.4799986137
27529.3000015512
24897.2450033019
22904.5799871859
24276.6749859379
23659.7299795549
23903.9799822664
24990.3200132439
22163.6249915259
26062.2500195567
25447.2050120155
23042.4000090915
21732.5650022227
21100.6350057471
29014.4349914985
24973.8850058551
28912.4700102068
25181.8099887236
24467.9900066236
27756.6199992683
18863.1399985603
26909.3450078056
25365.775004191
22680.6450044046
22754.1699969741
22234.6100023061
21795.5149920792
19310.0200042503
26330.8799910984
22108.400002788
18976.9799975046
22831.9000051343
26679.0799946748
25671.304992103
25597.5900078588
24075.409989798
23212.0700084702
21732.4299874299
24472.6850196961
27919.2350008073
24622.5000012959
23614.6149925671
24790.9650086516
21540.6649964564
24665.4650252815
23063.4550038223
26441.1699923554
21855.8849967478
28709.8950050808
25067.765006145
25618.6450098581
22432.3099999935
21348.1149956478
30575.5950013753
20252.5099948922
29147.6049976647
28342.8199870992
28023.885005198
24144.1899862035
21267.0949884928
25661.01499767
24958.2299997006
29663.2300001469
20655.4000041549
25414.9400064658
22186.5949985762
26434.1900019528
26800.9250179933
24621.1549915778
20902.0300021773
22775.1349984348
21580.4050008559
24289.7900074663
26695.9299907566
25798.3749931104
22623.9499939521
23701.7999951332
32378.2750073054
25692.4000011092
26309.0499919327
25828.8899980318
19540.4900127526
27869.7350104775
23530.3849966491
17980.2149978498
23125.4549959898
22018.1899982513
26171.9800113885
26307.2899969581
22545.0199976625
27412.7800049987
25031.0250059021
24012.1699916415
23411.1049948018
24400.505007036
23964.5250010188
22994.0299918989
23585.0450151911
22973.7549960171
25826.6299993092
24680.2100042837
23488.3700015247
24311.3400069578
28501.5550111779
24575.8899829942
26133.2700039833
22798.6549995014
23405.5649976586
25539.1950036143
24245.4350110963
26435.3749798452
21717.3849972615
28431.8650100257
26351.6399981175
22950.7649966087
23800.4449981537
26751.4049960524
20714.0700033829
19740.3500149281
23664.7600027255
24207.7000034214
23064.7999921948
20222.6550015584
23235.7800045117
30361.9799872281
21060.5699943332
20441.6599992002
23045.0399955115
28313.8350025828
22949.6149932031
24477.7899934889
20934.7950026017
25704.6699975386
25514.8550065355
23455.8450072687
18331.6700082619
27307.2500056077
24443.0950023525
19620.7299942239
22389.2850154852
23764.9749974854
26066.2800128045
19822.6249904041
23616.7300044608
26504.484993813
23237.2750078547
22024.9949837402
26463.7050043065
27306.6100031906
24122.7649996299
21455.8649910809
28732.8749832299
24818.9050002067
25818.7950004637
29264.0499884929
27116.3849984378
22862.1599971112
22473.8050062541
20696.7499950589
27954.0450237414
24421.0999975853
24064.9650080272
24131.894992216
19843.3950048173
26925.2999928443
22899.2349985323
25162.3899925509
23068.8849971023
20590.7200083724
21588.5449980319
22990.1050013492
24533.8249895419
26521.5100031812
20437.7500048178
24006.1400062345
19924.329996183
21482.2049953165
35350.8100122134
20959.4699885148
21573.3149992762
27167.4799961802
25082.3899886981
19243.7800054597
22817.2650120137
20429.7850138487
20452.9849988777
23665.1399966578
28174.1200029673
21947.3500073513
21420.8399839893
24809.2850064598
24768.1450020871
21579.3799937948
24330.9750087485
24766.5900036014
26808.9600097719
26253.7199894325
20838.7099948796
23968.1600002795
23397.8549984305
23915.5750017512
24936.0850010528
25869.1049920032
20589.6399991913
26520.6600007208
26421.9600054853
19532.1800107451
25471.3000089834
34571.0750065642
20644.8599965856
20981.4999859754
24107.910003911
23924.979995405
20688.8549906183
20804.174990816
18591.1550019686
20894.8299964369
25263.4149992244
24770.070009948
22949.7350089836
27676.0299942353
23555.7349898187
24368.6049979543
21790.8649844044
24573.54000044
20376.1600050041
29774.3300105355
23165.5599974301
27313.9500013064
28716.9250004404
26749.6300064271
23091.0799955069
18681.3250027993
27389.0449933734
25397.7300096685
25730.8349938318
23930.140000578
22474.2149879457
25157.2999962653
20871.8799988115
22129.2849991053
28463.3499895348
21341.9449885709
26779.3850113256
19533.8000036152
25320.7149924235
22936.2349939775
22538.2350063901
21022.8100013433
23070.7549989926
19924.7899987577
22258.925003128
26519.1550083903
21480.2899941544
24252.0350032637
28030.4600054952
24115.2549996004
21168.8450077865
24321.1499983037
28104.5350042208
22089.0949867143
25914.6850034506
17696.2599863653
23882.0999929304
25508.1200120271
22186.2799873501
23682.8049874799
20157.2300060629
30101.6049857958
21972.9749891609
23275.7799964611
22823.0550063181
24898.1150006618
21943.8349930104
22791.3350168297
23081.1350004086
24864.4449899863
20471.5099957744
17716.8150122911
23105.9250093871
21240.0850165591
22838.539979522
24246.8150081793
24126.3249965431
23769.5499973207
18819.9199851295
24429.8899961469
25041.0899930429
19893.8700098057
23326.0750046402
24146.8599922736
22123.5399972834
26671.6649952768
24846.3499981361
28373.5100147408
22854.3399878428
21493.4399902914
23837.2849878212
23345.8849983621
28253.4300023646
25132.9950203225
25346.4600126158
31108.0149967917
26583.0799969754
26067.7400077195
28870.315000496
22963.3649906376
21899.5150010563
21709.5849945307
22000.5700030213
24003.414991602
18274.2050100036
26160.0500124344
26968.0399940334
22182.8500030092
24641.9949784562
26767.2549982441
25121.2650022826
23421.0150014423
19827.0949909121
22916.0849940781
23938.2199946673
27973.3249912781
27546.8200027123
27028.0300080049
25565.259990999
19979.109983563
27883.5249974051
20109.3399969335
20746.4149965341
16584.4349962946
18983.7700054799
21624.7249949845
21926.0900123336
24088.0049924515
29605.2449993393
26424.3699921676
27937.735000405
18720.1600033528
22869.8949909763
20107.8899974762
24698.3399937802
22842.5600028676
23393.2249867179
23094.6400102843
23348.7500034561
23832.7549955096
24837.2749977754
25033.0449948064
22348.4249968838
18428.5449984323
21875.465008707
22937.7800146884
27489.7749831684
24568.0799938315
23363.625006842
23743.824999148
25261.5149990526
24181.2749948464
21175.1599927577
23560.9249955862
23184.3800062034
23508.0500030313
31134.7999936311
23769.4199957064
24087.9149971566
27977.2099966919
23049.7049959422
23025.7400061128
26210.2999944964
23129.7000000245
26176.9299906886
25239.2900031025
26652.9399935892
21560.5649973745
24422.7550037301
25943.6750052199
23388.904997063
23352.5950028133
20672.4249954808
23038.0399953539
19994.0999963111
26109.8849882666
23292.2949874061
26205.2599907755
29157.5849971424
23232.0249819669
24333.3400114302
25595.7449983603
22230.2150021708
24528.3099927185
23458.8550015643
20798.3900033359
20305.8949975542
20954.4449917375
24294.7700077044
29871.629992909
23034.1549833174
20494.7300029977
25485.159999201
17947.4500051238
21241.2149962836
25175.6050077481
27626.1900123982
24478.1799985105
21118.2849913882
25102.2550051697
25400.3500076502
27589.119969057
22953.6399892066
20626.734990531
25987.2999977444
24205.8549971523
26827.8500027936
22103.734985397
29300.1499982204
25177.1900070815
28889.3699749158
30317.5300166358
19972.8500021197
25976.8200038366
22369.7350173523
24432.0800047275
21194.6800020318
24138.2899985074
28256.6549827456
26815.0150016916
28558.420004459
25280.3650089712
27457.6549806868
22740.9349937639
19372.2400002035
27511.9249916554
25899.2199956486
23363.1349972337
17916.9000115443
26794.4700125789
23208.7399979528
30435.0549984132
26068.6649934774
22557.4899932858
21279.1850194214
22230.9999969247
25422.3500046084
30051.5849825321
23703.179999509
25368.9999912162
19250.6149846714
22826.3750006612
25327.3249844285
24327.6999987527
28663.4300042739
21522.1649915233
25442.7600048131
22042.9550182727
21672.5949977322
26315.0000202882
24905.9300171891
25267.3599999402
26987.5049948525
24349.4399957173
20692.9850029242
22984.6950039449
24428.3349938923
21097.9699982191
23771.4349889252
31080.8600021377
30432.9099886145
23280.6750001796
24817.2799915664
25330.7450123075
26725.0449966459
25308.3250069076
27418.954994884
23405.4299970344
21203.5949953287
24172.0550039819
26671.4400120177
23073.8800155739
20934.814999901
25946.1950044511
23734.0799977465
21295.0799887713
22559.915004558
21854.8349900629
25576.1900039269
21400.9750014506
23921.9050110091
26499.3449962239
24114.7049892615
22275.8600020926
18920.575009281
20824.4400091739
29275.8749976833
24325.4900161425
24550.64998399
17295.0899961008
19296.5649968963
28830.5950011066
26207.7400007169
22771.9800018773
23706.1800014079
25995.5249971133
20310.0100153297
32116.8900152038
19933.3299979736
19541.4599930977
23073.2199996078
24782.7800051556
25612.1850061285
19960.794994744
26500.910002172
22578.7350082141
23608.8950016251
20082.1999950124
23858.7350052453
21060.1449932829
26629.6599933809
30764.3200174811
23914.0199984005
26341.4899987113
20808.8300007151
22467.7150007645
25115.630000326
22641.1949915263
23795.4200197277
21359.7399884828
24135.0450067775
25206.4399951311
26073.520013422
29996.0999954413
24019.2950101825
22537.4799896185
25244.5500151177
24548.4949898024
19923.2299980617
19726.7599928237
23406.1000002231
25376.2600182819
24568.8950069135
26146.2849741691
25169.4350084716
26377.1400094009
24491.6500013155
19644.5449891482
27343.5550026156
22269.9949967568
25203.1600022058
25480.6950074043
21856.2299899835
26535.5499963351
22485.0850021135
26054.9950075018
24341.8650000386
23989.6800086939
20489.6349965672
23112.2199779347
28886.0600126536
21534.8799930869
25620.6650184897
21165.0399931471
26474.9399923761
27369.1249977711
26892.1899900354
23483.2550045277
25039.2600085109
22653.2400038104
24384.9250038713
22536.5600055517
20200.1650030558
26552.0650066067
28727.3299957123
20853.9099895264
20718.2599937926
22011.1849930445
23483.5099996845
21916.479999037
21889.9099944166
23382.310003494
22052.3199935737
23180.4949924673
22975.2199869698
22614.120005196
21193.9799899231
25399.1599995121
22395.4299897464
22496.4450001071
24797.2249971461
24437.2200049955
23517.7149945321
21210.9700088724
25904.3700059614
21573.1850044553
26547.0149975555
28582.4699962712
19309.015005043
27249.3700065873
25663.329991573
25799.7700053005
22509.7099976556
26040.5300032443
25577.1150046021
28604.8249968031
23707.2000099458
25310.344992487
24203.2300048373
20981.8100007704
21452.8600008806
23864.4099925229
21151.6450222022
22749.5400076996
23029.6449908359
27525.120009974
24113.1999936535
28516.3299892449
21671.7849839857
20830.6900073648
24886.1450023712
23643.9899939125
20015.5750022779
23764.864985018
24131.9600015427
22830.5649857647
23597.5949949917
22930.5599900875
24231.4599924986
25800.4000013773
28996.5300031726
25148.8700010129
24278.0949873086
28467.2399966153
23353.7850147705
30225.999997306
16338.3799976883
24044.0599975935
19916.1099895521
27221.6650111903
24759.8950078404
21222.9449967341
29438.1650041598
21203.6450084359
23856.9849863029
31483.345000247
23825.1900071191
25673.5599967085
24648.1449987283
21749.0900118032
21736.4200042021
26618.2099824192
26368.8650015185
20888.2400070019
22211.1150077045
24101.1900041422
22512.7350058061
27098.5450027964
24291.9050131462
21528.8000000522
26849.1399971088
27666.4549990543
22887.230020537
30638.415015361
23345.1350038911
27381.0750033726
25267.0200052852
24326.9800087995
22680.3899936657
27319.1350026559
26329.525000377
21012.3549982186
25198.515019264
18435.0000019775
22381.5699918023
25284.665005256
25743.009989261
22486.1649907148
26983.5949853193
26145.3250037335
21256.9250015547
30616.9500069991
24026.9449853667
24941.0699950501
22459.5449945768
23357.2750067692
27721.229996833
23801.6449936796
28838.8800054216
22295.1600170153
19129.3249939401
25173.9850100741
25866.9349979504
26552.2949940653
32606.5599954296
22501.0350034826
23425.9600042258
22936.2950132485
20266.9199932835
26552.0449844636
23199.3299957754
22703.6400016774
22886.940000582
28196.875015766
24558.8149947864
22068.0549978805
20098.9299974332
27388.8749948772
20424.8350006931
20826.0099986906
20319.9999960928
24542.5199953587
20616.5450057098
21772.8050068999
21348.4649983391
26270.8349993544
19821.7449946126
24070.9950065359
21685.6050087404
28787.464993696
23553.2149986833
29004.0250187739
20814.8649950632
23939.9100085122
26561.6299922882
23580.0099875965
20831.1050001467
20402.5700044124
21002.9300039773
23257.8699963754
29098.3800009441
22775.3800000453
26340.4250024273
24467.4550074472
25148.9349908957
25375.1099948171
25817.320004216
19467.2949875884
22463.8250004784
25276.3799979165
25456.3950023628
24633.530010032
24527.5250015535
20981.9700018323
24063.270001732
26520.7599858036
24978.7899980252
21027.7649960776
21756.5550014991
23393.1299910121
23775.5749840518
32455.6900068973
24198.1850005286
28883.2400044412
26417.609988698
25153.3350052624
22579.4349953166
24377.995003444
25516.3200020496
26662.6899988457
31644.5049997368
19929.8950041082
25085.1600076889
24470.799992305
26973.5100010126
22938.3899897779
26800.1549993842
22390.9000202977
28523.9700022957
26202.1450041123
20520.8950129576
22971.2850079206
19884.7850063997
27431.5599951046
27604.3200041577
24460.6700053723
22130.8950060921
23984.0149985519
20550.1550051374
23617.7299946474
24438.7650131506
22959.7749980192
27082.7000117153
25508.0199932428
25870.0699996335
24970.6150071878
25555.3299910295
25912.1499976944
24288.1000031652
20281.3399942046
23618.0499931306
21513.4649989002
25043.8599942151
23914.959996542
20422.5099976449
21992.5199968833
23349.3800048094
25625.6249982873
23903.9700090257
19540.4450116497
23522.7600014955
32118.2700021336
25747.965003047
23189.4050052196
21913.6500000092
19569.0950103842
19878.2150006166
25172.8799971903
22206.7949940609
22704.3399873876
24532.4450035184
25874.2199848618
23675.0799865952
26608.1250058999
23876.8250015273
26995.8699920592
23000.9150089042
26734.619990122
26552.2199994985
22964.6599971335
22629.9200053364
22571.6000080281
28795.00001243
27392.0100040443
23091.9649885864
22950.3799904648
22145.1100172093
28437.4600062942
30687.0450082627
26265.2699977646
21201.6650093123
25996.7099848401
25888.7700150558
19705.9149948776
25489.880025025
27336.095010693
26838.3799987403
22756.0450016372
19825.8799955263
23283.7749957726
21402.2000023214
20744.4149983707
22921.4349930431
21220.3150042724
25821.6600028994
22688.4850130969
30524.1400171672
26663.4600008397
22005.1749951602
21229.6649892798
23683.295006763
22750.1000143645
23740.0850134487
26333.7550025377
29452.3649929033
27499.4799968494
25087.274997266
27258.6799757329
22633.4749911823
26242.3300017924
23846.7499935215
21395.2449916468
23127.5000001204
27440.2100056428
21947.4900051686
21889.0100129774
20650.6799952122
21985.5950039972
27143.5049979186
22800.6700033583
23255.7349879837
24536.809991022
22026.48001139
18876.7899908425
27379.4999996861
26324.3599932157
29326.7800228563
22904.0000079921
22184.8300098563
20326.2349970196
23522.8400235743
25159.9899938573
28203.864987466
21908.8199989637
20598.4400127864
23421.9849878671
19381.0800046651
26402.2449913488
22833.2200050289
25165.0800065007
24593.0649939357
29538.9649934284
22122.4950000328
20345.1299984744
27598.9900073851
25105.0549962856
21426.5900009368
25213.305008763
22210.2499994588
24782.1450130526
27247.23000942
22153.1449942559
26319.2950006378
25722.3749921066
24181.4100116407
24415.1949890752
23405.984999897
24922.3650010366
22214.5500049461
25796.4849958497
20693.5450020671
23505.1550008047
27081.9549860805
26590.4149777998
25232.7449912864
21923.3300011978
24467.4400024012
22040.934994281
21922.1249965853
25912.2999958676
23980.6749959746
29653.2149826872
24367.3849849647
23209.5000046627
27991.8049959342
23812.0550150957
23689.6199994669
26600.9200006725
25438.7349965067
24061.6250122108
19725.3349950216
25152.5100039302
25285.7349965206
32753.5999953422
28916.0799883721
21758.2749932376
26925.9150017606
20085.7450007969
25759.1250046943
21626.2399937469
24929.4799901232
22708.2149876656
21745.2250035729
28899.4150178144
24800.5650163987
21196.9199975636
22615.5100048464
24839.4700016775
18672.0450084847
25770.5100089024
26352.8799948585
23055.3849941682
24565.6099855204
27117.6049949835
24697.2650146695
22587.3750143982
21640.0300066764
22235.3500023562
24979.5800039169
24879.0999850156
18861.3799990015
28097.4249910572
21885.8600055652
29810.0199981136
19404.2400222295
24971.609984974
23185.3650038627
20124.7449986988
31872.1400028997
24914.669995942
25857.5549988013
20053.4849919686
19728.1400227534
23223.985017691
26198.8799963999
28805.8200179609
20314.8400095673
24931.6200089608
27737.8649767467
23860.5349957015
25173.814997889
24375.0849808338
23557.2700068848
19476.6750114505
22488.2849945724
23697.5000004998
21442.5300018215
23490.2449974421
28238.5200067393
25695.7349921148
24953.9500038425
22494.4350096155
24908.3450038293
27473.7199934743
25605.340010697
16675.8350091813
28147.1999858337
24151.6100087243
25518.4499821712
22402.0400024233
26361.6249895977
19843.5050086119
18680.0049914182
25915.1649937043
26920.0250005522
27595.7800035771
24035.2799951491
25134.049995422
27000.2699888565
23833.1500136624
24370.9450106469
29411.9299904171
29798.3449971005
25648.9899955932
25274.1599960983
22820.2849947442
28589.4800110768
22946.325002255
25783.5449963675
23454.7400110334
27479.1100074562
26500.1549831042
20938.6750048685
24155.1100033713
29735.265005126
23799.9100230205
27845.5650084459
22686.3249946227
26753.800002058
19413.9799927659
21107.0350086363
26084.7449957333
20774.0650041103
24009.6049986638
25732.6749948733
28957.0300001213
28938.6699936882
33397.0049973437
30446.259999416
24515.635000875
23972.6100022756
20441.1899991189
24616.6600023699
20804.1849953523
29021.8950061359
22774.020000801
22804.5300073224
26127.1350008612
25916.5300065498
25800.4049945177
21607.4099958723
24480.2499982181
23201.2499936011
20314.1350064827
28274.7199988412
22794.7149872747
21888.8799922191
25323.7649915642
21891.2500062811
21954.3299980196
23284.9749932028
26211.749989627
23197.5850093621
24347.9000311376
21617.0750048249
24655.2999889096
24938.0850079061
20896.9200000963
25170.1200031055
23232.3549979804
24306.0849962718
32077.250003301
20287.6200177605
23801.1200005577
18974.1050102869
26913.9799943345
23206.3449951462
25356.3250010388
22191.5200002176
23881.9000089726
27531.3350237941
21006.3100016238
26018.2699924153
26831.5499986913
28596.7550020807
27343.7299932247
27990.1900063041
25314.95499298
21910.1949946056
22723.6249931725
21746.7700025961
27246.1050089346
16466.4800051786
23495.015002023
28059.6250134902
27914.8799981779
21137.1100077375
24429.1549974321
26389.5300015763
24506.0399863133
19700.4499905573
24675.5749892954
24692.3850103337
22028.5350051772
19378.6449952299
24659.9699921806
25575.2599857859
18295.6250056108
24902.8950133039
26964.8549994463
21102.664999801
29124.1699880211
22175.4699693961
25329.6350055636
22616.3099917838
20952.959994331
26093.0750082436
28800.5150182792
26659.264997809
25439.6199866909
22803.0349848663
19594.3249947773
21544.6750003404
21380.6100013845
19138.9849899029
24250.9300073292
25441.3600023107
24070.9949911638
22299.2299803503
26916.3999985666
31868.4449905312
22314.2050029869
21860.5199988133
23180.8699986236
21981.1150139701
23417.2300055324
27312.3550087363
24599.7699959286
23749.0199908167
23399.9750005149
22876.7850036608
17079.5899907623
23207.5750098334
23491.4049941793
22769.9599942295
22785.0999844726
27033.1749976445
22036.9699963298
25322.8999916574
23457.2499956583
27021.6750060711
23556.5949951494
24772.094995114
26327.5699953699
21716.3099937337
26007.835006416
29072.27500304
23288.9500006612
26936.275007704
24647.6550005313
22561.5499954411
25795.6499928358
27786.8850061719
23676.0149963352
21391.989995254
24794.7200041199
19902.4300094753
28439.5199958187
26019.6550072443
26887.9950044858
26798.2450083026
27828.6199947232
27032.6949975
23071.0450037948
28521.8199972133
23744.1900010131
23431.1299906776
22634.400017587
22368.6000021826
23662.8899976551
27335.7299930167
25081.5350010756
29214.8299974925
21954.6550132385
25280.0500051184
23560.0199975941
20513.2899971075
24413.4649949577
18960.7500196104
24850.8799999244
28210.1850012272
21199.7250088169
22150.9900062517
28789.0700087068
24951.7449962677
25004.3249968924
25485.8549918496
25986.8799857666
30375.0500092321
21114.0550064169
25154.7499991404
22384.1800040288
26592.1349999458
23036.5449931079
27738.3399872699
24268.2949975855
29549.9949834929
23541.1350004287
24258.5100014848
20554.7899966091
21719.0500319849
25566.090009368
24463.6800138025
26878.2849977408
24777.7999873763
26138.5949992118
23746.3550089094
23488.5350096677
26903.8550030817
20407.1950115585
22323.0400014729
20460.8550081593
22840.3550040331
21306.6750122431
26256.6150052398
21419.5000020897
25195.3750015954
24638.7050082155
26541.9600078781
30089.8950031349
22260.0950120776
16582.8599920487
21916.2799942306
24484.9950126912
17520.704997479
25963.7299980861
23973.0200212798
23233.4999857061
24514.6799882943
23542.2899905159
30056.1100035845
25188.0249979513
27571.7999976071
27847.7949961623
22215.889992248
27228.6100046248
21579.5850004305
23016.2549854429
25281.1049932879
22155.6650069701
20168.9699904538
19543.14000633
28402.6699956805
26440.7450025827
25413.9549807326
22949.0250038104
23771.7199885894
24528.3650227913
31098.7199980449
24413.2249869467
27713.4200028643
21430.4650038758
28669.6499959017
22668.1699887418
24391.7700034964
26767.0350102447
26622.0700009902
23262.8949922203
26268.945011613
23992.860001802
22534.2550061364
22373.530007428
25449.9500004702
24996.3749947993
23140.6649849184
26782.7200040279
18024.5299965932
29472.264997337
24433.7149910181
26720.7849941882
23099.4350113785
27517.6850042865
26269.3750128206
22349.0999948827
24512.9600005498
19626.8049982503
19845.9850019029
23819.9450021747
27456.8100042006
25850.8150051634
25438.4199869827
21679.0800143159
24863.3599910889
24428.8099967077
24074.2499931213
26817.6299981121
27288.5199977839
27059.3550038575
25060.5950016784
24912.4550031535
24865.9099949448
30927.1400077763
23938.299988219
26045.9400051521
31140.9550046246
21342.6549973058
22231.6450060701
29639.8749860775
23488.3399889069
24327.9199968418
23357.2550024146
23504.6700066164
25361.1150073786
21716.6399965035
24046.5900077089
21892.4950118748
27290.5699993229
24487.3049969664
19101.9250085927
21230.7300034298
23214.7549950698
32561.2099929641
25902.3299962364
23604.5950072651
28519.6299812603
27017.414997343
22104.8349962865
26203.024994348
25955.7499943459
25691.3250068595
22315.7499952558
21795.8449891717
25989.6849980908
23817.2850164499
28369.7200047576
24762.0849992642
26475.8250031099
22263.2899943172
23081.934989002
18042.5700075887
30991.9749887337
24918.5350058324
20273.5700052655
21625.654999312
24310.2350018884
25356.1899929025
23954.2150055531
18068.5900017852
22512.5450052056
20161.0499973675
17961.0599988117
27179.8999922122
28553.7950086854
18505.6700013592
23057.9449943918
23782.2899963073
21791.4349758711
28481.8399910377
26150.8349777552
33534.3499960639
28220.6049941534
24924.1450018652
19736.5100005234
23013.7550117989
19904.9500027475
24392.9500031192
21822.3450035853
21409.3300125558
23330.1200002916
27455.9949960929
23114.8050131106
27356.4499990822
21601.8499928487
31323.9949870454
28568.7099968689
23862.1000001328
24861.4449921944
23289.2999848472
23964.2599888108
27321.8049948746
25458.280008263
26724.6049991765
25713.1049997004
22493.4399974351
25218.704995214
19565.9299981212
22979.1700086584
24671.1900036869
32262.0299792397
19782.1549946226
25832.8149919701
24508.8799817599
22709.7500045102
21123.4850034097
21850.5900057601
28483.6549930214
30280.7950068057
24041.7849906477
22949.9449832097
25261.5099882088
23307.5849932516
22867.1749998482
22106.1250141789
19835.5449861232
22107.6950010114
24044.5150091909
25080.3500037307
22248.7749985706
26189.1449912072
19567.8650034526
26412.7699947704
23915.6750054603
19103.109996934
26547.5950124222
21135.8750110704
25568.955013368
20743.675006214
24472.5700028595
27093.1200025389
22152.5700087002
26095.9699960249
26592.2549907987
24718.2400036893
28965.2800000835
23032.4849882146
21359.4650078332
22678.8100020951
23137.355007264
22899.66001041
22616.0549985503
24643.8300037864
27104.2849899392
26769.5599847637
28481.4500042929
26295.4349912712
26378.6600093078
24121.2749987654
25639.4450208717
30580.7200054699
24403.0499944538
20146.1499863237
20512.8899987959
26759.149992284
21966.4699890429
24260.1950042995
21850.9450082554
21401.9149845962
22882.6650006901
22984.3050227528
23633.9200158144
27090.3699982351
27516.5750135927
24668.9849959239
25996.7599989671
25636.5049923422
26636.1599905863
21473.8600122244
26689.3099995722
21902.8050042945
22199.5700090548
19545.1600061227
20872.1949942447
27945.754997124
21839.5499881222
23158.1000103562
24763.9849997894
21876.8099893836
25363.9299972258
22528.1749910384
23728.1399999502
22958.2649953746
26889.0249831134
24201.0450056479
22619.5600030418
21096.0550028901
20335.8549820145
22617.1550083281
24285.7500017392
22865.9149987064
26352.0999941083
28731.8550025938
21842.4549928431
23070.5299966559
23674.9000045484
24800.4649995031
20826.134990202
22678.9950050681
26405.9449963697
23771.9649931379
20265.6350008592
24768.3949843033
22561.3450031024
26772.5500065266
24451.9449897478
21185.9400000032
26970.4399933633
23126.1699999277
23310.4999991143
24905.2049980631
22440.0749892738
21644.4200046957
29084.3250011569
25503.3149968736
24531.2049924661
23735.8600041689
23630.8750012626
31857.5999960852
23121.4100055164
24220.9549923204
22722.8249889439
20210.4150010243
25525.4949873114
24973.2150015616
25840.8100020058
24923.5100073252
19146.3600020059
20146.68499577
24153.7750056137
20990.1849963549
24578.3300095734
24537.615004885
23486.7049987651
21095.7949884464
24346.5700022174
25585.3949952903
28482.2399990197
25337.5949887065
20737.5599906477
23222.5399941846
25583.2499952422
20925.2649912053
23710.3299933821
24578.2500027637
31959.3400041823
19433.4349871129
28691.0049940972
30038.6849935898
22427.2299911589
22126.070001248
22868.269990565
24785.8199883738
26187.7299898141
24162.7850135351
22606.0349948902
22772.7750094703
23964.1400093624
25889.404992285
25499.2449988741
22051.4200104219
25978.6749986224
27793.7599965935
28153.7199926628
23088.275009055
27058.4099906096
27573.2550028106
24901.7050031475
28223.1199878302
24969.0199889471
23689.879976802
23866.5399838827
25904.720012296
23105.2950054824
23119.8549960027
25983.0849948886
30860.8549798946
23923.8349953668
26023.8849901024
19236.3500047462
26473.3050146993
24929.6450161049
21806.1300154305
26242.1300067287
33726.024993557
20527.1599893195
26627.0600016968
21577.4849871928
22448.6899953699
27230.5250106668
24730.0700018376
25957.4350039943
25751.4350195141
25227.209998874
28280.2450076481
25490.0250086842
25590.6399902576
19782.9700003304
26454.3900119243
24365.3450079688
21743.4850093402
21700.2000008249
24099.5399828956
27993.9549939459
25949.9699987597
22966.6999923885
24760.554994577
20932.9899999863
29516.18499236
29091.3499802151
19134.7799951421
23200.2850051734
22519.0899950298
26591.3949893296
20813.4349935614
30269.7349951244
26264.8899876671
24786.1750200242
21777.7299967266
25778.4200042842
22687.3199954308
22881.6600128474
26927.6150068096
28524.0599960745
21550.839996432
29882.6800072006
25042.6400037019
22578.0950088982
25701.6049986561
29311.8550031916
24526.2849949704
27422.7800034304
21116.2049889432
16623.7550154394
23142.0400016741
24675.3999942248
20760.785000422
22694.9699993227
26522.0950003584
22627.1650142139
26094.4900069979
22860.7949928218
24372.7899943083
27451.3699975862
24185.0050017331
30920.3499891497
26339.7150093146
27264.5350077073
23219.3949975548
26689.4000156667
26296.1400094526
18114.3900012188
24383.3449896881
26079.0050020436
25945.1050019618
23567.4700016299
28568.7799898477
20635.2550174247
27139.3700136371
19800.1699995026
28500.0550058885
21116.6700034963
32368.8249877207
25491.6049913442
30283.3499815756
23484.3550053006
29643.245002477
22394.9200013578
27677.130017158
18258.7749942315
21607.0849984763
23749.9050151308
26115.2799888065
22931.8950052895
26139.544999531
25389.325008281
22061.0049860416
22859.8100228839
26660.09999515
26654.4450061956
20264.7649911703
24461.0350046735
21718.2250028762
23024.9949997196
25793.9400113758
27411.5500020308
16574.3499896061
29488.3749974419
26827.8750085066
23309.2399959288
16050.96501183
27450.8199837946
23820.6350040175
25173.6550126029
20440.9149946081
25884.1650003225
27536.3549812489
24736.7049960133
20509.4499960484
27601.8850082145
27055.6050016148
22679.4749997733
25738.6300091031
22673.1900043013
25963.9699890037
23286.6999886476
24283.38000403
17471.5250044561
20077.7649960148
33217.3900044459
23770.450002403
21657.865012506
20880.2300027891
22018.3600091524
20482.8649896772
25743.7650007074
26342.9799999273
26476.0899952336
29788.1349709821
25775.2549894825
22999.3649857086
27327.754999073
24197.4550085895
25758.040006265
23218.9299930893
30503.6800010162
25768.2149987151
26707.5149970169
22945.644981388
22333.7599994051
25996.344985741
18578.3199936228
26664.895002373
25875.7049957109
27753.1049928372
24167.4600149542
28377.5399881101
26751.4650107565
29092.930002413
29058.5599844974
24301.8250095807
30584.0499953623
26316.7450133081
23474.6149893804
28927.0599978454
27905.1049988533
22280.654994122
23753.8699954321
25276.2049952103
21942.4350073189
29927.5149984959
25726.7999981373
20469.0549971013
21202.290004991
25190.4999965571
22499.6600144726
25675.284998036
28112.464993027
26991.1449962468
21829.4199957161
23361.6049949774
22459.7450152053
21855.9350033238
27828.5400018673
24354.5450174712
27524.7950020721
25814.4849962984
22567.5399934966
24540.6350063066
21430.2350137481
23424.9300063679
23513.8399968701
23391.489996799
24395.4350161315
23227.305007197
30947.5549979127
24088.0549948125
25289.2650029433
24661.4550067377
27024.4599924479
21155.509996938
22053.5899963481
21814.6150088084
21310.3299801556
22839.4449961885
24408.61501233
25645.7600026045
27813.3099771305
26263.0400047777
23691.3750037593
24670.9149959623
31581.9999959029
24250.0300055002
22052.4650070998
29086.7099989973
30286.5100090058
22948.1550118733
20668.7349861115
26255.5500036832
22237.5850019087
22568.105002583
22228.2449937025
24907.8199900155
20206.5099995569
22979.2449980169
26576.2900108908
25182.8500018612
24153.6250030785
21342.1249997998
26552.1149991086
25031.6300006276
25465.4750099827
24011.795004608
29086.4300052455
21710.6650087985
27682.1599931382
24062.9100042656
28794.7499848368
25074.1849868228
26374.6449854528
23571.6200025831
22533.9650099932
27052.2700092737
20864.5099810644
25301.395002124
27104.6649834029
22584.4100003096
23435.4750015354
22400.9400013564
27130.8649942707
23704.4750013421
23285.3900223756
27537.5350019552
27271.215005614
23156.6499998127
20557.9850016118
25441.4100056848
23800.8750086385
27614.8900153037
27039.9450060116
25775.0350026453
22547.7900032845
26119.4300021343
21410.3899976439
21773.8099945083
23650.6850074027
23758.950001342
17932.1050141649
26354.0750031875
23908.2549988704
27399.4500014151
27998.6350099752
24119.1900002804
22159.5300038066
26715.0049849893
24438.3700020078
20226.4850047005
21660.0150068994
24126.1649862584
19461.2050070461
24125.060009405
22610.8649944299
23796.5099984473
24269.8849982166
24000.1949942918
26450.1349964034
23938.4950026606
23244.6800109395
26157.0049983242
25375.1849998448
24374.6300142771
29411.004997669
23932.0950089179
17997.4299879025
27532.8350099549
26445.2699949769
25990.6900040268
24422.7449951503
29079.6850112907
27368.164995728
24917.7250049082
24956.9900044994
25136.475020556
27807.8049980991
24456.5350152445
28819.7349973728
21369.3699969742
24560.4250006414
22578.0350023187
20335.6299899477
32865.0500059528
22195.0249914185
24841.4199960644
31127.6099813525
22605.7849880299
22329.6799874329
21555.0049908441
26243.0149992835
26543.2299960977
23660.25500737
19793.3050104066
24945.129991149
25704.0900127636
27442.6250189313
24144.4699894618
21010.5049918954
25236.3900161532
29400.4350022374
24114.0050129341
25026.7100034091
21023.8649938575
22603.4400014904
26539.7100136417
24611.440000546
17973.4349888555
19826.3749931161
25074.2100026966
21115.785004616
28038.1250019236
26413.285006735
26550.6999967135
19997.650004251
28059.1950019171
27797.1000064942
21872.2099879794
26247.9850023317
24336.7899946024
31294.5750010293
21291.6699939383
23338.9999996087
23346.0599966929
23367.9199903856
27938.7949961184
28996.2649735903
25012.2050020951
25785.2850006145
25476.5099919713
25119.1549745088
22883.475024818
23426.6100068609
26987.9500022041
21613.8749954808
28454.0250075731
25739.2350006835
19718.4750113222
24906.7150034639
27701.130001155
27782.4400049251
25702.4700244176
23110.8699981101
29519.0150020532
21867.0300130286
23674.7649990181
19196.6749929804
23865.6800089688
25025.4900239301
28812.9599945399
22444.1949985218
25585.4949929118
33114.4100023521
20490.8549999156
25871.5049907583
26416.2549924015
23175.4550043014
23700.7600017856
27513.8300111669
25688.6650076061
26434.5600020895
22415.8049966514
21297.4750114286
29240.4199971035
22744.5399972899
25315.6849993076
28335.8300085403
24423.7350148167
19718.9999909219
28227.5850105048
18535.8500052202
25288.3350048563
27831.0899912342
26742.7800024282
22532.9600135238
28460.8699992743
24514.5249905782
25972.2499897568
19943.2999970128
25529.0750187393
19810.8950120781
24481.5750021446
21270.3550058305
24582.1249875585
23613.3549956363
23496.7000045932
27139.3299914527
24223.9499908232
20862.1599995457
20146.0099912768
16286.3400002382
22453.8849978172
21958.6699961954
21433.6250024326
32667.7149968483
28524.2699874557
23462.4899908994
23941.2799913259
34266.535002762
29274.1300046507
23223.6999884982
25738.5950031239
25181.5950118073
20133.9299943885
21557.1249984875
23565.729999163
24059.7099948146
23138.325004613
21580.6399892835
23553.7449922216
26341.9750170395
22772.3149942027
29641.6499913088
22961.149989672
23499.260010438
22722.9099907706
27656.6300014703
24798.7449954848
21667.664996517
18081.1550026639
23796.5349943619
25499.8199987477
26097.6900052413
21803.3949929485
26271.9149876067
20894.7699997437
26111.8300131562
25361.2399992018
23146.5550013435
21481.6100121485
21076.8850091577
31375.4699984084
19500.4350017146
20139.6049961632
20506.9749870079
24509.4999906163
19386.6350113715
29908.3500010197
26649.215005521
25417.3550000028
23627.5649942744
24200.3550027958
24432.9350023975
23262.8500126463
24017.0650057857
24343.8150107514
23968.0299934912
26665.949987984
20962.0100015704
30200.5099944251
23239.2300063495
26938.9850055471
23154.600003331
21809.9900046452
24720.439996616
25516.6700157605
27133.170014349
23078.7500148572
26500.129996832
27000.7399912309
23273.5100012047
23319.8750087782
27656.0899971884
24598.9999964808
22441.8999910369
24701.2600004483
24643.3349979225
29969.3649979152
24681.2600096994
26339.0700226454
24309.3699923651
21333.2649944189
31250.975003336
24659.7199970492
23829.0900022498
21241.0250094833
25601.4300027129
25285.7999956266
29997.9800129903
26853.5050011423
26698.1650183751
23315.3650004496
23755.2400074103
18187.0100029381
22645.9600015543
20836.8100042292
20359.9099971299
30260.3649958035
27147.2649919953
26527.4199975799
26834.6849920163
22432.2750020484
24407.2199760503
24839.0000036425
22563.4200095958
30811.6900189966
23580.6249969653
21012.1599983579
23752.0150017873
18374.1349919823
21949.9700032724
26865.8300066539
22043.2450067379
24347.5349984056
18676.0100049973
21040.8500081445
18158.3100055503
25285.3100100891
20120.8850039723
24382.9949967238
32870.6400285629
24886.5000032109
21528.6799972428
28006.1250182898
25026.5250049998
25190.5749953953
24326.0400037569
23821.995007155
21816.0250071882
22789.744996893
30372.1000006867
26127.6950079809
21996.7550091068
24887.6900064696
25628.0750017562
19788.8500003619
19915.4350071314
25974.984995849
21546.7050033465
21821.6400072741
25676.8700084798
17892.1400072819
30882.7800155578
23136.1900015273
25419.0400044191
22025.7050018187
24343.7200011458
24825.9550005007
24705.6699819305
26486.8200006731
24910.0349905137
25634.9600005045
26173.6350057435
26581.4150122716
22135.4400049783
26416.8000013556
25172.364995553
28674.4599875344
30993.644990514
27162.5649944206
24116.6350178589
21406.6749910848
28254.4849741622
24385.6849879589
20574.1200083116
25023.4299930656
30625.505014407
22919.4800037019
25346.9300155776
25002.7100081366
23216.649960691
28464.8350053019
24975.4250061493
20558.5949933592
28257.3599875659
28214.859993408
25429.4099958952
28065.5949977005
23473.1549935631
27159.8400043135
27615.6149857055
26250.6400042125
24287.6649992164
19810.6349950961
22197.5500052124
26536.2599933883
23669.8149948373
22595.300011915
23619.0250057145
