# Supplementary material for: Intergenic, gene terminal, and intragenic CpG islands in the human genome
Source: BMC Genomics. 2010 Jan 19;11:48. doi: 10.1186/1471-2164-11-48 (PMC2817693; doi:10.1186/1471-2164-11-48)
Supplement: Additional file 4 — Monte Carlo Simulations. The archive contains Ruby scripts used to evaluate statistical significance of overlapping of gene segments and CGIs. Results of simulations with different "fixed" elements (see Methods) are also included. [file 1471-2164-11-48-S4.ZIP › result_cpgispag_length/flank_regions_3000.txt.hist]

left	right	value	probability>=
194127.184998235	195404.767748017	1	1.0
195404.767748017	196682.3504978	2	0.9999
196682.3504978	197959.933247582	0	0.9997
197959.933247582	199237.515997364	0	0.9997
199237.515997364	200515.098747146	3	0.9997
200515.098747146	201792.681496928	1	0.9994
201792.681496928	203070.264246711	1	0.9993
203070.264246711	204347.846996493	3	0.9992
204347.846996493	205625.429746275	5	0.9989
205625.429746275	206903.012496057	8	0.9984
206903.012496057	208180.595245839	10	0.9976
208180.595245839	209458.177995622	12	0.9966
209458.177995622	210735.760745404	13	0.9954
210735.760745404	212013.343495186	14	0.9941
212013.343495186	213290.926244968	20	0.9927
213290.926244968	214568.50899475	21	0.9907
214568.50899475	215846.091744533	36	0.9886
215846.091744533	217123.674494315	39	0.985
217123.674494315	218401.257244097	47	0.9811
218401.257244097	219678.839993879	30	0.9764
219678.839993879	220956.422743661	48	0.9734
220956.422743661	222234.005493444	66	0.9686
222234.005493444	223511.588243226	68	0.962
223511.588243226	224789.170993008	93	0.9552
224789.170993008	226066.75374279	77	0.9459
226066.75374279	227344.336492572	89	0.9382
227344.336492572	228621.919242355	114	0.9293
228621.919242355	229899.501992137	119	0.9179
229899.501992137	231177.084741919	126	0.906
231177.084741919	232454.667491701	132	0.8934
232454.667491701	233732.250241483	177	0.8802
233732.250241483	235009.832991266	177	0.8625
235009.832991266	236287.415741048	176	0.8448
236287.415741048	237564.99849083	197	0.8272
237564.99849083	238842.581240612	230	0.8075
238842.581240612	240120.163990394	257	0.7845
240120.163990394	241397.746740177	214	0.7588
241397.746740177	242675.329489959	261	0.7374
242675.329489959	243952.912239741	278	0.7113
243952.912239741	245230.494989523	278	0.6835
245230.494989523	246508.077739305	275	0.6557
246508.077739305	247785.660489088	304	0.6282
247785.660489088	249063.24323887	292	0.5978
249063.24323887	250340.825988652	289	0.5686
250340.825988652	251618.408738434	330	0.5397
251618.408738434	252895.991488216	288	0.5067
252895.991488216	254173.574237999	297	0.4779
254173.574237999	255451.156987781	310	0.4482
255451.156987781	256728.739737563	310	0.4172
256728.739737563	258006.322487345	303	0.3862
258006.322487345	259283.905237127	296	0.3559
259283.905237127	260561.48798691	261	0.3263
260561.48798691	261839.070736692	269	0.3002
261839.070736692	263116.653486474	228	0.2733
263116.653486474	264394.236236256	231	0.2505
264394.236236256	265671.818986038	202	0.2274
265671.818986038	266949.401735821	211	0.2072
266949.401735821	268226.984485603	195	0.1861
268226.984485603	269504.567235385	192	0.1666
269504.567235385	270782.149985167	159	0.1474
270782.149985167	272059.732734949	156	0.1315
272059.732734949	273337.315484732	131	0.1159
273337.315484732	274614.898234514	126	0.1028
274614.898234514	275892.480984296	113	0.0902
275892.480984296	277170.063734078	92	0.0789
277170.063734078	278447.64648386	101	0.0697
278447.64648386	279725.229233643	87	0.0596
279725.229233643	281002.811983425	75	0.0509
281002.811983425	282280.394733207	67	0.0434
282280.394733207	283557.977482989	47	0.0367
283557.977482989	284835.560232771	55	0.032
284835.560232771	286113.142982554	45	0.0265
286113.142982554	287390.725732336	34	0.022
287390.725732336	288668.308482118	33	0.0186
288668.308482118	289945.8912319	24	0.0153
289945.8912319	291223.473981682	25	0.0129
291223.473981682	292501.056731465	18	0.0104
292501.056731465	293778.639481247	19	0.0086
293778.639481247	295056.222231029	12	0.0067
295056.222231029	296333.804980811	15	0.0055
296333.804980811	297611.387730594	4	0.004
297611.387730594	298888.970480376	7	0.0036
298888.970480376	300166.553230158	1	0.0029
300166.553230158	301444.13597994	4	0.0028
301444.13597994	302721.718729722	4	0.0024
302721.718729722	303999.301479505	7	0.002
303999.301479505	305276.884229287	2	0.0013
305276.884229287	306554.466979069	2	0.0011
306554.466979069	307832.049728851	1	0.0009
307832.049728851	309109.632478633	2	0.0008
309109.632478633	310387.215228416	3	0.0006
310387.215228416	311664.797978198	0	0.0003
311664.797978198	312942.38072798	0	0.0003
312942.38072798	314219.963477762	0	0.0003
314219.963477762	315497.546227544	1	0.0003
315497.546227544	316775.128977327	0	0.0002
316775.128977327	318052.711727109	0	0.0002
318052.711727109	319330.294476891	1	0.0002
319330.294476891	320607.877226673	0	0.0001
320607.877226673	321885.459976455	1	0.0001
