# Supplementary material for: Intergenic, gene terminal, and intragenic CpG islands in the human genome
Source: BMC Genomics. 2010 Jan 19;11:48. doi: 10.1186/1471-2164-11-48 (PMC2817693; doi:10.1186/1471-2164-11-48)
Supplement: Additional file 4 — Monte Carlo Simulations. The archive contains Ruby scripts used to evaluate statistical significance of overlapping of gene segments and CGIs. Results of simulations with different "fixed" elements (see Methods) are also included. [file 1471-2164-11-48-S4.ZIP › result_cpgispag_length/flank_regions_3000.txt.lengths]

254076.199996784
217076.775013761
255026.779998678
272210.78999901
277190.595020639
247190.820007199
251584.980031364
261725.939984879
233152.370021266
257186.144992688
238795.099994447
253852.549987257
272260.299978843
215166.399981828
257040.135000455
258531.414997912
244051.919990066
238130.134992133
258398.549997267
262203.410004531
237987.619980129
235982.670022713
233128.205011827
226604.050001992
245384.094992173
279627.570013694
239794.964968809
264896.335013257
248765.915003441
271726.805000767
252295.429981791
239106.585007488
249330.729987181
245898.08498905
252937.04499594
246890.869980203
247079.524985426
266260.484993898
251622.210016596
286019.574987655
273890.475005815
255505.335000046
262131.995014897
266037.964991056
249558.355012796
238255.035038142
245509.005021326
262688.915015915
242555.675006387
293252.175006742
243214.510004819
275803.500022217
254533.404994506
237750.025004977
261789.809990935
276376.279965202
230627.899996613
271389.155030421
253003.07503749
268687.059964997
255668.604988671
273604.535016738
239178.310004419
235339.530006036
233743.48998098
246992.279981894
267542.519970289
249418.665002945
269177.829966672
246587.160003681
222512.434970973
227595.849986372
278032.019990222
255308.050010835
267237.520013825
230270.59999355
275942.060002035
252599.314994638
244728.919996489
224137.219993099
278377.020011717
263843.965010478
275179.100001296
260395.274997776
240955.455014456
263469.39499317
235732.269996335
245004.929969114
257211.13502261
261159.349981713
243773.730003745
221857.104992607
256453.410004553
285601.929998483
235920.964992773
224780.499981417
285672.924977829
250354.894975814
230711.554994399
230458.795015013
245426.340004688
272340.214994441
272255.084997123
262793.94000743
254651.105013739
264040.934963454
241902.235009072
245712.089997488
279961.015001395
258072.010013205
240010.230001754
234986.024981711
247659.480005206
255890.080036961
241621.255003043
226461.660022186
254954.145038176
244880.484994665
232655.660021358
268463.014998731
275231.039997945
251719.565002474
265530.33001499
242055.050017764
233103.715030068
243173.530000639
279711.715010695
244625.469988822
258216.629994328
259328.840009031
257631.030025492
230422.319994755
288807.079999793
242584.164978839
288101.404980347
240342.799988951
229073.184999828
240339.180005782
285093.800019994
241526.480000196
239016.165002519
245544.974994522
279355.595000416
252251.534957825
253397.465003396
250704.955019177
262506.464983691
260754.735012611
230507.729991285
242628.215020789
266111.429991236
266997.315001181
265370.210030808
261362.474993453
241349.30002276
252351.254997824
241830.924963667
213806.200001297
230633.575012467
255079.575005255
233875.550001412
253557.224983638
265131.910003926
246066.174986678
249698.734964927
222306.725021341
247644.969997398
256935.329998934
268173.629986082
233786.964981989
266195.194982727
269411.359994764
250543.479986493
257018.884983432
237173.150025506
266106.819991518
244287.110022015
242485.93499798
224216.850010045
262633.72999216
229952.21000681
250858.590010322
243560.889990967
248409.640014181
262808.794996271
261798.435030062
276693.734992972
233875.494979943
259835.155006754
246938.009985095
253216.985003192
250709.244989355
259355.530007792
258281.445030723
251418.714977924
243905.419975487
236321.590005811
268519.035002681
261175.985028044
250091.385017542
242880.760004743
268740.704989784
267674.239979165
239994.4800177
249379.139967727
271858.379990266
277058.47995943
251212.139986582
235867.230007722
237249.625029931
272127.834989749
255336.025008363
265774.905001766
223131.910020095
269712.739995332
244594.200006578
269960.849995934
237927.679997628
259213.23998697
255065.479997851
267475.934967404
222290.245018743
262495.894980868
244139.430002237
270243.83997751
267669.549979429
277139.344982776
243810.925025574
230863.67999836
232167.489994241
270493.274983257
247618.704991554
263238.17499826
272117.46999482
255081.72502009
271206.419985765
265500.850003951
268999.815024015
273164.749998354
259497.870002695
246373.449995432
261940.459997723
267285.149979496
263476.189987059
245345.234999748
265144.884993686
269630.679975754
236821.440019747
269827.425022839
248441.919989272
260504.7200175
262385.750007418
265764.969993323
226138.624995873
260738.744994735
248304.170002978
234233.339966844
232643.04499467
274112.494989078
272049.084989982
249492.199990327
262060.10999234
254867.329985018
276551.04997411
232545.449998924
279664.430022782
244068.104999028
243555.019973998
271710.704999296
245836.710003105
239939.459997547
244329.260035359
250789.19498544
270988.514999085
257550.674998312
260818.404992258
225220.094990192
267690.500004403
250754.125009496
246704.744993647
260091.250024546
266662.839993568
252106.944970081
229290.025007611
251427.730010751
254281.290000052
275298.920023198
244581.864971345
243891.775008133
255122.594970733
266273.654960522
255765.43998949
229412.819988797
229007.719978061
250287.439990841
259032.36500334
242517.06501087
284893.989999539
253393.970006445
249315.145028477
250766.035019131
271257.380012595
256574.774992952
245314.18499795
251536.54001434
254099.159999301
277749.069987107
269272.985000032
318170.165020506
260561.905005166
268805.980021139
266894.425015272
245730.920007866
224946.65499577
259532.154998748
262891.030004664
195496.064993088
254388.119999593
236435.904982707
268543.189998707
220129.719994207
230714.790010968
234775.069990462
244314.840019656
268885.99498569
263421.469985264
259345.044987157
254195.284991433
260742.529999874
263517.190018768
267020.025011251
264619.714994102
259456.564995909
226457.460007492
244458.370005943
255282.579975824
231898.214971643
255516.434981432
270583.330005576
262576.710021144
218011.599958859
230782.845015107
278515.099982451
258323.410009283
271105.10998098
238185.095032991
271661.394980161
257244.605014441
264171.04001106
218344.705011191
265309.17499043
250572.484998719
258346.789967006
251879.234992907
259968.854994838
254187.320018723
248945.019978078
238623.119979606
267304.324987178
268056.215049178
243052.369985091
254836.885031284
256534.21496751
259564.185021782
242774.050021977
237368.0300046
256283.354996988
230873.640021078
260145.200020574
239725.309998996
256196.415010168
237702.559990165
250088.790001356
245067.524997106
272805.324996341
246239.424970997
257284.000000742
269039.290021622
278240.89498422
266966.964990989
230082.660034124
290568.339994354
253389.26997966
249282.589992838
281324.430002284
249457.809984466
249914.570006297
278625.609994967
237486.520012611
221408.034992478
257374.004992141
223705.505016244
286709.305011354
257029.580026644
260928.644999371
287767.424979761
245346.375002322
257685.345015179
250999.049996087
244982.175005566
271403.604980947
247446.505026023
283922.494991479
255417.080022382
257354.574981777
263763.785023695
264773.515015121
238319.780008591
241275.790016664
252541.749989496
252081.19497796
270333.105005576
271966.344978054
254410.279977868
250128.324993085
247604.414997714
240958.045015273
276640.870030416
209572.93499196
261059.250008792
273860.724989767
247460.62999357
277294.805001675
228351.79999404
247274.115019459
256386.66999168
262898.280011591
231419.410005236
276793.740005227
215870.360013203
252667.444979001
207722.205022527
262639.824987089
273345.095016734
264514.920009427
273435.734982433
240807.959995591
283231.025034401
256830.270015041
227267.694985909
261242.640026035
284349.335030915
226785.03498663
250730.42501705
240236.324995497
263950.330002171
271917.245002644
276422.590014978
244880.845021094
259448.115038025
278621.810010453
257429.650013198
239921.645012786
256360.135004805
210976.080002838
224040.464985754
281625.129974808
238977.630014993
262289.650009221
243425.514986539
238606.054979433
226480.014968832
243998.114996014
261591.02000052
266768.200014517
242672.77997954
269939.49498115
232176.915014829
259741.805016236
243822.000004997
265422.245029095
244691.354995381
254659.419993736
256480.099994243
238564.199995539
254953.914994471
287742.015000115
246577.065014154
247220.360015378
282619.384984902
240868.419999597
235736.915017186
252729.634997064
273596.07498427
259152.679977857
270569.549988277
274617.914972714
226240.325013309
235586.495011995
295528.730004188
258125.59998718
247623.524995066
253377.209986219
254580.889996911
284645.050000363
230678.110004576
250424.189984935
253072.019992613
250339.5649966
271073.129971204
208909.250022195
241406.309981075
235112.854981891
255478.215026201
244916.920001468
231478.834984512
228953.770006746
268001.314988848
258221.60999463
243178.039973545
285335.754986544
268260.734998233
258685.225002787
232908.500012178
268383.184989962
226462.954993543
252134.804979306
233647.450017839
250135.484994148
243176.805004537
257897.620022042
231137.599992174
245056.925018037
269972.64999864
236047.40500737
250146.629995917
236846.694990502
229604.894999105
256854.064998849
257937.665001568
258642.449998108
255115.514996152
277886.134980192
245179.360014991
233929.625007292
242894.539998032
242505.009963575
245063.119986872
235594.41002261
279329.864995387
252316.734984942
250724.620012472
254307.805003693
279762.115012953
265658.860018532
236760.160017625
252785.359986145
248796.76498732
261201.835000191
233338.29499771
237073.319996261
269505.330021492
268208.410003608
265540.224998814
235127.030014396
247855.930004849
247687.409994608
235168.43501652
253995.025008991
303740.259983961
269482.429971362
266385.820002885
251819.040008896
216399.795010489
250483.459985376
262783.009992737
250713.265008368
269223.369983723
249696.485003498
240686.429992232
247420.769995739
208230.914989676
251402.019993317
222957.664988304
261851.995003975
238572.179982852
225481.845000998
232185.630019811
258460.375026347
229904.849984242
219673.234979948
234174.334964818
277155.350001414
247243.920024746
253184.984977296
252764.710002543
264234.090012375
251281.589992621
237560.17000402
274177.294986923
236755.694996103
244636.68498789
278750.370007105
246023.894987549
290832.090009926
224630.575001558
233676.95001735
268409.189996905
246798.485008063
228214.279982077
257391.140027068
257423.810008039
232159.740025693
273971.365001901
248371.549994311
253268.195007124
272858.359989139
272245.90000029
279538.35000254
237982.229985692
231201.015005082
289586.87001469
253076.675012639
251049.039988907
233879.000034414
293879.82000344
268015.444997925
254328.055003238
255673.385011951
256020.224970739
266720.934994807
263669.380015136
220935.574994666
253578.459993117
244730.14999279
238386.564984638
241516.750004989
256663.91001974
231572.229982822
245099.680022765
239342.700000756
249872.784998881
233262.330013783
269126.08500916
249860.100015277
256225.235027142
280441.769985236
239238.41496958
247743.2449932
260629.834984169
233789.849998498
246045.784968787
223423.349990656
272356.455011123
259082.304999517
248479.145002108
243764.45999687
238391.019973415
250891.774988437
258220.315027959
254511.255016388
255852.509978392
222922.129987059
233276.440019291
229416.505019826
256670.085006472
241250.544993633
220940.190006666
267393.87000167
245336.684997002
224965.549969326
247311.360008072
223364.300005143
250144.394994601
244142.845022827
271966.400006623
241403.360014583
250523.395006149
206123.20998383
255645.504972651
265764.83503032
248532.664997696
244245.184989985
260794.725000933
259110.405013825
261945.880015635
249571.655015369
261802.690008998
248205.889980827
263000.76499297
220368.054988859
240450.035002564
251030.489960903
249723.65998691
230887.689992554
257944.480005041
256993.894974636
259370.369999655
249423.03999392
239599.310042509
243660.594989973
266522.35500055
260608.340000621
261770.360025639
263526.119992955
247822.190005962
243048.525000324
249907.089998094
255721.5649822
266126.954986013
230916.875017665
256542.510004562
225326.380012251
267680.329991379
219113.254991242
216903.494998915
233919.065009324
244226.01500967
240211.85000285
249982.340020266
281563.910011819
267981.265006854
239807.33501646
255549.244998914
232955.130002179
258032.599995626
243419.375010675
248685.664995714
267222.594993032
294724.534987163
251799.170013327
227191.039973255
239358.025033622
280578.809979371
290689.210006271
234083.324981641
249975.315045357
266670.40497822
282745.454971901
285088.354999994
247211.945018144
223783.730016799
280905.945001076
237968.774976111
260329.714988523
257428.549979016
268381.844976098
250311.120012228
275054.885012949
237156.52502421
240017.180018836
243969.259994082
258267.755005146
236993.714987101
257314.744994808
265403.195020456
256116.129996323
254348.200036671
269524.175018772
226362.939991483
259034.060008976
280751.909959436
243175.274984835
250762.230001671
276287.124999368
264914.135025844
255336.184992918
223842.97002404
282940.599998979
257786.079987304
274247.15498347
251211.790019478
237648.360008403
251822.005024493
269084.580028932
242268.744994604
267522.674998585
249697.690008987
213599.654993316
252814.05000395
243492.700007702
263880.195002894
269138.750015218
236160.355001545
246269.265007618
206526.875027392
251327.274978621
249196.225008767
219768.549991291
238991.015020981
241128.604997041
228369.395001041
244878.369998414
240466.839981753
282159.904994305
250675.150006809
273431.64499247
242920.250017336
230752.354998608
229361.689984079
222295.544993647
272464.014986017
222748.059986674
243393.124993095
243978.334995763
212671.824970745
261111.624996994
275007.009997377
260890.619993814
241279.159993846
238500.670012094
263327.110016207
246903.920011546
261278.295027403
264716.354990997
228737.300005619
250352.460004836
238194.314997627
232965.145002772
270974.940008371
251882.924987856
254462.599998056
227838.835012927
249464.825020861
235885.544977959
252875.320019756
224776.334999772
277340.429996193
262299.099979898
230501.654986393
246928.125001303
223135.255005833
247206.61999474
262247.334973703
227850.890015473
260881.309976148
236494.609994776
226015.919985811
274234.224986073
221100.944971647
244710.959967977
218295.784988245
258269.705009265
262044.610026188
224310.14497729
231589.209972751
255850.83500199
245999.62499348
224854.544991947
265813.790008826
252835.155024527
258432.35999683
264390.235000106
206330.195004136
255495.130008354
283924.735003154
256958.284989552
238054.809996249
239791.159985031
232924.069986907
274221.339994368
258213.295026121
256787.254990908
247306.820010551
249901.920011668
237676.164996573
247946.540023458
250190.86500484
240272.425015262
271049.614993604
259855.370030034
263169.43000775
260842.515003177
268950.445001275
251747.270014556
277840.680009604
254635.460005079
248008.784992167
266892.540002949
258910.83501342
280849.434976234
242264.975013253
249379.120008946
232593.444993235
239328.550000496
298328.979979698
251191.334991739
269014.519994144
244385.629972479
262746.289982931
271543.734998417
268737.375010693
227761.375004987
276766.44499899
252631.41500486
263447.875003148
250525.365006423
265896.394996631
222747.739992589
215134.960003802
239956.315010459
249373.269992495
223240.914993863
259589.26000215
214385.945036076
237015.319989081
239160.265008754
261040.549999828
242288.965005284
268431.825001221
255380.425003083
247890.475017677
252049.595001815
268904.735021254
263505.344999926
251346.460011095
248431.150014084
232450.875012195
251118.075003174
244904.749976292
241174.029982705
268885.225008439
253289.610008336
221715.404988289
267120.034997488
288170.645008403
243443.764994596
225247.184958539
245424.640002306
271176.355000121
245799.959975912
276697.609999734
298733.009999219
256309.985004672
248462.225005707
267314.639992471
242647.230006801
252768.809999938
239989.679985717
244103.330006599
217789.920008376
267387.869985439
257489.454968929
266888.345034892
284585.914975756
232858.475015519
259584.089985446
265824.764998364
248253.194998763
261211.774992142
282594.870012297
243154.029976436
234480.254999482
257058.264988646
232272.43496208
219359.004994184
246760.175002228
242169.049986643
263349.515003298
287685.944998512
227431.540007922
258644.040016064
268126.304988111
248757.540016844
268937.135037755
243526.69497893
250711.405005078
248782.50499017
248691.144993946
264873.0000038
227576.864986887
251861.250006181
273709.710018847
260911.164989698
246723.460025093
284450.309989145
247465.785012448
279094.73500545
245440.719989647
247914.380012321
249479.495009769
237378.984979081
238038.649966764
257022.840010865
248442.959987438
240275.359998626
257136.360018439
224910.225010606
238830.195020451
246429.260001746
269993.249996162
229380.459976989
275991.230024376
268856.12999423
252917.029994057
241164.300015837
297861.269977093
233760.609986428
260504.625008434
239863.854994091
252180.469996871
259158.404997448
253754.579984876
275889.025000417
270722.545011985
263907.795034922
252126.059979386
259784.029993593
266669.1049813
265357.734998994
261663.179977542
249054.654993974
253914.489998015
258436.279993046
279539.144977111
241972.179990774
254248.169996302
250313.839986948
265676.554995351
223150.840002264
250265.194974911
228182.749963247
245024.000001486
230903.550001412
247933.989991819
260827.664992315
264849.579988907
257576.76501259
278382.605002104
250321.174993255
227834.459991923
250401.825001186
238592.855000775
267137.800006021
256885.345016522
222731.745006621
216953.099988132
258306.03501152
251351.620018234
276328.099969564
238452.564993679
270920.405003123
240268.874998776
226727.644984771
234700.309979726
255492.424981554
251815.014996719
246575.859990811
269173.014999668
230569.784995032
226092.944983646
247102.710013816
257595.079984612
246631.625003502
267066.160008406
254580.029992789
283754.574964882
250202.384986109
243893.485003314
259509.295013908
228358.430008863
292908.739998027
266751.719985557
225326.424987639
250386.184995996
254418.645002411
248774.060002699
234193.394995769
253085.129992378
248236.870001367
235492.765004449
241234.894991141
244775.295002261
246073.869992813
253876.669995009
263277.480007061
257492.749995291
248403.290005157
250846.725008355
270287.270009056
237453.230007531
236033.125005426
247397.495031332
228859.334974112
246044.950005518
249229.610009175
268294.664985885
224522.910023497
250169.240000605
253389.99999118
258818.734994379
269331.650003913
273624.730004647
289678.995013485
262061.210005424
246656.385007112
252936.320004431
263887.569984885
265209.365021869
251452.914988641
273516.875003781
262937.559979798
257788.925006779
245103.6949978
249057.060010303
248755.619989044
239968.590030293
235878.070008394
238037.454995258
248274.014978086
257962.105002299
247517.365013154
265288.729999381
255901.665016027
214541.72999819
232550.860014518
269076.180031074
267008.960015925
270872.745022889
229171.189997573
280280.524984439
240648.67000107
281374.765012828
237531.88498196
233568.799987906
214142.754997816
238465.365035426
258892.370014722
254162.3749797
271151.480001549
253423.064980613
239095.280022764
256170.954997912
236256.425017035
255664.765017696
259419.830011688
253630.235004376
243594.464994084
236277.165004294
223480.084991875
257486.039980003
243535.239998695
239433.660008842
232844.155023381
251608.904994526
263131.325007655
234837.079998588
237568.170002107
254107.80998134
253074.904997788
221497.8149929
234368.070010212
279890.819996629
239039.725005277
283582.389981743
248453.904998448
240014.754999219
292350.960013672
230576.075034699
271878.565012136
256694.295025459
252414.799978124
237541.794982254
242839.430012363
253385.01499683
260715.240018459
234923.750022794
256566.450007388
250088.035001319
212082.335013461
241986.560009233
246735.564989157
260796.629977442
247284.435020678
216631.854995329
227598.760023302
254319.314978061
248591.625001857
229431.449998263
273677.925006462
236852.239997179
223647.875008763
244698.445008426
244831.195002205
276403.225007774
260076.509997282
262153.800000688
251579.19499005
262165.524987435
248539.380022713
269628.305012404
260924.73499652
262614.304973787
231524.729981515
267739.984999201
231339.415000953
221331.629996468
270034.594961298
282672.634995801
279844.929970483
250173.305016508
221979.795014359
274226.314998219
258420.280010452
257795.6599379
238306.524975533
272508.884975906
281773.805027924
249954.779998111
240959.930006524
249486.595018396
250038.439987284
244176.455004951
253001.905002551
272472.995023208
241525.145002812
241941.455001547
246818.379985699
246466.144997376
282320.014981302
245667.919989091
249210.144984318
242504.429981197
260760.90499262
244943.524983603
233892.50998799
269887.40998182
277152.279997782
245940.309986678
249285.860010535
242846.955023467
261509.225001027
260768.090014747
233809.840017308
269349.075007883
256756.485007332
257292.385027143
264589.180008936
238921.509986731
265288.309998098
237638.795009357
261297.975007995
246452.509971264
243624.650006736
243260.654983479
269420.169958269
260871.669994437
217429.650015897
242226.284985314
234217.479987514
272737.939991998
258044.970027103
255215.575001116
272362.615032207
262935.185003852
247984.584986845
262426.565001033
275935.209982518
238369.040004349
264573.054999692
222175.679985986
245563.255020169
230252.165011496
257992.54999055
246943.274994197
247906.570002637
251622.84501957
264417.215006888
256259.534977013
262437.770003423
251871.340003235
250665.579997608
251115.604988798
243702.26501722
255140.479995583
264214.310019823
262066.929988978
261773.07000043
234709.700025273
222430.674979441
229977.065004209
301973.764995747
257239.180000971
268834.78000723
258423.424972415
234410.839989752
239063.690026187
234581.49998006
263725.544991927
258892.500014491
262610.424993212
259054.169981916
278124.99000453
265730.659998433
259310.164983406
261728.74497591
247658.924999009
229974.325023579
261065.069997227
257694.23000902
233257.439975956
273680.745002745
241414.834981474
256579.510006009
243072.670025435
257579.684991166
238222.365007652
240867.084988365
245405.520023455
235276.509978195
270897.260021652
259017.584956319
267702.000003182
277194.685016896
269780.910003295
260096.229967835
254284.384998038
258414.969998373
229798.034987998
249515.940007726
253061.679984902
264068.49000843
262210.340020702
253346.465015713
251206.484984449
260349.229990548
285398.470033171
252770.414983752
254648.549987902
263237.949994228
264217.850012133
244231.065004907
265228.830015694
234240.300018501
223932.074984765
299919.094985054
276886.164983714
255370.524972429
248240.71500163
257110.46999702
251921.944984797
244341.659989627
224814.315003833
308297.15998684
232934.939991631
253890.375014125
260240.045035405
259555.659998138
285071.940005974
294205.240011615
265094.545024066
268294.040033527
228143.689980465
250488.015020889
267760.690022591
257829.930003418
230892.194996908
224121.475012007
235204.169981798
239211.190009254
289934.09998885
229904.174987065
281887.515018067
251716.374986617
250431.499986422
215859.054989414
258364.920018559
255960.715012722
258062.819999447
270129.179998822
278882.055014603
233358.279983161
262118.18500253
254935.1500079
241367.409987665
264678.880029483
217722.315011022
253457.509991904
214942.95000869
270975.35502906
265208.825012076
263003.97000925
208582.014994288
259850.409984354
252368.950032169
241512.654991552
253605.225001626
223192.53503901
267238.580032144
253852.879974867
236763.005009876
273653.185026439
253631.425003235
216798.099995411
234219.845013754
242235.129994
243650.984972074
247552.570019774
250659.965015297
251528.079977165
276659.665014543
257220.755016226
271438.629999489
273212.864991999
260574.029997407
276150.640003598
255065.874995052
272702.474994688
266592.599996781
245024.350015631
265811.340018435
283049.58999517
286495.25500521
250916.83001139
234163.659978464
258198.145022269
253868.74500287
256466.734974504
265101.075009439
236409.950016507
259950.795004747
263201.759980278
258551.069999732
273782.754994766
254285.204975936
253177.454982104
247816.144981541
262659.309997903
238212.494994343
235364.260015716
291079.830013358
250056.54498748
249461.279996054
257922.560022907
244071.235004012
245930.139989174
244914.269977565
229668.954990437
272417.44998114
280840.080011495
239727.055003951
262591.720000927
266282.640003285
255803.335027575
243291.274998808
270247.974995692
255664.00498594
270831.455015883
242633.64999814
256009.089986464
247257.244987365
233684.620002407
251223.395003813
224146.310016148
221681.409981654
272710.639985487
252387.835036327
230927.140000042
250633.929994873
239399.660010144
271122.804994453
214363.379998203
250038.984999959
269558.840013091
261715.799998857
258237.040001419
264263.760013693
275750.635002218
273183.854984401
261493.715021507
257262.710017246
257322.82999455
227706.125007215
259722.975000442
260399.295000453
235463.119980803
269904.335000412
263344.099989878
253471.099992554
273571.540014674
263078.84000454
256969.944993031
253553.470011272
278255.114982611
241010.355014
242563.145022326
260772.579989671
251610.735000312
269798.345016415
250736.364990873
244615.575002877
251875.454990987
233535.630008887
274305.410008589
246247.810005394
258731.304981767
275834.71000334
240052.154992814
238260.149982625
252971.909989308
253073.320022213
251601.484997756
246040.485010867
253491.850018322
244789.29498457
252421.91499075
266007.525012314
248504.184967077
251551.110011904
243944.505018382
253515.58003111
234035.419994546
262732.864986726
264488.25498365
257166.865003559
253836.119987503
250272.774990409
258940.075022326
243541.284994784
248618.499983807
214696.404997355
246586.534973062
248188.469993498
236244.2950043
268907.005016835
252380.839979918
245164.024997656
263005.229961372
237755.064991903
265741.204999004
258600.124981608
256141.374994083
272705.895058917
247877.559979045
260599.405000009
261859.430004825
259912.4549939
270575.675006741
259943.939991268
247631.865000754
269362.739985416
245109.559993759
264012.75999821
240791.215002563
231318.339990293
234304.419993301
256989.244993926
246350.659980219
263749.565005444
288896.50501551
262217.544991708
248064.994997132
237476.165011982
250010.9099906
259449.829990371
265592.150007316
267991.87500336
236202.794993591
258556.995025173
247207.664997655
279679.644990048
244387.550001752
232337.350003059
223898.970006829
233790.155005037
210699.124997395
258757.719989716
238510.164993696
251355.080010109
243630.125001468
262681.72500265
210676.57001383
268698.494995653
254930.414974735
277423.250005134
224086.635008618
275518.290022296
246474.619993602
261945.420010721
268151.090017165
274251.204995234
244532.624985039
244547.185006445
246826.440010037
258439.584987834
291895.610001583
246519.125004276
241240.145009693
234736.915018176
255884.644982668
277777.004983517
259007.480004292
258133.495005962
232467.265017216
263154.209999259
287497.999988436
246825.819981621
265930.449996292
254367.515000412
238178.499994545
235758.224992862
245583.025006942
272675.794963689
228572.120007037
249078.145000661
236120.169987628
238501.529989149
243120.280022706
263375.434990263
292987.200007574
265612.615014917
247684.969997075
248460.579969123
234996.319968025
275975.634983875
248978.405008648
249076.245015921
261838.429995171
256037.784982455
237959.569987706
257301.020017853
228508.395007421
252905.880005305
237565.955025369
242112.900008025
269454.714984303
277362.1299875
249757.200016035
248514.23001189
268199.949999344
264358.795001038
265141.320024634
247409.240007329
212652.73500421
254200.835008226
222696.26497808
268194.410008169
261507.439990281
248587.249985358
247634.364969055
256375.55999876
236260.16500262
233062.40498061
251111.120037401
255503.004999743
230792.579990713
240772.994997572
252338.600002263
249039.540019614
262209.985013991
255539.609989316
217401.79499748
249455.98497564
228850.52998548
244151.7700039
261613.890001037
233905.660007718
254504.43999331
302905.919987783
245389.159991557
240024.859970782
230954.594998196
235713.339983986
210765.135012503
222154.124995547
253318.274992247
256217.259947637
246244.8049999
245942.599987739
262175.155002264
231311.630005753
231702.2599898
252446.125006185
234975.25998109
261679.135016563
263252.045002657
222416.774996243
267038.425000026
280900.795011893
239085.900006625
279477.044992707
250620.165000015
266132.005003349
241193.819989597
238342.509994275
263520.659985336
236413.725000647
235493.024991288
241858.370026637
253671.664992011
254279.695026402
224472.674998084
285968.829990952
300643.145005181
247899.950019104
277790.284997191
277450.524966911
269324.219996722
255306.929996836
254260.909997465
252398.49998396
244266.715022419
239462.105004384
271505.889991782
240340.99500637
264107.775013774
258841.589998472
273816.704993547
254422.640001304
251111.125011306
265695.439996915
278315.549980463
228989.549974279
239946.799984221
244927.570005966
245809.81001046
242538.969989365
249624.564964132
253173.070013193
252142.170008707
224144.800011903
229128.135002787
250310.795001359
267982.600005565
242803.665016455
245217.774993268
247957.005004716
261534.134995394
247210.810017171
265065.569994429
258424.244998499
245036.710039158
221594.154989881
254952.275003128
252759.25500258
239321.874981502
221524.38002287
268653.455023883
260263.274988158
215052.670008338
241682.075008171
262376.2350112
212175.514991128
253171.530009492
273899.645004014
242136.849989376
251410.249976651
242485.395026648
254218.619992067
251351.949987577
238664.825007825
250919.215002161
251323.045026589
247872.255013218
288499.469975901
260971.23999827
253936.050032447
260425.974989755
267815.025052575
258724.994997957
237022.489989058
243504.424993042
241914.440024071
254691.66001327
266471.819998443
243608.690015095
271184.745004439
226705.225005914
238846.695013151
245266.135011684
250554.090024934
248370.229983303
220625.910013828
269766.809998459
277614.555013053
267106.574981521
246334.209999992
257926.665007991
234611.934997619
231240.919993165
264200.790006803
251048.925013331
247054.315001553
243988.780014972
236942.000009948
237670.700013101
238571.474986577
274880.310028911
247804.159992009
217841.939991117
252567.370001987
295154.649986117
255024.890010667
223734.709970542
225716.115016333
262942.854996921
244091.679988831
269024.349992058
263653.604996041
294957.530002301
246779.365001097
262673.659996678
253159.465004667
257624.749993066
286292.59499635
263797.134983557
290042.99000177
237786.190017489
257907.545007294
256691.570013031
246353.869961075
244907.42998597
293451.909996223
284204.734997283
242012.399997209
261864.074977037
227492.064997788
233104.280001997
262656.024993992
268333.84001719
240706.894998169
252304.254998321
253067.470007487
255318.270004988
237972.649994075
238882.700023393
255594.96500444
243446.990005673
261043.685024608
241891.435003555
256299.400008785
236659.504998477
263601.29502269
232921.96001707
270220.600029567
257950.864990917
236926.514995127
267699.595005115
258357.655017772
254422.709978201
265072.890005229
260813.234990364
279304.269979183
265762.654989414
259072.464992746
273003.084992245
244575.84499492
251811.589982675
259640.515021492
263266.010003675
239405.339983926
255809.464991807
229007.41500138
245985.490007195
239297.105025969
256660.469994487
239869.879991572
271024.164998621
225055.164990132
251792.995006877
246552.819982314
232218.649980219
263964.875000048
227877.680004444
268700.840006939
245701.085021551
244484.904994352
254314.139998277
242956.605022894
222618.535015181
238463.674985606
266819.075018813
255804.889982539
256783.089985522
276157.939967971
222051.524978808
253341.830022991
241037.239991457
266076.905001327
255884.270004524
258141.149999988
270815.794972851
265226.800024291
273530.575007827
273718.329998642
235053.519997275
229957.910002427
246823.039998466
252766.234993901
261412.374996755
278553.475005438
261292.365013376
266257.215017949
255637.475016317
253404.594988462
265733.420009999
285769.069965973
233688.640001131
265359.384997215
233178.965003769
227889.540009952
249209.634981987
261770.890000298
241561.6049938
263290.2800148
253235.670000773
237790.75000473
250599.335006647
290265.889997307
262603.449979352
237006.560026537
251306.859992848
217596.814983844
268264.204987104
261349.129999636
239062.18498556
270801.660000015
265548.644996528
267122.969980208
252392.304993003
256843.239997992
215992.344984429
246514.109988193
242607.425025636
258885.720002982
260982.545021156
268718.425015721
245103.254987878
283869.984980759
252381.905014563
235265.794974929
259758.87498359
279381.494979891
260997.170010654
258882.71499548
257229.749987421
238311.355008284
247668.415005936
264176.705010531
244107.435007962
246287.670016088
237390.674954315
256947.805008445
248365.889984901
274097.629981985
257662.459956908
270355.130009906
285779.20998593
231228.540005586
261528.454992414
256140.300030208
291679.474993752
242116.5200211
250274.515002418
273673.055005014
255220.659995325
229895.159988176
253953.280007405
248701.515005777
272533.139986492
238377.420000759
267464.485010447
276036.715027702
240176.37501587
247855.250002878
256044.020021268
237688.614999759
253197.104962301
259411.814979725
283847.904982567
255409.359997122
259264.655023246
244179.905011073
272479.344988331
250366.265006797
264391.620022928
259488.534986263
255109.855010399
228553.704990054
262569.610012596
238949.98501457
261275.840008422
240523.864984854
233536.000001935
227772.429971898
217802.60498909
233418.92000376
233449.71500474
292011.994994499
249958.554998512
258323.789994415
270154.850013443
235425.560000275
285707.419996297
240521.115008482
222041.790027757
232243.775003259
250715.414986066
242674.320005019
261319.685023147
252304.065016963
242382.075011089
253434.275025221
243933.205002721
247207.430007149
233037.229995866
263089.570002188
247088.715006567
235432.080006944
235910.045001097
248887.050025384
293525.37502589
251227.924997106
254378.490008049
247398.04499295
264258.989995693
280435.159989499
251045.949983556
267884.295031251
261595.290015265
258584.469998346
251847.57502525
237515.724988756
237382.719985465
255935.064980151
271764.00000918
276160.090010124
268285.674977155
253917.914967824
261933.395020011
268069.635020374
294723.259989154
240370.639998368
277861.914990147
260474.120014049
260122.169994252
253347.705002043
247277.850012337
266095.00499662
226475.03498544
264606.984981704
261710.380001572
233048.320037554
259474.865003834
250397.129982826
240350.97500023
227036.724992923
260412.404995377
241800.844978294
233133.609995589
241554.084996797
229254.034992669
261151.7500234
228222.999991401
252021.440007511
215661.180001681
260758.289981319
213081.804963091
256625.684983877
248233.595000433
252674.169985245
249299.820003734
254702.869991537
261871.080006494
233201.915010522
264312.320011471
256966.034982411
236464.46498456
250402.655018166
257920.395000459
248086.944982637
257128.669988179
260185.77000978
230864.035020255
248574.62001292
255413.93999599
258060.839996563
266605.379990655
253548.219995541
278657.290022723
269601.989991359
240183.239972421
234745.205005165
199581.265000794
271947.870008445
239251.744978371
243188.420018513
285905.704983423
245673.704976159
267276.139993751
245775.635003341
260367.090023393
247765.720023196
268860.924995556
262360.594971874
249001.599998529
242390.199979795
211337.170008276
287529.569992317
254306.455010958
233673.900014438
253261.760011584
228751.190010061
276323.724988228
239403.539989883
268964.370013097
266473.849979459
268845.349987615
259492.599989516
255726.490030814
278671.679995812
275394.494979724
252172.69502574
238313.699979427
256613.720018241
254161.005014957
251821.514994717
265019.119997593
238638.994968756
272905.610001443
256881.629986437
292806.035004556
242677.800005538
244402.325012536
267321.835005258
272026.410011571
264410.764997884
240209.110023127
246784.070008915
251006.849989879
228947.100004315
239751.614992413
256213.655014176
256851.174992695
236583.275019041
236886.760006852
252674.320008345
282951.975018517
258461.225002866
250257.004998877
262395.029993594
228148.634994425
241324.184991269
236101.589990193
261502.319999506
250794.814989813
236277.415009638
254924.730024294
246044.759990609
243091.099987794
244483.369983944
212909.670028643
255298.134979045
254838.585029891
234921.059996935
238763.174994842
262142.135012286
251563.759988535
269941.56500634
272270.900005903
230183.825001588
281754.010006573
268050.900011122
244289.190026807
250532.144991563
225886.45002059
224287.464986147
252026.125025713
248779.444995679
272910.010009367
246189.319985305
249524.794998587
236442.149991761
253097.534988773
239773.144984378
254763.579980658
224656.985008775
286974.03497549
265044.094987303
264628.214984346
255988.509988285
241944.669972302
248155.455002699
270047.95501833
240733.765004925
239677.855012083
228275.884979493
281105.445023946
226285.049981618
257697.08000839
239427.235019779
265892.530021904
251409.465013223
258924.659996206
224590.474990941
268344.475005705
240728.440002429
239710.510003852
246598.165023706
240652.799993853
257558.994990022
280297.24497729
260115.510017575
261542.320012947
234081.195002522
280085.239978915
260786.040002396
243496.86998577
245081.474999966
268510.924992213
258778.980000255
261256.559996206
255691.454991265
255084.514979285
268719.089996364
256686.53998798
279228.160016943
257560.72001071
224667.524983945
258789.299964018
248020.24499297
232551.254985454
267834.719989264
275761.090001671
238778.295012744
280902.550001597
250107.954978386
259557.060011087
256532.420006929
265339.564978299
263286.774986947
233667.900007226
284731.980005378
226668.650008515
234275.934979405
242854.240007484
260815.005010856
263334.77500583
288574.314988722
260412.755001843
266009.149993179
231409.59501318
245026.504996338
233249.96001054
265712.55500946
247914.3150334
227676.894990917
262855.234978577
272069.309998677
249076.035002386
253813.919981926
255388.374978745
270239.555000947
244716.745009956
270757.269991489
259153.875020341
274170.02497175
231832.920003826
276301.494983034
251090.399989024
254724.779990563
249181.61999946
277278.815019536
261349.470013927
273159.164975111
260044.164974827
247455.869998961
260938.989995941
240499.425004538
237574.635007504
260178.315002734
252448.000008167
267971.285024295
231629.989997611
252265.580009532
225773.025020952
228117.599995575
246849.435003281
291701.450015867
206966.39000812
293223.175018873
279245.930011039
246157.370017615
247096.82499353
219758.009996827
243591.234995618
233452.110004092
260367.265004332
232774.990002445
226586.914983755
236416.740003082
226492.639995008
260421.870020543
246509.829980502
232867.729979318
253161.995006079
240042.599997844
258332.065013916
263733.030012062
264857.249994207
247314.450022022
259890.320019936
265395.195009725
283955.675014659
277646.28501404
227696.864983873
251949.210014459
260442.795028778
246649.015011638
258906.595000464
273653.155012165
273912.115031109
285296.095025082
243199.670021868
247139.864998504
235915.789997064
271311.119973275
265816.040002217
258920.850000928
263407.374996402
242093.510015298
224682.439999832
280903.139986872
253353.009978388
244313.504995698
281912.299958096
254726.764992123
260204.644992275
244061.030004663
262114.20500238
228049.320012175
240669.105004252
259274.1049861
224161.900012042
264985.82998643
262014.420010502
242801.13499833
264580.875004077
272638.200019161
263598.225007284
242765.860007611
236217.915000057
262013.004994006
261749.660011931
240586.374986225
235588.474994151
258573.445001818
246302.595006195
260517.39502078
258837.724982207
234431.774964626
228846.220012217
260523.480006139
262246.925002395
252449.730015558
245943.560023642
278581.694984447
302439.730006031
267329.164982511
255844.145010764
245127.329983088
234718.154982862
239814.895000282
250952.014981168
250423.945024226
257163.670039593
262076.725018013
233839.924984909
223985.890008587
221089.875023514
272023.384986561
276770.429986497
250538.370013739
257786.439992369
228964.245000579
241561.729997786
261315.079995809
270851.420018045
244793.435000537
263942.949985711
277142.920007714
263311.969995098
268171.930020493
238424.68500257
254163.064984442
250346.639989438
263124.550017071
244113.019996728
241802.905006297
235073.450004516
239021.755009646
240319.895028523
283021.874981434
245989.349985977
279431.590003982
255586.335019211
279747.249975097
231575.740002461
247663.77499493
281753.22000443
235126.755016134
266859.29496964
263597.244985114
246792.565005288
216772.270021913
273707.494987717
261275.69499893
251910.905005427
233590.875015219
234207.029989883
224698.424993853
245926.689983868
257550.23000099
261251.739986832
245982.809974824
260471.405027227
264888.084995227
247856.995001258
292073.699983988
239859.710010989
250415.659987417
253619.874992247
239814.2749864
254457.58999425
261121.484986944
217536.165009219
265836.47500628
242452.630028229
238766.599988278
232659.885000097
232353.315003274
272894.859989126
249951.695013546
233866.159999299
266641.365006585
248937.195016683
243039.609997747
247711.42999601
245683.814981449
239847.700018544
264349.674983805
283896.230035709
225473.030011663
259595.860036127
294377.099999721
251165.85500458
243302.255007813
248138.315000536
228688.084982057
257568.369990793
261042.339970442
226968.199994698
231501.645004908
260095.960018089
249962.960011037
231592.229990294
271924.814970674
257086.225010913
288616.294978358
243490.009995144
231177.580021442
250985.629990782
277238.240006854
243365.064995369
257496.049996556
267430.939967686
236973.849990503
260841.035015288
262585.379966534
261077.689994232
268503.799993543
284902.130002745
241752.434994612
273305.844998436
270805.554999313
223173.974985731
257525.710012672
271876.095005622
282940.075001754
277003.299958719
271748.474998052
249603.444982885
248416.264985229
268324.449982419
255154.900001618
249538.465009565
233655.645005756
236998.38497401
252258.754987938
248669.415002647
258503.419975857
245652.754979131
235344.884989549
246045.845010068
256954.869993468
236669.300000868
241336.644987231
275155.085019135
254476.509975057
265780.374997149
265353.689997485
245208.870010836
257390.289997659
250232.050017092
257263.459982475
275009.259979689
264342.429971453
256869.234990705
261223.034977956
239360.68000733
244530.434997111
242339.104998337
231890.055022605
244218.460009573
264236.159996426
253113.72497932
243803.094980011
253311.229977902
245275.474992407
239285.340001138
262270.754993004
236608.679990741
274684.765032368
252193.205031361
242218.725003351
231011.614988988
266204.860008297
246855.910002318
250506.524988483
247250.864996453
250259.825026366
240240.994982808
231516.464997953
237876.675029011
270599.659994127
254615.629985581
258978.775009119
205374.484987211
257220.510004113
255494.505003617
224684.120003209
249569.940013352
243818.614970818
297040.294987317
225290.315020294
248873.920008939
270994.085027456
254677.8150135
256184.239999954
284470.379997845
243131.925013257
256328.450009467
244616.56999264
255351.359979589
273584.095012821
243627.085002687
290004.945036708
265496.134999228
250100.625016095
268124.885007181
264594.664975318
238557.44501995
241579.509999613
258393.394979959
229472.11501244
222154.549998654
211993.595013319
265703.020007672
216553.664991759
271478.324995202
221091.82001793
245925.004979893
249690.0649855
275113.684991759
237273.145021525
278952.100006834
242791.899981914
262048.800000773
281800.01496353
290686.385000466
261457.374991106
251183.874986474
282413.045002244
231557.714991739
257332.724996492
234433.720002757
222740.580005297
265605.959994309
272385.954971884
269653.55497906
240778.185005541
251058.584994401
250353.564992347
256840.979993746
259397.495034859
229657.495002754
278060.120018947
255315.800017575
247429.33499177
247708.885009218
246924.110003898
260621.889991313
237786.644994879
236515.755000539
250983.270000963
235237.254977193
238155.944973918
253435.099988944
283782.440004056
250325.390009092
253988.845028648
237701.519990368
267851.619997956
235849.399979047
270387.134973484
243942.919995506
241535.550001313
226376.489978755
246295.310005661
249911.820023803
258079.519998348
245247.6999968
241919.189977772
236076.344998798
244668.549997124
260111.850015446
266021.105001119
266032.150009962
253292.675025398
250949.219983612
254485.705012442
273241.675009505
240158.165002237
258723.344991075
281123.579967186
242009.219976904
258086.050011143
251068.099978582
222495.189995564
252092.985019736
233256.819993676
255609.300041406
270130.674984507
258304.419985828
253142.620002596
267277.644972362
277840.654988813
263347.635003198
257131.779985956
277035.164994593
262363.460015534
256474.259994773
283716.025007471
223126.010002599
285788.879974836
257185.279993068
238551.440009638
241754.215015661
243850.824964681
238598.424983679
238691.659993053
253574.349975322
255107.895000242
257950.044981861
241966.010016394
243172.76997283
249711.770001781
261117.620029829
244500.169995666
260221.314990114
220484.034981866
277064.704991773
240134.940017925
245560.279996169
260242.750000286
221587.130015726
251611.135025358
242531.180023061
202310.425012626
263381.094987214
263432.35498781
257121.500009872
221614.640003416
230051.034995431
236564.840008812
252062.410008054
255407.735035032
261394.119985952
272616.020020035
253375.070009568
243715.734968404
245273.709983868
222315.989992138
260569.564993102
254907.540020755
228690.149974061
244887.399999144
249877.385018436
242291.380005025
236122.810009212
263603.129991908
238773.754989616
245817.504976826
262511.37999095
258986.370008903
244287.604980743
289540.759994801
250666.044991731
236434.66002031
257685.045008388
232348.219995498
250882.835011571
274122.499997811
262117.575040838
267225.81996634
247006.735009797
265846.32999232
255222.874997804
251274.274997681
260736.19998859
272557.585009643
240035.235004607
247455.149979851
223462.089996121
257016.505021858
249476.91499797
257489.02001439
256097.264993527
229866.39499659
249290.899990227
242896.05000177
254986.519992577
253878.454981407
242271.235009652
241744.225021064
248658.289983121
281072.269974546
236242.565005803
271774.145010558
262036.960005385
240398.149970724
242949.230031005
229850.189999929
226141.124997241
264052.635019874
241191.529992726
264923.075043446
221760.504974467
265726.934986965
210135.954998938
281591.865000514
283118.375010518
266439.81501748
258519.029996948
235697.740021657
255025.664983766
258445.63500645
244203.3949943
271035.170002646
249812.715013962
265017.960013695
247193.010019984
236423.789983252
273943.425039156
255478.634984932
256253.359993294
246763.470000512
263076.615001492
280840.135008142
242540.370012815
266599.725003391
258635.114983306
259440.994978392
260283.385001849
267401.389993839
246822.014986915
223167.970011774
257420.344991616
262385.659981738
265462.024973765
238085.470011513
206900.505005179
274584.045032425
273035.39001144
230911.60499841
253977.649981448
256141.139977096
250637.460000359
247848.994998579
224269.560009722
228393.380010172
256778.269987554
245150.479993902
233532.354979091
255185.880018159
251909.015012828
250752.469987466
282228.464985032
244516.064986195
253001.500032088
256222.649993769
247767.099994221
278117.215005724
237114.444999626
275654.40001242
251419.869991066
261409.975003223
242977.229993805
243029.039991452
261042.550010688
231655.334988217
259949.710007198
263849.615009811
254788.980021317
248167.269985835
238099.865001603
250145.880008609
228832.635018004
255855.485028689
243793.625001667
244860.645002296
236391.845007682
258355.224995524
256769.409998338
256824.235015921
254433.609991805
253682.385001466
270290.084987595
236505.225015965
237124.810021815
271779.165010231
261788.374971745
271025.80001099
267757.120011999
252270.210025375
272093.655041325
254019.250007515
227565.255013248
258229.630008219
229950.874994413
266647.910004952
263891.824982092
246642.165006081
262819.550017392
249871.82002049
263141.579970663
258036.480005498
286087.685007555
256550.104985518
262645.754970718
278900.105000708
224528.575000944
253016.315002282
214910.770002651
240297.694965414
262845.200004541
260976.785014616
268172.52500963
242987.380016553
237939.144994384
244129.320004993
246141.059994872
245313.754994604
250738.254990989
248445.584996532
242754.905046825
210502.510005501
268353.254981389
266479.349998834
257622.86497941
241375.484990671
242294.13498477
252941.64002282
253810.930013522
228363.310000669
262995.519991244
256521.799978489
252591.695008599
245017.380011178
265188.984975572
246116.910003234
275569.764997797
261335.514992866
251770.859989259
247089.169987686
236684.599980449
242968.085008425
251353.614999419
255558.199985922
248067.705006617
258166.025001583
286287.335011666
280497.040005035
244541.515005922
234033.810027864
252576.730028935
244195.670012723
265548.654997615
217804.515002582
233861.460007164
251874.620004425
242433.56504901
238788.569997617
239107.58499731
248137.855012435
223810.730002168
254646.314995627
281365.130002555
221159.510011247
226455.305009144
270053.014995688
265776.384984541
291648.510014859
260410.89999504
248375.99501135
260392.499978012
240881.510009089
256567.270009256
248896.029990716
254466.200023751
264475.505013382
267060.045008937
261480.900000686
268707.63497756
249295.984964676
238898.175012398
288664.104982973
237892.239984147
249764.360004583
219926.009991454
272110.210010468
267648.895015272
254408.269980638
237621.709977627
254551.45003142
227740.104954469
274452.274992435
237296.009977857
281352.879994547
262299.715000013
242126.655021863
238538.270012063
261175.879984732
257092.390004737
247504.875005014
224051.35499895
271416.449998801
241893.695006134
256738.735007595
235136.004979933
230221.639964113
248794.954992135
264581.649982121
262686.889996983
223125.864998985
281820.25000908
234073.564985349
252070.995027207
239289.06502333
257546.654992857
238279.79002145
262728.650009743
246196.769996095
256539.339983526
245894.780014024
264811.120024106
249338.309998266
282024.014986427
253631.234995502
239080.534988661
252092.504992114
247281.849972644
233473.459977512
242512.840015538
235313.199994735
245231.744994173
225057.059996014
273251.330024109
236789.844998934
283752.38999001
250047.209996573
269067.204981608
281319.049983798
250668.965016688
256307.159989229
242897.66002948
274094.039995571
271181.645000077
239785.264992853
240906.515003275
265988.564999285
252142.98503046
266132.060011019
244425.064978629
249634.134998445
245128.149991951
272625.455006176
242823.629995745
275279.609987407
243483.01000993
236826.955017798
283860.290006394
267954.259994277
263819.945008948
270920.175007571
242931.780021774
254401.480003669
230823.405011944
236555.259986496
260933.01499586
250193.749982539
246329.780012166
265238.095007417
262079.714990316
258315.52499393
263574.320008228
233381.005026368
236977.165000008
261094.325009753
247970.710023068
274184.93499633
272324.500004951
259031.549993975
253372.410013559
245785.239991806
270015.55998551
242581.704995778
264104.724992176
273575.619982629
242969.415021427
264894.23000023
264484.220004453
240450.624965915
232703.874996824
264634.610017127
217317.544994018
251571.160032565
260316.220008266
257843.62996749
269415.005015742
240712.175039269
227478.599972157
247914.620004515
218356.274996837
244937.410008741
237258.640018964
236450.870018556
274710.660038175
239402.939992699
241752.585021518
248927.425024238
232345.674990989
218542.330014781
267988.119996309
231117.390013511
277287.849993885
288081.660004101
276960.669996983
261600.214982367
220361.760009375
238014.65000674
265404.689999789
222746.329994718
238329.610012081
257942.179998829
233421.735035511
261857.489991808
244966.515007758
271407.484979315
259642.814999158
214329.430004263
240987.865014166
230301.540034806
231828.709991901
293434.225002581
265450.319975411
255922.164994992
259732.689992793
266742.275017417
256432.92500452
279938.340009599
271475.300001062
247633.754993743
252879.740001729
257660.944979981
268974.845006173
292115.160038981
230065.28000611
251590.770009826
269589.635012748
272848.774976889
275080.520042101
274645.079989601
242969.604982259
246936.859991801
241092.995005556
233737.479998108
262981.8749647
243942.194998872
229274.765025576
250965.184970974
268560.025007766
228073.884985619
253013.829983219
259156.8849688
266302.529989293
258727.075009822
252973.389980956
246057.780004268
232946.420012902
248489.995003559
271641.310005847
238892.165006205
259468.859991697
240933.92999019
242525.434997167
229382.940025104
220779.160001892
268493.695001068
228282.230004751
257097.370021786
246284.125001362
267960.185033742
270175.205001731
230067.634986264
244286.534999744
239871.179998402
262793.554999827
245433.785022653
250228.070004603
258299.835034733
268423.864988815
269826.26998997
245162.884987381
241237.2450021
257237.564989966
257504.565010282
242896.505004634
258005.370010732
245744.545001969
269855.789980282
252897.169989035
264386.584992011
260037.779981916
230844.745015499
265724.094994563
261078.165021194
245681.520005283
251665.169978569
254591.434978968
258582.754995872
255227.015033699
232487.175007751
270779.614980015
231475.565011546
279863.555017279
254663.709954406
261805.365001276
232447.194995129
258422.739988273
256188.465002207
261182.590001998
262130.375022318
249893.634989416
256111.585014537
238894.794992855
263173.279979586
219038.715005848
278229.994989109
231254.14502788
284908.075001528
247831.249969589
278231.554977326
289947.604994053
277097.89999954
251970.875002704
273771.499999651
260301.520005067
257150.045009777
252706.52001094
270708.620006618
249929.33999104
265556.065001205
249178.315027389
236537.619993861
263150.77502352
263261.670005839
256543.389999835
259639.55000736
263358.930008273
253761.80500452
287973.04499332
259330.49500403
262181.29000244
217829.775032701
251514.865006334
277190.574971513
265884.155019528
259781.729979742
249506.879973016
244051.114992359
268387.265019721
243614.964985272
268677.420011965
235745.945015514
247588.409999952
248689.654988791
255880.880017492
236103.924990285
231371.899974574
285587.035028783
225498.265009625
246112.989983556
237473.649994903
267806.600011535
258467.314991354
247000.335013592
252822.200001989
238236.839998648
285182.100006035
255892.489977124
252904.009993373
243216.485010375
243992.155001314
279669.859999713
268809.64501771
261306.575010681
231785.854991791
231710.100007233
268854.709992854
240632.374989682
287318.49501605
276951.604981563
247538.170050711
239695.855013536
243004.470003289
246719.159970462
279793.330029772
242294.84997224
257072.10000291
247792.4800114
270094.529992178
243626.469997763
258190.229983276
218442.820044613
263493.114983625
229150.434992635
219843.505000098
260160.649995475
263946.450006915
234921.119997887
254093.40498555
240783.265002507
243556.644949908
272344.389969507
253270.874983711
242510.309996593
256586.920013095
265685.740001611
230000.190007727
238171.935008103
252165.299977361
276658.459998063
255645.239997185
240521.079989306
245067.260013634
243315.205006745
247153.939981472
239664.000021767
252409.47996464
251337.144982476
248254.585003838
245836.854982148
246114.054985978
242754.269997812
271741.940008923
244300.700006896
250647.789979055
279018.264981163
232984.075000928
261888.075016222
268662.655034597
255196.620016314
245575.694992006
225151.855004295
241537.205000177
231696.579997887
263359.80000374
271184.83998828
260934.289989181
241994.869984811
244816.649987388
262256.175000358
240931.33999851
289516.369988259
261618.240014838
227568.204993598
230273.429994822
265951.435003798
269128.244996011
256639.130008025
212539.555008785
256657.71500284
228023.560014194
255127.744981853
239086.245009334
242310.934977816
240431.97499422
272976.585034006
218485.330022447
246419.3049992
269778.725001299
240171.995000151
234853.029998591
242943.425038681
255102.490021845
243051.820006071
234063.969978599
252830.720018366
255714.160003715
253705.580006221
263058.539992149
225883.000006884
250420.065009265
230457.06999921
227090.340021551
225786.795004674
280155.364992267
258065.17500881
249556.6499998
246378.749997904
301702.675003712
261374.480021653
260045.349999134
241521.205014534
244625.645001281
272114.964978606
273817.960001784
261725.640008767
250614.249998317
219237.719997028
266916.095002497
244388.754991095
256233.650007701
260814.155024657
249464.650016807
243082.634981297
263942.369997552
254341.430007003
271560.05502024
245849.975025147
247564.7250188
234864.540036127
249734.940016712
238884.310018536
252088.300005512
228979.565012833
258792.180000197
232731.650011709
234468.505005337
264203.21498372
259369.900022213
260395.63000687
246079.914990215
210530.985008636
228299.309986154
252604.69000146
245620.405008306
254817.689998125
257607.789997247
252249.480012883
265788.935006415
247313.095006547
264527.059999121
243416.484999042
235872.139983703
242441.835007793
264688.600007945
255035.089988151
266620.084999914
246605.900005881
275165.984995092
256108.029987037
252638.889984889
216758.019997421
251211.61996305
260422.23501162
233425.90500947
271781.509992485
228639.530015663
268777.949978512
239393.1799872
275838.735020435
242861.510017276
256713.425000468
230294.715024122
248932.65998218
263163.130010861
258040.824999253
269540.005000934
228967.120000881
270274.9000052
237723.259974425
248750.229980167
275014.409999921
268269.819997565
263236.280004855
253532.56500394
237544.675004627
238641.399989496
247779.660002952
260587.654972947
248399.314975687
261361.119993617
253569.779981522
261356.520007504
230400.835003586
256880.220008643
226895.665012368
286276.535001015
269591.409969044
249588.255015678
233787.864974175
220809.280007176
242773.610001511
256812.355012315
246364.269970635
265769.265023045
250662.890003763
241293.445014052
271591.740004627
246159.429960039
270610.280002707
242504.660022579
238269.219993457
261841.565024452
244884.66499132
261233.439992041
253440.015000594
250998.040028378
219822.939963783
245971.395017304
256020.16999918
238770.595007747
263484.674983494
295289.895006733
255753.890008799
245243.29002964
284795.5499986
233707.229989457
263961.934976244
256662.260005972
290887.494984621
282491.310012453
271319.505009735
234216.069994623
241585.9299899
253589.755000627
270984.37000937
214246.57000427
269247.494980119
235694.105003084
230639.019979906
264171.434999747
254348.670017697
251318.255001143
246810.365007802
240037.285003798
215387.865010976
230051.249998675
250684.33497791
248902.984996306
249511.890001516
219691.540018186
214003.619994725
220964.794983852
224449.515005861
229476.63500997
269769.145027267
257368.619997455
221783.659991108
249092.774982511
244887.750006445
246701.05500319
269685.764970279
265312.215000336
260151.959999562
276052.095020187
209941.72498592
255345.155024068
238403.924998119
222988.849982948
241743.744979993
255865.299998117
258069.925027978
269318.669996746
234819.564985334
251278.080021343
199873.759989661
267508.730016233
260234.880012589
231820.660013617
237637.455000216
246995.230032708
262668.260030803
257766.765017831
242901.394995879
281400.424982833
250450.569992958
263122.954980749
249393.164999543
241104.210003423
238099.285005205
265626.16498493
270905.584996354
228962.085000501
228599.07000188
252920.835008392
253679.8099795
252209.114980722
259474.949995789
260340.980020265
236923.949995108
239053.344992504
265985.790006554
250806.694969506
261897.73500258
245079.015010189
254482.65500635
237253.000028788
266624.964961642
249851.199984644
243555.085004828
265826.694980867
236713.880001617
272219.259978474
240064.440023492
256802.784974651
295528.875000522
237955.124988884
237210.14500203
250056.84500216
254247.96500097
246370.275013748
238047.630025641
247364.525011366
244316.085012706
260661.605016861
263085.870014477
265758.295017701
253953.274985494
264738.85999348
231715.550014568
235953.544985875
255518.200001506
244051.645001857
288539.539997022
251756.300003116
247149.910005169
220349.90498646
228229.095002678
260420.35999615
256087.239987053
205220.174984357
240173.719963592
215862.035010851
228598.100024706
271805.734989755
237729.294996499
250852.819987492
260091.529996454
231320.985017748
248353.865005138
241440.424992516
241552.984995077
255566.860018645
239731.379993001
245607.914990361
273638.380012861
243732.709984345
250038.19001524
274029.064995621
265637.710000505
245998.095007125
270313.690010332
215463.555024789
253607.420011225
277032.790000835
232636.599998262
287270.75003206
229675.87499263
224024.909983183
225804.750004187
242402.574994735
280119.435009524
262374.520009645
269051.474983881
225293.174986835
223179.515004117
240034.930006767
244295.170005008
268383.440007257
250537.714999395
262179.819997119
273363.01500237
265259.34500175
246375.275012915
224243.595001895
231959.89501351
240401.67001739
230870.470007122
233541.465003539
245899.560000537
266241.659977066
242157.235016683
249413.70000126
260859.649983403
237553.280001577
272479.270013532
252091.109999075
257331.949967465
256092.045028898
243095.250033794
235352.904999214
236898.239995508
234172.64501393
239200.224989639
252129.829994292
242657.109999338
264573.059995396
282019.924963799
234324.954993948
222026.135000555
253862.800008261
248280.26502823
262044.140008082
248566.585023513
268896.1699997
258571.770011171
254879.014986575
261142.709994736
257692.075022515
237074.844998435
230411.870017518
241257.269977319
254394.170000004
277566.560014311
234557.724993321
251697.269993297
247849.86499075
254631.240010009
249784.140034175
209155.375002832
226885.250003952
241444.90999353
252982.099997909
266145.50497947
267891.255017536
239355.019991503
248055.939997041
257636.064963536
223432.650006439
275228.304984614
244394.060024261
270060.670006427
267175.675002463
282066.014988684
262856.759995249
232114.109986046
269806.995015372
260792.705014446
261422.085017511
243471.605018686
252448.010015807
233067.829995951
237172.885001054
260110.340004636
246271.299991999
251807.269973312
254347.480007141
237998.445006322
226281.335021684
247881.680011392
251433.260002205
257286.599980317
251335.230001199
250751.604970895
252219.560002769
244165.299992109
232955.595036069
239816.710019668
260688.589978831
238557.985019585
241833.499976915
241057.520011854
247370.539998349
245482.520016637
232891.389970178
248878.524999028
247351.865027772
241987.905025035
228189.87002483
247879.48999812
237390.249990714
273260.869993693
241907.125002587
270430.544983976
267868.46500741
268777.279988962
259033.789985782
276552.81002479
235266.505005198
256261.754996105
294691.954992626
236198.805010771
276317.294988481
261076.405044131
240358.985019505
240611.569997618
233794.290007024
286429.644981318
262806.020005624
266578.475003175
258597.675042904
249909.214994443
237898.150015258
246342.470009412
248568.550011762
250906.384972958
256811.725008406
262284.4150071
250477.379998149
239371.925011068
265178.219971299
250556.814974093
219335.259990152
224892.125004573
235641.609990496
233789.040010333
254393.199998638
236001.154990689
265187.740007317
248670.660004202
274004.465030168
263437.799977697
265593.384999506
264088.44999529
291339.085019326
273839.855005532
248842.099986511
257412.964990704
242188.124977827
261614.604989945
224838.659993851
228944.985012287
253382.980019402
275118.179986002
277813.879990364
249902.80001742
253291.120002695
240082.589982071
258461.465010598
230161.009983892
261138.214992219
248149.089998399
244988.809989863
231084.694994628
254943.015002506
261258.264990451
237698.195014781
242484.545015682
244952.269975467
230926.434991378
258396.6899748
233773.339995189
246442.069985738
226718.330001026
237525.75501642
261366.059998585
250088.640008382
279420.300013909
252476.48500272
254455.769994072
263561.29000311
234211.610006193
234059.429993788
224235.269974606
257669.87998421
281997.960008649
239930.530013146
242218.370021547
253010.8949762
257724.175016503
252214.835024724
265955.404995309
235285.149989899
252599.755020205
259787.724981761
244427.474996306
240469.085017736
271554.049995481
225276.075007719
222021.640010059
234828.145008931
282282.769987595
292494.855001528
256506.06499197
253129.075008119
243132.564986824
256049.329998348
245225.959987951
266071.210011787
251669.775020258
221970.175025377
235220.87001342
251334.364990714
239350.319985618
234513.194994675
247930.074999233
239425.814989772
255923.585010241
241585.054978125
287493.189989001
253738.145003873
259855.56501937
262825.289994167
241296.579990653
294517.000019806
213997.900000012
241873.610005782
234788.604984432
254792.014989459
219233.754995502
239572.060003655
243039.514982233
229861.559997973
262567.230002749
273116.520011659
219255.32499114
259315.100004205
270053.409990082
232602.475001768
243015.700003885
258534.569963695
231672.394961749
274631.134998525
246775.025011773
267104.730006239
249614.649991091
233614.265012976
256185.510005684
286392.244995927
269219.920002689
258242.829989644
244139.709989319
245110.710034597
226993.374995412
241001.495018603
209400.775002953
251865.170009013
288959.854990647
233315.604979004
272087.625038676
259165.735008392
262469.640000826
265415.785011545
262044.929994578
279520.559989835
220837.389996585
229123.110002752
261320.424991026
240384.36500674
249409.284989076
238236.425016281
256259.11499953
268297.405006197
260800.309996376
285979.684992801
255037.62498689
248954.760001182
248225.060006886
221059.794966578
248454.324991276
263446.034979255
225207.40999504
212946.52498547
296995.579992584
221434.769993569
237373.19999421
262415.084997894
266676.219979693
238931.854976027
244836.685024239
247301.014985493
264716.889991511
255160.975000541
254955.844997882
280393.825024217
215059.090006308
219222.865003499
252394.31499288
260346.119997965
249715.759996404
249977.54501603
247963.895045511
271306.584998109
255567.790002451
238660.730016738
245920.520011708
209294.609991038
236795.69498704
220332.549997917
232758.460013435
258082.855034785
231547.39999001
249355.785013529
248057.060011318
257736.79000646
256342.604996646
242932.244984965
231047.574993262
236312.54001115
237998.015027098
259509.094981262
248827.91999446
256527.299988634
278439.369972695
242006.754992917
266800.824982582
247959.71000716
243434.280006352
283144.724998321
244734.035017942
243306.785038233
241448.719995961
264938.179993065
237492.399984921
276110.150006996
229295.159999847
245096.619990339
253260.270021454
246497.990003308
255834.739985727
243196.450000497
240636.93497954
264637.214994977
263622.244997722
239181.634992478
262889.134991998
245200.670016158
224104.490009201
262750.41000741
238335.349991841
236050.170013579
264474.880002014
246719.675002649
230797.570010436
241382.245032305
271018.80498573
257952.610034811
263342.795016118
237850.450024362
257959.155010483
227799.874995003
273416.865020606
233463.505006749
248492.905022494
272441.26000411
264572.56497083
247251.210004782
246066.924982099
225817.69500273
265817.870011355
206967.274979037
244257.339982385
268370.69000175
250417.489999493
260951.725029473
246208.814984795
262545.959996085
245606.65997811
251411.829985735
266249.649991834
242970.994997322
239042.599983903
221858.260018094
250386.664985282
254525.445006703
248647.200003478
248215.129996604
286350.745003489
242559.820012622
255849.999990346
255941.264988385
250676.224995084
238584.745022109
238290.849975335
248552.025011948
256258.864989948
241820.215031304
246654.829945346
257897.215004776
251433.205001567
248639.040000107
243264.219991623
238655.019981703
259699.609996239
260401.689995042
220931.774994255
236431.079977439
242069.804994393
271315.915015384
238740.094975946
245279.945004643
248047.069997438
241676.474997472
272857.054986649
253456.734993123
237574.189999967
225825.359989382
284189.574998301
237555.3299973
252474.624993294
241408.470005098
221007.605042867
258520.664982831
245883.755002538
224073.024990442
277489.689973859
264032.244998626
248857.424995075
239604.05500676
255796.720024167
254499.180009428
265641.834979373
259988.940025265
257707.679981785
266460.599987173
204837.175003771
255553.690006551
244684.100001875
270226.444960835
282831.364985644
237193.655031818
261532.84000082
272816.959979899
242301.469993355
249782.954992256
277062.384996004
247752.855015946
243975.839996522
254460.715000564
261789.95501772
257800.234986211
235201.410009933
269348.360005316
258587.66997859
259756.11998718
249402.964987163
248087.110011309
242718.744994279
258517.209987236
272491.27000562
253547.795011233
219487.354990534
267938.165033577
268126.585005644
234719.510014305
264566.935002403
235719.014986509
229295.680040411
246043.620010911
248680.604997086
254267.879995974
244189.699995435
281153.130015504
250477.170023939
263394.61998473
220535.1450211
223871.689985678
231134.580017369
255130.585015489
248513.899984306
244845.470015109
241691.650005063
269187.89999429
260173.43998283
226116.630024042
250513.834994218
255967.689988988
263697.93499965
252275.594971021
241752.38499793
244568.759981499
239783.140006017
256056.995014888
269905.635005472
265065.195009241
239168.240000063
236005.879972355
254432.929978083
238672.589990248
233697.105001732
274988.245008628
233350.730015319
277580.824988908
235226.910002097
234085.84997682
250805.820008981
252122.14000161
263489.270004122
278354.93996702
228607.420013893
290431.074976352
247314.969980372
258442.729999253
258245.739993041
245495.455031079
232998.544973298
248050.134982717
250872.93500276
240674.055003573
274689.810010334
234251.819983104
268926.524955844
256802.734995558
253384.009992884
250232.465003982
231248.379994843
266665.620034372
240368.459978488
275355.120024758
278249.829988828
236886.029994358
251581.065014143
234029.459996607
254275.944976997
236180.32000356
236006.095011727
265921.079999623
238657.395014224
276547.324989576
244188.520001722
259337.674995844
242036.85999948
263870.724988292
266874.420005438
255244.545015709
228161.905008309
249265.220043224
252135.099979076
244546.020011266
239740.364976908
247140.460016411
247732.239999488
241426.120010965
235144.900013793
259790.019984497
250489.059975105
285499.159985615
235046.200010939
290345.680009773
213091.840023477
253435.320011877
265625.784969649
270476.529982721
273203.105024493
254309.479994016
260321.834988101
255188.695003819
254303.750002618
245907.214995329
271302.395011968
303250.295036942
248297.819998741
249104.734972131
248031.68501486
254459.029990885
253804.690005231
247146.160027728
276169.445001376
265100.379996033
250901.574973688
252286.660002962
259481.465017488
265397.24002177
250281.390007355
258708.230013855
230570.980011066
261080.995005993
278315.249997599
261516.834990222
234875.540001206
255807.510037303
254744.774990041
280230.109985879
271995.860001629
239897.455020408
244720.669996329
258638.410000712
253177.37000413
253989.259983237
256852.715014913
225165.860014302
251095.610001058
281682.475006911
255066.809982953
232786.084988911
241887.410010874
253944.099984715
256599.655016668
243846.225003776
225800.16001521
279535.435019602
253513.930009022
249033.234995786
244724.009996553
236776.534979798
257618.879993727
233832.724988977
263594.379971491
261205.184949328
218971.070002731
204136.915007622
248602.115022769
248730.279979846
228271.585006577
226551.28000436
235637.645019414
225900.740007995
252917.509988434
224853.450006632
246381.88499799
268183.584990623
239211.049996639
258769.004976479
236267.869979709
237403.230031344
277616.745031635
271114.87498583
257739.954992082
260592.21502656
275857.339984344
277653.479987619
241005.060014692
253981.41500609
252096.009993324
234568.150009995
291155.794971882
241705.555000626
223881.185009856
247027.780002381
270071.679973302
279342.985002047
247186.900017941
246764.165006655
263800.480016766
246790.339993931
255775.830008029
247916.669997239
251416.650018476
251569.479997945
231492.714992416
228439.024974367
227292.055000169
260459.065013045
270766.239984755
230711.954998461
268420.31002055
264171.234995618
241875.895007819
235850.705019119
252970.58502157
261770.475016291
243074.004996849
253468.375003974
231107.270003115
309743.119990253
237457.600021516
245338.655012336
249001.585017903
240273.005006898
276561.599989128
248272.119982617
256669.685030408
235307.290019771
264680.900027996
259863.570005501
240729.610023619
236050.624999616
230427.35500588
252350.03998697
280171.225006314
247305.319993559
253835.4100204
245301.810021207
247937.609972128
258056.845002188
269155.44502525
275877.794996133
229902.799990304
245521.589993817
270360.090007511
226543.095006084
240668.359990861
252709.854970649
232606.980000049
254366.084999942
244057.385016804
249525.30997538
266279.379980558
231706.549995657
215983.059988351
248019.910018694
256507.304986084
228748.544994656
240383.310000286
260287.584979003
248396.370000981
246312.479994385
234285.189995993
231543.929999041
258059.045024493
206125.550031339
234986.940000934
264406.550008402
255584.009980852
230105.029993019
240980.274995472
221735.010001621
254390.019989605
290483.240008482
235780.884975214
256870.155013966
267582.219988047
243551.930007423
251785.759993752
284178.835023187
234648.00501454
251908.185027636
267593.469994295
278494.259989377
264030.589997488
224042.095002662
265716.849998773
263453.405026467
235648.715012577
255091.575007339
266798.344991228
240001.144985139
258863.704974944
213266.984990519
254717.290000729
270335.059997449
252074.649989636
223967.400017135
248210.865009048
221071.925000451
233916.145001859
251278.394993266
260686.839979731
243371.870015872
231327.819986563
249801.764981367
260344.694992183
221614.440000415
257629.724974209
236296.674979599
264733.270029531
258062.749988906
268068.410001092
275200.720004123
244119.620018112
259757.804977335
234862.855031307
248855.464996527
253656.019985409
281033.600001544
217333.824986949
266461.329979613
268700.169993433
260331.780025544
255638.904971201
237464.204991127
253061.06497782
259419.034970061
266136.054967255
255576.645001324
296512.435000872
253931.989998754
240440.85001188
248222.335013695
257104.055005972
234039.97000015
245273.134974659
236552.615000538
253515.195004682
284522.389996634
279500.980010103
254130.585023654
249360.660013473
246750.97499539
274078.565001456
256694.484995552
237113.765016807
251243.799994267
239543.134978397
266754.619976636
277693.385001846
239229.105011832
231907.525002094
274598.744984329
254160.430002659
245437.11500176
242191.950020505
242658.489975684
225263.74499806
252144.425000669
234714.705005719
256287.264993135
274372.515006282
238503.915011072
237516.479996955
254919.505009437
235465.365006843
235210.93500568
252825.265002544
252344.655008869
245931.980016577
256744.145028675
250492.144996277
241759.309975921
244133.060007093
243590.734990096
272279.464995056
264808.559989228
250936.435008721
286595.779999226
278515.444967489
240325.149976213
246480.674996043
256595.444988711
262090.210037028
259290.834993067
268984.594998352
236964.544999209
214862.844997739
242661.594979313
257209.404980484
238744.575014176
242208.480000772
247207.20996957
239899.80997478
244208.77499997
240280.945029114
227525.460020247
246847.174999627
253822.464988424
237765.960005499
257890.895001678
245062.01499134
263769.930008622
237565.460015361
271733.375010071
256763.525008311
214274.245005767
234423.744970196
241304.759996076
249522.360014399
251821.709993196
248729.209993563
243052.485017122
269191.449999594
207988.229996047
249359.86001284
255374.049995383
235717.085009882
231042.414985605
259797.720022366
255275.119988003
279676.799991794
268353.310013368
241526.430018148
277634.994987336
277003.884966841
251232.795004243
275043.844986625
268447.664998394
242923.920005442
233197.979986423
235844.475012403
252580.115026339
240864.075011252
248561.910038118
227925.464973634
252619.279982387
245311.149995089
265264.400026456
263593.164998785
221530.519993622
267273.475003974
246341.550002586
232222.260003136
250219.634995284
223832.745004698
254310.254997546
262228.169988124
252027.579992307
252325.800007673
235371.470012373
283157.73997223
286477.264999738
257804.050020806
261792.799998325
246681.70499053
264059.069990763
268897.530019443
241252.949999708
246096.180007719
276294.949999476
236811.789978585
303656.27502308
276037.270020089
270150.765001979
246528.899997481
238350.260007887
232794.640000995
249162.245011276
255770.435005936
247639.485022504
253748.589989703
225879.150005961
243399.509990542
235046.529987471
270598.329989606
238199.840013703
254463.329974028
255127.455009864
245451.219978134
234566.235008706
242224.105024127
263827.234994387
266241.94500063
268753.360023664
239105.500009728
242884.420010645
242634.284980517
256633.075016312
261299.510009999
223715.055023263
248798.330016374
237162.974977725
242883.185028228
278035.695002734
250938.354967211
266878.204984571
273006.240014538
249565.964980966
254465.140004407
250432.719977568
248318.740014178
228299.655027442
258367.984997386
263949.624995952
269543.899984444
226635.865008266
261561.694992258
276512.339974604
256167.374999214
281919.529987031
282530.194981355
263139.274996167
221705.059995778
246318.509979873
277714.795003318
274751.344988207
227159.865019115
236346.494999257
246707.484990899
246258.469999951
230981.085015906
262107.040032742
237354.170001427
314809.354990593
283930.605023273
272208.154996584
243977.549985328
281221.419997437
263337.770004042
254899.719978904
234905.39499019
245083.125012389
282569.795001481
269019.774998212
273420.820007987
249105.029980327
235877.644995716
237878.81996007
255212.280016361
233846.820005302
264928.540016531
240856.134993794
257376.175028777
253086.245029431
249966.419982662
254530.119997175
254223.179987862
245696.539994709
241194.010020002
215454.340033958
251968.389999159
263892.885004484
257064.300009125
244864.190010641
284196.565007467
244704.944990497
253864.755013284
239315.909984076
239877.740014111
271517.084992054
219573.154988155
247339.310014164
266286.995011131
231407.779968746
270259.335005679
242459.924980621
248185.000004698
266817.07001576
272305.945002111
266950.239971427
240957.144989348
242568.004998311
249035.369988157
260676.460011873
259519.760010291
264170.630019999
230965.604995961
252898.384952443
238306.634979542
234037.814990103
290027.129966713
246318.834984436
261442.039985098
252463.620007591
283362.920017416
243648.089991664
280453.954996995
256308.265004232
254634.710006757
283184.279973788
259594.925015705
257604.33999091
266089.855013206
253803.664995916
226828.175006757
229666.140007554
228467.705007753
268220.760011431
232245.834997705
246960.615010075
246186.524991194
255975.050020576
269294.600003448
260459.024995727
236765.489993264
243250.230000994
266340.244994821
264038.90498232
267466.090006132
254695.690009807
233421.144971489
269663.129991578
252099.81500554
239847.139971514
238754.939969998
235257.944991112
220723.684994107
275814.235012361
269301.085001384
218745.765000536
257993.244972233
260740.135019724
252305.404990162
240152.194989452
250711.530008465
250293.020004879
284800.239990238
246993.260001566
279749.865035723
243491.124997608
267112.299991129
213158.114992056
239263.595018784
257171.874975456
239866.549993895
260143.26499891
279833.099984971
265180.625009694
271623.18000045
259466.139981396
287225.29498583
239628.804992877
253725.715005301
247084.554984645
263766.109988441
244360.259994619
285366.574994226
254522.689986837
229735.424986307
247755.04497805
248372.380001644
281254.564993182
242296.635001123
231414.249987375
264897.859987687
233474.344993169
236967.475009536
231776.83000786
252453.470018609
230601.395010111
255960.495013943
244459.649993208
242663.174993655
218617.770008323
238777.75999827
245060.175029035
243132.535022723
241860.660010789
269133.565014723
233311.465027628
224560.324991803
257768.440000196
278515.215009233
254801.040007033
255415.334986653
245426.784996956
283567.87498756
265794.654985993
250975.289981825
242933.135032262
240218.675009547
251122.030010885
255791.239994138
235732.335021271
225136.024998363
233498.119938982
267447.0649939
240022.724994352
224725.030005702
254879.045008587
262585.064999167
253034.62999326
242637.914982687
278130.530002728
254950.425030556
246953.300014127
273840.99500421
232657.235014126
214971.034994943
218732.064991893
249825.554995842
270097.580013697
253372.745000947
252136.714990863
237296.415004575
255949.359992903
262442.539995561
248550.439986266
209892.479974474
277937.575019459
292651.249986645
273358.884999488
272106.27499977
243322.034999507
248785.109996061
232281.375002048
253271.489985775
275477.010000731
219003.915012646
258147.805024755
236734.909970158
237972.835008463
246212.175010369
238211.939978877
284529.249987005
242552.984993915
261500.175014994
254326.024986782
258919.764978107
273762.610011498
279665.844986312
214884.360005459
262541.399992154
229856.534986614
252984.754999638
243567.01502198
250946.375002815
268714.535004423
286970.924987185
273560.31998585
260486.48000086
281935.709991527
236501.569996112
238551.384981672
254245.0850168
247803.875007546
230170.529998729
262138.015015256
252061.225011645
237368.554981333
245701.435012399
232983.199997181
231086.229998604
243945.439990927
255979.654999398
252419.32499314
261595.439983625
247991.374987366
265731.155015922
251201.734988086
238733.255013838
257867.315005738
228198.179982598
258775.265006909
253213.509996564
269843.825015439
259870.059998766
221487.660008138
255490.415013459
248120.229999494
241721.104984407
250348.705001747
257588.155002268
217187.310006644
271698.85002001
275618.509994385
275536.840003495
257234.029996704
247310.309981653
251814.540003474
251746.525004461
240032.709999886
240854.209972235
236350.64498726
276166.670006229
241646.784978908
246892.114999157
285464.939993108
245899.615005548
250517.579981946
257470.165026172
254313.404999697
248091.754984658
250125.135004972
260481.315002366
267612.019991606
242806.944978175
248634.375002061
249681.065008709
244670.769999272
265304.374977001
252722.084988796
221151.190000131
263925.760031376
241482.84500471
233596.365010129
257904.050002015
263575.749989165
247660.659978368
257337.570012097
248738.400003007
277011.359994282
215574.369991473
250794.92497396
266416.365008675
215419.949971701
274602.110001925
269359.659986967
211628.80498692
258780.964996988
222276.4599986
265706.190001575
250954.940008718
247207.364995174
269942.530016545
269641.854981902
239832.444981592
260190.610008902
246500.805029293
264135.960025423
256689.259984695
214783.085003603
231926.750004949
244397.489959724
260804.319992567
257821.545011681
236980.195003911
262582.13000627
233850.20500371
243590.149988178
241798.645001558
264748.185003367
271064.179997017
255483.935017952
260668.790014348
255108.290017851
251522.36999045
262249.675036516
240028.910008887
244924.585007183
249290.130021648
243586.009976926
275552.24998876
270614.440014422
248009.390012593
258253.009980898
245805.769995161
227977.450008482
236261.565003699
281412.550004545
257588.044993855
238592.38500075
278932.829987644
262489.995009155
258477.264983687
232260.289998152
292920.16502838
263509.515009911
268961.314991779
269976.555008145
247609.604985136
241030.400007715
248944.50499999
232339.249976689
270221.430017849
281783.789991249
270421.469988681
260567.309992931
292823.594983292
235811.194973876
245699.675000675
252217.60999737
277367.945003569
261322.369998207
238024.21495792
246598.084993339
258224.58001672
283983.699989362
233142.845000221
234310.405026304
228372.079998989
264312.384996709
262488.914992547
272389.219979787
227906.489996652
263556.304989278
263026.975010518
260207.515008226
231198.629989659
226473.504992224
234455.069988246
258146.025001504
258144.724982342
264138.020007294
228844.579988944
269574.264997593
223000.729989047
265975.530011565
289135.690009408
233777.189992923
232707.65998891
274958.349984951
232515.750006494
248626.60999359
250898.375013952
257659.005005594
247743.680010226
265954.719990678
238564.754976188
256702.670007759
237327.420024316
218392.450003082
245279.120013362
278082.375008747
234352.194982611
244537.105027804
255022.259981641
232523.509993557
218757.129997662
227831.529992179
245385.814977349
254089.254992257
295499.579998679
269936.584998154
264802.130024473
257410.165000009
260022.814965296
274674.485003545
245800.539965129
251786.184994507
246804.094997522
239501.444993447
286422.090001964
265512.620029011
254865.224997268
283804.385011993
250547.514981345
263875.170007602
275318.819994505
220778.305005926
258535.754978054
243943.700004016
228959.074975948
232292.290037075
234433.939992236
271023.369996505
249784.850006379
265818.850012487
282024.774999585
243699.3700004
221325.479956493
248654.179998179
253516.294976717
265844.384977209
275150.385018234
237557.089989092
255937.660025952
229589.340005294
247536.080028022
275071.795006517
260613.835000919
246576.555005448
273400.715015104
251267.35497804
266465.754972183
265165.215009787
268977.534987593
285753.349987443
251089.665002441
226681.950006421
288257.854975947
268482.854992897
256440.399997647
242380.124996653
265017.585013548
252109.854994542
248469.78500817
252217.254985128
249223.834981415
253468.614998315
258128.820018598
265453.640006071
245355.510003209
228805.265000489
247337.900006319
264566.560011522
243228.665011094
233028.370002073
242874.965021876
216587.800010949
246194.870011281
260332.135004735
266360.079979386
247357.505010062
240942.179967164
240640.50000849
253498.035026367
233671.420017668
247164.135013844
239072.095009105
234840.495000267
238652.080008604
283814.295007237
251670.154969006
246301.870012699
243987.930007149
252771.684987793
210884.340000071
244441.150027265
247694.425025196
241205.654989995
278915.414989778
257715.805010468
254857.405009513
270340.14000683
251595.580008764
275347.660019906
272937.340003697
279064.309994187
265646.840019005
244329.250022948
252979.194982066
271647.204998643
255888.635010487
270162.069997038
270892.705013377
257501.549992419
289196.429998053
252415.049975166
246220.794989225
265873.065001541
283314.344997661
247221.600018288
227718.539983317
250077.325006244
261382.375005163
252773.925027896
244726.780003835
262279.089968469
249748.485001947
210392.029993151
260740.509997693
273766.309998018
253491.825003618
237314.145013994
258859.380027625
249600.520004483
261837.910014742
280662.180002571
220506.220021791
255747.690020843
254409.694973001
282876.62998924
240225.814983499
254148.06499984
203888.400003008
247464.130001268
278644.850011983
229519.829992103
281362.439985114
245629.979998832
223916.439974332
265432.730010601
260684.759972167
244959.19499878
253424.389990305
233970.535030904
240843.279993244
252179.224980532
221225.615011175
265356.029997354
266619.10998295
261594.055007429
252898.995003531
232354.714997419
268436.050007073
266164.309995874
257108.615031402
264319.559985144
268873.225001125
244280.810018035
257209.035005597
261274.92999577
260414.620001252
270568.150006631
256759.179986274
232880.955006417
212808.479994602
266733.140000085
248272.800002184
247036.864983103
269344.299976976
275880.959983076
246668.280005565
253999.725006411
253716.469992869
255900.420016667
274293.874994101
244139.335000031
254034.394979605
252145.384997647
257333.720023106
223541.935019898
231854.539981197
258914.790037408
248431.304980328
263661.660010441
253671.499987628
252454.565003149
258150.075009968
248279.204998844
235427.289993677
245527.525008638
234333.894992436
247663.200004054
239505.549963336
274693.450004282
243399.860025182
276884.610021964
285603.675016005
289733.58999004
247106.305002691
258852.564986963
238508.945037578
222854.570013707
293613.220018317
266490.79498246
250250.694968233
277124.349985791
218038.000036594
252419.47497468
218236.085001266
275100.940009959
274544.070002566
243767.335008529
263911.674999412
274150.859960456
252806.640013649
255920.679990691
227823.075011824
298725.764991943
235951.850005702
255259.724992762
237377.569999979
260247.844973737
248511.214982954
216650.025005543
255362.230001443
239839.474990926
252522.814975697
267977.34497321
215232.920005733
281931.895006638
261259.005001127
282805.769984555
255716.765003996
256440.775026336
252975.590011779
219854.399977599
248318.455014861
265261.070003156
284759.565000285
271207.415008847
260402.925017694
298204.3100064
220986.759997761
233496.135007151
257366.019964352
274700.659996571
255647.250000546
245128.685004425
274095.695005688
229010.130014699
258924.01999373
259562.604997075
252130.299990431
221584.005003639
267078.915010669
245822.845004362
239060.740014784
275067.885014855
264215.930002466
249880.259997734
232554.144996021
256884.560000605
235177.645008169
271570.530003364
257229.935005135
271719.350016249
254351.734988536
226849.839989681
260911.799992935
256507.434995132
284889.355026811
242708.879992681
260088.325011701
270322.405014658
249328.720011895
242797.025013857
258972.185002778
237399.030010537
252019.804988981
291993.689994685
279998.075026469
259049.924995808
253763.479994491
260644.609987685
267642.94000694
249875.490021321
241663.235002906
255232.96999704
240664.479994302
217136.219991281
265346.224994247
250949.329998203
229526.840019548
279844.190005209
243340.04998858
240448.170003452
237836.014978373
247925.449967659
244346.315039452
217120.469991223
230356.679997102
262124.994988001
254555.735004637
256911.855023477
231663.924995118
252062.845023158
228988.265007855
226828.905001715
239485.479996691
254493.305006602
258731.984992748
259756.889983433
246290.590003306
238407.269986984
280366.94499294
246222.554983227
254647.990005937
229132.824987595
238718.524996833
286835.229995388
239963.16999188
255489.450022175
253662.80999519
246407.524979351
274388.035022817
239663.540000326
273902.970017933
259099.900019136
257624.639985289
282508.905008435
269693.209970177
223241.159991868
242873.954996761
225476.570028967
236452.014997103
261047.929991488
250683.425009089
252798.030004625
250411.105010237
233501.499964936
231985.215023986
277250.350012872
272710.430001484
253128.934988844
258278.169982753
244079.125018757
269188.819978611
247569.419992129
266226.934982874
246210.014979687
288556.585029172
251127.850013044
252668.614989705
270315.704991279
257401.180006495
266617.275002693
237463.274993157
250476.064976661
261672.804975808
251485.414992401
241295.059996007
247219.434983309
268409.345019618
246876.834994181
238517.545000365
248232.470008448
233985.830016714
246670.205017357
267794.839996309
287281.455030526
280514.179995688
258051.159978037
249574.699997961
268634.375001391
260297.669997003
246867.359960162
262650.64000699
289242.429992431
233608.275012226
233188.939987447
278122.045022667
219914.185007221
257703.440001462
253403.470009737
269674.815017471
272679.370017636
231254.244982858
249822.900011871
240400.154989725
265399.360009699
254099.910022992
247992.335014551
259778.034972685
252357.899997992
272401.089983022
239836.280014685
238200.419995234
215853.614995486
279261.254996794
241037.38501147
261990.275017474
280895.02496092
237470.114996607
282308.404999982
229259.039991408
226710.315036705
263314.439996218
250999.90499354
242060.474990283
279348.009975496
291073.859990762
258458.205002647
250878.495028147
280467.559995695
255616.709987994
287945.985009176
260206.360009234
273292.589997079
263372.579978583
259589.014988915
280579.880004529
242260.120004468
262820.35999024
217273.815004549
242240.509982003
270843.255012042
228902.370000878
255628.184994206
256575.994992215
266640.075026111
228107.049987012
260906.074994105
239964.170032454
279437.084958954
240853.535000784
269109.410003485
244688.059996193
255039.06500187
264230.93501051
225626.720008049
248750.475000086
248093.209986151
281715.00002898
261890.90999169
251113.604999235
263258.105004801
270450.185028052
243471.999946317
255346.425002199
250102.480006447
245732.109989052
259911.76497676
253684.729987716
258445.055000348
250912.625006268
257995.840003394
236497.61998422
264811.540016627
247946.964978176
220681.524999314
280153.345025613
265052.070000626
259963.199994842
272971.594998602
279115.390005388
260893.315002363
239833.300000382
269577.014978806
275888.234995161
256142.154987785
261917.180003101
275474.869996294
238062.340014649
243910.334992792
265155.539991594
252662.085009396
292929.909987267
235554.904987561
269808.604997199
270681.315022303
254616.564979242
244686.810017347
244357.025012886
244353.614988439
244990.219992598
227819.745011433
265810.494956695
244963.034996027
242212.115000293
263872.689991893
271945.814985413
226974.284973602
274623.72999205
248863.289981022
258359.74998644
231117.935002876
234273.029970065
258171.364972398
256736.240014836
217100.195016286
284885.299975866
238529.105020153
261457.250010512
255157.014979391
237226.36998984
267616.895001528
235594.940003291
254640.649994838
265069.15999345
276417.954980028
243461.259983771
249501.22001036
236189.930000621
249326.135017711
286214.790016336
244258.509980618
230539.445006718
262021.765006632
254481.95001389
254952.830015524
258122.995008111
232861.55501608
259120.329997983
239764.335013913
243513.89497457
260097.609998859
265599.745014173
276438.480001356
231255.675003294
226864.494987198
284134.835018644
265755.794962358
256025.385005808
247141.199997846
250057.655023117
229912.935002947
260362.025016591
262451.139987137
248652.569998981
246686.195012028
260145.920009823
254255.364991063
232506.489993819
271597.874990632
257655.980000102
208193.329991598
287671.655008222
254102.984968095
259120.460008696
258507.915021742
235376.834990562
269921.989986759
252825.510002963
255848.654991434
279096.075003628
253967.275004592
242549.404996097
255314.624987296
266799.325001957
260808.38000384
267149.045025235
239768.680020754
252378.47998577
273307.215009865
240605.994995667
245641.325010325
256183.895012185
208726.895011341
234503.720017613
262800.73000977
238974.494985664
220302.044986322
253920.36999792
251342.61001314
276365.460021983
257669.49499625
242640.14501346
256543.569999564
260348.520000088
296195.500008442
241526.270033053
264520.544983483
258129.784988045
236156.489992423
247944.245006399
250139.29500861
245620.934988194
234083.410010852
253290.559997381
247934.860014931
282436.355003106
256328.620001175
256176.700016146
217595.585010872
238853.490003528
294754.754998976
280754.244983601
289101.965008291
229792.505012501
275299.07004146
275189.634992257
234459.670029015
232476.205003662
243369.35999949
266305.289988869
238261.014994898
259098.589995071
242102.104987012
245592.595020674
250501.055000187
267428.889975509
235041.925000628
234042.850010406
262772.705007896
259003.075000096
274037.480026901
270307.259990469
250621.539992791
263478.759982726
244971.139988771
263339.395002632
284328.620004545
271008.10002886
245642.314992208
251160.63499555
249083.020014577
271093.710018694
264023.365026579
242352.874980206
222530.764990875
253148.469996307
249405.85002773
250639.2850233
253233.65999604
254650.704990094
240152.505002649
233510.359990374
236497.524987295
263256.110003989
231793.014985308
256334.725010522
249921.705021229
245573.949985855
245891.520010553
247175.46499095
241561.790020833
282122.750011498
262794.449993979
240800.424977503
223571.405014072
273059.144974598
239789.775014806
239194.124976642
274871.820019399
226690.63001239
258189.660001182
267749.970004813
252697.954972772
221954.294989226
278070.820006798
249447.029993722
262447.229974341
226393.684989825
261676.310015806
256787.190003833
242711.475031762
260690.599981267
261429.359989124
242052.714994649
239812.399999502
278601.034998921
230822.824984682
232428.359996598
234873.475004467
222894.50500101
237276.454988226
248316.36000751
235268.859993568
256057.715005645
250345.630008894
259184.84997548
247467.100003977
305729.515007616
252591.929991261
245953.695028552
261410.140012232
224291.034990396
240632.310000818
274452.290005249
255263.630008649
261348.834999119
252856.945007151
250216.479993507
267579.0300047
260153.569995212
278309.75998137
242587.354996566
246693.260006656
254177.260004348
245113.480009103
235755.504995853
256180.199977666
231326.405005981
246608.975009966
257009.799963688
288159.955021351
243077.329992796
254671.885022441
251498.605000934
252058.60000529
267811.530010459
259058.914996945
246405.654958624
249678.775019808
230544.209971311
263199.330005157
252980.880001037
253770.435006328
258103.075011795
236032.024992594
236160.859996238
261845.575011668
261196.3000107
242663.91500696
268328.360001054
246786.259999876
253565.355028302
268975.310006739
252464.840020185
257825.620001133
251438.224978155
229782.955015939
242562.944994031
242473.934975804
238581.084993474
257540.50500023
277676.409996116
252558.545016139
286225.939969524
265938.260007529
203931.125003349
236094.975015379
242869.820025157
267844.994963723
250310.345000414
273173.475004828
255380.894987274
228743.849978536
265034.075008764
278698.019975073
261106.864997052
230991.159990473
234496.000012209
270090.960005113
254024.085008164
243627.529977233
218145.280005065
245251.984970719
246059.210002335
233978.584979633
259165.099963374
265877.459998136
251059.310023624
228871.364996635
230839.735026125
224355.955009545
223497.165005568
241694.230005698
257182.635011997
249999.6950046
252446.625016043
250031.929984615
270559.009994957
275831.84498894
261054.520024814
262130.955018248
260662.800003597
277487.395006015
242692.405009761
253551.99498129
241398.250022418
251206.645015324
251153.49499637
263464.935014411
259314.500002972
259671.7300045
245042.595000943
243493.775005187
240064.755000142
221296.565002477
257017.284991588
252010.764998722
261726.484990189
235327.140012006
246964.689990919
233007.060000893
260670.975007644
247845.225013903
268347.544982141
241027.189976555
291416.740016089
272350.885001466
273393.604988878
253807.275020053
268839.754970213
255628.72000328
255497.314994445
250295.895014041
211211.280002177
244511.91999254
247283.929990846
260336.779987776
236307.675016871
242095.720012341
271414.155008777
235068.834998971
259451.010009441
240928.769983215
248307.840000522
266255.260006446
260714.299978468
235148.049997925
271925.915012435
242755.254998717
275566.43499558
239930.479991635
245463.245012965
255082.990010884
261832.570009856
209507.08000426
262736.93502031
269111.305009163
243092.919969642
257791.249998244
251469.524985733
255217.145002638
272844.819964372
221596.444983816
249140.354988548
282604.80000589
230928.925016891
274340.689992594
260938.109971798
226007.465030427
255608.005004057
259124.305009762
234064.804994759
251692.205017574
242785.565015541
260327.75997743
258808.954990206
276550.885002012
248148.340003546
243174.755006839
252830.080007181
254793.590000649
275256.620007975
252155.36001378
240450.930012487
255670.264988556
273932.979996324
232130.355019122
248197.244989258
235343.125023371
227606.630002319
262835.064978986
268702.919964021
246805.719987118
262976.109991369
251708.249998572
227474.155014661
281620.034974841
242471.650003604
250572.009999911
259917.964997702
246956.724973769
241355.095010863
252731.419998321
282250.745014532
207074.259996313
267804.844997548
216957.220011615
264778.445005947
284555.859975115
265511.525035714
225264.72499427
235769.900000122
260432.034982194
267403.794994601
244144.919967316
240936.509981152
286092.515000188
229766.615000037
265242.219988224
223004.430006187
255826.504998973
243380.315002505
254880.345005103
271132.035009285
252963.139985584
241326.750010366
245229.805011878
220706.159996918
251862.874983972
269340.020003671
214233.635013449
280650.55998335
242469.164996936
236953.775020752
248492.525017291
253915.275019288
234206.624986415
250992.414983705
262306.230011538
274505.044995323
253564.644999442
264452.275005744
249430.635017027
272138.150022247
280307.910003822
228499.405005418
236653.874993207
215791.764999767
242248.939990961
249676.249980035
278105.105006666
235736.830009319
249408.990020633
274918.885011077
249074.409992145
248566.334988813
256988.685006499
217494.354983294
226496.85999077
250981.574998386
250412.854986221
265310.974984352
250469.119998673
243329.089999074
251693.539965673
280793.955004022
259571.574990699
248651.500012133
234876.630024101
248101.664964202
271691.220009066
236172.304985991
225848.694972134
267778.99500546
247718.970032514
231471.149982389
265180.2999977
238413.275014264
278748.939996374
257080.530009241
277574.659994702
256933.444985129
249122.399991802
244214.180013718
232778.009976222
267532.919997085
254133.079980385
271222.805023306
247931.59998967
237494.060002844
243579.044988416
230367.470008988
281606.169988996
270594.774989926
279644.97498074
258974.629987226
250356.539994582
251848.449995823
211686.525009538
239149.019998082
273844.609985417
250164.579999267
231652.515015894
275706.330017448
260103.345012115
227642.290007866
245797.919991306
217884.820004679
246181.659996165
254668.265009443
250907.850015867
269981.124991716
278840.959990954
229470.594975292
275032.165017512
231389.060007504
239017.899991971
253763.000007405
274006.76500295
260689.259990212
256832.329983576
259648.144999666
250585.384989014
255467.70499919
255885.585001751
280019.130032547
285655.390001986
262334.865014531
272253.729990976
258305.089987492
256932.019985311
251878.585010879
246454.359999615
249113.365013639
259371.385003221
267174.914989596
245238.290022829
231402.169990708
238386.409983412
284390.0699971
266569.199984043
251620.469991027
276219.520003747
265628.895016807
254612.445005454
275895.104999295
246113.109977317
239217.969978733
245345.640003689
234883.940008724
240070.380003345
306643.154989662
232837.574993524
255748.740015048
250137.430000036
268386.870020843
226701.640002568
235400.91501744
261388.47998146
223938.134983212
232473.195003889
268416.864995156
268025.10499151
243347.445005473
269165.615009454
277974.869981884
238790.120002976
280472.525006381
282395.63497996
224044.86500795
243229.195016376
212082.405013494
233418.914982924
245128.41500058
254879.5450232
237356.945000764
256292.735003857
257286.845017084
244698.744959233
271317.184981623
243658.995031463
245897.13498715
234067.789996745
248923.405006596
250223.239992215
242235.719990698
262790.780027933
247385.635000302
254475.744994993
235929.989973506
228714.860003634
244033.725003957
255203.179999242
264432.105007257
235215.025000473
235798.550011027
245644.205001102
232202.459980811
255485.21998359
256985.824994336
235432.69999776
273797.939989036
263164.654997297
239769.395015297
224077.584991752
242713.954989948
251299.114986514
261212.415005559
245444.219985886
228429.735007463
229183.230002744
263558.58000949
273318.274996996
256255.285023037
254615.309993465
255728.335015161
264681.700033111
253078.184982246
255036.690008738
245736.420006642
226319.029996172
263909.770013588
225383.995014454
271759.754992528
256925.314979899
256642.419986026
243104.139987862
218138.584987949
257139.254983742
255938.100008133
251610.724968852
264663.624965527
227330.714984827
258023.894992232
262264.715009313
272872.644987513
252019.145001653
251419.564981963
237604.565029649
240735.779993843
240334.284967664
225535.3850038
268599.15501495
242202.054983678
256266.785018344
289404.305003606
249137.299998646
232024.989994813
243000.42999356
255739.905009143
237079.444975732
239617.384994807
226434.805001545
208416.584995839
234970.970018987
244541.534994265
245384.870012304
268458.799972006
253485.359972276
244867.285001944
252174.924982965
274249.855040761
233982.619985631
245897.224981683
252405.98500982
248716.020007246
308587.705041291
276923.655006886
259892.014980977
234279.024984601
286608.630005947
269714.099997859
244135.299989701
238496.270018265
227810.224995244
228091.130012255
248549.460019698
251712.805033572
249591.09498895
248371.395007513
229114.395015045
260752.970006467
225547.265003656
269286.244985796
262457.009999963
248331.929990106
251263.684962188
263661.494997284
249946.234990205
251053.919968233
321885.459976455
260104.934988984
244504.394978928
221513.289991779
264134.534998331
250518.140004885
270956.129998381
249201.179981532
258790.779990917
254047.805007961
249956.205014394
259042.944993602
262027.574990202
253947.485016901
256386.039991572
240564.279998747
248758.125001897
262362.165006073
249212.674977661
229156.540008789
224306.529979657
258889.410005282
257952.605003478
266673.055006115
251282.894971906
290482.084991674
245428.354992878
262626.490002423
242092.63000269
263052.5350288
232742.125018271
249814.550006911
258926.245059414
276585.634991393
250099.050014086
275099.150002505
241684.060019163
272064.975011835
243428.219993236
240234.094997177
263493.005010143
241120.60500919
266295.924997682
230290.275004171
297445.814999077
249644.430016391
234492.024998004
229060.074989705
233879.040039432
236989.409992968
250152.945000107
250088.115019817
233678.879994841
277658.814997098
253110.315010198
242509.670003467
251085.060027137
256505.200005254
218322.084984057
266012.904985768
258782.414988953
280838.885009082
229275.874990937
252739.774999557
236051.205006199
265767.434989195
268089.975022074
225926.544993783
244903.224984287
262640.685029364
279526.370006452
255553.945005844
229331.030003103
257388.399988829
236004.110005481
252789.215017095
266984.58501343
232505.15502354
277915.350007903
279460.090008704
240419.395006387
242115.065037384
247759.050035889
260163.870011031
249695.190005934
223707.450010143
259837.869978174
261185.785015854
210811.420008791
252349.710008899
270656.884993768
250606.330002414
265992.125000932
258631.629964366
256292.649983091
246355.625018864
256015.30500623
274565.025014228
237143.080002393
249161.239988682
234623.93998234
232151.360006082
237979.999991713
226020.715003403
230193.039990001
250761.029974385
224586.130020869
256638.314992443
242340.179996661
245194.615001832
218841.494996787
248661.169964415
266374.639990132
250425.464983021
275636.924981782
233495.525012541
262824.445001656
252466.234987673
260370.385005939
232095.615011778
286767.609987984
255276.42001045
254781.714998927
215109.104992663
281818.909997646
221317.734990451
230873.024979314
239862.595022162
282652.665008547
246182.124998569
260432.315019371
234327.530020852
250224.250007455
236679.469988011
246743.645013014
278871.889994226
257574.145012343
265665.760014981
260733.385001245
262835.115001866
261090.549990302
245457.709994237
246323.930008566
235661.644998169
238484.000019538
273211.889984213
244949.124976378
249203.820008892
248747.890005692
224164.980018116
236532.629995373
255007.27499228
224116.940014788
252903.110006656
254536.445035532
233379.740008113
259585.275012979
254005.419975127
251391.699978527
215837.220014337
246590.064984095
227047.095010242
257230.234992525
250420.525000957
250611.334994728
260228.369995899
278552.620028443
239979.095005349
261210.489998269
229219.370028344
256570.80500274
301663.16499867
243460.060027208
247041.420014041
212001.149972366
253885.769996615
263932.569994111
228529.769988352
246337.464983605
249962.635024744
295322.079983373
210509.755025905
244730.984999073
264124.61000196
268258.080020712
250452.11001575
257197.735016945
232107.569964442
252825.67499117
244821.340022407
253890.020009017
227013.324983454
240369.869993894
226508.289974206
277543.48994627
263888.16500017
239211.564982393
217998.59998826
252126.445010688
246583.434999344
245302.264993013
224088.759996068
254668.47500552
273826.544992314
247870.670005587
275463.425003375
259491.925041912
262211.899993875
244046.47997675
238257.699996306
253021.955014879
247809.900032976
259928.575001033
248739.275014643
290449.559992969
228088.305004643
243403.420008286
267467.46002185
221088.529989251
260976.00003713
263195.005008265
251284.919999236
259290.684994141
213934.935011476
251531.465015942
242593.249984521
253591.980012303
275305.379982451
263304.910012517
254987.314992396
268110.935002726
248739.519987491
253984.444983816
251855.844984348
246633.830018475
270121.20499496
252410.914995984
257184.350018666
251039.929978598
245076.75999584
255561.119988251
259331.989998145
240264.999991763
229330.855020362
229769.769995656
234190.769998522
247315.514993873
200300.064999283
277792.740020928
268350.539967704
243055.494990123
213439.195022129
266451.235018417
241690.454992592
284974.8799966
235564.440003739
217765.655019351
251256.974999694
239744.605001012
244321.345023585
239701.175009779
256654.795001501
265781.8600071
272395.504988971
232282.034989461
254816.029991722
253397.244996537
259252.405033031
251703.125014165
277519.019994254
244710.129996529
211890.899999329
300364.314980473
255479.494987666
230438.494992147
261070.469983265
247558.555006434
258409.025000664
239715.175006815
267855.994992288
235061.879995425
281083.17000301
276215.370026196
266970.780008652
250107.620014325
268374.765015551
255397.895040504
255485.735012882
259286.975021161
264548.055012122
240332.0400034
261495.904975311
244597.324991862
242902.359970959
254220.865016476
257686.654991965
255336.559972195
242771.064986118
261106.575002526
267471.779980702
214109.040001031
222790.525022896
286055.514989163
248750.984981804
275656.749993458
246794.274982977
229523.0500126
237565.000012932
260177.514971644
249675.790010628
257387.595000551
254814.304973523
240496.764989628
267892.019979767
239924.840001115
287934.999991282
237916.604983035
267595.160033553
255348.664993486
253412.214980947
248080.614999112
258353.009995146
261445.545009898
251209.130004414
242008.994992941
239242.350017643
242393.620025733
275224.48000174
236857.104981775
219986.415019446
241545.340008628
233995.329990067
261071.544990331
280533.619995536
282350.540011507
231032.520014321
233692.335015763
235826.2099726
240143.520001481
268706.53501677
242934.470001288
243872.010010923
248063.02500077
288555.089987277
252688.489990655
230391.209987359
259951.840005164
239699.254991165
250817.90497763
275106.25998448
255541.095017807
238776.405004466
256335.5150172
243580.580019211
265952.725031053
266393.040012879
272760.015018849
266754.189993299
222093.194994572
249335.634991145
259772.370000782
249361.460012129
256878.284990958
228405.870002871
236945.684993998
263367.084983219
253673.374982539
226675.63499334
253763.445016987
232138.545027879
256913.299988046
279090.259994835
240707.265028806
251805.26001308
271108.809996405
258628.305004237
232904.969993211
293869.600015484
241636.360005343
278149.600013122
246991.215015107
267757.319995666
242239.835012888
228266.704994625
245112.015009687
256168.774993546
249740.710020863
271670.779998941
252637.33499232
244879.319988161
227406.469992329
273506.954986084
243731.290001977
246939.244973172
253566.714982854
242340.209982996
249896.304998606
287604.360004853
226060.594997453
246234.909982511
238366.295003248
284007.315000114
270915.915009033
258473.929998745
247186.670016155
269676.385008258
236108.065009259
239599.720006139
253386.040014004
269974.229990453
241520.149987506
252431.250017853
260561.424992554
239127.704989912
245442.270020888
218244.415011933
276978.525004782
228785.949984675
239556.150017133
251200.225004889
243691.205008857
244084.479989193
231070.884978108
261102.544996385
245368.299998645
266146.80999968
241847.300030912
263402.129994788
235315.92501046
241352.769983343
241952.080000773
256246.480008546
239758.129998731
242704.450016533
251054.135001029
274087.354991009
227614.325008554
236045.699989602
271793.340019339
262021.830005083
242499.149996706
221185.37497416
239141.580005759
243156.720004353
244817.674977549
250145.259982358
229140.869998638
268482.125009229
233590.465001382
248371.76496511
247454.544987666
235403.180001929
264111.289983436
266947.874998693
237559.565002846
249438.649974271
257275.279994601
245825.600019699
275905.799997553
248537.694992092
253479.434982161
263803.540027464
253359.66000294
272136.379999639
259743.350008982
253779.819985364
282186.819985924
247574.415008959
252823.16002802
258216.40000976
231497.54000075
255230.844996685
269755.010015422
267815.125029872
230651.535021618
281535.885006306
255329.850001891
229842.6650249
238435.029969756
241172.240004015
270946.415005494
231256.594996886
223461.889998314
235328.765026587
228211.974983736
238630.624973304
246982.200006114
251141.515009035
201783.710008126
240720.019998365
214674.940010009
215532.510024385
241422.36001177
262210.739987183
254465.370011003
250865.959987309
226468.819994078
238474.395007209
252325.470006947
232774.759996375
258439.154982257
269674.365005077
268974.959975646
256651.945004359
251793.514990178
257451.310012309
246101.209981083
240743.314979158
251551.930008636
206391.28499647
289486.035001717
221681.84999309
263891.499978675
260141.389982591
281575.524985876
268952.424982749
246996.745011037
247177.160022214
253085.189994037
246719.959968812
234214.730028245
242369.769992101
231330.90998621
252591.50500095
265356.264988022
246780.510018372
241721.955008447
258902.679983887
248339.959986649
264006.134993246
261416.459987051
251785.175008087
259864.365021709
250409.735023937
264989.594995435
241329.355012719
242292.350020544
242869.14002955
246821.085000338
289952.25998641
234816.0050035
231286.385002733
242458.830001716
243012.694995623
274751.639990105
268051.509998963
238924.110008994
266956.990005688
238759.294982698
232193.204988971
262674.530016027
239327.040005207
257301.740000035
258333.565005793
271245.064986974
224921.274996918
249751.955029719
267473.170001851
251449.044998184
271432.235005436
240934.659994359
254875.570004158
244680.439978415
278733.535000526
253008.955017191
243107.355032026
247171.594980713
273281.250028485
272128.249998615
278351.420008507
252027.249967176
237337.734994943
243778.775009433
258745.00497933
277521.650003163
237508.260007466
254120.905009797
257171.875009997
280404.204985288
265887.440010231
253510.190021613
267644.650012943
248256.729985433
247695.744991539
235372.994992282
272718.380010001
252462.105000169
236036.08001626
238972.859997577
264405.480000089
240525.949993293
271220.589987749
235452.909997075
250112.590007314
272673.590009239
246271.525001817
258179.510002156
265434.550003423
239776.014995419
285521.904998431
250785.535007264
243344.26503365
248213.570033784
226368.62499408
263928.554994943
263082.70996015
234012.200001537
273479.254985118
259746.885009623
253480.730015991
255638.530000747
251083.565016286
286269.965004092
258336.275008365
264380.289991484
261151.549993648
209161.609979168
297805.774984413
238395.319987029
247587.445014738
232166.830020041
244783.225004465
276819.36998744
246059.080021974
257333.309981072
255590.064992757
275470.749990644
265209.695031923
243153.549968531
230137.13497434
239650.699997676
225973.689986279
256291.060001283
259307.109985674
256809.325007309
269247.294981813
269186.044993443
251990.735010364
251893.82498337
231294.264989065
254210.939985811
240341.539975771
226176.524970162
239033.484995603
267880.684995262
228793.390025102
233570.065005134
259287.925016293
236961.864979935
256624.319975564
254749.884994711
243805.530000289
234353.185004607
250379.929987876
262804.195019688
258818.544979058
251112.524998019
239343.720002296
271317.575021632
217440.005004938
257379.820000105
262224.054999466
247749.130003947
261248.86998183
272903.095006178
238106.820001897
227930.959998093
248806.795002336
266065.439991944
237214.719993537
254926.66001646
256522.464999337
248148.275028479
252873.3999853
265571.494987415
276355.660013873
265938.209999766
275947.164996061
266698.029999726
259824.370038554
281713.22499361
234422.680010334
236062.184999664
253774.974983871
273376.704983866
267332.029979752
239502.459981937
269778.035008073
247855.040004033
248612.10001282
265548.675015354
280576.235011077
216565.474993313
275520.495009119
262779.930008004
246530.005016416
232744.545013547
233369.700022296
251555.280017019
246933.659996277
278109.010002914
252607.189970519
247939.690019693
231005.369999005
228599.684992384
250188.809998838
267016.905040303
241072.340026448
246998.329999515
249210.83000025
239375.460004149
261103.889995598
272832.774994279
234887.045017267
285569.894972574
256075.355008492
273637.815019439
257028.304990061
278777.115010342
275612.080016161
260941.544999532
260530.355001292
254714.589976099
269354.81499521
241375.440011465
246827.359989467
234669.390006399
253500.4349912
273963.355004666
249377.039991463
243995.195009059
238011.480003869
245126.155001676
243845.79003722
249014.055016373
256249.739988752
272026.240000237
240315.514991532
264315.15999798
292085.575007574
286092.544973823
236914.404980584
236361.850002864
226754.905005714
233165.999996256
236394.490019042
251150.740001796
246414.920004617
241578.264998013
266613.190011535
253909.275013636
257872.644977683
265692.104984376
238575.344998109
252500.070009794
230511.749997761
253752.414995977
257135.614993068
242534.595008908
237704.695014571
272742.859995572
231546.850003929
229361.164984324
245156.104998084
259574.129988332
220507.380001416
262946.484978932
253242.975034512
233674.584990557
229282.115009574
236375.024991878
243087.775000803
263608.070002068
246417.855002857
237801.334997778
251584.980019241
253188.234987601
240264.549977582
256110.0349864
281283.700003452
272499.945016642
269555.379997154
279277.124986339
251586.984993744
244154.575008775
247022.639989158
280939.639979973
231535.749992484
246549.665003142
241145.725014651
223621.640018191
231892.379997301
238462.249972706
253612.030009386
240898.295023684
249476.730001003
259130.875000486
237281.935015673
252177.664959036
248284.159987925
242750.449991394
258058.905000917
252050.645011356
238525.320001661
229469.469979053
219723.85998813
214737.53500153
240083.095012962
240590.455004521
248387.929991837
280100.849986425
254512.270002564
244823.830000893
258971.175000974
255946.204999986
251970.665002278
239997.93499765
245307.764992081
280842.295008716
257109.329987622
260810.175001774
224242.990021792
267606.434984938
252152.945001287
269788.749999672
252090.745000817
252058.334977824
238662.934991281
228236.995015028
283638.285000144
262268.489981791
226254.014992647
270400.094985889
212090.500031426
249381.555007662
252381.455000327
270105.620018368
278318.254985188
273866.354979136
267270.98498036
241042.210007791
237991.599998647
244164.609989456
272592.884997068
270792.144959273
269490.054986739
272133.385000593
262888.829980979
237226.035009543
255389.865028214
236094.744996279
219274.640021647
248249.235020312
259357.485015933
250321.350029506
246977.255003711
260230.91500999
237345.419986829
277639.87995997
264164.319989125
273018.359986078
263034.930020898
243978.650001777
227929.4199898
255278.205026678
245778.675007365
248588.255024136
245763.890002667
256571.789990665
281934.644997922
262956.075012056
253687.199985249
264358.144997909
259990.794996715
251184.505016406
276975.98001016
254856.129991116
228011.229979741
253795.299977217
251158.664997999
273989.334998096
239731.304981714
271518.654996789
258657.529994362
256561.465005812
262706.59997803
261783.375013908
273747.169995853
260505.659989082
241831.780027715
257801.744997802
244716.579993686
252536.62500744
252987.51001379
268507.870015758
243928.510007862
242132.584998087
256625.22999803
239763.164980914
250306.740004053
254778.780017016
262723.900010732
238191.01001366
266353.854998948
280321.794979156
265851.994977056
239831.850015462
235747.850014176
256868.860019148
232458.725005049
242322.149993313
241214.37499946
260352.520005862
248479.73502848
228349.005004373
230825.190009314
223460.504976214
269189.559963157
220128.835005742
254652.269985652
251333.190003395
277575.924989022
251460.580007576
249336.174999775
232209.389995331
236655.689984343
242864.364977739
256285.22499838
269660.265003142
271450.114991074
233400.119986259
226256.864997176
247014.095003969
234026.009996512
237643.084992784
252350.54500792
265714.594984131
245183.139973951
242019.405011568
267375.759977121
288186.740005748
247725.739986703
223065.060000042
252905.330007912
230738.685039767
243521.980022079
281201.86000724
251057.774999666
281595.5749857
258321.009989409
238585.504986217
242268.784993037
268523.400018042
221968.569979424
287694.765004572
292559.675000815
229552.155007526
240539.490012001
253891.930028767
258987.02500063
262462.589988947
213639.605015381
275680.159989619
233876.725022628
239253.605007776
241461.850005972
250333.029991233
267373.500013301
212294.8399927
241583.31499987
263205.184981614
280169.375009245
240468.734986216
238471.825009981
243298.030005911
259812.964999275
277476.459999613
217324.329966511
259893.440008718
275175.815010854
217313.400014327
255874.639998091
246176.839988067
265893.414981086
275044.070001791
255494.000009824
223849.189982692
258290.284994844
256549.484991962
265867.375004374
280108.154986093
248751.535001368
229457.510021579
232346.994982908
278102.579997689
224688.864990752
235503.889998581
260777.764959593
238703.83001328
237859.85000828
260685.394992857
244386.709999923
267758.300012255
237735.200002505
232230.559983682
267647.374973371
233975.675007615
223977.195005678
253169.205011725
258545.559998858
244981.850012448
250999.095006697
237530.885007272
241822.089995886
212753.385008678
243802.884999343
238414.665015806
253980.274975276
260876.389992017
270268.925004651
245610.520001018
247702.924987938
252548.664997095
246136.355007758
241418.210008598
236721.355011468
235495.824991068
267119.999999965
223675.490005381
269910.475010733
249969.265000528
255650.380002448
250151.915013486
247397.504984628
238611.709996588
269162.099986076
279289.095019996
245242.125013954
261037.979989556
236009.055007782
249542.509993877
239606.120020762
229336.670003683
270403.394996321
207114.750007212
268711.054997641
250457.774995996
244803.724984138
220675.075010041
271352.370005459
252116.689996116
255819.950031307
242054.185026238
298457.800002318
276400.600002118
252339.629994322
251458.529987491
228611.579992134
223310.285015855
234293.984967783
258176.114997495
260433.580009518
268171.610012449
255043.059968803
256159.989989799
234455.619993087
251719.855007584
245778.424972794
227865.739975288
247573.194987777
279905.470016437
216733.329999613
254622.890011275
246162.37000105
257901.569998447
256354.514990679
252975.255017694
248597.089980986
245901.310010533
275005.124977736
239974.09997942
246861.224992034
265840.790004246
234645.115011265
259398.954966914
251148.844984727
254914.960007297
270241.919997357
270952.480002691
267710.400009895
246591.689995347
246940.360001253
245230.275009972
273656.309982889
238670.335013353
240753.960017846
251959.640006309
243972.950009345
236128.154982096
237089.355013136
267547.945004884
242296.650024988
238641.139993763
269444.200013206
222701.124981661
274307.129991398
277966.255012124
280601.700006295
266934.695009019
255056.764999501
220572.039996627
247739.740009648
276412.010012329
255179.605012993
235281.175021842
268550.36000542
239476.615013825
204920.834976606
216148.13498806
262547.02500737
281546.070005951
233989.865001077
244371.159969907
231842.775000439
257861.404982762
251194.110001572
275443.274976847
291438.394992485
221868.845004816
252053.975002936
213779.940021723
265878.405006456
249226.425003674
261598.684985411
226391.989962046
262134.264997352
236927.344985905
239187.079964941
258903.745015575
270743.54999482
255124.985008676
255495.675007254
240344.299965112
248594.914981715
256551.840022917
232703.840036695
260533.275001212
262776.99499938
239794.100003998
239294.780003881
239390.255005566
231280.445011853
246143.65502613
274481.369968237
259213.129984732
239228.355015643
250548.569992138
241205.130004274
258521.274990379
262913.064978439
267204.519973758
262986.800003194
234909.665002105
255282.089998379
229563.724990102
244929.139982947
249630.854966948
254791.450013236
246652.535005098
258664.855004552
219300.575002663
266159.795011241
267125.605003836
249015.714990766
243028.929999839
267804.064999661
247184.844993624
258598.959995083
229137.785000904
254765.599996802
272817.039986623
263657.184991414
254419.159980919
251520.26999999
249940.174993432
270680.159996215
262045.869979429
253924.344997123
262519.075003539
268451.975005169
271179.815024773
246689.855029617
252818.289991152
283012.849999569
249269.949979975
254854.895003018
245457.304981389
257481.335007
266010.494986982
237529.584990617
258543.865017624
254322.974996849
230278.095016699
258065.574995023
252494.370016366
215306.724989008
232475.475020431
225683.914996228
249340.390007832
254165.790007897
259919.755015742
244061.680001238
253386.410013348
289459.359993554
253542.089994014
281450.2599934
248292.159979976
266947.124996315
246236.989963782
245761.56499235
260586.034988075
258213.780002749
225197.154976306
245002.699990787
246705.959996907
287791.144980952
245568.935008694
223496.955002469
255849.059998978
233958.210006494
239650.970012498
259652.930002346
248077.959999192
240608.330005655
260888.535024814
256394.595002948
234566.715033083
248772.865031429
259094.245011441
215431.105002115
269846.185011609
257861.205005207
263294.255019726
262514.029988427
239106.540030052
239882.819993311
279867.150005403
235039.030008589
273715.474996169
228051.035004481
240113.365004881
240406.084986383
232854.609995925
263293.280009297
264227.325026965
250997.920003967
277657.099992056
259229.254976626
242046.889989364
284304.044990766
239275.204997619
248653.38499507
256810.355014498
268366.729997956
267932.739981759
246340.560024778
253319.590009642
257704.300002215
244172.909994763
245834.019970013
257027.120010842
250994.365007495
264067.080015862
217510.260000798
282933.409980287
243989.974999369
234037.685001409
258025.61501092
265141.234997266
249889.830020735
257086.374997107
223264.079997948
252001.344986221
276186.464992821
243760.735018618
273031.214982803
295833.125006983
250272.420011664
255844.350013157
239642.704990453
270838.065015808
262246.829993341
255417.909989099
234206.150006042
249314.094985228
248607.195017216
259336.490040089
218011.700006959
250683.775008027
264524.094992195
222245.074993839
271021.614999021
222287.87001735
256098.710012649
247205.774996179
260162.579972145
263569.2550003
240920.370002041
267670.204995228
251348.364995126
226627.334974946
239540.145012837
255908.76000897
233127.979996701
269058.700007117
246275.275029067
266777.130007835
250636.800018627
228184.845020903
213559.574987805
266829.744990477
246742.905033831
286044.990005426
244572.689981174
257018.630023381
254453.679993468
237866.204978572
250693.390003542
266514.29500784
302925.625004239
260086.875005927
248933.380002169
261489.000021821
263140.854989803
248310.89501056
248879.444987717
260734.379998331
260913.894990923
282008.194997037
232488.58496959
244682.644985117
252161.384993199
249715.799972816
243194.005027713
250353.945009199
255353.260007242
250936.165032954
244663.755015369
259860.710001968
291485.554994688
271641.040001285
254028.464987767
221339.765017936
251023.154999319
214559.444998296
227308.200008837
267572.980007444
286538.065017702
254598.659998223
272191.974999044
228195.449996168
221815.940002094
266593.34502887
249400.16500222
243962.549988159
268142.024990514
255967.119987094
265012.269987881
241939.565010509
277365.434970876
256403.315009446
265861.284986225
255871.950024122
263562.364995859
255822.135025272
226839.789989712
258044.579981862
251366.139983768
250400.880008458
256058.109996353
268428.229997887
257354.379995039
264566.200036129
222540.854992906
274368.254998163
255956.795014121
246795.42497694
258687.419979403
261340.09002091
263411.495009651
229630.734970482
241515.155004731
245759.034978899
238542.709989332
246087.660021989
263570.329998627
247399.70498756
260322.319989273
254840.234997998
274790.459999892
306272.814994055
275094.894995736
254991.755024512
242950.444989656
252474.089991049
240677.309988138
259355.255010753
214807.610008365
231802.084992132
253990.364995408
242456.445005795
255802.125004558
253638.979980868
268052.1549769
264008.395007308
230568.829996048
259734.864993587
250442.315002905
252864.320017408
229180.634987739
268057.130000332
244660.215027768
273400.679992181
257116.324991459
243680.274998694
243078.825011876
269532.165008352
245901.125018731
239349.950005721
285888.469989946
236477.819988051
256098.515005472
253055.950014961
250842.165030921
232604.139990846
247470.194986056
265635.75498777
247148.319999168
259923.7949914
226836.674979524
238088.51999377
247871.859963693
224887.039976867
248902.239994827
239274.115014695
245695.194997738
263253.369971606
230773.925018
239459.6900139
242790.869999252
278218.044983393
254471.780010629
267531.975012375
267368.024996912
237713.154996218
257309.525013833
275982.830015754
237866.669998455
243028.250008739
263114.285011726
237932.320000968
257201.694993374
247306.155033454
281378.269980997
230916.430000386
276479.710000718
221721.380001591
254937.174998432
271890.214990187
233679.82999431
263236.78000517
247318.205023955
269210.205023026
257233.940004595
270618.129994023
247340.225010029
238181.465016688
257903.744971755
253828.670003236
234636.895008262
240065.109980573
239032.669985322
266080.16001616
275168.814986309
289996.440025912
246186.675015512
239602.04999751
232059.90497931
248892.605019088
230951.830000862
256477.570008481
244022.19497543
249964.785013619
256545.770002841
234110.534998683
265982.065003717
236511.53501256
263075.979979005
218375.1099711
246524.004983394
234260.685016254
267525.68499302
228246.425011378
245506.324986762
234553.910013911
218323.889989016
229570.974999523
239528.765001097
251786.390019809
261336.769979137
247176.389994479
245607.915005732
220374.200010832
247325.699996299
242637.994982731
245078.675003313
252055.120007435
270751.909991183
272150.124985857
262128.960001052
288090.044978081
232764.705013321
244094.689991257
242142.87498715
289194.390021615
268870.819987915
263419.67498007
255779.680011404
244680.859996549
271015.239997064
238051.845007889
274429.094993907
258807.445022626
236939.614977425
216510.035016623
257527.484990973
253091.054991688
252059.189981518
257065.98499031
262330.649979895
222653.514993785
236498.120013753
243162.97499327
271926.644992508
265399.369995804
257363.845000142
260263.160007157
215429.179979722
252525.289989253
238698.294996708
237181.389995307
242000.335002886
274300.715002425
263866.994973966
265036.585013983
243429.320006812
248633.580030371
265448.304990611
220680.034995843
257282.815017941
241766.085018086
254183.854979807
264858.380024966
265093.560023908
303475.254989252
258256.269985213
263771.21999165
263398.695025241
238277.84001997
244528.310022937
225267.594981493
287053.13000246
263008.120007446
260029.01500806
247697.634994067
257865.749987683
277888.78999495
253254.909994799
253157.825023988
283131.164989154
256209.304985518
250175.609976156
259272.165010969
258103.735014039
279330.844980481
242779.984988928
268545.164981342
228132.369984487
255565.399989478
267811.885019116
243824.540011347
242212.784998909
249398.319982251
225586.150009824
295840.590016265
268122.199984703
256866.015007542
242029.344981096
233906.720004146
251934.380025139
214979.115001564
254976.15499441
287536.829983956
248743.17499956
216065.46000422
222305.905002177
258665.374996297
269603.154989414
263792.520007446
232683.034971412
246737.470007965
267051.409991189
237633.029995014
281639.349991444
227269.589985859
232645.229981033
254186.479993864
231743.35497482
250999.930011382
254660.00997244
266427.884960022
259993.620000962
228493.185005452
235232.599976131
255055.550007047
264699.73998938
233187.740006939
270844.565004646
254153.140003397
259499.70503491
283958.565024732
254305.319985575
254360.284996311
214701.814981296
245312.795008341
271992.690004638
265629.430007637
263415.894980817
211502.835000876
284011.644992299
289326.984971619
266675.150004112
215088.044995365
255798.170010754
259774.650025139
265420.200000618
264721.525004571
248648.550013994
254096.219993173
278123.464984658
253026.220029967
243833.290020805
238493.324989847
271449.785004418
225715.784971675
259204.855019821
261925.249993635
255849.734986184
272681.810000107
232135.220013751
259817.714998115
249997.440018608
213099.254976985
233566.445003117
251610.445011327
260414.445001402
257349.77500302
264204.395002436
226016.285003083
246664.764998471
261190.725020998
250586.089993288
270827.684998574
238646.535028262
239110.19499891
240609.660010131
236010.315006984
255718.204950948
283742.085018068
259119.964969803
243023.370014347
249514.794994618
274225.130013404
237880.915013245
233264.95499922
239972.429990112
243936.460024563
256038.344992205
291594.18497433
261122.000021005
258532.18000701
277362.664985803
256677.265014439
235967.105004438
254348.594998347
256462.004991019
261696.224991477
258182.550013613
264832.994981774
241620.13498124
256757.409994106
261893.980007563
222568.664976237
229444.71999011
232813.990013694
250297.465016958
269625.060024888
224424.209982
272897.8649946
246355.795003357
258567.854995326
247739.569998674
258603.880013666
245959.739991833
252723.52999123
233252.79502557
242348.02501134
229619.974997207
247654.360009838
249272.589980994
271965.005007314
224269.799999967
262445.774993742
238673.654981973
262946.019990144
226674.465001123
225933.250002436
205000.600013012
253981.989999484
268491.055030712
265199.615015334
249517.414989336
258598.854991286
248102.015017794
228077.114994558
260404.834978768
255525.460020265
245742.925023105
251487.849997614
266656.304987293
250797.835034529
265154.884989343
215919.979986473
244672.879973583
254027.31999665
242519.935021654
284205.550000101
265307.844997044
196196.5149926
210960.535007108
250873.230011692
268055.850001227
229629.859988532
215986.64998658
233545.905008404
261600.080018509
242414.429999056
236589.595003911
243277.929983168
228613.875005023
258618.234994376
249023.175000846
249624.345047141
264451.609957654
239787.005001446
258154.615002722
264212.839976661
256038.839993636
253355.735008529
255431.900019891
236665.44999478
255133.615015105
250388.380004004
254118.620003972
244833.674992552
266541.679997475
239435.5199868
242776.739998207
271015.125012159
273993.409983436
239612.17501773
256858.760005076
259948.760021946
251473.239992459
261689.590036174
254404.284988247
267535.569990292
260806.519992484
281195.910026745
232813.854991363
246196.880030447
292969.380007253
223948.839997969
244726.830002339
236522.320001605
257373.725012588
241352.050010511
272154.655014275
274244.384999438
250957.235003683
251214.709992814
249075.460010168
272244.219985764
243151.499990287
249111.680018024
249017.375020657
242741.259992942
257783.655019213
259200.119986098
249044.174987445
266993.219984182
239556.210027673
256516.289997431
233567.910001917
248035.139993896
233603.784991717
243437.489979625
224532.055009149
258713.740010035
272357.480005864
284367.374996838
259086.620013879
265870.290000267
226765.894975898
240402.080022933
268746.465003013
265859.485008651
269216.979975271
272329.899986355
244848.434986136
269281.839984447
231207.610007605
252575.054996421
247691.6000148
256556.679975026
264266.460009903
250607.690021312
223340.35499368
225789.089987423
237637.929994148
232316.334994056
251340.344979218
247901.765006977
242699.10998718
283539.700000931
242510.949987843
242617.940006385
221276.364989366
247662.190001282
262577.700020833
266927.695002746
264551.83498384
262238.130019646
245298.005005942
246938.665001489
242330.284995557
236622.315012539
249639.115040848
261960.385012441
263808.554974239
265408.974983187
258785.230024446
227477.680007644
220433.929994142
266765.170004152
274561.074986941
239824.705005144
246396.889993249
251581.424996865
228196.685000764
241757.644982016
246220.994996706
251361.96500651
269880.819995852
237765.149996649
257200.934984332
240633.965006246
246814.984994551
273852.105001918
266363.619986468
194127.184998235
236838.970003289
260507.760028691
243821.87000808
229741.879992163
279577.92501318
209042.539994095
242692.140000517
248149.01501183
259129.795004414
243971.194987144
269347.755006965
250873.484990485
239608.59999785
263811.564998755
238217.394979346
242356.820020041
275789.024981795
213192.325002559
247793.495010557
278928.810019282
247430.800013648
246377.099988191
291031.984998988
256249.969999655
227778.889982556
262360.439999509
241220.765011971
250731.810009698
283685.690011172
260630.61500495
246692.974993209
267071.82998451
230301.025002431
282002.860006844
232840.394982866
271932.869995584
246259.365029073
260104.025017243
249856.404990826
241523.304995649
245166.479992043
258839.500014732
263538.72997874
254496.249988099
286134.894966815
245180.555037994
237194.959991033
235731.324999143
244127.219999167
229600.425004569
233223.919966435
242886.415015913
259297.160003322
248852.52999274
264443.505011148
239327.590003698
220581.590023721
240278.155028892
253078.929987951
224142.3450259
237002.885000039
272797.885003504
254476.61999256
270743.444990553
243920.339979298
213098.90500709
255222.664983029
271744.630011267
226131.830003766
258926.629985725
242680.810010985
234189.080012381
310288.275006128
257781.915011784
274179.400021256
275476.804977597
247616.119976804
269320.280000107
236784.120021537
263291.894974178
254014.054992431
237427.05499372
240081.620003246
236299.529983854
241773.575014959
249913.415021209
245352.564994447
242965.250009383
253814.115000496
274659.094986377
267210.405026737
239458.559977321
254253.67500735
269526.964985425
253887.580007616
251429.174985757
270890.589977868
264267.144987077
235520.954997369
292988.335003192
249417.090016429
232749.190031833
251104.844991048
248340.519978364
241421.059986102
243099.395013524
228738.720006997
235549.154999616
261146.759985911
259460.705005313
258800.360046339
206143.629978014
228114.900003415
274427.959996635
266602.769990434
254065.019985105
255991.520019776
257055.70496616
261341.584995108
253660.069988697
227797.974997338
242360.780006859
254884.28995815
257568.654978631
264272.609971404
225159.474987626
270745.384984598
265435.815005793
237885.480006004
240346.639970212
286519.280000678
259920.030015189
235712.409994632
254035.580005902
254601.864994394
260572.560008249
260760.809991165
248105.114996089
233300.875005104
219134.019994204
269723.905013837
251284.074991421
253594.215009633
244226.949986706
266630.009975327
254959.100009162
235250.149992189
259582.69000717
242184.175012894
250633.709999117
263200.250012002
238120.100012856
238290.545007001
251208.565026883
255551.974997296
254527.494969476
259090.479994379
253189.970041732
267776.469989722
249036.364983037
276797.245006002
262065.485029896
250435.239980526
247920.965024421
273434.625018471
253514.624994432
252035.850008025
263331.060032547
286976.014991395
237511.285000901
243983.099997764
233048.604994477
247870.110014982
228219.674998592
246581.525038135
266767.265009741
233482.160002059
235103.97001941
247393.160005781
278914.189995497
284695.034982574
259329.09999631
269425.420023878
225623.31502492
238545.140001235
245603.749998538
247786.674995809
257952.105023758
252247.175001894
241043.175009611
231285.050000264
240993.704977654
279022.484961822
286540.370003853
244800.395018289
253736.430010712
279967.314990092
234696.094986183
240116.139986052
261273.039964846
254497.864979647
274355.084998363
273144.309983852
295355.215000578
255007.900006617
232795.205006512
205885.47502149
250417.539991228
241006.380010201
253549.629984425
260067.765012432
231424.425000358
251225.229998279
290168.329973192
262257.155007779
248517.97998944
256061.144974927
265896.730023283
264068.36000793
259768.705001986
251040.620000479
269597.699996643
213933.125015452
221758.034973144
229652.889977701
228909.584992786
267910.644985662
242229.650009059
254301.670009503
247254.569994211
278666.939988689
269560.764996128
246808.70997878
235970.114994195
242777.470010719
232953.509986833
252415.825004822
267276.530024642
229812.090010379
246561.734997556
247432.710009622
231391.239993375
270947.354981627
278487.370002337
249759.765004611
257662.725002675
259444.415010358
268175.104999557
239809.09504164
263853.199981152
254537.170000084
247854.055003762
224571.164986816
268197.949992935
258503.404991191
221717.29002274
285615.009998214
240364.229991468
246056.904992948
270073.139994772
262448.450024941
250645.439987006
251072.094982966
268459.449989804
265864.994987632
265518.065012787
247667.294985292
234426.860000809
236851.634988922
245180.200005832
257113.984983796
259160.745013324
244135.524992413
258589.049990826
219715.900016684
253929.610003242
257832.160029118
255129.564997483
233602.394988847
223207.675008073
232811.569972765
251367.75498406
244051.089982373
259270.385028568
238031.829991918
230711.334991664
247882.844989813
250052.595007794
277986.300023326
237280.009990322
263204.524987697
270064.150014738
241787.744986608
238566.539966844
280261.859998304
236123.81499306
262011.605019955
262075.855005955
268551.435008199
279985.599997271
278876.130015883
256543.694967034
230112.825014978
255686.524997758
262231.435000077
255511.509987418
271870.264985739
271114.870006494
227123.715009666
233676.590026755
271182.105008666
243971.250028494
263860.264984748
247637.855033093
234431.949972677
255057.42499658
252875.559998978
267640.200009103
240947.734983141
242958.23502326
238542.584970006
258644.775021071
244155.605003792
260412.099993047
261159.754987826
267890.479997297
254393.065027931
273923.489998807
278068.429988799
244867.234984462
230995.475021154
255828.529988407
277841.519978288
255839.63999642
221241.155011087
303399.649962322
255957.840019882
278375.729985684
259592.875012047
274468.604974458
236195.85001424
271964.619977901
260562.85998983
275579.455005779
254440.435011293
257895.790000533
243083.230005572
261600.599987746
267628.125007194
266091.125003618
257595.259977225
248321.77000473
259187.944971133
271399.985000122
256405.475006027
226958.684983782
255329.440004461
241009.924982521
250780.329997046
258761.059993885
276529.705000621
239294.730011739
255820.69500248
246718.315018738
236535.825016642
245432.890017345
256616.439987466
251676.260006091
270396.969979039
235631.444989811
220400.840010693
249040.144996392
252034.394996588
252436.564993199
263279.170000932
250153.679992886
240969.849994995
258366.669993645
284603.725016685
259629.275008861
246041.27001765
268164.49001233
279100.94501181
251327.809977558
258632.379988346
263907.125011554
254019.440019501
263039.625014001
267101.33000445
248044.235006497
253157.365025779
246843.195001101
238933.639984774
228947.735018883
245008.41997645
241966.330008787
257053.310030003
258367.735001146
225144.945011665
261649.115005543
278041.6399891
247595.595022892
262949.290018182
288286.109991184
261603.355029576
260569.105009616
257376.140021176
254516.90999363
274742.735012877
227234.28999554
249710.310011378
278422.799986966
238607.465018338
270021.535002095
239198.219999714
260426.409996655
248860.105001467
276311.90999025
218333.885025072
238957.729979314
216373.150008649
216185.030014176
251281.839994401
258086.020003675
257963.940000458
249253.740024051
277186.024975579
247720.62001838
267710.639985701
281463.315003284
240532.705010391
263291.334986214
240422.844983203
231471.720013214
233829.059993504
243172.540014166
225155.084990549
236362.445004862
282881.970018582
264989.670018882
254364.794991111
250130.789980224
254575.115005718
242113.724999072
250136.520013176
264481.329987945
245151.495006895
264231.30504113
218241.32999151
232347.380003761
280353.81001633
271032.04002404
221042.350007951
266918.309988876
219097.564999542
261612.499996975
257787.105007479
228326.015006014
269019.294987866
241958.440007365
275579.300001536
252029.614996538
244229.930010663
257464.354998996
292300.995004521
266397.285002397
237768.895001181
243750.69002278
216192.959992109
250869.414999741
257014.315012974
226473.954998532
271259.589998768
261609.640005165
236550.235010894
254249.995016828
259379.310014678
233761.274997787
263697.174987021
236442.220007855
253102.414989219
236411.265008522
241796.720009971
223577.314994534
249651.229983734
269218.180013567
243700.36501041
258137.154987207
227945.330016706
271868.054991814
238139.790013324
250835.9700098
236188.360008203
266890.729966192
267293.445010829
275400.554963475
211853.354994138
252787.695027008
268400.889990563
222479.940004135
246428.12499315
236567.245017727
239718.369993359
234203.060008894
293539.409989644
253691.965009325
261711.405000649
259014.509967273
242587.430029503
243257.139981452
208227.875003119
280937.64498908
244566.945000318
275653.984997259
268395.674996447
262584.440023736
254473.394997508
273253.610010215
236239.374998214
234507.409992337
267012.915002211
249487.235004884
245293.099972361
261179.12999691
237229.929989617
229492.709999286
265582.479984669
239084.364984999
276241.540004828
260832.124985952
251954.249981312
260720.734983912
240113.769994309
238085.189997574
245086.640010309
257542.999991661
247061.200003621
262091.584964424
238024.280000934
277205.715007926
229566.510001039
235739.939984372
280858.329985967
244542.380021773
232381.194975493
260144.759997997
240237.964992887
257207.280009577
255448.259982814
258758.1300277
278822.465006046
263954.594985179
251417.425008885
256389.004977777
230095.100002213
274016.959980203
235894.36499521
284426.624983393
251815.644991832
265126.555007584
251744.89501707
266867.319994928
252236.990013942
295653.650001212
249661.389991391
264048.104993643
237694.699973627
262469.584994806
223850.134976781
247714.115003704
232844.184981102
265530.320013999
258187.874979307
258928.115001213
238664.164964003
242938.029989784
234097.979994104
238639.62501401
227313.259989086
265940.709991119
233150.149996633
253403.515009177
261584.02001189
269208.534996039
255925.929992703
241710.130009643
246287.024979943
244963.745017678
244780.655014247
207934.22000096
239405.639983037
248616.359995771
240022.669994632
280477.28000393
207393.759999407
249526.860006778
238078.854999791
218310.990005424
252672.880010506
248783.865000039
251671.425023779
295704.754987736
275084.1900127
246049.575014951
283369.625019683
230205.160007643
243827.135013862
244778.315011916
291977.424997147
247497.229981819
258879.895023054
242584.075004698
248832.449995781
221147.035029404
263809.065005086
248007.934997238
263705.745006052
227994.139977229
231042.570008104
250571.199976454
240338.604983206
276317.31498094
253732.564995506
277814.359990626
257145.440003311
242595.15002172
244440.439992822
275687.609990784
261178.760000334
262119.425027635
234794.379997898
260547.094985058
259425.81501712
263519.750006804
230678.975016072
241682.109997008
242576.564994299
249211.81498437
256000.204984398
222370.689992376
248964.575015964
257392.459990425
269664.750001874
234923.405010923
263182.904988471
280607.819998427
254783.554990432
241342.419996484
265819.220002672
263382.134998965
257460.159970831
242791.00499569
243546.654992995
247228.6300088
246108.564981338
234644.165009965
267717.780018306
238588.789982594
233552.690010228
273649.805014498
251664.154998093
248458.109996574
247511.064991496
278023.925003509
267807.139974354
223901.170002359
255605.819991919
244514.915023908
249586.69498652
266076.314982823
242389.925007447
225470.340017819
265444.150019794
264971.109989967
237175.534984001
259204.315003631
254752.099999757
243247.570003891
241542.934976551
274142.909986458
240151.265011276
286179.400015431
247002.484991551
261439.120003476
260539.530018733
276710.374993681
246715.019995942
246889.89998505
257776.000007121
257937.374998909
259551.39000584
269170.845021951
249358.020031081
269958.35499413
263818.044995017
243039.355001133
250981.894990598
271176.5250025
242572.899992821
271628.835023656
277282.670022934
207616.704997725
262845.929986961
238846.919976453
255351.69500342
274085.690008041
267148.930024637
264837.569998997
242154.134982099
258125.454977614
250838.31501559
223912.245015694
240590.154990027
283488.955024235
273138.859991791
240965.375009602
212074.459969009
267435.289975025
256861.755010914
254580.870000487
250844.225001355
255077.169996875
279158.045002479
238182.089978311
218596.525008387
236859.63998323
278312.519991977
253144.184981764
261711.824986556
270858.599986908
251937.744999118
268289.6849914
281845.300027183
239510.974976859
247610.309973337
235834.205006728
255083.494995209
234627.365021631
268493.425012714
258583.319980603
223698.114992962
256916.794999513
210515.489979485
260083.075013367
234035.529998512
286067.310017911
234789.844996062
219658.689968291
255194.255025151
225556.529974347
241007.745015691
267717.885011554
251398.820041752
268413.999993515
237881.704997371
228008.740034554
258390.154993523
254365.204973665
246796.585004393
286180.759993499
239974.235002585
252675.775017589
242030.489998877
238947.209995394
268698.079984498
243308.340005834
226971.184998305
249219.085010105
284787.220000515
249857.194984439
256931.180005126
239653.945002264
258724.659972442
219835.455016901
261626.680010155
210011.704982346
248491.17000986
233410.18499858
273144.625004858
262662.674993111
263103.149973318
241315.615013124
270313.379992441
266190.995004467
234726.125013861
224459.859981068
249175.774990148
261042.270033618
246611.989983281
260904.130005267
223874.955015726
266790.124999869
252076.450005174
222765.664994838
248832.109984971
257641.509961049
239591.684998895
277357.209992291
279355.195004377
245968.360005261
242152.21999122
253912.024986942
254831.900010761
253121.195021861
225725.155019783
263521.64501267
239768.259984964
233190.404998434
248871.499992071
264232.619998628
250946.355018201
241948.255007659
258919.854977401
255189.299990748
237146.815011139
254888.56497261
243631.9749708
252718.06499041
277562.704986213
276042.350013148
259266.71998696
241482.404992691
260129.450013899
228189.324992346
269293.895002455
254042.990013069
224152.685014859
252288.235002584
275733.805014752
261337.229990105
273354.950000586
244621.964999537
266955.16498259
234283.905014161
246385.189984153
250044.705025247
230198.314981993
215984.405013304
237243.285007519
235753.399989828
234961.150014898
235356.089984213
258586.100003108
266911.105002226
254006.449982679
242838.929977575
265275.279988332
271989.175025814
287597.894999563
280595.170012269
273647.190015023
277950.555011104
239825.365012326
259521.555006505
265318.899998379
255325.224984509
256767.290008908
250895.085005125
221161.645002855
239547.514998219
262313.17501921
253634.180008159
264740.59499449
245599.405007787
266488.540008147
254445.275002146
268846.944982385
234448.414971479
232779.784956489
259713.894997144
266627.054999019
262158.629992678
231785.989984515
258712.320014585
270770.394993508
252844.87000983
234850.230008761
257570.43501082
270301.660001947
250587.535039861
272342.70503324
237372.545016246
275929.93000967
236119.420006996
223036.91002239
238706.909998803
273822.459988978
256980.555016172
251051.589986576
257067.855023874
242590.304987866
233124.914986791
260784.729999571
248470.099967631
228147.46001173
230227.374996383
217347.410005659
226948.750015909
288900.430011706
248309.029988813
281760.540009815
234888.615019261
255883.444992846
236558.939992487
273508.500007316
309329.29500549
267780.789997639
276867.544977881
265196.954980407
238249.270007697
239027.805024672
256992.615025368
252052.369989039
287749.879963905
233142.959992661
251986.224992415
243538.630018755
229267.899997356
232330.130008369
258712.069998779
258296.694984078
242813.059996933
254989.739981122
244437.495026827
272879.289983789
265836.944979779
235811.0700036
235312.710000188
275095.640014137
249153.640003463
253556.40000256
249541.014990754
257160.829997079
245493.065000255
237495.24497724
262530.344978355
267911.319986893
250068.075015104
242414.750013588
251037.979985185
255323.665009177
233418.335005616
247812.620015685
263290.710021475
240269.054997868
261275.774996568
253233.02000568
238575.310001657
266788.510005989
247564.714990419
269760.985000116
267026.644991595
252589.459996155
240887.899989364
249533.780011733
257073.189994542
255287.724973764
248933.245020608
257762.455033301
262830.205007357
282416.410031176
232529.27001983
250595.709982373
279158.354996899
241509.964950531
294646.999987766
238859.064993526
273754.754992717
247621.72998588
257817.845010559
243648.910016555
280835.020018149
269104.310017037
247514.360006784
251010.419972374
255835.379997368
257470.270036182
232461.085001454
242788.065024266
247603.240011748
254277.019983855
258788.934971722
239234.405002074
248348.039992153
268180.754994359
239351.149991262
260527.590002255
270681.244984065
264917.37998923
246843.454991349
240658.565016917
279591.739993535
243825.819985398
250594.169980462
275899.894978848
265957.724990311
255506.159996445
246931.265034516
261370.334997673
258172.949974095
234143.379999659
244796.764998156
273436.56998483
256011.900040781
242964.614990273
249922.829993962
239972.590000861
270023.33498336
265430.100001492
282267.879992268
249948.970001328
242720.475010046
244460.460015219
289175.450002896
237484.835005904
257619.039979177
292673.845004153
231837.535005729
241865.514999054
256768.959969252
268914.860014402
276122.554996165
258627.509995635
228427.579992526
253134.359995339
258784.695010903
262409.099986979
249828.419992896
231838.680011564
257409.629980092
237702.124987086
279008.680007925
266502.289995732
266706.620004586
220439.249995566
251127.974988486
268742.119991318
233070.199977206
270582.384994491
237988.789978946
257999.22001664
285760.38498757
265437.249999506
261423.619979994
247620.449997997
246926.230021585
265880.059988603
278336.460003348
268717.859974881
257908.160005677
246075.679998188
246470.920000561
271851.205005644
272812.990006524
240474.544966692
244241.705013567
226894.84997803
281911.939982952
283632.355008812
220672.33997228
255860.115005201
264012.655017064
237424.024989176
251119.415002719
244383.339998604
242858.659971968
235819.749994586
223006.410022113
274874.725002275
248483.394991316
274811.364978676
243268.9299862
250905.139997978
254007.125010913
216423.930001071
252916.434991147
238358.820016631
257228.270009695
243023.995004019
241100.514991865
216000.559994515
269060.58999782
252501.684990603
272128.08503233
283983.150002464
258996.089954896
231859.834981163
238347.810014116
245364.174988263
270040.409988208
241163.34996335
257410.885024643
258754.739986222
229565.059999942
228949.705011027
260511.575003922
249875.525025917
250477.760011098
215735.915009762
277601.819985974
226112.654980917
246561.650006375
248210.039998444
247117.050013154
224364.934997936
250445.750016285
250160.795002402
238744.685037704
273836.104988271
278835.799985366
258180.205008176
269832.940005811
295311.259998185
274805.945001672
253042.059994217
239125.114978807
263342.440000474
282372.285035497
258075.759989578
265340.60001003
270687.545031091
239974.544983356
259578.785013779
245521.820001762
223673.705007935
271231.760022249
294587.24999224
224311.059999989
246450.764998265
234051.260022538
259237.234983152
273571.150021911
236049.065012713
249595.245009896
232781.30500827
261525.834976916
248800.965003973
217823.930020905
229527.509997381
256576.390003213
259749.720029966
239808.105032517
267539.470001887
256902.994994114
250353.610005895
257609.920003318
229230.399992767
224350.570006339
254155.025031842
236832.554968512
253521.244987076
254862.179985965
269085.774980649
281699.69001358
226630.124996456
226067.995027689
280397.39501382
282732.400031923
254005.284998744
254399.179992843
255701.159987892
238158.315019707
241954.78001352
246848.285007486
278529.939996032
272449.954976875
230307.860001049
271173.084997732
264838.500001811
268608.690000824
268198.340019632
278702.134994466
216200.214990281
236377.504999704
237444.200009002
242734.814976585
262097.484976756
258891.139992168
273513.354996844
256658.469993251
224414.985016771
246182.73999058
230103.915035908
246431.859992402
275320.089976339
231743.08000639
250587.945003078
259230.380032528
262175.280016015
269465.014989753
265764.984989362
243877.244965328
262758.710014844
248943.220017505
256405.665002973
242169.190050444
271352.040000685
241272.295014094
249024.220003517
253618.360018342
240345.394978027
260890.845001663
260268.165015463
227653.069980327
275613.709991405
295504.614993482
258673.334988495
245980.905004913
267444.46502587
246837.225005322
290236.914996432
238305.949970335
259413.529988115
233392.52501839
235371.150027653
245893.095020529
255258.915006889
239618.145027799
264980.245011761
234197.34498967
288679.425006142
237244.754997032
250102.564990319
278167.150021551
272834.145003385
243366.175014502
235956.060025606
267179.280007747
243293.074998413
261742.420009804
232893.039999079
230877.950008463
250038.31002137
265134.959996552
263648.469998778
258031.954979277
240117.115023143
226346.069973806
291043.755023146
238390.949962683
257511.990005456
247030.435018824
238172.685010093
257688.714998752
263534.289989812
275528.150003949
250950.574991652
236789.469999618
253125.074997138
269939.989996694
235297.815003396
250175.944988651
272863.509971735
259314.510007599
241691.489989352
249992.479976105
247232.15997896
255377.800009056
239137.5299837
226867.275023247
239863.540006787
261185.090027016
258636.995002622
275730.855014265
274877.279993252
239979.030023201
239860.159982383
267112.975000577
257860.550015068
215926.504997987
290058.134989885
222774.190006228
272421.340020751
258525.069978231
247985.449978114
257214.570008082
217325.099999989
282389.259994403
249051.284993342
236695.775002205
260399.280021179
236644.650018975
265592.454983649
240277.614987962
250643.445022651
230897.750011425
248504.295006417
229326.750003199
257794.484988367
260788.345001122
278877.434994454
250814.805002497
256558.159965729
270829.39500678
247567.284973109
245255.834990257
286021.229992102
256061.189991228
255658.524995746
243632.804997753
286722.425007211
249403.994978823
251140.429995049
282086.32500138
272710.904982721
249421.655044878
233272.124999757
252538.849996567
235815.755004689
240705.379972115
230894.635010442
259153.905002156
226451.850009947
224709.705000649
272148.380005457
245119.434996227
267408.144998312
248000.865004732
276288.035003075
269259.435004809
260498.184997042
268971.420003594
253650.780014079
274923.530011384
270359.785021044
245972.040014155
248646.410000886
247469.66497966
266444.17001528
265244.39498365
262030.154993664
262698.390004652
245693.190015882
282156.47500713
278882.010010935
239517.479978732
280333.529998308
295597.660002139
237466.784982584
270600.589985042
245706.730011446
242954.445005466
241053.919984028
261621.869998952
273472.835017532
229316.969993774
244014.419999078
237471.504992742
224482.654978699
271427.545004188
239444.824993815
244244.754988779
258774.479995245
232768.699981283
249611.680002985
242528.114994447
244982.504994585
219881.365002393
244777.660008189
222990.769983019
247128.395004215
277816.560011267
239063.980001956
242707.795030952
260805.755011209
227995.050003264
279184.22498884
264486.250001183
249279.735021972
266209.80003611
249626.715009335
246192.144997212
279725.589992155
238023.309975851
239657.539995397
266266.274974077
272282.145020622
267462.3550252
271838.265002645
248342.304986522
246922.915017971
224178.479990863
256227.205008788
252760.425004328
224863.335014709
255669.504976209
247181.415025577
268777.025026369
275765.734998042
259295.175024152
280731.734998331
277521.345003501
261850.515004138
247067.585024153
258165.509995138
244804.345001051
261984.229982994
261291.134981685
268297.674995328
226061.47999306
246397.664993942
249198.844990895
266665.104999254
292570.239990084
265312.589996694
245419.244990087
257133.755004538
263682.285012035
268094.820022698
268949.555003921
250163.089982015
253393.989996239
252360.260006192
243800.509993108
259107.164984606
266966.7200018
264481.380006473
258614.090014828
268800.335004911
231389.50002224
251553.329988565
275343.975010477
255498.650005394
241279.444997752
260673.57499697
232617.974994921
247509.599986147
268034.704999212
259157.17502146
275469.294988207
218606.655011542
254180.130014248
243753.460021899
243905.480009716
257898.964992239
252687.000008486
242462.81000341
239860.814999752
276279.885003093
221663.52498916
241864.319996492
251632.474995387
237198.899964068
233468.350009912
269500.324994857
272399.334989451
228681.789986146
250741.189993454
262197.250016356
238108.270015561
242302.340012859
230600.020007958
253077.470015084
243086.844997474
221707.735000188
263705.019997571
267914.784992725
284125.275015677
269826.399996815
242797.740010016
257596.700007124
260390.784995247
252652.139999956
262724.195000728
222745.064968364
242126.300007284
273882.990014289
248787.984967013
228603.420012596
241689.464999717
216177.550010767
256434.709993695
252483.54499149
237947.040010563
239973.564974027
264424.270003349
255307.670002535
255095.74499712
245770.845002719
232032.610019492
246553.034996954
256981.784991593
246339.379997019
272165.200028536
251282.479975399
255876.260011703
227369.909990049
237705.949989801
252183.060016693
263746.685000576
256238.760017548
237017.515013108
240600.08500213
277799.919980735
255761.829996084
251885.424977737
255968.450002221
255951.154982667
285436.845015286
257896.839993267
240967.580010684
247137.575020716
242915.220018558
257850.375027768
248680.655011378
252876.725012971
256744.009977034
265903.979988121
253987.720007506
283732.914978263
289337.654988677
256930.950003734
226879.700014015
260813.719992191
250642.110006777
230766.85001853
263480.435014017
221322.075006644
272089.224998667
272041.324976343
277120.025024731
243383.520004807
252702.914998316
245996.720031355
282626.40499487
269882.039994574
243733.269973849
234032.704974394
262180.090010163
239290.890003592
251841.295000258
252148.780004877
264832.980000343
246112.560005676
261907.555016635
243939.285013836
244715.98499625
271846.745026392
267812.114979955
233630.754991172
267946.064999186
252868.274978177
248727.884998153
239819.189996288
248276.4599773
255156.890004653
233159.570002974
264732.965011569
270410.585003864
245338.869981041
261053.33502012
230319.37000776
207158.140019935
216085.339995965
231681.869989512
244965.740002033
240950.020007339
248450.995008424
262211.174991641
222861.819996154
225114.755005683
271609.490017325
255495.459976175
250568.765006583
249230.409989005
268031.889994589
246355.299999786
262850.299978181
252175.065001229
279152.544992734
276892.035003247
241053.865001562
251249.310002082
245713.735031013
288687.639989864
276650.135004458
268313.270038629
266279.064994228
261635.220030306
254589.780012019
255570.235013133
255056.244990692
261640.719996651
219516.315011406
279599.804994455
220694.779971679
256058.045004719
252176.094996309
267739.829970895
271869.544973259
235992.255007672
258089.58999482
235164.209964778
243398.730002107
224603.445016429
239048.164996984
264182.530003323
228570.88001139
265154.21001222
282442.930005644
214197.120004911
280528.405005143
247887.470009828
249498.380021723
274847.740007048
265491.264989642
241775.360010573
258820.170005682
265913.195017323
225721.370006877
231342.195004
274192.840031493
251050.904993881
214938.464999874
253751.759989377
264537.285010872
237756.75498582
230096.614951843
235431.979981207
251026.169976573
266154.245022743
246436.479999393
276280.180013213
242942.54498849
304880.954982729
271793.229957673
273170.405020526
237367.185006907
220329.875004451
267612.770013559
256629.504971722
224654.439972446
280379.354997727
245604.53501518
274169.54999861
243825.10001657
258816.045009417
245905.539997359
214855.875001497
250550.38000549
256326.000016194
233374.514969752
241216.230018258
259808.169982032
250132.840007739
269882.720018566
242518.070000396
230046.235016969
265555.635014954
246093.259985691
272321.79000838
250183.500018215
225831.070001169
242039.525001451
279444.114998134
267672.874976841
239835.3550163
238719.519971988
262791.629997163
231337.825015041
257358.105001912
268694.370008965
227757.87997983
262450.650020019
226459.784998864
242845.775009689
236008.855002744
236044.58999141
239546.519996396
226290.285003476
232269.305024876
250696.860004769
228801.445007006
260085.320023346
248175.070024423
252096.354997648
268650.825000603
260575.74003613
256510.509980627
245633.73999273
225716.754978688
283082.389984148
252776.764995059
264693.914994836
246588.515003159
248058.744985885
272348.935029732
259649.389971209
267530.199998147
267398.80999625
233083.785019286
217952.435010565
260092.035002985
263341.814975467
216705.620037684
230080.135000052
241496.474986297
214696.850003921
279317.469992646
261041.174974292
230292.075024446
225611.294998454
253007.155018944
245418.019998719
264573.740019806
243969.029976837
271610.730002601
274244.219988882
261573.064997741
252266.999990982
249943.13001504
286402.409998001
266717.774989767
268621.245002557
244516.390000451
256118.744981453
262022.904991557
267419.315013576
259527.214997956
256259.704975472
232080.01502238
236780.504986623
234508.524999577
228012.16498953
238141.940035878
234418.845015735
270916.969989502
269813.090006706
269004.524969198
224063.27001402
264529.360008454
272812.335009106
241343.334999304
229669.434995767
236408.139966028
223912.869996225
224873.269982315
279304.690010138
226995.640004385
273285.014993996
300451.879996204
254632.699995506
263596.780001297
246614.670002601
242644.584999349
245634.150002411
251959.25498008
232560.074999874
247447.924986812
259979.22496628
225443.52000749
215117.629973625
248258.270001251
245501.764990674
253925.02500915
221600.564985777
277918.105025502
241187.155001843
254016.819995862
253104.930018143
236993.9849838
258987.689971339
265143.92999405
249097.015027689
287100.085010671
244682.774989115
254257.269975771
262335.785002404
239384.039984172
241534.060012226
228319.960006764
287900.564986997
253238.604988944
235333.935016797
288451.824993565
258898.480000985
289209.215020158
241885.930012209
237632.719991835
236082.390008019
219316.90000323
254411.220027743
247769.484986677
254803.490003662
285243.335021974
239032.925008373
253405.329980139
232253.495004188
252668.410001121
223110.654994577
247140.910008457
261330.910004245
220155.975011628
258447.605008188
256078.050011387
233190.884994707
258633.47996948
266526.20998156
259027.060006976
257625.194986929
244373.264963024
263689.70499919
268246.255003831
283336.884975854
250119.825009013
249459.110026449
246068.965007116
236383.830003066
246276.605001254
275082.24501607
260067.87000066
247563.874996319
242962.805027225
253598.085002661
222963.614993879
249410.059999198
255948.130020107
252190.494990317
232389.754984624
253281.235010056
251196.369983291
267964.084998797
249214.899997575
260932.094967742
245624.480017054
247637.350024221
239727.420020982
251744.02000647
259273.260009378
259156.394968163
242234.530000796
276951.994993863
263926.975008714
226881.484995385
249520.915008158
260559.569999553
247397.010006098
264721.065014098
220933.6350192
261166.479991959
238844.925005901
266985.015008721
300436.094954402
239965.530003448
224820.285013033
239129.940023395
233980.745012164
271633.87499142
263387.389997841
256090.039991136
230997.195011107
250505.449986768
240266.964992291
260696.48501362
247295.129988803
242555.184993051
251711.604975484
258680.364984845
233796.960016699
252032.160009689
237850.479972879
250722.310012017
241108.790031305
255902.274973287
236724.77499795
259242.130006795
232530.124990279
256245.585043271
272775.739984792
274376.174992253
284612.440016877
229992.669982603
252830.244994277
270128.425000072
225287.404980773
253885.194986794
228315.514966192
258295.865031587
217451.47999001
255676.399989725
263599.674984849
228947.529992018
255627.244989268
259400.904994079
276090.415005496
283901.729990928
267393.570004635
238551.910009586
238856.524987811
271091.824999272
269190.670005464
242480.749998688
243408.700016744
243638.854999428
266097.429985321
275662.989994216
248063.31998624
230209.589992263
243268.364990851
246866.145008977
252358.400011589
234275.084998067
275231.770006049
244845.054990635
237051.799968406
260389.734986466
260951.854999962
264313.599990418
269447.915015253
247523.809999519
253722.520014327
273124.185010678
246781.105008176
239482.700002358
234842.505010703
244247.515022504
258938.21002862
247109.084984664
252327.965022693
254346.674995405
241636.940012101
252946.16499304
255634.504967769
231396.155017428
258926.599991257
247218.100009508
244297.220007469
251253.989998638
228785.419976535
243423.750006494
216145.354997937
255343.879996843
254226.479969942
259293.250005902
271434.685010534
237212.109970837
258517.904970743
228801.530008852
254527.115001897
239905.345043612
265650.754992822
285159.139993193
217199.865000303
270507.535023533
241191.689986074
263123.195031729
249002.864976665
261380.564996778
229542.470022179
259983.290004299
257037.715015243
259582.380003634
248573.879980966
234144.080018216
248976.645013826
237070.270007496
264758.240021849
269577.730007163
262296.324993872
245170.965009789
257166.569978832
240666.850009295
235374.430013657
239213.350019495
243948.735010866
241375.529993548
246435.24502373
304949.675024797
230635.720006955
228096.325030836
243646.510009061
