# Supplementary material for: Intergenic, gene terminal, and intragenic CpG islands in the human genome
Source: BMC Genomics. 2010 Jan 19;11:48. doi: 10.1186/1471-2164-11-48 (PMC2817693; doi:10.1186/1471-2164-11-48)
Supplement: Additional file 4 — Monte Carlo Simulations. The archive contains Ruby scripts used to evaluate statistical significance of overlapping of gene segments and CGIs. Results of simulations with different "fixed" elements (see Methods) are also included. [file 1471-2164-11-48-S4.ZIP › result_cpgispag_length/internal_exons.txt.hist]

left	right	value	probability>=
107219.279984219	107708.844734912	1	1.0
107708.844734912	108198.409485604	1	0.9999
108198.409485604	108687.974236296	1	0.9998
108687.974236296	109177.538986989	0	0.9997
109177.538986989	109667.103737681	1	0.9997
109667.103737681	110156.668488373	0	0.9996
110156.668488373	110646.233239066	3	0.9996
110646.233239066	111135.797989758	1	0.9993
111135.797989758	111625.362740451	3	0.9992
111625.362740451	112114.927491143	7	0.9989
112114.927491143	112604.492241835	5	0.9982
112604.492241835	113094.056992528	3	0.9977
113094.056992528	113583.62174322	5	0.9974
113583.62174322	114073.186493912	16	0.9969
114073.186493912	114562.751244605	5	0.9953
114562.751244605	115052.315995297	14	0.9948
115052.315995297	115541.88074599	16	0.9934
115541.88074599	116031.445496682	25	0.9918
116031.445496682	116521.010247374	21	0.9893
116521.010247374	117010.574998067	28	0.9872
117010.574998067	117500.139748759	38	0.9844
117500.139748759	117989.704499451	45	0.9806
117989.704499451	118479.269250144	36	0.9761
118479.269250144	118968.834000836	49	0.9725
118968.834000836	119458.398751528	49	0.9676
119458.398751528	119947.963502221	64	0.9627
119947.963502221	120437.528252913	78	0.9563
120437.528252913	120927.093003606	82	0.9485
120927.093003606	121416.657754298	117	0.9403
121416.657754298	121906.22250499	122	0.9286
121906.22250499	122395.787255683	118	0.9164
122395.787255683	122885.352006375	130	0.9046
122885.352006375	123374.916757067	151	0.8916
123374.916757067	123864.48150776	155	0.8765
123864.48150776	124354.046258452	179	0.861
124354.046258452	124843.611009145	213	0.8431
124843.611009145	125333.175759837	193	0.8218
125333.175759837	125822.740510529	229	0.8025
125822.740510529	126312.305261222	250	0.7796
126312.305261222	126801.870011914	251	0.7546
126801.870011914	127291.434762606	235	0.7295
127291.434762606	127780.999513299	274	0.706
127780.999513299	128270.564263991	277	0.6786
128270.564263991	128760.129014684	253	0.6509
128760.129014684	129249.693765376	271	0.6256
129249.693765376	129739.258516068	308	0.5985
129739.258516068	130228.823266761	274	0.5677
130228.823266761	130718.388017453	305	0.5403
130718.388017453	131207.952768145	264	0.5098
131207.952768145	131697.517518838	283	0.4834
131697.517518838	132187.08226953	256	0.4551
132187.08226953	132676.647020223	302	0.4295
132676.647020223	133166.211770915	309	0.3993
133166.211770915	133655.776521607	280	0.3684
133655.776521607	134145.3412723	255	0.3404
134145.3412723	134634.906022992	284	0.3149
134634.906022992	135124.470773684	230	0.2865
135124.470773684	135614.035524377	233	0.2635
135614.035524377	136103.600275069	205	0.2402
136103.600275069	136593.165025761	215	0.2197
136593.165025761	137082.729776454	180	0.1982
137082.729776454	137572.294527146	164	0.1802
137572.294527146	138061.859277839	168	0.1638
138061.859277839	138551.424028531	144	0.147
138551.424028531	139040.988779223	149	0.1326
139040.988779223	139530.553529916	113	0.1177
139530.553529916	140020.118280608	117	0.1064
140020.118280608	140509.6830313	126	0.0947
140509.6830313	140999.247781993	106	0.0821
140999.247781993	141488.812532685	87	0.0715
141488.812532685	141978.377283378	106	0.0628
141978.377283378	142467.94203407	68	0.0522
142467.94203407	142957.506784762	67	0.0454
142957.506784762	143447.071535455	58	0.0387
143447.071535455	143936.636286147	52	0.0329
143936.636286147	144426.201036839	44	0.0277
144426.201036839	144915.765787532	32	0.0233
144915.765787532	145405.330538224	31	0.0201
145405.330538224	145894.895288916	19	0.017
145894.895288916	146384.460039609	28	0.0151
146384.460039609	146874.024790301	15	0.0123
146874.024790301	147363.589540994	24	0.0108
147363.589540994	147853.154291686	13	0.0084
147853.154291686	148342.719042378	12	0.0071
148342.719042378	148832.283793071	18	0.0059
148832.283793071	149321.848543763	6	0.0041
149321.848543763	149811.413294455	5	0.0035
149811.413294455	150300.978045148	5	0.003
150300.978045148	150790.54279584	3	0.0025
150790.54279584	151280.107546533	2	0.0022
151280.107546533	151769.672297225	2	0.002
151769.672297225	152259.237047917	4	0.0018
152259.237047917	152748.80179861	4	0.0014
152748.80179861	153238.366549302	2	0.001
153238.366549302	153727.931299994	0	0.0008
153727.931299994	154217.496050687	0	0.0008
154217.496050687	154707.060801379	2	0.0008
154707.060801379	155196.625552071	1	0.0006
155196.625552071	155686.190302764	3	0.0005
155686.190302764	156175.755053456	2	0.0002
