# Supplementary material for: Intergenic, gene terminal, and intragenic CpG islands in the human genome
Source: BMC Genomics. 2010 Jan 19;11:48. doi: 10.1186/1471-2164-11-48 (PMC2817693; doi:10.1186/1471-2164-11-48)
Supplement: Additional file 4 — Monte Carlo Simulations. The archive contains Ruby scripts used to evaluate statistical significance of overlapping of gene segments and CGIs. Results of simulations with different "fixed" elements (see Methods) are also included. [file 1471-2164-11-48-S4.ZIP › result_cpgispag_length/internal_exons.txt.lengths]

123693.299983818
133015.704965509
131558.04502594
123876.370034994
134276.644973685
125311.345006666
142664.655005599
133667.820009671
139102.259997857
135213.659995723
138504.454962733
139506.83002061
127982.115028981
128189.39499406
142019.739989781
133464.339988593
136846.279997463
133790.809997076
113619.745002594
134887.839978792
117061.340039468
132932.224994252
120798.169987579
118446.429998866
139662.094996118
135361.520008165
135138.025020224
125728.405021013
137053.689975169
128356.78003335
136883.875013725
132475.315015416
115938.825010017
124559.060016536
127419.799981755
134017.525018925
132512.934987917
136339.045015557
133402.5300019
120973.539983698
133420.360031477
139549.209979863
131346.415038887
123120.240015939
129268.384983503
127244.354993346
129435.475002038
128272.994984038
139403.789980483
135154.384997888
136495.740047667
142601.079980453
135214.164980655
136161.905009982
126204.004969909
131038.164990729
126541.800013824
130758.649995183
124003.795022045
135491.709996916
127704.660018825
131290.275014435
130445.829976507
122568.024984044
139617.464995048
144664.364988508
132764.194992309
131443.310007895
130627.780002008
127184.464991591
132649.170043021
137480.985005032
121701.010008431
139386.32002769
136299.590025787
129172.645012711
134207.769982111
129139.30999472
130806.734970959
128281.395031202
121314.895005239
138657.57998339
145165.064985606
132293.389993532
130257.440047216
149494.804979756
128682.164992696
128206.644998199
129957.379991124
127098.724992569
127601.940066349
135660.914969177
140889.16000865
124412.769997602
121539.919996876
133393.495014296
130412.184964004
139678.224992492
128480.099968255
128841.714984351
130794.23498251
132324.360023339
143290.625009038
137163.250010112
129125.549953058
127239.27001323
121416.820012853
140943.33002418
128262.264971341
119468.650007214
117352.795008035
126338.355039209
135294.739969088
122126.575023665
135552.100015426
124155.289985654
139132.065008848
143313.129981384
141398.139978764
126045.230001358
137391.180020016
125407.02497195
134911.975014318
124366.940022591
137155.769978145
131591.025023596
132610.205007073
121101.240003645
130318.325005633
132892.570006714
143062.24002905
127431.560007867
137083.920011315
143609.604959955
127470.589994313
137774.934970663
139859.164992866
138827.120047191
125199.504986551
128695.259994929
124503.47001036
133842.394989914
129320.044984205
124392.999971932
129435.579989873
133540.15498322
123091.030005165
123797.340026883
131657.995042021
128256.910015329
128525.349980426
122694.345014268
124956.2649919
133095.865008036
134750.705025169
126211.974981651
142373.014972103
132451.43499774
116118.924974501
108238.540004384
139877.730024582
127707.030003591
128782.739988541
136421.129995434
128867.029977963
120589.910001414
138376.095006209
142371.605024184
120124.389992573
133771.284981109
140098.080007998
138493.364989236
133438.130018239
139883.644995426
133414.254984401
122731.175018814
133929.799970086
127120.44996183
125097.429964945
130904.739990158
135467.819973582
125210.460003977
137345.435010314
138995.980016494
121584.135012896
122357.204995894
143451.324994975
132755.710001657
135914.684966814
130922.509970173
129668.159987094
132053.675018644
132519.150000821
123581.925014735
131454.394998775
136358.825020112
140897.440012787
132024.290004768
129196.77502711
128596.729982942
128760.630010284
133535.090014482
132688.399991463
130592.714967056
143072.604984442
129998.604997736
132097.334979586
134740.785022586
121953.814983902
120405.789989161
132277.730016137
130209.10002586
133567.344965766
129997.195013088
138793.87000509
130640.295001533
126513.14502734
127951.960023492
130326.844996684
119305.629982983
128829.430025896
139550.819940413
144932.749997403
141591.69496467
138842.015012091
123138.934989214
130403.165041944
127172.879966203
119480.154992991
139261.545003788
124320.459979016
124069.165000753
131085.790010295
121941.184981676
130986.355013885
124708.575029288
122874.110004051
129264.334983756
131676.790003668
130418.114981956
138186.614983982
141414.249995548
130434.339995727
135798.395039127
132408.02498416
126609.395006444
136990.775015128
131909.109979359
141076.90999106
131864.365004039
144182.254990161
135508.665029181
147594.070011524
133427.350038375
125008.2050035
121131.549989402
133799.404991841
127960.929985997
129294.500011871
134483.334993771
131812.300000828
131835.024966375
137982.300023041
123905.780000438
129034.200035117
124943.450051137
130335.315000877
130238.799987468
129387.265014731
133268.485019506
128948.040003778
129573.864999684
133884.065000941
127338.104988337
132924.059992008
132164.924974891
132851.634960124
124941.389983674
140000.485006213
119181.780007978
125980.575008104
127347.525013951
136704.984990846
123802.484971741
115922.534974583
135036.064997361
127463.699982077
127787.33002438
126169.715022045
138637.36498021
127863.845011725
132281.945004784
131859.109995175
121486.140006173
122786.154994211
124579.100010826
141427.29495924
138295.284950428
123650.264976469
133872.249994582
135741.449982985
127769.255000913
124148.929980276
130963.580016512
136896.080022516
125067.194998787
128772.754984158
118038.799951838
119279.974985377
131263.550021632
128669.599969485
128878.389990614
143805.009984247
129265.70998598
129368.75499979
132930.204991037
138517.154962208
134462.244980063
132926.359995351
135083.494995109
133273.099994039
140787.755030169
136228.799977996
128238.329980138
120426.254959466
117404.55002282
126384.645020402
137771.370006098
123676.374992639
133702.77500473
121497.774983521
132306.224978746
130586.89496993
131368.485011228
128374.200017528
128948.614971763
129692.70502549
124593.019970942
138721.03501739
125386.714998546
131246.539960728
120389.500037889
133675.580033477
124325.445050794
123300.974959847
125972.169982087
132226.834975623
143345.500021414
137544.514990881
120702.799988756
117272.020003103
135028.435016224
128954.150014588
134085.604983908
128024.175000277
122573.720009513
138449.744997764
134747.61999146
136557.780015562
126561.404958536
136862.334981896
133867.495012826
132515.485007247
144873.33997566
136627.334996634
123646.464988979
142602.940006444
140718.740030205
116567.675011205
121193.419991759
129147.180002651
135989.959990316
123027.009972453
128451.47002143
130431.104983104
125883.484983009
125913.525022808
112376.590007762
130422.304978566
132009.644996712
126034.200025872
129888.644986848
123893.070013932
144056.255003147
135900.040019125
130077.13000369
145686.844963013
116731.740023694
133912.649987448
120349.604977616
129389.540015537
129483.900025314
129532.930031543
125112.484978201
132983.1550103
125720.460003619
134744.335000277
134948.930006316
136163.109993784
139282.059989387
126985.640005162
130665.074970314
135187.540000455
124672.829983347
137501.605016972
130849.874975322
133149.894987193
136983.684973328
130886.635020781
133058.264957056
127481.854991782
126225.215034152
134375.590013932
122141.45503625
119813.179975772
127066.299975696
135633.105021404
141281.684982588
130894.134989697
129786.91998428
127239.950004529
128239.485013679
133079.089996844
137989.469967639
136597.490012227
122624.555000469
130337.764989213
137395.359984578
138559.365025847
137765.59500965
135768.014954042
136472.684964335
121235.58995103
122553.510034579
133179.204981115
130964.539998296
122591.095051655
139264.45500601
115837.83001323
130125.395001204
131286.435004403
136503.134996504
132985.350001611
135934.93998713
107742.334997214
148553.14498385
137822.115009656
132471.29498385
130263.310018209
136454.244975307
128502.654996181
124534.544974915
132754.30498349
134189.25000968
130817.31501324
117291.599999348
137382.240009191
124321.265037352
138936.184960716
119756.659987382
122194.359969517
126423.680017392
136993.744994822
121167.979994816
118869.130022354
136531.20498618
130097.88497572
128256.845009422
131220.000020201
123973.195018931
133142.829996494
130730.380016017
130825.774989345
138324.940027567
132274.365023744
129958.694986852
134655.179987302
119783.850028735
129435.4450408
125648.285005402
134217.669973354
143567.64502108
117054.199980837
136435.389968728
129380.420010901
124006.139988154
131803.000014256
132047.110001898
145357.499997138
134240.610006609
127179.365010269
130951.919991495
124863.195003297
122991.465033395
132164.940001713
142348.095018441
128903.015014068
131315.530007874
143279.40499525
135826.08001751
130712.555007074
124762.279971477
129512.859988982
126737.099978472
125979.50500323
131791.910010421
132635.754995259
142863.179994116
132864.56501257
132277.624990928
126777.61494897
125506.12001484
129396.600049024
135705.00003447
125882.930016228
124732.494982553
132774.739991816
124604.055017079
135337.229997753
135864.944990176
140548.214984133
128458.480017913
123540.549996656
140026.339978393
135253.644996101
131252.404966345
123523.349989409
125215.330022681
127632.355008111
128227.890024847
123535.640002971
138754.965013071
139649.970018578
120736.295008875
135769.379986646
136290.460008268
121282.745023503
130188.975004458
136156.005032713
131675.7599963
134335.29000437
129012.024962333
126588.780001496
125808.699976115
128578.470033037
141916.71001823
130455.219976357
137769.485009966
137788.689972603
122460.04499827
123815.804985552
133328.694989208
119564.98498425
122960.694994133
123733.849962413
124210.214993097
134036.180015198
127189.060009226
134613.980039233
137548.230020003
135605.990000146
131610.880004703
141263.59497321
137947.329993583
136020.464992804
143976.610023596
135828.790018807
134381.720022541
125866.090013143
123822.429964566
126119.864980096
129791.354975387
130030.019994639
131624.285000889
125483.710004073
119158.085048753
125917.93500347
134683.459994162
125594.615012269
127901.334977223
135017.690025973
142393.020012736
137243.900001766
133740.365018572
125063.945009559
130331.039985644
126508.860007896
128655.214983601
129689.285011364
128824.249997386
144102.555000947
116386.229993382
130000.56495009
128693.199977255
127988.304991146
128665.835017564
130630.645005037
141544.844984683
127607.499961176
129438.025015336
136007.4899856
126942.815028169
133649.990037772
131381.564998119
132682.68498809
126007.380047868
125336.160010897
128748.709974512
138218.764984502
116073.124998518
126969.645019371
138830.06499966
129218.414975222
133980.404975003
137082.14999978
125797.445024208
120816.865010024
130352.334935978
141682.164968469
131214.694985886
126334.454995778
131096.820028547
149333.344998191
130494.185035697
122552.539955638
138874.014994953
132496.064969006
138478.799999461
121994.189998929
129249.835026475
138316.36500646
133384.174986117
129715.20499191
128612.190004499
132684.049975812
133235.945005906
129183.3900103
133025.63999948
136432.8149958
140552.784959057
128963.124979152
136250.264990279
126849.020017926
123981.549964742
122029.929989415
136457.275027901
135875.369996957
118927.435019059
119295.130007576
135776.494990112
132706.359998845
125132.255011674
129971.539987818
139772.154952185
137931.274998621
140958.834995469
135751.379989973
130765.145013641
140807.814968635
130031.834992779
137131.459957334
132785.709990087
129397.194991814
117067.335037251
124727.479994469
127763.224984982
133255.629957283
145001.609983354
124130.434993113
131670.805038245
143517.374972796
129912.035010277
125491.754979238
134375.97999917
134208.165028625
132457.555012714
125093.100011215
134176.415014677
137392.014986071
130548.84999553
129502.644993258
127490.554993942
128080.190012177
127436.634979513
130156.91501063
134087.90497525
137083.029997481
120305.464972173
128668.559988284
137200.305015311
128968.764994655
131179.655010348
134173.575037284
120984.279996083
122213.770027154
131455.730003093
144913.889964643
137791.360013836
135513.83000781
133166.580042927
128542.20002142
126156.460004329
143530.784964053
131341.910014944
124824.019997536
121386.965001717
141210.229984103
129195.470018968
129686.049955379
127837.535011456
135972.899990277
135943.730001948
126391.949978779
132518.715014814
132900.670019435
136219.32999419
124324.889984451
130989.519990333
124612.89504329
125860.389983829
130940.154993888
134854.974963973
134195.505002567
126942.750016997
135762.400006433
146484.824980324
139555.164981052
144671.484964714
131505.509982074
124300.334997455
117954.645004112
135396.239992993
133156.349983948
128849.484986808
123365.715015063
124888.429981379
135549.035021588
127177.930004475
133247.159992451
133265.129981988
134670.89501961
129790.900000563
131361.104992063
128582.375007267
122290.179958331
140446.040030621
127862.484997295
121623.835005358
133722.525032093
114939.30999451
142502.080037368
135015.330013096
126532.64999218
133309.339961865
133857.049980907
126266.484998904
143664.435025629
137092.104988846
121592.274978383
137092.629972287
131082.639990973
129671.739989293
132687.059978021
125602.190028993
138246.274974808
120194.909981243
129083.135032415
128638.629984525
134304.764994372
125079.834978086
126039.060017077
120334.780009389
131580.499990769
117373.609986037
133441.389989159
139412.839963767
131600.975002563
125890.000027802
127646.814988791
130445.839976122
126862.869953319
136287.985012669
122073.560019836
121710.560011556
130374.709994586
133260.910020331
129332.350024604
129581.499985544
132713.375009527
138993.185003818
137374.509991403
126538.849976348
138750.664987224
131204.984986864
125342.229995009
123794.705031592
122037.690001954
127135.814985823
142402.269999177
137965.309983831
131575.725007694
121505.989998694
127697.340010161
135888.614976044
148772.679999599
127753.344977709
130438.130004298
117876.230011805
134568.40499405
138160.785010361
130526.829998684
133961.800014315
126525.305019076
133370.434940601
134732.440002208
133144.41501268
127730.475038476
133927.140012187
134251.935001116
123170.6099936
131411.39002838
127628.255001279
136165.515000065
138160.074968803
140467.099994472
140742.165005039
125052.414978182
126754.854990933
129014.499992519
125885.965026367
127823.285000139
134575.984991455
140845.844997778
136577.365000577
132175.575004077
131062.559991526
137047.569988328
130020.275028405
130254.114977139
125168.749987637
138249.809981712
136524.740023416
129615.694997766
127247.505016496
133270.455003027
125204.779976486
125449.325016917
123922.439965806
142628.635023882
137129.680012733
141777.400005273
137185.6100161
139274.155015609
128708.80500393
136119.66499635
128310.354974751
128404.669988785
140808.549967171
132449.650018419
125144.19001513
121937.075022745
132795.534972225
134410.639985545
134799.79501076
131855.149995042
140053.755031892
133068.69004069
121791.524983936
138175.715025187
131035.99003544
133681.644966536
139882.214992688
133309.2300165
132115.444986905
125652.805033649
119013.205004516
131624.355023206
136857.475011306
122300.445030891
130839.875022604
138435.465012225
129499.870003135
132522.529967617
122749.140019074
135126.784999421
130896.530001498
135446.789994989
139075.23499276
120696.534995761
134222.665029555
143975.339988734
134111.3699895
127984.075007383
128236.964992905
134462.485030433
126769.345006465
140059.819993768
141651.9300125
134687.050003831
130695.519975581
139852.085005624
126468.66501782
136269.545006752
117524.849997248
120017.429978277
125825.970003583
135930.014999377
127551.369988434
143482.060004192
134564.855006829
139430.870017756
132430.349982466
135452.080035794
127346.085011308
125330.174993705
123599.485005204
124822.390008555
136269.7150026
128490.790000136
140707.335031025
134175.479974503
139063.920017344
136563.079988141
118620.175044749
115671.874983577
152628.669984461
141807.094966658
131870.450003468
128302.140003707
132894.874982989
130060.05998558
136494.330024831
125326.634987855
129383.824995643
127947.545008762
134064.949999485
135139.770023515
131904.804990373
134901.235003706
138221.450004046
133937.009990804
136704.914977569
116808.279980644
137996.519982676
126875.614983853
129156.865008367
125453.305011198
136576.769987464
132344.650030642
134480.155014385
129410.554982002
126795.700036572
128047.429972255
127862.179999248
143814.419975865
134529.004983536
134242.63499698
131347.694989165
134641.41000201
138708.260003948
135407.934998974
138050.234997795
134204.194993085
130372.825030102
130348.154987301
126286.150000058
140848.274993965
130215.099962029
136459.824993429
126533.000020059
127343.404983049
131756.525013673
124810.474995244
132121.82999356
132730.300008871
129369.904984568
136370.755003727
131301.840019742
126464.899977105
119868.214989661
144644.09498271
123865.565024836
132597.989986851
128834.395001449
141426.515008619
136218.760019027
134280.45495983
120438.000012138
136598.104986848
138960.550001043
130999.185027471
127670.245011054
123128.405002838
131429.409995856
130277.509984911
126471.804981119
132486.015014406
129634.585014535
126880.460069131
121966.490028613
126747.284957216
133005.970006744
124032.505003205
120111.69001523
124024.91001491
119532.254984323
126124.014996074
132830.010008638
132457.805010096
134047.144981885
133733.089987069
132110.734994066
120549.430000125
129361.330018636
133165.260009154
133135.245015189
140946.389985517
136168.365009834
132591.42498281
132761.164980047
127077.120021416
140329.90001963
136841.79504899
137351.359968683
131418.129992937
136768.049970245
148787.735016953
123921.834989241
127993.965014369
125180.580004136
136314.135003093
141710.404986862
133056.950010191
122642.229975604
132991.549998909
139563.149977283
133687.019992279
127978.415016411
133173.195015882
124570.189977133
125452.39000633
132803.690002762
131132.110013834
119365.130016137
125037.124997711
134935.730036711
126689.63000375
131491.115020384
134054.61998779
131997.534987337
132088.59000422
137033.454992418
133051.555013028
126550.475017953
129528.139982149
133847.584983335
124848.830021757
135119.665017063
134706.815021439
142196.625018406
134152.475020247
120890.979996417
140539.939979492
131998.549987645
137943.649971905
121042.69999537
133207.165019897
133500.120007204
128898.594996077
137376.844981706
122054.149996037
132503.370039355
127946.26500588
122348.85997726
127100.675038305
130626.344997713
122051.244999735
127630.670033746
124776.659949126
133202.810008111
134083.445008554
143901.325020986
125904.614954999
129341.890042268
125555.555027282
124109.349974014
124711.235049845
148892.184991311
140751.06002319
130665.514968287
137491.250003847
127790.204988547
140440.940019057
130573.795020192
128843.554996834
135566.125000946
129579.074997357
136225.939978179
133954.43002189
126801.08498871
121690.295024027
128523.390049145
117908.655006191
147313.909977431
127217.589986467
141490.92997017
127189.715004695
133946.555020799
138167.174989595
123759.540005096
138939.220000341
130788.58501549
133585.334968917
129403.099988582
130621.38495205
129047.545043291
122720.924981497
133151.03496978
126978.730033274
129929.959972259
125781.800033072
125481.350012274
135245.795018707
123615.339998489
138524.079999667
123794.644974053
123844.339953445
122444.480005863
135445.07503404
132774.634943613
131289.804992638
120277.550037131
127859.02997345
136565.030038848
138794.045006009
131944.85998697
131150.244949887
124644.3850053
139340.144981861
131393.819983402
125466.304984688
131592.134988576
127136.495016138
132987.10999377
123718.110003896
139974.339998058
139236.464988562
134997.999982152
124859.149958724
123574.334993128
138559.365016212
128391.300052677
128547.590001586
121392.689981515
126870.784973266
130861.489981749
122612.650012121
129106.935021394
137799.435034258
138129.880012188
136444.985017452
141490.334998242
127914.195001052
140115.255013948
130731.05995267
123687.580011938
132416.0350061
134989.829973447
131762.79002181
133255.199985891
129683.655018523
132117.770043207
147533.869987806
122916.359997142
129999.199991017
128897.860021414
139616.319970178
154378.159990534
129594.864978101
121884.479991396
130518.069999201
134906.464987924
135649.975024198
140287.729988792
131183.34998019
131069.560023313
130161.72999172
130466.879984
127831.349992466
127313.690020128
141323.310013023
131595.730010184
127624.849982277
128428.840024626
130654.555010391
139407.009997145
129618.835031794
129044.984980836
120300.305050803
136145.72002168
128420.350028614
133974.10500748
134354.430015689
127951.870004868
133331.084988435
133746.509965003
130552.229974018
116390.170017793
137259.894981448
134319.244972606
133490.865008772
140415.420005413
142918.89501522
123983.849985214
136330.439979241
125953.799984059
142880.350023037
126899.100000575
140634.844961097
121101.589974714
130708.804971056
115104.81499503
132763.360003088
132849.959997281
133990.584993505
132041.439991847
121216.800039186
141096.020049184
126929.079973713
127599.469983718
133108.374984856
127139.224975684
129867.625008723
136675.279980276
130674.620011925
131502.875031077
120946.374986927
139954.314986146
129235.839969334
129079.174986827
134682.470012483
125888.295034063
132878.400017588
127671.069996521
134736.925010177
117644.929984109
138036.420000139
148459.084972027
124359.345028058
128565.830012745
133396.970001679
129162.210009973
135731.549988198
126534.270033898
138749.805030492
134701.484976144
120848.079963435
122361.96498517
124512.499968124
129455.769966053
137107.505004626
139195.16000495
127977.869958891
133454.665002083
128763.519995126
136445.149998694
130601.2200056
131348.519980563
130125.799987883
134271.494980662
123535.82000404
138585.399987982
144934.655017928
147182.645017767
137265.230064243
131627.150020496
123517.81003181
133550.260010064
130190.604992622
132242.749999349
132465.430024449
125578.070038615
141603.839981517
125316.735000118
122814.999987657
139890.004971575
118922.820005106
128467.90999097
120933.014991662
129977.925017911
131818.475023731
133565.769999711
121831.404998235
127647.685003836
131355.544990815
134858.039982608
137835.680042051
133010.880002762
131615.13496329
128998.404986789
125472.4000051
123278.124992075
135991.389976665
131968.539988951
133111.425011277
148521.100017852
134782.149997922
133535.900001971
135182.145011482
118358.390002641
130714.324999335
136566.045007274
134057.560000816
134138.649979273
140188.660025269
134182.704996703
123481.134997845
135735.195019681
123788.564979011
139183.035005758
134369.755033611
135259.589989355
133070.780039705
126932.99500491
123433.604943195
133900.550013634
140336.999973592
124188.845025284
130386.444994057
132653.904952161
132844.199996913
132985.67498431
118812.884978606
117104.45501549
137883.969976453
135008.6450277
132025.634994884
120347.754986121
125410.490014961
127051.285004666
120062.115028716
137404.209944592
135558.129992881
132712.554980848
143131.325053733
132402.144984845
132841.499993672
135784.445058206
141072.475013506
136619.984995768
140240.565010521
140335.789980512
127635.134996275
129778.630008611
125469.714986251
132335.819995263
127686.504993717
117733.760015686
126817.609993737
122309.420027791
110555.925036444
140538.080021179
130424.349997665
138651.854991847
125695.935019677
137852.654999053
126090.470001862
121938.094966845
117432.100014137
118350.640006744
142189.135025967
134069.969998796
121781.575024684
134359.549989944
126979.424982323
125362.030001499
132820.750034488
131023.000009619
125827.06498764
143627.519984491
140033.65501672
127292.294979259
130125.345014213
117796.154980384
132244.005006705
146449.770007438
128990.864997195
127563.809987093
126929.165015411
127200.949983967
132254.505038397
123294.969992736
134328.260000637
129858.894992486
147428.420004319
124985.930015864
130470.724940295
130687.005022763
128253.770010861
132455.949985351
128102.005027416
147836.765009582
133684.74998492
126989.974991207
130616.749984854
136206.445002745
134389.010010943
120212.780034854
137768.940020554
129334.105029148
125593.025005202
128326.484986844
124150.194995569
140235.580000451
140448.740007941
138408.749976244
128987.060021682
119512.189997599
139725.840015991
133048.654985844
128495.805013063
136525.260005733
135501.3149701
132982.534980846
132075.854986128
124704.780021583
117231.075020724
141500.244992455
130890.680013316
136555.490023135
138126.919997165
131459.54500613
134328.445011961
126319.849996956
143597.674982029
120893.79999392
125700.805007569
121395.829981136
133331.39503991
129686.794967467
137053.964961649
144156.340011623
126103.020005349
132547.77498976
119797.385033038
125509.315001827
129244.035027154
133135.404979657
131019.914998004
131270.214986753
137212.719974184
139965.435007579
123061.150029177
125230.760036501
129762.790020923
137427.674985866
131084.904970494
121931.909955272
136878.660059924
136200.889995726
128358.94497769
126778.059994114
131923.264995941
131129.814994067
118859.494973801
130458.675006435
135689.854991554
132090.939964391
126269.570012805
126533.545035195
122281.780037501
126781.080032539
127372.219995182
132027.684966765
114909.489991274
133132.350006958
130550.495008044
138618.369992552
136811.195002951
134983.000012477
142420.940027081
135394.984976976
128826.570000621
139331.950001769
125875.084987917
120255.305029982
138593.7550168
126868.024972489
117647.02999916
138215.429979663
141109.504975977
128378.960011287
132660.760030197
118416.285027066
129184.360014222
126710.48003659
131507.999984377
137106.61499389
136835.420024541
120591.424999858
142299.384967864
126093.184952943
130599.985004228
126379.28997002
140084.53002264
122893.985009933
123189.700003307
138777.494978935
136541.834973441
129413.594991182
134434.775016267
148919.814964413
126340.180014415
129067.655004059
135705.935003355
128562.5900177
133903.264992743
134460.875039161
135947.135008448
133741.395016981
123682.584992057
125410.175034252
137663.390017793
133103.710032131
120574.819980211
130609.750011024
130628.384980361
125587.88497913
137437.070007502
124905.33501498
124059.089962025
133160.880006679
140144.924993811
125713.62506396
135071.410016643
135429.084987307
138346.024982761
144446.41996845
130013.754988447
135984.449996506
133882.699988509
123001.635043543
132731.520017844
130323.679984177
132468.72999954
139011.915007495
129706.985003956
133445.124957839
130462.525007946
135944.019999937
134048.575049592
138791.200013058
141039.835009338
128681.775004574
126300.329971134
132869.215026775
138027.834984144
129898.730030034
130177.134977974
137646.524983634
135473.97005913
134648.449997352
134918.995041037
132792.720026424
128532.935000838
143834.940041131
122265.695001035
134288.749985657
121675.284988375
144044.695003263
124472.130023294
132724.42001162
128362.194974185
141732.980001044
144121.274987206
123654.050022931
140957.569991107
127952.054996292
132187.82002799
125229.535043618
129547.394995159
133559.96004663
132601.030013022
129044.395031874
130524.365006921
145668.580002535
133094.674983297
118831.135013597
137124.345012022
128181.299997076
133017.594963704
130115.559986674
146181.500033166
139703.649997947
124167.030017819
129926.064994235
130200.88999228
127670.070020051
126553.610018624
118203.40503832
130099.610018734
123110.864998793
144078.505010757
137868.704948694
126803.720007049
133000.114954722
144540.539995477
134032.375013023
124561.904990763
136699.269983179
130990.889985853
132067.124985937
131586.269981312
119368.050010516
131236.114978132
115977.410006838
133502.265014519
131998.625004087
132269.050036562
125884.515031109
137157.145011223
124072.095009791
121416.895026804
128003.990008795
130204.430001234
129919.114989517
132685.125010351
127616.820047624
123382.719995037
150867.035002448
123984.780000313
126577.255018514
129252.654987597
124863.415010098
137173.235015063
126641.354990497
128700.394989201
129281.140036038
137492.475002835
127337.325014182
120222.174981167
121664.509985279
126669.590028024
118407.494993118
120204.334996329
127432.300005641
126124.975020917
133214.789996091
119609.174991189
133184.649999647
115987.349999209
132702.27498094
127490.96497779
137271.680015752
131781.050006273
126719.274979395
127507.545012857
135637.180005842
139972.19002375
132795.905002359
139242.444984122
128055.265018614
125772.004996504
127496.010004307
127931.750033067
133099.985014802
118063.295001519
117910.209993548
131147.27002395
125198.525008766
116883.404972006
128723.719989619
132529.800001036
138709.025024964
124490.965005393
123375.8850342
130575.49496617
126682.350019726
139863.250006755
124920.140001561
134424.30997385
128775.795008151
131743.044986081
119913.305009371
119377.715014147
135796.285015988
122412.509972909
142057.049975479
127781.059992561
121315.02000113
140930.305001313
131894.529996788
130472.004982477
129713.969972332
127680.780001507
126060.189989423
121802.570027053
132415.259994708
136890.805001989
140260.645011879
124802.549978847
125955.70502036
141604.604971634
141721.585025313
125358.364991138
129476.399979972
126108.855000764
139130.535002063
140657.725016263
121010.415016918
135699.000004489
140509.16500789
135898.710009309
132696.184966077
138947.359976946
137652.164970979
127727.399994324
124738.965026537
130649.974988492
130538.070015923
136452.785041182
132008.194978588
119559.250005159
126868.540005436
131476.925025459
132292.010006721
124521.954996802
130199.825027245
127034.779984239
127943.950006353
140162.015000392
129694.73999368
133895.090012129
123867.720017336
135521.460000104
134518.794941718
132229.545033685
135972.119985743
120894.739992494
135697.314990832
131635.330028298
131988.059990244
133650.880021617
124771.140000522
138947.220019272
129188.979978303
138180.084981824
141941.840012542
124271.734994863
128025.899991301
122577.560009114
118342.244996007
134912.240031275
137986.419998814
135379.604985816
129295.965018551
129971.194971997
124454.005008499
139031.2200135
119330.390000293
127747.204974791
130635.990032613
126563.204962922
131009.260010793
138439.575009742
126765.460011961
139380.469997127
139493.084968414
131380.805040218
117294.919988959
125383.889991486
135003.470002507
132395.520007447
126089.47001861
132244.235018441
134629.960017462
127334.535033031
140515.594972656
132336.670012599
129886.525009665
125445.765049176
142529.575002781
136105.500005406
128846.329980538
126590.805007672
129682.614996526
126338.349994034
127754.434985145
133248.285019834
140181.090030103
120977.260011574
130126.790016691
118057.275017655
125765.675030702
138083.470015193
141973.560004492
136259.719978596
148231.955029928
135135.160020061
127573.649975358
127572.12998723
128995.234997338
124556.084967307
126178.850019427
128850.125010238
121696.364981451
129620.000014077
127683.424977429
122833.275013967
141077.540015049
128384.484985908
132327.94999143
131294.309988837
135753.309997717
131086.025019654
139456.04999864
124018.134997282
133438.159988124
116544.830007322
128195.924978831
137538.935000026
126528.235000579
136678.030002393
132097.584982312
130084.334981898
132615.05498792
149457.555049804
127225.33997804
123685.305041104
135314.855023936
140243.214983918
130218.909972929
121950.665019386
130264.970017627
130219.565000708
121286.049989105
135679.734988138
139709.654991227
137453.239991292
117599.289982859
130269.145020625
129025.01497187
136439.199999344
132915.250002186
131468.544994117
126060.084986702
138007.144995629
131128.580001806
132378.93498254
133729.220011853
136682.584999817
135746.250007607
139212.625010577
133042.49000209
136038.774985566
132155.134984652
129386.944960849
123928.745051519
133091.814968797
125834.485002986
128609.525006077
127110.360007955
127275.559994638
126070.939994089
135973.769978143
128779.245008394
131976.204966855
124948.109996265
133260.31501593
140199.934977387
121568.994991079
126942.395007849
124074.699989811
130416.899969261
137237.330008929
140260.469937197
123896.064985031
127144.384959694
138701.165000997
134544.155025264
131116.694973683
131734.569994278
150690.18002468
137098.629980341
130564.434972828
137000.965030731
139029.954970058
155340.860027457
129740.194980472
128318.170022605
135635.830011514
135538.140044951
124033.81002555
130280.335009695
128841.730013486
121460.019972684
132380.99497914
127515.600015254
144269.090017585
133030.310003633
122224.289956547
137475.120054689
141078.134988227
122510.239995443
128888.814986042
136446.77998263
115967.21996733
130465.779999526
117856.584989245
139922.090045621
143214.514981491
127593.954987784
129150.735017325
129596.029984641
128524.659998637
130322.245010316
124952.6499517
130428.175038637
120291.939987786
139885.824997922
137582.165014752
133586.934987781
140578.749974621
133085.065016541
126490.390040869
139649.299993244
134764.490009409
124598.335006931
129506.175013524
113866.864984874
126339.124995383
125755.345013715
134015.66999264
116817.870003488
126588.1250032
138495.17497547
146150.315020227
121380.754987441
126298.75998604
135032.869999357
140619.775027095
116514.05503443
131622.194958529
131865.579976587
123897.040013563
123639.585033832
126664.170006386
129072.044998311
113762.625001526
123948.269961845
123710.994978271
128240.564961629
130350.68500735
135772.500009232
129154.78999572
127282.224999194
122177.294999466
122191.079990691
133904.864994704
130052.535033808
132718.465020764
125560.975051784
134353.510009104
138012.589962816
136178.519961826
136621.764983084
127798.779984173
138637.17000825
140247.984989204
137697.314986798
133440.674999277
131323.035007783
137874.820008065
129254.355029453
133095.735004048
146693.380007525
121123.009999695
116910.629988942
136847.210010309
132054.969981334
124057.590018663
130272.720005634
132816.405003524
124873.69496834
135494.614997028
141513.884999425
126111.910004166
124397.505008943
138999.714976401
127043.955022057
123177.445018245
130549.934999227
124770.555014192
132488.709970712
130038.880011665
134648.685028787
141353.705025183
136980.574962171
128089.095004995
135451.480030424
127855.419993299
121015.419982103
120711.634995169
133318.435022175
129420.260016678
128359.969969922
134384.604985628
126396.90502986
131061.06998793
135744.390032597
133717.230003842
128118.199989044
109519.164956396
130153.780001097
130450.185011594
121337.995030173
136592.010022198
128232.694999648
133964.880003264
134426.220002775
129028.520011669
118927.849992507
120804.585014872
126426.090037734
137188.890006939
136408.170012788
124125.934987847
124692.860033422
111726.590018628
128895.455003561
128504.484999399
140363.280003292
132610.870013298
121134.800009107
130296.34997054
131436.015005459
130133.720017076
119697.139993235
128379.21499692
121262.059999975
127667.305020634
127091.934979594
141580.88001786
141069.439969187
128579.73999569
131835.824994977
135255.71501213
124467.694954037
125055.20999904
143493.194965574
137559.809975598
130393.920022272
130022.320025886
139394.055025519
133847.284972271
140373.340043772
118325.670003383
130176.729996263
140009.525005583
137919.585039015
129487.58499958
127208.174965806
128154.359982251
144722.285036001
124580.880017291
122561.594993694
129370.360001469
122945.049975986
139492.419976081
138079.049967057
144212.510002593
136140.909993524
129584.584992659
126223.794971395
122661.274996357
134990.025014512
124520.01999854
125315.080017958
127605.375008742
129502.559955388
120371.190008582
128829.670033767
129452.384983026
140954.745009578
118207.375017043
130817.3600006
125920.714980536
124687.599999092
126270.05499023
124532.819993666
120239.855004709
125454.280001181
141028.834994608
141439.31502824
117811.259977376
141826.294991353
124723.715016674
133700.2149959
129811.939980543
131400.115000426
133917.174997889
124535.570015031
136270.294969697
125125.67498854
135826.929976333
138960.084969966
132488.664975857
134981.999984303
136290.495019468
127152.175010142
130346.20502676
128083.764975849
121437.144983149
141802.969976838
125333.049977001
121919.665002566
126271.689978413
136900.805009321
130096.759995301
135020.499969887
128098.640019434
122728.779986884
125357.215001896
139436.840008381
125348.960045725
132974.910010652
125821.190008284
127047.525014953
122629.884978485
132484.709969332
134404.514969959
122854.309980423
126763.864977775
127199.245000418
129462.790003638
122052.735010719
136895.004992888
141423.009991106
136311.420029344
126969.875014075
136975.265004989
130587.945031588
116202.780002486
137377.905021476
136089.835008105
123506.979980346
128488.889970916
141055.35001285
127499.144957333
121912.375002827
125731.839978264
127599.800012239
142082.584993171
127397.234972411
124880.965011416
132729.604990489
131335.379983891
128543.140012714
129890.719984965
123178.48502171
129900.190022558
144237.70998214
130625.344976573
116629.610001391
124132.200023664
146562.899978091
133647.635010063
124921.840000475
112165.514987396
125600.27999305
129041.065048319
126913.520002479
131293.564966373
134379.785008886
133903.640023275
135252.214969062
118533.8599958
123270.829994581
126475.745040644
128023.829974156
131190.745027595
128600.675017063
132815.150015618
126274.725016267
137010.934989365
136378.174990263
155122.120002412
127970.500008575
129078.10500748
127175.584995855
130060.765037022
133838.315021534
131881.765006282
130975.449990897
129304.78998203
122938.709997941
134309.030021361
130241.220000028
129588.395000346
126418.360021744
141382.624994182
134210.115010374
130900.255009094
129314.540024733
123852.139986051
129575.840028899
144734.810008377
120169.74499667
125695.100027075
117682.679980502
142711.535000153
135881.009988599
134575.995000219
129460.93499972
118184.594994265
140079.434970706
135588.599964645
130001.540011954
121753.865001982
132360.180013964
143057.795005188
131138.75501083
141729.514980708
128852.880015024
125956.825011751
131090.200030206
134943.419991247
129823.044982667
120850.890023786
127609.190000838
126903.364991022
124432.115016014
128397.169989544
128663.079994975
136021.499992883
118903.965009907
133125.62003221
116637.399990707
127939.059998059
132917.000013839
134848.52999531
130757.834999358
138644.35998379
138755.304990847
140377.764966579
131369.044969523
128725.920040437
140504.719986993
137120.540030346
140128.444964015
125577.444992936
130318.80000973
135015.165007428
133239.985021577
139091.965030919
130376.299991901
124118.100007954
131260.910028604
132410.639999012
142797.239986918
132434.280009136
136591.585001351
133009.239985487
131343.609997323
131767.575023073
136598.575007877
124552.525016975
131761.239990148
136403.965036741
129782.000005375
137672.219966618
134812.660016722
138897.26000554
127318.049988239
125866.355013104
136977.125007791
135391.914990271
120868.654993389
137857.759993666
130476.480011839
131788.825005138
127650.635020761
120668.28498997
128862.669929464
153092.829970521
122279.360013304
127384.190000427
130619.605019721
133085.049972085
129452.969994735
131682.395021611
126360.15002804
136074.019998239
125554.55502133
123391.810023607
129532.070015821
117670.040025023
134559.210030381
120312.655007361
119343.210011243
141653.525014935
115579.000033171
123918.334969503
133837.539984638
128388.204974679
134999.784984022
136473.789950914
132709.879993693
141157.239962279
131869.055004707
128038.729986502
136857.73994854
124659.800000176
125871.43499269
125081.755027567
142930.735004687
127009.305016813
131305.570037742
131178.204974895
140849.339998345
127074.659992401
134588.539984235
137583.234977241
129659.274952496
140436.395031289
137952.579978063
132256.405009055
120218.515006008
132586.77998929
123751.700015137
135968.789990171
117907.675010073
124969.190026998
134529.305020195
136593.609993028
134684.384970611
130538.894936017
127971.399992512
130804.649992525
120823.249955509
129207.300014833
128164.27499859
133808.749996456
140272.615024643
124086.265014332
132931.970017473
131152.479983424
133087.589977469
126676.719986385
145553.970002598
126433.845004983
135790.14000123
122193.384987345
129311.959981246
129017.570010632
128549.240036274
123772.039997307
134951.445021482
130198.855051896
129102.445019528
126034.575044197
114100.004997185
141658.47499355
122772.700012116
121323.87496557
134368.769995942
130630.694978268
134088.125002277
140322.239996257
134326.885026103
132724.099990406
136225.304969633
130192.435017743
126449.890015379
125242.694982181
131158.969984498
121728.785012605
129380.344994766
125243.595024292
131890.760013941
137914.36504353
117706.614990949
129003.124955373
130022.865037718
127170.564975583
132361.830023136
138499.535002132
126672.115026415
121284.375012693
130940.724971451
144228.710025089
117667.810017116
132922.609994052
131232.434998543
122563.820012972
138125.119997454
140910.309997884
133599.165034012
122634.215008626
140442.575014286
147269.350036391
132835.549998701
129249.74503227
114597.184967945
121759.189999302
118867.8799855
132283.759991638
125781.470021935
119726.055009379
132953.149997723
125721.755010404
129661.790006265
126154.044985438
134828.079971188
127101.650064614
126400.529998753
140723.139999247
132236.754966407
141014.630001681
121147.555021214
132713.310019259
133832.919980802
130050.604963249
131127.929976223
124406.969998284
128375.989997159
124663.784999937
126780.084977966
129543.700015035
122986.269974899
132879.825007018
136105.774979696
136530.810002799
129297.695016897
128276.809990496
136465.26000204
129895.245002572
122567.990004515
134209.095001761
136924.565012245
139247.124963525
123340.089998045
134235.080000379
131555.144961248
136024.4199399
139072.890015225
136932.284982093
128255.564995344
128169.519997832
129676.395035236
130556.055003645
137286.800007695
148758.305026595
125924.295001876
141393.194993032
133309.124992443
126110.285039806
131384.829992264
135892.174990577
131754.900002551
138759.789975737
127661.335018392
127934.525014457
141410.284962957
141894.294971297
123004.904999945
134766.915008847
113058.119990435
138754.585021336
138662.275009317
138289.029989149
113826.914981977
131239.005007942
124786.674983213
121225.015002567
130960.879982215
136536.035011611
136540.599989225
131543.584955385
128417.609990333
135398.935021876
129425.689974937
129861.459981753
141249.285000287
134019.260031267
150242.650002876
132528.275001919
123015.665035423
135007.395019918
117017.915037609
131166.70998219
140847.424999423
134732.185009051
146034.815004828
139293.435025619
141813.775022058
128284.539965568
125271.154964429
130864.649993662
130897.139995957
134691.214988858
132036.834986053
134456.574991781
138087.254992945
119886.910005204
129586.709971045
125602.280004819
131506.580006604
131364.645018333
136299.404945112
131974.27499505
123354.714982228
137167.95999073
124474.834996045
136200.065016976
135393.929982317
134401.990019716
135311.465026212
125510.655001574
121600.830016366
120261.044992581
129674.925014717
133892.344997738
142986.47501767
131779.870012267
124489.814988176
122966.090015975
133152.129971226
124541.710010724
142600.830009574
126038.130000701
126506.740001858
127830.134985483
134557.59997979
135546.87502193
136669.269984749
128782.455042141
145435.030025738
130838.110020841
133565.369993633
130590.425025351
124153.930010016
127531.139975084
138179.395036491
138745.655024468
128385.290002125
133440.68499935
134677.094975314
122488.395006672
132294.025003975
113913.699996083
143253.159980854
143295.974995447
138839.344985322
125740.984990369
134718.650038963
128332.98999182
144117.894974895
124123.709969532
138474.054992012
128536.560015848
132571.529957401
126121.974947218
133216.114985551
129070.044997126
133756.665017785
129416.509972017
138417.224920232
133645.969955173
133722.354984863
139703.060001831
132491.770020528
140867.82001522
132804.950030512
135566.225024724
137057.819999085
130306.729964402
130728.279991877
131260.690016101
127259.330007394
122632.320012408
121670.87500094
135221.959983709
133560.020029046
128068.439958835
128189.774983312
135384.539981401
143387.920005776
123678.460001938
138556.490046787
117578.720018511
127259.615013568
130282.035002535
122772.855003717
122884.410011137
122710.914998557
124706.899992369
125733.570001872
121349.489997112
123248.194995898
136355.479990846
121569.125005904
126434.100014674
123400.26502046
130586.555006459
127318.034992759
130978.445008316
137369.505007272
139764.80999924
123351.43498712
135050.190014649
128914.295025039
124724.335018826
129963.285023468
126002.649978003
132859.300017778
127132.50499312
122978.390003308
143973.299982099
124167.170016429
125628.59502904
121378.619989624
122792.98502388
122057.400002128
130692.635021081
140554.350019843
129082.270026008
140273.689973347
134148.970014503
129303.805006061
134321.259977894
129597.815017031
130055.105006288
115141.504970626
125170.069992815
130654.414995157
123792.670000302
126536.604971854
120609.370015956
140664.609974966
134742.985023001
137332.374958153
125622.730028241
132967.849989841
131109.455011668
120932.354989092
139586.159979967
125992.46504914
132804.679956189
137495.285024307
137612.914985793
124421.940007738
130599.884996411
131971.52495787
146067.384959454
117704.445018776
140500.324982869
142801.809971087
131252.804985522
132711.789963063
124411.530000843
134655.160001423
133327.120036309
121099.624957769
134603.824983139
132066.900021972
132463.109995994
117310.194987518
128344.609991711
131968.925006664
132313.359985013
127258.514988612
120946.015034448
126980.734954242
131019.875021052
130960.699975014
136404.430008803
133351.909989979
125398.444977079
121705.149986327
125396.430008473
133665.549969738
121106.224995215
125614.614979191
141669.759988378
146071.520030009
138717.190022553
135981.805001509
126405.299951453
136053.434977198
140094.104960772
133187.155026056
137472.340014442
121772.179961724
129909.185002604
124245.774991193
135615.595001239
137291.389981363
140617.129984157
122622.060016489
127502.339981791
135438.850004554
125557.420031178
135523.640005383
125675.120009378
127732.7100058
131390.000014555
121850.659984584
133309.075022649
138372.269987168
123030.815007279
128401.994993315
135426.820013499
126520.784983353
134933.345026799
137934.940016771
127081.384995052
130604.774947382
129642.389975792
138184.814997708
127778.655025608
139915.949980534
124846.430031277
127329.270004582
130535.285009912
125081.425015288
134913.224975892
128136.82998159
119693.749957618
128807.9949901
124585.979975758
123406.349989056
131253.365032553
128248.755006923
135429.900003803
132903.6099959
132105.114992142
124082.365005017
134476.205027712
141691.329988228
132033.084987864
115790.894996803
132049.825018295
131942.100005445
133330.009978896
130289.24000718
123128.759999233
121737.085009797
128511.825009983
132594.015006346
131496.029990228
118047.589983489
138240.27505038
130500.299971043
114182.325020026
133133.295045221
130122.395022408
141396.925044229
124226.849998885
144875.869996432
132049.469998076
141630.190013318
140870.37999412
128292.7549899
129236.795003175
137110.164989098
135765.849976022
124863.554984206
132853.015007651
126994.004979628
142065.425017829
124314.720017776
115098.764988684
119560.404999249
132436.319970055
123995.405005513
134587.214979036
125398.055028202
139714.375040429
130480.835008193
127137.490015266
126947.36999442
147567.530028726
122374.835034305
131773.824972837
121146.190005335
121731.535026325
118140.535029552
120826.220011886
119864.699977717
134671.359981976
117664.075012313
131427.944977361
129723.219967276
120892.804999647
132340.319973813
134651.205026194
141620.53002537
128823.455025514
132298.584989091
131501.785031335
124249.595029625
129070.020009616
127779.679998776
135932.110023517
137903.195039234
140895.039988159
124063.309985642
127888.995008142
132711.204967409
123740.709992038
132545.080015445
119042.174978557
128038.160010362
141961.08999848
132389.390024276
127470.470010884
129983.924983282
139693.204995928
132843.23998616
131733.615006884
130321.594994142
138719.749990726
127869.495009616
138594.639990035
138401.070011314
137482.71000891
121171.069972921
129691.695030284
123727.269987224
133374.329997041
141602.490019635
135833.899981389
122919.499950685
136840.605030505
136702.275004227
126443.369985384
129430.854981904
133693.499987576
122016.420013061
130002.325061859
123757.529982193
125390.180009748
137837.159998576
131517.485005799
134881.170002327
139358.949982539
129616.379992332
149384.460009143
142609.685010469
133686.615009998
142616.840036203
148620.439993877
145475.175042538
138545.660014322
121477.914987344
133464.85497702
142509.854984054
123466.434991436
136765.399992977
125240.535012867
123356.899987016
125342.190023235
134853.805008571
127335.54499504
136713.720010341
136876.490037084
120617.749986181
127375.975002864
129858.479975602
126631.354965081
133335.270021806
141124.854987681
125449.589999302
136095.309974055
130635.859988031
132548.664982057
131242.955003907
131048.820022229
126275.414995286
133191.204992643
131399.685040322
123106.274970237
132201.759995825
124771.929994784
128342.28998333
131677.865010113
132436.019993592
139688.14498887
125566.259986934
128265.265008927
131653.435016247
131629.26500341
126392.20998068
138912.595007817
126926.295007188
136664.734985658
136101.539992006
131728.655026121
128678.960012428
138295.624973001
121623.239996889
132515.974984289
136076.649991501
140774.125007766
138038.419980561
122610.054997497
129308.285003385
133046.845005657
124118.03498963
141692.174964659
126004.785004308
127161.894989664
127978.674970223
133581.829980116
137414.409961359
113428.514988636
125904.214962204
119784.169995196
143135.429999959
128577.80499561
137704.245016081
126977.435026447
137569.670016305
137118.655034819
137951.909976376
133312.150017201
139795.424999693
126772.860020449
133591.264970515
137786.630013918
128701.374965408
122901.839999012
133679.295003717
117055.314981886
127865.810022101
129205.665003907
138887.115015277
124880.529969465
134352.239990773
134467.264978018
125710.645007099
136295.274989085
132890.37000199
127119.519973692
139832.959975661
124293.635003501
127654.820005206
123232.845041832
140246.005000178
132000.199969945
129688.915033417
122817.6350164
140846.159994443
130795.654999854
134497.755014875
127897.829985309
128950.765005158
143574.355036959
132272.975005725
122534.295015072
127067.09499667
133523.829994293
135642.58497627
135290.089990804
126361.650018886
135098.605005351
132309.89503584
131318.359970136
126970.86000366
125959.510000786
127157.299969079
124659.949972098
124217.199993867
123876.019970014
124019.34999418
130508.369999012
132642.720007751
142497.305018618
126241.530027764
139805.589980685
127663.235001233
131032.109972804
117029.755003478
130299.88498855
127729.619966982
142553.809997084
143487.544985871
141529.210017247
136426.010021227
130930.339995918
128810.755002529
133279.869973077
134563.534972011
114711.900003949
132208.090001529
122284.459966856
116849.78998182
132597.530019368
129161.395045653
130102.915035279
143766.879980092
138130.254966062
128094.349991849
137935.68501928
144752.120008162
115314.545011268
120728.394989153
127195.154993599
136631.590019708
132233.445013284
126241.595017762
130740.440009207
122766.130015058
136393.779995627
140877.024990812
131402.975013365
134385.890007758
129074.540016473
129891.244984759
130083.665035407
131861.570005011
122959.120001803
145164.87997703
133161.099989391
132124.424978006
123484.474999574
120459.294991875
139422.084978042
136569.42499698
133925.574999211
131069.569992524
132722.190012921
127770.149999572
138744.194984109
135759.584967266
132488.310001509
125828.179980391
130973.784963288
128126.924985142
136767.654999203
126048.769984056
132699.694980843
128827.715028751
125524.644935368
126723.144994172
137472.22499765
115225.739985083
127049.445031962
128979.334981132
128956.165027819
132598.330022257
115584.370030972
143089.105007634
140303.400022462
126376.520008564
128474.694992239
135856.525014595
126126.47998004
139844.129997531
119522.320008867
135827.080004105
118876.235009812
123222.320000238
126356.464978808
125765.840004618
125157.545043892
133093.465026998
131419.204975832
131854.285027515
122070.194960573
140607.675021996
128624.494986334
129742.279990006
120935.94501305
133512.274996574
138355.35997339
138254.804983783
129139.014948219
125135.824968166
137266.66502012
127062.20996543
139829.02999439
135590.995029386
133434.440000118
131629.87000623
127961.495000086
128778.910020682
130327.595023022
119754.565006675
131794.975006885
137165.954967145
131191.910003579
118029.60000546
127581.850004814
136096.8000497
137970.150015884
129257.265000883
131907.504984773
132559.914994209
134480.300010515
120191.524991822
118617.204981983
138960.120000421
141236.399975527
131073.630011406
139164.53499767
125121.379991264
121571.284999744
123905.145000645
121989.39998696
127612.905012656
139023.595016565
133623.255034688
122546.349995471
122304.314966952
121524.109995089
126731.779998908
135360.275009086
126567.220021054
136361.229932824
120081.894994991
137270.519987883
127905.249998879
137949.505035649
122957.945026046
142105.445019345
138121.140009988
128100.404972016
130132.944993141
128750.395009309
130869.954962547
135207.270008742
142189.950004191
129907.359989747
137061.890010619
110580.080037878
135097.284991672
130702.424998368
139352.46999611
127440.339998361
135684.78499797
127974.650013335
115504.779998477
131136.614961029
128739.700006943
133451.634989363
143274.49001701
128607.399992658
129744.320006687
127235.810002356
126465.319996767
123975.130008407
130061.100014568
129746.34502546
131451.389992888
129103.695004151
127594.735015639
136273.699998022
122306.450014011
129868.279998367
138885.300023585
133999.284985183
126432.394977662
127448.780004196
135419.739987949
130021.965000663
139114.589985881
133664.039988778
124708.499975805
122117.850034374
129775.124990277
127652.534976824
121759.605021814
127808.475028232
135265.070008586
115597.464977271
123673.325003912
136509.215002198
125038.7550079
125707.834982487
131341.534994611
128827.254990339
129304.595002088
131201.520000981
139484.145010494
132907.459972708
141350.014992516
125382.840007474
126693.375018524
133730.079987297
126880.395003301
128931.554980582
129433.324996934
126514.310025141
122302.875035711
133715.929992999
138233.324980458
128443.095019044
123302.870008508
128688.200024068
121685.405004261
138461.640045395
132329.014978027
124374.990040537
128904.089974859
133255.515016284
134703.335023153
125807.955048369
143246.299998702
132468.934981534
146780.939988807
138073.685025653
136336.264998768
137230.254949337
135434.360008569
121907.650031773
124394.73500972
141284.679969785
124114.900022837
123451.135003847
131854.760014182
125715.449986755
138297.814955725
142460.850015171
139691.789979299
142678.1000259
137282.415029116
145275.64503005
131987.725063773
128464.2849899
132674.804977828
132563.964980416
127622.584997795
137240.385015658
128232.545027972
131903.064985281
131651.545006884
133623.855001122
134202.149996142
127653.265000099
121914.875009842
127862.470022046
134849.195008323
123714.709961823
144652.639992885
140792.109972563
131245.029969194
134871.690028297
133355.405044346
125901.534975122
124273.249983238
139467.41502245
135340.960008095
128254.320030389
121742.440006368
122011.38000665
116332.820029307
140095.745023487
125213.694991797
131038.195033999
123651.305026354
140226.60504964
129030.770013626
139516.665035912
144766.434985705
122740.710044967
127206.634997052
126154.310018939
135175.610003222
134216.374991966
126514.939967842
129479.990022598
124366.275022614
131200.155018825
120711.250034731
126607.485083624
129311.520011799
121031.744996006
121811.260005331
126747.275003034
128383.804970947
136029.349962536
125969.075002966
143439.544998122
129091.565019135
136265.105044104
137121.945012288
132898.489999246
129494.870019037
133854.565013248
136803.394995025
133381.05495904
134093.874976095
132227.615014987
126952.130034825
144069.185022915
133175.26000514
125284.529999893
130710.425042619
133256.460021402
129123.724989709
141159.054990897
132968.205009227
128311.304998382
121929.779955151
127043.484980412
139637.929986118
133562.175016489
124758.819995516
130495.004988615
123371.014970419
136248.049974153
130199.620005211
122218.21502038
122619.349983931
131451.270004644
131099.699983323
142247.625031668
147648.29001832
133099.049964404
111420.969978128
128258.300006236
139551.035040424
128508.574989604
127620.320018447
132683.820022929
131059.904970047
132301.665040439
131526.11503716
143086.554996435
129015.164993959
126061.830011748
128607.135008356
135226.289955295
131375.68999835
131712.385014902
128044.090009993
133938.275039101
127780.479975081
131676.410013363
130184.175033311
120549.769985396
120858.340003861
133803.034985038
126235.044993262
129317.735004817
138097.675011045
130563.410046931
140035.385034637
126497.550010308
137980.054992644
125699.879995564
134652.200019119
125114.914976584
122577.815027565
134957.440020464
137087.015010394
139338.100025067
127997.889957459
140143.909989279
130394.489962292
128947.170000527
132033.310008632
136389.690002802
134965.83498677
133883.584970951
132343.804992667
129223.030014021
138735.589997135
140060.595012272
125137.524993335
133532.924977222
117084.059986139
141496.925010748
122604.294991921
124449.059992614
146012.269997141
132450.06500394
140099.234983491
138619.389990573
128188.734977083
137628.910002823
137596.655003476
117107.670008386
133013.979995619
139341.07998702
134370.950003811
130585.155013418
120608.06502458
133541.419995545
140171.034980981
132867.130021564
121268.365028546
120076.465028661
132478.319953662
131999.099987962
135122.004979181
133481.015062708
127377.315037833
133691.129973664
127541.79001075
133308.409992933
122583.240013625
127555.044987773
135361.344968386
146925.450017355
137684.795001971
128086.314988364
126210.770021515
128641.24497542
128478.020015357
129845.924979169
123509.720003535
130991.320009272
131085.420009917
137292.394979297
136875.344995336
138424.955001963
137185.915037958
127722.519996571
134524.804977907
134476.155022507
126645.920000041
142853.525006276
123432.620026231
124396.619992791
127383.43998943
139554.169965283
143999.36003162
143405.439991716
137854.310010909
132982.290018628
145587.049972952
131830.709964052
132706.165022494
124755.919974034
136099.874985412
126172.125030035
124628.304995701
125926.800012724
140805.129998534
135126.829983938
129588.859997151
146303.494997842
129384.850006315
122921.454969916
127595.679964718
130088.340015951
129117.479996897
126974.320002014
134576.994978272
132586.904983557
129119.239991119
120921.47498511
143747.519987775
133359.499996533
126630.920012745
128651.769966694
130758.14495262
126638.884972985
129224.93502393
127480.355022933
139053.984977165
123412.100035491
127419.515030131
130811.140033396
133869.064970747
135051.394993435
123621.070016265
135650.939993966
134037.430007619
143206.964973968
124454.689970134
122421.640011391
132089.18502323
130036.705010259
130643.06996715
132867.669995979
132854.700016806
129947.749944637
136237.9499799
117576.57999067
119420.460001472
126337.875000118
136565.489983348
145286.115027038
140231.565006055
134045.11501632
133445.455003504
135169.660001413
130041.759991728
129983.319996083
130950.965031101
130886.235008749
123179.520035534
133192.370022723
131573.705009616
133121.129997314
135654.12001048
134690.53502834
143933.61497098
126176.04999684
125929.369993356
124247.860001922
130916.680003415
122306.129986479
127674.21498393
135356.419991261
133251.350020047
121312.755013053
141420.304976491
127526.360013699
130163.870030104
134479.224982177
138395.615009033
131833.350017464
132132.880015979
133496.094994774
139608.344985684
122449.585025573
128995.030008616
130416.104965951
133331.720020941
124902.859970054
129384.745017331
121625.314999884
131256.049987649
133696.659977055
123539.770012549
131266.009997413
130458.000005548
126748.384990231
130381.089994357
124096.914976884
135315.619971494
120207.499998935
124750.315038877
139506.294995654
119196.610021172
130044.285064192
127402.374977289
122591.650009577
142761.405010652
134095.460035728
124399.264999557
133226.925027166
127726.800006576
133725.080006661
135473.294962836
143281.335019526
128860.71501777
127888.360002424
131988.439992916
129326.615030854
133229.790025474
121110.235008759
139629.955002115
125608.055018299
141745.280020808
129219.810016251
124034.630018213
128752.885031674
134693.320001117
131677.295017427
144048.835004345
130864.849985899
113642.014996619
131206.229988064
132966.930017396
128998.98500096
136956.195012
129311.160011631
134072.550045698
133504.025015135
131024.224991805
124318.04501215
128391.865033047
123582.760003123
129298.494977138
123018.680006756
128320.440011308
137693.170025528
131977.195011127
130905.994983417
135987.32999823
137140.845038996
120557.064957452
132296.864998664
130863.579993759
124312.310004558
129638.659984457
136503.324996102
131368.904987845
142388.129980306
137633.735025938
126895.015027593
141940.985009249
125333.350025793
123912.455031068
137083.894994351
129259.199967021
133719.295018067
126672.840021866
133032.849988143
130446.020001062
135683.60998279
139381.350014482
129275.620047076
133714.439968899
132894.919984681
135713.800034845
132738.644970473
119316.710024611
148454.069980904
123714.210000977
115437.389999592
121711.354985455
130628.689983394
117467.27503383
145217.305020166
134149.16503844
131280.740010838
127466.24498257
138850.275024832
117459.820011545
127927.044983667
129987.304991047
129266.689995064
127302.34996938
142440.33498959
124836.750005973
124992.919999856
131944.374996739
129026.915016083
134293.605012606
123056.890023162
120314.47500223
127447.189968061
134642.509965236
131104.530002462
132725.11005999
123630.504992084
140485.404972149
118168.500016475
134601.249973643
121282.114993349
133148.049996937
141608.149980254
130379.010000262
119213.195014553
131706.214964518
133832.509976279
125406.890015258
140628.879982619
136723.545023046
125896.734988297
127739.71498468
139240.585010445
127404.334985356
135139.515005161
134681.020025273
121950.170035143
139551.660005288
128042.704969665
136231.44499707
118638.815005856
137805.775014042
129944.865008075
133786.919978381
137797.634991575
141745.625005176
122981.659995323
118967.944985238
131841.114997381
119946.59498075
143567.095006462
143002.669986122
134740.185003678
125178.584992572
130371.095030518
132159.290039146
129786.429983168
135340.970036724
132974.505032289
119491.404988225
125013.339950258
121493.629985558
134118.754965345
130261.21996739
139019.359995667
136034.859960835
128520.315025618
127181.765019454
123450.939972239
117429.184982854
131444.765032739
144885.510002461
132385.665020919
123767.939977273
132483.069997578
140551.764982488
138937.764976987
128641.905009186
127677.310024525
129512.375000844
130725.94998767
116634.490019644
122123.390016493
122196.36501616
137399.504983222
123146.830000747
134320.680035579
127608.249959164
130576.360003339
133704.760004067
142016.599985923
126694.409982275
135410.605032697
134213.095008562
132814.550015141
117980.60999409
127954.859989129
127794.670003353
125108.044951612
136204.675017922
121750.219968762
143641.899971637
126000.575005234
132455.734992487
127479.115000707
127146.05001413
117990.805039629
130564.204993227
131489.729997006
131784.11499148
140809.159979283
140107.795011395
122119.264980038
124765.954956188
147249.220005803
127906.865027513
136109.459993694
122327.024970437
139242.555020014
133402.679970274
139262.870018765
119834.534989007
140052.50996707
124120.230009468
125435.640015533
137697.795031074
131208.73500643
134095.160026911
133995.244986766
130170.955005512
127976.539980959
135249.17503089
116517.785039666
125936.195041928
132563.390001925
134985.729982136
132066.169994924
137168.964999166
124924.344994713
130582.405017273
130965.020048453
129084.480000938
126111.094984021
132170.290012557
135157.089963102
130026.019991037
137899.224999893
122867.349992695
135495.715017875
132312.214984482
133837.580003899
123526.630000772
138036.665014379
119873.339975892
138855.220018072
135695.244962877
131617.755002505
134906.454977926
130837.209993224
121412.619992261
131276.125025293
129330.030009565
120685.799964359
136964.209982273
130698.709990342
139417.664993456
128077.024993851
120307.175000386
131486.029996627
122870.610033335
142951.825007554
124713.939964186
124029.074992429
117847.39501387
127438.394996042
121422.955012772
131454.999999666
136244.37498319
127077.449969411
136514.070013606
127959.089995327
121408.339989536
134168.730044347
142474.08999274
126611.194994726
137078.960003107
128256.414973397
119369.18998721
126716.695015633
130620.050011876
132104.064986686
130363.164990734
139104.014995616
121907.074999021
133796.839991638
134921.899994716
128699.995017954
135645.219989043
131156.784970058
123954.32499832
143282.370009355
129366.484991122
121192.66502771
122850.339990996
140379.084983936
132426.045010065
135769.830009963
130796.725015122
140373.814966703
124308.604974943
126873.695020046
129168.885027337
124461.005022645
129528.749993822
133675.415001175
138981.004998113
124469.099985556
127498.309981276
120492.935010495
128306.980001117
137284.614966484
130012.355015589
125644.879967918
121735.059963923
137325.584984149
135772.670039505
132635.604994282
128825.895019211
126384.490006883
126066.31997511
122906.160025412
118359.930023329
125383.464989985
130384.715017353
134935.944980731
137214.700029465
122598.815031902
132015.020015589
138880.230022525
120656.500067498
128742.165007747
146786.620019293
131663.334983294
122289.464950701
136313.575000358
130298.760019183
127575.664987272
140482.290005978
122373.69499133
128772.625012858
136572.434987498
124358.239989439
127680.974998371
114761.484996953
133821.919964321
136257.514988314
129402.059981264
110529.234976546
127738.95501272
135032.580024688
132891.564991926
125971.535018635
142015.379969721
133613.359969581
137035.670001911
119756.10502851
123370.94499864
130996.590022836
133171.994980546
134569.460018219
139466.530016515
133456.504981648
137298.675001723
126833.595062539
122120.219988954
134702.430023109
134607.155015715
129308.115012429
141679.175031437
128316.639995348
133789.38997969
128925.419991636
138699.875002056
137581.944988165
134711.500022385
130870.260003248
134113.274979063
138101.305027419
135082.199995058
133897.924985063
128329.994980008
129529.545021375
127482.875018588
136374.245022228
145563.249990748
133004.519972286
136315.059999828
129482.489969833
142750.584990434
129047.43501198
137334.889958247
127916.505019352
120963.770029151
142161.410012477
141794.604966549
134905.675005737
136338.155021984
134395.030010385
123368.520035666
123445.290015069
132848.344987886
124908.964980312
134424.665026116
125994.965017554
148158.395025506
116574.715002681
125880.470026481
144178.409992537
119702.535001356
132898.889964319
126609.030026267
136292.029995498
124710.654965025
137815.530036047
137680.015016262
142180.864947584
130178.440013142
127538.279988833
129373.319989879
124970.750000172
125415.400009543
123495.050001659
132234.795015715
133183.310022443
130881.960008792
149794.229985899
134558.749982033
128080.189993854
129497.78999905
121414.060015703
134478.595047401
132232.309970092
130523.075005813
124562.900016502
143819.465019036
137230.560019192
114961.970013714
123738.400046584
133500.62500849
131623.494991355
117551.500015974
140390.405006381
141686.04997617
130880.534986512
121865.710051364
134337.040024506
129288.404993741
135213.834991773
135155.494979954
127043.774992603
127322.655004549
133047.554981561
124107.125012704
114500.054999887
138394.645026529
130019.51500487
117374.340004461
134947.039978654
123136.029963212
142570.22497217
133730.704975187
137084.579978441
128343.604996266
124975.434990405
135722.685008731
138406.719975509
137148.489983202
126345.520008394
122742.819994824
145572.270058397
129625.895030879
126392.599989448
127144.500016637
125889.299991784
124660.569964704
141684.990024691
134400.580027393
126195.160039154
138276.520008599
125426.114972549
129390.635022368
126117.17001842
139399.660002229
128771.420025234
124644.904982691
138571.509979082
132184.179992047
131112.919991506
125356.574980788
127874.190004452
125626.074979697
138534.579989177
130838.640023739
134416.569983527
140750.880028676
127216.290031363
135826.04999364
134118.775002157
136971.48497664
130172.580016114
134736.049964347
132658.849975688
131207.674968578
130210.014958381
127474.779981039
121682.769983047
129382.939980001
128451.440000697
124877.500008701
131555.125000663
126137.300006559
121998.739991586
132603.634995678
126581.285001304
123333.875012928
130515.24497393
131710.149998011
112185.060014319
129826.78498248
129730.370000565
134768.089991299
132642.945001015
128923.605019012
126055.285019297
121815.174988543
119469.57500404
128047.060015919
138648.409978072
133119.214981645
138765.499988176
132870.03001222
134403.004995059
134802.81495685
130429.90999841
127554.815018386
130725.570022609
125329.935006849
130659.384986711
133139.425008571
127378.440026956
131125.539993432
137670.479987322
135762.579973423
144271.384999295
131010.285012199
124865.289979822
129446.585010391
130493.109983688
130369.960018325
111626.210044816
128648.469997896
137284.639971133
125532.65503788
131518.5699771
127733.040017251
130614.810025341
139625.550026685
126050.35501455
124721.429988488
132553.884990169
132419.60499345
139336.514962478
127507.469987978
130972.22997973
132705.990002451
134295.955022784
146663.065023926
141365.804985827
125849.64499408
137908.545002127
121087.24496984
138411.975000058
139182.685008372
140628.429991394
120205.945020063
127451.449977245
123147.329966726
133056.085017277
125474.209967021
137635.554977245
125980.65500804
117866.665012785
130276.544991237
127850.419978043
124223.43498852
142134.055049751
135201.425011003
116277.340002541
121964.349996342
130007.875002173
129457.870002142
126221.175001284
131712.080002038
132517.814978417
133620.325027673
132889.140003637
137811.845026551
128929.32500949
134654.240011278
130711.144999578
135480.419989038
126360.520015576
131271.589946077
133012.319991845
131647.830000268
143704.234961208
133885.399990363
119797.17000199
126810.409982462
129869.035005769
135204.635004493
130671.504984855
121503.144999974
134157.324994373
134371.98497347
118844.004997825
115561.485003852
128504.65497877
129368.614996722
129960.195002175
134434.294998688
128102.835020285
133067.780033503
130872.564961837
129000.005005622
129563.704981693
127256.079975839
127042.529985259
140826.370000981
133315.674999772
131646.174984473
151931.280023815
130437.285006472
124767.68999378
134634.169984926
123966.704981138
136001.5999962
129938.575017647
133001.860008216
126593.719984914
128504.580037049
121999.409997254
133386.795034654
133181.695004423
133349.024966906
127279.830000248
122407.240008866
134157.530006688
134061.929989198
129663.319993894
134576.040018359
133778.530002979
135609.125012882
137117.424958902
138918.144985418
133200.965023246
140547.439988056
127739.719990894
137631.230029622
133848.849994657
116039.720015695
125389.509996609
137243.954969081
120944.569995484
131548.830028454
147577.434995892
120522.034991586
132298.690003157
126334.824988663
125480.320001951
126284.310018638
129783.330015717
129715.029969993
134784.239987577
137084.694997471
126995.69002063
124967.054971393
140587.060019329
139700.240016772
127584.254982429
124735.280001075
141878.375000037
142502.559994324
150993.529994379
123047.909973808
123241.640001761
132667.200006674
126474.620034736
124692.904994107
117622.800007444
131878.000043741
129461.929980342
125848.420004192
151458.440010808
131611.884989408
130884.329986157
122202.365000271
130593.90498352
123549.374978304
126574.375023589
130841.489988081
131235.915011728
129033.775031153
134963.355019878
136530.405000109
125158.609992312
115865.205016383
122061.705009495
137579.815011547
134831.094990894
130554.659987536
126121.680004792
132418.165020105
134364.615015361
126551.205010011
129350.33501776
128310.804996919
117732.96501121
133459.785037469
123874.905019846
132709.940006762
133800.054984011
135169.929965286
128970.30503455
136094.490011521
128834.529994501
127726.249954186
128976.710006622
125350.784996583
123227.219994181
136374.575015554
131721.094998962
117077.734996557
136256.510001054
136485.88498561
123764.14498368
133936.914987846
124326.980028742
135039.480004844
136230.374989284
127492.794976747
122565.845002475
138722.174984747
120132.320006126
128791.269975924
138944.820021816
140409.409993812
136905.235020589
134514.474980137
134168.140020829
133866.940018143
127454.594990594
129320.33002443
118112.429990963
129726.920021935
135948.545054867
127410.315028335
125181.389984599
136305.610014094
135703.409988513
134150.739967901
133424.070004515
125805.895022618
133680.17000191
125839.954989106
142372.649983748
130285.945006421
135785.534991968
129361.124975643
142698.975002319
133140.235003989
134646.339987752
123175.665008827
127045.61999248
128671.195032985
135230.499990807
134843.109990122
124415.18498756
128747.404997899
131292.689995588
136731.640000067
119147.984957728
135046.489991465
120122.130000665
143681.749995151
142364.420003825
127659.314992045
139240.154976087
125806.18000582
143122.714994973
132476.865024566
133814.890008203
146862.050026389
132107.869995588
132888.975004141
131946.36501822
131913.19996061
114239.47002072
129230.210024512
128300.860028292
131172.205025553
131827.74002152
129655.195036384
131910.410004336
118989.824996516
136833.210015129
117715.889983634
134113.855025854
123267.449999264
122303.740025599
145170.30999444
138798.930015809
132527.659978705
136078.444996135
125844.320016974
124683.15000278
125676.020003738
126930.234996105
135891.925028516
117957.710000857
125096.529982554
145787.325028791
133564.275026942
111392.544992536
133530.920040633
136609.594997181
122465.054996697
123195.494976386
140776.34501294
128517.075000353
122571.225008509
132268.575003859
135047.680001691
132513.864995734
135317.164999571
139054.260008679
126860.049985131
138955.664975804
129870.800037145
127790.264971408
129178.230008637
126891.764984944
137439.714980914
128362.629966596
138910.780008819
130513.215013877
138667.275000016
124195.554998629
124952.250019305
135575.365020584
126262.475011574
132636.86998356
125156.560033801
123170.005011246
121961.625032098
136206.734999725
119447.064996425
134952.004982519
130258.630020475
135316.515011807
129302.29497981
136632.439973963
120655.599983691
129982.680002574
116467.120016535
131490.854995225
133163.020023681
141040.2550026
139615.649994858
132185.579983673
139658.439970485
126713.150007322
128188.269999828
136139.140032299
134768.534997842
124708.139958136
130667.640028172
129326.815059805
141958.865013499
133531.129970515
130786.764993198
139591.279985781
136239.844994284
136378.364992281
137694.789991321
124268.939976682
127207.010013534
134872.529991545
131107.174996207
133010.88500366
131506.670019646
127702.179995508
131239.775008292
129076.884944456
125687.950017793
120648.809973057
124288.115017551
125726.209962455
135471.985029712
139812.509986009
119162.895022393
141555.114980895
126787.145016245
141887.689973193
129918.554988589
128863.854963104
134601.389992848
148564.280060233
137092.004982491
139731.384991188
135211.814998037
133163.244974274
143807.88000876
123904.580051937
127179.635033272
136278.140011029
121147.780012287
127490.359984661
132430.434990594
152683.180001453
130387.705019754
129916.484983004
123744.110034035
128322.50499197
107219.279984219
123754.695028655
125170.235004395
126195.560004944
125620.935000444
121096.174988149
138832.374946072
129850.909987659
127807.875024322
134354.819985976
137852.969984902
129037.770004894
134715.624993602
129477.735029516
121842.065038639
129700.374998937
119410.794960356
127365.789978944
134812.224991292
133767.909986693
127660.759967734
135704.020024754
130215.344966998
134728.250024684
143427.315001601
132104.524991393
143662.164996531
124644.124992147
135151.199997868
131645.880003784
134584.810003973
125780.045007121
128374.735018678
135742.504989967
137623.184989917
122525.199978866
133501.490016943
135766.465039504
137457.630021697
132866.30502625
124582.004991373
137610.170053003
127053.234983954
123518.529995961
140323.244956966
127901.199976682
120945.795044908
127742.065005317
131266.7250065
129342.780009271
135882.249978696
129549.854989475
136797.684983859
129672.040016456
121041.674960908
129035.549990864
127496.019994405
125586.339978856
135102.53498067
122274.364957739
141641.425010498
124263.135004739
134254.725006915
125960.795028494
135355.014991808
126469.850003204
134704.659974074
133249.174984829
134485.154988278
126287.979994711
135852.229981867
116740.344981897
126050.179975012
137768.965015551
133198.905003381
125536.365032827
137304.684996757
136211.664987224
137315.555015745
132811.375018712
119950.624996176
136602.749993259
120849.014981495
143390.510014711
129793.560003279
119238.059984161
127895.125013964
130964.90502948
124811.18002839
124216.799995147
134248.365008242
134950.034988293
135744.209981022
123765.359945376
130854.924986385
132434.234990324
136844.005018575
135549.785021969
147185.40502755
131789.615004275
142104.139976056
141280.205034652
127892.599978817
137264.789998739
133215.145014334
119827.934982401
132191.614971805
126971.81498558
136415.985004902
146553.264991098
121976.089983654
139868.845015707
134331.444997817
131217.579991774
128774.089983694
125862.030007496
132253.545025708
130625.080006952
121002.105005887
138832.515040118
135312.9800077
131947.354962402
122009.979989312
122071.6199812
137119.319973155
136712.919965337
134082.01497219
124520.164980015
127660.065084852
150784.999992919
132668.039991793
124781.319979088
144320.815005683
123571.169981808
117908.159989276
127860.710000729
130044.989999278
127264.764993726
137977.255040189
135936.295017308
127277.925032698
128220.019981411
118350.110018459
132079.135019368
121104.059996599
118939.769981649
124253.575004838
138409.504978809
139367.540010046
131350.365000903
126678.770031641
125953.334992716
140230.82497447
133199.564987476
140592.304984979
139007.289995275
135377.640036713
129241.240017322
126092.215000368
131342.710009919
138183.985015425
135341.625066435
128072.374991631
119529.259982913
142769.15999695
138762.804992082
127225.729976756
128071.440026967
133013.264988435
119559.90499713
143412.030016248
132591.349997716
134984.229981687
134611.124960134
141073.715040856
121807.389991188
131727.05496602
136598.735016531
127094.39000877
125653.249998221
135532.04996987
138880.915027949
140242.560025149
124953.689985242
134357.165005444
134937.389996022
135221.614993954
134091.694997465
128722.614990467
128399.515043753
124484.170026997
132105.784991258
140275.610013135
131629.220021271
138692.589986601
126710.695016172
144609.240027946
129591.265035878
133729.839975581
128121.600005855
127858.819995493
132926.790055233
121744.269961299
134828.17500899
136233.389974405
122173.794992995
133867.024991996
125948.819985786
137604.540025075
124697.540021429
121871.935002033
131421.995024852
136620.764954519
123686.50001355
132727.525006429
134893.505004628
138483.67495359
138942.34000745
137772.964997045
130653.354970401
125977.694995098
132018.639959233
130141.195017497
128662.020015497
137517.824981301
142049.309999245
126427.350010452
128665.755029501
124366.574994807
130309.310004914
127963.454977865
133538.014978379
138890.600009985
138912.940002905
119702.974993308
143609.540018782
132375.840004033
139384.33000082
134597.004999917
132768.395054577
121085.664964279
133117.689963789
131939.519989692
132851.935011665
136202.609995948
144410.234973953
119965.580042803
131197.765030314
124804.705008549
141904.45997903
125869.919987116
134840.285001097
134131.689970927
126113.149992584
128601.220030423
128498.689993935
122008.790004809
133998.345045312
132507.745005168
128613.715006182
146141.925032342
126278.859999642
119237.770033885
135302.859993967
130628.019985205
126644.484978315
137965.214972604
123799.414979402
136141.920023476
136211.574985095
136705.24501934
122592.779997258
133197.394963229
116168.444991135
133330.69501727
126621.549962072
141756.420008599
126104.674979506
129688.679975384
123084.309993612
129839.884988338
140632.134993272
146293.340023065
124139.474951104
122227.449983931
140986.200014134
134403.934970536
126110.929953936
144975.389997901
114789.614997763
118288.470009965
127239.170010431
132476.179964711
124204.070060356
129728.634988231
141568.59999128
125750.974986798
133600.979997632
132879.199983543
141438.92496528
124137.509987965
130282.934997559
130586.990000283
130821.074987133
141203.109962218
129631.470014269
123377.064996431
126707.055004808
128996.539985653
135581.85498772
134351.300005078
130806.625005511
129662.175014653
136754.995035825
126540.375015047
125160.245018829
137647.005002092
128886.264993176
127352.169983121
131396.589998839
127523.820017354
125383.770030797
127457.789932937
120914.860008619
121848.944969646
144087.380000397
134686.914990931
134015.554990283
146116.365018789
130450.930007238
133431.045025696
127467.68997781
132530.369995553
135144.800004745
129014.595035967
129088.900015819
122072.260005142
120094.875016906
126493.619991973
140637.085021382
141688.62503601
125721.845022861
142096.935020709
139311.890013854
135336.884992209
124580.129995737
132565.854998124
129614.065013532
143181.064960671
124756.260009241
132285.849984603
134357.245009348
139884.329992249
123161.494987435
139362.279977262
125760.315001544
129417.669968751
142966.265013039
132815.334942208
127644.869973415
130498.004987315
132083.054999501
132765.839994068
123098.019982264
136953.854990509
124718.730023259
129932.899980403
127555.444997517
135622.900011667
134115.335012076
134194.030000388
136222.395050547
131088.730035344
125921.22499624
130349.430015518
135678.365012854
131848.770006121
140469.200002917
144810.924982083
129414.224975243
128480.959977152
141216.299999655
125653.060014252
146435.505006512
132660.645003668
121059.150007408
144122.995014683
126395.690016278
147937.580000001
135476.224994245
144977.465002388
132015.474992662
126103.509992735
135814.154980379
144857.550008299
126928.764977461
137226.569966518
135870.090035517
131604.405029382
137209.520012043
128476.750013148
143632.384991233
128019.495018622
124876.414982427
124130.125008605
135358.034988585
134059.675003086
141382.94501206
128166.005009577
143178.365041026
148597.354982418
125658.119996153
127086.30000474
122963.570022681
136356.805026391
134210.319989425
119458.0249716
123781.69998669
131654.579987559
131821.634995095
135380.95999453
133290.394991164
127154.08000877
142885.294943762
134665.290015625
127189.044997808
122668.02501654
129929.649990704
126270.129999777
139415.980001325
134231.960007221
133262.289965465
139934.045011378
130166.770006396
125985.20997824
130586.520022098
121104.064967274
130169.695022504
142638.055033025
116513.680003306
129910.500006164
129975.279983556
130791.929965465
141939.965011763
136171.069999495
125947.160011446
123286.684998775
134122.634999132
115634.555003088
124441.279987754
127853.330046193
139494.915057837
131685.890014762
133259.210005676
133833.919989954
129820.600007329
129156.499964684
130407.485015516
125128.629993224
129229.335035612
130824.360005302
128852.070015962
128767.079990802
134204.295029783
132886.374988674
136411.624983755
138990.72001962
124726.32497998
125727.399994734
134283.540010661
128672.995012014
126666.209989106
125766.775006745
136687.979974888
121429.720013269
129772.819995255
144460.240021628
126421.104991826
130986.904999753
121522.820013374
128711.824986897
132922.2200156
133149.950033663
131968.559995178
123111.140015464
142787.44997583
124790.754984794
130373.039974775
122271.495022022
139129.394986922
136502.08001276
141811.01000296
126367.04499462
128419.034990648
128358.420005155
132058.8000147
136968.429972481
131535.760029489
122832.614994534
132941.390007785
141107.754981949
121359.230011386
129827.620000515
128866.655007395
140987.490017643
131826.994992373
129790.07003592
127745.420008211
134519.809976239
124441.544984054
125380.379998143
129628.994976679
129860.015007176
120850.314985981
134130.924996739
132590.605004568
125418.37999179
131756.849990911
133196.97997501
130274.085032231
129743.064997575
121002.809979163
144291.339987594
128461.995001771
126318.989979784
129610.430028032
134340.424998678
131781.779982295
129587.060033893
138783.860016999
136448.335021519
132539.490008966
132661.224991838
148845.675017836
138085.185000675
138912.875035211
116593.190019679
142423.590011832
128999.785020611
134457.349983862
134718.899996801
143397.889945289
138027.349984749
132456.914999465
132307.995005991
136858.43497548
132208.089987911
134661.810015271
126352.739962796
136352.359988899
124203.749992002
139948.514970292
135066.075013092
135325.914980245
113632.645007816
133804.360008079
124924.430028646
134294.685026379
146684.415003237
136337.494988966
135090.57001706
125550.24005
127756.480028353
137638.829974683
131712.744935935
124447.945006751
121745.579971097
126407.780023981
124756.694988642
131456.319999831
132990.044965128
128051.129996023
135897.269990405
119889.715007051
120992.255002561
134407.53998396
133637.145039299
116987.439980081
136409.479981397
125812.244973751
126018.435017575
131382.525007611
132424.555030384
133442.584990056
124436.82001747
123103.08000555
135371.294996673
124964.154994216
130966.835010577
142114.004974667
125849.995041581
124561.705012293
123825.885016157
134818.735001236
136939.609984854
125848.799972679
123342.294998857
136483.835021074
127894.914998958
118284.46003097
141324.78999078
130510.89497111
139945.785005437
138515.294992547
129687.460002559
144269.340007703
136835.239971698
136430.334989198
119778.494993357
120460.93497012
130229.750042157
124677.184986497
135026.73999941
130186.005003292
124292.269996891
135062.209979832
128565.194957312
141304.559983935
137996.774997145
134424.779985221
140234.790002106
137554.644998169
129457.489965648
129262.680028406
135339.430002081
124278.0649883
141778.510007838
123914.910015314
127171.534987318
113235.044982564
128010.42002195
128399.93497966
133422.319968604
133565.184978491
113927.740046522
140584.519961938
129930.899982035
134976.930009155
130258.239996802
131030.430017979
134117.615021877
138671.030013616
135063.165027046
129534.580017584
127680.594984221
139720.605027414
138003.800011324
128430.954982612
125184.529994824
130917.55499598
137443.489958476
124475.724971576
127257.135017185
132229.539982502
134332.549985441
122978.330004203
128176.444959683
129293.030002192
127519.260022472
131505.454964979
131458.994978559
129165.395010106
117309.874985902
137520.509981606
128960.860015438
131826.11503864
141163.474963071
144562.350003054
132920.954994328
134181.010018114
131873.489978687
136528.950019993
133363.470023671
126743.355009881
132936.055029901
123372.41502533
123200.684978878
122730.235007759
124690.790031936
126678.7050032
128287.605002579
126881.759978505
141923.389995544
118774.555033496
130924.149950995
142052.350028903
130215.840009167
129970.700019229
125706.565005754
136862.990009055
127248.48497273
141723.560006638
133621.509990924
137257.684967254
134076.009968562
142296.444989067
123770.284994392
118682.270021829
133466.250002905
129724.225018711
133027.490003052
122040.804994392
127588.709996517
138112.764958198
138124.180015276
134116.640023503
138547.145018437
123392.099996928
133893.979993352
134499.69498391
130501.474981238
138881.469998077
131390.174992627
131000.385009292
136396.290002002
124619.685012133
122875.420026604
122749.524980153
124596.035038756
133943.224994201
137278.634989607
133145.229978584
122886.154985535
122953.100004559
135612.72499341
133005.769970847
129912.530030173
122763.550010317
127750.840030903
128740.395000641
143458.654970557
138030.765023371
132482.020019825
135089.879988864
126211.380000182
132819.645013558
136359.505019749
126630.690002125
132526.480015068
140143.924948967
126951.985001819
130151.154995589
125632.284991012
134160.680011943
118836.189998042
122934.614991394
125059.329986915
132964.375041146
142419.029991812
120236.280032564
118824.774991196
127445.285018204
147061.520027009
131878.09500308
130701.41502375
130981.519967384
123732.005015858
127335.360017442
126787.054989867
140236.325018052
136918.630000918
115792.564948115
134567.789980002
124212.195027328
139383.63501133
129000.035014817
130576.079976175
134406.270000306
130564.02500306
126553.77998565
133647.429986362
122538.264970623
142739.969991712
134419.019973288
135999.514984314
137228.430002913
137830.740015111
138620.825021891
125995.210020262
119743.235000421
130229.109991559
136215.890024468
145688.209976132
118199.054999492
138123.775023068
125637.969988833
126872.124988483
139753.459976212
139279.264976405
131952.325007898
136412.620024028
128483.200010891
132394.949990687
133952.27001499
115312.570016464
132229.880000591
125413.860051953
132200.950013163
129632.520002324
139511.075016699
135367.634961615
132068.965017919
125960.710004485
116918.485003791
138214.160035469
130343.749967346
138694.945006255
136740.904987241
125291.855000189
129504.390010402
129281.655059288
136959.984985823
143012.625005238
139837.505012965
126580.124994901
123568.245009329
126043.539991448
124947.750006656
133487.970016277
133321.054967489
132358.510008334
137762.064976785
129294.515033818
129335.999991831
135018.820034939
148617.284988696
130048.270003546
122137.715017739
122210.470013422
128648.129999831
123090.555013928
123897.270004178
129198.910000195
133764.345000743
143074.795014239
126383.570001451
128739.19000689
129146.44500889
126283.079996841
139142.325015853
127499.88000586
143557.564995754
133026.369999772
117947.315013793
132613.419979041
132284.884998643
136693.940000562
126222.13502615
128030.889996075
140243.894987427
136287.245023609
129798.795005889
145013.939985084
148129.960033605
128737.305002403
127407.025013462
129897.479976332
124404.380009432
140534.74499969
131308.894979012
128575.785042273
121183.500051262
128452.075015663
133368.555004526
142298.634982519
126645.415016295
135496.430007056
129807.075016961
140647.449995543
124516.509963892
128923.984982716
128297.319993176
135521.050009829
140060.420022789
135606.770008722
136342.504994245
139041.930002103
131136.044991479
125987.925019066
128394.110001088
129953.380002378
132705.855030049
131478.294992166
134331.344971162
139118.745027413
143011.160024559
126449.179979827
125852.675018011
128076.06497456
133661.460007123
123034.364990563
134713.73997156
141597.804988708
125449.805003707
133173.339984048
126855.220012638
121804.135015438
128161.070004472
138071.270050013
127547.030023253
129026.484980488
126028.599994171
130039.87499609
136106.525026276
139560.704978016
130562.95499187
126742.38996031
123440.650015589
130159.335008
137715.7299728
132575.730024395
115545.924998361
123161.544981956
136861.174964457
132249.955011553
128923.339995215
125183.770015806
128761.715049016
129031.500018401
135432.900010425
131278.594974376
122551.125026896
118759.899997372
127904.625034237
129067.784948889
135386.194981289
136054.284993534
131556.085020125
135361.369960068
130070.19999088
138480.080016053
127120.115037239
143050.209952448
135520.709987576
131589.585003579
127905.569996132
129835.764992221
127372.285017706
141696.280012763
132367.580022727
125082.334985108
137159.809977847
122765.255021141
140794.619995353
133560.375018762
127049.454976283
127127.810011759
132428.11000671
128222.319996785
132267.774990381
138496.665009476
134579.945012536
129728.169987376
131035.689986259
122510.640004153
144602.869977819
139847.339980734
135621.780003767
125249.290021862
134405.104977428
113587.589999982
132093.869978318
137126.309989181
134816.545020695
123410.10997752
128494.749952005
124354.695015934
132267.764998008
136061.375020781
134721.509990398
136650.025016266
133293.330029591
123089.774958909
126162.589982743
126216.210021937
125015.980007588
133268.204954549
134044.264982613
122152.419984798
134923.190006235
125980.775002179
137333.935006367
133969.734985542
136304.424985041
124114.310014204
139176.465019356
130237.040008059
136704.705011909
128608.749998247
126482.71500588
123762.17998856
129120.364995124
136148.599991699
144327.049965204
140368.779973348
136707.925000431
129701.219977271
138738.265014303
128218.869987621
128197.885023211
129321.849967865
124766.390006306
132404.629997588
124628.774982631
135295.15998362
133584.889977726
124380.404990794
130297.224975375
127501.850054901
132801.919969271
140074.230015099
142795.824994076
139268.865008066
143206.795024337
129398.670010746
140785.470013246
134893.764984615
128886.630005679
128046.60496581
131344.119988501
127486.220018278
141684.314970048
126806.624974159
134472.744997214
125218.679993191
115418.52999074
137265.965049975
143287.365024794
135934.890011867
141854.205029442
130827.865008658
127987.089975474
127847.404985587
133743.650000951
126976.544992317
125827.474978532
113649.13500769
120878.449995696
131296.365005238
136961.614997405
134467.454978995
127804.140038336
128860.994984784
123688.685013487
134431.615027029
132407.609982865
127968.360003075
122867.365006194
128725.555046001
127035.174990791
130411.909990001
126506.654997056
125696.284992508
132929.384989417
138615.515020817
137256.445007922
131990.944980753
141346.684979361
128796.594992584
124608.215004019
133671.605019026
129686.804992813
123197.149988741
129625.660024893
124803.444984629
123981.845011669
136372.355000694
125176.324999354
125441.195009126
118188.599973643
117351.829998217
131620.674994505
141289.135014242
130989.865016336
124237.089998725
129382.149969392
133384.98003009
135662.494993184
129886.925041006
130640.724998179
133519.555031948
135685.880024279
134273.469985896
135616.984994865
134209.069993345
135809.029988003
135452.474988054
134142.055000766
126541.27500311
127331.740037542
128560.195008931
132414.159983785
130041.634987216
131512.000023979
143333.875040999
131246.314994574
126871.420019979
127493.414981471
129979.45996349
148092.450015125
133484.475010123
133827.754966468
132337.520015843
129527.680002257
131909.269952002
115904.514992135
131701.104986401
131376.470038186
128286.119985672
122479.279991078
130758.830062692
143097.869994479
126458.905005837
141662.23999291
125620.934989124
134328.219979306
132944.054984091
130108.595002981
137677.530017031
126556.335014323
140280.475022786
127183.015018032
126158.700045244
132571.204990387
134962.675026367
135559.360017258
131132.369964003
122196.910016526
137217.864992222
127652.689986805
138004.530020612
137756.995008823
115316.050020052
125867.599979119
121917.449996188
129423.705024064
133534.505004523
127068.689988747
127732.390026853
128980.240006615
134062.495001971
140954.180002165
129450.490016339
133253.49502983
126918.154988462
137113.240010362
125189.994960272
131972.335019499
136255.430003529
148095.570008304
127552.934959345
136431.004997726
133136.759996625
139287.830008963
135514.264997269
124530.005039577
125997.945018521
137787.115027846
124563.329993148
142059.42497276
121298.505000898
132356.990006504
130996.305034361
135435.550040455
116515.660009377
126378.015012568
131195.484968856
122233.744976749
134304.179964876
132994.624994473
127672.709967825
125446.260021142
124529.835006291
122127.244996137
131129.980008417
130596.374969367
123999.570005852
126287.465017356
128091.679988093
125591.395052936
133402.995020964
136925.144991159
125453.789977827
127683.914988124
139501.664982502
125703.095019151
122623.370003679
130222.205005651
120994.344965411
133263.45000508
132424.145020783
127183.960006569
142487.095004506
129495.035001628
136817.250007261
142475.389971704
133331.915010714
130456.314990644
137878.375031747
135058.345004172
136756.719990758
124729.399984859
129071.010001968
122773.7849799
129610.129984398
122018.149997276
126272.779998195
135116.340000333
144037.385018608
134938.920009787
129874.094976763
132465.645009535
137274.954976261
128382.424970391
144824.660018585
138336.670032359
121449.595007167
136418.489995959
136786.354995081
130657.784997227
133451.919997829
143578.49498288
121373.314983075
126869.18001153
128926.125009288
129790.799965915
140406.125005376
142067.439951815
134857.810050302
126699.984994261
124059.090011849
139763.12498178
126395.105016779
130602.990007829
137791.769984417
145249.380029675
131143.074969446
140370.530001998
120228.314977855
143884.65002441
127992.010022056
132420.834997524
129796.019945573
145948.450020232
139510.880025608
130312.890014206
132634.495015124
115292.620002693
123130.029995664
125283.119993084
140300.765013195
124573.889992223
143023.705017923
136176.285013072
148039.865021861
132416.585022097
140419.754979905
126172.445021179
135870.635009952
119017.390012725
127245.629982375
130619.690002941
129599.904989598
123907.135033011
128997.575011694
126238.600000553
133410.775003225
142602.299992603
129142.035022704
123923.369966349
136162.519974116
127468.109999628
130349.640035125
133600.069990246
121701.839999454
128957.274994939
130787.420027718
130294.724972717
114665.079974289
125679.689994892
136534.025009643
126550.750019899
120779.064997106
128341.180002519
125468.810017717
139826.449988814
122688.554997534
120447.084989832
135699.410027386
138734.514987656
121139.250002352
136167.140010523
135038.584988284
135665.394992447
127973.810012392
140284.630008299
128668.724985392
131650.145012022
128560.409991261
138401.239957843
125509.310010755
135444.095015448
130049.175022029
130133.959961747
141272.655045341
133435.210032023
124911.115007648
133644.98001864
126023.01501054
125421.114973264
135644.789979823
134649.870016919
134619.459979775
137795.455027604
128741.094970343
135228.964992596
132940.799981143
146471.884993393
151711.079985538
121654.685007772
132645.870036209
121020.740035824
132208.650015457
134269.644983703
132222.359992695
125773.515018367
125693.600005233
144311.030016644
134630.91497938
130907.934957828
132003.244997943
140441.13001218
125157.009980698
132673.164997234
137347.980010823
134353.085011587
135057.324998405
131982.815004534
132281.965000072
138692.589973309
125487.929986958
125807.900026957
128614.89999499
133559.100018285
133069.925016837
136182.655011475
135633.890009578
134348.44502038
125507.095008452
135217.054999268
140184.689998131
121269.365020499
133080.015043555
125110.989983589
117298.975040276
149121.784991915
142833.269973118
140366.355024157
135224.435021248
131363.545011224
138500.785012085
124657.175054914
131499.845005058
120101.325012704
141171.354979282
120476.145033665
129336.494988282
128500.540037885
132331.925029692
132980.414972552
131315.580023916
129777.474980694
126776.150007048
139256.464999713
129417.904975534
135991.975020096
140776.684976143
130896.514974894
133117.365033098
135515.445008769
124856.439992307
123644.025007385
125221.645038505
134179.435025451
133355.02499594
124413.775004072
138199.119984352
134412.81501838
144033.539990976
124704.845000774
124959.949976307
131326.579972423
146254.990036284
129865.315001472
131505.870015098
143603.910007955
123548.405017203
136913.409991851
135143.949964752
137422.140014195
132390.090008322
127955.494965577
120618.115012293
143153.03499997
117020.899999764
132791.739999316
128622.614995137
128829.530001501
134403.810002844
125743.399991635
145459.454964653
124536.450009351
131105.75003639
124471.409976452
123424.850035123
140413.174993993
122734.740024364
131634.050002867
119944.849967931
119246.030007615
129183.724989676
124014.700038168
137491.970003073
138182.34998872
129007.479984743
138061.030002149
126918.864971362
136369.390025001
125262.524978945
127234.445006282
124976.739981931
130748.69498098
123827.02497912
128231.059981138
141988.265008686
135800.234988379
129155.409994846
131931.449973042
133380.445029037
135218.540032353
123422.710034754
141707.625037491
131901.700019057
131842.285038268
132879.434950191
127578.804984166
136043.0500536
132752.665003568
130035.839986456
129500.739995653
123301.165014468
116020.460000114
116246.659983282
127916.565007772
120912.944973211
128876.64996109
128718.944981176
130394.189983057
137310.530008747
134241.440022007
131900.745034839
141517.819990847
127326.034989788
140041.664991602
122720.024993024
127997.674946735
130315.099989271
127793.859977022
131391.715036355
126880.560001249
138334.57000686
141703.040025569
126692.459997079
134081.124989724
135086.160005999
140393.699981341
132783.989973394
137399.940004627
129862.314983714
125553.23002066
138308.695043016
136982.284987289
141198.455000027
114652.525000707
119283.795032687
132673.364981526
119074.864980958
125688.079979284
136683.895000379
138132.839989878
132956.88995436
133225.779999106
138719.729986249
121276.959962603
137004.705014073
137044.519976586
121842.44001052
130633.215021808
126652.990007638
123463.470023185
139509.570029204
129086.420020421
133240.744960586
138876.985007736
129731.230010225
136941.225001177
136423.314949219
134847.75004614
126642.875008435
131678.839979223
128155.629964935
120875.120032265
136761.075003971
126553.07002325
124508.280018185
124876.640025553
141134.855000507
135495.15499211
125332.394975015
111932.164989674
135406.455031336
123915.705022923
133303.075036058
124448.290017684
130675.494977616
123093.149959176
128699.505003791
120594.195008795
131907.334989717
135186.144960338
126658.630001162
135867.014993178
124294.315005796
132413.095000007
140968.155010344
127183.384973637
141624.944987183
134790.535002866
136627.920009517
128972.369998115
133549.210017198
132099.134973155
143335.174997233
119109.765012557
129416.284998322
125770.915017254
144403.134975677
129121.414990414
134146.134982888
131039.310002436
139559.23498189
126301.434979706
126735.069981531
136965.940022728
129695.569987061
126937.01999455
132843.390014882
127671.794999226
119112.640013738
129486.525002535
126990.854997058
130103.065006113
118786.614999074
130295.604973536
124534.850034892
136218.47998382
125054.814971954
126079.815014039
114625.940002689
118806.625018304
128535.78500494
127248.799988076
139212.354982741
132381.850004908
123961.069995568
132983.810039832
120486.980003431
133331.26996702
135917.244986076
136059.740004893
141815.595007969
123670.480012632
139257.000032014
133138.585015644
130551.785001916
139361.874992526
131948.079990462
130236.555009705
134009.645006162
130633.974969155
127762.679989418
126816.740008545
131847.224970325
127833.165027
131142.459984438
137707.055006753
125719.580004781
123704.784979821
131809.994997821
131715.380007147
128090.390013806
133710.015028298
123906.735002145
134018.345029555
131989.55002896
128736.929985783
133942.840004395
142184.380027881
128391.11998655
135141.155009235
132223.969988046
127807.485009837
125455.765017256
145170.614972972
141244.24496975
132417.130004925
124979.309974248
135201.215002908
129761.0999767
122174.635015995
132542.274980588
128687.125021928
125910.164986415
124640.74999204
135515.84999215
137277.724982104
129927.84500509
134265.144970238
141032.395010823
119848.309985895
132336.94999812
136619.854963851
130630.85002981
132930.840033834
127068.01500842
127616.575003488
138281.490011809
135470.439976407
118873.895002482
133264.844998818
130024.27000273
118615.069987646
140492.430008563
129398.845002747
135777.889987575
129927.764970929
130816.40999239
128876.339979131
132528.299986076
126313.895007846
146963.600008499
138093.565027443
124430.234999879
128148.934982824
137471.985005738
121540.75498083
124521.614970078
141869.845009498
127027.005018174
135896.789989193
138166.334996857
132370.065010142
127409.719980917
128176.714945809
139748.335002466
127223.799980278
125242.914977988
133048.130001661
129868.829976024
136651.985001164
134060.00502633
125830.919991393
128044.68002134
128511.860002919
137087.960012198
137839.699992487
140880.024999069
136977.124965259
130458.834965686
123917.115008446
128306.520003573
126973.475007626
132924.765015773
137713.630067316
133192.355013379
135019.819996192
137369.149995128
128184.295013845
126516.960002966
133426.970025477
126357.905027075
137209.629974127
138056.299948511
128464.415004795
128229.039990002
122776.22501311
140919.614993662
137099.724988879
131888.325000122
140495.420001493
121177.309965427
125464.590002577
126624.930027039
135332.704997406
131443.964983645
128066.185038444
132768.940013949
134399.854993337
135750.664988755
142433.939982091
124997.444989982
136371.76002917
139758.650006444
131431.939970666
141677.115020931
141294.605022966
136186.535008116
144211.200026759
131766.015013393
130726.379976315
124918.065033409
126020.234998254
123410.244985697
140601.320037372
133867.124965354
131115.995025827
128289.750037701
121175.150004017
140049.354999618
127892.554987402
126005.325035337
131930.255011629
123906.2100347
126728.89500594
135884.669976092
131859.805011171
132329.950008558
127432.95000123
140186.239973242
133661.039993906
135971.230007242
137784.07502025
120361.605023033
130714.375028324
135560.125009631
140175.275028534
126164.570024277
133268.115020929
125976.730030752
132539.909970662
134384.570010388
130301.134977922
135201.394993068
128456.059966274
126589.539994991
134786.109987653
115896.46995907
113978.284968768
119356.670022724
129655.605021472
134264.069994266
138082.180008611
123948.509998727
135222.440002826
129135.054993516
121116.62997877
133324.165014711
131298.520027084
137819.645013959
121301.944983376
129250.714987458
127230.434959589
138199.360008751
119761.425010125
123907.885034936
116049.149998297
129538.774998766
120863.964977886
140746.575023305
136854.044984832
132962.460005318
131425.129999014
135955.609995524
117207.734987661
129200.399978425
134232.034993554
131965.485008521
132752.854988607
125895.039986711
137606.769986921
130719.335020921
133987.860018451
135260.570015367
128535.564996621
136507.875012605
125996.194959474
129888.980003419
138801.384996543
130740.785011498
131012.454979612
130348.555010835
142695.244990754
134147.409967208
132702.799996366
125014.334972742
144038.930027958
141248.174989068
128003.059988346
126508.52997372
140263.890005309
132263.915000231
134606.894994814
118284.915004339
128745.885002649
135598.44498943
144900.66998985
132447.900004962
128134.979983135
136697.70998984
135749.354989455
123106.844991015
128333.759979297
137667.104990468
129399.649982199
135141.789995631
120351.454986535
122324.615002893
135071.040001775
129796.820042225
124399.230040104
120417.129977958
131508.099997891
138267.109971446
134933.774991029
123303.660022445
135289.899995564
129871.094968879
137940.830029882
141178.380009715
133891.209988325
132290.934969376
131474.559998977
128300.415046904
119098.300021444
130597.089981913
125596.370018423
132302.425006768
124393.629968625
123670.279990403
138977.180037699
133962.194992754
132192.575010028
136003.735006286
129716.485009819
137897.550063656
136688.555005926
142474.585007466
120998.82498902
133399.334970461
138087.285020015
137044.089971518
143291.514992329
135020.07998937
145022.699989669
125376.720028636
141699.430004886
138365.850045878
125709.715018339
125421.915008465
137497.870029818
128651.570013954
129992.080020381
125254.919986552
135514.449995487
133308.634964529
132450.505004484
127786.200020435
121385.999966859
131757.954977649
128759.849997229
134015.725006728
138172.390023057
127605.514987123
121128.119998167
125856.270016407
132570.679977853
129285.949985613
122492.080008385
137424.70499791
135147.320003027
127932.47004469
124945.794992282
121151.029948104
127895.555057765
135904.330005386
127960.475012348
132447.319990318
132433.669980195
125773.505007233
133204.185020326
128730.944992579
133008.504966025
126415.970015123
122658.430008933
131330.589981933
126676.279993915
125368.209996105
132375.305007379
133745.869968611
127941.095010243
122666.034945625
133239.145008441
127968.790012756
134162.700000263
125518.414972813
137638.074979146
130174.289997295
133676.43498502
122184.049949637
141680.555022803
131093.035011408
140817.835005376
128199.210010584
132305.509997451
127928.075023045
131527.440018332
136944.370002802
134619.915018683
124377.640005253
137264.020004006
140298.304977419
134548.105023574
131408.890024211
133947.145012133
150515.399964326
131439.775001785
144705.195004651
129605.845007545
138925.610005101
140237.100010554
133097.765007626
133111.579985429
121813.784999184
126939.850017026
134195.335002053
129344.880000193
139547.449966876
132680.93001488
135488.060000167
138329.639980692
133253.204960716
134235.834987166
124009.484983369
134162.0350247
133041.054992153
124170.299997631
126762.575046455
136383.945001392
133378.129985878
140512.769987395
133606.664996986
132508.125012501
137614.175014645
124704.789992527
127943.784990132
125670.219983114
124779.859998456
132564.459988098
134455.10497538
132151.109989546
131340.849981047
139591.810043193
133649.805007595
136955.749970146
127130.244982424
133400.295017437
127616.260003925
134358.525015836
118411.515015687
130006.169988857
131580.595005394
129285.535000622
128539.229964683
139304.14997739
128260.600003403
134978.544980535
132285.029991572
138868.070019139
139574.225010356
124258.350021215
136895.549971713
130253.939981652
135628.305024466
134996.040009695
127462.399985805
131120.379980355
137677.409974253
134393.674973107
112960.145023222
121335.249976385
125226.464988922
120283.384998038
139527.180011806
125365.27998605
134663.760029848
123169.649971883
134003.690012821
129451.695007141
133864.424986138
127572.540014142
135184.884969795
127765.064976982
116735.139980178
134881.600029226
128960.660022364
137848.569981417
138921.610019508
129230.860001366
128764.5350264
130594.590008889
135692.950021253
120600.950003449
134063.230025413
132374.135007067
132381.950010074
135726.135016762
127697.365033744
135056.759974451
133145.645013165
125254.115005027
123675.314951709
123538.535001906
134500.169959646
125533.395004522
121587.62504148
131680.359991345
130534.670001662
122304.625011129
128094.210029142
120299.435003054
132797.90501599
123927.700010489
134196.764980819
129729.354997353
132248.874989973
126076.304961485
130253.234957786
138809.294998592
130071.07001614
123886.395025499
133609.330028786
127825.135017155
116660.860002841
127625.364985836
124838.899988704
135495.064999694
135717.870008745
132813.804981958
129296.354974573
136504.234997954
133989.975009231
131978.045010078
119711.285038887
123859.764968975
119410.194978266
118373.314989898
125964.315004991
131333.209991747
129450.744997567
125664.169984914
125434.084995864
130223.954979148
137638.994971218
127010.380006925
122455.830050095
116984.929985777
135695.525014587
134452.854993771
142465.600057108
142286.759998288
141605.964986966
120262.600012058
148881.580008506
144026.844997464
138090.595017131
133427.565014415
121158.825005265
133278.50499071
128337.045059695
127920.620005916
127710.709975454
135047.110031416
122574.154978558
134038.510016944
126278.085021922
140058.61005416
125806.91500806
129107.185015655
118980.015020309
125144.364974465
127954.004997442
124655.685032933
134074.410006845
125057.910006532
137411.774972961
129000.790004425
128304.265011483
140178.160023068
137573.615024835
135545.794966896
138446.185029649
118415.309997137
141873.15497877
131583.474969239
121740.71500581
136873.955015974
125401.999987795
128877.880003371
129084.355029071
130762.09498882
127892.144989478
138604.435017588
138706.65500942
116644.170025715
132331.745008846
137423.159997044
131555.735019592
132550.654983024
132809.710019687
129552.430017211
134371.209983635
125772.714999376
128298.270012976
126746.594968221
126901.549993759
123227.589987124
129658.765024974
127944.664984813
126210.444965334
133584.36002584
126497.09501673
131400.499998377
126349.680011195
138360.269996476
130094.115000828
126789.875016304
130920.974993825
135369.070012514
133817.52501266
131625.839977603
142606.855000365
125164.174993114
123445.519991803
134399.994985187
140012.045007095
134127.560029693
141489.94998319
134496.35004426
155277.630019556
123076.650031801
145406.175009844
132491.115058362
129250.160000674
136765.704988457
129058.584961788
132003.075015072
123724.310017322
131587.669985777
139013.035045569
129608.504935819
137933.389989974
122707.694992768
131468.129987493
135369.220001287
122832.619997898
126441.954966307
132463.940012653
129824.129997395
124027.159998534
132123.154982895
140491.639971309
131826.120036246
133174.489992025
126612.394984243
136342.654998054
132140.079963448
132272.929977711
135969.109984964
118525.145009455
128036.315026097
124057.105010275
131248.345023725
134092.779998884
129254.704986589
142061.255014521
143778.83001552
126391.120014233
132901.929984586
133173.320035504
137063.299974465
125468.929994707
133712.630014698
127048.219991436
131285.309971957
129862.700022024
135175.079992967
124538.045016685
129116.435052739
126650.934999123
121785.810003806
122627.695021375
122908.014979654
130048.850000894
121805.595002877
131080.170021563
129782.760012416
124405.420002911
133506.065010334
130156.434994239
137090.745002735
116027.094992733
132988.409984406
129132.219989049
127767.525011261
146067.63498482
126565.400001607
139705.980001132
130773.115035947
125052.730020428
127589.285003939
111706.055015404
140575.940030728
133932.500012246
125005.744989641
131432.915021494
128854.710032031
131327.115007799
134300.685009122
131064.245011427
134563.479976091
130357.789985956
134942.799989822
130146.505030919
123567.530024761
135931.730009615
143463.445024811
133954.004998041
133750.699955048
139729.775027905
143543.600022915
129523.275009767
137593.744984199
148525.520031168
120884.150024908
132679.22499531
138112.28999349
143571.640014747
129023.259976234
122487.575006396
125969.279970297
129042.734973459
135139.129977193
122286.515014486
138632.299963852
141344.569990706
130968.215003177
131364.37996646
132960.294976363
120345.905008464
129684.954986667
136963.750004217
124690.899987183
133975.890022161
140273.260015717
134918.385006869
134850.329996861
131124.779970986
124881.74001611
126743.979993074
140796.2000165
131847.015022304
125807.029997591
147646.244953522
128709.525026627
132295.704998883
137175.359995006
138035.899990056
128140.744978529
127133.869988209
142878.919996927
132025.74501585
137693.649991526
122344.485024071
127792.959984516
132591.569972928
129904.040001431
126785.155009908
125899.104984215
131089.330018419
125172.190007387
127577.064997956
121936.425009896
144184.829999325
132097.729989288
122910.824990589
126025.959975525
136768.915012109
134587.015004936
128439.085013116
120340.405001608
128293.800014703
124214.675036098
139770.209997618
142239.285001232
131947.999983876
127536.97499949
126656.025004331
126459.979985304
133744.030017446
130425.2550048
129878.220019219
123878.925000184
131519.434987466
136268.485000469
132057.840026231
136701.22997763
123424.049988611
127000.585036516
128239.285044031
126360.930016109
135229.22494344
127495.110021581
137845.024991711
142297.039998553
138235.995002693
137714.945013702
137167.285005672
140976.679991439
134081.540015368
127356.125013917
134527.975004037
132367.429990323
127788.529975119
127136.349974326
127320.389956959
128245.604999131
140364.385012593
131081.999984159
131971.014993719
138177.63001451
117841.62501022
132839.695007314
131242.91000536
123509.604997246
129606.670003979
123090.360019897
129414.900027684
127487.884980661
134577.28497893
119469.399984415
137015.309991345
125881.809992362
131540.670013696
139012.719993117
135734.38995238
123490.42500873
121402.085006818
124755.774996438
129956.365017245
132086.739986454
138090.0700636
135824.670023555
144263.115013461
119247.890004026
127219.499990561
131175.685013819
126333.044983863
124817.409946702
131752.620003023
126618.249977689
131569.945009642
126881.294990116
123187.595001549
125725.174946599
126788.610001216
128998.090004703
135132.260019849
136297.139982234
125038.179996361
129253.319957514
136676.280046166
146190.450017816
132800.510043146
131283.549985377
142494.900013726
133919.990024257
122936.69996203
131973.870007415
129155.225022998
135380.079966872
137982.48000982
129343.460005239
127879.549997158
132856.595002377
122492.439995187
119478.92498869
130171.8549947
130996.709995674
126577.939990599
136308.819969526
132277.980008689
132756.670014208
131902.05499242
132562.639997605
119815.869992138
134860.799981989
128528.81498375
125906.254986298
126631.525011705
137580.034976875
129920.535004445
126155.960003604
131369.100023107
129808.890002496
125658.09002504
119524.639978879
111031.664982888
141923.489981741
132472.815009028
129048.825007345
128928.074975069
122059.644995514
139550.274996601
122081.120015364
125260.950009693
129905.91499826
131304.249976394
136703.379999739
147554.990019205
137312.940009198
121131.585005087
131788.084997023
130565.07998386
127479.160004498
129018.789996516
128569.294952026
132106.680004445
117700.004984633
126313.150016467
114823.689969867
136929.444940981
124118.39498345
133129.395029334
117469.239994707
137226.909990215
130242.499991448
134151.820011592
133833.249995361
117539.795023437
141596.610004944
140400.154999679
121282.194977666
133408.000001479
129424.169997563
129170.609989317
134449.350033901
130928.365019289
122201.764994225
116977.455018522
135934.165007412
136014.009976917
118535.029992458
134608.299997093
133413.989963768
134349.344969978
130491.77500139
133408.075001027
131606.144989663
126891.419994381
125543.885000606
130904.695010923
127018.050012129
135275.619958116
121857.64997699
117003.824991638
142075.444972877
145217.180040967
123933.625009299
125369.529998949
131626.38003709
131333.854975369
118066.780003047
134557.755004915
127998.760005836
131076.719957865
135846.100012159
127856.580005697
123791.424969155
135928.500017944
126631.609992488
122919.425024556
131778.369993037
143635.029977023
130482.64001462
137755.37997349
137139.079995621
144725.889995496
127622.835035534
130016.20501782
133694.744983774
134359.620014744
138063.960003413
125513.429981862
137749.040007324
124682.119996534
133975.890038093
126499.414983772
137860.55498836
131875.219982612
134363.88999812
131571.594977471
123575.9599757
137228.619992008
131460.549974229
120200.575023394
123896.77001087
123236.425009104
123957.139995107
133342.229948341
149999.595001188
122933.090002373
128269.024989748
128229.559983878
121478.900009853
125607.584985471
141563.299990111
141272.010016244
129651.435023032
121233.909998845
129426.255008298
130005.780025583
125034.104980912
139077.250007344
134373.025018455
138002.159999148
130152.324987509
127416.275017967
130452.509991627
129693.63500043
123791.015004382
111695.065000472
116063.230002718
133997.294980559
116902.045004285
121418.149982271
140575.839955139
129538.610014505
138809.830032092
134410.909994346
132471.33997591
130700.990002069
132649.664997436
138842.154999144
134396.920021332
137362.195025222
127566.074991946
131944.380014944
124752.064998392
121443.085018727
132755.004978606
113777.219994938
135259.455053461
130198.144980121
127879.804983264
126108.300011013
133064.639957358
126170.029982956
137456.554998175
128824.17000507
128241.040007751
126137.775019016
127856.60499436
125950.575006345
122028.064968482
126632.610030097
125956.430005149
115403.380000873
146201.310018237
130643.134965886
133574.505028547
125864.699987612
129734.320007964
120085.250018707
134407.615002933
126626.920004355
122979.605025275
127284.735001367
129678.840039969
133472.174983853
141083.805009934
125609.245022118
129240.71503407
134009.594993699
139170.02003268
119210.669974433
133221.409974076
125644.064979499
126167.099993985
130704.434974368
131648.56499944
128077.170021148
139333.67998766
131018.925026959
128251.655002434
123888.834985141
136372.325014383
124900.764989152
133380.720003969
116741.284975544
133723.619995513
129245.890015461
141656.794988479
133628.280005673
138948.920026073
134092.079979262
125658.264981421
123502.72498492
138672.760003673
122178.650011504
142697.270028272
134472.525004185
119679.564996586
123315.329986998
133022.219980066
136946.600003432
139185.130036465
135877.484966179
132593.660005178
124455.324967167
119492.099976237
138642.71498868
128703.264979922
129729.539973641
133851.675011088
132750.715019798
135177.375020131
134475.379985295
133156.77998363
119794.784988963
131522.525020652
134480.855013172
143756.049976438
140683.815008942
127784.065015701
139847.874973223
128150.515036283
123031.865020967
136683.164971203
138504.144970239
132348.62000354
125783.025010359
123846.460011129
132489.6500037
132669.714995238
132668.615028391
118674.109977752
140774.464994447
129050.389954122
121526.460003352
142571.725002303
127488.560002267
126674.760015687
134240.395025032
138481.479999516
137020.205014878
131579.989991566
128501.475006951
126375.250000661
138147.129984852
135480.935010784
139110.79504379
128802.509996415
123933.059978422
142810.4999727
127675.830015441
134292.594980509
146117.664970363
139664.734996434
143117.750023826
126369.210030539
120288.509983117
134775.799987001
126474.889999045
131416.810025302
120852.634959104
129776.604985396
124988.434981373
130074.290027425
135795.364977698
137056.594992104
113252.819982788
139953.670005284
120497.794969875
126339.950016064
133298.1399866
130332.539965081
124462.28001279
135909.514994091
128075.269994497
140735.184994548
124427.349989972
121817.174992767
138498.285002168
137798.159993331
126866.649975132
125363.14000721
139560.775013102
135180.665010173
125247.445058123
142424.135007354
130580.95001884
135572.77000568
128093.084985039
139308.509974403
141901.584975115
128045.425002306
127780.919966185
136301.550001689
132599.47500185
126048.180012818
136265.089974907
124404.765001873
128101.215018196
123494.049988599
127835.574956629
134640.760015355
135893.83500988
128416.715010231
144584.79497941
126046.289976245
131961.495005681
130902.630007936
127082.120020868
139341.305016875
126968.334995556
146682.05497661
138721.609977264
139958.654981368
147524.794996753
143657.979966998
139229.335006895
126288.459998255
141719.41498288
131482.550024874
121674.140030699
123947.935039884
136436.294996351
136560.73502812
131184.394987274
134272.390022779
123865.669992916
125886.425020535
128436.855003118
132808.854968963
134936.150024346
125408.569992816
137883.485016697
131370.830008347
131281.024970554
138378.6750152
141443.285020707
132855.865012088
131669.664987845
120183.960007819
124429.075032755
133521.694967391
113727.600027684
155856.895009972
129698.974993454
124988.155017861
131439.355004863
131937.454991538
140173.354978825
140651.6650028
128011.580003254
138726.030012159
120074.265007138
130496.584987792
128476.15500568
128261.875017026
123564.459947256
140004.974985004
119482.990015508
125828.684988605
126834.825054221
128682.224975933
132540.985001166
126452.915027669
141367.20500242
142471.224993655
134409.600030585
133349.425020358
135403.500017555
133693.824974306
127472.434950566
130102.619998414
114983.544993794
136448.48501224
129579.814987577
125200.64997722
134376.695002839
131007.570016113
130536.314989743
124857.605012185
126472.979955113
120590.595002469
136158.824979959
125584.80002638
129737.930014081
125853.810009819
130819.255030051
131702.584995742
125004.814989708
125551.590026885
127539.759972226
129886.145042191
124712.390017177
131185.264979362
125948.260015573
128145.614998859
124900.849996977
127694.954985669
129676.365021043
130936.894983205
132797.43000923
134339.015023089
130684.465017082
133338.690005031
136086.795009849
128574.169960567
140833.040018912
128494.679999997
136497.120005243
123791.634981349
127750.195002148
130286.649993116
123006.82003908
130243.355026566
135210.260008244
124416.28998946
131164.470009486
129435.395056888
129453.759971439
130270.519994224
131037.034982008
127889.335011031
123044.265014429
135055.460000985
115224.769985934
131074.839980168
126923.124987166
140769.474974042
126984.550007902
126406.870017795
122528.335002707
134166.810002071
125570.21497486
132469.020001787
134662.919997689
119674.814948748
131557.509976981
143672.464994806
128460.340008989
140901.339984093
139551.015013429
141242.379997511
130819.075000818
146228.625001512
134886.34995613
121695.495012026
124932.859972307
129315.32997784
123558.079987335
134395.320009119
122471.744988493
132080.124996968
134196.81997365
138001.315007535
132685.190003486
127373.019995801
136915.62499454
121355.985014883
130940.415041398
127601.974980363
133218.759976347
133783.429988818
133961.220003783
136064.570063063
134166.91001996
134485.980004474
136595.894961987
118899.34498964
127028.86503661
139211.540001364
128106.415034849
133535.549984541
124667.619970598
129317.114996282
125014.849997046
129398.444981653
127818.124979831
126917.990011172
121550.560010783
134431.86998022
143824.129929883
132968.614979281
148617.634996872
121880.179977862
135146.005066881
122997.454980581
134850.575010675
124487.369988752
138174.870024515
134323.084979716
128123.304986448
120123.835002276
116853.065034136
127414.869968465
134649.865007036
126969.615017194
140643.299973211
131796.180002799
138834.399979553
140201.919998914
123493.539992566
138494.809981121
126214.30499516
136856.199993521
138217.1249745
135956.794972673
122460.045008854
132489.64498617
132058.969992465
126952.214990303
133228.87997444
123525.275031795
143961.26999286
125890.964994685
130264.565015122
127929.045001162
139926.830022461
121936.504973572
130995.259980637
126449.650012813
133045.490021396
132504.185001285
127363.059990523
141539.984956658
137321.015010869
127128.230011079
134530.240014565
132101.295009903
136197.965016275
129418.320034799
124871.825010747
136685.189992225
129082.414990121
127640.755024675
135174.925021579
125650.755014531
128837.214991765
124282.24002373
129068.489987378
124033.800018046
122756.689981382
133198.920032453
127813.925014342
131596.649998297
126167.620019504
139621.370011993
140560.779962936
127339.009985545
127765.099972241
125505.88997812
137286.359963954
138980.234991698
119050.400003256
132215.149995909
138288.270026134
120086.619973602
131522.274994795
131434.155005673
131991.490009093
124607.044989071
124073.665001139
131974.065000825
134372.790001171
133237.465011244
141645.219974999
136344.129996522
141055.170016353
132336.135003473
127809.270022341
131273.279979007
135226.490018156
136328.390012308
145369.520017507
128436.5950049
139677.805019109
138909.29002429
138566.245013931
141920.419960335
126704.90000509
131950.86004453
123130.405005932
133143.940042849
137984.829996753
128942.244981657
123626.575000112
130171.98498737
125936.42501872
127962.199993546
130604.449990782
131192.659993262
125441.570013804
131510.204960964
124592.94499291
126625.535007041
129595.98502856
133163.899984893
134612.014970227
141103.76497736
136448.289987427
130918.44998828
146049.885005219
141392.454994765
127930.80501193
125367.069990603
124958.230007703
135349.124990933
132697.165015894
135523.340005906
141584.47498275
121833.950002317
131183.664996949
139562.20000545
119683.635031173
126752.049959372
131939.944993323
136040.13503821
130298.155026889
133394.169996759
140069.359974478
131576.704965966
124224.024987464
134566.454991943
138341.080009162
124303.419985332
129580.200011935
139290.165008258
121463.25998969
126241.395027793
131851.230011852
131881.625008888
132028.820032706
125610.209964351
130432.059972705
131757.4749851
130596.534978601
123897.754982646
134497.855013072
136399.825000889
133772.479969083
127265.985005835
134975.650007983
145087.885004742
128980.629998386
137217.819995024
119581.840036761
137996.245009749
136884.165028467
136288.144983413
121544.450000846
126367.609995436
124344.745001941
131949.665029532
123542.955037189
133152.484988372
139424.969979268
129213.345000766
138338.754977184
130757.075022752
141575.804996215
135397.240013594
123734.260000649
145823.834988745
125225.779964799
127984.144990659
129791.840030686
130167.999988294
138624.629973401
127257.219990815
134155.829980366
136770.775011623
128486.399984537
136933.98502284
135040.105024961
126068.095047145
119544.499978815
124007.189999597
138924.334994489
135260.775032551
126151.415009414
126352.330000121
126389.665014851
126854.270026741
127667.225007895
137540.300021454
122613.609985922
131308.459984396
125712.875018279
132514.455003058
132108.205043327
131205.335003314
124658.570002623
122428.900011289
121448.155019117
131381.145001587
132133.984993464
126185.189988585
128792.169981154
132550.199982355
126580.595006117
130141.3050048
133661.195006594
118976.975018188
136918.844981949
130581.464974726
136673.039994206
144466.235038754
125550.640014591
126657.299976015
117364.190007151
120735.744991819
121076.200016598
135859.710000037
134536.759993964
123176.980025979
125152.57499954
135352.874991857
128391.054998032
134464.990018274
138522.27497309
126002.360022936
128644.044970709
131183.269947398
136218.410001885
128936.870023284
127812.874962031
133352.280021662
130833.134988781
123629.465009062
140806.879999081
124571.730000676
127429.80001794
127686.954988756
129014.910006373
136625.360002705
127658.299988214
133571.605013705
117395.804966917
138247.924991049
119904.39001498
138488.900023463
141525.954995615
127742.260011655
133667.769993104
123341.454993312
118899.209990168
118397.754999363
135087.854996556
124119.635009703
132908.989990199
141893.79500629
130515.409999417
135191.859991827
142061.800003099
129592.784977499
120467.695025748
137245.48498195
124106.9549845
132501.349982285
131851.409988481
136657.150034238
124463.699965208
131631.904988055
140214.030001937
140256.090026097
134307.965020488
132317.695023405
127692.800051117
130685.360017042
126526.54504134
129320.789964749
135443.58995122
131068.594995887
120541.26499347
120691.559968825
138579.509985448
128616.270028863
125880.475001017
130077.889988228
126913.329997698
143233.155002885
118247.81497776
123085.08000273
137690.620008395
128846.899984883
127174.864972935
125283.985001425
131655.820002294
132917.200000925
125211.675024728
123660.395021404
141990.590007014
128972.719989132
129795.415009458
142605.86498843
123779.730019855
127877.010059899
131300.8999922
134156.029986353
122838.005041712
130803.455008466
118464.379992991
142164.050026681
131479.624979498
125067.394976766
121174.089980458
129538.300026681
132446.234999995
128288.77999332
130372.450025772
141275.979992286
138154.99505654
134833.730002173
142239.890013112
126889.715008064
135453.155029293
134575.210025382
137664.390016654
126204.179998816
117054.480031187
141856.944978321
124672.775014066
123887.07502721
136384.26502021
143827.239936598
126925.090016253
146274.89497447
135372.049987065
134030.525008932
135856.829998925
135937.159968921
134290.639977843
127709.7900073
137175.290010601
128179.634981284
146892.384986565
128204.290025522
134953.645013311
137774.980009773
124781.365026734
138075.969993347
139481.464958502
130283.565011094
139631.704988534
133511.71996658
135961.214968269
128216.039980315
127195.774996667
124701.780017296
130191.704993827
113227.190021073
131496.22498704
128133.334989592
118527.464977235
135424.635001088
134644.155014455
130729.110005933
128706.745047607
136378.410008069
126122.719994442
129501.575042468
130312.080025111
137364.495043695
131819.700001394
147931.559952628
131804.334975274
133230.175003066
136238.95500382
145970.175006994
126815.219999941
129261.735007061
128243.289999766
128547.269994388
115481.940014869
132489.515014413
132917.950015732
132200.295004559
128780.010032858
130722.239994032
125262.295021762
136562.470005407
133273.965006748
127755.099980281
128299.459958122
127364.859998498
128940.650006284
125311.665010309
119235.514979831
131338.375000063
138927.085009732
129555.165013092
132456.9649897
138282.445042875
146085.954993948
133429.550027788
133904.849987127
126726.330049458
125389.980012017
141111.555017904
140339.859993058
121772.63500643
130603.674975254
130709.545018538
121649.915033419
125153.569939426
127509.399979436
134804.464998104
130039.26998616
136800.084997442
123467.244993709
127540.69500097
133008.704978106
127884.730001325
124570.270005136
118907.129995463
132115.504973848
133722.210002231
138121.279988825
127470.400015699
128317.510025176
125041.784970639
133764.474990378
120445.179994446
128638.584986492
122416.614988684
135644.150028766
130231.37498582
126135.629953445
123391.004990571
111653.999998043
139042.414996946
134212.019994703
125068.29497587
127325.394996207
125599.924978204
128767.420006655
128767.230014123
135341.28001491
129196.020007951
134169.845009569
132792.049983741
130760.289991255
127854.974986751
117829.670006729
123187.845033804
120513.390010525
118108.18999659
123069.589987648
131687.624971392
135318.109991005
131032.419963164
139343.924971234
134207.545047684
132183.039966658
135422.02998475
132155.530001974
139914.180004494
126733.959999835
124697.950007421
128211.229989401
142389.535043967
129409.14496753
122771.329973862
138388.690002572
138178.355001126
130102.794988254
126038.124979855
138288.680021467
131921.075013331
124440.929996561
134158.875015139
134776.39500658
140344.565011171
122322.804995031
128352.919990982
123404.094990548
128266.645021874
124733.590008446
123982.834999741
136775.019966059
131142.799980488
128647.330007069
131771.555005343
123588.670024039
132638.319983442
130039.175009545
132751.034971013
123316.330007449
134060.015032081
125327.170002323
132750.125019114
133433.094997467
119284.474991666
123668.180030869
128359.339987003
125366.115037068
127160.824966074
126980.459993539
126682.430009375
124472.44000549
131614.420011592
140501.959959693
120930.115010415
119214.594989822
137192.699971446
127124.474980956
133818.489992986
127663.749980714
131009.660020756
131838.824985678
126739.140011214
132313.565027447
141913.605017388
141210.649993351
127856.845017961
126401.485002294
131552.810033767
129827.184979737
135916.5049686
116469.014981582
138868.18497927
133640.61999662
146936.824976548
139763.175018581
136704.079983218
148408.7549794
141516.865014403
120110.670026189
134359.994997946
140895.489981189
130862.650008987
128880.425016643
128826.905003953
142721.609965977
133498.354995505
129522.250008045
126993.685024494
122450.035016872
135548.845015779
122276.579956531
132224.415019378
120071.175022028
128614.54002063
131961.504958005
126862.464977517
127203.860022347
133723.250007189
127446.925057418
133894.994953978
130185.945000277
129791.879982998
125900.580032012
138331.505028876
132740.779968491
130155.784991348
130903.485003222
138639.309998335
133308.669998248
132566.885033311
136781.305003115
143583.729972051
125606.400007113
129050.044993071
130143.36004178
129714.775032009
132726.479986426
128785.86504101
131578.810029239
123732.309974633
125188.144982159
129516.860006086
127679.024997849
128411.459991326
148706.149998314
135341.954959113
135490.440011744
136377.270015735
131399.590039908
138624.980002256
132758.870004667
128925.554971792
134164.405017301
122805.74000662
128801.4700618
140294.459978328
130920.435065398
139338.634992472
121073.009993618
133927.619986645
134417.954987477
142502.129987197
124825.465036485
121432.155020677
139191.4500058
126182.470022192
131770.650003727
134401.190015564
125756.149995605
128245.904994464
126691.164967588
124525.694988648
133182.889994804
124772.60996751
139110.690021346
129711.24999334
136567.945013613
130575.910020092
130127.224963357
126508.050018286
130281.009996403
123275.52001275
125307.090024589
126575.48499493
140729.539972688
129424.429992999
134084.914982307
130915.329969857
124653.969997421
124167.610006516
121749.660001511
132263.194991048
135004.854970657
120824.319999473
137007.669992178
126600.985011203
132486.944998557
133595.149999524
140711.119970118
127596.939977934
135210.280016207
146975.819978536
141763.740002771
133409.250025399
132753.465014291
139735.944999649
147034.195014634
142722.529990935
130610.510039405
124121.254992247
126858.665020742
133687.440010703
126159.189987121
122743.255009966
132152.800014298
123517.384955114
122433.785011768
130020.544987459
140687.71502098
132481.775027519
117433.580025374
128067.335014931
141480.894983881
129573.209987885
130753.000042487
134210.599997706
124028.484997053
127913.23000115
126915.149956729
140625.940007705
130292.96001661
132121.500013735
130404.250010996
142004.649985
134329.095005609
127082.680005282
132995.914984235
144319.990010109
132713.829962107
134686.755049942
130019.325013328
133399.979996405
122223.070003994
138483.605028221
135327.514946073
132176.42001055
122513.380012506
120481.08001482
144386.955018333
133796.240023178
135872.455008335
124925.189981309
125163.174994851
128978.569963268
149893.660025367
137636.13000196
135797.930013609
127907.074971359
131173.355012674
146057.254987646
130930.339995146
122822.155008827
123170.250009353
134413.019984265
131228.705015778
145167.769998065
128483.200006227
129687.245016759
126841.370032033
131712.240051865
133668.830016509
143789.119953183
147293.274983189
140991.859991086
138925.59497061
115860.899982755
129727.174978741
131996.949981688
124850.820016868
130585.690013015
121977.439997478
121432.335017138
135362.444994679
142861.829990275
140492.950012672
125757.849996256
129367.854978647
143015.520020204
138346.340022685
120045.014978421
130824.290033704
131943.095011362
121244.444964023
142659.150029496
124258.160021033
128779.960013298
144328.980042246
131761.214997548
133157.210031946
129295.664981921
146661.629958965
138714.505002709
133959.454990479
135468.650008948
117870.570015853
122857.495031537
130450.890020324
127850.714996133
139161.909956619
132448.8000015
138223.909995875
133396.819971141
114979.164991159
122529.000015318
129559.025003825
132477.130013297
132283.925017632
131161.334985502
129254.909995298
134289.99498619
130725.820009986
121499.045005418
128843.545015931
126317.299991016
122777.925029073
126852.884999331
134826.275036476
124852.574963767
120943.530007266
137384.39995925
129519.079969058
133110.739960437
136908.050011601
138669.219973651
142626.679984045
121596.19000524
123622.889987631
125335.074991904
139506.610005391
128553.679986303
131896.710002852
128855.830021499
137749.405026985
126563.874993823
132091.88498995
138739.509988347
135621.410032858
135336.24499976
131740.590014746
133110.070041534
125774.590054664
133926.915039631
129493.479990606
125460.770004689
131193.635026564
119626.855000639
120924.880001844
131646.044973693
138377.965033283
132474.515003627
142836.380009803
135601.115012057
125789.675003508
140960.314988868
131800.064984799
131948.224980552
136579.510024842
140108.670009107
135803.95000752
133167.149991541
127805.930029133
131983.964979831
128328.054994143
128319.345002322
128689.924980025
136294.870014297
127245.834945085
146699.474979266
135930.945018867
134956.755013721
129631.944989792
136998.025002394
124492.195028611
135758.569984
141817.670004064
133282.034983738
147050.884992203
131805.394959653
130174.170010532
133644.644947428
131305.755018239
145141.315026649
127036.805015691
127935.314969283
128081.194978651
140259.669980432
124400.694972892
131231.195036956
133717.730023252
129991.550022228
145531.330035856
122676.164970113
132429.130004165
137361.499988222
135862.694959838
147303.70000121
125806.370025373
128621.164980745
127096.900002433
126553.87500117
129313.820019226
129952.664982846
136512.310004444
118516.950009143
132383.275018682
132608.764984682
127004.119942619
127502.909977568
121159.020029759
136218.934930149
136389.395012775
142242.219975852
121966.264994404
127006.185009446
123434.739973536
125059.144972662
147495.635025818
127432.664980123
129967.914956852
141738.775023744
141877.270006861
131691.604996339
140616.814998994
136292.920061333
123329.989990831
127619.234990446
127128.915025263
132728.03999056
118942.129965287
127614.270044665
121736.174994496
131487.169999592
137644.050025402
129227.595008176
128950.76501293
131663.645024346
134402.679974455
129074.785063986
145278.804987442
130929.554999566
129855.680023648
122087.779981109
130770.730000078
137363.159996423
140611.625014944
120282.034974775
136529.164981835
132681.450024046
134046.939994582
130191.535013972
129612.600013431
136733.245018416
130411.85000948
132843.315001112
144218.350003882
135481.174993345
137014.994981286
140709.229970846
131333.495006868
131833.790004844
141631.795013216
128393.099994142
130185.800018689
124783.310002994
131506.24499658
132816.965017539
121335.280015409
122416.065020846
131490.719998697
129827.57001235
132880.160001035
121942.140029943
121482.369997474
133934.855038057
129570.639990195
141180.434998756
134651.710008927
138581.81000127
131212.085003795
129614.970002043
131969.064999909
129659.684983336
126775.224994021
124749.489992186
118533.699998497
127571.360000854
145152.294993438
122840.175020359
118817.645023401
144165.525039131
128981.974968094
131057.164999054
132798.140032812
127721.610034059
118536.805003032
133744.504999434
125946.950021003
128018.894994915
129092.419995188
136182.19996347
134733.575021095
129778.334998047
131155.054990288
137874.489984922
133926.495000202
136762.734978004
131271.70000804
133570.559981464
125275.290006136
125032.629980837
125039.500015959
132659.479998286
138917.739995053
130586.969997946
128060.504983876
121750.375020453
127106.410047829
134728.554975633
124751.085005916
134346.299998843
126995.670008534
126322.844994706
134520.215007376
125425.379989423
130434.460025588
142487.470012724
130894.415013165
127652.89499022
133201.655093379
145836.839984661
142219.835010901
141042.030025217
132881.544959141
136305.590058523
126573.695008065
131846.805006864
127759.035025633
136368.579990077
132981.545017296
136284.504971696
132956.579989215
130454.369977099
130417.209971528
125278.349997787
136721.024999853
132674.365000246
133963.894974767
125519.650011035
119471.444999823
141251.579994134
131369.850007358
126265.634977645
138464.024985724
127473.605011758
128439.925022083
138244.610015103
133795.010021369
140866.360006494
133184.284999943
136302.85501928
128380.77507437
124702.689972955
134642.000013831
122600.135013459
127774.704987342
133898.10004876
134055.344977006
136992.609992789
133100.585009268
136999.624990754
117508.810010234
129527.13500039
134617.954987299
130704.850024483
138014.700019343
135222.475017625
123563.194998973
119983.240029174
125826.870000438
133561.154992223
120376.694990611
129928.755014402
132840.105035026
133307.269993928
128068.700037888
124145.130010913
130861.485008584
128166.845016618
125088.095000527
127889.979970701
128169.255003301
133431.89001497
122617.430010632
123299.250026614
124318.964999702
152232.500013925
135450.319999359
132271.465027731
142034.470002115
125075.370003001
130885.529990673
124704.885019157
139488.89500438
141031.000000592
124583.424984062
134450.070007714
120457.194971755
136848.669969125
128780.195007593
126454.494980249
133185.385015841
134449.109992433
130517.514979586
130213.30500081
142191.820004681
131407.815035524
122029.995000955
135918.474971186
120378.105005412
141329.505002145
137138.614972895
133640.445000633
138717.084979413
131871.499972678
141867.939982469
128856.744955059
135278.964999256
136504.169991429
126527.975004343
145158.734995004
137794.940005445
128092.739984763
131788.875016357
126216.900052555
133904.959995319
130655.59002913
123479.630016739
127408.72999448
140570.365028165
124161.094998695
130108.65999672
128602.184992274
134711.6449897
132809.679986884
127048.119985445
134904.405002846
126531.150026901
134256.130008269
140027.834985505
130400.215027846
123266.420012013
126936.444944212
117917.919972986
144340.029981386
137716.095004249
146941.48001046
134477.659992143
125978.930002227
143549.825016415
117478.625001179
134991.360018635
127438.175020234
128336.814991857
137954.394979486
131122.090025342
133784.855000408
137044.899996736
119163.834997722
140350.370007159
138625.085000825
135408.305019212
111679.160006234
136784.119980277
129125.395019216
134433.80998714
148576.859975499
129225.305003948
125139.634955807
132000.040024723
141243.049963902
131441.560022072
135800.130014589
143923.779975424
125854.604978887
122783.56497442
124601.240005494
131310.604982117
131467.220020746
131606.819985305
134451.019961779
126560.550021802
133192.275012599
130032.984978652
125711.050016267
121873.155015895
127994.775038369
125820.510015109
141464.259967679
120882.185004124
134425.529990029
138319.37002177
138411.739970189
131392.624970229
132661.845002589
130036.485003514
129057.459961684
128828.249982482
119435.685005932
118742.090003086
125384.155023264
131751.044981503
133748.750026939
113791.734994186
125731.244999523
130667.715023783
123807.494997556
134423.985003226
130519.709998148
126281.369998146
138962.140005946
139774.779965606
135618.570010394
117180.990003937
124277.804974267
145076.179995792
123903.650040886
138951.704998622
129088.140016605
132257.510003589
129172.324997548
129378.019992459
131631.135003999
128813.975010793
130303.575009529
128297.035000769
122773.784996905
136847.574981117
126372.279975117
134047.355030891
131726.35002152
126262.22501705
122257.834984745
133787.149993853
130785.244984949
133034.885028131
119980.829946888
141336.204984376
134681.315016227
120332.565016623
123033.834998908
132381.894993432
135310.645005919
128996.195012072
123223.124997207
127702.335022427
136101.925025428
128345.915009909
127997.409970351
137451.505051207
127868.735005739
127491.214970368
143193.195008324
124202.639991226
138005.580000383
150197.320026327
137541.274958609
130296.709975588
117831.795009609
126165.20005334
135507.974994736
130082.309995612
132977.575018764
132241.150011711
134129.454972458
126101.854991489
126829.195048947
136100.620024921
137784.404984931
138426.709980426
129359.155021385
125447.065053613
122139.674971409
140354.645027709
134693.634996838
133057.699985063
130362.560006896
125851.690028668
120132.264993959
131801.199971183
127753.450005787
121607.765005823
123401.079955699
139032.089966623
141518.959994787
132285.235014751
131515.029998362
121164.539981471
125593.384978818
121046.724990891
133045.864989989
148218.605009164
127926.744982895
139348.859988531
118866.784997478
136713.070002289
122503.285027563
127565.754984734
141996.929976382
135201.029964362
134304.119985997
121830.594986995
133517.990036758
135030.904978569
127292.344988956
130453.970002027
120934.105015566
133022.294984561
143784.680008507
122632.204986815
136136.409982655
126259.329995835
123935.485002488
125850.265044451
122970.069964919
144883.205025789
137048.219995128
133745.815038477
129117.555001138
139793.890025072
132727.674986382
120585.459986774
127595.9450115
130673.845015338
143072.650003442
138496.240010462
135692.109988313
127459.384980872
124515.305028462
135748.454989695
136077.870018367
131654.615037037
129352.065017465
136533.124990505
142060.28000528
127542.285009054
120081.294989736
147108.830004699
134018.554980606
129948.060002724
128901.88998491
125427.294996341
134034.379976286
128987.289979383
128680.785024698
132768.560016482
135392.410052588
129164.324970299
120926.514978357
134138.835005123
130704.935007842
127119.12996505
127752.490028736
133990.47001445
134938.7750202
139429.340009113
135655.365010718
128845.34000774
139737.325000503
126327.674996404
127330.375010101
137106.005023049
123616.130022321
130313.96499661
141937.495017232
140303.905002258
134890.975018066
124324.094996981
129255.755025043
129097.185023032
128074.975009878
128921.634969986
136875.390004102
123814.32002756
134109.885023426
132770.584990422
126864.205040786
142306.589976318
132286.99998441
127673.634988957
126010.295010069
123021.019992459
121729.865014298
130196.960024813
139110.404972145
127635.29999012
129816.804984736
132670.660022714
133526.484954779
124210.659982517
140030.210020412
135412.114987356
126872.789973677
135336.050008771
126677.260002602
132562.669975973
139110.729991038
126243.875014551
138633.899988797
125372.114961494
136702.755028625
126081.48000166
121476.205005356
132239.294981515
132568.214995084
140456.890017711
131146.260001014
119675.809984869
124922.805011813
130846.725027089
120609.039984399
132173.914949537
121281.840007017
129148.039981663
117699.079991479
141026.785019225
133042.659989999
124846.544995093
127119.995023288
142580.455003896
136496.430022342
124310.755001536
123376.129992323
127500.309979242
137864.2849896
133100.660032039
126735.914978722
135426.069990286
134541.209961758
126681.325021508
129105.535046248
137784.759998921
145814.520016647
129816.244989126
141824.255025378
129335.309991649
126962.5299889
146876.409967167
122516.279973439
133615.635003669
142430.96000148
125641.655000782
128185.100022069
120667.3750198
128728.470001219
130259.214955245
135848.164972748
127333.334968926
143168.500005818
124950.450005001
137007.139973917
119111.860010488
126400.094993269
141298.289998812
129531.495029548
133362.220014748
131253.545002433
129549.040007184
129718.789988312
135843.404990888
134609.274991593
122274.555021392
133873.760014471
130894.090015284
129631.749989998
118858.600006888
124402.019981427
120807.100018661
117972.304997483
120006.469991073
131599.334993788
131392.9950081
139905.189987748
123330.150012889
113811.584980498
138168.629994078
128051.45499511
134456.304969448
132400.390000445
126234.810004571
130224.58002437
141951.499987844
143139.260021645
129052.149995846
132533.52000886
139649.800000296
132623.154996001
115584.415000893
148400.46501871
125686.670016531
132569.27497216
137962.149991475
135527.495007694
121192.885017798
124180.399983242
135874.139988536
139275.270028828
132491.115010361
118789.005006896
131171.765013657
147854.780013184
133121.93999268
125045.620004703
124556.680018243
131451.65999707
133014.269999765
141584.655018928
130471.390007209
136669.929988705
120233.06495872
129039.0949725
126756.884985792
125360.565020832
141000.049989558
122491.334983542
134608.379978662
130304.849996471
120096.169986764
137801.884983348
136905.399964742
130150.84501046
124129.159958914
142368.730005538
144561.235018169
132985.200014698
135484.990019889
133126.300019807
143425.945016614
113883.350028679
119584.975045635
126969.17501906
122988.205022978
137055.360016039
131359.559999212
121120.379985842
134912.644998755
131507.000002207
127119.39500672
134961.580009944
123803.779988672
130412.434990804
129294.345006337
128823.865029441
128675.370017021
143515.740037998
135084.669997529
123683.494988196
147265.969992247
132582.984968256
139321.95500694
145700.620000602
135241.784970955
129631.874999844
128686.020000739
137881.589959401
134132.814987244
137905.995006949
136452.26500365
133305.049986523
126210.634965281
126595.769990797
121585.275007303
129585.790006679
134070.385005668
129715.675019601
128628.014992818
129516.019973101
132851.97000693
113428.15496458
134739.700003337
130718.030024107
121132.075005897
126287.890000469
124315.94501918
118462.355004523
123179.750019437
119341.945044021
143128.159983622
136611.979989012
142511.850003079
131341.584998466
138280.9799991
121585.994987746
128935.530003362
126197.280006916
120803.419992494
136238.154986479
138859.565037229
121827.004980908
135816.770024225
122620.159995248
123437.50495483
138226.684983151
128446.815031776
123588.6800142
133665.084986343
139811.774994153
138224.890025159
112246.69999133
132198.815013739
133479.209984662
130484.879995166
126778.610018546
142682.005010527
121280.730025006
139793.030014946
127866.069997355
129688.244986434
130743.235037714
135114.484993438
122995.199988561
127817.795016493
122121.209980998
134749.825025323
126710.445025115
125001.915037389
126682.92500963
127648.020017337
134324.125020889
135725.664993239
123658.520011262
142291.820012946
128252.639987261
124911.774968034
125443.02000111
141068.010048326
126535.120006182
127065.73000948
139185.904984365
135467.564994388
128049.020017663
137489.619970481
125367.359993853
132135.940030245
121089.254967325
126317.859996767
130912.505004809
127871.914971068
128178.380002407
146151.275012307
126214.509993815
116196.699977599
134678.560015176
127873.665025369
132456.74999275
138724.91503513
124155.990010445
135550.780000126
128220.435023996
133888.285024459
143772.434984309
122392.810024037
136530.399958344
121831.590013852
139056.189995637
133127.885014887
136404.609995628
131068.129977742
121772.470009564
130166.589995442
129815.065005861
130770.269990539
135224.790013878
142469.459996677
142563.415012733
117543.940015041
127818.524984321
124698.629973973
131199.300010372
137689.6300185
132164.070011044
130824.795007804
134480.270013433
132173.309944217
130611.919992621
131551.479973324
129138.915015475
137704.080006921
122969.329948827
125861.570024558
125713.209992987
134148.930027051
130875.124988386
122203.69500632
127298.469974204
131868.289961449
125909.735014594
133416.509985477
120656.404997757
128709.81499876
121697.410021285
131852.295001287
139899.359983685
134041.744970769
129016.969970184
129798.504992895
126800.969969975
135929.080011113
135231.085006127
142098.440011304
120406.244974561
129747.134999885
132796.32498765
137801.385016881
130996.289973009
121004.644970253
125988.790007424
142953.615003013
134659.214991267
133596.384980903
135974.514989016
132798.1600035
131142.640001277
128261.074987704
133701.289989246
136858.235004415
130479.429960516
130414.419994384
130538.364999977
127703.164958419
137642.490010633
128415.735000285
129045.205007609
133792.674995326
116512.834969732
134092.479980444
127400.264967351
126122.050001011
132747.834979582
145915.664980379
137307.834979209
132554.72500532
140689.699972569
121687.02500188
146138.259991734
131648.12500872
137205.644972542
139585.430005398
122194.829998374
145316.220021752
123383.059996359
128129.130017295
139482.384971648
124362.679977411
137283.645014447
135000.915008489
132601.800000363
126496.284985445
134408.920003209
140593.454998973
125025.874984438
155583.290024947
131520.685013391
135575.104987277
134798.280028689
130539.140021919
132574.825006092
139559.36000168
132615.964987549
135770.749994681
139636.664959071
127939.315049432
137321.220028114
126878.119987397
133802.170048887
131564.499978167
125559.715018136
118705.080052941
125898.669966986
133509.694994602
125548.964995757
120902.454994482
129800.084997583
128223.73506424
130970.954991419
140334.465005773
136713.005032893
142452.110013808
135375.54501249
133933.335000267
137385.170014608
133245.139982542
129890.244965575
140761.605003998
118504.169993756
127320.444986109
132103.209992816
132226.225010959
138590.269999219
124433.195017274
137807.115010825
140962.519958541
134742.080014398
137727.805009473
136514.815017856
123752.674995226
124300.415008858
136790.864961597
132343.77499826
129482.845031294
133126.765007827
133366.689972382
134789.42997329
130004.434979631
120109.395009935
123376.164993782
127436.569978733
137904.655001463
130609.625032372
124290.920010784
134428.509991664
132316.960016362
133091.614996262
123462.049977757
136828.935003067
135860.875023004
128486.315004127
132455.790008822
125777.709987005
130055.029975068
135769.019990182
135447.685014307
133857.334991957
139854.625020505
129013.479994335
121903.15004646
125555.640015461
138992.114997496
138851.005026892
121289.119961779
126037.069979717
146903.295021925
126770.864978561
126917.664985269
135814.79998944
129188.775007374
129465.745022786
135441.180011787
124955.414961103
122642.555013032
130599.2400261
127873.379993358
132448.399986024
132849.829984636
134088.739979149
129232.655007405
121578.510040989
137748.105005085
131370.095003616
129594.309991291
130791.660000765
116728.749979261
124148.484998551
131218.000051191
139940.680000238
131809.769980826
139598.750019244
141751.794993777
152177.049986951
137898.139980103
125667.164996237
124986.484985047
126255.125013438
133172.780000076
124925.784998831
126028.325006995
130246.140005654
121498.059974296
152120.530005027
134317.774980867
136101.504970934
135036.355019905
130879.799975493
134058.070025181
129790.790004713
135112.355003126
134042.959996261
141316.995029803
133291.925019657
136252.055001756
130648.665013828
122900.16001617
131480.089968109
131422.884981543
129063.164984314
139624.814970301
123875.285011663
130221.740007911
131512.974974847
147613.475035968
131297.160056489
124901.9549683
115042.764988992
130895.574989983
132419.904995851
123119.830013678
130106.860040631
130767.609962801
128466.129983873
142371.7599709
125035.210005198
122965.49003093
125818.119985483
130438.185020094
133161.424979275
126895.079993332
126230.719962447
128294.830013255
118558.375007799
132600.815021845
132323.830019141
141960.360021992
130973.379989598
126336.244991422
134773.590016027
137542.940011368
135999.885005324
124703.574951212
121562.16999963
124303.40999837
137870.079969282
129816.585035156
135193.475008429
119511.035008149
136123.8800032
122292.72500868
125291.079996894
123173.270012698
128703.394975222
130452.184986133
128352.499957477
148483.51499398
136619.239979935
136767.759989716
115523.525013668
131738.494992674
134249.300001876
119848.155011054
135305.77000428
133182.425022481
128946.079986718
124743.324999013
125246.229998611
121835.029985621
121887.285016998
137126.680031658
123366.980012919
130191.335024961
134699.48502613
127354.315005081
129976.400023835
135168.524972261
123076.299989444
139924.979995731
126880.314998877
134391.135017324
127451.029974941
145679.945001056
136324.11499315
136055.169989052
124405.084951799
131022.185001432
124714.004998529
134598.249985636
130497.804992311
134415.519973532
131028.059997975
127991.069992397
126329.294998653
137893.069992269
122391.110004198
134503.684999745
145081.29501145
128115.924968273
117775.720026882
133683.115019681
125500.115016689
129283.944988277
127681.494990278
134815.079973479
140678.280008227
135548.670012735
130337.074983824
135327.615037147
130238.994973055
131997.165041745
145014.609979443
121040.649964383
139546.605002856
127055.249995438
135084.124998724
129033.189998862
123152.124988973
133150.364969791
123309.85497009
136664.525005509
128779.355015242
129506.540017311
125204.28499129
127221.964971727
123942.830010012
123369.094984427
139651.334985684
132624.575023998
124267.660038333
122900.209993371
135964.215018983
149011.565015462
128557.160023119
132218.809998835
141165.309972028
133944.315002227
143032.355001996
132638.700028081
125341.78001732
121265.819984195
129033.085003048
133462.899981579
126079.294995708
125496.215023497
124075.564990707
138198.314999946
129244.215013558
127856.294994245
146280.389989592
128400.955012319
140125.925005413
127411.889971911
126017.339969318
129350.490009234
135813.514999942
122583.555006668
138336.034984251
126315.500001578
133846.934975556
144687.984987107
132737.209991468
124111.770024393
130148.490001984
132200.909987253
124606.944998152
125277.110021944
139929.66996991
140255.254975114
122249.404983499
133957.539994698
138401.924990171
130532.105005996
125855.020003171
129748.889998461
140869.304989629
115918.964988123
119994.3199865
142779.089995775
134251.334991766
142616.575003563
124574.514985118
121355.734989371
132944.379994142
132957.745007756
122748.599944024
117528.354974576
135161.304990669
131355.729975929
131219.565011644
132355.024983152
129499.665003498
121715.495008007
141125.039987206
133475.56999761
126279.620011162
128732.785009028
141850.324989759
146900.15000905
130191.305019043
130712.669998009
131663.004989761
140249.349988132
133631.535009079
127105.91500412
125732.810023731
127812.4550133
126118.59001815
129879.534966306
124029.045016506
132281.989954938
134280.000025318
140501.274987643
124780.914987068
147346.329999121
127306.304993169
127176.925000367
127309.114957709
147507.119972705
139585.594991229
120996.029996265
145899.795008961
131829.534994857
118570.534963849
130871.960001472
127557.460036457
143017.124992974
128028.785005625
122793.09502199
140379.465000412
130367.88998866
129597.739973453
128534.04002355
125064.755006127
128579.975001143
133481.165002027
119761.584986768
134576.735015591
136888.605019017
136626.914985035
131645.635047474
131802.090000452
140595.904991431
135228.309991863
120221.555007594
133583.555007865
129880.914985584
127773.954983263
116766.639983807
126964.124966634
136246.514987627
133464.234993617
132568.519994334
126838.419961987
127154.904963218
128353.010001691
133877.764961791
134925.140007152
121897.680036801
130609.429980378
132011.634992948
129571.415016709
138098.380002072
133542.615010944
134354.459982532
140987.905033981
129143.845002418
137740.009997604
138985.964986287
134526.334967827
126697.084966782
131082.08496887
137523.370034206
130984.475018813
124007.390019601
133251.935002054
135757.970003166
129698.469991006
129329.604960527
137070.779990807
147175.110006597
122963.620007661
134426.780011889
130188.829985971
133343.580000589
134390.125005909
129120.944969913
138099.7850046
137617.824999091
121896.475002412
137344.690003978
133718.519983773
124054.094987657
133224.020002781
126425.315014843
136772.620010067
137350.505007501
127728.619995726
124605.154988786
119880.760017212
132143.269983725
135338.65998628
124455.290001685
129110.624995896
144183.419994596
131087.294996945
129659.930023066
126255.955013668
128489.894987445
129263.119981211
130092.714989043
139971.419976147
136981.95499726
131624.324982782
121675.530007333
125677.979982514
132879.690028996
135622.294979522
123473.65498623
120879.85999338
121641.114989373
137149.610003173
127603.515008904
128574.254977852
127658.070002619
124351.225027696
120493.335005608
134009.054980634
127908.025009758
135025.080023779
125422.064975336
125000.109974636
135507.419969538
127253.085035955
132723.080032763
127124.410000734
149978.714988715
138137.065017299
124276.739985301
131613.030010935
134868.865005763
126053.840009382
131641.265002141
124035.76002405
130364.91000345
126982.99497797
136276.230007412
136279.100004571
126186.14498787
135111.179996479
128350.169993195
137563.894971314
134370.15998449
129535.970002006
120657.185013658
133117.569973985
140293.954995157
138331.88507074
139017.440005548
133520.11502311
133017.484987563
122860.805011696
131572.849973662
133223.89500048
125301.129992585
121370.54997554
130116.264998325
130546.93500655
129863.940017902
132006.000012567
134823.439986773
138227.864980405
127085.934966685
133363.905005928
134884.760016144
132014.064977908
135623.839991443
132028.389971187
123123.369982276
123779.864998504
130751.634973386
130604.695035545
112952.39995449
138993.660002276
135351.819989891
123621.645030185
128749.05003771
152712.455009379
130033.989986652
123215.41500958
133627.224996225
126791.219990705
140473.550021404
120700.655007773
133393.300023807
133064.729971338
125567.625002162
123104.675003206
130479.775010769
136194.774999744
132026.964980568
124454.715040646
131191.01000602
126965.474990281
132008.269998779
135190.729977405
138789.374978724
121249.429986104
131092.774971186
129396.305006553
142309.849976831
133208.405039223
123231.390027413
122404.020050787
130249.569985409
135271.805001486
128349.470017191
129056.134965072
129365.440009078
130026.790046275
122995.064988667
129501.720025749
145064.410028684
116669.394987628
135154.994997642
133957.66998765
127169.344965669
136531.139995185
134619.170042309
156175.755053456
134173.60497011
121491.93501207
122575.119963641
118754.07995358
134524.665006562
127877.420000613
123131.355012445
135408.724991387
127347.74998811
133371.179984067
144567.989999935
128196.575000209
114415.724998054
131046.474981199
133701.605024866
123225.909943963
136059.039990576
136532.99999111
135253.834983673
133850.07997368
126229.749992293
132245.370002168
124791.879997045
128628.089988014
127135.66000702
130462.475004046
124451.890038789
126115.909987163
134710.879982925
134898.2450124
126681.980011794
131596.659998596
129389.079997703
131432.589988012
134479.425003286
148249.149992175
125431.835006391
133143.039980713
126651.135034501
131115.655004978
127822.664975738
128958.655022751
139799.654994224
140733.000046572
123305.280036184
135249.390003167
129448.760048725
122136.430007751
125907.225004992
129353.394999585
111555.249983053
132945.994986919
123659.754991461
132892.040015318
132603.455006028
127758.665007042
128107.529990828
119637.499970287
134503.015010436
141519.205011891
135852.435006456
135578.605008557
128526.644997373
133557.835026118
119142.995011669
120943.444999143
135012.400018844
135635.839999865
133737.095024581
129602.150006371
136446.61002837
122971.360019012
134102.710039549
137657.479982164
144686.93999249
135924.430033951
120476.649992168
133630.429944477
126082.499984647
125619.545016629
136244.674994101
132487.780001337
139142.584998003
124838.240034281
129991.545032784
126057.275001934
120003.935010689
127729.204989557
138429.170009186
124772.199986955
121666.009992382
115097.330003363
130679.985012935
128192.244996845
133519.854995936
127569.499991198
132936.784980523
130413.350020065
121847.070039495
133142.944969809
122335.815017661
130235.98001751
126229.599982824
126088.195032875
121046.180010115
134844.659998749
140148.650002796
124110.244986826
126987.389989892
142948.829994579
135752.46998151
133395.069979001
132863.795025321
131532.655028722
135238.024981961
135007.754991866
145656.270000944
130588.230012334
136770.039985376
130926.334974281
121740.814979505
140023.579992708
133697.065000737
118943.479994225
120135.125004397
125008.429976214
119263.980029952
133540.820035237
135944.88999989
126459.595004067
133379.165027416
127984.644982627
143651.49998608
143174.295022328
137176.235002905
124907.135007836
125300.65999743
123323.925022906
137707.130022378
133594.509990005
138962.979999131
131697.894999428
118047.88500147
126760.990004237
125997.5899526
125571.465004484
134519.134983084
124413.215005123
130550.744992199
130755.415020853
130786.260019067
126509.120010198
127670.38999348
125416.960014284
133220.320018028
125935.389979636
128442.83999234
131089.48001268
130900.040019513
137517.980004498
128929.924975499
141191.894994364
130081.334970395
127853.549990546
132145.850007753
135542.79003588
120064.705017961
135257.779997581
139899.159985851
130928.875024406
129579.35996812
130549.430018724
133416.424986635
146228.890022981
123580.135010803
132391.730003417
129309.670013477
127509.459994197
117481.254996536
133169.560001176
144834.72498421
130414.024993138
130306.655005761
122784.850017338
147326.814962267
136272.425012898
125320.02500409
133735.880000746
131206.239984235
129266.955033192
131390.384977387
129028.759986148
130408.560047814
123162.504989418
125639.865028336
138991.000060494
142875.800003481
142214.730009459
120635.959953684
120059.179980977
134929.360004722
137984.30501572
130584.144961126
133500.050005095
130636.420007213
142983.155003252
124714.019982132
126695.8049824
118750.179985771
119238.995018206
134145.505008336
127492.199987898
143489.800009488
127707.700004325
129733.515032124
134720.054993146
125262.725006652
124323.854982877
133262.205009914
154524.495003888
122275.255023492
152860.645012155
134791.275013372
129699.330008855
124557.590008985
125272.419983781
115846.379992573
130755.660021441
132374.965004923
124510.089967959
141919.780001985
134286.120011936
115952.900013188
130297.055021116
136660.71500653
138931.555003216
124117.925003091
130451.084999617
122027.999998758
117345.105005879
135657.619979787
120324.679991792
133150.384986173
125342.095006891
128707.89002201
137057.245020443
128672.339981892
131865.539986597
132161.03499406
128063.755006395
130430.709987446
122872.754986738
124646.03501774
132798.530010491
132483.680008105
139498.919999165
128363.654996432
131593.760011791
138808.089971308
128531.079955114
131420.984988591
126202.784986622
129291.309952229
144979.219982278
129740.084989714
142525.680002182
143418.405009599
125423.449976217
125506.209999004
123153.449989403
121414.249987121
128458.114996191
127614.959990835
129721.120008222
127276.11003503
128150.185026916
135461.305005937
129086.689979362
122978.605014002
135990.079960204
129944.905011316
130383.909974203
121143.78999129
122595.570000323
136138.744956735
130674.940023613
123309.079982862
129971.329967845
131706.804964984
126737.89501201
130780.374992834
132024.605005046
130141.459984992
127721.11501057
124282.639975728
123576.224975121
131219.014973304
124155.94999348
126491.310003442
116149.070020082
145202.950006081
128720.325015997
133614.630007242
140045.790019714
130305.289997221
152281.26499341
122738.869982478
127996.490014427
126137.444991104
133581.054975408
139119.864996562
129889.400014541
134463.125005483
140902.410038887
131930.545023463
132536.519993309
137776.064985574
137749.819995009
137658.654995085
129032.015009248
123184.760027688
131600.704960227
126274.104998845
131601.494978896
124996.53497825
123450.619986124
125692.910020073
141464.415029271
135044.599977654
133126.684993966
137871.575006581
112342.04498342
119482.554987374
126482.375015834
134680.589989804
129414.855012194
127045.434990256
129624.705060304
131716.544978677
134899.820002007
127933.040008141
129728.3150068
117896.689994828
123577.834988774
139965.710022393
136164.294991275
148148.465043229
129877.055000768
136309.664994216
130778.414978442
121333.579970535
117027.570000498
128600.980003785
129037.62501729
