# Supplementary material for: Intergenic, gene terminal, and intragenic CpG islands in the human genome
Source: BMC Genomics. 2010 Jan 19;11:48. doi: 10.1186/1471-2164-11-48 (PMC2817693; doi:10.1186/1471-2164-11-48)
Supplement: Additional file 4 — Monte Carlo Simulations. The archive contains Ruby scripts used to evaluate statistical significance of overlapping of gene segments and CGIs. Results of simulations with different "fixed" elements (see Methods) are also included. [file 1471-2164-11-48-S4.ZIP › result_cpgispag_length/internal_introns.txt.hist]

left	right	value	probability>=
2835130.65499073	2841818.91659062	1	1.0
2841818.91659062	2848507.17819052	0	0.9999
2848507.17819052	2855195.43979041	0	0.9999
2855195.43979041	2861883.70139031	1	0.9999
2861883.70139031	2868571.9629902	0	0.9998
2868571.9629902	2875260.2245901	0	0.9998
2875260.2245901	2881948.48618999	0	0.9998
2881948.48618999	2888636.74778989	0	0.9998
2888636.74778989	2895325.00938978	2	0.9998
2895325.00938978	2902013.27098968	1	0.9996
2902013.27098968	2908701.53258957	0	0.9995
2908701.53258957	2915389.79418947	1	0.9995
2915389.79418947	2922078.05578936	0	0.9994
2922078.05578936	2928766.31738926	1	0.9994
2928766.31738926	2935454.57898915	1	0.9993
2935454.57898915	2942142.84058905	5	0.9992
2942142.84058905	2948831.10218894	4	0.9987
2948831.10218894	2955519.36378884	7	0.9983
2955519.36378884	2962207.62538873	3	0.9976
2962207.62538873	2968895.88698863	12	0.9973
2968895.88698863	2975584.14858852	6	0.9961
2975584.14858852	2982272.41018842	15	0.9955
2982272.41018842	2988960.67178831	12	0.994
2988960.67178831	2995648.93338821	14	0.9928
2995648.93338821	3002337.1949881	28	0.9914
3002337.1949881	3009025.456588	21	0.9886
3009025.456588	3015713.71818789	28	0.9865
3015713.71818789	3022401.97978779	27	0.9837
3022401.97978779	3029090.24138768	32	0.981
3029090.24138768	3035778.50298758	35	0.9778
3035778.50298758	3042466.76458747	52	0.9743
3042466.76458747	3049155.02618737	57	0.9691
3049155.02618737	3055843.28778726	79	0.9634
3055843.28778726	3062531.54938716	75	0.9555
3062531.54938716	3069219.81098705	82	0.948
3069219.81098705	3075908.07258695	92	0.9398
3075908.07258695	3082596.33418684	137	0.9306
3082596.33418684	3089284.59578674	119	0.9169
3089284.59578674	3095972.85738663	125	0.905
3095972.85738663	3102661.11898653	133	0.8925
3102661.11898653	3109349.38058642	149	0.8792
3109349.38058642	3116037.64218632	182	0.8643
3116037.64218632	3122725.90378621	206	0.8461
3122725.90378621	3129414.1653861	187	0.8255
3129414.1653861	3136102.426986	212	0.8068
3136102.426986	3142790.6885859	198	0.7856
3142790.6885859	3149478.95018579	257	0.7658
3149478.95018579	3156167.21178568	244	0.7401
3156167.21178568	3162855.47338558	250	0.7157
3162855.47338558	3169543.73498547	270	0.6907
3169543.73498547	3176231.99658537	289	0.6637
3176231.99658537	3182920.25818526	285	0.6348
3182920.25818526	3189608.51978516	301	0.6063
3189608.51978516	3196296.78138505	315	0.5762
3196296.78138505	3202985.04298495	285	0.5447
3202985.04298495	3209673.30458484	296	0.5162
3209673.30458484	3216361.56618474	304	0.4866
3216361.56618474	3223049.82778463	281	0.4562
3223049.82778463	3229738.08938453	261	0.4281
3229738.08938453	3236426.35098442	321	0.402
3236426.35098442	3243114.61258432	255	0.3699
3243114.61258432	3249802.87418421	257	0.3444
3249802.87418421	3256491.13578411	254	0.3187
3256491.13578411	3263179.397384	248	0.2933
3263179.397384	3269867.6589839	250	0.2685
3269867.6589839	3276555.92058379	236	0.2435
3276555.92058379	3283244.18218369	209	0.2199
3283244.18218369	3289932.44378358	199	0.199
3289932.44378358	3296620.70538348	193	0.1791
3296620.70538348	3303308.96698337	195	0.1598
3303308.96698337	3309997.22858327	163	0.1403
3309997.22858327	3316685.49018316	156	0.124
3316685.49018316	3323373.75178306	133	0.1084
3323373.75178306	3330062.01338295	147	0.0951
3330062.01338295	3336750.27498285	106	0.0804
3336750.27498285	3343438.53658274	98	0.0698
3343438.53658274	3350126.79818264	94	0.06
3350126.79818264	3356815.05978253	65	0.0506
3356815.05978253	3363503.32138243	66	0.0441
3363503.32138243	3370191.58298232	66	0.0375
3370191.58298232	3376879.84458222	41	0.0309
3376879.84458222	3383568.10618211	49	0.0268
3383568.10618211	3390256.36778201	41	0.0219
3390256.36778201	3396944.6293819	34	0.0178
3396944.6293819	3403632.8909818	19	0.0144
3403632.8909818	3410321.15258169	23	0.0125
3410321.15258169	3417009.41418159	18	0.0102
3417009.41418159	3423697.67578148	17	0.0084
3423697.67578148	3430385.93738138	12	0.0067
3430385.93738138	3437074.19898127	9	0.0055
3437074.19898127	3443762.46058117	6	0.0046
3443762.46058117	3450450.72218106	9	0.004
3450450.72218106	3457138.98378095	5	0.0031
3457138.98378095	3463827.24538085	5	0.0026
3463827.24538085	3470515.50698075	6	0.0021
3470515.50698075	3477203.76858064	3	0.0015
3477203.76858064	3483892.03018053	4	0.0012
3483892.03018053	3490580.29178043	3	0.0008
3490580.29178043	3497268.55338032	3	0.0005
3497268.55338032	3503956.81498022	2	0.0002
