# Supplementary material for: Intergenic, gene terminal, and intragenic CpG islands in the human genome
Source: BMC Genomics. 2010 Jan 19;11:48. doi: 10.1186/1471-2164-11-48 (PMC2817693; doi:10.1186/1471-2164-11-48)
Supplement: Additional file 4 — Monte Carlo Simulations. The archive contains Ruby scripts used to evaluate statistical significance of overlapping of gene segments and CGIs. Results of simulations with different "fixed" elements (see Methods) are also included. [file 1471-2164-11-48-S4.ZIP › result_cpgispag_length/internal_introns.txt.lengths]

3093816.4649986
3156112.68998053
3256642.45995556
3190208.5000205
3295077.48998745
3437892.88999593
3147357.36499579
3109169.15504226
3215641.18997204
3231352.51501034
3128513.49998792
3249171.60498355
3090598.64004057
3200440.15996287
3153023.73502565
3129533.08498981
3239302.7800247
3183413.22500234
3153422.87998526
3121156.61997861
3247137.53997676
3187006.69999331
3206323.70999059
3202642.24998166
3377579.84000077
3370988.96006919
3201233.82502048
3285134.13001962
3287929.7749594
3121058.08999113
3193002.37998543
3206842.79001133
2968563.68002942
3339125.72000079
3168395.62998986
3222732.67997926
3307044.62004364
3085855.11502221
3053350.86999376
3129986.76497113
3254594.51499539
3245763.70000774
3242223.53999834
3421994.08996712
3383990.87496738
3135948.64497104
3168772.97499824
3172775.71497234
3204495.45500686
3318047.04000819
3122941.67500617
3143696.77494849
3289842.16000511
3309939.43499797
3149897.9899856
3242905.48499326
3260660.97001761
3260084.35498826
3192820.65997353
3063263.63005713
3185100.72500976
2979005.29501874
3124800.2399733
3275395.72498507
3227952.57999248
3229707.69500704
3138295.6800409
3044834.45498139
3131837.19002881
3172613.11502895
3222635.45501841
3303314.38001784
3236549.7600111
3165330.19999461
3028225.48996969
3330700.64005058
3163311.19997679
3249215.79998962
3176201.86998587
3047550.71499701
3086249.65999595
3075788.18497206
3329352.07500188
3244228.64000322
3153817.17000678
3258422.8499941
3388247.73498634
3480529.05999216
3135878.40000614
3116194.29000712
3106471.44001445
3367559.85499922
3260089.50996552
3119581.83000713
3109605.56498715
3147827.1649466
3175821.14999189
3309001.31502331
3146648.77499481
3275196.15505272
3236892.22000304
3255042.64499385
3206978.96001006
3269197.05500742
3187285.804981
3193571.34995273
3337921.42999869
3232280.29501081
3272766.31498796
3152969.67004174
3225448.83004123
3258808.25996787
3078493.13493131
3250180.99497022
3108073.35498157
3414635.06499744
3179395.25496758
3169563.39500141
3279727.02496547
3117652.62501622
3293907.90500353
3190483.51000245
3252431.29498668
3315626.62498422
3144170.0649844
3080302.90999591
3284591.97498726
3240207.38002909
3198985.65496649
3197180.52001565
3322072.1900074
3264535.05000898
3126112.76003419
3256553.78000733
3099716.68996258
3118046.70998612
3202506.04502016
3187794.17003741
3134427.86499068
3296593.29003704
3317140.93498047
3180661.80999205
3349609.49500318
3268588.0800375
3111658.95501091
3345133.8250041
3126591.69495533
3289903.7550448
3128899.55996858
3323377.98496249
3317828.20003583
3152799.68999695
3064956.93502067
3188996.61003449
3167680.99500067
2999458.564964
3153014.33500063
3085760.30502454
3140591.84497783
3265657.81500437
3168047.67000179
3169016.44497749
3324531.46004907
3166833.54998179
3128818.41501046
3273210.27499874
3305697.75996369
3259289.98501074
3218161.59999464
3168367.90499449
3222403.95001341
3201173.15001685
3229440.82501004
3202206.36996636
3412313.11999126
3210803.68499229
3114521.4699989
3067998.99000487
3209493.42999465
3200406.27001808
3294894.13495548
3109192.80501992
3158626.49998471
3145835.33997557
3063693.42505247
3240754.99501075
3079486.49497569
3242685.94498073
3314649.76993847
3175058.53496942
3220855.74499423
3196441.89500464
3044528.2699928
3224407.66003018
3187087.24000701
3361833.28500583
3147621.10005408
3119781.12498853
3205014.86499316
3266973.93501902
3367237.4999906
3219301.27997553
3254710.95997807
3276510.65498239
3279013.0599785
3173214.31503355
2950416.42996971
3257427.75000033
3235182.6750182
3169790.81501273
3251321.22500475
3248104.96498486
3295404.34999618
3275702.100004
3137086.9549932
3106814.07499063
3170491.00999648
3214362.530011
3091936.2599898
3242280.97498293
3272106.80504824
3342754.69498583
3292003.91001279
3108046.69998243
3163772.8699791
3183378.92501481
3316628.22502413
3119957.78998157
3162014.3499711
3282563.95997594
3337089.42002402
3091964.23004309
3167483.62003945
3205907.02003189
3095813.94999554
3202797.31997378
3146288.99500848
3144553.95997672
3285468.8850438
3208736.78500288
3186018.96998523
3304703.29004268
3152197.41501718
3118712.634978
3302020.1850154
3256725.64499127
3102645.36497241
3257418.5100355
3107023.15996792
3230043.48500446
3257779.13001063
3107777.15999491
3090269.07498671
3081481.71001743
3333889.85999952
3298104.45000581
3172646.49501651
3184970.77502972
3091388.72998559
3266761.19498951
3163366.87503474
3267781.93501497
3348549.75500783
3209707.07500546
3318138.99502162
3098648.01500538
3102511.12997588
3307403.99997578
3075933.1900245
3304793.28498741
3271952.20500093
3148254.33503256
3172512.86503081
3018991.42501628
3280531.66501377
3182824.48503177
3243246.86502296
3319692.14000679
3297625.62502475
3311911.71005013
3292145.85999737
3419567.21499634
3227665.02000256
3195271.37498719
3311275.37501831
3339520.26992645
3060542.92003304
3181235.73000814
3399278.01503104
3225296.42501378
3309127.63998499
3226698.42996065
3333984.44497715
3118888.52499776
3302957.85994874
3325468.7300238
3242888.36499112
3177701.16996265
3357781.97001222
3213008.93002717
3190483.13500358
3159661.78502024
3152220.16002001
3195779.0999892
3288009.55498675
3174593.14001553
3044500.96496768
3138727.70999014
3213726.58499891
3338322.96499174
3296163.31999515
3177126.26497332
3280522.82998554
3315525.29503132
3170202.35001113
3162290.34000246
3342858.12997394
3116643.03499939
3242308.76999873
3023953.72503013
3173172.73498909
3212419.98998375
3259060.23495445
3264659.00999629
3211981.30500308
3239308.16499646
2951680.56494992
3317483.20001893
3281874.04499296
3128399.69498403
3255187.5100043
3285827.06499001
3369704.75501482
3191158.82496936
3324620.45000706
3358451.51501004
3081365.67998935
3404878.02003535
3254706.7350029
3274660.17504017
3198351.30999519
3220612.00997194
3279451.6950061
3141533.05499727
3223277.44499356
3344319.35501267
3148719.70001834
3138164.28496626
3334975.85998842
3040115.03999028
3168018.3650112
3200859.32999624
3063682.32998414
3312601.59504257
3259732.74497722
3069569.76503188
3182711.08999639
3289857.97502249
3396027.50001664
3032922.22502278
3252501.44496872
3221832.48498524
3207105.25503006
3197082.58000753
3161773.42498909
3098569.01998172
3264424.67002249
3089061.95498953
3167873.37500399
3199642.89496298
3130075.60000752
3113820.38997324
3126266.64000724
3004065.26498907
3203973.12502674
3127084.4999844
3330045.42999438
2950383.12505811
3241000.81498517
3190256.85001109
3159308.81499146
3063026.8600089
2979102.65997542
3204156.90997213
3250877.53998963
3174318.01995849
3226820.98500221
3159901.00002726
3104357.69999049
3096004.10998767
3130129.61998323
3041055.38006317
3284143.26497452
3131465.04504097
3346000.60998225
3303980.32998208
3196233.79996534
3139147.51502136
2999815.60497543
3293886.05496287
3126741.73504433
3318612.34501793
3344704.77499762
3254451.76498249
3015254.27001501
3227890.61002662
3246551.23997995
3176881.25999267
3085220.26001715
3268013.22001613
3212815.32000998
3279931.82999225
3223955.54998162
3318822.38498775
3261237.80499625
3294902.43999659
3200059.89002187
3202302.25998721
3305632.46998521
3220052.81999945
3265701.63506564
3425598.1849774
3438288.04002007
3214260.72000073
3161291.07003412
3235146.73000344
3260092.0850258
3448513.30998015
3292980.56496932
3278440.45998085
3175776.0549553
3086522.15495517
3122661.4500506
3165353.16501997
3275284.54502872
3244670.75500684
3138854.46499607
3287655.64999397
3155302.12498656
3343737.11492886
3235105.34498036
3270291.79499373
3157065.75494924
3245639.03999684
3325286.52002006
3298405.31500784
3099375.69003354
3352475.95495876
3260918.03500427
3228810.4250012
3257364.42501648
3204628.70999308
3276180.11999587
3160165.74501011
3230779.85000075
3224595.77001998
3196790.51498014
3132908.74498107
3199645.70501665
3135546.90999639
3177868.29997461
3142354.04996036
3156727.75000282
3309883.15500603
3254339.85497782
3217744.69504395
3063112.80998078
3302785.32499382
3418738.55497462
3322639.62498632
3260245.13000831
3360740.88500959
3274474.5350025
3271851.34497217
3179614.43499623
3161630.2699475
3258016.4499856
3086085.37000275
3234332.19501237
3188497.6999803
3179165.65000408
3150007.7249453
3248764.88496723
3180973.00996611
3173083.74999614
3089815.61501001
3161252.33001397
3271630.70000126
3185667.54499928
3263116.78996614
3217233.01002617
3177506.65004122
3242518.88501211
3298412.60000178
3180654.34997405
3139433.33498805
3180938.19499328
3219515.3250347
3199377.11498906
3170369.07002142
3238908.45000456
3390104.91995129
3328263.05500869
3132542.23002603
3160547.44000937
3289225.28999482
3220669.15000255
3231478.22997021
3115897.76000482
3294745.18000772
3182093.73497466
3240731.49002054
3255751.50001521
3132844.78998965
3358841.23996504
3256688.74001641
3114957.78999529
3317938.45995869
3255374.2050001
3170989.03998554
3205041.83998272
3211145.97003824
3094208.8699959
3204370.90502934
3193278.42998146
3235790.88504729
3171492.90001945
3210673.17498545
3235256.49498918
3168457.83003256
3040928.29003763
3166693.29004339
3195206.62998986
3150907.76501161
3473922.29999959
3043170.52498597
3254037.60999513
3302244.35499034
3214163.99001961
3268158.83502655
3300043.78498468
3116488.05998795
3222276.50500318
3195932.15997543
3212691.37995231
3244230.55005939
3138401.80997594
3134761.69499714
3109952.55497325
3152884.62501741
3286287.40502584
3274876.23499939
3136303.68996998
3162671.52003645
3263774.16998333
2944087.87501779
3087045.72001905
3211520.11501158
3233032.88002754
3188282.6849935
3161040.48999697
3229075.83999449
3182432.64502474
3268601.31500241
3126335.86501052
3217699.20996922
3246631.51999966
3211594.87999455
3210519.94002828
3104340.21001516
3336579.68502586
3254808.02498267
3127413.52500557
3130174.86001622
3272226.06499348
3160232.36002867
3111151.35004399
3351244.68000965
3204291.54497385
3297568.76500205
3292873.26000979
3165866.77001415
3153552.04499949
3241667.02999391
3188423.59499671
3341271.68000213
3279075.96498536
3197369.63500305
3302656.84496323
3222821.62000336
3230879.3099766
3319016.71499348
3111552.81000705
3215659.81000677
3152530.47002481
3110359.68503585
3229418.34497476
3218566.95498848
3318558.58502722
3164184.06502303
3142775.01000927
3272241.935024
3246954.69501286
3269686.02500694
3161552.94999842
3119941.83998198
3180308.94999985
3295499.36000033
3115615.92005183
3148241.35499999
3132565.58495543
3217024.4450346
3231005.43497003
3205559.9499978
3191176.76004098
3259190.79999775
3180119.57496583
3203813.90997557
3367235.15503289
3036657.62998627
3204015.00996775
3221752.17498141
3114403.59501629
3139274.96996728
3196605.03999031
3205191.54499988
3120310.35495377
3275894.85500476
3163088.90500507
3209174.30498055
3225545.72498758
3203487.97499456
3144393.23000224
3170819.06499897
3371913.54500084
3343498.56001736
3194075.22503792
3266846.49004426
3300411.45002129
3128357.85498281
3232007.33002387
3406833.82498888
3069508.34999349
3172489.80502924
3193542.02998766
3321909.90000927
3229749.98502837
3254153.49999002
3161086.97500571
3139932.41499832
3312902.1349958
3318006.02498898
3359153.31998696
3219579.80999046
3054522.00499423
3287914.55496717
3199910.1099801
2985810.69497606
3136013.29002689
3346202.92998371
3234319.16000456
3203021.82000166
3157802.90997984
3031419.21498335
3187359.38005813
3115172.22499698
3271732.38499706
3264391.21998932
3182713.12495686
3045087.36998736
3358194.57497676
3250316.82000379
3192437.45504512
3192737.13502219
3308507.83006326
3106374.68006063
3250772.82501477
3183052.36003221
3235177.41997134
3223288.77999614
3151053.26999497
3230871.03998272
3286149.41998739
3232999.22999251
3108424.49498414
3200683.06498165
3122161.91001908
3309908.37505054
3142504.34003157
3132227.89001165
3212555.25002399
3183931.66501454
3242744.08002102
3257888.1949712
3215623.82000424
3320906.61997775
3208432.47499967
3234518.35499064
3301742.20498349
3110153.31002033
3263878.73501703
3169184.98499833
3266977.6199671
3208299.4949751
3213888.95497498
3336760.07000377
3208770.06000765
3211959.41497474
3299770.53000595
3231199.92999492
3264465.08499932
3168526.68503096
3115071.51496619
3116184.57498969
3329084.8099951
3210853.59001494
3137305.3550108
3301318.69001235
3248455.73999106
3319144.9099771
3181591.76496173
3258224.01999449
3171122.46002897
3151740.41499007
3103782.40996025
3116321.07999289
3090965.06999777
3015344.61500825
2973366.05004088
3177938.21501009
3119279.41500038
3061022.56005693
3110998.63496221
3238132.54996486
3329756.8750334
3168886.47999743
3330327.62502668
3096211.70999795
3343844.38501239
3230680.10997521
2985113.80501009
3041732.03997481
3049769.97999565
3295917.01498031
3222418.11996707
3208103.46999752
3188479.48500493
3156897.32500097
3335804.23498889
3186405.17998228
3174779.96006436
3057412.36500244
3072406.1300052
3271128.3549913
3339273.08998928
3194609.95999307
3140891.58999768
3215772.02002824
3355962.51997445
3242005.07998218
3056969.71004458
3131841.68001406
3135162.10496832
3141830.12501666
3070465.22998488
3127103.77999983
3136294.70999625
3130571.13498358
3195924.38999999
3166110.12500454
3251575.17498442
3216714.93499243
3280024.18503558
3194508.94002242
3139668.59003067
3188093.53998666
3253036.41002458
3134956.69504331
3139914.67498009
3160979.36500089
3219878.40995881
3318917.63501047
3143855.48001355
3377935.69002973
3205188.52999032
3196345.8100207
3192051.90997519
3147926.25502712
3129689.98002066
3087628.14002034
3297233.74503344
3029179.57496454
3319578.18504559
3198416.68997695
3157053.75495585
3188675.07499736
3148166.57997943
3180915.89503985
3279706.58498837
3134063.59499705
3254431.41498717
3285643.31503577
3169234.74500679
3098277.5799736
3272875.79001123
2994204.09994835
3392165.73002695
3230527.42002398
3079055.2
3251647.5350364
3368155.09500766
3444654.64003788
3285638.89497021
3182251.25997261
3209655.79995406
3237872.25503134
3137321.56498927
3360859.2900351
3164595.39495697
3099925.90999731
3183734.52498628
3256466.86999749
3263525.04503014
3329162.2699456
3312088.51998662
3190324.6850468
3337373.60000923
3361565.49001861
3165899.60499953
3240497.65501544
3305440.69503337
3140717.03001674
3327363.62496442
3260855.25495516
3281758.05502834
3197545.23498545
3166284.99000932
3244375.19496109
3203152.32003941
3119600.97996714
3150570.23503723
3266615.63500761
3093136.21493914
3114531.33000819
3175465.39999511
3117205.62499709
3264474.92995558
3192700.64495024
3312708.91997943
3264691.56002381
3325852.45503157
3227387.49998902
3332965.52499029
3246345.71500859
3194474.78000617
2991235.96498728
3184468.70500645
3242098.99001662
3220819.59998148
3206367.61502385
3234714.26001534
3143588.05999595
3165159.13500641
3123444.32498514
3109434.56000785
3295421.34002557
3074170.75499853
3248587.75495265
3156493.56003693
3120069.98498936
3125522.66002598
3058875.77497696
3216217.47497071
3297974.62001946
3146025.79502117
3105254.33498586
3192915.98999666
3377997.72497732
3315197.29998639
3249049.62003943
3238346.68999643
3086518.05496327
3255103.7700243
3366000.35003499
3193015.16498388
3112225.85498724
3327303.26498158
3195638.69001541
3331272.79998385
3172618.17497345
3091024.03500028
3374153.86002551
3184498.01001491
3112637.54503063
3090188.30501681
3235971.66501509
3319260.23501739
3228424.60001052
3177491.75994885
3113165.73501618
3284033.66000687
3200837.67502567
3370954.01996528
3312550.38003254
3357623.51999496
3173483.75498738
3280082.93000147
3188388.51501764
3207339.79503307
3315544.39504007
3050440.31500401
3213585.18000183
3330418.57500316
3184867.3799867
3353315.11499618
3196153.90002366
3319203.50002296
3177006.78998602
3145936.11502551
3273904.71502209
3227985.50997643
3240834.86499406
3236491.06000899
3301668.51498018
3025682.02998634
3257845.10500982
3318524.97001614
3240565.94000312
2968037.35498705
3180698.42997153
3176281.7950054
3196753.57502103
3206671.42502015
3377238.17005004
3196691.57000755
3223386.96998143
3190561.19500473
3204677.81996926
3310798.52501206
3126603.22998874
3114173.74498139
3188509.34998646
3156567.81001131
3264128.81998263
3297069.07999893
3242757.1149811
3193313.07998984
3268859.82999973
3310000.45503521
3285106.7850344
3249028.31998044
3122938.2049977
3235434.1699778
3240957.12503125
3164766.87499711
3218677.49003878
3085199.3049705
3269680.16499158
3076454.96000537
3088894.97001281
3092865.05002158
3236133.7200009
3132541.59997737
3353067.58504874
3097262.0599775
3320958.64001871
3165916.1900177
3119748.65499074
3224473.54499527
3190208.36999357
3258903.81001618
3107826.47996072
3283516.76503386
3099129.60498143
3219379.83001017
3365634.97001484
3174086.37000201
3142295.56499439
3310994.91993394
3142410.79492964
3271774.16500006
3194177.7699629
3294334.92999785
3224729.22001267
3146199.12496922
3152242.05502187
3089151.9149867
3250835.84001621
3163229.17000461
3189795.39993653
3203809.17500245
3238149.69999514
3117986.184988
3304340.64993824
3207476.54502527
3037813.91498094
3239083.18499561
3328228.36502113
3138447.98999252
3219876.33502844
3208898.44493457
3195811.41500954
3255740.00501384
3147823.40001462
3290320.30998338
3025122.53500647
3236618.33498238
3167833.73999365
3197381.07002101
3244450.76501576
3110835.43996501
3273161.45996946
3184070.91498514
3196983.33000974
3361356.75997092
3258686.58493693
3159421.53995907
3253550.88000116
3307616.04496734
3221383.34998924
3256788.96501157
3312838.26499267
3144005.1149817
3187355.71498636
3281524.89502433
3254080.35500702
3313366.02002525
3143449.7900199
3233689.4150181
3127196.18502642
3072923.95001058
3223966.85003051
3345986.01504782
3337241.13997405
3144885.50502283
3296232.84999447
3290166.08502977
3281513.34502576
3226647.4549811
3269852.82000498
3276217.85500105
3164902.78999361
3146557.81999342
3242321.08003189
3045310.58503713
3340368.48504924
3175094.79997197
3321532.8950295
3092886.2700253
3300932.10000535
3261467.8550031
3171944.95000468
3179054.43997093
3301138.75499951
3361621.54998649
3081924.59499858
3250504.6299975
3268384.47499119
3181135.48001385
3187938.57502811
3211874.12499113
3250536.75997953
3306856.26999609
3181704.07004407
3177037.9850025
3082452.77000874
3256029.40001168
3277157.0949981
3089716.55498962
3234535.94002526
3125832.1350046
3229357.92499263
3123499.00003428
3233233.10999165
3122429.00997805
3221702.49000768
3147955.07995797
3254690.57002294
3251122.26995759
3116465.39996371
3163367.29000505
3162603.34000799
3260252.85001004
3273462.74001303
3173701.78500294
3367449.17503032
3177132.75006089
3198407.82495416
3241787.47499182
3287597.09000265
3179362.78498679
3257204.10498405
3149836.59500388
3196218.50499511
3320295.78000904
3360421.22505366
3070183.64997876
3186121.965014
3149177.55999338
3058189.15994276
3116888.09499217
3251271.34000205
3362587.49499934
3090087.32495973
3183883.48502823
3303795.53500069
3243562.24498337
3295875.07004849
3320100.18499779
3200365.75500476
3246555.23500445
3142684.76499478
3133721.76498202
3406305.85498976
3133562.36999314
3119644.96002979
3200137.2999804
3261627.71001901
3288237.03499098
3184590.66002601
3291517.00500545
3150628.87502041
3157761.82998327
3429159.33003152
3236407.83999386
3203655.13000024
3271222.43998278
3217132.24496834
3376497.33501502
3186893.56500175
3117307.71998754
3188996.18001633
3216317.25000136
3051333.17502216
3307955.22504072
3265694.66994974
3215610.69998318
3117965.29495757
3230338.45997166
3391646.23499228
3214642.37500241
3190084.98998951
3078870.77000113
3137794.88001096
3248836.36503316
3081929.3399956
3233032.77501991
3430600.10999704
3222113.68500481
3318907.70999034
3283957.75001371
3285802.48001117
3231866.21497103
3033106.72500813
3102900.67499262
3186807.1899871
3248280.9800136
3237539.06500605
3188988.27997782
3138970.64997548
3097379.46995433
3311708.21498756
2978462.32001324
3059249.82998356
3278574.20496364
3161351.66999884
3280192.01000476
3338427.97996708
3258053.08003844
3271861.87002204
3299960.78502212
3319750.69001257
3235913.93999972
3261932.67499743
3046778.65999978
3116479.93998102
3171015.53501644
3129738.43000961
3173154.15996632
3335090.91001373
3175419.25498317
3051979.39497693
3257749.99501191
3079770.64995414
3143626.19504066
3130971.8300036
3181680.08997434
3250958.4250495
3266737.79504313
3003926.21000598
3231617.44998703
3348291.06496715
3196311.45501991
3042012.64002762
3286071.31998065
3190212.750025
3243841.06998581
3268258.34001312
3320946.20496829
3074720.71497925
3272695.72997249
3412562.1149998
3365277.16000642
3318647.33499682
3082212.59003012
3181741.84500206
3097947.79498708
3144726.39496474
3235642.43001576
3143919.82998583
3175711.44004145
3272850.33503862
2985937.22498564
3234123.36499566
3085659.25999508
3338326.00498719
3224219.01001674
3201552.28996785
3430904.03504261
3115692.80500515
3128268.89998674
3197356.68497956
2936516.46002619
3390820.17999516
3361661.15002978
3136828.11000436
3384335.3799854
3231571.91497676
3194368.37001845
3187854.71000956
3101427.86503929
3294133.14997024
3106285.01999656
3229281.26004257
3291919.37499262
3295050.20000322
3068591.19000442
3312735.27003355
3364677.65997789
2954844.92002523
3314784.41496034
3200653.9350118
3233556.60497318
3092137.17998708
3071619.16001055
3219879.30003007
3281424.09003799
3226269.05999408
3157155.41504903
3088954.35000846
3356495.44497647
3306140.08500732
3300610.60498074
3096125.56004411
3279364.0900616
3142953.35501611
3226600.57498853
3357849.83004607
3242873.53498596
3297690.67002592
3240982.88502843
3126613.14503931
3265171.45501808
3130584.2899992
3164829.94502019
2978947.19999622
3111098.21002287
3187741.82003387
3042084.55000561
3176596.27995869
3225438.08000745
3292684.08002388
3247508.22500642
3259476.79999632
3186467.0149995
3331958.64493797
3239856.39000462
3135293.57501184
3202066.15498967
3111860.43499487
3184612.23999795
3243547.85997289
3150707.32500517
3101439.55501567
3292903.98498003
3174114.16498488
3096205.50999679
3191459.05998007
3188228.09499036
3282640.51499376
3155627.30497996
3189003.6349996
3092422.57000687
3300726.2150059
3218856.84497328
3216368.15500678
3049755.4199866
3324218.26997828
3226012.09997965
3304723.92499283
3258531.35003982
3321634.1249812
3194014.04499596
3256652.70494948
3147886.95497392
3364342.72503258
3192750.62499168
3214702.90499367
3326714.0399895
3259300.6499649
3248196.9450317
3136034.72500449
3156332.11003098
3188462.73500863
3152970.84499771
3299062.00502785
3366416.9049846
3146321.69000475
3119349.86503799
3232644.00499414
3127640.14500453
3177186.70994174
3244707.34002374
3364784.46504358
3152533.61000118
3067171.21002681
3165465.54998798
3210935.88503102
3187245.37497427
3309319.65998622
3339189.7150118
3210100.83497481
3275885.18998332
3146685.20498899
3275629.89503251
3170043.57996734
3215910.81497584
3300276.69996816
3133918.76503621
3100300.79999002
3285733.42501544
3154361.76501389
3295353.10498683
3201822.98999183
3293369.8349885
3287876.23502319
3136461.40999809
3191157.90497088
3252270.26504346
3200198.94006435
3314347.56002455
3317104.00003449
3033131.75499774
3273487.20503301
3102640.7049958
3168762.16997659
3167593.5950361
3077673.12001196
3233042.29998404
3261629.92500409
3146412.27001639
3363455.789981
3201590.15000711
3323899.33002549
3234383.60501875
3086475.21497467
3211766.25501822
3277047.33998662
2933831.22500964
3265123.81000365
3289873.42500874
3146154.63498075
3202767.40001611
3109104.63998377
3311938.82503222
3163593.19498217
3270722.88501279
3142156.80499754
3369365.87498066
3176947.12003451
3297015.31002661
3217195.55500091
3179689.73999332
3140688.48998924
3165299.98001723
3201609.08998233
3067026.28498536
3159487.33501309
3241873.45998734
3148830.78505151
3157140.73001454
3101392.05999163
3204050.15500642
3144164.70999653
3162040.14500112
3087828.75495535
3287058.15001827
3309114.55997199
3220961.6199837
3233973.73498466
3215611.58998784
3095713.5699627
3354139.51497447
3118702.60999679
3226102.96498762
3251426.14999388
3121882.32998439
3209084.93499922
3238835.78498923
3135182.11994919
3061537.82999777
3105599.07002312
3326646.38000739
3243180.02002567
3241321.90996456
3238198.0749707
3231274.3900146
3258084.03003592
3139618.48500588
2979489.87999099
3163378.21501328
3046200.24998741
3303490.22501315
3200112.35996289
3068797.81502666
3311041.1100169
3213429.30997523
3312553.53003016
3188471.64503306
3104618.80999715
3089326.51501392
3232622.98997748
3040355.92003057
3070187.55000168
3141627.50001092
3226230.40997201
3294943.51999284
3008714.40997291
3093820.49001829
3285258.82998295
3159766.2649962
3291828.65500533
3199665.37501171
3247115.7500425
3262436.42499326
3168056.05999731
3237301.07495768
3265780.4750148
3149927.19996113
3128295.86501543
3142178.40997551
3141939.68999341
3312603.30999395
3295656.03001025
3109013.1350297
3329191.38501015
3348050.09499024
3244989.96499788
3078443.46004091
3236289.26501806
3088936.87500076
2981886.68501668
3177553.62497584
3104662.04002341
3094485.04502829
3194153.04001237
3274255.4500041
3166145.19003198
3298333.84495771
3303457.95503106
3278557.15501272
3071850.97997071
3238927.35001974
3277300.29999033
3226542.51499713
3166811.15500185
3263442.91994672
3213567.09001523
3213408.55000645
3306729.57996571
3239954.02996177
3190003.12997703
3292068.06501748
3188586.26005905
3184469.01493076
2968046.72997892
3177502.3450083
3252085.28498811
3286837.30501826
3119292.56502902
3326368.48002728
3182055.12496761
3152532.63998664
3194744.51993831
3326254.0750146
3234379.59496873
3198604.1050234
3233976.32500006
3221968.3449866
3296186.42999999
3216377.51994896
3389553.55500924
3312865.57497273
3166274.129991
2991138.07498102
3382765.67997995
3193923.28000023
3141323.8949975
3102462.58998504
3270077.8950145
3243159.90499645
3251580.80000132
3241951.29001436
3189151.59501076
3179706.72499484
3132582.52498477
3396123.12002255
3166365.37499468
3249355.61002664
3240108.15999546
3285289.68002534
3128433.71502153
3387628.15497825
3315056.44000188
3129025.77500429
3281774.43498631
3049204.48502197
3080056.76498024
3280266.384931
3266748.83495422
3222216.34497597
3105389.73501249
3228045.26998859
3081669.53996041
3143928.94004087
3235945.75493998
3224844.09001908
3166179.11998202
3080973.85001081
3258108.52499819
3179857.16001984
3220636.89998734
3115313.33001783
3062817.01999576
3230769.90998856
3257489.59498456
3138399.98499175
3219298.91502357
3207987.12995551
3094107.58498414
3128933.01500149
3226066.46499404
3292310.07498955
3037448.04001161
3213484.40500863
3272775.29498377
3187422.04495263
3208603.88500154
3205972.68001188
3305614.5550267
3161777.78502412
3168330.56494881
3292438.22999276
3276148.97000598
3125988.70005519
3309605.84998786
3265230.0450134
3137348.76501369
3349746.06003691
3279816.84502099
3295852.53001441
3155696.65999625
3223640.49997491
3173652.20500944
3147888.10496037
3328071.38003398
3241118.36002141
3253640.78001982
3146497.72500919
3247848.78502901
3354305.64502234
3175667.5649568
3153902.09001469
3242660.42999896
3218790.69999896
3300784.68499969
3295033.78001705
3113495.50500316
3115540.25500211
3241430.99000019
3258689.26004907
3272143.63002794
3277877.4599882
3232846.78997008
3328503.63499719
3338687.19999944
3239322.24997981
3169427.10997405
3377719.55002276
3090916.10496068
3154305.23498696
3249151.57000313
3339104.21001119
3200610.93498146
3179809.74000044
3132023.92003761
3227806.38000772
3276261.40497865
3363972.12002191
3294882.49003992
3185763.24499837
3161811.10496921
3331436.28000189
3196002.05498439
3077975.10499193
3247374.50997939
3045841.51001745
3330695.89003924
3320343.38000869
3280018.2249972
3166375.38498012
3121472.10500936
3300022.08501667
3328391.09003429
3052411.48497556
3291607.60502582
3210553.90498047
3184421.62502355
3221939.80496823
3139496.74496757
3233883.41496892
3138282.13000019
3327342.71499661
3272922.23000929
3078580.23000206
3250952.86498637
3192557.13999501
3270009.4800151
3207420.43999288
3163489.06000634
3236213.22505888
3165823.14997307
3209048.22001352
3233935.25000916
3006658.17500085
3140927.9800042
3260483.47504191
3144824.59003337
3227301.23999328
3184118.30495062
3265532.66996111
3205444.56501272
3214898.30503048
3351207.64997374
3087624.81497477
3185453.91496734
3114481.45000743
3196094.31004959
3236955.38501778
3314430.04001897
3480312.63002057
3325882.30996705
3166273.55500915
3051841.07501093
3249489.18002186
3222467.97998035
3289900.82000496
3108026.67001494
3386096.3150267
3268368.29000741
3254990.52997995
3098391.74500329
3292555.01500399
3273063.46504777
3307458.43497372
3246331.18501614
3173307.00003375
3245286.5449944
3081489.79499686
3200735.90502428
3106998.63500715
3199446.56005284
3356352.05498409
3191724.05000964
3214085.44498284
2997024.38500657
3251655.33996107
3195115.1399793
3198700.41498347
3165430.5899979
3167811.53496767
3051106.84997994
3263409.11995756
3254728.08499981
3155731.3899881
3220070.10503093
3170238.07000965
3036924.71500139
3205748.77002097
3107022.03501318
3221059.21496551
3180765.71000352
3142349.47995292
3129827.03499655
3205119.9800264
3312713.57495764
3195148.00999874
3237099.97995044
3146492.75997474
3252104.64499857
3293761.82500868
3003056.61499974
3269351.70001291
3255466.10497168
3091322.63999342
3213131.71999379
3411569.79502577
3250931.21500781
3261401.07000492
3230368.17496754
3202333.47498686
3230204.96505055
3280377.9249837
3117382.81000208
3231715.5350078
3145568.77496326
3252070.49997182
3273920.34502988
3215212.96500945
3061801.69499495
3069522.5399987
3282944.1099786
3417998.74500103
3179267.70495903
3152165.70499506
3215278.30500851
3033082.1749815
3224473.36992408
3105287.98000341
3256356.90501575
3103164.64502701
3173402.67501393
3193627.51998355
3345120.17502671
3313858.64998175
3273440.45498138
3262035.93498805
3161854.38500275
3075927.56505097
3332522.13000228
3079144.28498448
3138330.30998915
3167771.21000585
3293574.62500439
3076769.43498877
3298142.60499348
3265202.34998663
3189399.47998352
3073004.64497129
3131283.10003338
3141983.83999254
3136158.16505432
3318012.03500239
2960235.88001945
3202257.79000644
3239027.9199988
3179807.84002613
3164897.70997145
3173507.94500792
3104622.07000336
3227978.66498478
2965290.94503003
3251362.38499307
3156451.79498871
3212752.21001106
3147761.44999417
3134305.71998914
3293744.54001768
3143945.98998156
3194296.14997854
3213867.364997
3129634.25997578
3434970.34498091
3171214.57997292
3232979.57500321
3097165.27994189
3214572.8650208
3302909.29499253
3192675.11003386
3383133.44500645
3136414.68998535
3235537.84003204
3232562.07501855
3217498.39495084
3185101.05997918
3146021.34494702
3256397.1250451
3157586.99999899
3123450.24000914
3225194.33997511
3134621.70003211
3230188.01500417
3243523.92999761
3066394.65995341
3448696.75998553
3219464.05499051
3307636.28999463
3193053.77496737
3040231.47999669
3175287.22996035
3182067.27997434
3321592.46498353
3192202.10499948
3226515.21002008
3323730.38503903
3173894.46502074
3281157.65998244
3192731.75999395
3246257.260037
3115440.14996293
3386826.76999043
3252351.13996402
3247203.87497142
3304286.20001149
3076726.91999725
3130113.41996991
3294471.96496734
3186841.6449975
3209600.0100086
3204651.2849837
3227269.86999363
3294220.43501388
3235084.23502154
3076224.7499819
3132878.16495845
3216758.63999722
3271500.89500934
3308585.16501148
3048546.62501135
3190677.79001075
3089969.86497563
3253410.02501462
3385712.49499267
3172180.46497547
3190177.53999818
3216922.53998563
3160268.17499286
3306650.35501876
3125606.81999848
3257381.73998603
3191772.11002334
3227979.95999296
3259063.05499925
3290199.1000238
3101736.39997782
3224901.09501169
3078333.16499767
3256308.23502742
3339778.88503542
3375888.83501883
3190247.62498693
3379672.69499233
3339188.29497731
3175657.02000246
3139967.57998193
3196544.72501208
3248349.14497173
3217243.45498235
3466700.61502571
3168768.60498802
3194358.29000669
3206360.40497666
3117209.33001762
3184869.41499916
3222206.78501336
3162869.28501457
3235678.2800236
3095865.76499621
3203447.95998252
3204998.31003254
3267710.60000333
3186549.70498356
2966980.32502226
3010559.65001454
3211434.0099943
3392621.22499306
3248737.15499895
3225126.87997652
3252807.68000397
3166679.95002161
3071787.07997509
3260448.79499297
3163476.63502127
3254515.04999217
3291755.64503656
3338357.27501979
3229394.71497668
3138491.98003742
3352769.29999908
3310483.44504042
3248708.25498759
3149540.59998434
3245157.70997613
3191786.57000949
3337277.60501907
3195129.69001008
3296381.37501602
3268800.08997331
3189655.4700167
3147069.31505929
3194718.33500533
3064679.9200073
3254094.38998481
3290293.3249708
3050184.32503666
3222185.82999964
3143471.83498323
3341367.48998533
3105377.0749678
3119541.39499849
3237207.99996265
3194933.12500961
3140276.77995994
3322226.56500457
3233498.11002527
3143476.70002906
3358237.45493956
3173347.46998759
3223702.51998953
3295492.99501833
3293054.04494893
3222001.80503014
3213023.09499805
3133061.09502148
3329186.10501283
3147160.99997306
3245065.37503446
3214714.92500003
3249560.47001445
3096129.4949957
3280820.01003159
3185548.84999589
3191125.26003115
3163890.52500801
3166558.07996288
3294666.11499071
3265988.66998937
3314977.94498114
3193593.82001073
3301612.50498893
3060280.02502033
3272611.93999964
3195158.20500178
3257761.09501573
3325291.03999115
3196263.5900217
3242110.32502443
3175399.55000042
3230713.84498142
3158868.83001378
3175422.98001168
3128619.76998895
3198483.7749908
3097883.23503069
3205867.36999431
3219262.10498777
3231665.94497787
3126937.05503387
3093726.71001584
3191794.45999801
3133233.81499014
3136729.35502824
3266880.57000022
3027888.36996118
3175468.83497461
3339671.7149935
3109940.06002684
3219473.02000743
3244933.76999668
3082473.80502255
3098642.46500979
3093023.97999905
3173012.3100205
3303798.55995763
3368589.91502286
3236245.35497864
3190330.75498086
3238993.5599794
3317785.43003126
3129540.81997166
3175345.64999225
3059158.22494799
3038349.904984
3233990.15500193
3203143.70998248
3128140.4150036
3300935.45496185
3288290.44500687
3126445.76998259
3218980.56499952
3092763.59000051
3272335.53498046
3077380.92495434
3234741.9450397
3297362.06499807
3298978.794991
3039790.05000651
3124656.87496791
3200911.07001021
3210853.8050057
3302548.50996639
3218067.53002533
3222325.46000649
3268386.06502092
3201240.06996924
3192008.1049851
3128798.02500661
3091698.8149487
3356223.76998058
3248893.98001093
3193432.55003181
3202132.915013
3259246.17000414
3219346.62497115
3239157.96001461
3163205.68496572
3177409.52498741
3282104.00002862
3058124.43000138
3318604.13498093
3235395.8050037
3278067.82997498
3146491.31499079
3152032.0249963
3375023.10500649
3120152.10501106
3327430.02997807
3148894.15000062
3131649.25501755
3191693.40496605
3139895.66000729
3055127.3400066
3102624.87500657
3146274.46998838
3311964.37501813
3132243.07002323
3233760.06497313
3043633.67001915
3075788.99998934
3135865.41997686
3362687.39995873
3224852.95001
3022432.47000225
3072366.83499369
3200559.45995991
3087495.87499555
3312142.60497767
3328029.47504598
3068201.70498727
3066627.17498861
3098686.40995318
3280724.96499777
3131120.7300023
3206177.26999003
3143417.30500495
3111961.85998674
3158502.06495592
3134118.13999497
3248326.34499227
3225426.0799914
3182843.21499544
3248360.31002009
3246092.77998129
3209658.40999825
3152561.68497497
3198512.04997935
3286203.28999725
3172323.875017
3033571.56999935
3303765.92497976
3156529.50000016
3110929.57505281
3253005.47502442
3244759.97501635
3244977.5150287
3196335.63000364
3201235.87499106
3072149.00500316
3288837.73002051
3339989.5650144
3186902.64495224
3342685.6299896
3328743.55499585
3311163.68505087
3355962.17002171
3160239.43499026
3232129.6150055
3088928.11497158
3219592.17999655
3256503.22500192
3205550.61499513
3285584.19498064
3238096.08501397
3238780.56497692
3293535.96004147
3267924.76497659
3249569.82000369
3177597.97500552
3128165.0400152
3195932.37001285
3313656.8599784
3178826.59998
3350288.23500246
3292193.40500617
3361077.53501743
3225201.37497875
3249694.86001806
3186072.60503184
3198061.85998767
3132196.99000156
3248279.56497483
3076132.39999545
3373191.94000947
3300322.66005944
3429736.80499939
3303586.83501625
3267137.93002061
3193438.92000876
3204396.44500569
3182832.17998584
3316684.92503699
3289286.39500276
3194449.07495581
3246522.4300211
3226859.54999249
3346607.0749662
3196977.27000099
3122758.83000495
3284159.69998999
3287560.15500977
3437303.5599685
3209325.59502101
3233227.42997291
3180705.7849297
3002144.14498307
3166559.659977
3338480.56501614
3065524.59499602
3222963.22002956
3162906.64499831
3282042.55996985
3186822.49497665
3305180.32495435
3304055.74500743
3222422.43497805
3188743.02502184
3231853.65497785
3217036.80999125
3133055.36498925
3160371.04002713
3197513.86002817
3214698.53502535
3184521.87499979
3388058.13000914
3147418.91501429
3336813.8050218
3281662.3350027
3128259.08999798
3160651.06999315
3207735.46501659
3089726.84500294
3341893.80998138
3169337.06999611
3073731.10498328
3163155.93499994
3171245.80493578
3215875.10003063
3235321.22500149
3388862.14000037
3139105.73002005
3249260.59496374
3263756.85503144
3280292.25499236
3219487.47500336
3298735.57498182
3241549.04499045
3155939.12000087
3370787.61501559
3261514.79999316
3178516.00501444
3153571.68997472
3147927.8800112
3205881.26500913
3192232.83002374
3325351.97000904
3198801.89501128
3189793.48495756
3403052.08499477
3191903.95995518
3304741.91999389
3229575.27499189
3098918.6949617
3432234.88500993
3203910.8399769
3242296.44501917
3285920.38998217
3185997.09997475
3089654.18996364
3233732.8150538
3144417.86999586
3216679.9050162
3291924.17999123
3245157.47504248
3180742.31998229
3135731.67494579
3269551.25500662
3154289.99498656
3175320.2550228
3232358.37999844
3304720.6300486
3090783.31995398
3225768.39497065
3375244.67002399
3247627.1000349
3129404.89498188
3186646.3900339
3192466.69503605
3284675.94503083
3200120.87999546
3314340.65501945
3203616.28994447
3327984.32996454
3245179.87497475
3303392.54496029
3301128.1500227
3234396.80501681
3180436.54996949
3356734.26498639
3148444.10000882
3171518.9649788
3266103.94998661
3076859.95998446
3080131.11995244
3288091.90498292
3281063.40999221
3258451.10500729
3179470.16499227
3186207.14998108
3265640.05500649
3111558.59995227
3318357.59999553
3294118.82999932
3164942.91007175
3149290.11501257
3152160.82497682
3214672.64005105
3168791.43998882
3263878.08999112
3199460.01501822
3137227.06004883
3334115.24496442
3087938.66998073
3213215.56500506
3162069.12001463
3232224.35501151
3211392.78502072
3349344.02497784
3271368.81995973
3185356.49999299
3226033.77998837
3198531.24499582
3335335.95996075
3050535.47500197
3115413.13500489
3186295.51501744
3121900.08498308
3339978.12000507
3126401.2150256
3239166.95502607
3199698.27497768
3293458.8299716
3319036.53499857
3179557.0399916
3238961.44498032
3229236.56501325
3243909.82498836
3148580.50500499
3146175.10001445
3304057.3400066
3195220.71997843
3313034.68000546
3255513.83499352
3154384.795017
3275661.3450139
3222489.50501728
3090743.11001721
3327390.55001342
3092852.81002346
3043514.70007134
3204724.53503744
3160717.91500641
3302556.18500304
3259160.85002837
3353441.84002415
3250705.89500981
3075454.70998717
3264453.52500866
3170304.41500985
3272767.04002142
3162013.91499877
3340289.05997923
3357020.78999462
3184488.35999231
3447777.72501006
3180862.8800077
3121374.84997372
3271667.21997841
3154687.2749976
3335014.39005479
3304120.38501309
3164735.70499954
3227336.78997492
3287510.93002676
3071950.90997979
3177573.65496565
3220412.02498571
3239561.27503437
3234575.39499459
3189167.69000791
3093883.05502083
3395361.06502352
3077176.18001428
3216504.09503493
3199048.70000767
3175853.16000431
3365766.50495565
3279670.76002853
3215047.07500446
3178516.92996688
3177601.24498831
3313412.7249914
2928309.60001216
3248023.28003213
3330598.83500757
3235218.31500655
3182711.49997074
3116450.3599784
3157411.34999898
3280135.05499293
3114184.9299894
3217480.59000679
3273255.59502986
3299667.80002552
3204910.17003038
3269796.92999682
3136565.39000028
3079612.65002121
3106740.61500231
3231538.21002511
3244275.50498356
3167815.12500465
3133196.46498749
3097704.43502266
3147095.91999575
3079870.42000374
3094619.90502893
3231507.16998511
3044753.95999141
3354662.12999804
3268834.32998326
3117336.99001227
3245865.66502837
3299651.95998978
3254967.91006118
3087596.21999277
3276123.83999875
3290779.17498729
3254010.81000477
3206732.4049992
3295659.47501774
3208713.35502589
3158453.52002899
3336447.55501812
3329498.73502397
3176370.08500452
3393516.13999835
3207501.8249466
3128118.75999356
3092988.82001433
3050772.77998961
3038024.78499991
3233210.39500421
3360206.24497887
3230215.54496264
3179133.41998111
3102285.8249806
3142199.04996211
3190358.82498934
3174031.73999776
3149335.42997763
3232218.41999833
3249519.57499911
3418453.54501564
3327558.82494198
3075662.32499115
3253263.01997981
3107353.58497777
3144748.18499938
3293845.36499064
3234087.1099591
3281577.72999561
3228263.39999986
3082157.07000631
3239848.03999192
3269676.18497647
3253308.10000892
3115173.89498223
3103117.86001072
3184768.64497242
3243242.1100084
3045329.42997779
3282434.8249759
3288653.870004
3155926.76001566
3021293.64499579
3457684.76502142
3076464.20498434
3254792.19498428
3219512.36998426
3192637.35497373
3082780.00998235
3395733.94000112
3170222.83500756
3264243.43497412
3226007.17501674
3286168.3550399
3159255.93500982
3293852.9000027
3323451.11004272
3181484.52505032
3049432.96000781
3277096.55997919
3312141.76000809
3218827.10000273
3074665.17500119
3037589.83997122
3157873.58502781
3046704.06501404
3221482.59995682
3165802.08500801
3206058.58995255
3133595.43498624
3150577.0900545
3196963.68497272
3169027.53498999
3084718.09000018
3187763.07504043
3252068.00496253
3210856.37505144
3083252.18495357
3084223.08501053
3168844.92996838
3080512.72997436
3336244.28502548
3055586.82000114
3156330.15996625
3270305.01501489
3175832.42999818
3301544.6400416
3101825.68503506
3092413.93997856
3181152.96002401
3205489.97996009
3118664.20498661
3303705.57001679
3243972.85998433
3181073.90999801
3285860.28996205
3185023.84502747
3293352.51994245
3100749.02998881
3426156.4599612
3212962.98999363
3146748.55499626
3248993.36000825
3193757.34500148
3174894.72500262
3145096.67995209
3212252.16001862
3113424.33503098
3442947.47501426
3189495.61496473
3259995.17496253
3240633.45500177
3214937.37002506
3190787.66004748
3339391.20502165
3207077.2149905
3184685.2650032
3323112.71497458
3160610.52499914
3151214.47494547
3216097.06001373
3265270.81999589
3333918.39000893
3157197.03000689
3208647.66001308
3123295.65003664
3221228.92002001
3188077.87001778
3109646.58500153
3112754.92501709
3303975.54501155
3106836.05998353
3300114.62998294
3228172.51500332
3061081.97500654
3085009.91998264
3104216.91504409
3113367.72503226
3343206.59500747
3322185.19496682
3138735.58495362
3328683.44996775
3172408.66499519
3157870.08496527
3007701.62999874
3233302.13999103
3168185.98000995
3268927.97001643
3256225.02500838
3234991.33501486
3168579.15499057
3215383.47000649
3183881.37000792
3485608.13998924
3367641.39997669
3078729.38000479
3388259.82999284
3157650.22001329
3213702.57498249
3216776.5650216
3155782.2849981
3310163.40998865
3244956.72496961
3154126.41504148
3280938.1899958
3239640.36005023
3329179.14003245
3221371.88507112
3082446.20003639
3163218.0999781
3200130.89001031
3207013.11497695
3143034.53999116
3259715.34498947
3131171.88997223
3205131.97494478
3211576.72995278
3259897.47500843
3218526.51501276
3206459.72999942
3322913.914977
3162370.07501126
3188377.19499855
3347686.76004728
3287002.4799899
3164653.70499403
3005083.68001356
3120540.69004672
3224520.18997176
3253686.12998314
3245606.11002242
3261811.91496775
3186088.46000169
3240437.34500475
3426337.75500578
3142725.73001471
3325277.90995261
3206493.90997189
3069468.86001155
3259584.39498464
3312034.43998011
3225109.19000291
3112661.53497542
3170602.6600052
3185891.91997798
3368159.63999565
3240757.35503942
3286541.97502263
3166123.69002105
3086033.92003342
3243406.54998141
3174650.7050077
3248411.01004553
2970220.80498137
3109147.22502745
3041278.70000119
3123466.48998961
3338761.89504582
3328684.49498279
3216298.1099903
3187353.69001266
3169724.61001055
3159385.63496553
2974020.66497867
3172776.36504715
3235265.71999091
3234647.18497813
3380151.81997525
3165596.19502026
3321568.24501733
3264601.18502948
3111887.21000134
3323815.50501068
3199612.65500576
3192155.96497977
3130500.14001113
3160188.71498567
3208710.41503844
3137271.45997175
3178741.0999625
3365121.41995017
2995441.09502265
3310166.24499586
3162197.01998269
3284704.12498448
3144702.15500985
3348707.58495856
3069364.47500167
3196209.11499462
3195675.65002629
3326367.80997307
3054605.66498007
3316785.99997652
3098551.18998339
2982376.82000431
3282881.69497546
3210681.5250031
3366243.37496627
3277004.57496769
3078714.26496666
3172873.35997448
3249543.374966
3219522.2150032
3391083.86501227
3222172.61997991
3295246.2299988
3010414.89499596
3116410.5249885
3262620.8849931
3232536.7350112
3206300.51496656
3287922.04993667
3151311.35001413
3251088.3049909
3234240.39002829
3182300.15996199
3284022.44001143
3149932.18997023
3345694.00001852
3224718.06997086
3079851.38503114
3292094.62996865
3214090.61001965
3155738.72500254
3314476.70001882
3172445.79499557
3117688.85497457
3138276.85504179
3367654.31999222
3195969.92999324
3109800.27999343
3117961.73499232
3307999.07999732
3102042.41499667
3298876.12991582
3079546.94503082
3216404.47500148
3244650.29003069
3327191.66497761
3132027.32502034
3227935.76996011
3105226.14501877
3172878.67999887
3128431.17999455
3099381.70503302
3156178.28999074
3132047.28999326
3248733.48998201
3193669.73999866
3185057.56997899
3084387.69500788
3285009.21002002
3289735.55495136
3147700.85499607
3152322.89001652
3260032.93993114
3033842.93000369
3127911.41500873
3305585.17497501
3301937.53001248
3250452.34498016
3298718.39502088
2981835.40997637
3263008.85497782
3116781.47501617
3295749.88499691
3132175.20998962
3303546.27999712
3165076.62002304
3212384.68000172
3199040.68500155
3120408.37996216
3262938.76499513
3221143.97499715
3061524.98999564
3189547.72504377
3125041.58501966
3285071.71498163
3382236.27998771
3326378.63004395
3224900.28501702
3398384.75504759
3172518.75003792
3047688.16999256
3288412.89999424
3187511.4000004
3178663.27000294
3318642.00995782
3203762.16000955
3290067.99501533
3027790.74501434
3150044.31500651
3170528.01499107
3284127.47499656
3235508.40502271
3180325.00000692
3378596.95999822
3185634.47504185
3346613.12998826
3262405.68497413
3122663.39999385
3258661.38504656
3051695.07503301
3360742.53000214
3347620.61002213
3248297.47501532
3121450.01502752
3311014.90496577
3121442.54001046
3208662.64502211
3084291.66999238
3160487.69497796
3234616.11498289
3325673.87499657
3080530.57997214
3228301.55501377
3207628.85000239
3274039.77003091
3388655.58996354
3348006.82002929
3201576.52000836
3126356.49997397
3165831.45001176
3311727.16000356
3119822.23001865
3134169.76000186
3184507.32998636
3303471.78002626
3291272.93998173
3180729.07499026
3221274.31507122
3413034.19001594
3026854.22502226
3141110.64003348
3264022.9349836
3281100.39001041
3254345.81499373
3084907.59502386
3249050.01001931
3283854.4050285
2999964.93997693
3374489.45503701
3261295.46997978
3223062.83499574
3185997.63999496
3387774.7500157
3112579.53999749
3110501.63001204
3275661.59002325
3296342.68498416
3176414.29497281
3382756.26498275
3198229.05999996
3025769.90992407
3211637.41996907
3270713.81500914
3387995.95498833
3315373.43494708
3252581.07501426
3141642.79496855
3308831.28999464
3036462.45499665
3207009.72999506
3249793.4700336
3319680.84001621
3234637.39999873
3008594.09999232
3155256.70997455
3309408.19503512
3169633.7649895
3118683.38499742
3043102.96001076
3198871.59497956
3119966.27000816
3362794.30497246
3014000.35499255
3171153.07496374
3057042.59000673
3228466.93001152
3191408.63496981
3196215.24000607
3194460.13497507
3188965.09998501
3349745.78495122
3140173.85998809
3165747.34001267
3218492.24997255
3338544.77001267
3058675.80501525
3289748.67998736
3313910.75001032
3017033.16997045
3246914.08001169
3151285.80506366
3269735.83500884
3204680.11499159
3253264.40498033
3285701.88499448
3259868.54999411
3317269.44498525
3316160.50500116
3087166.07000908
3065517.04001084
3169308.34001388
3189400.70999579
3231303.54998223
3189536.8349788
2909435.0500109
3371441.23497449
3251780.68494853
3239430.61003079
3118851.53001721
3283468.93499471
3219503.92500146
3341468.71504795
3306506.23000265
3225166.27500011
3262153.21001674
3182576.34996298
3099587.58503982
3311000.46004459
3165477.79500957
3182995.93994092
3188951.02998621
3288560.97001582
3134622.97499936
3250967.36499371
3147188.40998915
3228063.76498342
3098050.11499674
3336734.99000609
3115980.80999645
3312236.37001566
3155041.11498041
3154402.66500415
3276020.31002878
3196802.38003452
3083530.72498117
3117227.91000492
3111320.53498653
3076889.24001116
3206933.13999712
3135869.09998518
3193090.99002244
3239669.76501614
3268052.15003252
3153022.49000777
3128873.34001611
3279350.80997061
3060938.40002544
3283065.8849915
3115505.37501039
3206484.33499693
3315079.78503006
3255210.26998324
3218978.62498272
3229150.5049582
3122589.96998874
3155824.57996773
3273577.69503456
3258774.80002624
3241138.63999902
3081432.34000626
3267802.85500617
3205474.26499603
3136323.31500851
3329861.46503001
3201605.3100326
3098999.69499281
3319462.92003194
3177939.88498164
3249596.37501261
3226830.82500827
3127856.78497589
3136140.02494613
3232172.6299859
3356440.09502943
2993837.33499126
3127406.91001461
3187859.11001148
3278404.73996479
3164950.5950416
3241584.82500246
3277976.27998847
3266543.60499575
3152095.93499013
3234075.81494024
3144073.43496912
3387885.02498228
3159446.33506806
3369714.86997156
3226590.59503991
3275171.54501791
3295795.33998891
3215687.28998477
3223636.78500308
3212860.77996607
3228730.97501415
3129987.22499186
3136688.24500015
3317129.18496707
3169864.52500705
3186289.60497153
3116902.62502412
3289699.04499103
3141263.84498888
3216259.49004692
3098382.50998797
3164261.93003755
3290522.81003357
3233663.54000399
3194908.30502228
3232666.8300582
3096371.68499314
3286299.68498709
3382372.3299911
3267878.75999234
3104117.60499104
3196845.74994902
3158564.03999402
3107429.03495332
3241964.15000737
3236294.25000537
3115177.87499233
3307400.50999013
3200870.24501252
3167757.19496861
3267545.75502816
3162211.47502783
3058152.5350027
3169608.69000903
3297932.97000054
3117317.46002487
3187861.00997674
3113137.83999067
3136653.84998848
3286812.24499814
3169148.77000818
3306593.11497428
3179942.65501498
3127791.12000658
3256846.23996747
3025490.22997292
3140710.16997274
3214181.36000207
3061895.92497346
3059908.94000894
3203420.20003193
3147925.25998464
3240309.43499826
3235674.81501253
3265793.31998097
3198517.41000525
3051540.12501261
3096311.77503335
3050564.18498372
3293484.45002542
3205341.83999967
3394078.50500238
3053572.29998511
3112968.24497953
3080024.59500434
3131145.05497515
3164398.71500112
3175575.42501764
3327451.14506641
3139033.44502793
3211989.9100116
3250530.75501157
3168613.06500445
3093901.83499328
3297827.27000715
3121912.72502227
3147951.36999815
3133168.49499237
3185209.88999011
3146750.82504594
3337114.92003134
3113640.94498113
3163477.64998906
3317977.20002574
3246978.26501473
2997443.95495447
3128876.54998425
3075214.40994043
3254798.08503344
3121338.73502152
3159171.78002799
3070031.1700316
3119957.66003819
3149316.65501836
3186521.2599584
3176907.23000243
3330208.82498384
3221183.20000017
3099464.26500785
3124555.48498722
3187323.95498864
3300681.51996576
3305206.21499695
3270868.91500257
3285078.69502551
3244852.14500479
3220896.91997645
3342800.93998257
3076115.90496998
3203118.53500732
3141754.52499681
3260477.50007431
3113003.70503589
3068999.47000496
3352686.56000118
3323731.0400144
3295934.73501431
3099237.33505366
3181024.48500954
3183309.51496795
3310975.00495982
3336297.03000954
3194974.05505635
3261366.94498049
3223319.81501409
3270392.44499866
3149726.70498837
3270568.30999493
3205686.83502961
3171132.17001936
3092234.86498148
3229974.87001848
3208751.0500171
3145045.14001533
3251644.63998552
3283707.1950312
3121239.91499516
3121306.01999467
3228619.320017
3054242.15999246
3132354.01501053
3341671.12998834
3064579.5400356
3223140.4749886
3092319.27499388
3187894.24494987
3212384.15498529
3227788.11005289
3334898.56500827
3228723.75500253
3282410.62502812
3278478.43500109
3362035.17503311
3030912.5250077
3133615.65496969
3353138.39000746
3206101.17497487
3328858.14001634
3179497.1249663
3154479.48000078
3233117.25499017
3243251.02502358
3106489.57501537
3210622.47000606
2993472.58504518
3216591.51994786
3321269.89499136
3306836.29497305
3167506.48499361
3157470.54004347
3208696.94501583
3296997.93998256
3219674.37498558
3216484.7000361
3250565.44998538
3188363.81502666
3130476.16998623
3236412.86999906
3117771.82502825
3179173.70495313
3146205.23998591
3219858.7950149
3148630.12003583
3310172.04000055
3138349.46996749
3153252.95999251
3139777.6599645
3364748.43999366
3186725.58001016
3076083.03501605
3260414.40998287
3222612.69999102
3247565.90504822
3244059.56996911
3152156.36501592
3153750.78506586
3124012.22000889
3107931.29004333
3220528.84999763
3162065.44997751
3332357.48502808
3205368.50999741
3077375.06504109
3116923.20501245
3088750.96497605
3196873.04502762
3155537.90502639
3264922.01499242
3125651.19002564
3119093.00999384
3226346.23502366
3245355.63498375
3161402.96005089
3242628.30501425
3113067.53998613
3145304.58999914
3070030.11502325
3274805.43998539
3219104.38502192
3270070.03002148
3194192.98001964
3254419.89501523
3346382.749992
3378693.54001473
3213979.76494486
3232099.63499992
3195506.10000496
3174305.85000288
3173439.81498869
3196929.08999873
3260799.86499999
3234157.89001937
3039429.92000679
3077421.68000992
3228817.16000552
3173716.00498973
3224128.43000234
3303159.14002197
3112282.12001562
3285006.84500128
3215807.64002065
3484334.62000053
3179464.34501573
3173007.95497893
3237715.28000935
3166364.28501626
3204023.36000561
3154140.55000712
3282309.3650258
3195466.86999593
3153681.24496187
3189555.86499369
3060313.66000278
3136846.42503993
3152742.42002587
3196237.59500041
3182484.63998298
3179498.68501082
3167703.73503435
3246825.33001753
3043629.01496537
3200138.99000878
3162364.38001601
3234835.19003518
3134083.05002144
3250217.65996656
3212628.29495586
3101857.65000944
3108431.61999142
3187806.03499993
3318781.76998269
3167630.59499121
3248349.48504362
3286141.05500843
3258883.08499349
3227358.43997853
3231421.00004163
3287505.12997161
3304035.90998444
3231429.06000311
3251440.10500719
3291025.60001326
3180142.05500783
3267751.02002116
3296069.55501367
3152895.6949938
3116314.73001251
3039282.22000898
3269925.82002056
3268581.59001524
3200608.4750225
3300498.96499606
3189259.85498292
3181257.80497947
3243772.11495549
3171140.78497679
3381444.56497306
3300849.68002604
3210155.59996703
3200719.85002702
3094265.98000737
3152082.17996489
3110203.03499971
3326262.40500339
3040992.89497854
3172893.90002117
3300927.08498034
3153055.04498438
3175764.10499536
3117702.64502079
3227957.09498385
3230879.53498323
3277029.01999915
3098286.08498749
3213186.80996898
3238081.62498271
3174148.27497125
3182156.04504167
3301086.65996425
3004731.7250022
3290225.14999567
3262560.34001011
3170027.37998951
3087485.54999477
3121573.97999222
3183694.51003535
3191477.96498684
3286969.89003344
3088610.22502023
3089198.84003046
3264168.96503725
3267465.79498214
3152997.97498216
3115507.27000495
3129185.85501148
3089693.96997752
3217187.7199941
3147807.53996804
3441755.23498616
3191062.69498016
3193764.20002859
3271276.73000211
3367080.38996312
3307312.16998388
3124502.40500001
3305333.54502721
3244061.62501884
3305880.77997975
3160294.6299919
3076865.69502142
3176970.92499231
3348983.70003026
3076298.46502435
3120553.03999869
3244281.24501201
3164687.13999784
3191854.46997039
3151791.12498668
3228747.14501772
3229059.12997621
3029768.47500899
3112223.99999616
3161889.76500544
3177569.53001073
3091766.69003266
3255694.02996539
3262522.16000069
3215603.37998165
3129240.33499342
3320790.92503744
3361411.17498761
3220477.50999397
3162687.45999861
3201031.36496035
3052585.08999403
3072245.50499392
3053142.22999561
3295838.59496291
3142395.21998166
3181320.67998904
3037751.24002077
3298416.84999044
3241777.83496321
3208942.07001522
3069526.87999446
3271330.85500417
3240887.08502991
3280407.13998837
3102751.96999108
3280861.53998204
3144538.20494895
3131284.81499311
3300661.42000025
3114001.1649675
3152926.04998469
3402188.15503327
3223984.97000437
3189092.41999163
3289927.43497158
3191800.59998187
3202050.52999702
3127276.71004077
3270300.75498896
3238527.25500875
3018737.93502207
3221872.46001772
3082021.61497855
3196896.9099885
3091089.2999856
3055680.44999699
3081285.45497472
3238250.95007438
3113254.34001449
3348294.25499871
3271530.53999403
3243287.77500578
3169618.64499486
3107151.91000146
3250807.17000867
3109531.84998243
3088582.35500544
3114667.6499775
3103700.52997232
3228561.63995938
3264477.50996255
3022181.64502439
3048291.4100196
3307963.54500976
3148672.88505903
3073949.04998783
3249571.56001154
3231660.34500944
3076645.84501161
3273030.44498152
3381602.694984
3214328.31494137
3310071.17003904
3282186.44998976
3326351.05998656
3146491.04995792
3258488.31000565
3136065.2300263
3205429.26500973
3351596.54001901
3205503.96502891
3315461.08498828
3201178.1399936
3380330.37498911
3143392.26498001
3198388.469989
3219539.01497106
3219934.94500829
3364245.39999077
3134842.85996255
3248896.0900128
3226508.96499333
3101857.06001486
3164545.57502945
3209640.38498273
3336715.7149631
3028019.95499908
3265578.58504353
3271870.0499953
2993370.35501971
3374013.53999201
3117908.05998436
3227380.91500198
3168872.13999578
3337498.70998624
3269923.08003347
3187974.39002401
3160986.62496684
3416791.25500603
3195623.53995501
3270226.70005401
3283430.06503866
3211837.05003681
3273689.49000769
3301017.69003563
3202823.56003702
3140485.16500509
3138765.74500179
3149104.09494322
3241321.85500508
3352814.85499384
3165371.98998323
3275816.2050371
3086654.84498041
3207016.89506192
3166035.14499715
3298577.69501123
3120888.85001569
3202036.46999927
3198814.08007054
2987029.85497734
3078868.34001604
3310387.3200423
3353531.09999626
3121734.19499988
3020482.33994102
3223771.50997878
3221951.8850038
3249046.1050058
3218795.61503396
3197856.34001134
3156971.4549842
3173861.48495692
3122316.92000029
3153191.43000291
3244039.87497052
3101875.09998741
3203139.82498298
3121219.9549807
3264761.20501157
3093456.55997359
3185864.99498286
3067930.78999941
3139761.91996963
3187821.2600075
3190935.59998915
3185258.89998718
3242776.87503971
3211359.31000371
3173948.39500977
3104602.00500093
3316037.50498854
3249065.09501711
3109281.14501257
3409614.85494634
3208414.09997862
3225639.79501053
3265855.85501929
3316556.66000775
3194974.07995952
3244629.01002687
3235616.27998627
3160630.29502453
3214405.80996936
3223047.36497326
3174522.07496042
3182811.25000957
3067812.13999224
3331854.40501245
3278615.22501229
3280973.93999225
3232624.295002
3143028.82997483
3231990.48002972
3232569.28998287
3177005.68999927
3283959.75499212
3118002.39499129
3288293.970037
3243768.27999597
3150386.18001755
3094176.47001252
3276792.39503706
3197790.1900266
3277864.49498569
3190287.6650269
3379496.64997939
3396900.34503631
3159182.44503348
3149141.48499746
3153494.07001905
3341875.02502939
3177760.54501329
3119357.70997982
3279634.68998799
3236659.00500686
3251001.93002048
3305259.84495779
3409049.89500803
3162356.45501534
3428313.03998085
3250026.26004211
3181425.29997254
3267826.46496262
3157939.08503455
3231884.07005381
3203025.80499164
3258351.89498857
3072358.18998953
3174408.48999038
3212549.41497039
3234890.42001059
3260200.97501396
3245337.3449883
3286782.07002389
3263275.23500586
3198604.54994927
2972644.20500089
3049438.02499764
3148101.36499635
3146982.33003511
3310933.21505078
3212885.21002319
3363371.82500654
3161049.39500692
3245307.62998562
3191048.3750017
3033447.36998758
3344724.68495863
3430632.2549829
3267159.49502061
3195627.32497951
3304455.11499766
3343893.0849543
3121508.32500326
3053997.5849887
3121229.37000972
3324717.85999427
3105169.47999836
3247980.99999157
3109438.7600113
3034837.14997872
3138643.35999961
3082683.4949951
3157862.92999344
3068406.26996769
3272536.52500023
3206618.35496077
3166225.86998208
3203470.47499737
3150335.57496884
3172277.73497823
3146940.01002097
3186859.58499752
3111341.70500547
3221755.21999345
3376477.30002594
3111543.52502759
3235727.30996329
3039284.30001994
3246771.50497037
3214576.19497544
3125639.24000577
3152373.28497586
3108372.14998344
3252606.43001539
3214286.85998912
3226027.79502998
3172819.11001261
3208604.1750099
3082498.69503225
3282693.92999536
3237587.54997563
3178762.53499074
3327971.40999499
2890552.14500915
3108161.39001971
3176697.75498905
3291231.27998941
3119501.58999573
3254161.72998417
3215932.54500129
3116561.96503283
3268567.56500901
3273847.44502103
3079558.38502241
3178716.91995246
3225232.31501406
3177469.47995974
3173055.42999548
3075184.47999321
3148735.09001838
3252522.95498145
3223540.8249878
3352699.14998224
3404087.40997187
3350069.72001847
3331830.63999213
3236263.79997526
3030296.72496921
3166815.00499505
3210384.59998896
3172960.52499196
3364581.81998864
3318500.93996902
3065443.06000066
3287867.49000147
3172876.60000574
3213185.84997885
3301805.12498324
3250900.20498466
3186219.35497626
3231103.6750057
3268261.56499738
3221101.54498312
3121963.68496434
3209336.26498362
3199559.07503964
3107281.29002106
3146852.13500893
3212999.36502865
3248455.32998916
3331916.64500602
3226947.29501114
3216970.78003001
3159216.11498932
3172715.58499418
3183053.46500145
3198001.56000779
3184252.08501816
3134258.17999789
3390986.99499708
3046965.73999394
3261621.08000296
3150147.30503252
3321675.92004513
3159427.44499767
3087284.41000818
3224574.60999946
3095940.91502709
3191857.88000446
3086388.10492586
3209314.43497368
3139305.82501423
3277717.36501891
3240706.17000924
3254938.92502884
3116076.51499222
3165960.08001371
3272165.88997213
3297505.13506259
3192832.33502095
3134955.62997153
3245361.09002795
3083804.71002897
3214108.46501091
3211624.46999035
3105699.35999924
3028314.6049937
3086864.81497853
3080824.43496547
3174750.51001497
3218565.01001315
3031772.83001044
3171878.0200215
3053856.84000838
3261291.36000507
3435975.57005339
3338209.13502692
3055052.9399661
3110356.9749996
3082216.61502215
3237275.86998676
3108226.77498435
3208762.66501259
3348889.58000513
3101396.52999063
3324257.97496754
3384024.32993138
3109111.76497126
2994486.02996702
3304891.66998599
3197280.88998241
3200456.28999138
3286104.29999311
3327548.12496907
3116542.00999531
3217329.08499998
3120045.36995503
3048790.34999285
3042618.59000049
3200055.48497715
3112841.52501756
3206785.22996524
3171382.1900215
3014168.40501198
3260780.40500529
3322739.51002837
3138786.0899873
3283691.70002779
3138088.26503989
3187668.55499899
3332588.67500905
3186703.67004129
3120988.73501381
3277189.7300355
3184661.45002655
3243875.74000576
3131494.64499737
3324970.68500449
3186353.36001404
3080724.10501222
3365445.48999855
3154899.33998436
3316515.82498234
3238482.33497206
3205364.02001089
3215126.8649469
3180791.85498965
3186487.62502189
3401373.87997366
3290203.58498937
3172620.7099964
3335346.92000277
3079805.46499765
3407300.44503827
3172142.86501398
3301452.95998269
3232156.74999317
3264296.89997134
3198439.3200136
3134627.92000385
3329941.10002606
3276871.70998021
3138726.94002125
3268431.11997865
3131846.62502632
3220984.78001594
3299890.03999422
3350341.64999502
3186388.27003377
3144083.02495432
3104840.98001399
3110653.86502526
3192947.31994666
3143222.78496713
3158421.74500563
3281629.65502029
3064703.72504066
3221848.36497376
3155828.2800285
3001189.77001515
3088033.00500597
3252349.01999517
3304778.59496001
3218746.12000175
3229962.39998778
3040102.54499091
3173213.38501395
3208656.86003807
3269482.55998031
3356185.13999464
3285126.66998236
3157347.40001015
3177400.18999703
3116070.0900116
3251972.29502026
3151381.19997351
3290735.78997403
3275297.5050003
3229426.44996812
3276120.92500075
3204254.8450183
3348635.47998954
3280884.5999583
3187294.25499447
3201739.31501336
3128792.62003256
2946477.56002046
3161236.04500683
3148817.29998632
3356341.38496527
3125036.66998613
3116624.2700415
3080791.14498716
3350519.79002633
3332573.61000239
3219556.40002096
3287688.40494889
3133293.84500726
3133657.71498857
3288107.88997933
3423279.57000403
3231770.9099998
3235921.3800098
3253153.89003071
3250653.54500197
3113558.80502196
3197400.51498138
3110114.90000131
3109175.2150239
3169794.13499691
3346585.70499191
3087425.61498649
3304708.22499515
3462007.45001758
3212253.49001411
3126106.65000948
3238417.20504282
3105616.84997578
3260586.26502985
2956672.32499626
3169491.55501791
3002087.44503558
3174038.29501066
3196223.27498664
3160523.84001945
3191612.60498721
3227120.7599688
3122931.64003291
3145148.51498717
3328932.13502015
3270942.4699797
3213068.04498833
3147408.66007601
3096744.96997896
3192871.81004003
3122370.67999088
3258973.4799856
3237843.26996267
3002308.62998367
3114458.86500679
3324282.48502831
3268951.09499158
3185021.70500842
3300592.19500096
3161944.35999977
3155705.78997043
3159618.53499079
3216376.74000807
3285143.61000526
3310471.63996634
3210029.4900044
3101110.66002128
3207853.87000327
3187016.57497798
3116431.94002725
3054239.19500674
3202411.75997243
3271819.87502432
3145601.77496062
3116560.87500688
3291647.71500619
3219989.96996813
3289155.78996676
3099712.94995325
3071364.22500436
3282771.74996195
3197871.37502423
3327309.26005835
3189285.18000907
3112768.18000174
3208220.79003351
3207846.93994416
3164330.47003174
3254673.70500329
3112181.8250272
3038754.56000423
3323745.41498457
3200079.34999876
3056089.53498827
3257962.95996811
3220792.30000969
3292959.40503035
3232857.89999215
3175402.32501078
3195731.83999459
3291301.88997129
3107398.57997744
3348594.28504787
3335107.84499543
3331473.56996754
3177675.01501424
3248476.11996334
3233259.02493235
3221829.47999131
3250523.66501248
3215170.00004543
3236071.56500238
3216987.05493319
3209844.22497451
3279441.92000874
3332704.84997003
3144070.26001525
3048680.45499507
3365168.82997042
3177534.81504827
3136416.01497292
3201205.78500041
3166220.31998414
3228835.93998815
3273536.85496571
3141648.16497306
3020092.59001461
3179454.46999753
3437334.34501338
3293177.98504274
3169373.01996854
3292567.62499596
3079483.50497628
3153245.919999
3186137.35502309
3287877.37496925
3308876.90000525
3202555.49494133
3144313.19502505
3307162.37498821
3409342.32499387
3181045.18500096
3206569.63003174
3315383.74000488
3103715.56997784
3296857.03502071
3035820.38501177
3034811.92498186
3292891.48999167
3278782.4149913
3359604.12000125
3232657.33498205
3208953.49999502
3377602.96999319
3261921.26997835
3261409.06999403
3339761.36000089
3275855.66498032
3231104.68002386
3240364.49997222
3264382.34495471
3227375.86502072
3235116.77498559
3104577.51998838
3328589.64502391
3211564.41499824
3270707.32502514
3298038.97497102
3239656.53995975
3150211.69503169
3381698.20495462
3287884.68500162
3222796.53500903
3140119.10003067
2998240.12998932
3224595.8699782
3133215.75996753
3314908.72001803
3381001.05497821
3238542.69501877
3055412.78001513
3295543.9849544
3151515.44500702
3155787.75501819
3106481.86500309
3122277.29501553
3157679.80997555
3079184.46001493
3204572.91000753
3212165.93499552
3141974.09999655
3225035.74997567
3344791.70496708
3170139.3749735
3135753.45999672
3313470.08001637
3227378.31000247
3377140.00001754
3183385.74998803
3238203.99006202
3362062.54497885
3166931.11000464
3222440.85001769
3110789.57002732
3093744.60003353
3343092.74999259
3287289.9100077
3271674.19002779
3306532.74000938
3264247.01495162
3079130.02002472
3089488.85003318
3085595.83497991
3142867.68499058
3207608.92000684
3333919.08503506
3263825.45999187
3226052.5649875
3189613.15999374
3207429.95000804
3205876.26002965
3228545.91000242
3201168.07999265
3249814.50001389
3149363.51498939
3099245.94998507
3181671.37503956
3128870.94000215
3276366.24000793
3247601.51498965
3256939.55502151
3242249.74497324
3154880.25000493
3301030.45502445
3143652.65999112
3378720.88500041
3181432.33000657
3167093.69999991
3175230.25502058
3231153.66995893
3212213.94999905
3267662.48998183
3116594.49499496
3204807.21497445
3062147.16002342
3170591.57002786
3203060.91998487
3284047.68499774
3251191.58500228
3174698.95498647
3274649.3650361
3278591.84995951
3086755.29999536
3212744.03000044
3088368.62996525
3135534.01001607
3106905.40998416
3296326.01501439
3347807.60498619
3142306.94000538
3205474.15500958
3132629.04501568
3235468.69498602
3106024.79002367
3225289.85500196
3219751.99499918
3203368.97000653
3204600.69498031
3265312.17000406
3242569.42998959
3307601.86999886
3276304.12494246
3282685.28003809
3145096.73998099
3230092.80499031
3161604.16496537
3268960.37498707
3181638.39498641
3297472.77499014
3108457.44501775
3167645.19998728
3185844.15499943
3353516.16502509
3119742.39503181
3233384.02995656
3087946.14495475
3247900.53998066
3216620.66000588
3165263.11003538
3320617.17996747
3231479.24499494
3124706.7300221
3177313.62500315
3121811.61995182
3130760.97500836
3240099.8949791
3073701.15997396
3208966.56999458
3228446.77502546
3200126.44000776
3231348.78995773
3190060.92500297
3057511.03498436
3270142.53498777
3106674.22998368
3139846.89500704
3179511.90500322
3054766.8350115
3208733.32501009
3210842.29001533
3124995.7999785
3302987.21998546
3154136.19998496
3245380.69995156
3124262.97494126
3266976.45998282
3212924.85994094
3345996.70499051
3207481.78499118
3150875.19001703
3236365.60499764
3321534.3100177
3132942.58502695
3098592.57999163
3084097.57498662
3069657.61498787
3231203.33501419
3267474.0849854
3335835.58998712
3134480.40999604
3246239.84999921
3152568.27000002
3284029.3150202
3286509.57998155
3102661.02502468
3040895.51000321
3257750.54505566
3315414.45003198
3150461.74505056
3274631.96497219
3135547.39497116
3175314.3950449
3156044.96498842
3225224.11000965
3081162.23501423
3191410.88504168
3201181.22999649
3325224.32500677
3171753.2749845
3350434.91501353
3057351.61500508
3127777.58002358
3148546.63999898
3068468.22502695
3276127.29998528
3093422.24503407
3261198.80996552
2993186.86002357
3186956.06000011
3194557.83998717
3179095.08999832
3122716.02997682
3303587.42502603
3199240.79000853
3208104.97999873
3269813.86997111
3111341.64501651
3183416.05498742
3282068.82996638
3071977.97001196
3146178.05000474
3338374.89999584
3216725.2350453
3161701.68999674
3062964.52999966
3042199.42998385
3311449.52502711
3301888.79501928
3058695.74995438
3302464.99001978
3211166.64997267
3294770.93997163
3283554.22001262
3269910.72002363
3162827.91999773
3268682.40501642
3280102.75500031
3339976.50998548
3173706.37499498
3140047.51000943
3386577.85501898
3140637.82495597
3205548.24999799
3247271.40501889
3134736.87506182
3107499.14998531
3285369.8949986
3307679.50501345
3197103.5349795
3290906.56499023
3124355.06499131
3301380.94996902
3027609.16499034
3131439.56000614
3313035.27000573
3063406.88998555
3372481.68502944
3271676.30502229
3312190.53999745
3233167.77003627
3172588.47498015
3226659.9649902
3079226.35000464
3110367.34002135
3365433.11501181
3167749.49498825
3262868.05498964
3181741.48499109
3099982.59499751
2999919.44503904
3125490.80504358
3269734.22501979
3158747.60500072
3024410.52501514
3136315.54999469
3078000.49000876
3034856.56004212
3206695.22503433
3390770.01998599
3301807.59998734
3201519.76002808
3249658.45497796
3160501.2050324
3121926.14999288
3149521.6050169
3128569.69999603
3277730.21501686
3176926.17498237
3215678.26999207
3291786.84499901
3215666.0799744
3125860.68498351
3233685.54503406
3131562.16002027
3220272.88999165
3130427.17502076
3123855.03999869
3111436.51999463
3216369.26502133
3099625.10001395
3250669.23996239
3151655.47496693
3079409.11005324
3257492.41498006
3204276.02500735
3211068.52498438
3081921.67001731
3432379.50001991
3331764.41998251
3090335.80501245
3177885.01998416
3173555.59501542
3139501.14999712
3176135.20000324
3369416.83998682
3217582.07498453
3135571.4750359
3226339.77500439
3286157.29500721
3216911.5599845
3267613.33999809
2983235.56499417
3241047.98003403
3078305.4549634
3049362.72503041
3224642.79999655
3211604.87502292
3349059.8049904
3233995.96001648
3255871.20498734
3253681.22000008
3154435.99002052
3307118.37500692
3195661.68499996
3165763.54996387
3209428.82500287
3324687.50999852
3172369.66496343
3204786.61999247
3359020.45498573
3007298.81000581
3262472.250018
3271019.0900025
3391581.28996061
3213995.85499804
3150983.0149829
3149238.6150165
3308814.9450127
3333949.93504014
3206820.81002753
3036229.12998021
3189886.88502621
3365084.28003846
3356733.28497576
3258141.49500499
3117229.17501137
3171952.48001719
3115295.65000061
3306934.36000204
3158966.83497736
3163204.35003566
3322489.77500488
3355506.82500002
3105608.08499428
3280164.40503733
3054317.83999436
3153420.75497667
3164929.9800344
3346702.53501766
3379201.30000205
3215400.8450044
3153099.48998055
3227613.0500155
3284417.07497017
3228537.29001796
3281388.53997861
3002129.06503468
3183158.49498261
3143608.23001064
3210619.11998216
3171317.69501734
3130682.40998788
3195628.9350097
3015426.57497769
3231601.22499238
3216132.06498522
3322335.75999785
3206337.28500761
3273337.63499448
3197857.35000896
3370472.72500849
3225244.95499691
3192395.25000173
3151811.19997926
3368906.16997738
3300386.36995147
3060900.27497465
3089142.26500474
3221545.78503467
3443879.52998969
3110770.47503962
3215698.37501756
3173002.69502076
3022084.68001921
3102969.69499679
3090615.96999151
3220346.43998816
3138564.52995607
3318127.78504078
3197059.97001109
3168399.74001647
3290954.83501349
3127863.01500017
3268132.50499537
3008760.58501575
3090295.42504347
3147355.74499191
3308927.53499924
3316147.23501106
3293282.21499521
3050422.15001128
3123011.73499027
3251420.5699802
3105188.46498175
3452695.15001653
3217381.90496936
3316126.66501432
3197481.95497473
3289722.55501131
3081371.5100125
3255391.54499638
3021866.6349704
3290941.25499945
3216334.05497257
3353495.43999986
3087361.99502707
3174906.93499882
3174144.70005582
3171225.61500306
3156142.80000269
3080277.76500727
3085295.30001105
3283208.14000699
3344116.52500773
3256196.27501704
3303723.29500884
3203294.000003
3195175.17998316
3252743.81496394
3269012.47000611
3311550.51498331
3238760.98500529
3222294.3400003
3274532.02000914
3313234.18498373
3235761.57999443
3179366.06001127
3235418.49000408
3379560.85498436
3039896.02501536
3274275.67502704
3360979.34499184
3218207.04503308
3236561.29497044
3071344.43500337
3168831.75999822
3216102.51000325
3245977.35000472
3186716.9649998
3104113.42004798
3121722.25999314
3259701.49501529
3189292.69499723
3237848.36003113
3378359.16001944
3131920.20000605
3281097.40502033
3261025.73501351
3164724.92501452
3322431.37496829
3299270.00498045
3150144.69000725
3209130.31001921
3190771.970005
3015951.86502243
3066820.83496524
3162075.41998799
3277520.66502999
3237842.24499418
3222995.66503448
3108330.00497246
3259900.15495711
3116074.86498951
3105444.59502414
3328551.41001275
3225181.53506752
3105215.10002171
3342061.51998806
3152123.23498084
3197597.50002359
3089127.67500058
3227729.54504116
3180691.03503607
3139879.61000991
3264634.77496993
3165122.90001016
3159255.89502969
3230286.14998796
3192905.29497467
3178892.17497412
3291065.89002258
3269393.3050434
3273691.74502512
3314272.48000635
3181874.20500098
3173475.15499796
3224353.80003602
3278457.7350029
3080587.43500857
3394005.39497124
3215069.62496891
3264286.30495018
3074402.7950162
3300419.6300136
3282440.94000088
3267940.51501395
3254030.23993215
3324929.89496964
3175118.13002403
3084242.69001914
3182034.40001811
3291577.32502113
3187067.10003995
3314049.30999254
3244120.16500726
3182519.03002349
3065245.18995787
3241051.74500617
3151666.94503579
3176343.77499639
3297090.51002091
3052488.21497931
3190907.3900406
3229819.00000269
3141088.95999338
3028862.88996305
3431068.88998348
3053215.75999479
3196698.02502588
3195335.00999818
3100528.32003502
3164022.47501809
3119216.1849993
3207407.00001442
3280416.97496399
3109170.44505007
3277778.92001115
3193608.89499071
3137310.00497008
3296781.92002381
3065548.60500463
3208613.54499587
3256142.15996344
3315393.21499899
3371370.48502583
3085017.50998098
3113106.04999851
3268828.00498189
3285148.65502804
3171270.53999265
3226227.53496051
3266147.59500256
3331748.80501411
3318678.92505786
3185733.4750311
3195108.0050241
3204255.70000182
3169847.19504569
3185744.3350046
3214336.96501386
3269567.4799777
3223992.43001508
3298681.17999024
3418296.43998917
3125741.57500262
3239002.77498063
3284629.66002588
3310346.62500898
3122567.72000565
3030222.53997524
3253374.43003275
3324842.88000629
3104019.47500515
3131868.64001489
3395843.429989
3381802.47497898
3270253.88001141
3217622.0049908
2997442.54500632
3156485.35001365
3334738.66002561
3272740.54998235
3276255.09998656
3179004.33499078
3262020.83503038
3174829.29996991
3030791.19003292
3215314.97499355
3312574.25502215
3141038.09501459
2990293.89996557
3204905.54497798
3170895.48000697
3213987.3400109
3113242.04999698
3178004.42503679
3187426.78501786
3250903.33495669
2976369.4550197
3313284.90995475
3148606.02499866
3422613.64498143
3055741.32000197
3078112.81500842
3254684.41500733
3146899.26001386
3185349.68000836
3208340.2849552
3090343.68004188
3302028.89499738
3074863.70001194
3163716.77997896
3259554.19499561
3076098.67998017
3181182.21999628
3095125.17498227
3371922.96999735
3257274.53999291
3074253.00497693
3124644.31996366
3341935.07497452
3359202.50498215
3140320.07500931
3296710.02500361
3242171.53499729
3242261.70498295
3202071.94000787
3204691.31999341
3343730.56997166
3288967.33500081
3268397.71497628
3247613.41004212
3240754.76004919
3344331.75000869
3128078.39996678
3180110.56999238
3174493.42001059
3288307.86996811
3069628.90997689
3238082.30996242
3279352.55497277
3249061.23998084
3118428.81998272
3153164.73495294
3385972.76997186
3275972.98002157
3193041.32005004
3154291.77498642
3225164.07001735
3230513.15003255
3220347.40999863
3245563.00503182
3221971.0249762
3080987.91498681
3233159.99002211
3016819.26001963
3320132.48498504
3209782.02503202
3193784.76495009
3237270.7800202
3105356.6650119
3394580.82002332
3166229.42502704
3198924.41500422
3124691.94001038
3212792.99000368
3185203.60499276
3369426.31498924
3313888.48496781
3111800.17499506
3369101.13501963
3359699.49003791
3157609.73500668
3155197.18496572
3251994.80001422
3136813.25999237
3099217.55000148
3155421.84497613
3163182.27495337
3204636.51500899
3218121.8399937
3090998.96995159
3211181.53002713
3298721.63005033
3076536.85495601
3084870.97500412
3146967.38503059
3218870.94994218
3235778.71001295
3284686.09501765
3289027.21500011
3171065.66496939
3179032.83496232
3326446.7649771
3317047.04999135
3158524.33003607
3206014.70500765
3195992.81999574
3206497.25002309
3190066.7149981
3341247.94998497
3123984.91500285
3196838.39496522
3307064.9949748
3179082.11006442
3186425.89999105
3123615.00497751
3324724.68503314
3184268.16998269
3067283.39003671
3251412.09502742
3079429.4149884
3195734.67999596
3326180.47496456
3213464.26496698
3273572.10000574
3265113.18000885
3013974.20499474
3148265.29000956
3271213.58502522
3059520.86500593
3174049.65001011
3308076.13498466
3155166.97998078
3266698.08998917
3158940.26001405
3267413.88500676
3068093.72002944
3077271.41004543
3118994.48503093
3290751.33994023
3269887.83502804
3208919.58503864
3383672.24000876
3244428.58500763
3182305.14998772
3185727.07501419
3079252.84500786
3230713.63499942
3222627.86996368
3280715.19997517
3144699.11503273
3336026.5749872
3180609.75998091
3246680.68998976
3170922.69499236
3244582.21500171
3168735.5300183
3334303.17499875
3328936.35001324
3192199.65000343
3261211.64500481
3140226.04000402
3360975.91999633
3264987.97999838
3133654.63999271
3250693.83997848
3217200.05000248
3101824.83499287
3298636.65497864
3173343.85503663
3434560.97003677
3161799.77499004
3122181.51999849
3124134.66998066
3169808.00501103
3201941.87998143
3312430.93003144
3195311.53500683
3047844.90502065
3321073.75004173
3181962.23497965
3458440.43500053
3278666.92499332
3266353.47003806
3224682.1449745
3047944.17998862
3067711.49003457
3251765.25498108
3057736.68000038
3400835.27504229
3246751.77492827
3183608.75997956
3130844.9350117
3276318.77502496
3304678.48001797
3174291.70003835
3144625.05497353
3150701.93999416
3099288.099992
3044512.27497293
3212648.34500934
3172987.43497091
3146198.44998667
3351491.81499201
3186361.74503179
3215594.0300477
3184747.05003942
3128508.4249995
3223454.99502848
3199101.74998442
3297566.17001717
3098082.87504042
3282787.44500354
3113069.24498197
3173102.16504821
3145089.39499347
3217160.98998168
3186518.30000119
3258610.58496767
3269066.72996753
3104963.52997132
3292105.49498536
3188028.32001628
3172840.39499401
3081216.68496622
3227052.44999528
3127583.79498329
3353223.57496008
3234077.14999566
3251310.81495231
3156752.23999645
3240882.71495228
3126492.75500852
3152345.70000828
3242003.3599769
3251547.7100004
3152736.35502413
3118919.71001171
3189870.27500547
3293840.6149933
2966356.84501365
3109651.30498736
3332010.34502925
3144740.35001512
3158413.03999147
3167490.15498919
3155055.84003251
3269995.13998616
3226015.36495917
3127771.47497881
3256718.75999405
3105616.46000312
3350069.95000054
3013883.50002192
3092179.62006251
3139600.15003634
3284969.47999671
3358979.7099944
3182468.01496901
3281618.07500037
3196516.55500236
3148567.20498277
3267740.69502872
3287969.05500561
3149493.82501041
3163544.60998795
3255267.79001427
3211970.70500427
3119003.66997909
3227256.72501341
3257011.76000416
3307151.83001042
3299475.51003101
3211612.40500445
3155674.79497007
3156677.06497546
3352281.64998009
3145750.37998768
3172733.25003648
3132335.02999017
3069039.18002946
3099699.31001139
3218414.24502627
3040080.02501985
3219921.45002375
3179556.38998068
3189070.40502245
3225016.05499407
3233508.27497724
3142871.56502326
3341694.57995429
3177392.91998133
3133324.37502588
3230982.45008551
3238724.33502305
3155772.82493457
3215179.23997762
3036666.9850372
3206517.29002636
3348566.49498818
3234014.46998931
3308142.60001869
3325724.0650164
3383178.10496139
3192650.175013
3098014.24002304
3349078.78002157
3157490.0249923
3289271.5549694
3107237.02999042
3237110.88501006
3168287.36504035
3172942.14500044
3177980.87999655
3185066.26001145
3116372.23996384
3188614.50500959
3181882.89000627
3375585.39000929
3203424.35999031
3299843.23001326
3145828.3700109
3251900.45001635
3135362.68501444
3256254.72001075
3060104.17504048
3257177.31502194
3093553.17501641
3104640.71500882
3093823.81003539
3184125.86501926
3127398.37501298
3214393.38998784
3141989.79998243
3079906.90500729
3300292.61997135
3156410.17500836
3152726.40497069
3273749.00495537
3228354.49499557
3330910.0350188
3116344.71498536
3195261.14503354
3156197.32002052
3383986.66505149
3145731.74004146
3258161.08496532
3027984.45502672
3327188.65497599
3170388.80995967
3334320.45499066
3330714.81003399
3129795.84998104
3220278.86996847
3110839.48502421
3277582.43004782
3188012.21006299
3068043.08498866
3271909.98497752
3139120.10497228
3112863.16999247
3133792.22503131
3281692.09499177
3341615.12504153
3292522.94496134
3072636.82999962
3304669.92503062
3218255.00497837
3144932.76502116
3098360.65998824
3341572.27003434
3106557.35499572
3357884.02498543
3220740.47498244
3279313.07999226
3274042.79000096
3230298.11997746
3174482.51998183
3163888.20996727
3404974.96999353
3141777.95998129
3183573.9649991
3235662.8350128
3183699.29000019
3090825.60498836
3188121.32502159
3215345.61496502
3126544.31501289
3290973.99497723
3163103.64498897
3346290.45498423
3264549.50000408
3229978.19003522
3147982.45501525
3276392.45500103
3269863.65001399
3213113.40002003
3155527.63999818
3294068.43498522
3187274.27001161
3334641.52001652
3043172.25501471
3347144.22001728
3141632.73004711
3141649.11499587
3155810.94494806
3245383.87002514
3273367.0400204
3109449.5800194
3145825.71500365
3315480.61997254
2974277.08002335
3216495.79500051
3179306.3500192
3305478.1949988
3363987.56999046
3152126.52500212
3254173.14999286
3158362.71503824
3138647.68001506
3229182.62994595
3297705.11999644
3462148.8899965
3118948.11499737
3193882.2700061
3186205.61994698
3176854.11500427
3157459.67500986
3172517.42499498
3493918.4050024
3197934.77001345
3212854.56001637
3095075.17004539
3210395.19999512
3204669.514985
3083344.80499498
3270653.17497581
3277990.59000713
3191254.94995675
3348340.11999049
3300106.74996211
3282227.91498688
3162569.18496877
3323608.95500627
3068881.87499148
3046628.04996177
3055782.03497305
3278377.55504279
3287570.20500668
3280158.8949607
3236637.60503986
3280333.22997643
3253439.15999964
3171670.68500755
3141866.22996182
3178747.98496442
3296018.65501128
3189226.91501206
3222466.05999077
3196752.11996883
3267481.40000603
3108056.69499373
3251260.69999505
3210324.46497428
3312440.92502602
3303816.73504655
3148721.87499912
3213967.18502549
3209265.63504144
3001910.11496392
3069738.76500437
3181526.63500784
3250847.56995853
3300496.46000488
3064188.73004524
3235141.07503324
3246495.36000882
3241386.88999586
3132576.54999118
3135147.95499896
3162707.64003996
3329481.72996533
3250298.40999936
3156936.85000238
3128153.69998368
3301463.1599867
3220221.78500839
3149418.5349876
3192622.87998759
3311928.05002557
3033221.40999888
3021233.92497913
3199749.68498655
3200369.18500932
3290968.50502614
3311487.88000231
3195415.190026
3263767.83998716
3252220.88499021
3122733.5400204
3333839.24504239
3205377.17003117
3168248.03500614
3389388.23503563
3122303.98502812
3240074.09996492
3192817.53503221
3199325.97500591
3338757.99502037
3140487.90000653
3140809.14499761
3105450.27005748
3197067.02497235
3172377.51998875
3159853.77501022
3072363.49497965
3247436.57502356
3250582.70496168
3221563.19502095
3168959.79996864
3161529.89001926
3240688.07502129
3253954.0400142
3073960.960019
3289815.51501865
3172746.40499316
3182104.02498173
2999994.89999662
3242100.30501645
3254824.41499368
3217925.85000786
3250132.43501174
2965382.16499865
3245375.43999867
3200974.52503425
3352379.93502897
3263935.56497109
3417958.83498344
3253934.0100064
3429982.12001085
3214464.60998894
3092450.8499639
3198566.20001373
3197761.00998936
3330296.98000056
3210042.91500929
3214429.81498233
3151196.20002716
3246219.319959
3314369.12498368
3186357.86498302
3176298.74000455
3062301.08000734
3240989.59501127
3283456.38002521
3274486.47503151
3133206.32995843
3170232.27503595
3168744.47001263
3155394.66996413
3196775.28500881
3169925.7350178
3208210.03997418
3183282.97501395
3194288.42499375
3046330.09999747
3200286.58497421
3192725.80000893
3258606.68499083
3286715.76998147
3180455.11501592
3091968.12001294
3270204.50495832
3100805.35499169
3167627.04999399
3203306.29498276
3291912.69998446
3139989.77999975
3143836.00001587
3289964.35500951
3210587.55996055
3218761.6200431
3147246.81995971
3286442.5099977
3163872.73994603
3239672.229999
3105760.06997789
3146696.33001631
3256658.50499593
3099507.44992733
3155272.97496911
3295678.76001051
3247337.05998787
3233057.44000986
3367308.60003561
3123898.49502358
3203667.78501248
3182206.45997779
3221135.38999508
3268009.71497885
3182837.27999233
3243661.62999801
3098902.1699669
3180289.015015
3163990.29002015
3220267.73996209
3124900.17500004
3146111.9600059
3322491.52997293
3101501.75499483
3102948.2850135
3246202.90001052
3197567.43500487
3226253.2399896
3194922.86005583
3221809.25497037
3240468.06001375
3293746.53502
3267077.67998478
3235205.05501736
3181959.55998135
3099050.52997884
3340035.86998595
3086699.0000064
3208355.39000037
3229527.36998722
3179128.95494871
3231493.55002093
3301141.2950434
3378711.16001791
3104988.14497632
3167039.91997375
3165004.17000786
3324041.55000054
3152826.86502356
3170398.48501229
3339717.51999611
3368892.38499519
3181073.79498696
3119549.87000769
3139204.34997596
3255874.49494903
3096391.07501109
3227079.67498078
3300132.52000633
3130182.77500553
3232278.43001253
3201816.04502835
3334280.37002841
3123020.00498651
3087725.75001388
3163359.049996
3187699.5950698
3166901.44999695
3332276.09502555
3216163.29000874
3286702.70498348
3143263.10001218
3238020.79505111
3331695.6449959
3370598.43499689
3112048.93500299
3299501.30999256
3095281.99998656
3112949.34495459
3274704.47499739
3280006.26496992
3164755.20001
3103154.46499932
3232337.1949315
3107840.51498812
3128243.86001739
3127987.56997229
3137277.04500061
3237265.65998318
3165011.96497829
3263130.74499291
3175447.16501664
3140543.86003995
3061397.66003561
3132793.39500354
3393716.19000749
3239509.09500286
3206028.57999818
3085134.78997245
3222933.34500738
3393591.09501646
3258559.84998574
3274782.12499375
3114041.76000253
3239566.54997556
3318205.40500533
3261372.394995
3407836.75500493
3250912.14004192
3335230.83004946
3148882.59498952
3219251.41496512
3229070.91500905
3327961.56495429
3156641.02000106
3258984.71001775
3168085.38999081
3104019.0449866
3210130.86996699
3071485.01000049
3076658.78998147
3095271.89501188
3088857.65498729
3223113.69999352
3085279.79502526
3226414.19999771
3164068.61998069
3149037.68998746
3050119.35498477
3132241.82499114
3136566.29000758
3217878.5249811
3201533.02001191
3280854.70999538
3287159.61996438
3043123.19500587
3230170.89502796
3210846.13998509
3127338.2600003
3163317.58495906
3220569.93999891
3284319.58001294
3219477.449992
3268352.77000821
3091697.85999012
3340375.61002344
3313939.19998177
3118797.77000891
3225786.35500792
3198235.89502168
3071350.77000486
3110263.13498311
3153501.61000689
3346171.20500708
3208973.44498743
3309851.9199949
3011254.16497799
3239534.69500838
3007699.67500788
3183967.87003032
3224922.75500187
3331142.17502465
3232633.14999807
3137310.44004975
3337376.955028
3340171.78000757
3169564.90999299
3273617.42001958
2985367.59002443
3204353.02002925
3267877.86001311
3335306.41000471
3258480.12499222
3186029.96501145
3324649.74496267
3172962.79500808
3089212.39998809
3179715.9900094
3299259.07497425
3075469.43500419
3238216.08501209
3136689.12001289
3170456.38497488
3261106.24001118
3202087.56999195
3223444.58998985
3076021.55498048
3292966.86499761
3206401.28498284
3229132.99997856
3317094.01498309
3160441.22001904
3131433.09501913
3186769.30998081
3207209.55999182
3135652.17499426
3354105.9750175
3234639.06999932
3047682.66997626
3221111.29001867
3224225.51500621
3147351.50000978
3144091.41001782
3352552.80005779
3053089.16999616
3200893.31500378
3204089.86999507
3055264.59498863
3268185.62000018
3191953.21995641
3340061.08999079
3117754.44499957
3322151.09001995
3200432.63003703
3355355.86004341
3203126.81502893
3309723.9299937
3093352.05002118
3054902.96001248
3132178.64998113
3219582.58000881
3112081.28498603
3116745.13994564
3001156.4099902
3243576.21502025
3113501.77005365
3162660.88499999
3167053.5999931
3138066.87001002
3355377.38500516
3259636.19998149
3270012.51498175
3361140.395026
3120307.53501058
3131607.38998147
3257025.09000538
3152339.43000602
3421720.709978
3283153.06003644
3116402.94497237
3211222.6199548
3167469.68001923
3130485.95498317
3276821.17495148
3174946.67002206
3136265.35003132
3222743.28000944
3076614.08998081
3278694.43997785
3187742.84997777
3259365.67500461
3213271.17498493
3160586.63500938
3183477.88000352
3321449.68999704
3345925.57004558
3225464.16000384
3281358.79995594
3121724.74494911
3116394.87498186
3306424.4150314
3252782.65498515
3266598.40999619
3210408.24497486
3333571.10998146
3295763.81003981
3290936.26500638
3320160.75499119
3167913.11500941
3324008.95497503
3166466.46500155
3194435.2850128
3357218.95998058
3187445.47997842
3186778.65000319
3123887.98001632
3237569.89004172
3243845.13995703
3145525.89497338
3327318.3850248
3048564.78000882
3251106.69497285
3176946.16999827
3247540.63999779
3207158.64503885
3232918.58002324
3369310.58998633
3173987.71499319
3352677.69998607
3198388.14495481
3156779.47498935
3107606.39998499
3135241.38998297
3127396.54497947
3245787.7900133
3279148.33501818
3187493.1000137
3228197.18503297
3269563.04996972
3302716.79501907
3158127.10002336
3216419.60499831
3357587.19997495
3190936.89500571
3082118.3250095
3154908.91999194
3131280.58503912
3062055.56501659
3386384.66501751
3075113.50501308
3168981.33498306
3227650.76996471
3291359.91504458
3136216.9250194
3279576.85005469
3156616.38999059
3063876.85999397
3110476.90997482
3233809.43998624
3115510.31002639
3242949.41996652
3158770.79995075
3134913.36003431
3238540.58001605
3189230.49503282
3306667.74000961
3265526.2599944
3069018.7449966
3343438.36503164
3218670.50997376
3155481.37001128
3074578.93503542
3075764.93505796
3007248.59001307
3309809.70499529
3214061.2700044
3262375.13497156
3493608.06004313
3386590.37503136
3180073.26495643
3308418.28994732
3243209.61499565
3356500.44999257
3154782.35003925
3235056.32003537
3190019.58498486
3075834.73000611
3158450.00499063
3197518.59998495
3202501.41498081
3099495.38002345
3278953.83999228
3058385.54501651
3140249.24498452
3287911.45999883
3374610.01003882
3145058.85500564
3336715.774992
3175222.91498137
3175823.45499128
3111147.14502717
3353302.05500386
3153743.78999225
3246115.62494193
3292157.68996369
3205639.07497985
3087541.39002995
3479605.09002894
3248209.30503514
3112536.19999656
3247827.46500818
3206456.93502066
3056363.29504978
3062174.48999206
3154331.08496079
3134140.5549679
3211646.41502929
3119374.47999731
3160236.27000313
3136057.545024
3224991.98499485
3274339.25495623
3236184.89499497
3273572.47997068
3114714.209993
3171565.03499142
3149349.37500078
3171958.54999769
3113179.9849852
3197532.19000111
3235930.51501614
3266496.85002735
3188041.76997787
3212010.07500943
3134665.28498359
3185216.29499367
3280972.59999613
3095493.30497937
3279910.89500392
3103672.15000564
3181536.29500881
3180902.95502171
3146765.4199826
3122903.12498142
3210286.62998381
3117573.0200017
3114367.04000862
3179888.55498563
3143056.31502831
3111635.7750003
3208002.94498948
3387008.98499736
3209741.68495216
3087336.92000524
3220672.90497351
3251515.11997965
3105074.78502286
3082808.71996419
3190445.79002862
3064283.00498994
3165294.31495552
3295073.61997412
3031275.29997363
3102441.46499837
3225295.10002751
3281255.31002437
3226539.51000387
3272210.32003404
3254157.18000943
2993996.49000413
3143081.00000467
3199523.16001977
3280789.0199835
3174994.67500715
3369962.80003068
3258287.84996894
3286921.39998293
3335943.37501383
3305586.77000711
3146171.5849841
3175334.23002897
3298600.94504058
3276325.84499267
3148167.18499446
3106662.29496023
3262650.04000385
2997378.15495772
3155066.60995672
3051451.85001669
3185066.80496582
3288142.13501839
3195570.43998847
3156652.47497848
3226607.43998531
3188782.90500515
3169088.04502777
3194199.14001898
3047427.90002814
3221200.35498507
3222889.47002786
3234934.48500305
3131919.76498868
3173556.65007242
3009816.22000105
3040693.1100178
3218904.58503635
3170993.88499529
3134850.42496533
3194816.75001648
3025376.23493985
3230219.05000021
3156796.56502679
3274577.2799882
3282178.72999552
3257273.07001272
3246928.97001257
3223734.46999735
3202214.054974
3053492.01498297
3159391.01499179
3364838.82000599
3108817.12998661
3241272.91998894
3207084.205019
3339233.64000851
3319250.82997617
3233225.66996968
3330323.25500317
3298426.96000822
3047427.48500042
3199302.10995869
3234328.08501347
3301058.26999449
3259306.09999961
3145248.64998617
3153691.80494324
3157156.33506162
3111343.69997546
3180595.89003232
3110395.62499487
3215943.17499782
3184394.14998787
3063127.28498989
3261682.45002766
3130258.54001728
3040986.72500188
3125948.0050392
3276007.22996211
3150801.68502658
3216161.51003501
3148454.86003713
3120039.52000445
3218731.27494195
3333338.57995508
3445646.29500963
3213835.359979
3073880.81498825
3125382.53004787
3042569.38003334
3146691.07500231
3196275.16501359
3214489.18000721
3253372.71497853
3185415.27497664
3156353.64998622
3123447.6399971
3234487.03997033
3124783.05998862
2958439.08503654
3005831.62500146
3159923.59501027
3128175.36998897
3116471.00496824
3068943.89495578
3247463.47002556
3259348.95999418
3296879.82002833
3117316.4650028
3164989.35499863
3328408.23999069
3061348.64501216
3321369.95000699
3250487.54999781
3139720.11999936
3246540.7049949
3218073.14004409
3313182.42497708
3130322.41499937
3241243.96500954
3235259.72995521
3219359.12492691
3158604.68504688
3416320.55501872
3068890.06998554
3247824.11500383
3179968.56997411
3171560.309958
3347258.20998209
3253785.13005341
3290865.11501571
3211775.40496192
3252467.15500451
3239602.51002805
3346171.64995137
3293514.91996769
3185780.51498054
3073422.03500919
3199188.33001081
3266105.04000512
3193068.56502207
3116045.20000411
3273594.3100255
3204488.01998512
3056184.5400148
3339134.31998608
3214771.85995994
3314824.48002061
3137276.50998872
3117802.68503878
3123446.20497328
3018377.61001043
3249687.57998561
3247969.05496973
3245967.7699794
3238048.05995112
3080426.76999881
3145102.78996989
3311740.26000163
3068401.88999253
3269678.36996419
3311989.95001487
3175098.84999435
3171749.31501586
3209367.20000864
3205232.95502949
3191723.00001899
3317110.50500623
3219229.84996954
3203387.16001904
3305553.06500076
3339892.28001131
3071079.75500679
3383436.00000917
3008604.05002395
3270868.88501742
3302564.55994644
3269522.2350091
3151636.84499567
3013068.15499612
3233331.63499733
3297951.33995035
3216495.75498412
3167228.10500059
3282990.24500093
3207901.089994
3248923.07001103
3278271.83499828
3232300.49503585
3256817.329992
3200152.75995356
3270916.74998844
3212644.47498935
3237401.89999452
3015878.37502585
3296737.73999894
3100306.64999091
3319581.6749954
3139259.94001817
3327771.28001568
3235257.70995679
3298996.15499079
3263412.449992
3281542.79498617
3200436.28999404
3277857.48001877
3122627.89502175
3219335.03001234
3186387.1900273
3209127.81999206
3250614.15998082
3292333.96002263
3195000.46502459
3170527.80998472
3187761.8799887
3077096.10499736
3303088.2700102
3294152.44998887
2996194.06498383
3200607.53996777
3199000.70498637
3285523.71001107
3220083.7300088
3202736.61997182
3269377.80000893
3174078.2599938
3182877.87498938
3214640.25501363
3257440.90498548
3238788.84001155
3239928.8700453
3257886.83000196
3196633.3950422
3240831.54000458
3365382.84998798
3062806.48002707
3163681.75497438
3128980.53497135
3037828.14998695
3195231.73499756
3050522.54998888
3012688.92500724
3219024.70501815
3129221.52999435
3153069.12999638
3251985.01003553
3158814.1800257
3207178.22997585
3064119.69000736
3150223.15003375
3321732.67000839
3196451.89502449
3153458.26004406
3205709.47000775
3205212.25500335
3188502.38503083
3123795.74498167
3321449.01997943
3272584.06498395
3144972.94501788
3291911.16999568
3172768.35496333
3160987.01503763
3130198.34501087
3216835.45498535
3486572.24998388
3135923.32999661
3015179.82997835
3127992.54498308
3403165.29495592
3245706.33000231
3273050.65504125
3072443.34496608
3148388.20498957
3171010.81999484
3217378.71502263
3346106.98996846
3029147.05500904
3273999.07499067
3147777.05001337
3282837.12999007
3316647.11498174
3186259.55501263
3211306.01998141
3064090.21502934
3188252.49497189
3285421.37501105
3381528.06999838
3174374.25999971
3115287.05999691
3171527.45501283
3274373.82995645
3265717.08498957
3214456.3849837
3210937.17498352
3302161.39996442
3198462.73499454
3072795.44996509
3185615.09000679
3018672.02498381
3310341.64500644
3258707.19500321
3228914.47003049
3109982.67502118
3276479.21498805
3204135.09499117
3256264.73499479
3069914.43500637
3233385.07003706
3171310.95501172
3165359.12498109
3255911.5099461
3320073.67001932
3047689.0199959
3083498.16001174
3133170.20999997
3131315.16998957
3155637.14000611
3161984.10000856
3408935.06497254
3276479.74498316
3191352.96502023
3122444.95003234
3316306.18501265
3333641.99500685
3283037.13502205
3076896.92498756
3291827.89998558
3030514.09502116
3215383.88999457
3269164.254998
3213659.5450042
3172909.93498137
3094249.76004112
3203838.10003698
3303806.52996217
3081832.65000813
3348176.17500302
3257053.40502651
3197934.87004132
3166211.01496981
3252989.98498466
3318341.95502415
3131990.2849982
3205527.64499151
3244652.96996101
3244477.86502722
3174094.10502508
3070501.86500147
3269982.5299499
3256943.66502501
3254814.4849829
3254948.44497596
3201957.33496116
3359788.48500751
3297566.79498429
3231895.43500305
3215617.14002198
3065764.94001383
3166528.20501162
3162703.37996924
3211444.27001091
3264492.55005419
3266098.1599371
3341232.06996709
3168389.84497542
3049057.00501677
3020020.98498876
3174757.08501221
3251800.49496562
3099831.35500401
3164334.85498751
3225993.38501176
3308258.84505301
3358918.09998098
3406698.98495852
3165024.93500382
3081704.06499944
3178187.05997933
3198709.86501998
3064262.23500382
3052224.18999549
3127838.09499868
3302268.22499371
3232388.23498304
3296755.52501479
3200425.09499277
3346251.31999621
3112619.20496636
3374595.76999071
3221048.93995909
2981930.80001258
3020756.3450013
3100591.08999056
3157620.10997905
3129815.88501027
3243917.99999026
3038482.58498359
3217101.33001651
3191806.62996837
3354792.98495562
3207375.1799802
3180101.98504631
2981063.20998807
3072464.4400103
3325087.85499188
3249919.87000933
3199188.01000449
3217731.74501365
3250990.21996729
3200155.44501067
3039106.76495619
3162286.8999683
2859639.17998983
3309205.38001969
3001014.88500881
3200998.29496142
3212112.9199605
3192915.7650022
3143178.49001198
3299586.58999141
3136804.53001538
2964490.16997935
3322336.26001467
3228339.58999428
3045393.48502093
3063880.71502278
3175625.61496081
3395033.96496973
3200024.64997201
3161362.91503901
3182707.0900283
3135392.61995942
3327831.23501599
3310346.36499146
3183732.39502791
3266283.03499966
3060472.96996087
3250605.46500677
3383879.84998052
3195352.98500043
3147537.15998687
3293540.78998965
3272568.23497321
3161343.67003741
3180653.34500154
3229183.1000028
3278266.15503138
3354996.7200161
3154284.56999327
3204651.95503674
3127875.35500858
3146021.04999091
3206572.12002018
3289075.88496257
3271297.57497565
3212680.22497178
3210607.51498448
3239626.77002147
3131805.27004338
3186389.96499745
3231448.15001401
3294168.04003652
3272915.37999143
3281928.0800189
3087267.10500123
3225964.7950038
3174777.80997801
3097221.71001308
3162010.72999136
3154954.33500677
3213059.57997373
3201784.96494213
3172211.02998707
3168791.41498866
3255955.79997792
3398908.13500105
3376504.01504008
3310446.31996016
3172479.95491686
3100202.04000664
3152300.12499901
3017874.0299883
3355812.63002024
3180622.81500412
3334763.60001001
3268853.08000366
3219290.44997718
3147924.61499934
3339485.00502654
3194612.70999737
3212106.53503686
3125231.05500654
3236518.94997593
3328246.97004193
3254137.00997975
3193178.86999696
3190033.65496296
3375117.33498167
3095270.18499371
3199503.8949916
3257841.75501652
3299299.815047
3324992.1100204
3197336.99495799
3241585.87502541
3208986.81500415
3095348.74498586
3383684.14500975
3212751.44500143
3218725.2900085
3126652.6000245
3174975.33498495
3261648.890005
3218026.7350208
3281088.49499841
3172828.60498928
3121705.60500337
3195443.30002005
3075740.95500236
3221408.18494788
3236327.34501681
3181303.62995785
3324616.64500742
3041314.57498391
3205626.91499166
3313605.11998486
3358927.35499968
3101332.82496186
3253091.23998568
3236555.89499748
3294435.07502533
3207902.29500484
3278519.38502359
3246820.70002547
3189749.80998802
3202015.1950149
3199032.174953
3266630.00500826
3157819.10500732
3097669.41501307
3285566.13503817
3211871.9599861
3280465.3149538
3362724.77500834
3190073.64502027
3231763.71997498
2965587.19503735
3183752.19501563
3279233.6900316
3192824.5050161
3194555.77998046
3147494.16500875
3114950.92503295
3134445.68501434
3245300.66497702
3179038.92996509
3171915.50503233
3074903.95996497
3202140.03000124
3264716.65498425
3158166.9300055
3265804.41999596
3349126.07500157
3031445.29997244
3244641.28503114
3124222.24503418
3404488.05003091
3322730.19499366
3259992.72000681
3169767.03998887
3182567.80502244
3209351.80496355
3229455.26001379
3230302.83998992
3037748.35496556
3195969.67499035
3158048.79500983
3251007.78000279
3381373.64995179
3208924.11503799
3291464.19004424
3292021.01502331
3218038.09497622
3136567.71996586
3058964.9149869
3245784.73500257
3197554.29499927
3170353.08999055
3144084.72996529
3211589.12500492
3165985.29001674
3233755.34501509
3238771.74999013
3187410.92000168
2835130.65499073
3417315.99499372
3169980.8100204
3238081.66998944
3198308.11497157
3408976.85999302
3229611.52003114
3128455.24000273
3171276.96001145
3226073.0300035
2980223.35998939
3196450.87996319
3262252.70998738
3214883.26000101
3181652.9000017
3133180.57501191
3148212.92001674
3229896.65501698
3150854.0099899
3243660.3650354
3168991.84500605
3418217.56501022
3324966.99499786
3156068.41007175
3235981.53504617
3157390.3799925
3060566.95494202
3245155.99498546
3227003.65000274
3212220.01496955
3343223.2249811
3078164.19999151
3171694.49001233
3409168.18502065
3142908.63002174
3271493.29499039
3264523.33498263
3250572.95998354
3320502.50502198
3384717.81501765
3240776.81501342
3092355.95499514
3049139.85500687
3174073.08501577
3186680.56999806
3242013.42000508
3195496.77999063
3200350.29499551
3255529.02998093
3130147.96999206
3237209.3750216
3156854.60500102
3035376.26999165
3156997.51001852
3357008.36994009
3255568.24001572
3091048.33495046
3184737.68500257
3372816.74498566
3199840.60003405
3263432.08497725
3167857.03499121
3410330.23496171
3166474.29503337
3348844.46998697
3241860.07996284
3317320.25505303
3230882.01002245
3156072.92500664
3285043.5149922
3210319.4750118
3196073.26999719
3207796.81999213
3271808.31502936
3161266.06503027
3204446.41998986
3150212.69997883
3022165.59001672
3237020.18997252
3232588.2449955
3262167.27998407
3186638.05000785
3281347.21497384
3211705.29500593
3219769.31998439
3251618.70997976
3326613.01000965
3397379.9150072
3193582.44998712
3142263.47494441
3201006.17003783
3110881.0000364
3118999.64998139
3167183.85998317
3253189.29996525
3166532.17998189
3315398.62999396
3121419.69498018
3030769.89999117
3204083.91001074
2939430.13999312
3347264.77498873
3185114.06502647
3077573.02002587
3208650.35499018
3247618.815014
3373937.69001125
3216179.92498681
3101867.93000797
3117368.12497852
3157436.24002491
3161848.4700046
3140106.02999491
3178131.32498581
3163706.59498753
3190893.11996834
3213557.72502166
3281313.94001562
3122474.33496726
3160288.59502895
3272109.98498341
3205104.27497712
3235596.63998709
3259919.44998099
3257507.34997533
3263460.9749958
3226572.14999516
3250829.22999932
3156780.77992709
3061419.54502061
3383997.24997608
3256254.69994049
3131747.85499764
3205158.87498735
3291036.21499793
3243756.02998384
3271760.56998526
3190312.08999964
3224044.65997422
3258217.13496606
3168065.52500002
3191480.65497962
3146575.45499077
3252928.37501271
3259057.86997877
3325536.82002728
3326668.09498339
3189157.90998097
3058992.11002114
3148565.56499821
3238193.38003032
3209297.20501909
3262415.54996191
3003441.97996499
3247355.65002036
3120737.82497405
3289273.82499805
3063105.30999942
3262247.38502898
3254196.92504024
3253698.85004645
3369174.61496408
3216130.27002659
3271257.30500188
3217516.56498657
3349938.99999199
3022996.79000362
3050065.73497357
3322765.01505232
3211440.81497602
3175463.50500413
3155174.11501507
3118965.38500391
3243694.42999791
3299174.21001141
3066389.6949806
3170083.28499294
3205432.79498492
3264923.40001515
3028650.83500559
3274741.619983
3219722.63500543
3033301.57000043
3126627.23501279
3252939.97495478
3270073.69500774
3299003.32496007
3145601.22001531
3188428.29001011
3299051.32000971
3070291.84498666
3176396.47007945
3189888.25500076
3168045.73998656
3137836.33502774
3168112.89502745
3253645.31997527
3251600.33503104
3227851.38499484
3278082.80996849
3183346.13500002
3235117.64498378
3189503.14998388
3130522.180007
3313404.27499602
3158466.81998854
3103908.71999753
3028329.78999979
3155526.13000769
3297668.24003104
3192338.47001503
3242840.27998856
3105742.78502137
3204726.63001942
3154822.68499902
3260121.56997524
3309394.05500099
3116860.73498213
3135478.69001775
3133172.25501552
3314380.58503504
3320492.15002738
3082012.12497759
3098632.32499757
3270564.40501361
3303078.61996926
3109190.8949894
3216435.21996901
3171277.20000624
3253773.59501651
3228521.42999071
3181234.27497586
3084078.63503413
3164729.56997172
3137520.87003043
3042293.30500883
3219708.58498304
3229057.3549808
3271638.60499082
3067581.29001935
3280598.54002449
3214181.57499288
3218510.97003962
3374695.20005284
3261099.49498277
3191965.53506662
3245082.09999245
3142050.93998067
3197307.60001799
3112570.65496303
3154454.76996705
3000354.93001013
3299100.4399812
3375715.89501509
3175798.27502896
3158353.77503283
3302297.03498631
3196793.47497877
3216819.26994957
3234159.56000295
3313739.98003401
3299419.29500762
3176790.13998392
3124647.74502059
3158803.14499191
3130239.43501917
3210189.02497516
3172742.31500405
3191166.01500797
3219499.34000909
3237119.1349834
3169081.99998245
3183435.2600443
3065934.16499334
3315111.05002082
3201961.13001416
3148691.17504933
3180600.33998504
3387735.11000128
3185253.16499496
3256853.51499799
3222719.3399684
3281291.92995066
3175823.01001861
3178963.77000319
3158636.22497319
3312916.82000184
3299738.30499792
3346788.96499086
3237032.37502206
3239306.49499062
3124496.4449883
3173542.13999539
3169389.80003407
3069619.85001727
3031732.2650019
3344670.56500937
3120245.69004625
3255566.49501425
3177023.52499687
3398648.86999526
3218806.34003161
3133584.61502242
3175683.13501705
3103420.40000887
3140568.9799779
3237358.32500276
3256426.81500021
3429598.11000507
3039952.11998757
3266933.5549893
3082663.23499276
3249987.60498289
3251562.74999637
3268657.97498962
3359785.74001804
3147768.21501441
3234117.62000496
3150672.32502953
3166066.02496307
3250132.79500409
3131027.58000477
3147245.9999864
3138186.78000278
3242196.15998055
3104107.92500034
3062448.78501797
3134198.20998745
3229278.11496044
3151355.05498918
3107666.71499666
3286010.42000988
3194583.83002673
3403908.3950207
3178029.87497157
3310467.00997768
3230222.02500637
3091035.83998948
3161211.14501442
3172713.27001457
3184268.6550215
3176127.2749762
3379355.2550097
3262487.00001433
3233396.85500505
3256069.92499376
3149358.31498069
3281285.55001994
3105902.56994906
3083328.20001531
3185729.5650222
3305374.66499623
3322863.59499925
3253687.94002297
3223816.96500946
3279069.57497958
3027677.0850195
3232847.68502201
3258326.42002184
3277698.11997277
3227127.00502955
3290641.06497136
3248961.99501395
3192858.8049991
3342847.6800458
3175025.41996562
3118627.79002766
3117624.35497453
3101956.90001176
3257871.34998361
3165922.23497848
3336408.16504997
3130745.79999877
3220872.75497813
3192237.53997421
3259244.23499165
3115109.49998145
3257246.16000349
3333183.98999424
3291568.50497395
3304172.445038
3115976.73996304
3185915.64503799
3232598.59002565
3115280.24497941
3246952.78001779
3055880.84501336
3365804.73999214
3116556.33500252
3280078.53500711
3050069.27000261
3108371.05500088
3187384.40999521
3111452.79499582
3231076.13999201
3086580.49000222
3192390.45999611
3223722.17997755
3163423.96000253
3119205.10498485
3248534.21998783
3156400.7349952
3290199.92000226
3078087.72001004
3185078.99999801
3206109.28499058
3324352.53997912
3261919.90498719
3170658.98998305
3135461.15997368
3320435.03492724
3144390.07996657
3323996.70501204
3281271.36994514
3231707.22500453
3210233.19503004
3178247.5450136
3212978.97501464
3425607.85501257
3190868.47497359
3128071.41997995
3208758.52495226
3191043.45001105
3172174.93501076
3151851.65999178
3134875.04004115
3185638.34998173
3184359.32501741
3405799.154978
3256551.26498236
3184761.3300369
3149396.97500555
3296691.35500281
3136392.35003482
3275807.06998814
3159715.62498677
3104137.81000021
3226116.62498307
3080841.28998761
3209403.45498706
3286506.89498652
3202280.15499135
3317797.13503368
3383108.32499464
3052403.44497517
3199606.38003344
3079364.28500609
3270316.90999702
3109415.89502544
3375468.17502057
3197571.01999175
3243584.57000413
3189426.06003632
3077986.68003954
3101119.62498264
3367496.79502007
3190575.23001322
3238797.74004592
3131636.12496925
3188310.40999634
3163086.40001733
3224123.97497674
3207444.05502332
3280763.58999169
3162255.85002477
3154227.03996322
3193611.64000282
3257675.30000872
3321171.13499152
3314000.66001977
3324506.14000513
3254724.59499019
3111969.44001372
3286396.9299863
3209235.96999323
3175633.89999699
3240162.37997926
3275885.43000749
3306341.42998153
3243025.86498965
3125966.46002808
3250464.74999073
3091848.98999756
3148072.27502571
3186339.72002465
3391049.27000271
3221724.41000963
3251274.19501271
3235445.57498242
3278931.71000822
3102284.60499661
3056052.85003776
3370427.38000463
3202936.05498827
3241464.49000019
3194613.36999546
3243413.74002431
3143514.24498256
3260772.71005804
3089970.59499456
3253044.27002855
3292797.87998967
3186903.29999193
3217464.31999101
3066597.329991
3134634.92497656
3311735.31500827
3266385.97007542
3230470.69000782
3150952.8849918
3258117.21001793
3218234.06496245
3142729.11498734
3137882.77500762
3209798.7500262
3095186.04000556
3140707.74502063
3134771.42997998
3165979.06000206
3080886.5749781
3332402.45999484
3173523.05500367
3251785.4800237
3317211.0300118
3293910.83499811
3006849.42499958
3254383.03498379
3243004.25501395
3143912.97501518
3160546.21498274
3374585.02002239
3260655.2400014
3278127.20999579
3112656.30998448
3275681.62494938
3346905.604952
3114162.41001097
2997180.73500537
3085526.80500018
3143165.86994274
3221090.64499101
3266111.00003732
3159959.60500657
3159771.28494736
3049548.07999277
3203205.32002609
3343961.37998134
3260928.15498149
3230222.24498291
3396138.01998144
3177757.20997162
3346093.06497678
3156550.19999983
3241126.22501199
3117340.72497909
3056336.3700077
3166598.96499866
3085963.58504097
3237201.719998
3157552.54999583
3146030.79500082
3239606.63994956
3153391.63502111
3160739.36498936
3206328.61500755
3313861.34496
3333485.30000403
3154669.59501551
3182001.92998662
3284331.61998005
3128850.64498061
3401755.75002396
3312154.67500782
3117540.30999087
3097678.77000022
3214877.19997672
3312727.84995965
3107348.13996795
3164072.25998792
2968117.66996154
3226655.73501261
3288023.62501768
3230739.29997588
3261332.72999841
3456146.30993889
3410672.75999415
3085377.95000215
3210713.42997907
3250987.62996633
3313545.37998064
3146755.28998931
3346825.74002864
3230260.11998844
3050872.68499275
3050618.26500759
3129423.04000244
3218194.74001666
3231628.79001675
3253564.4950252
3253292.10502253
3086024.09002641
3123614.05999825
3146876.63501273
3134931.83000789
3287813.18001275
3092023.94999453
3191498.54502066
3276489.40996659
3114833.0149938
3121787.02998929
3137480.16497273
3192541.99496424
3244644.14999533
3306142.79501049
3298399.87501175
3297640.64000099
3329465.18501445
3205430.56996583
3173032.86498807
3264348.34000045
3107378.52998503
3213714.42500334
3123001.2000167
3195440.66495973
3225810.53495613
3213511.76501501
3231259.07503397
3184002.2600121
3033170.70500347
3119587.03501939
3292066.32996108
2950387.38502705
3179730.52998454
3170294.5550063
3169836.87502695
3303997.45998277
3162864.59499588
3168575.5050227
3285882.25497043
3104784.51997807
3086781.60498062
3172061.40499324
3256424.65500716
3171576.23498062
3276234.49000916
3243282.30502903
3159358.4949715
3055867.45001602
3209508.80000513
3240799.91001065
3186972.58996126
3251291.84499916
3120176.83502922
3208986.74500873
3252424.57501287
3092369.39501109
3087733.56998094
3303489.92997051
3073644.8549925
3362889.94998262
3078036.67997032
3134708.37999374
3151973.64997686
3238832.16502857
3198788.07001679
3349268.40001956
3216686.61498621
3170968.58498745
3051306.18499259
3066063.1000163
3057950.77497657
2986902.38502639
3147748.68998547
3230101.3950161
3303703.91503133
3244948.61004638
3208910.6799796
3101853.57499067
3207011.91506094
3449536.68502696
3280734.83501487
3131819.17000018
3216846.46501613
3192443.44001247
3270257.42498594
3350044.07999331
3207231.61998473
3289051.42000386
3212929.25498501
3210181.91998784
3304165.80000421
3200502.98000851
3078564.49000538
3267311.67001984
3097160.58998251
3245446.96999512
3191258.08497092
3181611.70997466
3259491.34502358
3091861.32993052
3288234.2049468
3159734.38501458
3163149.51003455
3276341.33002154
3224310.32000778
3212256.31998662
3003875.80996609
3184764.03505017
3266729.62000747
3267790.56506133
3144891.69503602
3177727.67001834
3243699.06501765
3232211.71999473
3158504.27003045
3350597.01501297
3198055.58999231
3205711.81000738
3179461.17006747
3280391.44501034
3349401.62499995
3208442.16001126
2949112.11000603
3101223.39999374
3263031.70499666
3310675.22002085
3262282.06497964
3226896.34497864
3306262.54498899
3302577.46500756
3269646.29994133
3197896.49498435
3396384.16000427
3334946.8799799
3220975.07000565
3202938.16003593
3313690.73999394
3237029.12503793
3189253.27499182
3268185.01997377
3333810.03495019
3260601.85998423
3252192.56500236
3255278.87999969
3340877.50995032
3266563.58001516
3195240.65504547
3276375.66998362
3299583.45996552
3263784.45999974
3254158.47504802
3190330.79500808
3212230.8400076
3093507.08999381
3285865.71998068
3464238.95501009
3198123.04498443
3178659.01999573
3321689.11499594
3277546.91497268
3221801.08998296
3263277.8849837
3246183.93502356
3018149.8150185
3015434.40499381
3208590.36002516
3348636.14506332
3163826.10498645
3187246.10998554
3201476.47998905
3127208.89502237
3129048.34000984
3225544.86999836
3345840.57001596
3220663.38001375
3264486.06002768
3153852.4449823
3249150.84503705
3235211.59000886
3160316.47494011
3197112.26505602
3272311.49998219
3184018.90500266
3332557.43999175
3362428.59500516
3243188.83002041
3248052.25503416
3301711.12505238
3328871.95000518
3226677.5900197
3216589.3000272
3108094.100001
3244018.01501579
3207238.60500196
3328597.44501828
2997454.00499071
3290742.96499331
3265069.87998454
3054366.84998182
3322225.19997972
3299955.76500179
3247966.86498226
3445432.76500535
3206282.73501341
3183432.46991053
3262899.32499477
3266880.52498101
3274263.10999342
3096946.8100035
3291216.20999259
3210894.53496332
3291887.54999227
3193236.79498329
3306657.97499601
3256642.38499847
3375360.20501103
3102275.07998003
3164201.81001849
3057541.63503514
3216505.27502285
3251661.95498691
3267832.47500925
3254198.48998045
3214619.33497222
3206487.75000651
3299803.2850283
3198912.99497666
3306046.7150447
3321013.05998827
3231985.15495867
3177490.98496116
3070090.09497655
3337723.51000853
3216156.53499924
3285171.40000537
3237175.47999527
3160810.51501041
3113794.1950047
3365412.59498092
3278658.62502573
3169382.16998893
3238675.45002295
3072586.33497138
3214996.62499816
3094281.46503102
3158284.10000321
3146570.44498966
3242687.75497981
3337466.87003408
3374794.00000439
3170099.53000664
3149523.03501503
3145503.16502917
3222442.71498124
3282474.82503837
3216301.67998959
3227583.06995494
3305716.82502175
3179275.37500669
3102624.32502719
3272528.20500868
3302948.83497632
3162148.24499523
3215119.83499112
3274668.64997779
3317559.54499979
3122848.39501643
3289274.71499129
3179640.37997727
3182670.48997916
3221273.29501269
3385270.5099989
3069371.49999269
3225357.15005161
3238617.82999529
3311449.63498289
3224927.6650228
3042254.66501041
3285627.20003143
3143417.65002086
3151732.23496433
3227771.41001351
3223676.47496813
3236516.95001768
3207995.63999305
3149607.42999846
3135882.49998054
3137100.91499517
3141771.96497719
3298325.40996643
3233536.90498837
3190004.62502055
3211280.72998394
3230527.84997374
3202144.76998459
3360439.64997368
3144797.41502013
3312657.78502159
3177160.01998854
3233165.92005147
3150570.07499462
3209692.28997669
3107546.36495344
3196109.28497438
3107466.08501807
3186731.55000519
3247608.41497718
3083291.18997995
3118211.45001294
3367068.14000191
3240000.50504079
3163947.18500981
3124143.16001087
3209891.25496747
3248863.98500339
3264691.22498049
3199308.68501522
3130526.43498337
3180369.27004451
3245314.84500165
3063325.21998186
3213290.05999409
3146640.41999901
3353517.1950092
3213717.13496484
3181664.21997988
3151357.79498651
3418589.08000273
3209704.31495453
3297866.94003093
3189687.63502588
3204769.1800001
3033380.91499565
3180215.55006228
3169976.48997196
3264776.62500624
3191958.61496599
3140078.69502407
3144743.86995717
3217598.6349779
3343262.8100164
3228860.10999783
3094536.6050065
3023634.31500722
3307857.94501288
3264834.52499911
3267062.76000074
3091150.89002676
3291022.05500509
3309321.73496901
3166922.94502931
3221423.90001594
3271333.97501138
3274466.75498529
3395952.76002341
3275778.60000286
3467238.03501174
3186455.67001527
3185872.18500371
3268485.54000522
3268596.01499115
3041601.08998283
3333274.09498997
3258859.1150222
3171733.63498142
3152400.63503535
3233990.92998892
3224755.52000716
3234275.05500737
3211119.83999041
3179314.69501306
3086055.26500842
3278228.13504026
3145308.19498766
3314923.0300165
3334936.34000226
3274515.88496214
3195224.5500466
3156840.90000578
3101879.65999635
3236293.82500126
3229334.93498242
3144499.49499204
3085216.68002615
3296666.33997513
3194415.1000179
3279837.82499554
3195016.58501772
3202120.95997541
3213784.98000395
3217275.1499974
3115483.8399541
3299381.37997388
3111329.90499258
3294967.76500967
3281766.7750173
3347839.49004542
3236472.5699946
3220952.71998124
3180259.31003827
3132839.48501614
3161026.12000972
3360163.62998609
3171784.00501777
3203603.50501914
3167815.15501659
3179225.86500549
3045535.1699986
3107418.96503489
3196939.39500567
3197789.09998998
3332331.04004692
3225714.89496693
3224545.77003596
3359413.50001864
3354391.87998514
3121937.94999554
3173172.48000792
3259092.66499455
3151293.83498566
3189423.7599998
3169350.01499609
3214766.54497959
3305543.42498299
3414332.06499553
3266490.95001231
3095680.8800035
3108182.9850636
3247918.37003517
3189636.25997072
3151693.85002797
3211701.74000973
3198583.52999794
3154831.4699271
3203792.78503906
3174623.35502725
3386655.85004432
3366792.3449663
3148765.56499266
3304568.98000728
3147634.23496097
3298737.32999932
3261152.30497957
3270396.5999924
3247431.58501068
3125324.09003877
3178131.61001787
3207880.31497503
3197259.75995787
3198426.02002237
3197739.96501793
3045800.63499996
3306565.32496926
3062438.71498477
3187859.29002299
3159858.96504117
3120169.1550225
3395571.85504356
3228189.94996391
3241801.2199527
3168201.40497542
3220461.03999161
3317041.29995729
3140799.58999658
3215721.00000832
3157396.02497625
3167894.82501478
3331699.37999645
3193548.60007411
3268191.44998133
3266032.23499895
3379296.25999824
3162965.11999512
3214559.14999895
3076354.32997328
3324620.64501991
3191496.12000228
3239512.84002531
3098606.86498705
3148810.1899874
3118918.179978
3228299.65498818
3212743.96999635
3286116.23495008
3240705.57003688
3321852.62498431
3282583.13501106
3366089.11503604
3136398.35003023
3280481.5050182
3143867.64998867
3235460.63998812
3143347.5950296
3188258.59998645
3130274.49997589
3110699.81501928
3216319.57002031
3159255.30000114
3162904.7499982
3173650.88496857
3173027.71498852
3404294.80502864
3188064.74997986
3105254.7800295
3252875.03998136
3416209.20499182
3273656.72500933
2982192.16001135
3147748.86507424
3275238.98999722
3187762.65997954
3137920.0899796
3167829.45000188
3149293.65496847
3178622.53997841
3085597.33498826
3381968.50499295
3165058.77499878
3386915.79995487
3271817.08500056
3299042.73503248
3274842.51001102
3240489.51496909
3088769.64000884
3475697.4499797
3275608.52001649
3162515.76001577
3141257.72503276
3218014.63002289
3142093.92500788
3147526.8750118
3270874.92500623
3198356.59998254
3308574.07999774
3223444.35501164
3277302.55999253
3328245.74498575
3097107.47999683
3182928.7300041
3114861.02498253
3135777.99498943
3329680.87997703
3237057.57001051
3156372.57501431
3090224.23498599
3175471.90500464
3208738.03499079
3184846.2349905
3333987.86999199
3051353.21996372
3227259.58501306
3131301.0299841
3231955.0399728
3275378.74998593
3065175.81501601
3082925.75496654
3105399.84502169
3354242.66500189
3298282.68498601
3188169.74998857
3266587.61997585
3233429.14999331
3112324.92999049
3193435.98500588
3249281.92999285
3326706.70999351
3252330.84999618
3373095.03499357
3225867.51498335
3183254.15499945
3144762.47000267
3063118.27501099
3069851.1049685
3257221.70999254
3129788.31501281
3131352.72498783
3041004.00999622
3204938.38996364
3272436.09498416
3241981.55500608
3227013.35500929
3318063.24997805
3212313.66000611
3258418.08497127
3068970.43999888
3179174.36497045
3329147.78498951
3266905.89500952
3176676.04501848
3092504.41002066
3096291.77501096
3152929.35001578
3080832.35504872
3180955.42498941
3259909.91502255
3301726.84504949
3223718.04501282
3280684.13499385
3239044.43499703
3089014.46999215
3204933.32997859
3301654.15502277
3243483.52994876
3229833.66000638
3409074.32999274
3273436.41499813
3257270.87500078
3185966.65501107
3238572.42499668
3107073.31999845
3080759.29996761
3202158.80002505
3274756.01499297
3252720.44502181
3180062.48002306
3300210.56500481
3055742.29499605
3172330.89497233
3204268.86498765
3147888.94502195
3178405.14498773
3333458.60499099
3243026.35005218
3209757.01000482
3190025.08501761
3085741.08002385
3137281.8849825
3129562.13502422
3161580.84001711
3231975.06999525
3290644.36995367
3115303.33502727
3186996.26002878
3193454.2499883
3086643.96499494
2993267.55997637
3208999.03497701
3215935.37999462
3302600.39500504
3311565.85498416
3050505.57998635
3213448.03498958
3085224.499988
3122001.54498154
3313376.52996197
3172514.85501958
3269465.82000944
3213675.67000806
3204268.86501607
3327701.27998786
3123758.3849673
3254753.71002585
3182835.4849936
3257531.52998814
3182932.80502478
3135721.33001443
3229936.88497354
3280061.28998088
3087945.40994089
3263577.53498677
3169241.22504221
3334245.82002318
3269570.63503757
3256717.56501639
3261149.66504557
3117154.66998674
3322548.37996852
3250754.75499555
3328700.50498068
3153335.87499041
3146521.25500363
3229007.62001304
3247268.78000978
3360811.28999717
3309254.17997594
3305246.4750121
3148588.04500374
3310448.6000005
3127096.94497297
3232248.80495893
3223394.29995087
3174098.79000101
3227544.77999676
3255096.98000263
2981114.70002688
3111370.38001041
3184619.34998104
3334396.57999811
3299444.8900113
3156488.46001384
3155336.19996506
3100206.27499041
3201890.18999591
3193126.78996444
3270008.55498948
3083070.57502484
3260238.61998165
3091566.80495191
3118759.70501517
3045269.68002085
3255345.20501841
3304592.32997414
3155003.24501865
3262245.99500595
3189701.74502137
3164099.41004083
3036792.4049997
3139296.85498438
3146523.96500709
3269059.21999208
3173570.74999045
3118820.39498585
3271957.44500197
3219072.61501123
3342252.83502055
3121542.5300398
3043759.6100085
3137290.21502634
3100704.22503226
3186198.73001874
3208914.0149896
3241732.59998054
3190427.65999156
3041619.53501191
3279538.39500366
3200272.69997369
3224978.5550052
3216315.55000005
3265369.03002774
3123878.63998566
3501876.12498839
3222759.49500435
3203070.93503385
3134462.78501143
3304368.78997053
3184691.40997246
3096956.9850187
3172779.89503322
3192404.14501728
3165477.77499985
3176218.46001358
3163912.85000309
3220142.50002573
3202218.56503578
3252696.83499787
3469757.26995439
3168840.14002202
3285689.06001638
3308371.43997567
3353295.15495349
3327421.51001872
3153960.279995
3365567.54504631
3146989.96001083
3182136.26996433
3338173.17495898
3249440.62500382
3127449.14500399
3174741.99499272
3315058.5000042
3228799.17000066
3399651.01497538
3236893.91997752
3171620.28500182
3250858.26500842
3100307.10497448
3199396.67500849
3281474.01500592
3134133.06003056
3155561.10496979
3201564.87002049
3063614.79494159
3207186.10995078
3312919.2100428
3253958.83500886
3098690.99998719
3334706.40504122
3284474.44001815
3194737.46499183
3193088.45495593
3121812.34998078
3376299.16004043
3111584.00502854
3198268.2800204
3195348.46997906
3268192.93500448
3211865.04003117
3281521.09499351
3365021.29499865
3199852.12497885
3210865.46000271
3372897.99996088
3301924.32496537
3161926.66000645
3161302.88002077
3179847.04998168
3273123.219973
3116956.55499182
3400165.69498198
3191821.28496504
3123788.93001433
3173288.82503663
3238466.04001479
3208574.955033
3272045.60000996
3227441.30501017
3078553.03499044
3199805.97498091
3050884.12000702
3173109.03999179
3298110.81498998
3185363.31999137
3267898.545049
3346635.33499414
3096724.82001359
3163000.82500131
3286833.62000521
3137339.8500204
3303759.03001243
3288753.19999221
3298247.19002628
3239380.72501873
3181776.94000561
3160865.04000465
3296468.73001442
3239344.64996083
3216975.99501777
3255029.3149795
3215745.91000764
3325293.48497571
3290189.31503651
3242124.79001744
3219634.40997298
3073809.44000546
3146444.73000373
3053751.59998225
3208365.52499208
3122524.97996241
3180416.30500356
3238436.1849959
3274224.05497194
3079125.75001036
3131526.03000945
3232232.16001144
3140025.8050611
3165806.73992823
3299601.44498209
3099251.33501645
3260615.47000815
3248627.63504701
3052345.71998992
3177548.12999302
3012906.44499696
3134258.09001228
3333109.64993599
3227403.76503327
3162293.40000874
3230209.18498169
3215875.21497229
3194123.83498878
3278306.45506613
3198636.60000818
3102461.32999298
3154499.21501481
3298989.91997302
3307907.10500065
3290603.63499122
3338003.72005739
3130514.74001331
3112838.06001549
3429775.15500606
3229775.7699792
3335643.26497265
3229054.54997458
3123437.1649894
3176755.90499336
3225084.05998299
3215908.87501907
3252948.92499501
3327931.84002666
3311360.01997848
3217913.26500357
3238015.68001357
3200799.46997801
3207096.23500452
3199333.53003609
3217222.57996394
3231868.00502069
3299866.23495175
3200933.64500987
3213867.53999201
3071899.82001127
3382438.40997994
3102524.26997517
3136399.38998052
3268586.13000813
3016227.00995453
3290130.68997365
3155302.46001356
3476568.57000341
3248946.98998492
3255014.98497489
3170746.8949827
3191528.27999265
3377724.59000966
3142083.17000325
3131560.27500852
3297863.65999818
3241336.22002575
3193510.53996094
3136002.29500332
3208981.93998288
3290301.54501002
3292187.34997818
3282815.99499729
3111385.90999593
3272074.45998136
3203207.375001
3105441.25996249
3119992.02501028
3116438.71498309
3291258.42502529
3352550.09000483
3190899.3500072
3204777.97002584
3292567.57504186
3243500.24498939
3186632.3450037
3204549.75002969
3240181.84496352
3134175.21501327
3293975.39001821
3198744.67500345
3176618.02000369
3299462.48997537
3084573.36001538
3177706.92498853
3113443.30501988
3147999.05499589
3306815.60501585
3274281.2500147
3250361.37000027
3333786.24503739
3358033.04501879
3260411.38999018
3341337.49000703
3232162.81003078
3197945.72000206
3048604.44996461
3166775.71503057
3288705.70500284
3256815.79498379
3218941.72500886
3312769.78495778
3150497.38500849
3097555.11502365
3261052.61498519
3199552.94504331
3193293.62997829
3209817.64000233
3158523.50499159
3158654.85500728
3078375.67000523
3218364.87004096
3274751.64995148
3149737.42498001
3229488.31498835
3270611.73504759
3125639.45999436
3301903.64999565
3023542.23999878
3286612.46500097
3285686.84497462
3028839.32498774
3313155.84999249
3172877.59004494
3227575.13002985
3073881.9400018
3242221.85001517
3183547.62501246
3121657.13499133
3148230.96002922
3327427.6800505
3159006.36496209
3288607.73504661
3112261.53504512
3299735.7800373
3194883.7349995
3357771.50001897
3238972.02999286
3271113.31499497
3145879.59496777
3122235.265033
3270439.5399999
3243755.37504198
2979918.15498928
3177946.29001147
3252605.70501207
3175554.34501212
3086678.90998733
3197610.07500055
3179054.93503168
3118540.14500488
3106941.26003059
3078859.46998921
3320915.32998144
3284557.03002354
3119140.07999445
3097476.57003416
3364119.98499574
3138043.25503269
3231889.47497182
3222813.35502066
3030072.43999409
3259452.7450142
3044345.26501444
3236826.27005748
3250596.10499422
3127986.08499419
3228682.03502237
3179370.05001595
3136688.8150057
3357265.63498739
3252281.27500961
3190061.40496946
3162054.86996211
3364345.01996899
3191520.77502465
3074955.04002099
3064521.09998409
3325864.52505024
3298050.18499059
3412500.03501191
3206938.39497084
3202381.11500463
3099377.13502469
3188787.5599614
3272590.5149562
3303823.38001224
3089164.26997273
3150850.99000027
3383848.30001235
3124486.90001645
3361429.58999461
3348278.53999801
3278543.17496663
3178232.24505787
3262346.37001417
3105859.06001861
3456489.29002814
3260112.39995415
3130266.69502249
3143323.65998686
3036122.14501752
3259453.59999367
3310981.66498665
3227992.12499587
3321269.23501229
3260280.68498469
3283678.6249831
3190177.22002634
3327102.21003505
3153500.8599483
3248243.93498974
2936241.28998848
3209166.63498603
3270380.46503955
3129406.87499725
3178180.19497534
3291967.15997561
3093299.58500101
3139442.07999508
3121284.4750218
3287701.95999195
3285310.64499308
3287809.18999441
3145746.46998978
3120662.30500011
3318640.31498578
3233491.9949895
3188165.53497207
3268007.64000788
2895990.21501078
3339589.83499398
3191568.9550004
3182733.08999683
3037042.99501385
3172535.67001267
3217664.04998603
3265199.29499653
3106146.65495211
3252886.59500709
3031525.9749914
3211004.0799928
3111087.37503752
3276955.33501242
3267362.65500679
3150031.21000109
3010566.02002312
3201107.23497124
3219480.61499725
3043934.8299998
3268078.78001824
3174089.3099848
3225867.83500035
3176603.02002668
3179047.62000212
3212702.26000663
3151868.42001572
3339414.26998963
3123244.67000668
3273707.92999799
3296796.67502169
3243218.63000323
3190535.51998477
3015446.39496228
3209954.29500206
3214442.69500092
3221454.80496672
3237947.96997837
3224068.85995714
3230710.52003676
3180615.24001098
3314402.39001473
3293580.54000278
3332322.76003294
3379903.46996071
3231032.34003073
3017113.14504466
3175594.12996439
3152629.28996774
3244670.36003076
3280947.77999502
3206336.2149717
3016301.73997318
3332612.76498716
3277060.53498959
3050408.72999272
3259134.11496433
3293244.78002999
3291426.75996285
3121800.67500235
3198857.46500355
3158207.6899984
3372557.34000144
3119062.53498459
3148208.12499737
3194908.45997082
3192164.00502097
3127125.47499017
3058507.9249953
3284312.29999735
3216170.37995572
3304054.01500976
3263704.75999009
3165700.94501814
3114488.15002734
3294164.66001376
3198417.2600065
3014580.19002929
3234866.08497806
3099809.0650091
3213874.12497042
3044827.02004317
3200846.23501192
3074076.16998995
3283681.69997929
3194779.86502139
3169083.59002327
3143847.22995801
3233372.09998505
3088440.41496372
3344846.26501217
3189396.29001305
3309602.95498357
3225701.86498719
3112097.51000869
3086060.02498957
3114821.16498354
3152611.66499283
3304977.7100204
3103768.01998745
3194458.74500832
3215172.2299661
3100826.98001745
3321273.43999927
3062215.044976
3078331.90999404
3281127.38496623
3182154.27496507
3161640.41993932
3266253.58495268
3166793.85494624
3285849.01998479
3162446.1650137
3163267.15996172
3011987.03503479
3223963.98499696
3257089.98500758
3232281.68000967
3144683.5600105
3155142.85500149
3291154.37499727
3164231.09501715
3121451.25999796
3151657.00501195
3216310.58999559
3154992.7150049
3312477.94494344
3162169.30496176
3165128.03493371
3324726.16996616
3366555.35001268
3167975.46000714
3173831.01000921
3210794.78501791
3094128.97000196
3099267.60501461
3188565.21996634
3065272.82001315
3249262.90999455
3080152.3200142
3492313.16999054
3103214.1149934
3283513.78001059
3237759.72498368
3232923.95501617
3091328.54495496
3269022.45500978
3072282.84497895
3318470.80500401
3245573.81498605
3071886.80000578
3097356.14498611
3321514.08999715
3105602.63499502
3142421.83497954
3313671.2700007
3184042.99498367
3287025.85995987
3356212.96497706
3059998.83500614
3291834.40002684
3161297.17998772
3217388.47499752
3298530.74999587
3169242.51499016
3183299.28498512
3288532.99996423
3178037.37997504
3122624.00500288
3086293.8000347
3190164.28497067
3183090.69494925
3244400.42500133
2995367.58502995
3195929.82504847
3235156.5150065
3242196.64494489
3358139.36495845
3311303.74997664
3089341.77000627
3142803.61499945
3253873.95002515
3313848.60498985
3135747.91497449
3149980.94495079
3324270.75002507
3251120.0499458
3087917.53998563
3325062.41002474
3001739.58997936
3187453.00497414
3136877.50501954
3396453.6199711
3107909.79500052
3152694.98996926
3273523.29499974
3118804.78502799
3348566.30498925
3118691.97995907
3219205.50003475
3243598.98997651
3129838.71502009
3188410.47499305
3103025.19004028
3092186.63502372
3197138.23500691
3350884.69498169
3182287.46497481
3227724.25998144
3180032.53499401
3280920.28500517
3360608.92500768
3249142.88997871
3154312.38004713
3149038.21996237
3295779.25998585
3172576.79998883
3208029.05001915
3129041.90003798
3176359.38998702
3095132.88500101
3084336.27498505
3127748.89003842
3209396.69998209
3207638.53000341
3330460.479992
3226358.70499356
3104411.1900132
3281285.55000059
3326642.93996396
3215705.8849572
3278795.14500653
3270389.2149631
3248098.51501092
3153332.84500121
3265725.50499945
3147088.53502257
3204852.48998759
3206408.88000499
3249286.02499017
3114820.95001748
3164713.85000842
3136133.35998244
3128984.58499753
3187773.43996866
3119005.68498474
3133809.68498648
3217956.13503407
3246681.67999408
3231710.10998285
3183928.43997711
3254384.67000546
3280440.04499122
3278253.58503708
3025540.15001573
3229566.9249854
3386396.81000242
3173728.78004133
3180222.89495802
3234418.06005584
3338843.90497415
3215580.61997554
3244903.16495708
3204882.44502307
3180060.23496778
3177364.0949838
3140709.5449678
3062327.2249788
3061708.75003184
3186027.02500641
3348561.43996543
3160088.29002906
3179438.71003364
3220501.3600247
3173545.12001542
3338116.9449994
3370013.84002604
3088035.6000215
3189338.08499523
3287636.76497274
3163418.69002194
3157752.47999224
3253256.5650436
3264813.37001574
3233131.8700025
3267355.99002094
3078896.30001289
3097693.23005354
3201908.64498405
3208429.16997041
3186145.5149951
3055860.05501663
3229877.62501408
3155608.469971
3257828.42000143
3228240.50998782
3200278.15502233
3247792.30993072
3213402.65502053
3113115.86503156
3256973.84499681
2984573.25001086
3181100.09499894
3117772.31499943
3395040.00504652
3121376.57500464
3399096.26496942
3187891.62000787
3180451.57001389
3093562.8049972
3349608.07998414
3180558.43998235
3197252.87999152
3281936.7099862
3291171.74998556
3173181.23005229
3282145.10499661
3216028.98997892
3277927.67000666
3266293.08994713
3191087.00002048
3155761.21496838
3278984.3849907
3179026.31502875
3188435.49001363
3120863.54496302
3216352.91001733
3305949.89002064
3367789.23495866
3257070.37001979
3056387.29500425
3203881.82002615
3232021.24001479
3129720.70001455
3168764.63998117
3012734.06501282
3256486.56000826
3168135.15497797
3054108.2550463
3195866.81999827
3152163.49000375
3133637.57499768
3241698.89498549
3020178.40499063
3259539.82000472
3227570.70495109
3381454.65496458
3127275.68002608
3231157.4600107
3184375.9450162
3225767.03502869
3139534.78004944
3320131.77004176
3174805.80004086
3282927.8800255
3209845.10994938
3148335.65500572
3136266.0150055
3288097.29004967
3134287.91496293
3334289.45996346
3081667.02502781
3216881.94996319
3293891.2650219
3270057.3899854
3114038.11501207
3200121.86002706
3225445.49996577
3134915.28998562
3232921.45999885
3101129.2400101
3185760.36498929
3292356.54001819
3300623.279984
3024966.08000658
3181094.0799922
3203762.65496183
3161528.32996508
3149422.50999962
3319377.73498427
3278522.5499633
3303064.43999917
3144368.10998531
3157269.13501175
3397334.81997859
3213862.63997799
3142198.9850305
3287581.44496771
3227296.19999406
3302747.2099758
3254120.21997526
3252730.69500274
3149703.32497472
3238847.72001854
3276013.50999335
3142862.20001702
3157275.32000324
3100229.30000791
3074289.07005541
3289246.71003031
3159666.91496459
3054888.61501711
3238820.26499721
3061829.68998183
3167372.34004998
3242980.5200223
3171665.62998813
3092434.04501651
3356536.78499817
3169088.14000521
3122343.76998538
3192110.31501402
3096009.47502134
3153363.35498289
3420718.04999549
3261216.97000126
3138320.92001151
3140424.03001509
3115715.64498992
3200773.7000015
3264911.79496927
3300407.90999149
3287464.92497032
3183552.72000378
3409890.30998809
3231784.52499868
3257368.52498048
3174411.40502241
3227190.75000846
3344462.2250014
3230610.27000415
3292010.93000137
3151090.82003006
3019420.34001419
3422466.71002328
3266679.57500593
3161435.74001938
3210365.8499852
3336351.30501597
3283856.26498463
3243086.60500204
3278472.38998682
3168021.46503165
3313209.44999554
3160499.84000908
3192966.63498197
3209167.16497998
3263996.33999572
3306630.67499179
3202695.08500735
3024726.69999262
3115858.43500354
3081417.36002028
3407994.03000404
3161736.19498218
3347042.10499143
3264750.44502698
3328321.99497835
3150286.31503393
3094897.10505722
3312458.9699858
3275211.86999943
3117899.85995579
3170528.73992882
3204346.24498262
3256840.02002054
3111200.89497606
3290186.68999643
3065523.67999614
3337374.84500337
3261414.85502459
3183841.37505213
3269859.11997791
3209067.63999908
3225675.2149827
3174303.42997997
3130878.80499183
3046172.00000744
3167116.04997599
3312524.2049413
3161451.61996998
3211752.88999742
3132332.18004352
3296234.33499148
3161678.23499619
3114254.23001951
3170218.86500881
3109858.70498433
3307984.21505038
3190207.61003191
3131568.44501798
3115556.95998708
3268773.52997277
3193940.87999537
3091939.13499705
3185077.62000801
3177080.11002942
3245612.77499846
3124522.42502236
3234285.89005796
3177764.64498192
3348685.72000112
3085747.00497256
3216316.13502523
3210019.30999187
3248854.82499878
3277393.61500477
3220002.78003728
3057402.31000153
3223740.79000211
3272351.04502478
3209078.96000507
3167612.17002859
3067293.42501583
3200231.62501143
3051299.12999297
3324566.99499142
3214097.88999713
3186392.175004
3217924.69002941
3297260.62502338
3212127.18001907
3188663.27999054
3129585.86501468
3213442.67998769
3289263.74998227
3173979.48000148
3125438.41499134
3148379.24998467
3289530.92504372
3283543.33999441
3106721.99999714
3222610.26999857
3099680.50502719
3157497.76501807
3231316.20501937
3305940.97001368
3194816.46499865
3126338.58001727
3076670.56998535
3218506.22499932
3230584.83002252
3306147.81505897
3145141.75999725
3181382.91000464
3358979.79495762
3103337.16998751
3325253.13498683
3262711.00998711
3271370.6249924
3235277.78500488
3136294.70495296
3152465.46002021
3340876.35995362
3013752.60498651
3172963.52499358
3267126.07500643
3178096.54999411
3265228.15498697
3145631.78501057
3165501.9650432
3193593.89002411
3269618.85502472
3258205.80503371
3227935.484983
3136731.24500728
3301779.95999263
3101294.70502221
3090842.58499624
3191932.86004562
3078457.67498323
3027957.68501528
3252220.72502253
3218691.29998908
3219953.98000853
3123839.15998984
3147894.27001092
3198985.21496332
3166926.15501746
3158010.25495056
3267643.00501626
3350699.09501685
3329712.0900294
3146977.70502502
3232233.48499208
3271553.97001894
3211449.39999939
3183578.89999059
3142264.37502237
3264029.05003823
3173025.75504187
3233589.93997236
2989592.80498338
3075223.42500644
3403317.04000824
3290278.02001325
3195691.00000541
3325997.94998347
3113259.42000563
3265045.7699794
3074243.87498975
3235426.32500285
3180389.16500607
3032425.86999698
3261398.3899487
3312516.49497643
3248364.80005673
3308178.4999596
3168794.22497695
3189620.6249866
3219722.82000739
3225208.28500194
3230400.42497841
3336137.12499551
3260467.94998977
3173954.42498864
3101171.68494024
3245064.17000911
3272256.80998053
3209903.78000466
3142362.05002083
2973971.41497612
3258443.02995534
3231122.15500637
3185279.59003329
3313364.55999233
3238928.17001842
3129001.3650299
3145066.85998419
3295584.38998424
3193971.74503061
3370454.32002985
3285784.35997325
3467973.06500976
3171823.95999634
3205796.97000884
3119580.57502
3149496.72001516
3223108.4000191
3263898.49499174
3218293.79001442
3295328.89500345
3154164.75495167
3115778.09002124
3122764.28501305
3214486.84999824
3107724.73498082
3152436.32497687
3325338.54998552
3233523.62002516
3188018.49501602
3141526.30000109
3203980.3850067
3178292.19499415
3055168.54999288
3167941.83498406
3157590.66000322
3253957.33997553
3224541.30500918
3066905.01996285
3267745.38001998
3045361.58001664
3324829.01996566
3237893.5350027
3240380.95494262
3080464.80500324
3194033.82002233
3343785.55499852
3084608.83999426
3124661.74000668
3220472.62998305
3235820.87000682
3254938.43499264
3064025.0299928
3240151.78498867
3349367.61996357
3099823.96001387
3261714.12999809
3165210.06499618
3219709.90997162
3394820.73499962
3059500.76502049
3258809.79495207
2984618.01004078
3308843.75500943
3183695.47000144
3202175.64501441
3228518.85006761
3376968.95000864
3211177.82999418
3143633.34497603
3204179.87501805
3231451.58001316
3113713.41998322
3147218.27002694
3302543.03502443
3265664.75999931
3174450.5449847
3134926.96000595
3217697.63000636
3295227.43502592
3129761.05000434
3180767.04496276
3246120.94999071
2998802.66996922
3301468.54501203
3242725.31000445
3312123.26999614
3010889.04996609
3144585.39500744
3239890.51003598
3303229.46996674
3117459.25502351
2892165.7249802
3129006.35501128
3288838.54999605
3184019.81495793
3249999.80502416
3111587.48501361
3281197.13497506
3030345.13998698
3186286.46003516
3160174.27495273
3249051.68006153
3221938.95996394
3350418.74499387
3135171.15497655
3318871.36503619
3165598.31002318
3263133.78008434
3191634.89001413
3086086.82002897
3126027.87999515
3218818.45499598
3136456.36001359
3097184.37997702
3152337.43495147
3217889.01999369
3115509.98503251
3196398.08002026
3234849.40000204
3162039.91499424
3196417.03001929
3174137.53997925
3308178.3649733
3099150.08001402
3195766.3199926
3193428.64501314
3213740.49502206
3290351.09496138
3293048.56501197
3138836.49001999
3157524.82994273
3152484.16994938
3165886.32500494
3065851.00500939
3293689.68002636
3326586.68003529
3240088.2900008
3112826.48500749
3246170.66998393
3278419.13494105
3090074.13499769
3008100.31501208
3226774.33500157
3114367.37998443
3193052.42998611
3267220.70504414
3152291.13498796
3282029.23999957
3074222.82999665
3209081.4199975
3176707.49502523
3269679.19002184
3240616.91500057
3087608.04001473
3095234.74500232
3060623.29502127
3008102.43998071
3380626.21001697
3166247.74999398
3156160.22000702
3191769.51002496
3151543.96499921
3181053.37498298
3239742.04998747
3269356.93498181
3345862.3800013
3376484.34000733
3251046.47004565
3366650.35502109
3303834.39001356
3299095.56999612
3226661.50000131
3282810.40997274
3380749.87003348
3323187.71496936
3107353.61000882
3335400.10999965
3228331.54998536
3125832.49998835
3174238.58499325
3287707.65504942
3148751.04501198
3196040.6000142
3340367.48499018
3196632.20999304
3332492.56498628
3161164.48498354
3227631.64501224
3135107.21502173
3232899.6999724
3057746.24502914
3234085.95999473
3247028.15001528
3182680.28002691
3159827.30497638
3308042.2750102
3306595.05504052
3123264.49498171
3291552.2499592
3308628.98997737
3250682.74499045
3201362.40500562
3303416.71497252
3194983.54499842
3315097.00998787
3262842.73003996
3251777.55499804
3204828.7450378
3129389.69500565
3364381.13500318
3066641.4350501
3250415.72498447
3123562.18998975
3153976.83501133
3261009.88999178
3093601.64001092
3186576.10502844
3275433.9400312
3002280.96996598
3128115.33997064
3047240.30998973
3218604.86003821
3321676.08004045
3101185.05499302
3259705.64501438
3050854.70999662
3193388.4849812
3158861.45500751
3302283.93499667
3122725.33997072
3125600.63498416
3143317.47997002
3194191.35001289
3271206.88499573
3272524.37500402
3274053.90996313
3141907.39999342
3199866.7300062
3251727.25498437
3086475.99498185
3108642.40498031
3277924.24498187
3304140.79500327
3270916.11002219
3230312.38002284
3281773.36498193
3238153.29999061
3189812.79999291
3362498.07497897
3260257.54497747
3239782.20498688
3265960.86499134
3185569.93500682
3160720.40999754
3282424.09502281
3161828.78498269
3292013.00001097
3085300.85502055
3182672.84998128
3208505.05000244
3089838.14002448
3288908.16001597
3152222.77501241
3175588.78497526
3188601.79002245
3113256.16002895
3266298.70499578
3318136.81503056
3242159.68001064
3367097.24001378
3211985.29498981
3209330.54002913
3200760.74996254
3137333.07501277
3212850.9149524
3271108.4500139
3261710.81001901
3049494.09002019
3231507.59000649
3075986.34002128
3349291.79499431
3124751.5049867
3296290.06498967
3256349.10502697
3287265.05502488
3247135.81497162
3289412.3900406
3118304.81498077
3197779.71501014
3175645.79001214
3213022.37505004
3387438.65995728
3126872.45497867
3291126.02000402
3227625.94495802
3053420.80501508
3307045.84499177
3268570.9700269
3206992.46999435
3286182.06000671
3167395.13498608
3245607.02496673
3207859.34998785
3214945.28002826
3084902.09001276
3220436.30500854
3121072.35999462
3229805.46502578
3250041.49000791
3328113.63502873
3066091.35997857
3224561.88000558
3259540.78997524
3238146.47998264
3165651.71000449
3300617.33002248
3182334.38503247
3063707.50999746
3157957.24998601
3201267.64495322
3186373.76999602
3161481.11999923
3193634.86498262
3109078.42496882
3189316.17502559
3168531.34997623
3160974.25494604
3196250.27501604
3332842.6649834
3278721.74002523
3369057.28998678
3139158.94001819
3178813.83499726
3255915.99002328
3236346.48499652
3123462.70498018
3178558.6599524
3156477.56998905
3194892.45502442
3281254.13998495
3275157.26000374
3196871.10504041
3227692.51998473
3109149.86500275
3098485.49499277
3216546.23500689
3201950.63000069
3196936.44500729
3318372.13498307
3229919.43499342
3175936.22998542
3181082.20500636
3178300.50999238
3141791.05501277
3356540.69499884
3213093.28000512
3274279.19502359
3279460.93000695
3280586.37003039
3200292.38501174
3134931.36499976
3306908.33497685
3142919.10000749
3202819.58503398
3300177.8449962
3150105.28500486
3089685.57500978
3274759.79503293
3265629.05500378
3189688.74996476
3195299.46501749
3214151.32500712
3222586.93000215
3320911.03000331
3289418.27502954
3306801.15498539
3358595.85001333
3260853.36002395
3230117.34497204
3079174.49999924
3263026.40997201
3337044.28500854
3254676.5800099
3039663.53501689
3152260.25497119
3208021.7899717
3224466.71501257
3325075.29499274
3159297.44005643
3161336.60500092
3113543.15003297
3179743.27499911
3203744.36501444
3060035.8400176
3175288.59497316
3198157.27997708
3196997.72998442
3062788.4049921
3133939.5700045
3329672.64997042
3468273.33001504
3265860.83497392
3078303.07498165
3322646.5149951
3102753.66500634
3081926.42000107
3195036.41500454
3261231.44999561
3294889.50002966
3261346.76004035
3273842.57496095
3231633.60997662
3185665.79999962
3186917.25000001
3234627.11500387
3187483.91995758
3360624.13507712
3147117.97996779
3113415.63999548
3108964.39499185
3254929.22000744
3213145.2549625
2955176.9500157
2965427.51999929
3272642.24500025
3277929.65498343
3270993.21498849
3399535.13996053
3182323.14001426
3232370.50002425
3106876.56002167
3233181.89501544
3164910.13501877
3103800.1349806
3074668.18497681
3223499.60503593
3179579.7949972
3176414.5149913
3215117.67501029
3113983.15502668
3197877.75001181
3232415.53997392
3231181.07502594
3267596.91000437
3246736.72497766
3210002.02999019
3274070.35004289
3238634.10998111
3297499.28999378
3157007.66503561
3323095.85998824
3271322.22005753
3257600.60497206
2996219.08499517
3166945.57497787
3304533.81495908
3175365.60998374
3299452.69001681
3145812.06999243
3355518.43499483
3168544.71999996
3191605.28499893
3218256.56500638
3279052.71003531
3195240.19999066
3253491.185022
3011607.68500187
3187864.37500919
3090600.74499876
3315163.12505167
3285586.09503809
3189218.08499092
3189088.38503219
3164551.8750006
3261636.88496848
3230428.79996322
3167261.4499821
3327410.47502112
3205493.73994242
3209543.360013
3152979.20497912
3146329.96497405
3343859.87502867
3304229.50999703
3319930.5550286
3136267.60998914
2964069.99000163
3105590.94999276
3293930.69000173
3281017.32000205
3248012.10000791
3113334.19999186
3222457.58997779
3391056.1999796
3323330.93002525
3194029.84501043
3381826.41001807
3262355.38003018
3123963.02499612
3211215.42496781
3135500.44501783
3094680.51498781
3233893.14001788
3135795.1449685
3076149.16001793
3235608.45495739
3066557.56496304
3285292.93501252
3149645.94497262
3222420.43498442
3315936.27000305
3264862.96995373
3265247.24498745
3244697.89998613
2985004.11501408
3115237.09498442
3168694.48002532
3128112.26000812
3058709.94998032
3287841.32497702
3242190.69501889
3194525.2899858
3172721.07500563
3258549.2300501
3166808.82499069
3319273.83004165
3246244.93001375
3073529.27502344
3127744.04499832
3084127.76497785
3174807.05501199
3194918.35503111
3154116.93000867
3193860.9249946
3112306.16998591
3250792.2750158
3278294.62496576
3256707.92001789
3258986.93996944
3153929.62997216
3107059.38001853
3186407.93500322
3288438.52501686
3210014.49001057
3284761.86998599
3155434.43000131
3271246.75499472
3129789.93997768
3055377.56005861
3312828.61997996
3214805.69997713
3020382.05498283
3194737.51995005
3192448.55004026
3194545.82498332
3244355.17000705
3364947.09502786
2997461.30000044
3263732.22002098
3278211.88500113
3268113.71001494
3085943.70499002
3047703.72492074
3190729.20504869
3147823.48001556
3198931.14000201
3268975.41002835
3233444.81504981
3342919.0699487
3268103.21999829
3238268.10500448
3126805.75498901
3093046.52997045
3188070.66497399
3245112.66002072
3248550.89498862
3068063.33995697
3256904.38503939
3176165.53997223
3196139.71500437
3218300.89999303
3081439.39499496
3268396.45008529
3204758.05498799
3414434.09501862
3199858.99997351
3235452.44500048
3149916.99502617
3314305.91998974
3173805.56497341
3307258.42998194
3196151.88498113
3327970.56001591
3324603.99003335
3137704.01997859
3225757.66001474
3194580.43999438
3299536.32496987
3164480.20999553
3224113.6950024
3064321.3349825
3257195.13503507
3193115.20496771
3323902.82995184
3140980.20496219
3275600.90498362
3245850.70498486
3310990.24499029
3234095.93502027
3274013.61499793
3172399.63998472
3220271.48500079
3389325.61000562
3105514.10003254
3194935.10495049
3351718.93005374
3239202.34998236
3228602.86996799
3201795.75500299
3158502.09998831
3292241.56500081
3236757.96503841
3304647.1900299
3150270.94000687
3261403.89495936
3180513.66996869
3214658.58500211
3214759.44503192
3089257.44995796
3143313.73001576
3248177.66000187
3320879.63997891
3234553.66499707
3119530.34999919
3047963.1399912
3229384.25499263
3373237.60996254
3163771.27000067
3094771.75499467
3319368.76001306
3188236.00503303
3152776.2999772
3272210.54001462
3258178.44499261
3235348.77499765
3090310.31998691
3170269.39498919
3171920.45499716
3341469.2649531
3190753.07004066
3146304.72499824
3308993.4800469
3050719.68501411
3220677.9049721
3147009.96000069
3114564.90998066
3181399.98501895
3333847.8199623
3338347.76003304
3311364.32001153
3261288.33498927
3120816.80501178
3093172.28998189
3070030.89501198
3342248.94001725
3241974.86502887
3275534.4600174
3125807.19003744
2940226.26498136
3157689.08499388
2985357.03498391
3288475.98503662
3283416.80496765
3327001.65500255
3327710.32499974
3250272.13999004
3319453.4249767
3247488.09000785
3188167.08995056
3246943.29497079
3198669.8949704
3274532.93001592
3065935.49500481
3202483.16997697
3245492.71496031
3224722.36997729
3211754.7799629
3007412.50997589
3201823.47999017
3283354.16496301
3027684.8100427
3242972.62998807
3299491.73004306
3243970.25500914
3176785.6099973
3297293.43000948
3251507.49502509
3272353.05002826
3110471.07999521
3247905.36500617
3267067.35997532
3103501.07001357
3155189.27495587
2943239.11000543
3154819.42500773
3174801.625029
3190655.79499623
3304718.14499775
3089765.63000875
3241425.09998653
3255476.93000665
3171724.1449961
3180933.78000436
3329857.41500505
3176697.77499125
3094398.09499372
3318896.63499334
3232992.55501262
3193190.34503144
3112589.59499439
3179142.12000222
3159351.77496337
3236476.94499324
3047699.77999834
3238088.1899856
3364221.1900191
3187440.16997338
3203875.30499547
3323658.03499641
3201981.2149942
3291701.54498687
3245008.52496315
3288167.17999434
3302625.49000728
3289048.90998613
3265123.65999538
3015041.00495832
3152795.9549907
3067523.14499301
3117653.19500846
3247324.24501668
3064335.84501127
3163858.65499796
3126672.84998595
3261834.19003467
3305722.42001001
3280059.08497091
3188504.34999919
3325707.23498373
3246453.24497908
3114113.89500327
3322780.82998173
3018680.46003162
3144671.98498332
3203425.7949983
3413065.60997464
3118162.63497389
3159697.02496891
3130209.47997531
3180079.34502183
3291221.20000525
3168821.1049877
3146311.15002844
3285439.54498935
3159849.40497199
3139133.75001764
3220155.67501259
3206679.51003482
3190060.89999403
3194489.01996362
3244770.49499322
3136129.14498999
3247814.62503907
3195963.82001058
3147771.5349617
3242602.33500742
3171718.28499693
3078866.18001381
3147657.53998941
3259507.04000139
3192011.53500819
3308223.28004969
3166736.3599955
3286890.05998964
3179882.57998696
3242482.63495706
3335150.27497873
3238353.61000538
3137383.55002248
3243104.39998822
3308325.43501162
3306619.59998068
3153713.4599995
3326751.21500217
3086702.52001242
3503956.81498022
3286518.05497959
3247446.92499816
3133183.79006392
3145437.28000968
3340160.37497823
3211444.43002975
3123338.07003874
3123666.18998004
3315112.01001378
3292682.38501939
3358661.04495441
3155175.48997637
3159824.54502566
3136416.83998199
3080598.50999572
3275248.0299944
3311943.96500646
3095328.59493318
3159435.06500534
3167392.35499679
3117712.25504087
3235324.52999984
3273328.00997471
3271447.91499782
3245990.24499318
3337085.81997884
3288988.00001517
3389448.48498304
3185296.37002331
3332651.86500291
3188474.63997996
3388618.22996011
3201060.0699714
3206381.7950228
3136227.57000844
3216209.55495485
3424647.95994337
3231309.61495988
3324423.29999582
3119870.56999507
3230110.6499597
3118328.72003328
3164468.52500827
3136049.0950076
3182914.44499573
3480025.09501902
3310670.3200423
3222317.04503441
3217991.8700117
3225104.70503106
3391134.9900115
3155570.64500193
3352772.79502322
3258863.59498546
3309257.66498878
3181926.26498067
3254255.77000938
3191032.61001298
3165751.03998265
3247005.09999587
3156659.22999911
3052996.58499494
3269415.61500889
3443909.53996236
3214250.95995004
3169361.86998323
3230428.28000122
3259684.77997506
3112871.37498464
3200641.94501414
3165058.86997287
3163331.45999591
3214673.81496324
3106001.25500717
3249887.8550073
3201428.71002572
3204973.26497321
3201578.93995633
3094043.58495278
3098279.38998151
3225804.36499892
3151339.13999609
3234029.82998286
3202200.47501371
3104551.43001935
3206777.00497346
3057269.24495256
3242282.19997146
3270752.65997388
3158598.11997822
3180686.49500019
3280751.20997254
3056412.27003149
3200052.84497173
3262050.16002644
3361562.64501266
3216847.569982
3278152.55498109
3189171.54499429
3230006.29503515
3320340.40499595
3252603.23503554
3320380.57502115
3205168.90501175
3205833.8249582
3177455.22501417
3216272.90502213
3273346.15001013
3083853.13500927
3342777.75005975
3226240.33999257
3116897.81000047
3281697.00000782
3344721.64005433
3123059.49498481
3115894.15504736
3202904.65502739
3294304.46000951
3136507.52499189
3297743.8749741
3246136.715011
3156354.8100107
3288937.63494058
3217807.43497964
3347311.50496939
3198405.46003896
3161061.44000528
3231170.87002291
3184325.71497102
3209794.75501602
3028610.26498396
3319722.84996454
3296312.55999352
3209411.32997381
3121256.70499599
3164719.27999603
3205705.91003997
3305416.0000123
3307410.00998222
3144586.95498896
3178122.96498735
3222108.43999116
3136519.25000056
3204993.08997369
3250647.49999312
3291217.34999544
3202165.86501653
3265557.67501064
3378499.91997729
3125496.38500575
3107038.56000189
3211887.84498343
3082572.9400353
3264936.23998232
3300690.85000977
3269351.03498876
3165786.82497778
2996095.38499418
3114607.30502724
3195364.89001718
3245670.19500445
3221106.43999456
3182416.45006024
3106723.37996676
3176937.50999505
3015081.49996033
3326098.78498497
3293186.33995465
3151372.46001151
3102389.85000678
3090181.37001297
3212553.80498503
3286226.15501543
3281588.54000188
3152797.25002055
3231466.75502502
3140041.5099953
3234547.85001743
3081008.39999405
2935712.41499364
3450772.31003005
3301798.19502436
3335599.27500672
3012477.48502026
3093163.29498566
3110656.18499316
3166614.72496806
3184020.63502753
3135253.55001819
3219916.50502865
3072829.5050277
3073164.48496758
3250840.39504311
3284104.09503015
3187145.92502026
3315784.10496126
3215671.77500704
3301243.19501566
3211087.63499639
3258660.13501216
3191650.24001563
3261334.49998765
3191464.38501422
3181157.05994568
3212038.8199947
3043851.43500719
3315027.73998259
3281925.48998529
3217288.36499124
3209167.99995143
3209994.15995586
3255246.35504674
3173050.46503102
3194368.09500478
3080124.67500012
3271683.15997538
3340166.85002411
3339712.69501197
3127284.2750288
3241551.80500284
3187534.00502133
3298682.73003667
3165588.00503804
3233899.33504748
3124658.49001903
3392492.72498375
3222453.80001469
3113267.53502107
3155217.27497729
3172066.8549858
3231460.68499553
3110387.03004942
3279569.17995772
3162827.39995343
3273339.15000704
3269092.84997896
3194617.00999006
3165717.60498982
3049780.91997685
3145761.37999673
3204053.41499415
3115835.91507027
3222019.38505964
3386962.95501516
3178586.70499047
3103497.60001265
3232950.90504588
3227775.22498736
3112824.93500592
3237177.57500356
3226772.56999096
3239670.69507232
3288881.99000498
3172659.58999514
3264359.9500214
3163768.31503377
3272919.84500011
3203173.62499983
3188257.81999225
3423136.91501253
3081513.03503008
2980945.8949894
3204744.24498495
3113652.74500706
3287260.59500442
3217347.39498988
3198330.75501211
3247027.52503434
3136009.80497952
3240634.12502008
3245168.33002096
3186543.5199921
3143167.32998835
3236673.54002703
3145224.35497301
3320296.3450154
3244526.08499042
3240287.43501014
3076488.0500116
3301471.8450172
3081455.97999734
3167770.39499425
3234950.24502366
3231874.84000611
3089909.79001873
3139353.53495515
3230303.73498723
3150671.92998113
3205097.59494595
3300456.1350123
3247167.2300016
3217634.18995822
3131671.52999407
3083359.65002116
3209743.349975
3323961.63499028
3031331.93002464
3212287.44498637
3159267.40992842
3151735.33004141
3245811.45501294
3127681.8700042
3216729.70001066
3180342.61003935
3268244.80995129
3201345.52002056
3052331.49996709
3251629.54000482
3266545.20495123
3091721.35001878
3256003.63500829
3331713.24000088
3167694.13498488
3280467.95998057
3238695.23000039
3326592.79498813
3141931.70000126
3230745.42002294
3171767.95497985
3143670.34996039
3167640.94500809
3288568.32500904
3088892.83499297
3126440.55499522
3231928.36002918
3096363.23498992
3265227.1849767
3287418.25999919
3176947.55499605
3217718.76498317
3042253.54000143
3117337.8449694
3304910.22000002
3293323.94000502
3315489.61500225
3292520.15999004
3050271.9450065
3295846.36498313
3324517.54503273
3181774.47999272
3365250.61500064
3056415.33995507
3132799.91501604
3133752.79002721
3150273.67497338
3254286.2899513
3423669.45500641
3222294.4849967
3052348.69502807
3074383.4900042
3362939.84000223
3241589.69496063
3265210.26998626
3349770.08999267
3133374.1949866
3172845.06506759
3206492.38001075
3298167.84499054
3171368.27004321
3234846.86001045
3102663.97501653
3328570.83502107
3118427.58498268
3252829.2699624
3058017.80502367
3122932.95999731
3271179.52501828
3178129.82498514
3209797.33501198
3200896.63000989
3120435.46501597
3224634.1849994
3348090.43999418
3310678.84001833
3221113.89502463
3383400.04502226
3194427.64001229
3255684.08001157
3168022.21997709
3332480.25994847
3231275.39501011
3353767.36997997
3224428.70498978
3263156.37499246
3302076.82998622
3168572.23498115
3251757.88499582
3093546.20500377
3191887.79003072
3282141.2300074
3216137.88000768
3367217.47500561
3232245.59005402
3248654.82997486
3172500.75501951
3232179.83500467
3171473.86499781
3114964.60501982
3235641.34002193
3268162.65500181
3131674.00001873
3226956.53000981
3111441.48999688
3228987.53998629
3204280.99500299
3177577.17995415
3216428.66997041
3171850.77497275
3209357.32998383
3213996.74503872
3041617.42500902
3023898.63499316
3198981.82001543
3301442.44504176
3097429.11999467
3179775.3999937
3034054.25998332
3177652.20999982
3405748.33002696
3316528.59003804
3236467.76497466
3269594.13498192
3229623.40502407
3243193.5549911
3190974.33998833
3252953.39502386
3073384.14998995
3159221.10000357
3222310.03497324
3245798.21000555
3348892.60506261
3426207.08003376
3292545.77998452
3142976.79501705
2943411.64998168
3240180.62496601
3061589.64001601
3192672.66500454
3284699.9199915
3209540.06499604
3357707.45999644
3120584.24999592
3205603.16500116
3307208.10001071
3103602.07996618
3216011.34998363
3244521.34499483
3256610.80500143
3201846.70495861
3025436.17493852
3153229.64499353
3322697.30997671
3290661.12003949
3206441.27499126
3143376.69497086
3280461.64000659
3258711.83999343
3097686.04000458
3281858.49493132
3152341.94998505
3233779.94497659
3245689.18497275
3068170.98502999
3159287.57998239
3353761.14002233
3037274.17500295
3150755.37498584
3263148.55501255
3110513.09999926
3202644.29998279
3113251.09000989
3134939.70500899
3193942.36000362
3271585.61999062
3283743.32999541
3279807.36000853
3112389.30496023
3235490.02503077
3189019.22498241
3256528.49003208
3221843.95001233
3265028.64502014
3185712.01498948
3240304.744982
3182792.18499683
3227563.43999171
3123182.70996386
3352915.01997831
3272744.11002429
3061652.89500781
3075579.4949912
3242733.20501937
3190190.81499368
3416360.29500702
3223259.79496027
3230574.53498206
3117579.45498344
3077604.92004664
3238743.47502394
3249756.40995147
3133048.7300399
3161547.44500402
3317219.19997967
3260029.46001437
3343874.1449859
3289540.45498507
3088791.56498462
3052782.72498298
3147885.87997026
3120635.23999312
3166138.64005143
3263988.59999531
3321374.55002669
3233236.69000199
3185151.66003553
3296695.8400044
3199202.73502053
3223804.20001705
3145398.55500999
3142026.57998356
3318240.2350174
3184695.26499582
3340918.00000225
3316500.94001305
3379155.57000693
3223494.90998638
3051966.22499185
3154989.8899864
3204953.03499625
3327019.51999904
3124451.08499958
3230972.71503865
3382933.5499714
3262217.2199963
3010918.10497632
3403959.73998607
3144477.57999693
3153464.79001934
3341139.30497169
3125579.11501224
3141421.72500303
3209297.44498724
3044187.32501621
3241436.98500632
3238661.88998418
3257001.77998571
3168875.17002221
3280679.35503192
3172238.19000521
3185685.41506113
3193147.72500676
3233939.85497658
3334001.27499527
3063841.62500936
3323509.9049997
3347925.92003108
3089675.96002096
3331629.20501106
3134490.69498806
3339141.82497824
3196052.35000602
3062136.14996633
3214207.25496792
3341266.87499475
3291264.04001027
3294947.38998022
3298000.57500459
3046635.03496035
3398132.21996465
3335924.89497949
3315321.57999588
3152803.25996773
3102152.37998895
3286762.11002518
3240545.85999452
3200676.1299909
3133104.42497135
3231415.43002963
3239283.52002651
3109919.90998738
3255142.40499774
3120074.27997482
3372691.01001457
3221375.21502832
3308726.89500401
3148496.34502149
3136261.01502997
3139088.95001157
3230242.31997886
3184406.58999602
3202843.21500851
3303123.34004877
3245350.08505191
3171100.3199946
3235208.61995851
3258609.57499984
3086062.17500967
3161556.99505361
3217134.97000207
3190895.8049827
3110380.44997808
3298554.91001238
3268266.38493841
3225075.6750057
3095208.82005005
3077413.21999343
3290936.60998653
3322670.82001677
3123834.67499386
3098208.51999863
3215983.49995167
3258089.21002608
3266101.39998656
3240191.07496531
3245756.92498574
3225027.69997009
3182110.82502727
3277981.09002077
3185161.63499852
3172038.1299908
3213034.14503654
3209535.41000033
3158218.62500408
3115274.90000853
3109797.49999958
3245758.64499296
3366866.98501693
3280603.295013
3180064.79500794
3075774.00000023
3191633.0050275
3122233.77499471
3071519.12503639
3177022.85495237
3144093.75498481
3325372.3849838
3264829.77998723
3061410.22006792
3177800.85497261
3240198.56503416
3126019.00501144
3297091.45500564
3257410.44495553
3357799.04000761
3212896.74001702
3462011.89998691
3257583.85999405
3088596.84498429
3116859.16497934
3170847.64002735
3160116.27000818
3202909.61996136
3247001.62500645
3383105.44999728
3107477.66999777
3340984.70496701
3157585.29501757
3284653.04499619
3230296.61997024
3290247.76999376
3139235.62999116
3077438.08499001
3060193.29002643
3334499.18998807
3291765.30004248
3403500.27500447
3163133.21501786
3344158.5950034
3197480.13498021
3274286.22999929
3365272.41502831
3309285.52001928
3333901.77500023
3302060.01503214
3147783.72998457
3066024.63505237
3154865.06501895
3330323.20501236
3287049.84498918
3265053.49995374
3300001.84998885
3214563.34500823
3279047.09999398
3211995.03001352
3263949.29001713
3144979.49999668
3072097.85507267
3222591.40500378
3394766.23002602
3154825.96503224
3209080.42504884
3057329.82502965
3456012.27997928
3169454.03005028
3117640.68499702
3296752.48502787
3134188.87498958
3239446.90996214
3331715.48502743
3316388.31499045
3141225.7200191
3147623.48994863
3411573.71500117
3386083.84999239
3239774.03001522
3131414.86999199
3182445.32998807
3215380.52506674
3147556.83501361
3340026.86502322
3165037.78994258
3228908.4800121
3179355.53493913
3286915.56003985
3169963.61501699
3152929.24501127
3132545.8300141
3135337.81997891
3309044.1850056
3107153.12499188
3156495.94497705
3270054.66003508
3416785.44998653
3394283.7199841
3173980.24500975
3293589.98998399
3349158.1000104
3314939.94997395
3297713.59997788
3129538.95000764
3157071.79495794
3212690.25003852
3107415.26502364
3223821.65000328
3416808.20499771
3152699.45001735
3268985.59000158
3174660.74999513
3124769.33004362
