# Supplementary material for: Intergenic, gene terminal, and intragenic CpG islands in the human genome
Source: BMC Genomics. 2010 Jan 19;11:48. doi: 10.1186/1471-2164-11-48 (PMC2817693; doi:10.1186/1471-2164-11-48)
Supplement: Additional file 4 — Monte Carlo Simulations. The archive contains Ruby scripts used to evaluate statistical significance of overlapping of gene segments and CGIs. Results of simulations with different "fixed" elements (see Methods) are also included. [file 1471-2164-11-48-S4.ZIP › result_cpgispag_length/internal_introns_200bp_3.txt.hist]

left	right	value	probability>=
111972.795020157	112486.041769691	1	1.0
112486.041769691	112999.288519224	0	0.9999
112999.288519224	113512.535268758	1	0.9999
113512.535268758	114025.782018292	0	0.9998
114025.782018292	114539.028767825	0	0.9998
114539.028767825	115052.275517359	0	0.9998
115052.275517359	115565.522266893	0	0.9998
115565.522266893	116078.769016426	1	0.9998
116078.769016426	116592.01576596	2	0.9997
116592.01576596	117105.262515493	1	0.9995
117105.262515493	117618.509265027	3	0.9994
117618.509265027	118131.756014561	1	0.9991
118131.756014561	118645.002764094	4	0.999
118645.002764094	119158.249513628	5	0.9986
119158.249513628	119671.496263161	5	0.9981
119671.496263161	120184.743012695	4	0.9976
120184.743012695	120697.989762229	6	0.9972
120697.989762229	121211.236511762	14	0.9966
121211.236511762	121724.483261296	12	0.9952
121724.483261296	122237.730010829	15	0.994
122237.730010829	122750.976760363	15	0.9925
122750.976760363	123264.223509897	31	0.991
123264.223509897	123777.47025943	22	0.9879
123777.47025943	124290.717008964	31	0.9857
124290.717008964	124803.963758498	46	0.9826
124803.963758498	125317.210508031	53	0.978
125317.210508031	125830.457257565	55	0.9727
125830.457257565	126343.704007098	52	0.9672
126343.704007098	126856.950756632	83	0.962
126856.950756632	127370.197506166	98	0.9537
127370.197506166	127883.444255699	93	0.9439
127883.444255699	128396.691005233	124	0.9346
128396.691005233	128909.937754766	136	0.9222
128909.937754766	129423.1845043	130	0.9086
129423.1845043	129936.431253834	152	0.8956
129936.431253834	130449.678003367	165	0.8804
130449.678003367	130962.924752901	179	0.8639
130962.924752901	131476.171502435	192	0.846
131476.171502435	131989.418251968	187	0.8268
131989.418251968	132502.665001502	215	0.8081
132502.665001502	133015.911751035	232	0.7866
133015.911751035	133529.158500569	255	0.7634
133529.158500569	134042.405250103	279	0.7379
134042.405250103	134555.651999636	277	0.71
134555.651999636	135068.89874917	307	0.6823
135068.89874917	135582.145498703	309	0.6516
135582.145498703	136095.392248237	303	0.6207
136095.392248237	136608.638997771	316	0.5904
136608.638997771	137121.885747304	328	0.5588
137121.885747304	137635.132496838	323	0.526
137635.132496838	138148.379246371	298	0.4937
138148.379246371	138661.625995905	308	0.4639
138661.625995905	139174.872745439	307	0.4331
139174.872745439	139688.119494972	313	0.4024
139688.119494972	140201.366244506	295	0.3711
140201.366244506	140714.61299404	333	0.3416
140714.61299404	141227.859743573	284	0.3083
141227.859743573	141741.106493107	240	0.2799
141741.106493107	142254.35324264	270	0.2559
142254.35324264	142767.599992174	238	0.2289
142767.599992174	143280.846741708	208	0.2051
143280.846741708	143794.093491241	208	0.1843
143794.093491241	144307.340240775	210	0.1635
144307.340240775	144820.586990308	160	0.1425
144820.586990308	145333.833739842	174	0.1265
145333.833739842	145847.080489376	133	0.1091
145847.080489376	146360.327238909	121	0.0958
146360.327238909	146873.573988443	118	0.0837
146873.573988443	147386.820737977	123	0.0719
147386.820737977	147900.06748751	87	0.0596
147900.06748751	148413.314237044	71	0.0509
148413.314237044	148926.560986577	77	0.0438
148926.560986577	149439.807736111	48	0.0361
149439.807736111	149953.054485645	63	0.0313
149953.054485645	150466.301235178	35	0.025
150466.301235178	150979.547984712	26	0.0215
150979.547984712	151492.794734245	41	0.0189
151492.794734245	152006.041483779	35	0.0148
152006.041483779	152519.288233313	18	0.0113
152519.288233313	153032.534982846	15	0.0095
153032.534982846	153545.78173238	11	0.008
153545.78173238	154059.028481913	17	0.0069
154059.028481913	154572.275231447	12	0.0052
154572.275231447	155085.521980981	2	0.004
155085.521980981	155598.768730514	9	0.0038
155598.768730514	156112.015480048	8	0.0029
156112.015480048	156625.262229582	3	0.0021
156625.262229582	157138.508979115	8	0.0018
157138.508979115	157651.755728649	1	0.001
157651.755728649	158165.002478182	2	0.0009
158165.002478182	158678.249227716	0	0.0007
158678.249227716	159191.49597725	1	0.0007
159191.49597725	159704.742726783	1	0.0006
159704.742726783	160217.989476317	0	0.0005
160217.989476317	160731.23622585	1	0.0005
160731.23622585	161244.482975384	0	0.0004
161244.482975384	161757.729724918	0	0.0004
161757.729724918	162270.976474451	1	0.0004
162270.976474451	162784.223223985	0	0.0003
162784.223223985	163297.469973519	3	0.0003
