# Supplementary material for: Intergenic, gene terminal, and intragenic CpG islands in the human genome
Source: BMC Genomics. 2010 Jan 19;11:48. doi: 10.1186/1471-2164-11-48 (PMC2817693; doi:10.1186/1471-2164-11-48)
Supplement: Additional file 4 — Monte Carlo Simulations. The archive contains Ruby scripts used to evaluate statistical significance of overlapping of gene segments and CGIs. Results of simulations with different "fixed" elements (see Methods) are also included. [file 1471-2164-11-48-S4.ZIP › result_cpgispag_length/internal_introns_200bp_3.txt.lengths]

140587.969984694
136709.930042811
140573.589978471
134857.990019979
144024.264982038
137200.199983658
125246.010031437
135242.595009292
138112.00000927
138742.43497619
141465.484983439
129866.305036443
147088.100008318
134598.034994856
145237.58997936
145271.72500008
141827.72999945
145549.94501337
140150.275012927
135202.929957001
144415.1100374
136111.114994186
144706.269973453
151809.910026603
140756.665023688
151340.240018571
126017.635022398
141210.979964862
129593.100003601
136226.57000094
146688.994994278
139404.879930428
135628.290024334
144164.145021443
133493.759992536
138387.069983228
133997.264970307
140516.884996275
135584.425000045
139635.2299865
136618.514997079
134537.399993606
139562.659990902
127858.710016012
138491.800001901
137963.6750262
129479.080002792
141259.85996159
135461.274979093
143817.524972985
138959.170044114
130849.514978474
141219.654983191
131752.499980373
150399.69500385
140243.935023748
143756.229971091
143841.064974168
132046.964991655
135822.030032985
134107.525006542
138765.060011306
135747.244969964
140297.980023868
130823.044991355
134022.695056219
130447.879992865
140979.684995113
140543.949995837
136439.625016911
140299.039996677
136508.830023017
144962.369989181
132800.649983302
128152.49499521
147783.60001639
137605.675008873
141291.180031773
154249.124992705
140430.335021009
133519.14498623
135736.98500089
147395.185007008
133484.619957407
141328.675051389
128373.074981678
141040.909993175
136480.750002719
137416.049995784
134389.175037781
134967.075006205
137001.694988843
133332.780009915
141327.510019788
150516.889979627
135565.955040657
134684.444969603
133823.085013663
140290.344992067
138673.539963697
133107.054994997
141659.425039099
146373.264990935
136873.270007572
130928.335013084
138070.789976445
139489.529982303
137221.919976911
144194.200016567
145172.944968115
132180.239983056
150970.064982866
125503.444977309
128105.775008359
135602.204990035
149658.674996046
146538.225016628
145382.245016733
124152.68498483
133928.979986545
140476.589967289
140036.775032274
135104.370013541
143349.474983093
142394.500014947
127359.920032201
134565.720033271
129305.02498932
137274.19501586
137932.185022895
136894.539992176
137086.244967789
135412.570018554
140048.674997777
132221.795013995
135165.184981742
124525.625008308
137117.170010601
129561.11498646
129062.015021498
134467.699996957
135449.994980947
147402.980018266
140429.390000606
143779.474961407
137875.739994702
130425.44999206
136840.410010253
144488.499980461
140899.959997985
141855.909996062
144094.840023848
132018.154997082
127337.039987242
139877.625009761
134475.879995475
133941.574962173
128534.779983701
143964.849996617
141411.579974024
143058.795030062
140714.369974498
134661.62499242
133949.064973254
141793.805008228
143950.960040343
134803.924985862
153738.405018523
135625.769982928
134597.549995371
124179.29499476
127366.149991229
146395.179964132
136650.27498967
128162.495015215
142769.564980939
131481.605015811
133288.690053079
133663.575012347
133569.375006875
135385.01500934
143669.679980832
134615.420030904
142039.574994235
129777.895001448
139009.205034653
139004.349982226
143062.884997176
138194.879994977
136132.065007877
131360.680011886
136567.370003573
142792.199994367
134927.934959697
134588.505014338
137969.159999638
133861.989970866
137761.68502762
145394.325022364
128978.935014189
135062.505009972
129088.934939104
130977.744965938
145739.730025425
147659.195000797
150280.625006488
137376.195000831
151662.455007285
136275.435010844
143234.74499215
137577.905006252
135967.110012261
138958.655028315
124942.054974556
137295.840016617
133702.47998702
136995.460009266
134980.934984315
133116.615031373
128132.459945657
132642.12000435
132873.405020657
144621.764989178
124054.829955861
133100.879982378
141505.384970924
127036.564951047
139578.179999337
132824.089987514
153787.500000133
129778.424983975
137256.260003287
131808.119991144
132067.939982245
137086.645009265
143271.990041968
147610.490013786
141780.345048888
144830.164992472
136593.194959781
135698.029965847
141533.134959228
136340.914959774
129715.545004651
126383.740007862
137532.11001394
139378.350013525
137749.174994597
138621.120047582
127586.005029814
135740.350007024
124800.429964144
149080.990027121
135676.235029311
135162.740030369
130670.454968127
144477.984988785
142902.725006931
136738.955018611
144836.224985778
138479.594992795
133231.879984426
142609.3500047
138703.099987024
138572.320000429
143626.665006794
134233.044988157
145986.895022064
131996.310017446
134140.615012019
135029.930009766
146775.174982698
135439.394982562
135163.725005646
134155.00997696
127312.38999572
141390.249991512
148728.715009601
149804.000027948
133764.015007482
147411.829999318
137824.889996842
144671.365008377
142174.230012727
131711.095040018
135885.459992733
135240.699983661
141722.960007838
142768.450041075
145109.970019168
136944.304990261
145213.779993437
124559.039984225
143088.86002639
153770.964975172
140235.809957674
144857.770002903
124668.669988567
150587.259996316
133375.165014895
150020.055009522
136799.549985305
138235.274993097
136671.41998098
142978.635043373
139707.434990305
139424.034974982
131441.544973854
141346.439951631
134934.255008464
134763.009958669
143362.405005754
144801.374982143
126564.785038501
130135.530016342
140170.760005157
145644.184983787
150199.830017107
139322.204973752
148065.475000719
128761.185000909
136776.249989142
155225.985000242
136809.510052215
129166.774993285
135623.68498641
142066.894969317
128251.485012831
152970.619994657
151809.024974776
135609.130028628
147299.090025803
139101.32499082
134990.669995517
139649.269971679
139693.400004213
131447.679969773
135405.875008108
130687.999983622
143311.205011835
123137.574976969
134465.835031132
141479.754977979
136471.279990512
125454.504963916
141760.589995264
133521.420010916
138821.539997068
121674.225016558
135123.319984294
137326.669961041
139471.18000298
133331.330025474
128789.850012146
134939.394998511
136423.810031067
148607.505003895
133187.944993976
137222.86501369
134570.264992942
131652.590025077
139893.324998075
139660.674966291
132144.144999897
150648.46499892
149184.145037741
137073.100028828
147561.659960948
132334.559975121
126726.769989875
145516.21497981
121778.565001573
136790.110062381
138712.799994363
132087.375007806
141930.429971904
126162.004999753
138152.159984247
147379.410005052
143916.365012016
140772.114984212
132563.819987395
132604.32997832
140142.329962916
140799.71006126
135051.104969117
131082.044986694
128576.609977556
123946.735009584
132742.544976165
139381.429956278
135157.400010077
138645.439999483
128013.154976027
133784.989990617
142232.905004847
141267.319998709
141049.43998002
141137.370006733
133136.040013452
138514.785035162
132889.5650118
139584.605012341
139600.975005524
143251.975006411
129613.784972554
151111.764942956
135768.334989469
137391.035005388
130970.58997673
133420.150009026
147618.210026061
144766.070028841
132810.715002504
135960.369988878
147377.114968838
134817.765015158
139482.150020583
145397.509999931
140597.079982707
145655.979984412
139490.210011304
143626.494998336
143718.589983353
140014.215006985
131177.365018363
147496.100031288
133906.280031863
141887.479957666
142923.055023468
136938.54998743
139072.244992501
147278.834968787
136294.869999746
129714.460021406
130550.404990511
131748.804994726
132101.639976622
137268.28999391
140487.260062302
134113.894993417
132123.109979907
134068.13499402
135351.799998116
136808.665009772
143238.975017529
129440.889947155
136595.424976066
138464.4000123
135762.425046243
128070.819962009
143820.975014583
136716.580012272
141227.625028113
147872.454967047
136673.135032027
140061.114975565
141105.419995587
145383.900027514
127239.625018142
149093.789993584
137848.509983836
122003.604997851
132134.605013334
136409.234980589
144817.695015605
132834.350009918
146763.955028552
131816.205014711
122967.189989651
154435.280000674
131843.129998216
140338.264989071
128168.120005257
127165.414976268
131192.594979625
133239.500010009
136958.919999673
137628.809991155
140983.854965956
149700.374987731
136363.750006158
126395.704970976
140679.170025371
136537.705032067
119238.959997268
146896.375017321
144046.760018208
130833.510026483
135813.129996001
145510.260025069
136376.80502478
142901.00495936
141137.084997568
131773.304996725
131039.545018903
136772.94499365
136224.999962881
144729.115019034
134689.314998288
135690.349992479
135225.320036091
130961.420022211
138344.940036062
135158.210001812
129876.760014421
134994.780016869
133225.11501469
137595.959987498
130782.949994069
127671.694992392
139581.389969197
129111.680019131
133119.359932281
138974.940015048
133846.454994441
141076.199995642
133905.845006054
137959.950014674
139919.39501149
132137.470002916
137344.680007311
141855.234959689
134657.454993945
124642.690011044
132510.039978079
132266.264979759
134704.270003757
136742.949963539
142332.920002488
132464.044978277
146502.194979708
140575.180002953
140499.255028983
131563.10500627
133090.054983514
133202.019988249
134575.459998541
144312.689985855
144262.55001701
135888.699997919
128755.864979404
127289.080044517
130641.199994761
138455.134971863
139240.705018702
125325.979986748
139896.404998155
134691.035014443
141753.650037292
137217.370003336
146645.354986181
138508.785024361
139753.414951579
141856.05499153
143503.945031979
131513.504971953
132454.324994708
131224.339995439
145237.244976964
141945.045020177
139492.320042497
144442.550045882
130747.120005742
137698.020019945
131599.150007298
139869.809993936
126190.009992438
134353.820015106
138778.865002237
143055.034970367
143314.875008333
134918.5149824
129301.459987553
146900.430000569
126646.995034932
139681.489959884
129380.92001283
127906.544994271
133086.754962673
133991.890010307
135952.555024828
141246.879962555
150834.240014941
139538.769962425
130348.53501456
130009.885006307
147921.190025805
140826.714938486
152295.150021598
132119.674965729
142416.599983759
132804.500013127
128417.050011978
129290.264986203
135568.864953712
138693.200047903
148584.040041436
135838.559989102
140341.929978238
138659.454999344
138588.950002499
138665.814999369
135244.514991092
139006.659990037
140767.219985646
137581.835002151
136657.210022289
145240.154958271
128588.260001584
139579.59497698
134903.000003667
136329.810021402
133760.569963935
145713.575053843
136018.709989043
143579.135010559
140625.850005782
128868.089995596
141379.829977311
135664.030051486
132366.979983784
127229.330001801
130998.644971156
143623.565020905
132445.294962538
122659.980013009
145506.805025243
148577.169986698
137291.940014058
144231.515020663
138962.894922853
128001.510001261
131347.574993963
134926.754981814
129686.484999826
130676.204984341
131732.730031036
125475.254999883
128143.054983425
133575.164995011
131537.635009457
144345.735012935
142831.164970906
149932.194999029
141132.010005692
135569.235002129
124591.360000432
148771.709966726
137080.379981385
139483.130012438
142082.069990664
132926.975026848
135569.200011416
140003.960022951
152650.339993467
139466.589996212
151359.255003939
138580.474974426
146328.780007477
134031.574985228
136323.915032724
136699.479972858
136384.985007862
139157.135008933
138874.050014414
147452.52500495
144951.82998479
139090.889982816
133069.634997063
138961.329992902
133306.370019027
133285.260010617
134128.140000831
138468.70999939
143729.175010486
134497.309999484
138647.549995065
136082.929989065
132633.545007465
144580.059951875
129678.884992242
136583.109997249
132440.250014087
140829.664996931
131276.450045341
137794.435004142
129744.065015982
125106.679975977
127801.915002334
133311.154966935
132284.895063588
134852.045027022
138791.590013578
134879.189975981
142868.930001025
136607.879997409
138085.590008502
141045.169990575
141408.410014047
142778.329997849
143593.154963036
141159.094977276
134761.225010639
151652.0799979
139457.425008553
138885.529996623
133171.635020849
138313.980020062
134277.159988848
135187.115000859
133290.824985284
127478.039986526
122667.634995381
136501.894985186
144354.429975519
136734.305016382
155106.58499834
148028.420005255
132134.13501212
137328.625024155
146257.29504133
140128.645010686
143267.900026613
151522.299965562
140959.175004756
129760.054987468
150622.78500564
140053.070003217
141761.404990491
146901.665018612
127369.859959804
135392.18501263
138978.29503347
146253.410017495
147329.280003123
111972.795020157
140518.344995323
140671.994969753
139137.819992512
146103.934991922
138831.26001968
124586.915001379
130533.624996033
128444.919983355
131762.579992498
127280.224965511
145826.789993498
144305.984994671
133496.745009836
145026.600015733
126289.145014013
141809.099981763
134711.930007023
133610.860028904
142515.470015061
134886.620000119
139429.214986516
135704.584988116
125137.044999873
135224.844996255
138848.250004572
150022.97496386
129276.450053511
134975.640001036
130428.885000898
132870.040043809
139708.959987999
142538.664994603
142766.30002857
138216.770010682
151469.060019107
133849.945042419
133018.325060623
137353.690001526
140146.364978443
141009.964989883
132862.735048928
132103.419976536
134252.789972738
128898.654986219
129254.335002063
133135.489969836
143656.505007996
130828.145033832
144300.524988807
145650.040004108
121295.54000441
137446.899986604
147062.524973941
137544.550003563
138472.735003916
131887.274988441
127491.164972045
133701.685001359
135283.57496744
140202.944993464
129435.710010785
134612.515014481
139707.145003355
149475.014998987
144126.919978138
130380.269989592
132784.080013573
137459.974996865
146089.570026227
139352.015031332
133599.054996292
136872.984998847
136818.354999553
149673.689989807
139065.385030716
138181.180018726
140734.395019735
138953.435009697
144387.745047279
144239.785012793
129059.035017853
138447.560007842
129809.895020666
143301.385061176
138087.119998952
132142.754989879
140134.415012897
143602.26496139
143375.690006458
128472.59995823
137872.409991239
142952.465012023
134008.44998821
137651.300021844
137570.759985394
139682.76999765
139709.995003189
141121.919984655
135690.680028219
137278.569986591
130660.870000113
141195.450010163
131358.544963274
146070.135017451
144395.700039137
133100.150027447
134667.374973419
136999.125020404
148457.120028612
138216.324978873
140102.719999162
131580.540034538
126107.65499799
153550.639993776
131036.09494466
130386.850018155
142925.614990205
128694.800018999
129097.120029767
145368.495060379
134618.469995433
135667.484986315
134270.839958744
143753.009982571
133213.625013064
130951.855004779
154049.41998734
143646.824974731
149363.60003439
133540.880047498
137156.07999704
141309.375015448
136274.089972576
134332.459963498
135490.960013562
142295.620024074
133685.88496951
147215.780013946
129242.975013741
129231.929987726
146434.495009665
136741.810012923
141387.289970263
139915.200017614
145193.024976046
137341.404995606
136204.48997095
141643.744971485
133145.870040335
137011.555009611
138019.694999285
140313.914993036
137920.810015363
144628.584964834
142693.590024377
144063.764996895
130944.269959747
136555.260025264
148036.900034956
137141.134976155
128475.939980869
150642.094978242
130747.220012927
131542.250006667
138697.909992225
136448.475042805
129576.40001331
132620.925001523
131599.144968004
136911.640032028
148184.140027497
141566.980016224
141485.269990043
128482.540026144
142099.465024159
134080.920009878
134393.989981545
136072.980020633
136334.824982244
138974.985044681
138921.340016505
139663.649994795
137414.830019697
135970.59502291
133804.16499952
141156.719963201
139227.399973033
135835.415021208
140890.490044209
138423.869992977
134899.96501385
142106.640018017
142847.679997631
154716.769982016
132328.014986328
139904.330013255
144529.990005984
132745.474980787
129012.269986253
140840.945020354
138481.855006389
137659.679981683
134691.219974339
144363.980010524
138281.169970265
147293.574995039
137794.799967532
135129.759983505
149831.924971011
132266.845005592
136095.095013136
131771.715004067
142186.605002272
126387.780019942
138021.995017565
140326.100029607
133861.690010039
133693.739979418
131241.185025524
145194.890012845
130968.814993647
139232.394986037
129741.91499104
138731.525019251
130353.5399954
131106.999999896
143329.81000092
142329.110024053
139475.875014328
147819.420000598
153569.949992456
136157.544993067
133570.865003337
137836.910000737
138549.495042116
138401.844998719
138300.519999431
135528.449991843
139104.394966379
140317.119999306
139856.255026171
133986.625008778
131953.755022413
133924.064985538
144438.330014293
134063.550006794
129888.579994134
142606.320011754
142814.444985988
147418.310011994
133390.969976344
137005.269986876
139856.920014574
154413.794985864
141256.479979932
139317.810005408
133604.435032628
135957.924988658
124933.405019629
135970.45999834
128343.424956409
139005.134968001
140826.654995884
134185.499998041
147075.485015449
145836.555028323
128702.585018725
133491.954986675
119921.40999925
138262.144987353
129961.485019043
131938.12002057
141971.720015333
134098.839976245
144649.780006465
138415.715005897
140591.690013287
141141.405025803
135700.745004569
141920.419998079
141682.679968065
132411.609965527
131775.875035664
136794.704998972
147458.965044637
142740.464976251
134383.764950283
132396.775012489
124695.034975172
138820.884987499
142247.739961158
126692.644987206
137480.534989169
136048.524975774
142593.84997036
142198.060023601
127035.059981331
136117.685044028
131757.705000703
146998.080009851
136506.594984508
136680.039996884
136912.039994114
132198.209968536
135608.589978534
139851.114991963
133385.455038079
142467.770007397
131908.589993883
138278.949984403
135323.274987856
131406.364987332
131389.27499864
141887.670049329
138544.33499572
135726.269983182
142190.464995964
135608.800002546
134193.825034325
141399.265032187
135799.054967387
140573.395061956
135087.469984766
147523.345017321
138731.490000344
125511.420023716
140371.964984707
139424.785024497
138795.134972394
137272.094972106
129316.749982332
137189.504991191
145057.679992142
135003.855013556
148896.035010256
139539.034999409
135022.665002828
139642.850018744
130776.290044895
142418.114987367
125711.139995547
137333.27999878
156106.429976904
137475.865008186
143414.925018078
131034.265000259
121977.46497101
127726.180027421
145446.629987607
133101.865019029
141494.99501351
126624.344980077
141241.584984262
147128.494998659
147067.40999996
130309.989975118
135691.850034495
140686.35502632
127728.905020105
144128.734985001
146123.555005689
132741.14501948
136967.975022279
134693.654997031
141982.600003726
141636.299974929
144899.565013062
149561.205012578
151949.02506421
133819.059989837
133915.62998459
130311.424996149
137764.354985818
133698.195023109
133979.299999076
138338.289993935
141597.649970261
123160.910005192
138938.849999423
146537.670004297
139844.215015432
143934.775015141
127251.775017296
150385.899968397
136794.40501278
150488.564989892
131378.224996226
133005.184980159
140194.980006262
128191.715004083
132241.154999572
134437.184998215
126121.995014807
139534.610017859
140425.210002931
148433.599985702
131229.74497091
138733.169943241
141453.600034494
138447.490027833
138370.704994946
139097.780010899
127923.910042915
139922.844994082
133412.670011066
134923.750022818
138719.894993495
132453.354979077
130222.469970712
136181.935018914
136987.730006289
144326.505022643
146189.01504504
129835.549992642
122896.09497897
129893.215005165
133643.855025296
136535.80499751
144809.420024242
138146.745031381
130052.094979051
143067.705033802
144109.1500209
129892.82499812
141584.289952234
151036.534975827
141871.569986237
139597.789990958
138508.995004471
139373.630001546
140167.129978621
143869.605053657
136777.459972689
136489.220003979
130872.090009391
127133.244994133
133269.800008215
135962.375040468
129718.64497617
136050.260014777
147244.889979382
143649.780018165
135197.375014041
142765.579981803
153608.479982576
141016.910014641
132660.59997851
131767.524986962
139010.414994121
142055.75999522
134148.084995337
132526.040018227
135689.079978846
140741.64999156
146889.189981392
127285.625012073
140909.905035937
137478.630004974
139878.73994332
136586.429979342
123005.715013477
130070.59498008
150477.325007492
136061.729972904
132970.449997384
138462.030012268
139125.930016322
130376.32999031
138213.910013649
139972.405000649
135616.109999254
134711.169998932
136678.684971307
148871.78499259
144350.974983132
136704.745000093
130400.879983343
146832.9199861
133574.269998205
128283.954989033
142229.260007377
154162.805016627
135075.849979215
142551.400008404
127653.064972424
136771.58500148
139634.304964341
136309.379988159
129407.774981368
136543.554969697
138661.959977284
141915.159987749
130852.450022285
136252.050008785
148137.429995495
143447.765023299
129821.17998285
134424.455020604
141511.399999829
135158.445003308
136738.865007211
137181.725012575
149764.024930081
125291.525012667
134018.614991009
142545.215002051
141668.760003476
141363.924996473
137014.829967214
135723.784970487
136646.674995692
140882.099993772
148876.774980015
134284.010031493
136135.370007506
138560.899990681
142627.134987083
133931.454980082
137311.844991715
130885.14002864
146332.200018516
139879.04000733
134316.565021133
136879.444988377
131822.214992421
144961.080041605
146746.060028454
139941.224987286
136384.234993916
134187.005025888
136440.179983783
129607.525005805
136976.554963005
133400.235008559
139163.130015237
131707.279986066
132585.560025162
142259.824985928
138197.27496612
141394.414992247
135719.680008619
140835.834973085
140057.934995133
140388.280024972
138250.399999022
129190.679984984
148936.274978914
132803.314984518
132926.409998711
134537.264999559
118359.7949862
135651.124993044
136883.049975618
143371.619955437
135012.1599655
141468.630069809
146376.265016878
131585.809999404
139370.714989844
128381.954974202
137632.499981744
140684.180018075
136255.59499757
132792.864972968
150414.91499299
117977.584983849
138675.384975125
125084.600004526
130610.620013944
133775.674980379
150144.630009125
135664.729977747
141233.305002097
129739.945007429
142569.484998865
143803.370017768
143267.219986749
124527.274996492
152942.584979506
142752.019989494
120295.67502995
133575.185004306
131964.059981677
137931.199985114
130616.449987152
140227.940003469
143762.694995138
138303.340030654
143282.059983847
140908.574979712
141309.225020013
131856.409976387
138569.335011264
147043.400000694
129716.874987927
136257.845000625
137257.789945111
146119.270003868
142217.840030911
141355.165000157
140249.730031153
137872.37499869
137769.154971897
144652.505014578
147846.304987331
142562.310015516
144641.484962668
142376.445006798
130118.7849921
128870.855008582
139358.560026419
144474.550005848
141626.785022199
143642.534992963
138684.724974698
127046.139990894
132295.07499354
133593.559986419
137617.749988738
138269.345017085
151225.299984657
132424.409992903
133512.389969704
122937.65995772
140830.185003923
147073.420004635
134104.130013138
144176.249997663
139334.064983239
142843.270014156
131062.66000507
137304.159963694
134472.484999728
143834.704962237
140849.739986942
134265.699987135
142216.055011706
144507.519996181
145480.460015357
132681.879993037
126490.04000174
127106.560039937
139242.599996412
140651.419988107
130479.820022268
139651.505036951
137405.350024834
138888.669987551
127494.080028912
128036.599979566
149627.439983085
131179.770043779
135518.315003709
136124.270043876
141283.904979906
134528.21995026
127564.454978885
129333.500010147
131011.889976741
134761.600004651
138318.62500707
140605.560017185
135197.614996333
145761.30997869
126976.534974684
135537.624980206
136627.379975204
134479.685010454
151946.899985977
143605.030005508
144224.020010231
133200.695007222
141118.93003893
141789.940007838
136982.85500582
142667.330030509
136420.244996123
141281.159989435
143143.33002451
146992.880037159
146260.074987715
129946.790024567
136685.034968936
130454.960016301
133090.019998823
146235.715002955
142965.39499881
141699.270005655
141064.850020236
138274.945005208
133472.76499347
134811.525005869
127404.390020893
126828.555012619
134893.83003856
140606.289994823
131806.909984243
145365.059978151
140815.979978261
140023.374998519
142666.245032434
142481.654980903
135920.289990038
151084.959993149
134772.810034164
143432.545016756
146684.049991199
143588.554996343
144648.514979086
132116.785007454
149268.31999536
142110.859985118
141676.120007576
126191.415005328
135392.894991409
133050.140011563
140468.699976979
142890.889967169
136251.699984872
132105.989975339
136728.534996721
145654.200000572
133712.524987697
134780.104985819
142560.315002799
132742.374960113
129108.599948914
132348.455000374
140721.719974361
143581.515003226
147446.340024189
141027.974977997
138838.699982802
145077.699980489
134978.629986586
138051.655029895
147166.664966
124797.705002622
136702.870005991
131455.519986841
143066.954977036
135371.769989718
132146.544961595
142045.190006324
138942.909994584
148178.325035414
130430.870013087
138692.715037722
140472.790005377
155374.724968192
136333.989975693
135417.055042929
135757.295005696
143878.870001124
137244.920036258
143857.69001417
137712.979937981
144490.780007757
127138.32498891
137318.244998835
144885.960024624
135171.039988862
150804.564951047
129507.714967002
131304.940006251
135823.714980701
134847.394963838
148640.724979262
134334.950005401
134759.539998971
130293.395037382
142898.914998034
141661.245006386
137379.449986016
144778.809989414
140029.745039773
143656.765053206
137794.725008019
137756.080004724
141050.095004875
140536.289997781
140424.144983716
131717.824989194
133435.390004817
146295.260011269
143723.39000407
139706.755023263
140066.034996219
142021.850001885
141943.924988811
142391.39997219
143392.324984998
120738.440048344
121576.439958041
141562.769984578
131158.269972064
132837.835003118
144553.270029118
140787.2700084
135853.369998217
139745.405012097
140171.280008454
136248.029959183
138463.624977287
129323.409976611
132198.605035742
138607.079976192
138820.114980912
146462.970009224
133662.779992312
134069.2149491
143548.510038861
132484.015003028
132835.499999577
139063.230005369
137097.099963588
141936.744994704
140599.915002678
131889.005022977
128933.595017582
119600.105016697
132507.845028371
143277.845037696
142285.019984107
132999.995011106
134513.650017874
140669.155054433
136300.269993222
139278.565006124
131667.069993707
132272.104996654
139538.969985246
136687.160042172
140007.469993516
133652.440009293
126320.050011378
140120.850012517
141506.745001153
136154.395009765
136802.379988181
144130.319995837
140383.255027452
121730.600002552
134883.604994425
129286.530036452
144168.794975173
129161.500012294
138275.534981782
135035.909997585
140761.565013799
143537.814967812
145713.809975348
133954.140004876
135616.500004592
136069.690006112
143980.084988441
131294.700005576
140157.460004014
144190.339999819
133797.989971358
130906.889990928
148014.390025242
145157.27000288
128888.679994415
128778.05000585
134432.384978832
139713.599996616
128562.684979565
138341.375017904
134988.039939197
132653.740024943
138013.579995564
145766.990023636
152048.344984918
140499.364972039
130920.564984886
129980.95995533
137623.974964683
139543.910028742
132500.919998963
140658.700044414
141351.075008255
142502.319969415
142519.150002838
134461.274993758
137099.104994094
133987.234985444
136060.214975569
136741.165003745
140270.295018593
140709.884978856
140345.299958645
144730.840017707
139380.794950679
131294.404989963
138231.550042146
132931.549983871
145086.71500232
142426.480006394
129895.459974356
139896.614985547
140393.769984443
141338.809984732
140155.519981725
140439.010030019
147352.76998437
130397.930006155
147214.314973573
131331.660001915
133359.489959291
140404.914963139
141698.154987488
145041.489991152
137731.510020439
142134.039997151
146373.040021675
134514.630044103
148002.359992962
131485.080016754
140827.689988423
142569.725010972
137251.60999614
132744.529991024
132805.320010077
140082.969980179
140203.860030434
137008.564998071
141835.169994887
147829.389968409
135231.715019648
137604.299964007
139620.599992576
130217.364981537
132735.615008007
138691.354999018
141872.42002025
139121.804977139
130843.399978036
143055.444966518
136276.844989209
139263.769986037
142188.245070395
147171.184964208
140069.325012226
138235.175036704
138116.964996339
142609.870027145
128534.280018269
134230.374985111
136514.364986757
125255.430021491
135505.325021888
133235.760005803
126084.930017764
146936.140005819
149743.054988897
142861.599964402
132841.010074822
140090.279995412
139776.499990111
135302.624979956
132207.059990698
139513.504974886
140081.174999019
134202.549979581
126087.730000249
144548.075016354
149599.465014466
133463.130014124
146334.430019721
138506.039987841
139560.22501092
140241.444983489
136847.375034557
147732.224993234
134635.514989284
146451.499959252
134422.535003585
144084.984989363
144337.080035412
135189.145035267
141958.370011468
138056.225032797
152882.715028442
129275.480007144
145836.379995253
137246.904959211
128225.744978636
141965.825008025
145348.335006956
139391.495038719
138543.37003013
129799.025029765
136496.059971299
139863.050025541
146569.47501097
142718.969966464
137460.779993535
147398.275021444
137893.305032095
136948.629997175
139642.505005749
135535.024995059
148499.990009724
125459.715005051
135233.365013252
135931.339998203
148923.769973089
139264.944987416
145913.625001601
126406.589978783
148787.895013831
134817.799981469
143278.395015386
140788.824954067
132303.119978412
140121.834997616
153020.965042889
133258.105007762
132179.530006045
145976.639993952
139367.144987804
134493.425003099
141546.739994354
138435.709969618
136048.049995951
138517.220030201
131789.019942627
142180.910004345
134260.864994945
134040.775000391
142974.059997836
139116.024984883
131669.310007785
130607.665007214
143354.120039363
140543.939979307
151651.540008246
137695.739988306
138191.325001477
135358.529996205
134934.525003719
129761.675015066
128488.215022723
143329.90500268
138422.914988176
134153.400029338
137147.159977558
140569.324967785
145808.139977121
137114.499999265
132837.569986034
138682.169964278
140535.600003996
147316.304991893
143642.795022317
136996.250026512
141480.259985088
140453.345006118
140545.004957239
126435.445014223
133275.320049028
145901.904991012
139174.705028304
145641.63000079
142744.474995611
143437.335001053
133349.434966854
133530.689991812
138693.385018935
140892.784989865
149383.000039052
132349.819951087
136199.484995835
143330.085018144
131016.549997736
137914.164968765
134013.860000809
135616.174974316
136929.955037973
144468.899961659
145055.930034079
124178.680012748
142458.775018111
146116.790008256
143368.914968438
143057.354995473
135487.165009075
133106.774999322
134966.325025886
140302.285006188
143512.635016296
142521.144990592
136733.549991757
141811.265023202
145153.499985532
131057.985011051
144093.089978932
130905.969977632
140326.405001891
130663.38997556
122439.954997773
143074.925022568
141693.164984873
138344.775001999
136504.930007185
133676.240021458
140660.19996817
141134.339983258
147167.075011979
130647.474992454
129946.565014797
136385.770014909
135244.385017907
144095.959977292
128365.28004564
126552.699994915
130166.025017656
142077.340007113
132358.64500819
132613.304990742
143957.245010836
137938.24003265
136429.810018028
131405.37501532
129215.200011534
134634.409958267
140011.109994467
143475.29503084
124993.76003298
127920.405006293
147117.110006362
134141.900013058
139822.440005662
138165.835013634
152541.920020052
145214.774957462
153706.415000913
135645.734978801
136868.120012452
135926.060001417
117163.914981601
138420.134985338
120859.095049965
133487.46500585
135808.144956474
149382.665030313
130734.704961544
135286.384994071
140814.029964232
130544.620032757
125953.599970364
128645.970022846
138368.724955493
148999.890023636
136000.554984579
145790.960053134
136343.375021184
138157.574982795
133760.594992422
141941.654973681
135346.210079226
130390.234973199
131853.300007632
139498.16502367
142065.754999671
148715.285001485
143287.994988585
134947.490000075
143592.040002462
142768.759987418
138744.709993787
159098.539984643
137273.929998852
140526.854978044
131627.435025926
130267.070003793
134428.549996552
140233.680035995
148955.370009012
123293.570004706
147475.305002465
130644.089998361
142484.435038992
136384.320020303
138533.745023118
143426.995030441
136088.559986475
134342.95003067
139462.220024354
141342.449937144
135694.894955469
128732.505006027
141676.139961218
138816.28997705
143642.15497869
128147.009978373
139792.579977624
126487.82997256
143252.560051737
152818.699990536
132690.194989187
134347.810004442
142194.815027811
138523.624982509
128315.5350155
140814.834915533
128716.199982901
133830.05998916
136159.53499351
135245.604998762
134859.799970926
146068.664996377
125458.575022559
140643.00999192
128553.229983004
143687.934997393
147401.284997798
125129.905013286
133923.224985172
143275.624981881
140325.579992765
147906.100016154
141888.549990555
151632.624993068
153828.700012067
137495.110023947
142985.84998754
125009.54000084
143022.025022892
132687.340001954
131821.805010004
124489.895003392
135156.240014483
141313.909970071
139277.910012605
148651.134988818
137859.765027295
134688.459994136
140619.595006199
128341.325033335
139797.710033272
144943.545012033
137450.945013271
143163.859985005
124348.450030494
120345.370036888
125310.234992357
126346.59998702
132740.894987282
132208.710028425
131335.164992551
132087.155001339
145649.954989487
135889.754960988
147007.529985077
135687.884988614
145002.805022867
142306.710028849
140192.700021045
133890.144978739
143831.555003944
130323.329959344
137016.255012079
128987.350004332
133946.860004855
123216.899962724
129696.955003256
141201.345013087
124929.819975634
140142.225024072
137920.375001909
128642.345015139
142973.990021032
136789.459987669
138902.844984812
139700.039984682
142056.044995178
138575.004992479
148899.350043438
134534.500030579
136967.300022755
150189.725003849
137902.180007424
134117.370005938
134024.620002632
136233.974980908
142415.225006923
136241.609977892
135194.115025651
132464.505004287
148674.090024259
139456.830012027
141663.115010492
138994.165015566
144392.510009977
147525.799991802
147559.440011087
146985.975017903
130211.019984413
132528.974984706
141401.799990897
145549.589969884
137790.224978243
127162.619990196
146039.695009285
141021.164969193
138228.749955655
140325.694981014
146099.599981289
141830.484965509
137948.769968588
139072.999999399
142509.039983205
134960.53000629
139781.084998501
141869.324989
125453.430038369
125584.574974124
141101.560018227
138604.700024827
140319.51999875
133233.134987271
127890.345005884
133830.804982303
141069.129998944
141726.164978361
128317.219991189
129841.115016963
146405.679964294
135496.650006529
125444.954999945
125219.909987974
126671.759989416
130070.724997866
133124.950008441
141628.434976437
143626.674993363
144724.249988075
137189.299992172
133654.144957267
142589.189971952
135481.114989225
142184.060024332
144973.894985407
133828.599987697
129523.864975657
137781.340030366
126643.010001845
135037.839953217
134155.210004796
149655.245029288
139956.555008996
124364.149981397
132030.304963701
133568.275004692
141148.920035885
130886.75999793
143883.345021275
134458.240003014
144240.049990186
143173.024985693
134269.689989761
134987.974991998
144271.240000895
130265.749984882
142959.919985433
143737.28499123
137519.735008973
139195.430013953
145754.894944672
132729.875016872
142445.929968604
147060.404998702
137542.024995885
135513.835028712
129321.304998039
139171.690001903
136145.424993259
135932.82003555
146045.205002333
138202.310010094
138076.209984444
141459.434998942
127830.605024901
134520.684972134
138562.564988594
144614.265036873
132912.655007805
134679.679986922
139614.795011383
139828.115024902
135483.739998266
130472.065002607
140326.609993165
138620.179987542
142909.22996852
134380.52002704
140179.054982373
136903.699986549
149867.350003744
141222.455011968
129313.679984994
138523.649979251
122598.569987501
125623.294986149
134702.224998767
145023.170064072
141131.525040133
139376.985018633
140447.314986477
130028.964987906
134395.12499806
144228.145005981
144104.440012956
134669.870028523
133500.815006375
141730.195001791
134142.155011758
136387.364982894
132998.119963209
152759.585028303
138497.035007629
130171.075012248
136303.824985753
142762.775005165
142529.915002838
142089.880002067
129129.924989924
134792.129968316
136875.169979171
129118.16500464
132091.549998864
136986.245018192
136596.300011489
131844.43499681
136200.069968529
135677.519973281
137676.33000482
137051.825003432
140692.105020048
135828.830021549
132956.604988427
142949.600026092
129730.534983251
154022.535001382
142449.600027182
128782.005007723
139636.509949041
145904.445019147
146192.530012405
144139.330014477
127766.740021235
137747.879984351
140130.69498586
128841.619984769
134301.149993315
147744.650029723
132996.864980035
143961.310025369
133916.734979983
144619.855009492
146053.664983851
139359.199999704
130857.159988189
138299.815008986
133708.145030983
139747.055002319
136914.214970093
136348.980010504
136911.589980855
136437.220015954
136566.029980594
144158.940002546
138768.050017919
133279.204987885
142295.749995887
135834.480045657
137910.9900015
141355.395004319
122205.240013111
132540.509995299
142103.435000637
138367.49501347
138828.149974077
135778.909987871
131318.259992852
134415.580022766
143815.414981728
148175.720001
147334.684964302
141108.025028011
145204.124989928
146743.105032543
139603.45999327
129308.119983365
136878.675005071
133204.425004919
126676.70503383
125380.660028572
131319.960002507
131107.760038442
139200.034972619
139779.589992593
143316.484983594
136072.750014946
149855.815005817
129649.144952756
134035.915001616
138485.790044812
136777.114994441
124969.635034071
142649.700015087
141477.04998028
125059.295003389
122447.814983722
136135.239993935
145685.015022687
135024.624978319
127402.150008947
138832.574995041
127553.050027396
119969.745000824
125941.674991044
135357.889975694
133551.635010751
146043.634973185
141884.864993217
143863.329979835
150933.764977854
144917.104995635
134542.010058174
143642.834992556
129929.609995682
132710.255016762
129735.999959616
143854.805014321
140275.054986742
135348.08001273
133557.535016664
120607.724994231
137030.515013027
142172.465032423
140142.784978039
134477.434994078
139313.000023347
129943.510015909
129793.054981848
143950.135021752
132409.814994904
144591.91493575
141294.435018589
139726.665012456
130185.260003991
147750.065023433
141329.219972918
131972.664974063
123971.999998247
142940.98499937
140488.48501026
135004.735032083
142728.270035405
141368.834965321
140297.809971509
145601.115008999
135497.044957838
127711.200043485
139693.085015543
138213.859998267
129769.509999158
132858.704992508
145848.715020641
133130.674993065
137996.414995333
131319.205008812
134990.765005026
141582.624983855
127295.679987395
131532.310019422
140131.420008661
135983.049990193
133800.360033813
128078.029969413
147267.584971062
141694.804957415
134950.399986873
140970.435014359
141764.295050517
144726.0049932
143649.870032342
139156.514993623
136714.715032256
137063.545000218
130871.639969984
133283.734992713
136212.485004044
137654.370015856
129473.934974512
133581.295031992
151129.825042185
136132.610061041
140043.439978753
140571.015016491
140104.600003328
135337.229984955
136727.885032491
142425.510017924
135589.244996281
141630.099967851
136069.689977029
130909.979993718
140443.164974274
139641.58499148
139434.954985626
136918.560013657
134487.850000245
138170.90001011
142254.985032358
155194.345017186
132433.979977275
140250.474988297
134441.834974384
146619.764991673
138415.83998808
128941.000031589
129588.860019317
144836.724996951
149014.990006309
139084.654967237
149288.305029625
141943.964999567
130263.325011337
143644.870018722
141747.025017416
143591.264996108
133665.490001863
121758.199984492
135896.590021254
143224.130062124
132525.294981093
126091.575011033
136548.984988753
140275.040015068
145191.660030932
144213.905003804
130170.679993144
139958.40005505
140576.99996385
133218.944984982
134310.274998811
124393.410003343
123601.999983551
149938.270004276
132759.289977574
135229.010018224
135592.74500768
147377.320000308
139987.045010894
135600.849996598
141925.810043237
142067.309992912
141556.410040178
135310.299996996
140904.079996087
133185.104985665
140728.625002891
131882.965028107
129870.194990258
137556.334988865
134393.924985073
136491.94003582
140844.750012732
128636.28999181
125298.930020832
139114.174960916
129030.94499416
137526.220024153
147603.205025486
141404.720017567
144337.025015815
137529.750026175
133209.474998054
138820.379981776
147496.375005077
148469.565017386
130461.740032995
134160.189998682
136829.014991149
134075.250010436
128708.474998711
131924.815012877
135459.0899846
139241.284996683
134660.109988892
140053.019996212
148022.805009995
125238.374993816
137205.14002477
142311.089974506
129711.485006576
145254.48999979
147329.825045814
139593.530015905
136899.264957884
135448.079981881
133280.284984643
139504.98500109
137502.94499243
143335.174999368
139838.154996595
136219.795025651
135046.89500076
142997.51502827
129324.534994768
142246.34499843
134457.610013246
134749.51001028
135292.054979945
137330.884972497
150598.910040367
135033.390029756
131619.959977808
142286.824983849
137129.765012388
139424.375023788
136518.559996553
141487.065030562
144064.199999404
129788.634975977
135346.010037923
131971.609983695
139004.275040869
143914.094984929
142282.314980661
147828.27498328
132630.435017347
140867.450021723
144919.360009474
135537.32999038
134532.825009219
134176.930007257
135636.029983284
142103.650036912
135498.874995065
131862.330035598
140492.659988848
144805.844984511
140481.069973697
143995.125021786
134143.764977073
128872.645003269
131278.799984022
143985.05998961
129196.840028661
141964.019976802
155556.475009462
140091.155006498
149503.380010453
113107.435005899
143890.344966165
136994.660013148
129135.205000867
131206.230004104
141722.774990732
136169.280017084
142637.460020693
140434.220009668
134063.434988739
137054.950031956
141718.644950807
134722.330006379
139955.734957835
139909.149980883
137299.590011541
130198.795004618
141720.105004417
126345.840001732
139109.340034471
143169.405006212
130126.32502407
130371.775015067
137792.289978286
133314.284980873
136499.764985119
135975.445016836
150723.164966355
132370.320001038
129048.729992047
132391.145005826
137522.46004415
137156.539983146
144166.744991268
147617.809986586
130633.58993236
135841.090001133
135004.700024997
130266.73499233
143996.215007146
141726.389967487
140866.929949624
132435.515008153
138517.200037125
132071.674995071
140331.384961807
140022.615027074
148729.279985779
132790.719975609
136993.940023821
140417.550037169
143735.670014063
144208.61494754
122861.655040743
136097.759998355
135589.850000468
136647.330025512
130883.264986115
130340.164987105
131157.575005158
128888.654958899
134182.450001902
145362.225026311
134282.995004966
136361.77003971
140548.829965143
135725.715030404
138980.014958006
127976.240035058
148300.669979551
132638.58000406
136132.939966658
142623.800006084
140519.259989477
151081.964977245
137778.295012244
136338.980011
128435.63999919
134847.750052391
131554.545024954
134609.419975317
126774.050025439
134034.660012849
134983.900016468
143818.030015683
136497.364965496
138830.130015879
126476.219976096
136009.489968952
140583.615071803
137199.87996963
144153.044969653
130253.335001725
144994.394989597
132571.194989843
143391.724978387
134281.109996893
144652.20002642
139414.599976811
128599.279974309
143891.839977756
147722.264991005
147726.61495794
140397.549982665
143836.61504066
144021.899985115
132463.13002092
136585.329964744
145775.124991102
132373.92500066
144266.545025792
139219.399991208
147368.139949005
137877.845011762
136507.530026506
148930.669983212
141103.04996524
140219.970004632
141795.004971146
136116.640015112
139148.550046426
133159.310012594
138033.574976221
136958.139978774
139646.430021518
135532.665013473
139459.705003029
136867.514973474
133246.825007783
142533.080028087
124415.480036643
145855.549977693
140270.224971898
137465.160021256
142749.454976831
138643.640018677
133381.869998878
152269.399970114
130059.484969213
123173.064972305
128370.634995187
141912.709978713
140912.479970466
156946.009971319
131515.955004054
127354.119995885
130159.130015979
139069.829979219
143808.62000658
130735.339988835
131383.054962719
136845.590000464
131454.614973451
137327.395047509
142219.350014724
138335.350019443
125466.010011092
132259.195001751
124851.08501839
132242.864997853
142693.739993709
144543.98496155
139887.854983935
136253.395027531
120174.940006098
140115.710048114
133286.860014494
140394.249977963
140618.050011477
133128.319926109
142426.325017429
135471.270015574
139519.794976364
147363.994950186
139062.729998884
132929.029998528
142004.545018985
137635.904962125
139878.650004604
139309.629992272
146481.755023585
131286.219957921
141311.190001171
151260.664965059
135556.904996751
136303.445023285
130381.325012241
152487.420012531
136750.585024639
144243.710007616
135946.554966293
140854.63498927
152375.06000558
133187.220002218
132552.534985678
141196.179993049
144876.300019986
128745.959966107
137485.994970555
137822.529979331
146133.800018486
134667.444975185
141417.624996598
140265.925017874
141844.339951813
144358.190052278
142088.7700051
144976.15995412
135717.039988054
140511.615015251
153106.555001732
140494.06500887
139340.999999481
135738.415001378
142478.530013769
153272.420012169
142116.104959531
138870.659987537
142649.624995692
125238.575021657
129419.654991453
132086.820022448
136628.225009169
143570.334986748
136243.785013395
132428.809985224
129150.254998307
143829.489986935
129055.154990681
126523.649999539
137025.475014022
138083.424987939
134184.184969269
130895.565025211
143940.629977694
132945.820032079
134463.449979356
142701.049962522
135157.305012053
138603.279995333
135304.930044429
146494.875018701
139917.210003301
134506.979994613
140470.760002036
135227.250033937
130985.445055573
136554.804986252
141275.640007068
138612.799998016
141111.689952343
139535.045017427
127989.125000219
124215.395004791
141941.175006187
141201.940002072
135818.514990591
133918.039996043
138139.200008303
130934.925012809
135741.890004608
136459.284981176
149538.5250614
134916.169996806
130691.644991463
138891.420029982
148784.984978562
134849.355015556
140501.165005399
135823.550022938
137936.8200133
144719.099976446
136589.364991052
143565.799987261
124831.809985141
145014.740030625
140167.350006295
131823.230031972
136509.700033615
133314.699943783
140925.874989411
145811.129964272
138490.174995695
140954.005007776
146246.755014299
138125.879987585
147382.699989714
138677.890019263
140404.79496244
139598.574986757
140704.139979284
142399.71999593
138949.160007201
132042.275008068
157810.61002849
137383.345008149
138326.275017375
122929.644999607
140537.300014748
123457.600010564
144570.839977624
144029.175010308
133174.245012163
132277.260011071
133002.394988352
138043.359996047
128886.239991692
139264.609992923
146860.915019195
142184.139994879
140306.510009414
140012.04497175
134357.434987244
141137.77495854
122321.874957844
143246.005050204
142410.520038079
139027.445008785
137385.834954767
141976.965004075
147554.284981202
142120.825004703
133691.440023463
127672.060014163
132101.885012425
137605.705002182
144727.210013214
140178.780008579
132319.555008939
146950.045014577
127297.9949859
143519.809998186
142540.775011024
145946.660037691
144957.455003654
137195.874999881
124725.420000861
137581.395034685
139168.165005518
128522.559977164
136522.374994082
143992.629997201
149512.124953655
140326.069991788
132598.300010021
130013.380026286
140434.07001721
135628.764982294
134903.310000558
134083.244949698
141165.120009133
132762.069990243
139760.305009391
150013.819960937
125277.899973755
135362.425001593
133502.989982752
141988.04998939
138209.589985819
127930.544992686
125062.57999857
127016.474966181
133142.465025562
131809.454961636
151967.375004243
118405.804998071
134266.439987699
141006.245010809
145092.15499004
137568.475002455
138997.434989013
138040.259978444
142526.415016564
146961.660019576
137650.294992745
142248.950021065
126234.795003963
134920.444958017
143748.180018096
138772.730025463
140514.170011051
146075.484994596
133922.144985405
134525.78999455
136418.900041034
141708.469973863
136594.290041702
132790.17000168
131872.670003204
127567.955016379
129841.260012991
139760.854977273
134273.885017975
128227.609974332
140747.529957215
130481.785023982
141734.069999561
130985.185030617
141512.274983399
144983.115008159
138856.93498835
148131.139989778
139304.525033336
134421.03504786
127508.200042963
132669.815024895
136110.500026809
134470.165052297
146098.330005011
147075.425048429
143090.544993148
137916.020003502
137410.385012851
130161.674976198
134123.619988188
139954.544993168
146144.664972162
128775.594975001
142564.100048481
126596.030005225
137719.965004519
136191.010013916
139334.655040492
139347.025012214
136219.529995446
133381.114957025
141840.854994619
137960.049966883
147858.080011656
132584.750016217
146902.224999781
145887.800044759
135108.954985908
134623.600027212
131648.240010326
133975.519984527
138826.23493928
136091.794978838
140543.965015526
137251.510012103
136947.760024544
140452.139951865
148222.060017115
134679.374969195
146957.829984752
141345.60000737
138456.88500267
128748.46005504
142453.034978024
137552.429991146
137171.410021353
140432.860002969
150057.47001548
135271.129990964
145220.725004071
150433.814966601
134116.700009882
140019.659993066
138605.875010235
150837.099982537
139980.589981656
145207.955018938
136007.780019305
140669.470020014
130625.634971872
140059.065017274
134985.600014574
143198.864983217
140679.514987119
137247.934999159
147884.399976173
137772.369994658
134764.249995352
130281.534996352
140658.630029681
127111.415013133
140868.024986956
148870.755024398
139206.550020986
135734.134998858
144208.164970976
132693.609982538
140804.014969519
133925.969995063
144052.460002534
138266.450004174
143528.354999155
141210.495018505
143295.449995166
137654.785028256
126753.479980191
136217.029940918
134972.589979161
128901.990002519
132118.505007952
139621.315018263
130762.505001974
131235.364976768
132777.494985458
140917.834985457
133587.029953849
129966.180021384
146607.195014763
151777.879988555
136406.41499606
145560.384960663
120405.995001318
142040.689961481
129427.405034548
133620.624987975
140849.235027883
147033.739998035
134919.020005323
135330.315010812
143084.490002859
139892.844993578
136639.899993165
141125.969989624
131821.015019508
145232.054963517
135990.3150316
140987.845022589
133053.495046032
133169.445036665
134629.395002519
136749.890029882
138199.555013927
142574.074986986
134866.269980195
144142.739933981
143085.809986755
139214.284987725
141272.360010446
136362.224957398
135684.000038745
143762.299977494
143637.314969714
136021.900013433
145393.310013127
125799.990022704
142170.78002502
140815.025008436
125874.659991533
131078.619973456
140044.680020946
143598.985014491
128502.930024497
141236.299945893
127862.620038712
146952.195003941
129031.824982297
150674.085025792
131530.785039185
131078.715012051
142878.400019215
133909.124983678
140796.475018023
139613.124968665
137417.790022997
127940.599966294
133158.105026854
139786.435008655
143416.820057278
125124.044993203
136889.354991655
133314.325031567
133932.274991174
140044.659996316
141169.894991578
133937.014979646
139691.66501387
136134.530007057
140699.579950265
142778.284991805
125090.984994909
135226.024985711
141595.600019189
127002.364995325
144957.615005804
144862.839968574
134967.985021546
134316.425010649
140932.154978406
129190.344994792
135655.559995945
136450.130044791
125719.769992575
139248.140037969
128327.340035058
139858.204988902
132315.184976258
129525.539974243
135214.22999228
143334.895019141
136012.804984738
138064.295008474
140837.735032857
138845.729985167
124657.684991871
137714.410044539
137245.144994029
132429.380004889
159528.999976607
145487.580019177
142938.299982594
142840.810000778
138803.775018823
145904.234999749
130814.195003168
134364.955009246
136702.774992409
139497.190011883
142481.025051843
139862.354970478
136140.4200173
130411.875018881
137050.899943123
137097.734989475
144981.795007307
137776.019984054
137797.850015438
139873.59998465
132937.915015277
132058.439982059
142504.42997612
141987.539992449
145600.399999396
139616.109996626
133850.220021372
136091.425003574
132119.015026342
144805.220018889
142658.915013941
143354.720006625
146624.600013479
136496.515006848
140272.210006699
142005.294981325
142367.554970992
134617.789958456
141676.304966971
139570.899976658
142972.365005301
135564.889979129
140686.184975259
130990.779967856
141516.274977991
133621.899986559
140505.3950114
143454.369996748
134842.955027807
130864.469998796
131867.465016149
142535.615017443
139176.810013672
134412.190003478
132462.990017865
136344.209973572
132769.584989206
141301.699991139
135447.249990725
144293.294994484
135221.114951344
134468.864996036
133481.724990242
145389.599991481
140630.034952408
134728.88000342
133995.585031541
133527.364995142
128903.695012039
133413.339974141
128804.305016125
142684.344998531
139854.869995139
134699.024977537
129857.035002761
142757.7100002
139255.985027712
127911.219992316
136534.320006296
136715.509989932
133242.650048375
140914.704989189
130737.499993242
140109.165001561
130721.144983541
127262.855020778
137422.504999713
131687.005017082
134183.440019164
131738.030030893
132912.649968109
131012.990005375
138754.350008155
130127.384983943
142042.169975538
136225.970017797
148946.84499165
141209.629979841
136007.519980047
132694.915001085
140730.839998536
143433.92997333
144673.995003209
124869.605017072
149909.409996159
144292.965006696
151550.724978436
138643.570023122
145077.990019576
135250.784975541
133574.424977653
133852.614989258
134621.349981171
132042.409989229
141364.309998838
134787.000029671
141082.174990179
134878.855010201
141649.190021495
125530.690001188
150149.880018248
130348.72499706
135103.130025965
133533.899971516
149371.294987277
137473.164976799
139338.759977034
137615.940021911
133680.030015691
138280.414994155
137335.82998789
146660.094974262
137169.419953389
134305.414991121
134846.094980577
141165.895025962
137661.154978718
145617.120000961
140343.484987834
143276.670009972
134841.620006747
142450.099997012
146671.184977734
134694.360024947
139258.315001177
135300.030007176
147507.324979087
125733.960025033
143202.409955358
143948.579953776
151818.749980289
140593.074987842
126608.690005818
140731.900016129
146415.344958626
141524.050009788
126858.480037011
142967.265016769
128690.625010159
133352.9850147
130982.764972246
136260.855064979
148888.260025107
123842.359994986
141932.589985817
134777.654990958
132183.710022487
139754.300002103
137246.805003219
145399.95501889
137605.235002532
140053.114979332
146838.604987134
134236.200005737
142191.960001873
136766.585005935
133254.400003164
142606.545053698
141743.130031804
140183.595027882
140707.434966054
138905.744958948
129055.540002106
143507.465031155
136824.18501585
141431.509977772
131845.755018721
148005.249980227
131279.690037364
144318.310040295
134988.900019648
128113.895011873
142475.315004546
137024.969997667
141928.94999089
133379.755031179
131209.999991388
148245.160022103
152404.919994093
142041.975015045
122045.874974333
134425.365002032
139051.369990188
142919.590006942
151002.914997353
141466.730016589
140642.364986976
134527.384971605
133616.739997838
150544.295011762
140487.44499732
140129.314974866
139189.28498858
145396.664986375
149077.105002244
139260.435017595
128778.159998795
135076.67500416
126384.219984923
132903.080012785
133529.285022329
130351.084976042
130294.884997952
132042.340014139
143404.900026013
138218.475009507
143031.690042581
137254.16001258
146566.699966585
136120.185044396
138217.0300279
129198.875007936
132568.69001624
147121.875017074
134863.244969234
133186.839981782
136479.46497679
136819.4799984
134136.115011726
143423.624991995
142072.995034078
132315.365005594
129902.58003774
139195.23000775
139277.880002656
150009.869925318
128862.419999966
142126.450003221
127269.52002783
134271.199972667
131089.950019296
133692.760029549
144224.815025943
144175.02004425
132056.734986587
131378.954978602
142021.939929312
136725.385013778
137130.814980238
138319.385026876
132068.834982653
123787.160006324
142148.300024271
137488.994998516
147978.175023725
141769.649985264
137041.620014302
131822.909998626
142271.344984104
129959.865017484
138643.01497001
141543.570023051
142583.009997192
142770.390040233
128007.82499503
136473.479966804
138974.400036179
132534.950024883
139171.209964553
140593.309981413
138336.635019347
136690.61498516
148315.260014369
141400.344982372
130725.969955485
132558.860000452
143040.564988542
138605.84999167
140469.040001341
128046.184967492
141485.620073557
140436.524989787
135322.29501159
142015.439991615
134385.079997207
131038.260006202
146307.445014474
142750.629979455
140566.250033797
139685.580009737
135495.850061117
138343.949992704
138939.734995774
126378.119997676
137661.739987017
140433.185013042
137805.050002046
132665.660024053
128819.995012482
136951.415015664
145326.384983297
130052.074986644
146247.340017708
139114.544944032
137268.085008204
140035.614981754
129700.835042534
132469.335013362
129112.884979457
129729.474988593
146664.615002136
143946.089993016
144394.510002461
145297.774995424
140366.229980969
137974.420019262
131170.735002407
133194.439995276
133175.104990651
136000.989991335
140085.57001023
134256.184966631
141825.955006437
144119.925012114
142375.679980843
138419.710001503
139662.449963547
135353.269995382
130415.280014493
135344.445005358
142004.250019916
130751.855025664
141516.940046992
135203.034935428
139559.155012857
134718.314988404
134614.384959888
133954.425006005
137786.230012213
121087.590005338
136559.759975697
130754.380008504
149067.309997429
140982.589973322
141766.245013334
126797.004989486
124753.544946913
144067.900008602
148836.180002838
131987.729992944
142629.030036286
149874.854965918
132522.434990577
137017.464975669
137024.329970125
124926.494993431
127026.494985921
131539.084964565
142457.604994159
141962.555011845
133573.669989085
135970.524993912
135889.450002644
140122.539989129
144861.039986816
126426.590013543
130476.84499928
134905.195017304
132709.910050353
136778.469997699
139514.299997063
143313.104993057
136564.655030253
140981.724969475
139071.329995213
132551.385043155
137279.995042957
136867.969995696
129566.715010828
137016.060002847
138043.070010388
147268.595004071
152754.645009077
140219.375026968
133545.414991944
143761.189980155
133774.994994391
138160.844984013
132196.440042271
135726.609982205
148253.814993342
135623.200003654
144366.534997464
132364.3999855
137062.415022847
145757.524981198
139725.464992803
134368.520012034
142987.634983302
134118.48495621
138755.63996874
135503.545035514
143920.699957016
131830.919992421
133857.114996045
139102.48999109
129643.65002192
137436.829961346
143045.265010686
131728.089981743
130465.005009567
133869.434985659
150711.809982991
142254.345034509
139414.984985686
139656.66000017
136972.929976368
133762.27498599
137386.59001739
140933.935000857
144037.610022292
128447.025007957
128921.739962843
129138.84000241
129138.105040349
147554.729992079
142123.375029011
127765.139991094
141038.069993763
136171.97504349
144757.66996568
140315.775004307
131710.1699884
130206.409970528
135545.420009474
137964.210025008
136369.264973247
145093.035033661
126122.109993021
137163.825031179
144361.535028285
143504.074984578
146565.259983129
133612.025022196
130562.474981083
130792.094998984
135268.45501219
149641.73999038
132944.139985187
133410.484987151
121595.96999316
139990.494989608
148728.080017044
143050.169958004
140005.585028737
134708.030001833
141972.355028486
135057.200000696
139277.959998142
137815.410046264
132147.750033842
144744.610025763
144438.880005916
130007.630011843
146502.789995444
135599.094979008
127248.12998269
136605.725011851
139714.095013198
132778.914971068
137871.759999499
149392.814978553
142812.99499237
133601.559973879
133607.965020799
136102.789997008
148360.249986807
140857.460029838
136682.600011328
132998.860021735
135866.804999406
144453.839993215
138901.904989809
142898.744966524
135431.564982556
129641.245034096
134771.555017987
142630.025045096
145179.760025562
136340.095007642
136388.629986043
134980.459966363
138348.454989939
137677.015031818
134714.424983001
127154.489991008
134324.585018595
144322.494996793
138278.460002524
141562.57000488
147975.41994839
142384.334998166
132735.300005727
129887.679995845
132942.900008384
144144.990008428
137492.509947896
143673.95499616
156291.84000656
129911.545016607
151243.319989206
132830.339987077
131972.129988238
146048.104952419
139430.375045014
126440.390001009
136005.229993464
134505.210011021
141958.684978093
128400.385026709
126576.365026559
146005.414984221
133837.995022602
138904.100028382
135082.630000898
125774.804981465
134378.999969942
129156.289982779
135496.219945582
123704.4150103
144027.684992568
135611.574998302
127062.48997099
126880.429973841
139949.569988863
145092.914967705
149953.575008621
138397.284945309
132241.355006915
130384.00499869
138163.334985974
149981.350015808
138995.164961782
143690.179963389
138877.130020581
133428.014993129
142704.164997409
122858.974962748
135832.295018168
141733.105003206
128852.350029779
129244.989995322
141797.154976879
136169.160032481
136454.459984872
146165.789950957
135103.839958559
143907.749967216
144304.539978077
126486.705018973
144720.820007198
132345.86002166
128912.395002264
130758.500018068
140082.62496681
148654.94499751
137769.944975073
139773.99998633
140854.769981909
148418.489969539
134358.93495839
135692.949967281
140341.194988913
134217.254986827
128878.100003835
133250.405028847
130937.885000076
146892.695017587
136884.134954312
146519.109999702
132654.230003016
141991.114981511
128431.855021694
136707.840005866
129061.129953496
136880.084964111
132837.560004785
127856.615040537
132894.174983228
138396.69000682
144236.610009556
142545.889962955
130851.014983828
148091.430001498
142701.665017268
137305.364979501
137529.814988131
143751.065026879
126611.040011463
140062.674983991
145370.29000924
147768.939991676
135373.235037034
144122.32999413
138803.920003799
134963.825052011
135601.479985075
140370.500003324
149773.365017391
129672.410012236
133443.815030856
151975.949970705
128895.589976807
139186.164984628
123878.254975026
133512.18002244
149012.464981121
130775.890011013
134074.409980498
132334.205026701
138519.859985593
143253.889976294
141515.555005394
132359.420042896
143092.749976485
134956.649971036
137980.229979225
126532.119984799
144627.264968909
148957.360030809
131011.660025413
137299.860015737
132604.384960497
139909.000008176
128141.574990026
130485.149996198
140632.235005125
143753.649997924
139772.299992302
128443.225029715
133847.905045008
138859.684991618
136014.400012531
137540.650018606
139574.934998614
137140.604996205
125368.460013011
137737.800005019
136677.100004549
133774.940022614
133240.8400026
137681.500017727
137515.294988595
134051.774996985
144964.809999826
143195.954993565
138837.840022117
133969.215016913
134777.289970846
143349.190013499
137296.550033109
143732.004968384
138380.984983205
134885.085014656
149823.194967613
134531.959992434
140510.449977985
144715.610005082
136264.429995456
133776.625019705
146313.454936492
139526.785022627
134742.780009078
135220.17996141
136670.684997972
138379.429983136
140806.790005526
128775.464994901
141055.214995882
130801.110004056
142216.104998431
161963.645018329
137877.829963479
130522.629992497
138717.614979245
137478.660009667
127368.989997562
140997.194959142
133015.23501214
136667.399991812
131028.059986176
137519.249990494
138346.365005194
128158.584991796
134054.840036027
138596.340010835
141924.514990172
133143.330006732
145716.305006399
144335.045011209
141810.494998644
133575.349983563
139832.730011124
147022.100031929
134854.654986927
144954.419984276
137738.32004099
141247.935004202
135443.640048802
130088.135030796
137747.374992311
138473.970003372
145172.215024719
155855.370009214
142792.995035323
142033.465001641
142336.389991745
135394.119989646
137902.99503206
145130.045004778
140894.189988337
137201.120034558
135770.105029078
141462.884983609
137658.46000573
132579.335007938
140421.260018875
132038.975006819
143243.919988644
142439.36502676
142752.745018829
127395.954989598
133649.039982219
135484.699977387
141816.934971475
132743.015011373
129890.855008034
132855.564984573
141104.684980201
134901.960037758
140167.114977798
132714.539987077
133570.794977889
130824.035010925
133425.475020054
133944.400010167
138665.004999783
141093.065015267
137494.529977456
148346.254996777
127651.974964845
140332.669991074
144377.384968024
151528.644962341
133867.295009156
137183.834987051
133467.59999287
144436.179994427
144648.940013955
127073.440047999
141466.865025685
132472.20002678
146972.295021452
142217.664975139
148606.449991808
122993.500008277
130857.414991896
140247.629987359
146134.999994885
131136.069969323
151240.305007662
131473.779981014
130043.485033382
141948.859996325
143677.219991601
139254.270018331
137077.444997529
150242.419987853
132363.929997454
139039.664982156
143782.34501693
140485.644985863
135508.800059735
140374.404997872
150058.239996039
130536.294972085
139044.699971982
141206.324986978
140249.440037981
128111.330008239
131653.639983626
144784.98501581
142904.180006779
140279.860001926
134166.460016996
138363.274979613
120984.985005425
140855.465019301
142588.654994347
138897.890027979
127290.230024859
133369.609999874
137686.284968898
131023.364999206
140699.924995641
132585.919953376
143156.879996895
139115.94000849
145403.509983051
129368.629995002
141566.489982893
133606.955020553
135718.884988168
143031.494993599
128967.164981224
138389.33499216
143300.00002911
142523.040010797
132768.899981574
138231.974957282
133675.29000193
134527.744989455
135632.845053655
141386.454989248
139880.010009799
139500.52004852
133691.369950304
140057.390023263
134965.454988698
145199.560015298
131850.725028645
134238.220004753
128772.129978278
127327.704986871
139496.129979451
133981.970020109
126245.74997026
139451.295020658
154460.384964304
142813.000029847
141290.669999042
141967.729962639
126834.700009332
140600.68000362
143422.589982651
133702.759937602
146600.824996073
132641.395017419
144864.28000685
128770.719998981
139037.364981959
140023.834981773
129624.275016155
138616.325026293
140040.865027484
137034.53002334
133132.825009185
145116.320033965
133124.740020176
138239.434973494
136966.350012208
129321.740034834
135282.90004778
137683.719970662
132957.439986706
133891.070004001
138942.590023145
142688.844975522
136368.395001772
135863.339989496
140768.565034529
134076.765029277
139166.979985373
146491.785015085
139876.990007675
139869.010020163
139207.255045649
131408.920003018
121200.01498641
143228.360044731
145949.719962581
144081.57495743
140543.090016669
139392.045023937
152730.439978513
134889.889984227
149827.709987906
144880.614985116
134158.545005185
132374.73498308
137538.404977328
125480.364987903
142395.670009256
127891.399973407
132186.109979964
137666.944983937
122995.514979973
144981.079986878
135239.074997099
139123.574978606
132575.769995981
146254.375035127
143164.734996399
140497.239994566
132787.379984714
140495.255006858
134248.604991147
133119.944973014
131103.024993572
139662.794951485
126489.864985567
144920.194973869
131587.405029032
133875.474992677
138755.62499998
130572.384990491
142908.50497753
142868.360022955
143943.540005301
147060.320000861
134322.194974327
137814.455001842
137702.88998953
132530.400002498
133497.650006883
131171.250006038
141592.870042809
131211.875036792
139184.964992605
130751.605029908
130138.925008318
127145.859988087
135734.924985512
135223.005021999
147732.195016117
133532.834988438
137023.304991823
128310.570022575
138178.380023771
136956.750013625
135315.300057713
136408.3350006
146456.024994036
134216.310022432
137250.264965267
143098.304974247
130307.254997933
151102.384997118
130532.105000057
143609.139992777
144288.624968403
136577.439972548
135240.414999156
132653.344974167
135142.744991801
147542.619982561
128892.009998482
135712.689984628
137145.845055219
132347.40996992
142239.629993114
139370.594997778
140289.904976135
144479.009986334
135957.494992166
136517.27500493
140720.510029499
141082.980000394
136452.344991738
140783.979977792
139321.495027987
134982.149973669
127945.754998391
137701.220008116
125199.000032736
139558.965012966
144910.200014496
143544.404982684
125776.344999305
139332.635009657
149964.32997799
144401.445009782
147302.714982053
141513.080018234
140462.49003174
145270.899971405
147142.844955357
126714.48500666
138018.359980492
143784.234944938
139116.710015938
145716.880027145
131965.36996757
136938.94001505
138879.635009857
136772.879993876
140168.065011861
126872.255018025
138994.990008142
136836.219986553
128762.024965579
132760.714981252
140840.794958594
137302.104980022
140665.354975939
134976.370012154
127410.055019953
136298.654984599
143156.395033903
121537.499982904
146512.644944124
147667.270007953
150421.974978279
128303.644987005
138920.06002492
135852.369981806
129606.864957535
143176.474997338
130293.850011129
147654.510039225
147001.509971406
135593.615056327
131166.910010887
126358.334999955
147537.205029822
137601.105004706
141122.719989462
132778.370018969
140997.470031396
132246.814998533
131475.200005859
137669.155009549
149284.87498416
130865.300004546
140834.634985873
134255.145001025
125444.779961512
135378.040026524
148406.449966342
137371.410019651
133797.955038052
143501.485026107
141874.964972846
134956.940008637
135376.354990115
140045.325015757
137850.774997465
151305.464986773
133488.069972419
134650.470001405
117013.429982734
145572.600014667
132343.35995294
134117.485015497
136268.690015124
124468.594983828
151813.99002149
137476.339964231
136184.734986686
130927.70504289
127307.375030599
131313.885013866
144391.495003691
126657.414943025
130941.445012802
141900.19999617
134696.854992097
139448.32004236
147626.944991045
124984.060055625
138244.58498847
129534.635004131
147024.999997107
129790.829986588
126256.960000752
135781.940000175
137198.250001349
141893.294987076
142483.249998678
138011.184986943
140558.385017881
139146.644949367
133315.759968273
130555.099976534
130072.570016424
132977.690015416
137642.875009744
136891.559989539
145530.939959086
144444.580027772
135512.589982445
148339.999993647
138796.395006451
136129.6900095
137797.150016266
146947.845015216
137740.970006809
131169.214993503
142061.920003473
138928.279995592
127574.089988227
124669.55502489
146309.365027695
130707.130042151
131480.039987831
154673.350028161
139851.005018162
130680.919999252
130331.434996172
142226.624998219
136021.885023903
135895.199971231
130251.330016468
139805.174978791
144393.605001927
131914.734963626
130665.320024366
132016.305005337
124456.030014956
131261.729977477
143572.649997919
139298.094996044
141155.510001416
139380.164966678
135616.359981021
138832.640001131
129239.699961689
138186.410056923
132445.820017246
137063.80498621
151978.240001592
142277.300010071
129735.29500594
144857.294986575
135842.159989098
136440.295011052
143587.549961734
137721.279993943
144081.314986239
131441.284974204
151892.984993359
146867.160015411
134972.814958342
142216.175016379
141987.450016569
141301.064996275
140914.749972836
141649.100006863
130933.080027612
123084.43997558
140452.069962127
129844.879985043
137227.904996408
135216.665004153
139950.054974127
137852.500021136
124257.35499987
128208.980016105
138863.995017943
135623.274991574
145592.215053802
137840.604968108
137108.51498805
138237.555011121
130006.990048391
128013.809997183
147111.404970964
143286.345018373
137248.009998372
130163.105011276
135279.380007855
140240.975022321
139735.354990819
130650.785016847
130943.834954333
136621.504964438
142681.52997233
142584.495024397
139766.785001733
140189.670009389
131302.994977541
130696.67999027
137471.01497683
133640.700008645
130786.670005797
146734.575017955
137331.494997886
136164.915018723
137974.325021338
128492.724988166
139469.535042373
134147.150025764
133501.120006886
133886.42999417
137959.704969983
134996.749989431
132182.130018667
139629.88998715
135665.099984637
131805.650024061
142415.789995113
139604.814972217
134823.469954436
133535.715004981
137905.214980293
134223.620023677
132763.024999495
137119.120015173
128058.320025031
123066.580054453
148181.094993291
135812.479979322
144586.784980167
142329.839991854
135485.340030604
136066.770008585
130312.409990801
124706.515030685
136318.239989379
132552.475019788
147739.744989014
144400.909993168
137472.28001392
131394.210003028
131512.240010574
142178.219990072
138631.01502204
135508.049985321
135966.889946736
125417.325010889
127953.375020787
154294.050003479
135419.425022274
138035.639972184
146139.630010625
141313.564968965
125504.919996812
145297.680023199
124030.01500934
133556.415031056
141854.285020202
134301.495003208
136295.335003364
131847.464986043
129623.345012718
146356.890035254
139873.960007589
124369.955036365
137515.545015361
139335.199996184
142728.980046473
139820.0499612
133539.510011554
140657.340023469
131495.264994296
132025.110028783
131864.104984509
126285.834974353
135248.175021469
148082.64000359
135327.69999584
147716.94505188
136824.125013618
130178.079991324
130631.179988129
139384.819977209
145432.504992893
138861.984961277
160315.040015888
135306.739967056
139184.929957303
140922.615022442
138682.020015632
148915.995013852
139841.904999072
140121.149987779
139458.464983893
133020.809985139
135405.749995564
137193.689974422
134032.955022957
124413.994980935
136670.639993991
132565.68504398
126381.425014008
123371.169984715
138305.970014968
143993.329999887
137595.629986688
125046.720000974
135070.604989118
146706.240011787
144221.235002017
131474.079989686
138849.649993675
142695.679997173
144129.890000234
137746.185028644
125517.004973541
141191.574951695
135193.67999413
138437.974977753
143981.975000567
146292.864990195
141744.164993391
128631.060032223
145398.355003215
140327.954950027
144858.989988214
148101.52499567
135512.359999548
141669.894988286
131176.719967811
143194.659993675
125219.364994681
135592.169990729
134016.539993252
136659.960008282
128485.519995286
143966.209988938
140052.699984309
133423.089965193
134723.934963867
137653.229973738
127327.195018583
133801.275006071
151044.71999165
147595.354965767
137896.630023461
139366.354991346
139238.740005833
145054.319978887
133500.984973124
130859.575016938
131865.464988037
137447.844985534
137411.664999131
142836.030023437
145097.340001577
144815.274980673
127140.429982454
132524.284993786
139456.754994829
144511.559992695
137930.290033221
139005.609988513
139232.029970665
144149.655042056
139122.934984257
124453.260027866
133940.88000545
144647.409950519
151267.625054667
127682.015010871
145414.020012613
151715.394977363
153002.77998423
136259.324996911
138604.749989955
138146.195046192
138097.079987784
140420.199940788
129915.010024551
151084.905005117
128705.75500913
135020.510007453
141045.109983035
132740.579996655
140655.040016235
126557.929968022
140557.219986506
136166.634974714
137562.730024753
131014.75997265
137008.704980044
145146.889988413
121829.495013098
136814.250026237
136866.340023247
137713.335016896
145356.290005043
136919.609969595
135846.059969905
145618.839962074
133608.315002697
138432.279980225
139600.914986512
141942.495005664
146912.890012568
135657.68498565
146718.499955614
136447.02498539
148282.824987879
135918.40500887
126347.874971986
136057.225000353
137008.785019136
143259.305010979
126512.734989774
140855.660005254
127825.385029253
129475.844993473
148495.294989922
131599.635031675
138814.679985767
147852.689996162
140257.460018436
146642.989980712
132367.214970244
142003.605009418
138093.560013391
137341.469975781
134812.619969612
135317.55498736
131275.61999382
138054.145004602
140690.990035046
137844.005000518
134603.315018463
137689.68501093
138575.114956683
141492.750008648
142956.270008295
129171.39501601
140894.650044667
136116.38996375
137178.97000515
140315.000016027
140856.695020443
128822.23997619
129742.844994676
146240.710001549
131532.864988448
140721.039984402
135065.565013194
126107.944966104
140105.40001243
155989.850044007
141882.190006717
137456.415033905
142317.009998809
141432.355001605
136801.989963308
134748.569995588
135612.129994088
131714.619996328
135750.105012959
121955.324987516
137288.539981788
129742.959973815
139664.894985952
127940.769973169
139923.999969873
137933.859963591
134161.014992466
146148.394979412
130453.914973163
131379.315020435
132398.799988929
142332.459976976
137030.769958715
127722.205025897
137438.254991058
146462.935011217
130481.154938311
129205.335009249
133996.879992183
124413.700023208
133809.069976336
136570.284991164
137163.364960953
138127.305000518
133245.19502689
141548.590001333
125045.434993239
131225.894979662
132386.695026825
139708.24998378
131955.865048027
141112.874988161
141856.345024164
144881.625004421
135261.814986652
139111.055018598
139690.784976279
138173.240028436
130649.379985588
135497.185054004
139305.894979645
144738.410010251
130709.254946716
131399.929961754
141720.06501552
125160.864988391
127391.229999025
137058.82999257
139120.000027326
145155.870043829
134028.515002505
133970.050015672
141607.120001834
135859.930010736
135495.535017594
147300.365003192
130580.804989896
133531.360034889
134452.504983561
131018.07004757
139800.580004039
129973.89999329
132648.719992056
135932.555054399
137274.440007783
143979.729987295
133866.045013264
138672.680009286
139951.594987082
142240.890003634
127758.969982901
127719.285018588
142424.754990415
126332.059971069
136475.439964339
129719.470000283
137354.964985691
138684.385002879
144261.00501849
133428.954994447
130782.420008463
138360.824992053
144328.564998056
138272.035018326
137787.495012596
143604.935033787
135318.309976046
135475.60500788
132670.31001409
139893.980002131
147378.759993319
135546.170017354
141803.824999387
133781.78499422
134823.669992805
140884.199974132
135341.990017261
137565.58999356
140593.530014495
139387.225017513
136866.349993354
139236.59001006
142633.504968131
124276.764996526
142812.995015992
146689.179995428
135963.744976166
143602.135023063
148619.025001379
138966.325016596
148347.355006296
138606.7199798
146266.265002725
143976.235022774
134751.040007797
141968.155007656
142343.745003172
147618.454995778
134962.359984894
144423.720036793
126994.704998644
127546.32500422
138033.61501946
141520.480013485
124695.594989126
141251.030008953
135364.500005971
131253.880006653
145999.455022865
137481.960008911
143099.904951426
123244.789992919
131686.505008331
134431.985003359
136568.300029348
135666.854993588
133567.649978689
137801.434980622
145831.344997299
135477.229963602
148427.365020312
144878.539995543
131237.795018408
144324.200022933
144327.369984292
137369.50498227
128502.620024122
139761.000005379
137344.380050967
128521.265021451
136443.030008574
127894.629976283
136258.32000221
136973.969995542
144522.564988246
133967.00501228
134244.00498746
146108.209972142
143052.020023744
133587.625016489
128850.710012576
134750.295022275
139198.07001825
142070.494994706
128208.945034904
137593.395006488
133374.604971912
144291.694988001
143560.860018545
136455.259975922
139000.499970994
134067.950015274
133093.880031549
140555.665005671
142537.920055255
133721.779996743
144315.829986882
145399.025006772
127913.92497255
142536.8449702
138345.56498544
135298.569994246
146708.184988994
144486.644989559
137449.160005538
125412.225006788
137790.695018654
146112.050031391
138536.595026915
130108.760014433
139243.094978199
128094.47001966
132342.395001626
136418.125022263
137744.555017514
121502.344982281
136592.729986379
140703.540044375
143493.08499361
127173.259992931
130149.824943716
143440.990019463
137248.920017566
134849.920022418
150415.725052025
129978.000047635
136462.650034873
126353.829977703
137459.374990239
130142.724994986
147293.689988387
129284.565001439
136856.724991385
134438.330029132
136136.424985023
135862.969987634
134622.794959129
139753.585020723
136230.140030855
134826.405027646
134067.884977192
137761.295037491
135132.820005926
123662.790014373
141445.759987925
140973.540001768
128440.615009505
141570.640025656
137603.940017925
135359.260024083
143310.33501762
132161.04000244
133394.760006316
136326.359984855
133046.884972367
146836.655028218
131143.430000679
145635.854983031
131989.614981521
141138.700027686
133356.559974886
145472.219961697
128521.330029175
125156.334966151
126100.815008987
130180.975000408
133217.304956421
128263.444995531
136820.119994683
135463.050011577
133802.740007471
144551.49000286
137583.400018988
144854.165006037
142252.780031162
126739.044987347
134022.615001209
134929.204989514
138996.359993149
139402.44499517
132261.259993601
134826.310004156
128041.009996291
142157.490003253
141501.900001272
136734.345029036
127188.210025482
145239.970020359
142304.534998214
146086.005005494
142020.294965161
140862.340031147
127402.96499326
135984.609976052
142952.79997914
131992.225004184
129465.265025341
144844.195039374
129077.174947695
137050.344988629
136256.124976428
133680.945000169
129818.344988256
137100.730045438
134019.640010705
138950.850029847
130155.445023556
143338.729970248
131923.009981506
150023.039990494
141721.244982096
135687.165024012
146040.804952365
136840.144969278
135624.919980107
134773.200015877
122762.59002791
134325.024958575
143769.525014272
127544.214989632
128430.525001553
145327.03998404
137864.064947039
132274.924996853
138757.770019273
150280.89503822
142237.389967843
136427.079982722
140205.380035575
133931.150008019
136120.33002275
145833.684991568
129846.804994901
138226.579976047
156169.069992041
128118.849954818
146086.329991394
129586.79501592
143492.410042229
129443.860020916
136062.404981176
148296.024998765
133377.755001567
139919.020004323
139611.864993764
149772.929975469
138761.39998338
145333.685006388
134736.590020395
135818.940000837
140097.38505034
138064.434993338
128653.820037947
133749.424968183
135522.575000752
144565.89002271
132264.374966606
144062.535030453
139923.945005961
144768.965025313
135775.584994308
135708.350016682
135669.470006435
138710.98499124
130734.169997977
134335.139990906
136206.424997408
144669.795010738
135610.780020598
138256.669995871
142620.985007815
139051.254983772
138023.405006926
138464.109969519
130435.524963728
136192.165003115
134144.319993782
126421.425003006
152273.475033984
137268.72001937
128846.200012225
132351.035018053
143901.649998135
135285.224990652
137465.350031432
132284.079973451
139758.055009739
135887.170008032
130754.649991075
135472.555001455
128108.445018283
140721.719993845
135499.85502309
137724.720010581
133059.919993189
133060.770023943
135448.524997914
149643.215006726
128199.795051328
135598.695012315
135744.174995017
152455.07000145
136248.354986123
127625.885000617
135914.904984398
141292.550007302
135611.250018174
139442.775000894
128112.72497869
125945.534988848
130920.299954358
143915.545001426
128770.634970323
139781.789996592
134604.055006356
127791.26500156
136821.510003828
129777.159974242
123202.579991056
145049.480003109
127133.81501274
135123.02002654
130688.020023101
134890.054996135
129487.769973014
135530.365005528
139327.079976343
141373.55499709
149037.739991967
137081.46000977
149040.14500974
130131.779999259
125161.490016854
148849.639990332
130612.364984628
138641.704998353
136662.329960906
143309.515012573
142532.625004995
138962.210034123
132444.580002634
137086.409994492
142525.380012459
136800.830004256
138187.699988013
140438.199996466
136545.100026464
140193.319967781
142992.615048589
140926.820006544
133694.834997236
149758.414992613
134527.979982425
127920.250012504
137328.830019649
133965.224993623
148102.664990621
143514.890033021
147103.76498875
136072.375011495
141830.940027564
135933.419982693
137505.255011655
137744.410001569
130107.770010401
139536.335015485
138336.640006399
135741.074993214
133506.580029056
132204.155008103
145775.494970655
136136.040042827
138186.655009325
152416.984974893
139748.594976577
132915.395005808
141103.654989925
138958.270004468
143499.125014664
147055.795002184
133693.43499203
136660.300007328
135843.699969927
136898.464972442
147135.770000136
146403.190050775
140484.345018868
139377.62502162
138164.594990576
123713.564988346
133362.96997517
146456.869995457
139391.675000872
137976.059989045
133409.034998977
130749.805037621
139965.375030768
145469.249979286
145707.069977258
138049.885000457
138425.939981363
134084.184964472
147373.215013151
133855.240033313
144459.989980226
140272.214966787
131300.774970952
145498.280013062
128212.720010893
139408.819963384
134102.485047732
134510.925003648
133257.439966838
137760.460013425
137981.395031744
124881.314984645
141755.544993859
130975.695013926
128305.164994421
150319.705029494
132409.38000454
129233.740019828
143327.454977799
139531.880035321
134433.059951628
156967.375019825
130140.435042187
141022.810005217
127692.410007056
150615.149983816
142678.694963787
138336.894999072
133889.340009468
143933.054978043
133150.840008976
146262.990042729
142664.850033813
134668.060043761
143299.315040048
143375.809966915
140949.925000863
139704.300017402
132024.399978878
141262.380010756
140006.990035933
151037.689995991
139180.289972922
137784.054996817
137874.715001179
134631.369999572
135415.579982707
143306.090020949
144123.160023375
141076.990024736
135124.064995349
140545.139991213
143738.235000281
137421.509966693
142928.425039432
135681.105016107
132730.259976487
130967.559999665
140380.495032707
141511.799979498
136956.689978554
143254.605015821
145293.345029603
140579.92996854
128393.765021138
145660.105016325
141684.719999455
134923.074978226
139324.30499976
135784.259972076
135938.185025271
145231.279951594
136209.915028846
149406.125012913
138760.504993146
143303.895029003
141460.145025828
140639.529997195
135304.815031327
128725.029982973
137468.829994801
144798.134984687
134030.085007054
136321.349990096
141174.820027665
143639.375023401
138924.184971939
134197.050002558
144930.035018612
142757.664996218
135473.005002605
132911.334986865
133768.220021864
140381.465015716
136487.404997106
136504.399965709
135141.504998929
125111.714992055
130661.769994252
139372.749981462
142375.654991811
134956.064988885
140757.994996093
145824.460011008
143491.115032176
133712.954997481
136755.895006037
145963.509982485
128807.794998423
138285.375001099
142264.599969346
139051.650046199
130333.174994632
147654.374994598
143878.569998811
136110.619979383
129083.130017476
135145.680022667
130000.80998157
135709.14496348
129826.109996929
132946.78502152
126369.830016234
135677.970023081
123622.259993414
131899.300012732
134285.644979753
137520.074984449
127455.175021052
137429.89996344
128177.835001658
140070.400002665
135525.35999532
144968.830016953
151588.924992841
138178.595010811
120798.889968789
137582.994999732
134573.029980169
137665.924975252
138214.50999926
135358.340006221
141972.455030427
135879.625015871
120141.215022245
134728.264988505
130997.90000505
134182.43502515
137569.85996204
140075.099980893
138992.590036407
139065.764996784
137203.910004101
139312.30999228
135386.355032678
131089.719996307
144707.20498841
132957.08499478
138960.610040315
135578.644996214
142796.469983982
147522.749985105
128883.725004356
128904.179996366
137391.989988688
152516.729963581
147256.110004661
150165.020024053
126586.609982721
126677.149998854
133712.249968692
133218.715020818
135953.415007355
138695.324957666
138180.045022655
141720.534992243
139475.904975993
137740.119995767
145163.270022955
137469.265028252
140970.820004886
140513.190030751
137363.719983792
133127.054981549
135887.725026962
144278.549978994
145695.655004468
132952.915000465
135544.080011567
142402.075000619
137293.900015303
133314.75499523
142212.929984113
132425.214941551
137189.889973962
144144.999984166
142019.619986925
141949.145007296
139296.235001329
140954.959997272
142226.929999858
147580.230017703
143409.814964311
142829.665039623
140106.420044564
137053.449999463
140810.475007905
141539.920007188
127623.630009607
149879.80000022
128327.465024643
137074.780047054
132783.154995173
141979.635021431
149546.97002228
136541.389990408
132872.189974228
139240.58496294
140038.125004131
141926.72996438
134448.934981642
137574.625009892
146547.339993685
137214.760029644
140826.570020619
143418.929992058
139820.049972692
142803.134975961
131796.239998869
145786.584979586
134974.304970393
142727.059977033
140753.914995253
136999.169973738
143641.300031296
147384.944995565
131470.039999336
134047.635004644
132626.169973953
129087.30502309
145655.580003244
141050.200018525
146002.105037665
135985.355025141
141855.005033448
137031.550025481
135174.989997223
142316.749994491
118360.435014845
138975.149992767
144297.699965904
142266.939990008
136543.414983326
139082.540010378
132959.000031889
128087.864993801
139446.739979214
138121.899985566
136471.080005376
141833.245019986
145862.835011355
129798.145005702
149270.560011398
135426.155006192
143967.645005356
145360.215019826
140306.659990608
146756.430001948
140275.45501367
143189.664992377
135038.629997854
148680.834985435
125626.359987916
140371.96003955
137198.844974258
146269.77003129
142093.134987905
138889.124987386
126084.555013729
134736.974991704
136687.64996856
136412.164905806
151023.14000304
129732.81000585
143668.830024868
138711.810020793
130161.909955223
142404.935016708
130177.390014289
126959.15501666
147286.930032655
142861.594977993
141235.344972442
131787.135013223
140775.774996683
132754.354999303
132242.400012334
137999.325001902
147312.220003192
139648.060009845
129586.884992259
148788.039995307
129887.880046114
133863.874999891
130402.464996301
143955.214983534
137669.180015908
148874.234999067
131215.750028214
138021.369974741
140997.755029483
138482.565022469
147577.91500748
134224.07002508
144179.919980827
136277.614990284
132011.114979636
126587.395016918
146116.224998738
143961.985001302
139880.79504025
148626.354999048
136464.795010411
132349.934982376
133567.65003325
146634.145020725
143961.030003566
143612.880005877
140227.814993339
129262.174984262
140275.474992922
120894.465005536
136597.720015483
151841.980011787
144595.334961742
141594.974987549
134792.229997548
134743.000043144
133912.464990139
132409.9699864
134552.004997658
142264.514992147
143648.885040294
141905.689987629
131055.894989352
147183.104975807
139739.044988967
144127.520002535
144186.000020926
137971.485026527
130011.704987153
144658.999983797
132639.329989608
145698.340003666
143199.640035269
140525.19995817
149434.909968111
118950.490000258
132092.494975718
146646.270017594
138158.224975801
140034.669998339
140603.78504409
135417.254996026
144713.635032008
130561.915036378
140974.260014695
134793.430034253
142584.155042298
140851.149974653
138318.709980596
139083.020001968
141127.945002998
148183.064966153
133971.589988753
151191.715010928
143227.874992181
132127.625010253
129465.200029538
130831.469977765
131525.114997119
136985.935012787
133263.869957912
135265.840038514
134203.335007939
118961.840040627
144294.745000554
142960.135066495
131776.100016009
139650.100022668
137216.190028074
137352.720023777
136651.329989359
134152.395009544
140025.74000319
140012.095007584
142140.21502429
140283.954988325
139717.869993261
127319.709978285
123493.005002703
149733.044999488
137482.729983335
138227.089983347
135535.149999278
144478.114997412
132330.280002768
144976.399990032
132513.785022918
134207.58995718
147384.245020922
138751.059986227
132176.829995526
142472.290004707
140307.06502333
133346.265007161
143011.399987412
134101.530032942
141755.189976011
143515.729994435
127108.770022516
124811.239988832
130241.715013295
129489.424980915
130862.1400126
137504.329989501
135540.630006655
140082.015019919
144353.124981499
139860.424993712
128995.300010368
138285.805011308
151389.049983876
144174.550028842
139090.265011052
135342.799972579
130472.760010968
133331.140005713
133116.31001868
135257.650056095
130091.349978338
142107.510002119
141204.605045498
144805.655015066
127275.180029274
138848.445023313
130709.880010286
129617.41501179
145236.435020797
145217.314991784
137853.564993499
142774.450047465
118942.844974452
124271.510008195
143265.075001679
138155.364994025
124773.555002652
157783.699980935
122099.094998222
140265.889945466
128160.520015374
130063.975001685
136367.879981555
144438.864967085
136942.844993978
129051.509995212
137326.355023697
135490.300039182
136384.785024079
134426.525002877
134922.160006482
144263.855007555
139335.655015288
130886.524994078
141523.330004847
147071.204997631
140012.419971618
136166.684968521
139629.77499619
144830.38002142
137227.479990295
127434.904994357
129450.625002025
142153.850004824
129628.969977166
133646.890013702
144715.834945177
139153.239992038
142437.174987901
136601.945013489
154325.445008927
140282.00504059
141362.944967435
144243.200019646
132662.204997852
144500.094977971
138654.959950182
140209.724987224
142310.115000198
138932.22500938
134082.920028161
140684.950041301
135039.319966016
141159.519998996
139202.720040242
142711.679958675
134470.775043095
139406.109999047
148222.560012965
139312.970020434
131118.28998335
119199.830048673
138884.324988677
134264.430007644
115626.385002869
134823.119968143
133013.190025914
122424.910008593
135037.349986482
133723.970005911
138909.50997876
133398.919999494
139447.669996184
133125.565046399
129432.000030453
145592.304982067
139155.190027351
141760.465053117
137021.710002886
137369.295024616
139113.540002407
138360.73001782
143198.120019311
127476.444984268
133430.839989239
141872.420007943
140618.415001253
148165.080007073
139173.899993898
141135.445037819
140848.025027241
138196.049994823
127671.779977151
137229.505022532
133873.254957749
142264.569950858
143338.519961113
132035.430017319
134660.195020039
144496.114944563
135973.705003758
136903.31495434
128187.009993919
136946.205031488
152167.384973417
134626.730018264
129016.255016768
138442.350002049
138200.989959662
140969.209990359
135597.754996139
136154.944977108
139025.395022906
139985.385019895
132264.33998341
140029.104992983
129405.454965668
128098.369959648
140485.269992418
130363.380011767
134932.139989724
121515.280017174
142566.46002635
140369.56501442
140856.519984259
144868.124995884
147753.595016962
140258.240001201
142503.874978672
135726.954999492
140570.685023957
143904.179990459
139716.414975861
129358.585027029
132322.789979602
141041.814974291
134479.459991319
147574.155018173
138640.070000668
145710.144968313
135036.659978468
149731.365008054
130196.734984758
132757.059991662
139901.285016481
126794.480020497
133715.68995581
149560.420022926
137683.615001491
129662.980048935
127030.384997284
153117.034962845
145278.134999652
135344.630011715
143997.665032805
135462.035001886
139630.40998072
140251.455021477
144005.965003098
144772.380008926
134610.61003615
139012.474996561
138073.809966458
140903.504981098
140030.645024701
146727.304992269
136379.465006261
121631.335030147
133753.640032842
141135.85498509
137980.50500457
141329.275040573
141083.655006546
132343.739959783
144374.445004199
132228.349991577
139057.865003195
136737.680019538
139930.544981981
138677.36497037
134885.37499651
133340.225051649
148514.704975298
152265.34496445
141026.315039513
141507.385036447
144521.790038309
133282.214993934
143210.069986094
123923.589997737
135241.155020405
146558.539986907
134215.910005756
133628.184990712
133394.195013218
138797.274974662
134340.965024023
122317.70500207
136065.265011417
138926.134999946
144225.289999739
136983.164985909
129848.095018501
136848.745009103
135255.039953686
129784.919962146
136942.270011381
139468.805025146
133709.275045764
123329.199990124
127912.76998463
137808.934977924
118367.235013994
139046.750027556
134054.715003651
139452.404980999
145126.345016882
140407.714999597
127294.404961152
140751.614974803
136583.199975703
135264.265016147
138985.535009725
138538.284967418
140596.620004263
133251.83498046
142826.465038396
134938.129980034
129865.295018291
141091.024969164
122602.599988572
140918.825000145
134151.91000448
138701.430000658
127194.504971258
140426.345005637
136721.049971496
143318.189991081
130664.155006282
128153.710010181
132470.88999373
138581.604998331
143400.04003155
128469.060020246
128337.900040196
135319.595001239
140534.855001136
125380.400007066
133880.045017344
144182.014978835
129289.835002915
143947.419977262
139628.624974587
139211.944975011
135666.780064643
136965.244982387
133577.174993675
133142.025009191
141536.310006431
129956.085004154
135003.329986617
141086.840028966
144261.445032368
133892.989997445
140834.120068649
148730.71002213
141707.454984668
138552.249975919
144896.649999825
143205.800006546
132385.814990305
135865.365069036
134812.215035582
142186.979964762
136862.319983425
146111.625027713
137599.464994863
141382.21000842
140437.004996954
131914.494999682
135418.295031358
137660.749994705
137281.485001731
129228.559955758
141915.220026885
135549.149989107
131787.340019999
151137.339988101
144147.885046164
139394.744973832
130865.909994751
138673.604979129
132625.044996379
134075.455006697
124758.049975514
129022.754998018
138957.915014717
140318.23998312
121655.695023544
136687.629981014
147243.114966022
138988.705025884
131852.520000064
138527.835026695
143651.605021596
132052.994999729
132001.295015412
143057.044992471
135161.47996159
133409.939982567
137233.26997445
134499.595013848
127315.600006545
155623.624976943
130290.06999588
150337.44501834
125280.060014645
135414.934960309
137682.784984509
146948.285009297
147499.155042439
136253.775000676
135770.890016257
127708.975017842
131388.425039403
142093.140056845
141735.135004127
131901.290016362
140356.370018651
134289.89505367
130110.309979614
149280.474990753
126821.760011823
131569.334997685
131252.499993384
145192.109986579
144756.334985792
131382.465004154
138408.974995654
146371.730009074
127870.90000762
133392.789955653
149868.72000137
139662.380011699
138472.874996442
141924.720012842
128601.384978927
155534.554988831
129643.785036305
135719.319988014
139510.420025446
136009.419979431
127516.635001638
139963.704997475
133303.564994604
135882.885050282
131277.039971711
136767.124992139
127409.229997769
145286.160009066
138709.920002334
140253.114956036
137995.664995634
151990.660017525
122778.299977522
128542.94002737
140276.460031239
127503.504996395
145322.379989334
141437.06998907
140358.850013175
142415.729972733
149347.269997022
135197.974974033
144768.239986699
135779.584971571
128206.670008554
142272.904970101
125734.745010363
135414.770001143
148619.980032057
130047.589967601
138089.824982182
129730.240011716
134918.59001314
135408.294991989
131847.009979985
134297.154980989
137635.79498677
124040.419996096
128446.195029961
144552.840034047
136357.10000321
138197.480016525
127079.070004101
139623.03001276
146036.979987678
134933.789973147
134368.12498606
144444.214982709
127259.755005655
135992.440011088
130386.319985617
136486.850043255
143141.304987376
134855.760018843
131018.629990707
141233.979997375
140408.775008286
143192.349996246
146787.349970739
141447.734970267
125380.499985237
122229.854982725
136812.260014177
148537.785006699
130029.894967528
138509.740020997
130300.370020179
126847.179994313
129056.975006349
146942.874967549
139577.964999366
133629.700003575
143043.455007945
137962.505040041
137836.564970863
134904.999976185
139380.944981893
133151.359983454
140395.394986548
155805.059997011
140306.434998168
157047.875027487
146583.999981402
135093.464987701
136160.300023503
139817.715006385
137245.720010847
146600.839986782
137176.964969232
136635.705003168
137369.415035892
141721.62997534
132717.20503103
131366.104999801
132426.874997723
129508.835006413
139426.664983814
139340.43998149
142173.54998063
143498.619987666
137233.265010479
139394.725038005
128731.954967289
139637.814993684
140439.019998278
134485.239994237
133558.515034506
135195.77500985
136603.23997038
144952.139971224
136671.38499181
139396.214990328
133865.710039473
134145.910000476
136427.775010231
140310.799986503
137468.66995792
142092.984956454
131593.510022751
133122.820013224
147636.26498021
146952.195007792
128983.650000188
129602.754960044
134766.480015073
146245.049986811
133622.635012033
149543.165044581
133410.089964579
146756.714989002
140077.970028401
133105.96500926
146322.669954091
139490.159997533
136958.619972866
140322.24500844
130298.069989479
142320.050022297
132572.555035354
132488.984990398
144314.500037653
139726.34999527
138751.989974412
128111.644992424
146068.705034868
135196.89500579
139978.935030118
135154.419995199
137979.589992847
134844.895009908
142119.50998712
132175.554971366
143552.255022153
137258.874976364
143870.454951196
127998.460016219
130047.920038943
146617.099994199
143323.105012823
125174.88498283
131620.095010804
137112.560018213
135321.235036481
131529.390008788
140931.034965055
139269.140020258
143811.540042315
134716.365005003
143443.850001607
139429.494987698
126697.819983476
142067.659991519
135039.640018843
151633.965012102
137204.364989085
133053.810004911
138814.594998232
144169.279998373
132446.479993993
133995.279984764
136770.615019476
133760.290040039
142111.714974437
142713.750013017
132078.434946612
136460.61000596
137945.479996697
132505.425007797
130576.869976403
144234.195013735
125133.314992496
137507.040024464
134928.510045309
145783.02498897
131430.929998845
141045.61498795
134802.990030699
128329.389948384
140605.119970253
144182.780018505
140223.909997106
134985.804989689
146027.289995305
125201.439999865
139322.155023911
139142.329971446
147836.864949628
143774.084995622
141615.760034443
136102.829982468
147315.619991126
131782.839983584
137826.115011161
128323.01999307
142310.860015908
141408.835010822
125231.910023998
132860.814989108
149692.950014333
147092.205003463
140121.845017383
129360.299978204
139065.05999635
141307.759999807
134309.25497016
146265.099978009
145054.160015422
137751.820027227
131261.244998073
145288.785002963
131429.77999763
137435.175019674
145011.550025067
131174.834990222
130381.729966722
140443.35499621
131473.719980763
135686.254990377
142482.334988549
141038.420015738
137796.720015907
144090.395006545
145191.384998067
145337.155000191
131277.405025763
142881.060012968
131038.564994565
135616.795023538
130866.50501858
138445.329985837
135160.244994148
146521.039959617
136388.184961559
140620.760018289
135526.68497812
139419.369995857
139396.060018895
133216.970029033
148789.085010952
141985.585000247
144681.334983663
144068.090029657
132758.669954716
135690.610025474
141151.450013932
137989.689964043
136390.120020517
137608.565043631
144621.39498573
144824.24000504
135736.300029091
149201.324997854
148504.090004694
136953.569988972
134744.694972206
128146.89998291
129067.655037192
135538.925020781
144558.850009664
146170.700022344
136796.664985577
138364.099991436
130055.734992519
138623.190010921
143845.499984364
143853.079957822
148356.149994709
125611.684985149
138407.580013887
137824.420013724
133537.070038001
140755.050001083
127705.790002555
134386.284965512
136996.705023838
144854.78501855
127136.744988929
137014.725003103
133129.135013229
145256.475000267
132776.625002219
126175.085015897
137143.219996361
127353.629989023
132357.510002243
131306.354997793
138049.080026111
138569.09002679
135852.475012672
133717.850006404
141794.504960374
136934.564984664
126746.425027308
139406.914999226
133944.995019102
145718.069997032
142460.355005187
135817.50500618
139296.310028096
128807.30999529
142671.989982432
123870.159969598
138065.670016134
140872.489966233
145691.8850171
131321.004991805
142004.950031745
138681.849998851
131055.760002582
133683.240025299
144769.494991096
142093.794999608
135853.000011739
139386.984964218
138211.165007668
145713.289981719
141933.614961493
146265.335021386
136916.649990546
139809.369964114
139144.759982264
133238.420001416
123468.030022555
130794.14497586
128031.069967158
134364.345019934
145306.684998229
146973.599995892
131874.835016064
147434.65997226
135513.049971257
137833.665011234
126418.615004504
134766.29000444
124145.140017464
141248.150015269
150420.010006834
145363.209987556
121139.244986462
129750.909993288
144892.684983914
135543.885035542
138484.050014058
130723.899995671
134212.089978407
141789.980038437
135967.619982942
135390.554991586
126210.845045854
135347.814978472
148330.775020432
143699.069990075
144164.314984688
145948.544951335
133131.580008302
139500.005029801
135038.634992324
140775.075024997
137599.32502878
129722.805024365
151504.130037176
128006.92998396
137579.874996885
141782.330010205
134933.944995301
135749.030011761
135362.405000697
139814.839996736
130805.784994501
132856.504994549
142655.185000466
141474.030005188
140563.115019583
134992.619987443
140390.744995457
137910.285040441
139677.279989622
142896.054981408
136413.600040179
145736.085012556
139460.159982732
133112.935007378
142846.884984605
129679.414986919
134139.609963659
136481.334952562
143263.59501838
143922.185019278
137052.435023885
163297.469973519
134015.505024374
149215.950073703
137695.674986122
145435.840002263
131479.394973319
138422.659986901
124036.219992061
132643.599983535
134529.520009257
145536.470025418
143565.329979823
135218.054956072
137300.144984407
135111.180030164
130212.714988357
130814.530008809
144523.279942112
137708.065011409
146778.599984398
138110.630030058
139015.090033836
143806.419987782
135554.199982485
131979.63498724
139268.290002874
143270.459986622
134561.859996352
138693.359999345
139992.375005472
127274.51498814
131429.149998858
147952.405034124
140630.300012052
136918.374950867
138386.804993931
126802.724997038
138108.445003621
133636.920021892
141559.794997781
136058.750015402
136434.264987871
117194.680026454
140645.955018706
130322.860022537
148014.784974568
138280.135014147
132538.255013445
144517.469981158
125471.595008183
144136.320006622
139289.824975944
130779.129991284
142018.219956554
131224.274977755
139767.704985185
146037.645001511
135012.450056297
146533.069999417
133701.719997397
134514.149992355
146030.520013244
139525.024979785
134907.125014222
139139.659969394
142254.264998007
139009.920044673
140128.414989799
134538.685008373
139465.250016019
143848.385036146
134903.910042663
141026.919995375
147685.664969089
126326.770027191
129907.08499226
142470.09001647
139621.599965181
137585.974984469
136840.64002247
142389.140001069
135745.189987482
132287.279987241
146481.314969284
120913.119983881
128689.425015847
139731.690010465
157650.665013235
137621.82996916
136676.345021661
136540.834991631
137315.545036955
142655.694983102
131670.364985962
136235.03497452
146373.954971296
145818.55500124
127124.170022522
144094.794991952
139174.914976329
125600.484994661
126754.854985139
132218.509987344
133355.924979781
146667.809970144
131641.980016386
137009.989975257
139761.539985622
155343.750001476
134363.824947563
127596.609973863
142046.565006493
129417.274984494
131358.805042442
139890.629994719
131626.944962827
134293.260007351
143895.080013082
132824.859991592
148884.030024673
134535.359954436
142005.225015234
133095.490039129
142261.83500102
128402.685034759
142597.445054926
128644.180035943
136010.109952816
133281.840034282
146440.125001068
122216.424967071
131689.494971203
143897.42495707
142417.040056738
132679.115012166
144956.449977825
145074.965036468
127281.909972446
142418.645011607
138536.07498824
140444.494974458
136153.519989991
123409.554991959
140914.980035878
145969.909991137
130966.324983803
148448.955033914
132082.32001497
145129.089996279
132562.155013512
146549.174962447
144343.204991134
133307.885003597
139722.080039969
132599.579995429
130303.01000344
129948.1349802
134099.154973844
141083.195009121
141549.365043162
133212.31000245
141710.394991432
142158.010076322
134343.899985645
133323.839976784
135530.694975916
137002.975014222
136651.204995954
135347.519957871
137780.544993449
132478.225002453
141050.704998795
131955.385000778
129622.410010333
132434.49001106
149541.014989287
142792.374971395
137742.640020557
132761.985002898
135181.730010027
145998.450010536
145625.320004722
135257.945025326
132298.494991969
137676.464998711
145229.285018637
133905.775007118
138382.530016886
125899.664984896
139325.574974504
130798.435016192
142515.144979653
136502.794956189
136846.184997048
139438.264982246
149781.334999786
139457.599998865
140750.190001081
144010.220037655
129363.499981006
143771.039975456
134273.614980513
141190.759977234
132820.900014191
146817.539964888
147350.555040649
127421.949975942
135003.315040727
136463.204966637
136345.944990084
139189.279958216
127866.215012635
142479.100013147
140825.059986617
136401.38000523
133526.250024838
122467.790030437
128617.349987082
140965.055009484
135299.670003034
146119.930034626
137860.989991507
146623.199989246
133058.025003195
126743.164982883
128748.625018637
142438.609993214
141089.914975198
131415.674977984
134571.40497592
139562.794994711
130685.370005849
144328.480015326
140250.460007993
126193.219972037
134376.799984447
138894.359964062
137976.565042652
137422.879988529
140602.390007697
131147.55500255
139291.17001911
145640.944990314
121425.014978149
139999.029982829
135917.045011367
132970.56496645
143195.749989995
141669.269999379
139319.619985067
143738.0750212
136888.104988851
133795.354986007
138142.230012721
143514.430007353
138437.700008122
146674.865026314
133947.214992779
129415.859998685
145775.65002309
144386.925009905
119464.335020384
132761.659968334
144643.460011274
138291.539998968
130734.895002599
121553.439984105
138683.265017229
138606.285006137
138659.075003273
143140.805012424
142398.210001134
149755.095014612
137711.364997166
127595.200000994
134077.490038432
136926.355005571
134485.499993732
136040.495005137
138311.20500219
139966.095000316
134001.990009555
141415.7900293
143563.720021728
142668.054966575
132013.049996454
132559.089997502
130910.209998227
127425.91999943
138245.265022352
136579.239980216
138277.940027787
141224.185005419
139194.384932262
134224.374976639
148279.020021916
142703.684955008
135535.845018537
141707.879989123
127990.610010162
139256.949989373
135893.355027334
129718.730001924
135865.194980241
137801.569966866
139087.740003666
127995.990005661
135675.900016542
136185.804993745
129800.580003497
141396.560037258
145617.190002686
137771.020006074
140840.364980967
131638.724978468
142454.495002685
142730.175014327
149685.269979872
143473.49998684
130503.620005638
135809.2949781
144989.010068914
137228.714993495
137331.780023098
133590.799932912
125194.959954378
130369.129977786
142168.835003353
135847.634976414
136067.700023371
135402.58498799
130122.469994323
133087.294994529
138996.199990713
136770.064980093
137019.870013174
134863.979984307
147459.729977678
140552.88002585
132473.275032717
127312.749995417
132629.440016332
122980.050070236
141279.21501612
135881.549993176
125433.834988957
135730.605002868
133790.499974717
138270.509973189
142725.375015444
134139.954976452
138058.520009914
141140.044995103
135273.184988893
141361.635002251
147564.749963143
135745.235027478
140790.594978566
132313.995020687
136637.779994651
128536.560022768
139910.634994755
148438.174982629
143087.119980866
140752.745026351
134101.479988365
143900.865016808
126484.485027552
144252.915033896
141611.919996719
143139.6049585
137559.699990375
134972.805003108
137410.590014184
138786.719987751
136053.909997694
135815.655033204
124420.855031512
139317.95495051
138982.135003233
135739.769990732
134045.654971016
142412.464997391
130378.295003564
136471.710024212
130585.585007352
128034.535014773
135439.505004047
135355.324996814
146928.360023613
126921.355013797
129310.605061378
138549.214967013
140762.424965477
131120.540029391
131217.459997048
139279.510049806
142366.964988242
140006.415021544
128789.099999393
144664.860025132
136541.280006058
129187.779990601
141527.120027249
137992.255002616
133431.23498422
136288.590004492
127125.124997548
133849.849989979
131009.614949387
144911.054982861
146425.71504763
137928.004998318
144215.024994815
130952.22003414
140964.010011296
134122.46000042
142011.544969804
145574.880027261
144311.470019873
139464.874999455
134334.299956606
140893.680017381
128430.594991986
143298.214989326
140306.265019097
141310.430021234
138981.4349781
133191.559972635
136817.125002971
127196.625003312
133228.26497981
139319.889991949
125981.015026739
142688.2249883
132887.529992165
130832.615026174
138374.060011678
136286.715009145
139425.000031408
131830.649964924
140628.630015249
147640.20000898
127353.154973332
132226.719999101
138844.234930557
130747.955044027
136667.939983492
127320.069973608
151936.945018666
131862.489978684
138037.375014107
140427.125018968
139549.095021601
126807.795016587
126907.824996302
141725.535001924
137814.3599945
135683.285025294
137030.85997806
143286.574973637
131012.84499477
143703.880021915
128042.299976217
130836.300007471
123869.785005565
138752.094986081
137371.284970643
152930.219969351
137646.415014952
146887.385011138
137394.320045826
140843.965028403
137860.73999365
129135.900046341
134122.299990799
143165.084982375
148274.925019999
137852.325014567
141752.454991559
136831.114996644
128081.509994567
141400.714978306
137775.754986412
129418.155003945
151126.799987613
141399.025000391
139143.394991392
138931.555019029
136918.919995415
134546.710021788
140983.735019389
139158.82001173
138327.325008918
132320.394984421
144961.009979044
133838.465022579
136333.389988837
137513.195014995
137450.719999717
126859.209960708
136413.315033032
151797.974992718
147307.959965582
138754.365016278
125340.094971152
141102.139990405
128719.169993086
138196.605025626
130589.505044915
142748.990010031
124161.674988487
128252.279996343
133181.975048011
137835.830027364
139273.719988519
134666.395007193
145745.619999237
134766.374990568
133897.784986155
143134.73500076
142013.304974494
145414.1849945
134690.135014489
131394.314988839
132311.435011523
131415.780025439
144176.480042533
141028.869985973
139933.205000304
129855.175001273
137469.260023658
138231.66503988
151354.030029134
133442.344993419
138973.994983463
137534.38499324
134799.734981943
141721.649983745
149276.135014084
138441.285001534
145310.150025384
141300.284972059
142114.760005231
145153.930023623
148078.939996002
139613.099981408
140423.129997403
124390.554980569
142537.414952395
141130.129992004
126484.614966864
142184.410018905
149015.47001456
134576.024983515
133480.915003653
136149.950023543
134040.955008645
129331.665020994
135798.664963024
126922.035040622
143379.799980654
155988.764996909
139451.940006476
149329.825014263
128966.12501848
140697.975008827
140744.379992723
133172.79496806
128827.595007678
134143.735033279
134749.0049667
140632.519983864
139252.185017093
141174.350025511
124764.715009764
140355.5699868
150051.359942998
136243.525013274
152140.14495999
144371.739981449
134135.005021819
138135.184996379
131086.589985123
125478.959969284
142114.045006178
147094.750002756
134080.685011351
130668.464982665
140956.575030683
134437.294983432
146096.345000131
135766.88499555
135236.109934966
137140.230011019
133726.969977666
141000.230026491
137201.644989449
126411.884974357
127370.945025256
123431.749957222
134739.120001178
149004.244944579
137501.440010839
127454.15000157
141470.684993958
140574.970013194
137418.844984652
140989.234950782
130631.14002521
136165.539987996
140215.979994812
144086.794979583
148292.654978951
136738.224977387
141950.030001919
137109.354980905
135970.669999203
134950.555007822
135904.930030247
137299.525033471
133566.73502505
127871.89003203
134800.504984637
133898.78000815
125461.944964217
144894.875031012
139586.724963597
129602.479979586
139516.939981684
128965.629999665
134621.664995389
134467.815033872
150920.265028161
127876.055010514
148270.089973563
140993.130032414
138160.03999479
146589.189992621
143986.190018134
135537.019981171
136804.384995438
143714.090038466
139252.884995755
134314.940010833
142562.389984733
129073.33496681
135435.235029435
129297.914978662
141873.519990417
142504.395033253
128881.694996874
141102.350029642
134918.375018328
151425.330003198
143656.404982894
130893.299976221
132898.455002736
130717.945002647
140582.974981584
132254.695003908
134145.825021074
135621.565007571
136935.410000651
146180.769978237
128395.56502068
136857.33999663
131572.019994555
139807.45002939
138401.714954309
143292.654951499
150360.369977324
132234.010007617
134648.720011242
136751.400023303
140418.760029158
141750.86498149
142530.544998815
133027.934976361
138471.460024107
142843.954972061
139228.595001087
132064.874958058
138734.294970857
141651.525005417
131461.889997066
147164.310004625
133777.170008217
137984.375018853
140972.74999563
139090.31001653
136405.999990938
139400.640000497
154170.950006715
151016.495047517
142492.730004088
138171.414993016
131974.965019614
143855.155002891
140507.355020687
142028.78998258
142976.834972164
137407.429989692
141836.15999655
138436.825003038
139317.719984518
132796.514977336
139338.300030124
139594.275023941
143121.865010006
132297.729986296
142512.739979242
142618.64000708
127119.894982154
127726.89999858
137169.340002587
138374.825004654
133665.920036277
135178.595033068
132405.854939052
142568.769988256
143351.270006474
132681.584986814
127776.070013218
140858.545027053
131444.250008919
131994.389991333
138953.444966693
134019.310019505
146295.02500888
136492.335047836
145827.8249876
136922.969992538
138486.859996937
141221.705004291
136514.700008684
140722.519989021
134825.894987605
137975.759997934
138274.184978657
131624.134998679
130103.880033303
131249.205034503
146184.194974438
133188.865005471
133025.714977586
131551.05002416
139323.005015434
130759.510012087
137139.095002952
150473.320028068
140516.610040342
127851.244964241
140697.28501184
128699.409996305
132895.525005601
140238.40500884
141100.269999171
129305.795011419
134809.829979819
142050.485001907
144770.545019818
130585.914966227
133561.155007895
132983.629990314
136345.15500689
137348.819993812
132912.294960171
150994.214987214
140210.675003755
141087.6600097
134138.850010481
143941.005033483
133289.019989169
136941.279991893
137684.475025809
134549.910001506
127972.090002967
143949.969974555
142767.665025081
136437.800017339
137410.160038718
147562.965037867
137726.279962381
147964.35002375
142766.794979305
133369.724997741
141326.539968828
145441.010001663
139039.695011276
143654.139996967
130942.10502686
132536.889986069
122688.139988441
135055.159999052
128127.844996474
131610.574997995
137430.479997017
135096.744977011
144024.299970478
134742.230002605
142088.89997668
129330.625021449
126866.575012505
125202.130009454
139848.765003959
131620.289998975
135802.844999847
129057.074994163
145249.954999678
140159.565008122
136693.06495504
124290.449990846
149121.270024465
147685.465023165
136033.680013057
133855.034997444
137396.450011376
139849.869973592
137362.25001709
143766.36998428
144414.280001846
130351.125005954
143399.809983827
131613.855009548
139582.595017977
147202.764972389
145785.559999262
135396.359997205
127019.534997219
144459.489979057
132495.229978433
130992.604982491
143012.189984864
140531.720001741
138461.794949927
132008.72997255
139538.905003234
125356.115026127
125726.740007303
132881.645018702
142949.620057766
139732.044999519
147906.015056696
125957.650025468
136899.845026031
151777.244990604
138154.975036461
130175.105013741
131700.504968972
140534.744958112
133719.990009793
149742.964985904
134465.155013317
138743.555002505
136643.474970796
135449.970009891
148969.650012508
128964.919991098
134482.449993106
126456.775009519
136387.305006481
142089.810002989
145569.304995072
143123.965000113
124493.920021104
139243.854994353
138088.549983565
136734.929994415
133411.60498663
138037.35498463
137713.37498038
142007.525027148
133847.990032796
135399.120010947
139134.25497334
137380.940018038
132602.765022944
143710.979995769
151029.704988305
130732.554986128
144746.474976176
149756.975027056
151373.669968725
135962.97499854
130313.860001353
148802.164984263
147304.349950682
144327.319999107
137713.990026824
126667.149999518
136261.689993982
134269.140003706
143628.274962563
132700.394994372
133468.519985888
140011.769977185
124413.774998495
140527.829996756
126169.944992215
145343.379983745
140930.929983404
140628.584968256
146853.294976583
140804.619985738
132312.960006235
140655.049960939
133373.409986594
143701.885003527
140526.599980999
139277.294984715
141577.164991977
138519.899979557
140059.495001352
138896.529985117
134768.950013541
137864.3299961
145251.464997002
131087.894952061
141493.225000729
145195.264993721
137532.734970358
126219.439994337
138295.629964464
128828.334999896
136296.970061299
139398.209997234
137517.885018418
140638.405020707
147512.625013886
142666.180036517
128582.724977848
137236.649981834
135135.819999072
130396.059990643
135176.014982927
130652.010022668
130248.634988273
152589.209972748
142738.609997544
133176.064968575
146211.90998261
140778.100026362
137266.019985249
120984.705003201
137095.880005255
141734.655040267
147918.86497466
135050.494974032
145719.555015393
139634.089995436
134706.91506254
143448.590001774
124214.614944637
141348.870052106
141656.484977804
134128.209987236
135411.349995618
140025.059981734
134605.660032127
140168.624994584
133576.85001974
141015.684984253
135245.249989066
134866.089954829
141073.595000311
128812.174993201
135260.049981829
138735.069961506
140136.354984942
148649.900039832
141310.774994888
138364.71504141
140806.83498846
144079.989995114
141817.584980106
135159.115009951
136251.499986703
136084.589983757
131328.025022324
148245.15496812
143234.880014489
148730.389999247
141682.929969059
137153.810000843
143154.514998249
140716.064984336
145086.824994727
142557.184980447
139194.939964303
139338.255006671
140099.484989394
138007.340028867
144502.284984292
146972.889955374
140298.530005686
140560.17000184
131827.419995411
132300.275016784
134786.199968478
141560.974974385
139809.42996518
127523.094987642
141156.489999178
136197.29497278
144605.280008874
138711.664973658
142849.094989557
135346.554973325
140818.344982248
141361.020039627
140699.979992452
138244.110012146
124433.034968162
130930.464984902
137455.025020621
146296.244987564
144703.064966663
138803.690034566
141179.820014537
137611.939988092
133836.585031921
138212.084971309
145077.259967543
130972.149978024
141924.280039694
148285.475037066
153212.795016369
143219.844966274
137784.480003173
132674.444994555
136969.985016556
135682.420019854
128627.349988223
146541.684999686
134255.154987922
138690.649978582
136146.174982618
130525.84499154
133525.580033878
138391.86499798
142777.184993695
135908.164994986
132644.965011775
127225.144998285
130139.469994541
141223.410025087
144095.980047212
129019.615031572
128377.239978779
143372.649999285
141290.854962364
144131.795063537
140289.159999636
140256.42003302
141863.139991254
131773.069998542
129358.915056496
132414.099987103
144917.339993375
148046.240003849
142501.000037935
139026.500016724
137888.250028187
136873.824984917
134142.829999479
142880.175019788
132161.639988963
128530.489981183
127456.485013249
136896.815028751
133285.819993194
142760.7100211
147141.389972873
146338.985004413
128172.750002195
146152.990007912
149863.209946145
138671.764978328
132936.730061038
139171.560000003
136603.675029235
132953.364981164
137546.214983675
148825.635016031
142969.68996372
130323.884980957
131496.249991291
133326.315002846
133911.109952863
135851.519984744
132235.614950137
141829.615012364
129497.599978977
122471.754997362
136557.834990541
134883.314977166
141303.904971476
127720.60000822
144230.175000214
125456.814987582
143438.714986838
136776.205019623
136207.049988703
141242.084995151
136686.440023293
138985.380000373
136103.505004473
130234.0250014
135833.54995277
137069.77501694
136835.920013511
140558.850048099
132951.895006798
129282.449985908
130223.650024171
144978.145001195
139788.974994122
133375.219993881
137113.424986924
140706.699985012
128881.435005458
128422.784974154
128546.374977292
146088.155017598
135223.399973577
129300.085052786
146848.46495971
139352.189996177
141972.310012904
145471.600007996
138760.319976694
149137.499999379
123457.090021963
128742.570003041
136884.40494206
146122.934986552
135760.52500179
146795.505034272
137576.575006419
131024.159995503
128880.705001299
138026.23000673
137762.514989816
144120.754979788
138538.42499182
137860.689998872
148911.800003595
139277.124999233
144609.315012837
131475.554993103
139643.259963195
138623.959988924
141279.640069634
136455.280032389
139599.740010455
138933.429991591
138090.119998881
132567.480023509
146347.654961469
140267.664992918
129674.124979947
126748.530011016
144705.884972151
138653.920019539
138726.165016585
136786.2499596
140861.865015634
137336.809972061
135123.320011404
136174.300019916
141313.7249802
131481.074994166
145135.395020026
139411.059998362
143017.760011546
146777.050008279
141026.155009026
140120.619989924
135383.580004735
133223.280005078
138121.465043243
140542.745014293
135291.22999374
137515.364966587
137569.575014477
135519.345009774
141199.415025425
139113.995037403
132831.73500315
141761.124994798
135815.709989844
146913.119986921
137083.569992046
129868.95501253
151702.23998335
137742.675024113
134859.259964089
131963.714991867
129302.735050765
132666.294988044
147244.224965707
141357.565017036
132349.764999153
134427.475015993
136584.110015525
136539.310004553
152062.17002199
130998.144995792
145674.404996267
139158.659996303
141731.120020234
128431.575007821
133492.954983977
134140.139993127
132626.324992432
134091.410014558
135508.99999729
137130.05998515
132744.654977813
144042.145015361
129547.949984632
139412.570038016
128599.664962026
139752.155000721
136164.259998797
145587.960011744
137754.810007151
140419.499953899
133721.319997609
144176.330030962
138276.139989551
134678.525016069
128683.400012288
137076.38502366
142091.10502931
131779.430015201
134478.265030684
130402.444987106
132719.999996226
138982.669973115
144352.0649957
130407.925021414
127436.465003345
125991.140025211
129608.279998507
136214.970004642
143455.984998578
132546.200011356
129666.665034237
138585.349997396
126628.464978147
149607.575005062
138614.500019094
139328.895018029
130952.784983338
137675.07500805
132452.870001864
137551.674987217
142245.765014563
140691.359999312
139020.949962048
135856.529996673
142348.975037573
131782.955025865
147854.219996997
138504.125011042
132250.059988257
145341.784964691
139041.650026904
137039.744977495
139737.920030582
132863.340003679
135812.199975896
137243.22504143
144777.584964069
137253.760016006
133278.709971312
132875.049994167
144908.565043876
140699.090002072
139755.549972236
140578.079980602
139795.700055327
137747.114958903
135004.405034819
138323.899998868
148765.309959542
135588.619982549
136987.360020897
130833.414995269
133324.000015785
138547.540026023
131402.544992125
145710.895042542
135683.990039135
134455.824992173
148709.179996167
142639.99497431
137806.369989973
123693.915013523
141764.445020087
133962.310000536
128664.610006209
145105.239998666
139712.0200227
138345.180056879
127921.524988604
139608.915042827
131127.779948015
138008.465027268
140044.034994139
130907.084959478
133639.130021102
147130.039987499
137566.345008414
140253.984998538
130152.125003515
136004.629990048
134186.929998704
131497.975043893
127688.640035534
141721.194968325
129173.244986521
137810.0700258
141325.259976323
138552.48999798
136946.845026993
131966.425003783
131271.375032266
146863.650013146
138146.699983644
146042.629954528
133137.869983784
135169.025004161
133620.220018069
140135.015018767
134138.009978842
132647.614998534
144450.030020434
138357.524994454
140698.445015681
140683.249997192
141960.285008076
139287.34997586
133169.21000894
145598.415018589
131704.544981222
141741.999969282
139266.590010847
139920.979984624
125869.410009288
136393.910015684
134117.97499668
125319.004977638
128389.424971325
132480.125018774
139351.5000096
142845.344996119
131839.719967379
142104.309967638
138423.300012524
132232.744989977
142152.540007973
141850.000013377
144599.675031979
142048.324989105
142959.094965401
122479.035012961
146865.020001924
141254.830055249
142440.374947036
138944.170015935
129697.659981425
136982.97501512
123229.734996126
142874.414995977
131294.255009309
136299.574960729
130823.654988925
131392.549961714
137147.739960481
148601.929970201
139910.695006545
137087.545006492
124639.350004443
139731.414972537
139593.049996178
142019.340021485
132592.864992308
149485.799998085
148859.240013654
130697.07000722
145768.52000178
145314.140026273
135734.350002294
133208.599983047
138606.059966948
140550.880030283
132161.325015643
131904.984973412
145667.529977803
134491.849995612
126415.025019605
140925.940047563
134527.629996772
136249.054981122
146975.160020641
147963.47997396
136381.564990526
140681.679960339
129620.389999506
137557.475016715
141712.899988279
138630.609977677
123618.294977151
150659.340009019
148454.354984428
149757.520017412
135862.51499832
130490.860028517
120933.995008885
139858.35001979
153711.374998371
129904.16499006
141243.974995927
135253.30501111
143382.669988371
147352.835068902
137423.889995875
144166.845017464
133360.074991804
148074.160003571
130292.810021827
147289.665004842
144018.205005263
129859.650003309
134312.024938493
127890.630005005
142209.575006077
147680.590002862
143269.990011832
143019.900025569
142904.230002219
131462.33501865
133850.179992442
135087.820012324
146491.885004025
136114.975001363
146609.895036587
139294.489985911
135115.919982532
143325.630056026
141585.630054797
137311.219987604
133406.774965403
134638.095001584
125978.700022491
138657.274967627
137607.505012132
138173.01996678
126845.914990835
128785.23999238
135361.529993599
143128.949999516
142656.13499803
144152.444938284
134031.31996931
131770.440011906
124045.369966019
139699.749987619
136513.570000426
143624.420005688
131039.265006974
137459.949990717
141241.969995436
135027.749979739
143601.060022197
138001.619994207
139098.564991767
135329.745039334
132652.809987302
139460.145017321
135412.800018823
136047.169962344
138513.549978608
123062.680002775
137217.525038347
140686.309961176
143690.760048445
132627.000016103
136353.275004877
138580.190016096
130982.405000604
133392.900028501
135683.149975348
150461.794995475
135644.955006097
133496.290033943
132170.389993164
141623.140009682
126208.430031722
147974.395006726
138817.085009441
135167.240042982
131287.324998535
132835.094992231
139486.724979446
137392.33500754
135028.74002345
142032.055004452
142815.755019659
144181.470010974
146826.775017226
134005.620033937
135492.349962643
141161.989977116
135961.015012549
132651.769994061
133747.114999123
134958.659999209
141893.729978984
139707.075010579
137502.825031513
132935.375014766
135197.1200052
129982.655013257
136935.320007448
139825.475021049
138474.784979031
133302.924961717
143956.925013123
148201.6949729
133408.469949775
142519.394958903
140693.119996355
134262.299997456
136303.759994265
141000.505002386
134273.945000916
135673.905035067
143567.969988667
140727.439974571
127882.094988961
138675.370013775
134695.665017902
137121.434990291
139606.479985963
148866.769957393
148105.04998177
126004.229990511
131450.270042854
135185.294994571
139275.100019683
144824.715023094
142715.265016677
143074.079996354
139270.859944942
136046.794981733
137349.760008604
136965.534979775
136785.334991157
147192.164971473
125102.520043819
145907.360015561
136066.210001051
135933.949984819
138159.144995546
130111.540021315
132493.625014205
136308.625016731
137279.234988546
142606.929982745
143062.845019275
133968.875002652
150432.305011076
130671.284988314
139900.944994514
140011.709977011
141113.329994362
137588.140004509
146615.479975163
134443.710015682
153055.915025158
142725.714985204
144950.675050877
131855.154988239
136560.559994493
135047.159947172
138235.395022634
139377.795047815
135340.625009563
136112.384995366
132339.109990476
118957.965000241
133937.325006517
127086.640002126
130358.464998949
139252.604988241
142925.859979862
150565.099961471
140425.754990541
137044.905004537
141114.289997854
137495.905005661
148350.885000431
142798.934980561
134754.76500256
135736.919989065
125581.729987909
130662.495001846
136638.645026807
134363.270031675
133481.655022118
135557.934976784
140473.219997551
135488.420000756
143537.875012808
133616.54502734
144822.570003237
125671.28998693
143077.214978162
150573.710006179
140248.754993011
137166.675005141
121053.300009192
145288.844966031
133724.929960761
128392.779958964
123700.889997458
134364.049982239
136038.030025587
145671.700049702
132614.190010121
133015.499964645
124475.170013245
135241.744993745
138531.649982403
139824.779992858
140895.659969024
145486.049975059
145045.949993502
141231.380011474
148549.990044046
131175.335036197
140272.14997409
142068.565015076
125808.830024041
138478.18499446
137494.625010571
135902.079974617
133101.34501224
137706.060024312
143601.370055939
130731.729991597
134995.120019134
136685.774988306
135252.074994701
136841.820025699
132101.425006817
132889.950002266
133619.270034683
139525.874991445
138831.839994463
129788.105027977
145119.664973878
142713.375060937
138252.965013713
136452.21002454
127207.444994114
132503.110007232
134181.924974015
130735.109978897
127662.344981247
138107.480000338
150984.694976138
130353.795010942
142854.205001996
142583.979990036
137403.505010827
137855.070009737
129906.420013978
146465.919954338
144048.674988556
137163.890036673
129656.929976605
125399.535001939
133072.615005637
132650.805017383
135880.785027971
141742.139994526
138636.435004903
141045.130014851
143922.845013121
133761.505017338
137779.239993416
134538.399972219
140202.315009855
141848.474991232
134999.469997275
142353.584982609
147494.034976465
142094.995003778
146050.054993915
143070.240031536
117281.11500406
144300.329980019
130323.415000675
138274.474997637
137540.824986777
142562.924980074
146922.614975919
132524.199990526
133412.115010269
137731.749934319
144503.335036566
148756.305024751
144259.25997185
138447.77996426
138152.985005769
137287.885056996
145472.8500158
135490.119997648
137855.595002458
141423.905021851
153040.005003272
153298.130037196
142391.190033368
145835.350005903
129307.400019696
130830.395005592
146946.324981449
148546.040022235
146857.715025715
142219.269993009
139992.315004702
125327.985020264
136149.11502542
135986.794984146
146144.220028214
126923.660003518
126701.154979828
142441.490014604
130572.805033693
138340.695036111
135372.035003681
125632.909998309
140533.674992542
136259.799980931
131636.485000774
125422.529980927
153792.944982903
147238.490028768
141706.080009566
129366.610007067
133803.050004871
139938.565041822
140097.659960778
126051.020014837
141003.970000883
127036.300017077
138741.249999586
130615.554997451
139044.710014906
127741.859990612
132171.710024462
146249.069978753
138389.344984887
136211.609987865
142303.23001011
126335.134988592
141255.585014421
128629.504998763
143165.765000568
142418.390017651
137641.960035449
144662.905020836
139999.465042204
139721.804997834
136679.160031352
127901.724997174
150815.910009233
125096.849982038
148919.15997737
134290.834979902
143763.334956717
125192.774972012
149769.99001127
131605.200033492
149761.049956825
136246.779976624
148402.150020447
137684.854977637
129693.440004516
134747.87499459
136664.460004053
144936.610001946
149393.070038892
141627.079992276
141511.575009885
137693.750023122
137184.825010385
133076.429972879
146722.849990076
136054.704972857
139026.775023549
153404.235016435
132271.844971637
134602.309993447
127333.725005503
130352.360016675
138485.675002462
142350.359994177
145103.134973637
142961.194996118
144335.519992845
142869.83500138
132850.329986039
132134.579992922
148057.185004683
135039.940015297
143377.335045128
140973.110021693
133857.784970567
138938.7199905
149950.570017011
136992.214992905
149237.350020861
138305.890000436
137125.125005178
141114.325003434
141673.870044439
137742.030020043
146441.989994418
153208.040009211
135416.504993292
135298.99499645
149437.385000508
128043.874985207
162799.524961435
130444.399982641
131182.975008141
139498.31002475
143701.440045845
137800.274986329
133702.904984536
144889.20504677
132413.510049886
132705.63998827
133475.134973974
133758.44999017
138938.129970638
134051.04003052
136797.884997191
145263.190014417
138529.435020518
137227.634993188
134192.530004763
142773.044990894
143907.675043776
135017.839951021
148298.020000032
126789.889988686
138013.074972039
136030.17500029
131637.390007256
140505.810037791
141706.129998048
137300.780019085
130613.205017117
138096.714982091
135629.699995209
132078.050030312
137372.064979495
141416.780040074
136354.815036252
135496.895033049
142791.220010375
127527.720023153
135291.955061719
137203.73998033
134130.614968518
133923.195000418
122128.680015373
145846.980018414
137293.790000935
132157.960012159
139959.419992461
141213.184985699
137436.785016174
132244.34501646
141542.014998673
142835.51504051
143264.044958051
123430.049975299
131764.754996207
129752.129960184
130731.199996924
134930.999994412
135793.489987326
142508.519981085
138281.600013926
139015.635045597
144171.835009403
130234.945001341
140372.090005677
134512.840011996
145111.249984111
143068.585022281
134168.140016771
138904.489984778
129612.424979828
124472.765021356
129363.374992853
137259.844996849
138214.889936766
128546.249968822
126927.655009729
147287.195004303
126636.005029328
134810.910009519
133184.940009856
134927.379988255
137844.760019764
145206.359999537
129804.730020979
134835.165048984
133246.519975519
138939.615067235
136277.934979698
137860.740017204
139116.749977899
140777.130026494
136486.340009411
139682.820010898
146346.864952669
143404.739992338
144210.145006081
138420.320004358
137957.569992248
139743.924988054
133688.424996527
128261.864973007
136678.190004168
133955.379987743
145242.674982763
131461.990013837
135263.964999174
147933.700015576
132900.910018587
133446.955018643
133026.670031756
146348.049976644
146670.709992303
125777.874994368
135032.219982179
134143.315000105
138925.840010069
149640.219976225
145887.079981009
133681.715000353
138710.025017069
134244.870026795
129358.605020113
142890.245001753
143035.155017284
143998.91997677
138524.860024138
137865.81001598
131125.379991746
136999.599989017
139368.394989514
140413.224999368
136475.984996256
143338.484961943
132479.414987248
131885.449996564
126517.904994747
139113.535019774
135067.205011889
132938.834986705
127393.270001966
139184.975009745
133448.199996271
140867.835016935
135888.954982963
136568.425039083
133987.185014807
141485.269975878
124600.979988284
134658.384992209
139220.700024466
146613.254993323
124171.599996829
134648.584962461
146336.36000829
128986.815005396
136274.754994062
138692.915024329
141777.104971754
138214.229979617
129108.234984612
141295.755031801
139858.609996764
145525.174987901
136123.919965069
147789.689971517
141030.754999725
136484.714973374
140971.415023766
135378.540005337
131429.599950531
128018.800023336
152618.729983509
138853.260027996
136314.595021336
129292.124965583
145303.320031839
141441.224981136
135320.31997464
145942.419990496
138861.140000449
147900.690012174
137779.154995244
142666.579996996
132549.544992563
129717.825009993
139184.915011415
134336.414963522
139433.439987699
142192.32497678
137813.635034585
143711.88502414
126937.825005717
136734.389993414
135870.379996703
137064.570016464
137602.485028475
145220.840027939
126477.005005284
137549.690024037
134947.919971543
135706.159987156
139615.280005628
139743.970007949
135347.48004427
136546.120006785
137262.745034243
154378.089982608
152975.580017025
127518.754997979
131297.150028139
129522.294996044
127107.650014649
136661.514993794
133888.054982613
141611.340027887
134753.574998599
133498.614992249
138014.189986442
135092.509955089
128407.47501024
148281.42496899
136763.034979248
137021.810007708
135595.015008612
131041.495000781
135458.974944036
136347.270015421
149275.104953375
139704.910011228
133137.259988867
136614.420010695
143307.329980152
137434.62503329
135709.870021953
146019.725012732
131094.869998274
147838.429997874
142560.899980144
127453.090026991
137374.219990389
132221.859975099
136292.345007431
142540.97000203
147790.669999833
128581.789991592
140558.000042514
140734.740032164
138236.76502025
133874.369980437
130841.124980338
127996.880011068
127148.280025823
136915.420013118
148953.320025013
138356.354982998
137391.249984209
124562.269996778
142564.185002097
134140.775028875
130781.810006231
132426.595016186
128236.699997436
128222.419986783
138743.820019064
129755.830003299
132204.38501677
125900.124981696
140215.405010717
138969.520041181
143684.809991607
147284.699995524
146741.504992296
130245.230010525
135195.234977854
142551.229976315
133941.289988022
141685.92503369
139194.590015899
134685.160009217
142666.835023517
137556.430011298
142906.894987743
133941.68499166
143191.034995028
136840.909996928
139484.494974194
134037.145017707
145755.05002484
143961.705035951
142802.004946162
137546.784980465
131501.269962799
146611.405017106
136844.92499397
145090.185025251
146737.369986142
133263.769976687
147817.629980425
144326.070018241
132855.380012355
134467.125038543
144877.889977776
138873.359948291
137279.774976946
131370.685007098
135944.454977415
146300.145005541
151532.029993811
137204.790015106
134133.969964093
132933.295030952
137105.759977684
137469.854994427
129409.320041081
133198.069982577
146865.374966618
140647.300008922
143550.409997449
147553.065022319
132979.724980733
137055.484964796
140271.785005559
140310.934994923
138927.270004052
137616.919997951
142184.784983188
138197.549971527
137115.925038399
139228.109984909
135511.009992319
140681.180024031
145295.354978379
143856.839998389
134299.475009564
124815.29000513
143405.130012124
142552.239981625
139040.815005735
133233.454956955
133351.20503051
131686.30995925
137117.53001909
142328.524993924
139339.050023729
145167.264957026
132266.134975881
143520.389987042
135954.689996072
137999.015036358
146250.890001085
135336.184953818
140094.555015181
138458.57998941
145023.599996674
131663.070032999
137520.024969893
128997.075007948
128577.464989872
136522.264998101
130288.495016332
142573.405014145
143125.070019363
140843.944995624
146201.930000386
136857.605010586
133596.129971468
134717.620069628
141849.26499406
138118.729990312
134519.395006428
138100.860040035
134898.334975713
138416.150002833
134479.325020715
153654.49002399
136118.014977559
138755.619982191
139673.565022864
134264.175012182
123143.575012908
144264.91999564
147810.784973931
133731.535058853
123036.064989177
129541.149971824
143721.584996028
142063.644984139
142181.024987703
141161.050002412
121859.330023338
132721.170002233
138142.169969144
143392.59004717
134359.554994681
138534.030000171
131825.009987368
142349.689994441
135470.975017939
139098.169991276
139867.804967092
149660.634945943
147702.88999626
135643.500015699
146876.780010172
143072.565009168
132893.685004284
132466.030024541
135479.42499496
139133.234981509
131702.810005809
137156.259982689
133328.949990526
136984.86998801
144922.755006748
148639.515002369
138520.789944843
139122.325028697
140514.529970295
135197.025010251
148812.514998166
138423.45000773
136300.825029771
131167.369993853
136726.87002846
154296.914994291
136585.349952705
138705.055029879
145379.359985319
135026.199998652
131645.590003895
138904.484985695
134877.420016478
133114.700016282
136453.390009273
138443.44500039
138065.535019126
135693.884996929
137814.625011257
138268.275005356
137431.394997797
136119.050030532
123661.710012704
132309.950056711
139400.534994545
141595.005027733
136268.479972788
143258.410049272
144334.770008658
129398.279998132
139997.8799854
134484.354992242
140217.220014022
137853.295016532
134637.914991409
124554.109949086
145913.515000497
129907.84501778
143814.579971105
146512.980044515
131438.195025024
148631.350013499
137415.230011033
130493.189973958
135061.420017518
131603.279994064
138893.790010611
136952.084988283
143908.56497706
116540.345000932
134020.595029931
147709.265030288
136042.075003264
144084.600019813
138976.914994031
139578.205016027
127770.974993847
128691.879980916
131285.034977849
133635.734982482
139210.335019835
124917.279993731
142258.739973084
139772.300019141
136144.615016279
130998.470018075
145690.405038117
142241.464971764
139909.829969743
137907.309985354
132780.639999512
140043.795004774
133403.220065788
129670.620002274
134765.905018613
134068.730018063
143766.875001088
138089.865018413
146787.604965813
131982.589986232
136497.069995277
135735.809987218
134853.80000224
143790.534991614
141868.424966759
139991.27001208
146064.195013345
143471.945030962
139536.599980028
139979.939980161
123421.924995528
119577.289985008
138588.564980065
136015.945008814
137947.259995648
145048.140016307
132482.089971408
122710.22002095
134993.890014929
123169.625022523
130453.854975602
143585.47998314
133442.645005571
140417.650032761
128225.789991333
139769.655007589
153695.260000652
155374.049958544
146620.045022488
144665.964991132
139731.114974976
148052.439974832
133357.325052626
138839.904990836
137090.649998475
146269.200022368
139398.76496254
133781.009989464
141661.859985619
138706.860021961
133303.735023241
151396.174987188
137005.234999135
147009.960004935
141014.890028618
140332.759989006
131940.294993188
132201.615016629
133457.010011634
145849.129986564
127138.999991157
141132.110029616
135649.765004179
135861.259974291
141383.10996992
131887.235020513
132852.435026826
133390.290004236
136622.104996345
121102.945002395
143759.855036723
130364.37999204
129303.565026097
144277.205023527
129790.040028446
134113.609971835
134369.745029204
144247.664973432
135921.720017073
143297.954986148
133789.564993216
130081.535027212
129069.794991909
137548.184996974
126174.315020537
140455.245024391
146665.759983504
139103.109976702
133983.325013592
133684.709977236
147336.149989586
129483.589983705
135157.240023248
136548.424975416
139708.134985644
144862.505018151
133061.329977917
131895.720016683
128858.089994087
130365.88507555
140216.344980617
142722.370008019
130186.125000304
127243.369949727
126738.405011081
133068.955000091
143759.26997547
131522.58004023
138403.409950907
127244.005012651
136050.460026204
135246.74499967
138276.600050506
116283.545013266
141306.655032264
135973.479997699
138238.255061601
147004.600023124
145253.774987616
141293.865010196
145636.684975596
133761.45502156
129483.604987565
134839.224999886
137297.264988231
131776.975014138
139389.320007722
133988.305023999
140268.819995997
143021.485014696
144932.880001236
134868.145011
143071.929961052
146956.29499733
134043.730035381
143819.630024116
127361.989989453
140921.08001252
131656.805048351
135291.639987585
140372.460030262
127899.630015014
139352.24503081
136323.959979445
136520.705014077
142654.090027583
139647.929952837
149420.88998309
126443.804995982
140828.930025881
127703.755000739
127286.674979976
136261.185007907
124672.53495559
139086.889997158
124274.934989144
136912.089980949
134131.304999342
136386.240018909
134695.415068744
156979.645005612
145240.11002998
143893.899979831
142364.094997338
134908.920008809
140003.564983815
138170.929983236
137392.92997182
136872.545010085
147808.99000524
149546.960010017
137039.715010431
137822.689997531
146706.749972599
133037.495022206
134856.715001921
135109.165047808
132115.00501845
142258.144966798
136227.490007535
133549.319976584
132816.259978114
129199.764993262
129120.710037716
140819.104980789
140494.629977255
132649.649997113
142884.664975275
142172.455008289
141750.770021731
142526.730024646
135445.915017034
135222.975003441
136121.764996946
133642.990013737
145568.63497502
130154.529975354
123134.004981954
136496.189998665
137247.449988987
142284.36000055
147398.714984642
133701.899988673
148854.885018375
133833.344982772
136240.14000428
134375.190037086
136516.98497956
141890.579953614
135359.439975324
137773.880031648
126653.100008264
127854.974971046
142373.825021663
136639.344948932
134877.624979613
149219.914987349
126988.384983226
137858.685009068
129904.200005744
163165.129973
141010.250008579
156060.234996127
132214.840007176
144743.545029412
127602.080003664
131603.119983326
140235.115020647
135133.079998909
137950.825029527
130700.645023784
146569.955038612
138395.954987343
131673.995012916
130066.665007471
139619.289987779
132513.970014703
131616.180033215
127342.610017172
133131.495001564
138471.064968739
140227.229992629
154211.805005135
143682.57498135
144335.189997323
148977.740017393
131052.340044214
131342.575010966
137066.764992628
136675.185027219
136281.725022973
135130.215023323
140855.975018185
136516.679970535
132839.595011458
132552.685005883
129544.865003127
138198.99000067
144660.120016588
132785.875005153
134942.824964742
146964.739982585
140892.744969185
125874.500008064
142584.269945206
136930.065003678
146729.564992601
142800.190003674
128370.460001799
136727.745004797
142222.689988669
139300.504981887
138507.709982495
132069.854990035
130229.720018254
124270.745029184
133628.245008577
130541.079992045
123808.940009269
147158.669996262
120526.490014109
128772.33501746
140551.364989239
131493.935018171
132539.219999211
149365.904977493
140308.365059673
127225.265032707
130241.914991929
149446.749987294
139281.955005599
140599.515029095
130105.564994194
153661.000003795
143669.815026373
143907.940060333
128773.364974686
130656.269971901
134669.149988513
135060.304980196
133368.150052471
141878.045002278
135482.760036227
135706.014986777
139366.229990765
134393.760001766
142340.4099824
126262.760025426
143209.860024994
140042.565008068
131444.484989107
147625.310018888
146413.01501356
139747.264974206
128701.835015956
140880.67504233
142903.244971992
135787.889995133
145132.490013066
131219.649980914
128082.635035842
141342.315021129
138372.365003704
135029.930016785
142167.994992237
131573.160001352
131785.464971706
133116.819984319
137865.074960822
127439.560028864
129055.110007459
156924.714985975
123067.405003422
127673.949982073
140620.105053889
130957.045021736
138059.389996968
132928.320011032
143540.725019396
136126.40998494
125480.885013106
138042.109994369
138445.999998302
138793.019988301
144976.050025265
141579.194974388
138105.299999884
127547.289983468
138947.220016364
130802.659982795
127045.500010686
138082.429966205
136473.680020488
122917.054999051
140248.295011262
130285.275018557
149511.895030624
155720.590039623
133698.394996905
129716.969956368
137826.334984257
140619.945000694
132842.105022951
151231.714976053
139222.35497299
142013.694991185
144295.555022125
141131.970001956
143265.56499619
137666.934987441
128591.985011112
139063.189956997
132499.239994174
133677.065032585
140794.714988527
138131.894981178
137839.809989882
145000.584988342
131301.840001189
137064.629984833
128668.480018644
148152.724981592
137372.544995718
131867.139973091
133628.109945043
139296.395027097
138856.29000986
134282.6199914
131954.720009641
137160.955037539
130298.119979115
141045.809983534
142168.014978172
141221.540033019
134999.400004767
145354.970008804
142181.035029011
131356.229991713
128883.260020561
140015.555015518
135246.764981381
129569.770001617
141643.385015575
152148.104979361
135319.545020988
128847.744996724
144207.094989182
151277.244994545
130210.634993591
131511.089991929
127949.654988183
133646.029978024
128594.444994515
142893.660045532
136909.934998522
142893.965015734
130759.754988144
143877.824998907
136199.664995827
146535.020017101
133127.110011018
141903.755015184
137365.500016666
130542.379991498
139258.985007594
128292.145027215
147916.685020562
138423.09998252
131770.784996427
145671.8299858
136820.829974263
131739.379990869
142400.955006332
141082.695004534
138279.200016454
147275.0700033
147348.539972291
135984.874992962
144281.629975514
149481.229972132
137742.344984185
140465.465020434
143214.07501359
130397.609992751
128846.080027713
138582.094970108
142245.0300354
144338.325012746
139323.749969918
130926.650003971
130807.434978699
126728.180000348
145013.584995961
145187.804985342
138555.849973389
128143.405002557
134956.704966239
127994.469954414
141221.439949504
145454.680026408
137371.995017349
139648.024961337
148587.790003568
147308.015002697
141238.35999648
132086.320018413
145713.405007044
138422.169982125
129411.295008281
133600.730006418
130628.875036296
139990.154964789
142105.400006555
140958.519995186
141170.014993856
151126.164973177
134304.914979503
147417.574974044
131368.889973789
124504.660010698
133834.414992431
123495.469975717
147461.594973856
133333.519992291
140727.254989747
139239.659982077
143715.339976946
133881.950044898
131698.355015746
131235.175037121
140420.454998447
142180.41999796
137480.259997899
140721.969968251
133781.159964313
131145.835008156
132076.31997221
143940.510004801
138838.824975018
129063.719972937
139966.965046403
142347.404939191
135769.055010949
157024.435002487
142436.42500476
141567.965005069
145801.420018154
133137.724991516
138332.430001474
144437.080005597
148207.679994879
129247.870016794
131637.140032168
135878.674974433
150009.304989881
135466.770003319
136250.260007851
135416.439997989
137696.239972328
147419.435020232
122333.790036652
148753.144973958
143191.684980807
124999.755027093
140256.354989242
143843.610003683
134738.205003592
131274.454996495
132417.610006286
127239.98003263
129933.63497911
135481.119976763
140348.589991216
139056.599971944
151425.65003484
125853.165003566
131226.050007537
134505.18999796
137680.909970826
138821.964984266
133432.540018391
135750.089979921
143901.239979402
136218.720013349
141140.514924525
145591.829991974
142792.714991755
139802.960032939
132526.469985045
130325.505009953
143172.630006932
137149.714991849
134743.420031226
143466.02502646
149889.844973428
150322.359990027
130760.995000624
145372.824987891
132433.510021581
151306.894975021
143282.824998157
132600.744998293
139803.910091304
151769.004990356
142135.044973721
139287.360015771
134193.029979252
135013.825009625
139470.364989658
135432.349996151
140551.434999668
135832.099980525
149610.244973417
131029.589980692
134671.360036216
139522.545011262
146628.699999952
140631.970028109
140753.795008004
136834.730014441
142359.330000963
129668.23002628
145494.594976205
133646.735002302
138277.384985165
147964.880028416
140434.800004844
135818.45499871
147494.934986629
132965.894992799
134270.275009661
140408.635020699
139109.764990444
134044.384987826
131789.294994912
139727.875014251
138701.859986244
125729.669976356
131031.594973876
135553.425004023
134872.55996842
131962.544939476
136190.934987703
135033.925046931
139782.969991443
137580.744992474
131176.734990787
138154.000010801
144951.094972291
127948.675001617
136858.194988292
130837.815008126
125147.110004463
132901.074976245
134079.71501011
130314.43496435
128383.074991783
140264.18499619
132638.9249657
142806.245014163
135437.599951071
145150.835007901
143425.339977131
146999.709992225
147176.899984172
144649.360016408
137128.165030062
128484.159989764
135590.340016751
142312.059990735
143870.335029499
139477.530002642
138786.260008713
124818.944984331
146628.690012639
146347.754984125
141458.010050456
138368.014978934
143282.434987376
137997.164999331
141305.34499361
134920.695010695
136616.025008871
138260.654989628
138689.444970365
139775.215007984
144999.374994006
136229.480018701
137037.0050019
139348.849982064
141911.494968898
132308.21501983
138470.849978682
133613.749978104
130699.554964551
135977.450024171
141488.465023228
142166.10999148
135352.909974871
131037.199998786
137966.304999078
130484.215023805
136309.369989003
141961.804998649
133571.050012719
132574.335005164
133900.849951458
137663.610008573
144650.900040393
147229.959996867
134383.800004005
128052.514993386
141806.890042685
140835.17999368
130037.939987978
134714.775009317
139708.674982032
138929.124968584
131993.210044729
129481.305019964
138812.140024723
131097.469976984
140073.0650063
148997.595004431
129756.470044131
129382.389986797
126056.404997886
139359.835009801
130752.829993784
137195.459991293
124446.075008895
141388.244999759
137363.595023765
136491.189962477
136158.915036136
131169.359996773
128624.189968562
140552.035006371
132653.66000087
129872.940005834
133202.175008586
140902.414955833
140930.455011748
129270.649969719
136155.125014497
132127.944978303
129641.725010886
139991.389995863
143047.355057089
139679.025030843
145916.755005219
136799.555025024
135337.859966781
137127.790034134
142601.814985777
134579.104985191
143322.259986932
130138.824966354
140755.414982809
142627.729984749
137455.455017463
141536.825012198
132998.150005942
140698.325019919
142648.155034407
131834.454978969
134462.374975939
140298.224937102
146852.524997805
136965.110016282
136229.020022887
151252.939974975
144230.020054887
142477.520012391
124033.014996985
138677.994999352
140315.399959858
136371.539959057
141057.559963183
135783.925020139
142597.620009801
142194.26001379
137120.115022176
139695.924986919
142209.555008608
149681.999979003
138095.430023148
141278.080002496
136542.644972249
135166.649998834
135641.324973269
132470.944999705
136668.890034825
137880.184973631
139925.520003946
143667.685005037
142562.400000387
156668.069999357
134443.634998548
142692.145002943
141913.009959719
132128.10000171
131941.280038783
133683.185018453
139880.044993696
137820.539987121
137911.570031559
133241.534996312
136230.370010754
143977.794989654
139775.690017606
142079.275030711
133714.009989775
129232.969999208
140729.999995201
143697.320010665
148888.609927845
145071.390023001
128321.334968103
144167.185018814
143244.224984913
137068.830005119
135921.184997417
144112.459989807
135530.940008306
149858.405002298
125884.034987894
137145.945009598
136066.885002438
137757.944978964
135841.234970975
122981.180002109
140447.974970093
144311.214991669
147996.15502876
129151.56998892
136369.619972953
141621.78502465
138289.490015641
137343.330030664
130411.894995196
139824.699992601
139612.579958092
130278.125015353
137398.550003096
151191.884980009
137044.210051495
134668.234974995
140451.215010423
141736.98000844
146385.034987372
139845.229947875
140709.145012474
129023.910019328
133357.849976205
127079.030012221
144781.409954189
140219.509989178
142880.099999881
131298.049978875
125891.990018514
140153.900026553
138490.774981827
139124.014989934
146444.085002534
130963.719978226
131023.42000941
141553.410003417
131864.559976645
143743.939995296
148432.214988573
128745.004965997
141321.114984416
136863.285048752
136815.839997154
138732.29000402
127842.624957567
138117.460030242
145295.594995821
130831.939997106
138425.834996755
142097.850002914
136870.504992048
134797.280010647
136207.880007121
134672.225049888
139716.299957512
128430.29000743
138726.119976399
139862.655001097
134531.725025888
146438.844974693
139000.720027012
141100.300022295
135127.569984676
129264.434986081
131221.385015314
142977.160015296
138085.3000091
136732.71000477
136745.235004989
141354.115021055
138832.914979798
132137.33001095
135582.610000328
151646.615003134
131812.530026357
142674.055037534
133492.165014138
135605.749995212
151252.435000656
141936.015009618
135742.030017213
149761.42498131
143001.06998922
134571.300010964
123514.224978304
150417.230032305
147112.450000775
133108.705020134
140488.490019532
145002.420003565
127899.660031174
133098.67004428
139988.319944658
127353.809988706
129560.840014415
141366.805014516
141002.860015102
138744.604994175
147710.080004935
149037.940011794
134031.830009372
133056.739999759
147434.199996906
142910.560014693
134742.674999839
131241.064982904
142773.174986104
141833.170005756
146141.82501372
137159.320011051
141400.525023486
134979.394971078
131301.119985814
136695.404960535
156901.924992457
150266.589958283
138330.299962987
130049.629986341
131884.309991251
129604.269977619
132339.069973795
125780.175015674
141945.550037461
127786.620014754
143573.164946563
136193.629997108
137178.830006774
136855.859972038
137314.185011169
140204.374996206
146917.089985537
133954.204994136
143549.930014831
137489.340030046
152034.120006256
140424.08000101
141135.61000485
144717.860009204
126163.340053977
140083.050012361
138948.4850128
135130.214998083
132332.179964379
132835.039965152
124091.674997936
136773.284971717
135516.944952318
131509.284994929
131586.329999408
142805.239976897
127575.545007324
145136.269988347
136871.060013762
139403.719987495
140768.629979752
138120.015026107
131224.595006902
145809.274996158
153983.895017604
127478.720007822
136824.349987186
135282.190009527
145484.625027206
144811.38497943
127794.830011163
140933.115013816
138055.700026506
134026.31499537
142089.530033016
138631.25996612
146770.840000208
139963.830014276
139329.134987745
142143.865020496
135563.319943884
144237.084998319
136657.644972851
142873.065022733
129683.805020014
140459.285026289
146430.254961551
142088.660018093
134730.065016552
146035.234996392
126901.110008202
142084.165008081
130385.380013466
123916.755041204
138020.34998201
137103.56002353
148460.569997251
128331.139959991
144062.924990346
146257.09996283
133108.965011995
135333.195014983
138679.740025537
128540.485005341
142050.289995532
139274.43497195
129836.080010416
133794.900026134
136384.999994661
152240.270004779
145923.780032662
140682.655022964
135786.320037572
143730.394989803
139590.314983216
126426.210035418
138665.204988984
136484.625002664
134887.444980665
135937.250024398
138147.624998407
128499.114992096
145614.699978925
134075.894983832
146556.09996295
138834.904985133
133456.520012314
132556.39001159
137027.089958242
154288.469988057
140061.549980814
140394.059974908
128756.530015432
133394.769975176
132023.3799927
135911.204970927
139624.549937336
127573.064990215
142991.085012316
142229.334961615
136459.639979902
133973.460023961
149633.160012379
132800.825015315
131483.349994432
130872.519997889
140013.43499595
137059.720013047
134813.240009601
138533.250022276
139469.424969372
139357.02003083
140340.855021084
136258.954989707
142133.26496732
131344.864980641
143172.264971071
130104.1400215
133596.38998617
138410.209996816
142564.160023057
136591.64000142
137143.769992709
144416.095019588
141862.344961451
140522.549976298
134582.46998011
148673.950001179
136839.660035017
146175.104998831
127468.484986713
147060.710001556
144664.289998025
139728.689941103
135171.085040704
135572.804987445
138970.290022082
140873.569999215
143714.490010271
143469.150002341
135172.369993372
140908.159981968
144530.465017539
141707.250024424
139148.490000852
135300.975006793
131051.930002725
142032.494977674
134074.949999324
132998.115023931
136049.194988698
138868.080033551
133301.929967876
131902.345003364
128094.715045114
143223.255003779
134301.334945762
132543.454989784
142360.539985996
139049.109983028
137864.75003115
143167.054994781
123250.134999513
133333.644977825
140732.775022778
135680.510000887
134018.964977865
135376.120003057
139322.295007752
140358.820016264
129452.395015948
145629.855040807
128342.060003509
121284.119979365
151812.200019682
141167.225023681
144145.505029996
139169.994922941
133489.619973625
145118.290011261
134826.684983352
152273.489940791
148266.964994866
145475.845017534
118752.595008624
134652.874992846
143647.799999881
134330.119968309
136991.975021393
127950.715005628
143591.290037681
140819.120001203
131640.785007029
135876.980003562
123029.249993862
136432.934995462
122220.680000229
132801.344979232
139371.445027768
135183.164989189
138605.41502289
125574.559976156
124423.81995492
137089.804999194
140074.254985931
139955.744999563
137552.909984963
131011.245025938
130702.724995486
139120.969985755
137257.020015028
129830.174991001
126209.974981362
137904.174972781
129569.469978473
125865.234996597
138698.015031259
137562.864985864
139934.985019976
151716.825011523
133132.985009625
138140.589987061
135336.8499458
130700.350011981
126343.590006801
137805.094983013
121156.699970379
136262.46500231
138641.869978006
139092.995004026
135731.219974915
146417.989998424
140884.654975543
139084.834984019
145908.649954707
150941.579972045
147341.269984733
137684.420020824
138823.365040886
146149.665002209
140798.094975895
137165.879996486
137966.674987968
132571.654980926
137504.000013057
140492.645020474
129846.854992779
135911.444975192
140716.40999475
141239.910001475
134064.984968947
132473.189971342
151948.939987039
134408.214986596
138929.100003806
138528.875003691
142559.930013371
135699.414954969
138243.484985155
136386.059995614
131930.590007928
134018.530036465
145293.854993654
137515.534975707
145404.304969937
148468.375008035
132849.980009858
120600.270036655
133278.710005759
131599.695010362
136468.309983253
134100.909992426
137132.190018286
131381.775042942
134725.685023027
135437.160023709
131721.78001328
137451.389983569
135555.554991503
128942.855012355
134071.805015864
128980.2349801
146121.534994865
136306.31500927
127678.344986991
141864.784958527
128350.405042982
137654.129972095
145321.684964549
145436.339969733
140552.135013516
135277.955031306
137958.444989675
148747.074993313
133845.935010798
136642.429950892
133668.214982489
137395.370043549
128639.330007446
148543.619995751
133811.489999991
147898.900002046
142851.405017648
129111.46499165
135848.434993568
134371.004947254
138302.780001776
134604.999982585
131295.91499658
134855.719986808
138374.119972612
148693.974987639
127100.829967233
142350.535014126
153444.555005281
131280.145027257
136017.374986473
141333.209980013
133708.100012408
134097.794971295
141874.790018228
126824.70501857
129578.414970763
137042.740002825
128872.29000001
139907.145031654
131038.820029882
140188.344990271
145194.694999488
132124.165047487
131610.679986161
131484.384997238
139856.574973778
146882.509983813
137016.180005781
151163.665010303
135933.140001514
135455.939978759
137205.389976838
133395.749966825
133409.080004918
140518.410011094
133051.934988619
134917.554980042
140596.334969208
141898.565023049
138244.23001782
137547.710004003
136291.545026019
141849.920002766
138645.365011472
144893.234993702
135452.469973525
135722.614973153
140315.33499695
139103.759965825
135134.389975152
138815.259983439
132717.81501327
132062.175023203
140468.51002366
137047.834971711
144097.52498975
136058.855004667
140382.665002074
148369.869993928
127670.055004542
140060.88502034
134614.795039237
128306.574974703
144275.064973752
128072.49499712
146482.675075204
131562.5399785
136795.815010158
141500.08500884
138033.819990877
131121.595026704
143884.259965114
155352.049993861
137566.550006625
132753.705020285
139335.070044011
130862.935016837
134302.9649808
137796.789971239
147343.479983784
137347.055014102
134724.020000281
133209.799976051
138159.614997136
144031.384964912
146033.73500847
131278.889997326
156387.529999817
146802.869954501
132134.195013736
142677.159994718
148494.530020809
136100.235028322
130197.64998542
137237.84002725
132326.669983836
127829.395018096
136948.019999437
124711.065004797
126676.994999785
136295.184995188
129002.400010093
146592.674977317
140473.484988424
144234.274996018
129082.505021577
132686.715026901
138057.319962396
135952.4349843
138538.424972845
126583.395005706
143419.389942836
131801.204970798
133149.315016784
136462.640010584
130344.250018898
139691.804941627
130628.375024186
139016.914987356
128946.485047529
137780.015005671
138171.040007469
151651.09496656
135042.560050166
126746.859994705
148700.330009063
146305.130001004
138325.939993543
133518.970016621
141677.470006653
140396.280007847
128129.765003609
141929.94499943
135523.155037685
133519.430024896
143161.570005794
143451.064990105
125375.495014169
145632.484969251
145330.309982076
139849.820002128
132299.404969139
142032.645015102
133534.014999186
130148.135011663
131539.925033227
133508.379985241
134282.145008129
134012.869975402
146959.324976175
140391.3849966
138642.689994719
131645.224982604
127568.645040351
137675.715013639
141073.094967969
149589.999993606
138480.230014021
138569.570015524
137420.329981831
132566.109952366
134564.384994478
134939.815001154
127478.114992892
138281.809991434
141572.125017382
153718.815000993
135948.609981171
141943.519988969
132903.784999184
132118.060017132
150868.390018725
132373.715008619
146969.214994871
135506.38501013
137685.719997325
135475.350015169
137887.119991403
140515.890000611
149663.584985819
153507.420016853
138202.199986303
142528.760035663
130382.56502523
130003.655000992
128774.889987085
