# Supplementary material for: Intergenic, gene terminal, and intragenic CpG islands in the human genome
Source: BMC Genomics. 2010 Jan 19;11:48. doi: 10.1186/1471-2164-11-48 (PMC2817693; doi:10.1186/1471-2164-11-48)
Supplement: Additional file 4 — Monte Carlo Simulations. The archive contains Ruby scripts used to evaluate statistical significance of overlapping of gene segments and CGIs. Results of simulations with different "fixed" elements (see Methods) are also included. [file 1471-2164-11-48-S4.ZIP › result_cpgispag_length/internal_introns_200bp_5.txt.hist]

left	right	value	probability>=
116054.37502093	116504.486270896	2	1.0
116504.486270896	116954.597520862	2	0.9998
116954.597520862	117404.708770829	1	0.9996
117404.708770829	117854.820020795	3	0.9995
117854.820020795	118304.931270761	2	0.9992
118304.931270761	118755.042520727	1	0.999
118755.042520727	119205.153770693	2	0.9989
119205.153770693	119655.26502066	6	0.9987
119655.26502066	120105.376270626	9	0.9981
120105.376270626	120555.487520592	6	0.9972
120555.487520592	121005.598770558	9	0.9966
121005.598770558	121455.710020524	7	0.9957
121455.710020524	121905.821270491	16	0.995
121905.821270491	122355.932520457	11	0.9934
122355.932520457	122806.043770423	18	0.9923
122806.043770423	123256.155020389	23	0.9905
123256.155020389	123706.266270356	28	0.9882
123706.266270356	124156.377520322	27	0.9854
124156.377520322	124606.488770288	39	0.9827
124606.488770288	125056.600020254	44	0.9788
125056.600020254	125506.71127022	41	0.9744
125506.71127022	125956.822520187	60	0.9703
125956.822520187	126406.933770153	48	0.9643
126406.933770153	126857.045020119	82	0.9595
126857.045020119	127307.156270085	79	0.9513
127307.156270085	127757.267520051	89	0.9434
127757.267520051	128207.378770018	103	0.9345
128207.378770018	128657.490019984	101	0.9242
128657.490019984	129107.60126995	105	0.9141
129107.60126995	129557.712519916	131	0.9036
129557.712519916	130007.823769882	131	0.8905
130007.823769882	130457.935019849	156	0.8774
130457.935019849	130908.046269815	165	0.8618
130908.046269815	131358.157519781	193	0.8453
131358.157519781	131808.268769747	189	0.826
131808.268769747	132258.380019714	198	0.8071
132258.380019714	132708.49126968	211	0.7873
132708.49126968	133158.602519646	251	0.7662
133158.602519646	133608.713769612	219	0.7411
133608.713769612	134058.825019578	235	0.7192
134058.825019578	134508.936269545	224	0.6957
134508.936269545	134959.047519511	249	0.6733
134959.047519511	135409.158769477	278	0.6484
135409.158769477	135859.270019443	263	0.6206
135859.270019443	136309.381269409	268	0.5943
136309.381269409	136759.492519376	267	0.5675
136759.492519376	137209.603769342	304	0.5408
137209.603769342	137659.715019308	294	0.5104
137659.715019308	138109.826269274	275	0.481
138109.826269274	138559.93751924	255	0.4535
138559.93751924	139010.048769207	270	0.428
139010.048769207	139460.160019173	272	0.401
139460.160019173	139910.271269139	298	0.3738
139910.271269139	140360.382519105	252	0.344
140360.382519105	140810.493769072	231	0.3188
140810.493769072	141260.605019038	248	0.2957
141260.605019038	141710.716269004	202	0.2709
141710.716269004	142160.82751897	232	0.2507
142160.82751897	142610.938768936	188	0.2275
142610.938768936	143061.050018903	197	0.2087
143061.050018903	143511.161268869	169	0.189
143511.161268869	143961.272518835	177	0.1721
143961.272518835	144411.383768801	164	0.1544
144411.383768801	144861.495018767	127	0.138
144861.495018767	145311.606268734	120	0.1253
145311.606268734	145761.7175187	131	0.1133
145761.7175187	146211.828768666	131	0.1002
146211.828768666	146661.940018632	114	0.0871
146661.940018632	147112.051268598	93	0.0757
147112.051268598	147562.162518565	77	0.0664
147562.162518565	148012.273768531	80	0.0587
148012.273768531	148462.385018497	76	0.0507
148462.385018497	148912.496268463	60	0.0431
148912.496268463	149362.60751843	48	0.0371
149362.60751843	149812.718768396	44	0.0323
149812.718768396	150262.830018362	39	0.0279
150262.830018362	150712.941268328	38	0.024
150712.941268328	151163.052518294	30	0.0202
151163.052518294	151613.163768261	22	0.0172
151613.163768261	152063.275018227	23	0.015
152063.275018227	152513.386268193	12	0.0127
152513.386268193	152963.497518159	17	0.0115
152963.497518159	153413.608768125	12	0.0098
153413.608768125	153863.720018092	19	0.0086
153863.720018092	154313.831268058	19	0.0067
154313.831268058	154763.942518024	9	0.0048
154763.942518024	155214.05376799	6	0.0039
155214.05376799	155664.165017956	5	0.0033
155664.165017956	156114.276267923	4	0.0028
156114.276267923	156564.387517889	4	0.0024
156564.387517889	157014.498767855	5	0.002
157014.498767855	157464.610017821	1	0.0015
157464.610017821	157914.721267788	3	0.0014
157914.721267788	158364.832517754	3	0.0011
158364.832517754	158814.94376772	1	0.0008
158814.94376772	159265.055017686	1	0.0007
159265.055017686	159715.166267652	3	0.0006
159715.166267652	160165.277517619	2	0.0003
160165.277517619	160615.388767585	0	0.0001
160615.388767585	161065.500017551	1	0.0001
