# Supplementary material for: Intergenic, gene terminal, and intragenic CpG islands in the human genome
Source: BMC Genomics. 2010 Jan 19;11:48. doi: 10.1186/1471-2164-11-48 (PMC2817693; doi:10.1186/1471-2164-11-48)
Supplement: Additional file 4 — Monte Carlo Simulations. The archive contains Ruby scripts used to evaluate statistical significance of overlapping of gene segments and CGIs. Results of simulations with different "fixed" elements (see Methods) are also included. [file 1471-2164-11-48-S4.ZIP › result_cpgispag_length/internal_introns_200bp_5.txt.lengths]

135124.905014606
137064.929981968
143835.25995845
135512.264987685
138218.010049738
137961.309956378
129691.55499886
127121.65502026
142976.855010173
133513.505005472
135859.02501607
139847.725004652
141930.285002839
143373.639979528
138663.465027479
148704.340005185
129632.359982489
133674.150001086
142544.264988721
131480.529997729
136735.750036481
140079.765020011
143295.420015828
141578.165023222
132713.27998746
128845.645006806
139326.689974202
135011.089962993
148856.934997541
131964.930011655
145671.544995678
131076.289955365
138671.340017747
156665.259987325
129966.80998468
140422.125028106
133661.63001107
132535.794979253
132254.490009462
132183.624998378
128294.845015084
136719.98001327
143104.329989516
133365.200043362
144331.585010542
132936.834984943
137436.564980686
140550.164975243
131419.090006265
136711.745014019
134825.830024278
136002.134990683
135944.965003219
137963.834966211
134676.009946488
127775.659996013
143945.755024979
142684.22503438
145415.18999411
138827.750003078
139945.765011802
137661.314994274
143762.130014424
132357.895025563
137568.640012652
139279.340002716
132373.370002134
130783.670036674
139977.939991615
146547.450017438
132781.615013737
138307.570012488
132744.354997873
129142.389975775
139835.93497695
139237.000001121
132157.444973751
136519.419995929
136163.465006915
140306.954992101
139741.769973817
127710.050008588
135577.275045086
141184.455012507
135673.25000789
132468.994995561
132941.56002087
137030.710014355
147606.359953423
132448.014988199
131462.99001424
134777.529965687
139057.385009957
137262.634981743
127393.930004339
138032.920002996
136943.394972552
136074.680013349
133342.875009808
142206.720037772
128031.549997125
149557.034981347
144917.270006867
145939.135013819
132792.110036136
149074.979999006
132377.920054602
150623.375012617
151068.644956323
143063.87001857
136785.930038014
141133.575042018
132333.304985542
133681.89498329
145969.094985211
135353.270017473
120166.410008037
134731.040031379
131866.970005132
141162.555038937
142372.979977764
139558.815047373
138696.015039941
145085.934983419
135598.819983718
142796.094998138
129470.38500687
142415.325000291
135591.75503344
136707.48001962
141245.189973517
131778.979970964
139288.375000357
140287.344979588
137494.765018283
135781.690010438
141524.859986478
147381.509965606
142097.714982782
141433.709992217
129324.529987853
143758.045001451
135105.060001749
137155.884991979
138353.954979195
145740.764992632
134860.979998481
145673.51003629
136110.544984754
131152.039999035
128455.485012707
136312.909980849
137017.319982259
137696.104990371
134180.060022891
129980.934993253
135539.075020199
130088.529988671
135193.72001413
139739.809959472
133965.509998124
134273.72999293
137073.109979286
134428.699978504
143348.070017396
122686.604985703
133836.829968577
120848.075000994
133970.154980809
134738.360002322
151219.139985633
125663.460014337
130022.179970577
137857.044988973
131362.890004163
139810.155025388
130952.680021807
145728.769973714
136760.960006247
127313.999982494
139986.935004077
121016.385020767
125451.685056712
142974.225027036
145892.039985969
138388.274985176
139653.104999162
142411.43498286
123565.784981561
136669.869990331
141380.929998659
140321.26001209
135510.669986597
138867.079981857
133502.760017762
138510.530013293
136510.599988976
130509.280015413
131576.179979589
146119.370024734
134986.489957217
130158.144975201
141149.980012386
142142.199984781
138616.779984417
139368.285002039
132757.230007361
127469.514989457
131473.190008035
144895.865000358
128421.390013852
126801.210023777
140397.480004704
142579.949985489
128054.819999655
141124.159992533
138518.250020863
136044.850017782
139846.975000721
143240.465013755
132998.72499346
126266.455027764
139120.845010399
143282.77003266
126247.819990337
138709.964979838
141298.850009206
137230.665012907
133129.27497083
140025.144988548
127658.560002017
133880.170007984
144316.065014361
131607.600000688
145258.629984068
122412.410006071
138095.38000525
124471.559988937
130216.849995013
137335.825012708
130848.800006641
131424.409994581
145527.949992094
140028.195019248
131184.115012213
136162.265015902
126141.61501859
141785.954978304
131137.910017773
143636.604967562
145168.894958688
143698.790024819
140378.634948973
128296.245002645
136116.519974007
141807.110013257
126470.719988587
132340.715046315
138718.980008539
137832.48998777
135661.504990547
150909.474992223
142759.380019836
135932.589985417
134262.430010919
135077.520023888
126929.270033107
136369.299993934
128134.964971477
130248.814998133
135258.215039936
137930.244996513
142958.725016824
146131.025002241
146316.950027799
140952.2600241
124521.034998963
138888.145030035
138017.300013281
129640.215038086
135281.754996724
129629.959966429
141116.989990832
147761.510015001
138384.365009533
136479.614990994
140620.869989061
144324.125030101
133916.889979809
130432.194990492
142039.829995618
140316.33002526
146502.770002337
136047.495012388
135357.719992337
144029.009987297
132541.014990516
138270.88501528
138918.819987219
119975.505002722
135651.650033323
139963.809964722
135607.974971457
128500.050008077
140443.654977385
143711.180026145
135634.640025408
139703.629979545
149168.140010835
139640.665025109
141151.234958257
141308.470010401
143875.770002169
136999.30001037
133307.544964008
126617.460019499
140505.389966399
132100.640006658
144292.820026571
137687.675002167
140286.585014948
147444.400010141
137107.595035463
135840.314943782
136657.375031785
122930.164998642
126618.95500687
137538.989989632
135754.695014318
135497.069988611
135502.155016447
131455.314921176
137992.085001803
130072.119965255
130197.554988338
137507.380004173
137017.215001185
139341.510053341
133732.539986251
136277.659978823
131924.294997991
135170.16500729
142885.195016353
143824.945005122
144203.789991379
127042.730023872
138487.115018634
145814.874999566
134534.395022375
134844.189993842
127176.5550126
146199.289990911
137446.330035572
136360.095021777
136536.784993801
137181.834954883
144169.83001129
142735.620008763
138036.504967578
137021.549976058
139349.469987281
143754.720005926
124206.984981969
130216.165003595
129874.790011679
136877.845023716
129026.789992831
149778.649982681
150446.095001441
129611.00000594
131804.465027538
135933.945024853
136493.944988942
127113.984974295
143792.714999785
137519.030017763
129587.159981142
127907.830030922
143156.129997597
142489.280018171
137458.514994401
144459.250023237
147330.885019677
150566.019971612
134159.270044208
128079.620004709
139236.649986948
133972.485017152
133717.225006213
127834.464983685
146323.010052418
138881.569990866
137006.334990949
133489.265017763
142181.645050853
135517.970005293
133347.529977855
140477.235010507
130720.925012545
138946.930020367
132606.899990821
137927.709987337
145055.245000434
132913.159978721
134798.810023865
144195.879986707
141017.969994798
129643.609998722
146007.154980962
123619.974983957
139554.324974169
135954.314997849
132342.610010782
131386.035004248
132512.830031722
135358.050041854
139324.225009378
139132.76997147
151905.409990158
140395.959987338
141856.754988825
131064.799967744
139883.035008747
122892.41503224
148636.919994103
136228.319972006
135688.34502393
147542.879995679
136183.450019868
133365.265010262
141477.275009259
141360.534974185
146635.495011142
137538.039999709
127632.515032155
145096.609967048
131689.254953943
128432.075000278
133449.109994507
131508.140009088
134512.849984105
126583.415025837
138407.260021986
131935.400003072
143311.955015095
139110.884994959
137339.74002699
139804.200019119
128373.130021632
137708.539961155
139588.86997718
144826.735011527
128684.595026951
133484.565047994
135761.769966626
134630.120032379
135303.930001163
138891.829983785
142675.609983945
142629.290017781
141683.159989308
140270.68998224
142379.929993861
137508.445008529
142998.804988306
132422.244985589
130184.080022536
136497.905011496
143191.995013621
131128.414993354
136112.224982064
136000.499997873
134585.994986217
139362.775002091
143377.455011593
133236.110028354
124093.020021567
136486.760009817
138627.559970236
139135.884982446
135170.649974262
137099.634992558
136361.574957682
133208.035007116
143728.695032783
138473.830023528
139307.620023583
131068.98501172
138058.145013022
132373.054999627
153407.199996145
147153.490000957
147517.860021798
143336.215022669
133073.630011279
142516.699963143
147991.855000541
134687.485022733
137308.479982864
132022.574947325
133959.025018943
142897.145003707
134435.354986006
131789.109964831
140911.290035337
136266.925002461
137866.794987502
133625.789987374
145354.39003005
138429.114978813
144697.115014542
140495.360014061
134998.230000261
137322.315027187
132033.280009498
137760.875001266
130746.785014282
131296.935056275
131705.955003372
141205.040022371
136137.599958923
134943.930001157
147414.160002651
129551.329989547
132036.720028672
129277.380005969
129704.670000305
153677.880024432
131382.210014562
140303.754999651
138085.770058142
138392.785029845
124570.779983126
144536.224985868
138066.184991203
134084.219993205
130192.210003211
146001.190004951
134985.540034253
133834.795005586
135911.604969062
129916.319997282
139105.369983167
136351.590009114
135193.889977423
144979.580056925
137898.894939268
137420.180000991
143126.805018702
137637.235022544
142120.079975947
134320.210031401
132084.849987555
140503.099995728
131509.500014987
138614.579972617
136848.054970183
132716.424957625
128832.625053581
139111.93997214
147771.670028401
136401.850011402
145035.599976668
152525.479999455
145937.66000809
140479.889961933
134109.245011452
132510.170015422
138368.260019282
132074.235010951
137760.809998588
130900.979950754
127606.51002224
125431.184977925
134381.814974532
141878.925019061
144435.714977577
134911.919976603
142060.114995335
127229.524984955
138087.985009998
132293.100007235
137458.159998839
145086.809958355
141245.130005948
138158.61502726
129067.034980026
135264.085028155
141379.919970623
135052.914988462
142313.70001374
123873.799985782
139848.324981435
131288.369988673
134693.570012123
136212.000022567
124373.534951901
149086.550011214
127923.40500754
133171.709966004
133834.700031077
132781.159990963
136312.114996873
134144.559977582
135961.430008926
142997.689931686
137534.414994785
130691.274975596
147521.730004007
126222.369970483
145325.6699924
138695.269997358
139739.824992425
136856.214984304
146655.009975589
139655.110016982
152498.039972314
138055.749999746
143736.604968283
135556.815014749
135269.929972
135878.809993612
132075.989976479
128321.799972288
142402.324973314
139354.929988535
130893.245006432
142720.579991739
126707.42997624
138621.260027954
142673.010003779
144716.230057281
131438.454953995
137514.365004024
141387.835017928
142906.565013923
145089.304989194
130430.375002137
131654.455001971
154220.859982306
136066.61996437
134194.910028792
139805.124991519
143308.444999793
140650.850001515
133335.069957928
129311.120021835
139591.405035062
132503.614990168
134053.169979199
137757.675005996
144747.540002021
138433.965006892
133666.925000768
134346.810056824
134407.290004646
146751.950040635
137927.300049144
129525.584997766
139936.324994574
129433.250001086
136280.814987918
133098.684994252
135811.119986633
129086.54002462
138087.524981217
140111.250026906
133026.825036474
140365.290000777
132297.160012897
130093.745023848
141134.005026945
139515.42998041
136630.369971658
154189.31001729
120298.835003872
141222.540008642
126586.704988686
136112.625031945
132047.649997655
140470.900010179
141189.479965806
128943.180002714
140048.239997111
134647.16500658
141743.155064475
129532.209967967
144391.304985224
146832.255033767
131818.260012797
127931.409989872
141743.769993293
128037.449995519
134035.660011254
135239.470004474
132674.149988237
128094.070017202
137694.110030435
129257.47999745
136224.595003734
140443.500008932
139761.915005459
138950.494997254
141223.035044425
139438.030003645
137505.934992282
144072.635008428
123432.899999369
134048.944972083
137891.864962973
134782.40501131
134476.345020461
128524.844979468
132194.669998129
135890.589983776
132726.029979422
130331.894981635
139085.115013494
124844.619986509
141662.17003436
134266.674989194
133594.144981762
133991.499990295
141803.670004435
137976.025035338
136249.180022247
133485.775018413
141405.469984541
140720.229998674
133017.349983434
139245.365039936
136214.370005867
137426.034965679
135646.765023016
139983.475010062
138020.219988679
138584.884993091
130939.129990287
129713.645006033
133630.925003048
140260.829979752
126272.805017075
149891.245020211
125239.149996657
130302.779996364
132287.949962261
141131.429990725
127133.275017502
138830.480014415
133023.889991769
140765.999974245
138730.849981052
141514.495005796
131759.499982923
145468.229971138
135130.34497671
142740.894989464
126599.239991697
128975.779988213
137846.415056107
130124.175003062
132607.635019191
142214.185013674
139542.915018502
126713.66499768
136125.760001351
142169.744993418
132940.825017637
146304.830039466
130601.780014588
135037.634977079
126181.640020734
132739.399965448
137366.184967543
134616.980002141
138752.180005682
137314.284996894
138986.010011175
143070.294975744
136640.675032323
150521.464974622
135596.870001802
129360.119981436
133510.725010858
141967.694998935
124630.584966389
129770.784973645
137520.030014473
134323.380014879
134100.874985404
136960.56001872
139203.809921524
139843.425043955
130354.209987807
132867.4600145
131164.015017131
133801.629990964
135279.815015247
141789.770002761
137622.079994279
131709.260001102
148114.794991811
143244.425020472
143866.880002708
138535.310024852
137015.744987115
131541.620025152
140005.654998596
136239.85996634
134352.845008983
144469.339994169
141037.375020514
132826.430011378
128785.684978579
130728.389990948
138019.519973794
132418.369991498
125542.944956684
134386.86500958
130444.150014014
145628.774993807
139914.245022061
132347.985019885
139379.024997317
135498.700006586
125015.519980332
135216.850015743
133172.329973716
132952.58004908
139468.624964985
135635.779993934
133045.165012882
130049.449998209
143705.670016799
132870.760029578
137995.289998466
130878.210017859
146549.620016189
135674.195028039
148355.125000406
129423.240001513
139199.92001331
143867.404977331
144690.290015044
142534.125010637
139348.000007237
129929.565010103
141534.319994456
143284.91502495
128735.744998419
141127.154990017
139252.705031629
136890.209980792
133667.585005881
137992.959987836
140974.089982003
128492.954989985
139053.014990274
135585.30996953
142493.47999471
140784.45996817
135534.559983661
132696.260007766
130666.829988582
132634.26500345
133579.790000943
150770.520029828
143916.34498285
139446.504976464
128592.010010154
150189.760057133
133763.620033488
145320.579993769
149035.255008049
140423.285007476
122731.089996504
126796.895015185
138360.740000345
135255.350018912
140366.369991962
137360.66997644
133402.275013664
154521.184940974
135890.434970669
139607.450010711
140575.15003599
142497.250001685
130682.330045396
146964.330004651
132920.72501611
131371.915004277
151229.085021784
138085.380000462
140445.300026715
129538.730006119
129413.330006646
137157.845003708
126112.895020772
132895.165001368
143593.990010562
127443.029975821
138802.529956074
136834.009987406
140613.345008883
131734.04001501
134346.465003046
143418.180007793
139464.835006035
130613.369971293
145617.075010523
141644.649965598
137058.260044584
133684.340018741
134995.580001263
131047.384984043
129126.735011546
138046.445028686
140170.480020066
138854.599994458
126057.93494261
139278.889970748
134884.409962437
143109.844993881
139691.605017202
136480.580001419
136895.155011447
131784.725008589
136396.279995574
122879.474951352
129623.360006971
138019.394951965
127662.355019829
140360.169973048
138771.700039866
133965.455012344
142247.584963468
129965.305029765
144832.339994627
142023.180009215
135371.169990434
128232.659995711
143018.364997392
130206.629988283
136050.6550067
154675.340007932
131770.754991648
136322.514989719
147882.825020601
141857.910006529
137992.415003308
138578.100005806
130991.035007751
136788.664974526
141846.054999529
129300.760004481
131900.120064857
135302.354969293
135334.429996214
138690.075014366
133077.38999435
135765.28002037
144607.555026604
138246.400005446
138990.219976009
132779.114998352
143837.555027991
136381.399984846
145593.109998313
138892.349972627
136544.204995016
130223.45501476
130224.340019162
135988.544994068
137267.050026607
136727.129996476
144404.224992425
142745.654983244
138118.295015356
139493.329997586
153148.96003
141913.640014471
143790.139975066
132992.780033636
144244.314976796
136458.41998298
139776.734974105
147807.435021376
129716.224967375
131160.440013534
149808.635016356
132817.150024626
142896.944984748
135712.879973544
135096.729981005
141287.63498565
133936.960003218
129132.655026183
139796.329998984
133064.124989164
136885.029993769
128301.675010481
139864.894976655
144942.795013677
144671.860012307
141581.259970853
151871.539989814
138082.400001264
137667.795016227
123805.664995494
147356.015016799
138621.99498149
132222.189972811
132213.485016994
137383.080024949
143045.599974724
139294.035032955
136275.165005282
133511.675001937
126440.130031226
146745.515022525
141232.120032021
140849.059962578
140362.049980246
137776.605006027
133186.495010037
130143.170007808
128770.795001135
146826.805011553
126055.540005545
135793.575012504
136998.350018419
125805.084985835
127374.194978714
134520.224999975
124785.695021074
138021.655037502
135744.615033822
139026.420014776
138964.405062378
134580.135015964
134107.219988514
127191.530007405
136987.345024654
124474.134989292
138001.654992848
122961.514999023
132981.634969573
142157.94002899
139906.105015042
153926.644991855
146485.084981431
134762.559987686
142079.014976547
136967.709981008
142648.689993209
127887.625019752
136374.634984497
143646.785016707
139266.100002984
131443.130026667
133351.264986295
141400.255040847
140208.255010267
147817.775016282
122451.820015824
142562.979982201
146339.684976366
126971.68497165
145098.854983855
137088.01995528
138809.005034874
143303.765003081
142551.939963561
145781.17999391
139697.154975196
136066.304996273
139134.830000456
142827.159983398
125926.609980458
135836.350034475
138118.625001222
123353.005043279
135641.205018967
133987.420002061
129900.564987025
134720.944980483
142753.474975267
134136.660012007
142504.709988637
133451.299963032
128711.345019829
128282.215024951
137180.955000394
141118.74000755
130787.809995414
151696.50999288
148122.309989836
135212.59002012
121701.854976794
136768.459977212
140597.780006713
137980.885035851
134586.85501925
137891.510008685
132246.975024829
135828.250067821
139517.175012194
142673.314980176
137472.254995754
131149.820016236
143226.930014771
139325.009960248
139679.84500689
138763.115018908
143919.055019754
135605.3999844
137662.420006743
129383.88999572
143556.094991976
139203.615006694
133997.515001123
135028.610001371
134341.384997613
139211.560030846
140722.004980316
134117.900017532
133212.755012289
130459.040008594
143180.114987736
153679.985030485
146897.860060634
138093.900015795
145467.409994414
143681.204981556
136994.214989856
130915.319975719
137234.27997262
132870.204998159
129500.779994656
138387.690004579
130480.545025897
145731.525021595
133443.959997979
142797.194993119
120698.849988312
134525.199985224
127442.350020876
140232.044958976
148139.065036208
144504.740044764
124817.800002234
133288.114967077
130139.124978392
137256.110002935
138152.984949344
132536.310063209
138120.42500547
145809.480044804
130967.270013683
125490.789987122
138299.744984904
141600.30499656
135821.329978134
133403.264969
144861.144966872
135918.939979188
133676.330004906
146234.94501528
124507.07002139
140602.450027926
151826.585014887
132026.924981162
151935.505015704
140026.499976409
126673.979950081
134016.019975834
140024.844938756
135622.960009614
141495.479982228
135571.11001461
138675.760007451
148245.029960035
127560.719990596
140650.30004308
138169.0149944
140342.669997766
142851.695007504
145370.114982345
129918.999995276
129546.524998785
135046.665000243
134107.610007613
129451.814949468
140995.819961639
145197.495042151
124869.959964892
130373.329990258
142691.214987764
139598.940018055
140629.274981445
141779.389991845
137511.480008266
133954.20000872
136486.27999161
143133.095047581
141351.194975107
150900.699991089
135375.380007559
126701.939968187
134904.625001102
138032.889991535
134216.319988756
133656.529961083
137157.765025576
145313.155006044
133966.069959994
134878.680016704
144013.799967908
143979.70003974
139501.604993077
137479.244936389
143536.254988427
133242.144988486
149159.5099619
142074.754980649
132452.310029362
130944.349976876
128356.674968638
141032.269948836
133063.200004158
149280.569988993
145990.915009049
132175.724994305
148649.18501798
138349.705014863
128937.569976676
143390.379989252
127916.790005838
148826.15000099
133623.484980417
141786.394989306
137115.439969576
144156.014981577
135138.149958532
137886.685005095
143299.694997855
153824.515042396
139082.549989802
133497.434991255
147064.825005156
138730.035021003
133250.889964793
129786.160000182
134575.244980686
143363.220030311
139801.965005849
142258.295019422
134486.274993199
133697.319997835
147838.795006744
134417.189981844
139561.82502934
125362.024984068
131081.254971959
138807.775015244
139728.350028713
130289.570008266
144466.195022667
138103.899985911
135251.235041227
132972.270023041
135301.734983325
125088.495001927
128886.740021928
128877.690024538
137591.035010924
139924.300002102
139687.600004645
130862.529994567
137613.654982697
143355.2199646
140287.085028364
134546.940008211
130095.2200453
140400.279993997
124491.265004602
144600.195012772
136454.089984429
122858.635002047
139864.560010986
133870.800000732
145512.075024997
143665.045009836
144469.505008335
147332.154993109
145056.754993632
138081.565000473
130523.060007849
136397.734988005
142192.954999395
141000.775000547
136867.940014499
133986.69502879
139175.194968125
135316.810006793
137281.674991763
131699.229977177
128424.494967889
136517.260006164
128916.06498089
129685.129980599
138156.330022276
137418.755002308
146528.964987586
137221.550071037
134934.239980017
145242.225023005
148596.805007699
140144.105047963
129331.089960305
135085.135003166
136616.430005484
128628.924969656
134585.049984051
128050.164969851
137975.905031432
138084.04000227
135631.270006668
141985.049944958
148653.759959385
152149.09500406
126616.850048937
132023.035022736
137902.670011753
147085.489964572
129244.664993552
143826.254987793
132165.789979757
135180.424993187
139562.274979306
142642.320005754
141808.860042484
137311.745000643
147380.00997544
142900.375028538
138527.840001536
145970.934949655
141644.869990034
133935.024988941
133672.745010236
133473.489970521
145695.184997342
143706.819980758
135617.559984825
125328.294982282
122499.904986685
126227.490016023
139750.545002918
131899.750003622
127498.444998162
135386.124986057
138749.874998882
137044.154986022
132974.009986701
138971.159953711
135210.825001584
121347.140011561
126738.724986765
143092.754988432
141549.975037101
139115.550042429
135580.774999177
133017.804967982
146135.94503317
128931.334991303
141602.270001239
132572.23995402
139761.609999538
144043.719966635
142888.899979427
139635.529962942
138747.529995131
128319.474993602
134923.244998748
138356.744987863
139881.159943577
142865.219946918
135180.70996203
138072.755010742
137257.094992656
133178.685038895
134696.310031333
150302.030003746
133072.28498766
134874.36497474
137560.984984863
145352.024985052
133732.57498056
130386.524989279
125916.645000184
133122.075004662
161065.500017551
130991.845056284
138325.154961178
136952.189962579
133096.119965801
142684.53503422
134703.09994759
142945.910004235
143767.230025864
134999.670025676
131384.404989866
136492.130019631
136453.460028284
134250.724985063
144103.630028705
140536.555028405
135718.684979794
146088.744990512
137180.364982165
143380.015016918
141523.219990106
141781.444984598
146029.290036584
140564.935018617
148293.274985353
147074.970012895
147585.260008081
137936.755041572
135780.635019574
142868.970008284
131860.869973581
129296.59502357
142415.639997708
129438.194986177
128231.980032568
136656.755003534
135311.080006513
145968.325020775
139557.60499414
134115.125001405
135035.215005052
131248.239976252
135694.77998201
136621.575007369
147098.149979166
143747.730043691
135962.925044858
140248.2250425
150850.714972318
142452.690019674
137488.479985411
139266.870003435
141977.400045858
151565.459989999
143293.839999011
135626.525001402
130790.005012805
143870.070010617
136868.384994599
122191.1249827
143890.644978501
143764.66998709
139501.850016767
140704.200039516
141362.640038342
145850.174999502
147427.050015413
133235.120025761
134674.604982209
140147.169966243
141207.914998282
135953.074997935
137840.979996286
145004.815003708
143759.875002058
132211.894986018
140930.105000378
122851.150036957
145363.670023169
135913.86000176
137151.184997531
134252.445046651
129151.079987767
141613.134944467
135451.370020252
125336.190017839
128861.319996229
153821.47499144
132750.665023773
139650.975009867
144112.29497963
132196.095023349
132713.009986191
127280.009990673
131805.084977039
131201.464981544
138577.565007688
132143.575021449
126918.39002362
146248.19500625
127881.565007377
138046.275037207
131963.939977314
129861.099998962
134788.37998697
128704.185016301
144377.219960754
134493.454980431
155924.385012859
132926.834995457
143147.984962538
127776.949996535
138687.214989412
131902.634989033
144455.195021253
130307.804982086
153512.134976379
147006.765008823
132646.484987907
144460.529985482
129449.305022988
126396.394993918
140735.68000291
123333.049979576
139705.600019606
144969.395020369
130368.420010825
143493.455043473
132244.840012431
137204.570011153
144488.440006012
141154.055014595
149700.029997944
132934.815038161
138620.435016261
142047.01498498
148260.860042056
145544.229993508
144376.630023374
135193.170023218
129305.740000628
146915.879996533
139407.505028313
134131.085021142
142898.194990113
141828.179996784
120601.470001372
138745.999979089
143626.174989591
136497.789993785
135304.079995619
131419.595005437
140556.409955973
142139.810043314
142040.325029766
135518.929990304
132042.705003362
133844.884992877
129414.499994951
137957.160005632
135418.449991517
141674.144998133
131104.445034995
140176.76500478
141048.104976525
138953.354984329
124198.174988031
144816.79001115
145645.974995065
137049.094975326
139167.000013655
141181.119965727
135591.259986353
124821.415030063
128551.304979234
138048.210025094
139593.629972227
135926.494985529
126542.729981554
137182.779961403
131638.35506973
144406.180023341
134683.794986391
137333.085005993
134353.514996926
147647.675026
137035.274977079
133255.064974319
139670.089975327
143338.099987193
140695.164959416
127059.44500513
144403.514986131
140794.025017904
135185.94501226
140678.279945103
136431.730013102
142906.030000403
138109.259945117
132470.28998487
132833.625043724
140811.269952842
140660.544983124
130278.985040714
143679.33502897
138613.910007273
132869.864976989
126064.415010529
138889.59500187
150999.650019472
137943.760007393
134995.489983049
148602.435018391
142465.414995034
141144.134974255
133569.209993882
132643.470009049
138473.820001203
136666.714967357
142221.704970917
136698.104987597
142590.159988376
139452.169980896
142461.13498869
143521.245007804
137090.779976434
150056.560004633
140471.76505089
141453.164956356
148146.964988129
142516.295039643
136049.344985748
125797.474988459
124974.414977609
146988.670006114
134831.239986445
116584.589991284
137608.130013253
142070.760006484
141175.52998657
137450.93501252
142375.590027554
128522.26500813
136635.720031375
132841.155057046
137186.699987676
132725.855036288
132939.895009158
139337.184984601
133554.384979568
140636.42496496
143167.089985008
128312.26999987
144392.129993378
136085.674978567
141465.794969108
131971.309996435
136961.755000851
150132.975025694
132829.940005957
125946.23495828
142771.009990667
134362.570014925
138443.965018098
142586.694980286
140184.700006411
136468.67502783
143170.149974272
150384.600006802
134045.695003262
139189.694987929
137845.570012327
129341.029981415
129760.675056593
134789.559962505
140019.22500325
145894.214970171
133861.450007297
145785.844963577
144066.199986534
123941.540029409
138099.185017871
147432.760016845
146830.145004428
131701.205013856
136744.285024408
129098.834966452
143078.624981848
135319.305009104
142630.065032253
149115.215017749
134806.975001783
135915.969995082
138876.004982616
139257.860030803
139434.120012721
145506.705008095
131357.54499427
141797.155035657
131175.01002656
133489.809974247
137464.425013088
140770.335033713
132223.764997311
137521.829994774
135613.040003939
138541.60500478
147216.874995839
127586.020021517
134148.024982228
129939.159970027
134663.765000532
140955.079983561
134588.28503276
144446.605000764
132035.565021187
127207.510010955
136795.164972039
129660.600010296
140739.229989338
148504.244980215
137222.119984069
133011.964952531
129448.680004505
143328.454999262
131609.030012639
139063.970020036
146603.455009284
135923.50997458
130429.735013713
132330.469976286
136763.249983504
125024.385007985
129071.530021375
128865.715022432
141842.300016733
150999.139967026
133423.30998202
137699.825020114
139983.760012924
138728.095008457
141070.664963699
140854.865020974
145090.065025285
152764.495020333
141480.140012589
129771.689993198
149263.800011389
131787.344983875
137330.145022023
147789.18497425
141213.249989611
134459.540002384
138436.434980678
134430.67505596
135869.150002675
130502.465038892
135334.580041054
135725.124990724
130883.090002471
132057.625009607
140168.320018617
136519.610023689
131443.030025484
137652.940003528
131406.189958504
137355.329986239
129727.825021769
138208.655014597
134906.580049382
138825.749966317
131268.634989938
130421.699992063
157176.555008314
137494.210022181
139614.685006056
125993.945015587
132896.884995396
145594.160052347
137846.709994587
137316.635032676
135196.275006369
130633.830017817
144955.765026038
138441.275017515
141654.190014042
132746.834987013
127819.909984644
133502.230010182
128091.684984333
137974.585019259
142559.610016241
142800.204973557
131025.514997648
141265.105014418
143652.205026257
129510.815005296
147954.194996398
134848.765015008
141205.840031547
151043.849984471
136938.304981647
128105.504983115
142667.014992895
135043.255013658
148818.125003038
132082.91501992
138761.259981744
139368.364980128
117858.950055721
146385.400003401
134479.359992472
136997.274951537
130437.469955957
140508.149992703
136704.719964356
143001.039987552
150449.130008265
136610.004994708
138746.825038405
131014.745046666
130094.550024275
138564.899991371
136011.335025289
139443.459990812
133533.690019815
130687.350007867
130801.634984436
139192.484996681
135919.905040286
139570.904994195
144956.64997176
141331.870025886
128209.549994143
127855.660026663
125951.565004408
134094.345010331
144480.689977636
151655.825070542
139849.13498334
138206.195002157
146517.61001798
134732.315024861
132994.409995717
138737.585001451
134793.80498324
150655.600002957
145618.200016145
127590.174989109
142393.32002892
135399.929985859
125168.309990163
144441.030024921
146135.635041335
132971.455015743
142160.48504369
138646.200011748
138454.354982029
128301.73999095
136878.759995034
137843.795013829
139602.219966234
141505.780021014
138461.600003353
133591.349958697
139330.829969602
130741.55999556
133945.800019349
138648.880027632
140490.579982663
143993.105048312
137051.509984312
148274.555000039
134520.600018667
142206.70502813
132154.805037241
130819.609989998
139165.089996859
149983.260002918
126680.429983994
136593.234984325
146028.600021943
126689.534998571
131350.865080201
139526.750053175
136532.764971067
130896.409977181
139046.345013141
147510.314971216
119504.365000943
123551.065001936
132214.960006088
131072.304958506
142258.244993868
132398.949960632
148183.355028147
143706.359993766
136012.889958473
138132.344993359
143612.305037365
137398.190013132
136937.690015178
150799.419979154
140848.414990494
143196.894982472
136061.844970911
137913.855006675
138933.314963713
141423.955012952
143927.810010447
137473.575039982
142404.679984994
149767.399993868
127420.780009122
124746.699991886
135742.050005352
141991.549984338
139955.380012406
144736.329986765
145345.165046396
149045.979988717
139215.559988378
130159.42005221
150807.539980075
130907.694979362
125890.57998527
125005.175004883
134391.43000163
141403.425020716
126666.330026972
136667.295025319
138747.390006976
141806.040010615
146396.845010247
136391.635033711
133462.604973614
148426.615025326
138436.559998093
144769.220009958
139351.43495565
131967.10498459
130557.080055592
138880.575011557
133994.340013023
145153.319986862
140162.404977797
136793.665011939
138960.304984465
134236.345043645
139894.835021253
132962.689975979
133972.310012944
139686.879973749
132832.54498176
130971.619972498
135142.670026996
140941.129935825
147042.479982957
131701.004988916
138093.454990207
150175.140007036
133785.894983894
133805.029981475
138306.690007641
144646.304967012
133727.674997291
146263.565025095
138005.359979789
139437.825006098
139232.960010968
131147.659969933
138990.205028519
136419.604998034
144695.055003491
150359.335026939
148568.425026694
130540.070020983
134559.685025317
127920.819950647
129492.355023691
140404.235010837
134574.144979774
135195.870036143
136179.964973589
136853.324979661
141096.010006488
135545.13499991
137736.229978677
125799.075015439
139038.465006978
130725.695005193
139226.059973612
128335.659992128
145311.615019333
133531.109983663
135346.755007062
139856.760002028
150907.869994293
147784.499998885
129307.77501193
146961.465031137
139024.29498813
124558.204982091
133912.959972883
140940.755055659
145869.615008147
142222.65499105
130147.82998366
131618.215000932
140153.405005306
140341.72501614
130844.479979806
137886.744980381
125594.405002245
141777.139984952
136915.490011659
132594.215004721
139698.199991896
135416.374984353
131889.740002259
145560.005000075
132768.600028034
137392.479998929
131480.764980729
134382.825028416
129849.899987642
130771.565006315
143106.90004832
144843.410005577
125916.800007468
131621.740021906
134875.345012608
132975.26499017
135978.615009203
149574.390041735
137363.715019575
139712.020009025
140635.234999324
130600.320055037
135016.770048007
139425.390014705
127770.850034852
143042.564999492
141992.085028343
134006.475027543
137520.020004728
145052.349988321
130984.00997583
136918.900044166
138055.770035253
134598.779993815
134921.809996003
142206.594941884
132699.484989185
129081.140017543
141246.509995677
148672.830007772
133993.06498463
140923.67495406
134913.849990921
144407.890001519
144784.064953523
138550.449981266
130201.240003599
135597.054978958
131808.51502025
138925.975038108
136096.264989522
146228.354999887
149685.690028996
130107.040005237
137289.765028675
138938.595019957
144400.384962523
142287.150042048
133046.045025225
134334.104999397
137072.495049122
145622.649980005
148636.060017092
130162.150001083
139442.615003263
147499.010039074
143748.379983743
143277.800012006
135028.220028511
125341.299966381
129622.139986041
132662.145014741
142401.990050336
145131.129989775
137126.475012652
132953.729973428
144161.659993046
138990.735007295
133024.464994994
146078.790000215
135779.739985745
148484.340001235
136051.449978485
143900.004998536
140214.854995037
131900.164985244
140458.314977546
130919.399995938
131823.82998344
136685.159966722
130753.409990344
133216.615020519
136790.089981054
136847.655030787
137968.409998521
147159.670032456
134010.855014015
133475.660045989
139225.045032332
149464.255029189
135986.955014238
135837.294962658
135774.355036112
139953.085007696
138441.08502463
147735.295009511
132254.514999151
140945.774989137
131351.769999375
135728.390007887
131310.880002884
135951.360004428
132224.210025204
138579.484980305
147168.880050494
143997.289991178
148899.88503082
141229.77495083
133096.509973602
133467.519952522
147577.744979886
143010.804988621
141102.929998022
138820.760031988
141453.805022683
136786.639984639
135046.464993088
145194.335035178
130386.584981508
134721.249993874
153352.800014041
150667.71001151
138492.275040535
142136.264953755
139936.535010258
144953.655074767
132493.20501964
135304.775022361
136162.364994972
142599.770071072
139310.795035622
132522.205015159
136517.564974417
122468.299988335
133238.970041606
128013.119980601
140046.410009813
139132.879997699
123147.95000662
138785.010000325
130600.604979015
135321.559996876
139264.084986118
140578.735015535
138260.685017611
136842.094990966
145044.909965135
129106.72497199
141169.314984944
139609.995012919
131730.490007682
142554.615000812
145565.159979668
137613.18999652
148814.019965064
137601.459999797
142620.12002818
139328.20999901
133022.210018723
147975.399984037
137492.959948476
128809.434996673
123449.269996343
135612.280005091
133088.725040476
135111.224987796
129708.490015706
143328.45501958
138470.245001891
136758.450020169
148650.369950197
125671.964981523
134509.259977715
147825.469997784
132561.960009485
136189.525070803
131439.605001743
134128.775001223
136163.739962985
143790.124994578
136964.879965905
144471.384980577
129705.44504584
137643.959995976
138571.094964269
139835.124982021
142283.519998534
139040.585037806
143474.09498429
146082.879991989
136978.489977808
139492.579980141
138102.454982076
133878.970004501
137343.530008933
141269.394989405
137077.84500807
125751.475008944
144308.959965199
135912.920006964
136000.970001855
143995.354961675
132889.164993303
134717.155018148
133507.84502942
138574.385003379
137610.450012916
127246.210009185
132023.440004882
141022.280042519
133908.640000241
129519.58499576
133916.21999843
129386.875015214
151700.054978318
132109.330031594
132226.155035684
133488.034999707
127432.705037829
141122.979980416
140352.730021266
143353.295011311
141759.189983814
128001.284999616
134414.609984827
143773.850004259
138829.690007543
134663.864965662
133915.63998227
140704.660003804
133866.634960285
139115.395003273
136521.774980164
135417.450009083
138022.710013135
143652.179998211
140337.629990367
138887.929961031
152598.355037804
140419.000008774
140723.829978728
141736.145019257
131553.150015769
131551.030024549
144935.690004459
137620.454972205
133043.719985031
131719.105004469
136841.00499456
135979.68498344
139907.155000239
131074.84000776
141130.96499403
143774.420002759
136339.815007216
132047.33999088
136933.429971958
145140.765013082
141348.924964806
139759.025012297
122062.844988819
147963.755036311
138041.359997735
142360.100028596
137443.755010863
125231.480035361
150650.949975605
136420.324992081
137620.115035111
130555.250007283
138570.520001472
141801.310016267
134859.059984739
140457.100028814
134845.714989366
139823.394986089
134340.534997136
136486.934979002
131100.225017469
142621.564984878
141077.119997472
139478.27500762
142783.284939263
130803.094965973
142022.889999552
136240.125015969
138193.820030013
145531.330023062
127595.159986066
131516.219991978
125750.829985448
121662.775004452
153484.050037054
132381.059979584
128414.054992268
142177.724988579
140142.390022655
153873.41502188
121540.605000957
140019.465006916
136875.379998356
136926.604990735
141813.859967538
142466.764975804
140858.205028792
141155.620000342
136327.300007419
137636.859972993
136392.390043653
132759.029960721
131389.219994739
138461.995018003
128829.435018733
135902.870019206
138282.579965748
121621.265019323
125678.600015988
132523.994978941
132281.339997595
137959.309971819
126589.504971758
141187.655005935
137141.859980232
140824.030009809
149969.000014084
140779.250012575
137135.109983163
140961.745004803
141316.395035255
135474.575009098
129639.100001808
141131.999996678
141230.555035765
141158.744977975
133747.69999391
147204.579998213
138937.285013357
125141.539995561
138714.495018843
139429.294994156
140224.50499624
150636.605025899
141144.36002214
131804.500028174
146807.285002272
153532.554910728
138629.759994544
136506.745034527
128629.874985346
137869.050003107
133806.600036935
131392.75498741
125850.429998243
135680.884998786
143121.179973673
131941.205005629
150163.364928239
137594.430029543
138999.020025851
141493.70500593
136676.010011691
148691.150006647
129424.80997191
147715.295024529
128706.540031566
124999.759985103
139886.96000948
129046.890009736
142696.399968708
140061.044977896
151500.910029345
135279.945028432
139144.894966649
148198.754998669
133375.16998401
146378.615040912
145754.689965399
136368.625004562
124142.460011192
137029.195047763
135653.379963264
140224.789982128
128024.539981054
139909.204964992
135390.04998553
131648.350006431
141085.630042525
139728.614989639
145349.729993677
132914.299993216
136667.709963648
137910.329985361
141311.620018347
125655.775020709
141990.49500429
141211.105008581
142197.975030589
136630.640000666
133338.109960825
150215.354984083
131872.899977453
128659.01002148
129201.350016752
143910.125014839
133849.544991046
140092.959968093
143275.2349705
140942.475009855
136727.935012182
129469.48004057
135799.934968152
136384.680010647
127635.000019485
146624.020000949
135896.97002052
138383.829976306
134978.889974636
125591.594993812
132543.809998321
143378.450049945
142712.085030437
132403.48499917
132587.419958085
132945.939969824
141257.270034613
141095.345040438
132661.919995094
139611.710025365
132257.000029721
135438.159986747
145118.979999121
149624.74998262
140208.454965267
131279.944990245
135659.234985694
136719.635001099
137361.654985621
135434.794972379
143294.379975869
136034.285003543
141200.129971497
132235.170037664
146200.759985552
132538.035034221
135306.070054924
134880.459969117
134536.939968634
138019.120051064
138576.475007894
135480.004982036
137031.545015006
119336.380045889
136925.240008547
144236.385034823
134845.430003618
134622.224984842
142489.465011893
138641.225031021
143173.099978501
143452.750002865
135548.955022121
142560.449996478
135141.35003546
143672.554985477
134400.235047947
138572.075018062
146180.230011299
146845.819993259
128654.385009457
134030.885015195
150299.085007758
137814.655003515
145670.479964558
134725.969963071
130935.385018411
133511.724971998
147780.739990272
144540.790039786
140734.095002409
136823.07499944
126926.614942148
145736.65498747
140971.875006116
127313.965009732
143790.909980008
133180.354996559
139134.530009522
134892.964983811
150829.979981917
141612.18503208
134853.035012309
136125.394985793
134203.455005907
149904.135038732
142254.035018878
126809.524974116
131440.020019498
139393.820043988
135053.395001241
141651.310019493
132909.999996826
138468.730021499
136909.639980935
142790.85997821
135565.580010844
135903.49997665
138110.729981902
135826.705001519
136756.209986913
142738.899974564
131075.69999646
146764.124962034
131247.484999496
123484.35000511
129345.920000408
145994.415008902
135202.020019663
135321.465002371
128237.779997061
132467.439986935
141723.824986888
133513.610004003
139369.399998034
145630.980004276
141166.425011741
154570.325005986
149141.574997775
143139.809975935
148183.834999421
131788.629983608
141572.430035569
135636.749994156
126428.669980801
123722.31000152
129080.804963452
142897.400004117
143369.320006561
142993.970008433
130285.554977335
134341.209992395
143748.575029131
123991.630006959
141206.060000676
140188.12002612
134009.089991074
140989.30497542
132308.879983861
147034.025047045
133912.564996312
133928.91000445
145262.165021894
148323.145028232
123292.454994014
144576.669961197
139589.809988867
135933.360021225
139781.919999118
128626.204999399
128583.784961107
131692.534988217
135496.919991871
141147.079982533
130171.349994051
146438.759940235
131734.645027111
136373.589989982
124628.649961437
127226.040019033
136167.775034403
134709.60502027
141007.84501403
132712.594991748
134427.380027333
141356.485006876
144196.33003872
130691.80496235
140434.560030945
141997.679980164
140649.759996836
140721.814956473
134299.814992086
142854.47999656
133680.260014179
143991.724995645
139591.659994813
150188.295008795
136498.685039413
146219.099983123
143117.685001315
143505.339994502
135881.38001287
147679.725017926
128486.47500174
133145.204980668
134313.11000625
130990.884977
148876.114989301
131979.589993769
143535.570000392
126964.925026871
132330.199987774
139586.140028413
146679.51000257
136953.990000211
136802.845011229
142113.995031492
133349.460018325
140600.094960176
123519.590015642
144593.239992951
140999.435003251
136081.309972698
132856.710022474
136605.660010635
136651.910031516
139847.329990206
142269.260012893
140138.519990032
139351.034990579
129944.780024016
140612.430042025
137426.025033136
129272.659989969
146284.545000677
137517.030027903
137874.769982126
134570.300041176
145497.780012493
135810.439971256
135266.864999907
144126.360033799
129065.214978536
135027.084953056
136192.415027384
142318.339981405
138316.654982694
132645.250015372
139673.810006299
143678.480010927
130933.01497286
130350.164983865
136972.694998733
135808.34500988
139043.810006671
138674.44497353
132433.180036682
145779.834982208
126436.654994344
123570.374999783
132776.799980564
151391.020010912
136678.914976615
145417.425028816
142287.325002052
143813.620008163
143776.069998045
128430.669957976
136316.515005859
133454.71505921
149457.664981053
132633.940008551
137073.625012445
130277.785025848
144829.074988738
139239.545033097
141894.604976264
133717.425039714
139515.615017708
132069.994980728
147661.284986767
136613.070010563
146791.119997498
135372.890009789
130445.475010311
128573.895007721
133956.840022837
140981.149999855
140643.500012923
142760.455008993
130817.935003616
140155.095000754
150059.37502095
136938.650018733
148411.82999545
135326.649992832
128086.70998048
140603.960023758
135914.974987251
144885.489969368
126347.470012033
149865.820020274
134242.115016362
125552.820017692
139577.260012655
143406.799972243
135123.030032645
145371.760020902
142695.059999535
140930.055006045
141899.120014755
136959.97002907
142829.344967124
134951.970037668
140996.020000341
140064.105037693
131813.415030449
138562.75499418
148021.984995236
136559.154981135
151470.540024814
128216.145012829
149640.775020276
136707.454960038
130006.419990954
145154.339970983
140102.235009964
137525.264994637
130833.714984992
132346.909986712
136193.885044328
129749.485022236
135494.289994515
131697.004987032
138323.489948886
133434.529988417
147317.315003284
144272.244996637
130901.059974634
146511.135013378
143814.52496462
136496.979995446
138687.365011801
131476.900031438
136125.450014031
125865.33998313
141589.874912368
133483.855055394
126496.944978979
143367.109965046
144030.130002451
137284.624943597
150402.779972681
145771.020011983
137301.965035993
133360.915013926
158188.189994638
128612.479978089
131599.37497589
135534.370008561
133102.215009931
146602.824981288
139239.005012178
135850.424996523
141637.910007335
135540.219972899
135337.109991027
139212.194992286
148075.570027941
138550.234994605
131783.28504887
128244.414970885
135815.795023995
141089.029978746
135552.065008976
130796.809959462
132460.329980619
143108.805008627
125550.875006075
144360.234991834
139426.999994594
136053.954984157
122569.120003763
141526.664974864
133835.340020529
127761.594985672
133888.479992448
128059.195022055
131285.475007923
134565.544986691
149990.000007799
151748.950040445
141280.049992463
154133.085010197
137634.555027472
133185.970051486
142382.270002581
148160.804963153
132836.730021803
143385.949983951
137902.12999471
150200.320008525
136764.689972305
134760.040008317
138354.230024297
133303.844975278
138975.42998662
128393.32497905
139940.969970531
135232.075029599
133960.724995
135180.389993685
131961.885008745
141894.32503369
127548.564971822
149272.459968129
142180.349993045
133794.590008261
137064.370003212
139523.150005138
140748.044996115
134899.060020073
139695.914953221
130715.489992815
135134.354987
132883.804977671
138656.259973491
134831.634980179
131182.179988385
137811.519985011
132302.575006601
142866.515021831
128858.79501649
152566.59496924
133767.07997296
132140.285008647
139673.109981135
146794.315040482
135180.580015108
137363.759986682
133833.594969487
139139.425018557
146576.355027789
148066.094990968
143085.300038985
140336.690019967
131045.149985279
137024.484988555
124215.444999408
141414.529988907
148740.939973984
141037.850011543
132414.024970521
141097.450003317
130459.685004206
131226.954993374
128431.619975298
143278.794981859
136203.964997196
134032.729977111
142696.910018811
139340.884969352
134462.639993649
145608.715046851
138591.900045068
140077.049997612
134896.074994055
145874.905023146
136789.645049485
134528.080012864
137885.904980203
134718.63003341
153726.53996677
144421.065030555
135165.449978983
138014.745015562
141953.239994783
127157.925018778
129062.334977727
137243.150004805
142139.51501455
132123.709981187
146423.88499972
131171.154992551
136162.844984549
127976.410009537
144165.480001209
130673.454990567
139086.835022666
130269.345022177
131938.124980345
127626.760010023
136545.070010301
132508.014989483
144550.600000355
127856.644985392
134887.274999097
129272.285013366
135258.320019292
129048.585025318
134269.194990445
137177.395001257
146513.09998269
144768.034967592
131147.335011925
129487.244985671
126459.044995666
145473.435028758
141069.240024305
134415.449986356
136790.405014346
136686.604962279
136887.124994893
126831.33002741
131200.714980343
133623.300013958
138958.529949671
129772.194999289
150285.209946621
133049.29002838
132332.954998277
136476.720043942
134233.749981457
139536.535008262
143062.085003515
135599.524941323
143668.714967292
137972.530015939
133179.114990871
138962.71000159
131299.960006948
146207.060028256
128206.045021067
140511.750051222
135979.504979023
139135.944983431
130631.230024914
139374.980024098
139021.270006494
142185.094987154
146933.819987781
130884.455000466
140774.475032813
146966.275006925
131062.114987295
136178.984954296
148280.05000551
147792.224963118
141388.214975635
148251.944989827
138037.140012787
146871.364948611
130514.910024261
136848.574953115
140223.585009216
135833.210018682
127815.610018124
144758.875009039
147568.435046439
132382.430017269
145474.109975529
147158.759947171
143871.710014213
131454.324992972
127066.675041311
139888.244990792
145873.259957692
141573.059989276
139758.18997105
137603.915027415
143753.36999019
143726.029988201
140178.980013094
139887.385000883
145628.469985108
131166.924995532
138993.779996502
129598.57998238
146045.215032422
132169.994988452
128297.700045428
138289.994998488
133898.63997643
136751.539949938
141033.740020274
139409.824952258
134709.899985153
131775.339996411
134446.204979588
134515.324993798
139022.854994725
151402.434951752
135215.480040662
143473.624969705
139014.60003049
136643.359993
140942.364994372
132577.72000096
148954.675002378
141521.925006126
133920.654980656
129407.715031256
139512.270024985
152653.639976038
142719.449981331
136207.819994018
140074.890027911
139979.080022633
130725.965004048
134681.290046336
134788.504993011
133787.669957108
140519.54499242
132428.994955589
135011.965001627
123109.104995733
131825.259956638
133983.974986455
137017.090010814
139988.800008591
142777.284996466
136796.900009242
135516.96999379
133450.639977716
133987.985000564
130693.735004896
140259.970018686
135481.550001504
125828.954997768
136387.384981114
134025.350019807
131082.330013773
147116.009965148
145560.390008999
136140.16502482
134469.269995276
140802.004999235
134901.754996801
145788.054951798
138729.280031185
138728.294978355
139993.884970253
140661.379984525
138028.180018922
139265.665007362
134990.294969888
140898.274970503
135435.675002081
134919.290029871
148526.249995015
132093.500027453
135451.584999183
134599.729997729
142677.074973166
143039.730002907
121809.300004354
130668.199998499
127088.44002941
145393.685029478
131128.119989345
130685.789997609
127128.225003432
137494.309989774
129171.550011681
137960.704968775
138671.154997545
148856.555001548
138742.324963998
146388.370014447
148048.959990586
126413.819979132
140411.810041448
140141.539975176
136222.005013602
137421.599988286
142635.345006887
135995.919984256
138848.994980576
152535.680005588
132499.994977583
138231.079960815
140006.590025124
147047.720012737
142768.629948664
138917.635016967
132616.804991168
144395.425010217
129732.865010534
132787.760019466
136667.925002747
136893.440011419
136277.064999109
153814.119959066
148606.169969329
134731.460026985
132464.920021266
136611.449990576
146006.394969478
145242.374993257
122383.91498944
126473.864991466
128644.854987388
133372.695010776
127539.68004063
147019.164961382
125738.824965942
137905.255009099
134246.44499078
129661.594985965
139113.384962434
144526.329988951
130782.420000906
137816.329981068
142182.839988805
138914.185011003
129432.740022484
128541.215008209
136837.475002987
138903.080017076
147996.579965066
142552.200003022
141172.960004847
133976.16501747
128534.409996606
148119.670004757
133879.025027047
135376.009984315
135476.94001024
148493.444968978
138042.924999194
130709.310023903
133016.969963155
128928.000023166
157814.014982968
151119.25999591
127329.665023542
129159.305004245
135219.405007706
135392.494972899
125103.575009919
150469.635013723
140557.184974667
130914.97498142
137632.074977031
148755.230011338
133614.03995337
143981.805026118
132642.960011423
133112.189956667
136553.954979835
136955.554932473
145619.555026772
140582.845014183
127863.534974349
131403.334968961
141127.369977983
140681.485051038
135623.77000368
131502.305009111
150781.765031894
140879.505048051
131071.505005539
138903.304992477
126411.375021744
125169.744994848
151067.249953615
135080.285005665
130441.350005042
134292.884977183
149469.579969169
142564.449994586
129954.055005865
127750.53497969
137324.475011401
136163.254974518
137196.790005011
134188.779961743
144117.135007727
139077.429970883
136288.679994932
137239.694958771
142488.234977201
130937.330000601
136547.104977538
128875.984988816
134991.810009818
136941.189984485
135646.534973404
128363.255014371
128044.090008399
145290.489952308
141332.414999351
153754.645007339
140579.599989666
130012.695044866
130805.100014215
133276.359980493
134897.655005515
132457.545001738
133916.230028687
130810.910024959
131238.434999758
137242.735068826
132097.325021269
129102.179992338
137679.355061814
138704.575010805
131647.005004031
136722.679974584
141533.104937497
129934.310012635
125156.074939515
145720.374987439
144338.240022933
141997.480027278
138200.099963212
137374.645018281
137330.844963963
131722.550023729
136336.854991474
135090.375025775
140497.859987445
131183.049971494
142269.605010901
135148.699999138
138347.72001454
130921.370051606
147791.009995298
137739.934993741
137957.564990107
127526.015024569
149024.725032688
139342.615003291
135720.779958167
145606.355014698
131632.889996266
142558.395036167
137685.219977388
132258.839992815
130486.314991541
147613.195006925
143937.954989123
145499.960007878
148075.904995786
131236.965016673
143980.47000176
125842.335019635
144786.785011893
141379.465004207
136360.865004045
131628.83502219
142752.019991078
156310.009964345
124922.840002191
136907.875014756
134627.619969995
124138.384982669
147115.999982386
132162.995017005
147648.235033241
146504.439994538
132005.854988759
142139.875032181
136712.824986582
148457.365018367
147717.869999531
147041.07499919
151767.245046668
139692.549990508
126598.520000278
127007.889975624
130567.649962656
127382.43498378
141472.385005847
139905.425015211
136541.519999828
134562.704998542
134902.049960111
136889.380004199
144298.304983053
144111.055012684
144039.015024731
139112.595044092
131317.164989741
147937.334983934
129735.345064739
139338.064985884
148657.819968465
142610.310020823
138427.074988673
134741.669991628
135048.775015939
134851.904972063
135908.549955981
131539.479987103
143157.185057975
136109.289978222
147124.089966018
140281.660076022
140497.319951339
135589.77000604
132074.500002422
129357.420024747
130410.230024376
129806.100022914
135238.515000064
137772.189994696
132005.875005919
136525.555022162
141755.440004909
133217.114976921
138558.560008773
138220.065016407
150712.555008119
141736.035000531
133092.644996748
140663.680007519
141449.980018004
140273.529981236
135611.669997391
135367.064983235
141224.395012087
131118.71997284
135153.529973538
124959.000026508
132199.655037481
129571.560043034
136261.704994773
133473.605012707
130647.979951128
140111.335000519
143862.349976631
123834.970010691
135223.860009536
135548.105004965
138613.310000039
139513.974989626
137567.720022721
140115.039986425
138749.165017576
140586.434973986
133682.485048548
134677.445015071
138435.750034144
130473.100024783
134421.274982586
137492.635010732
135230.049982526
150721.475027022
139440.01501916
139075.565002677
146783.620004342
135047.390033848
137156.899995173
137063.615041543
133765.339995363
150915.495005098
138058.719986256
137621.350000692
134863.009968314
140758.054980348
138449.304977604
133453.470000079
132616.969979136
131824.735018644
142073.56999046
143371.174977625
146364.260007113
139441.900015741
126582.614996718
134426.125006406
132100.390000469
147201.765001381
125871.095025746
128792.370021813
139824.070002265
139132.064964993
144149.440003033
121268.350008274
128398.770002998
141465.204999474
137056.224967105
133862.355044722
135529.570015781
141572.214999774
149781.90000532
137911.509943313
134877.194987879
133749.355016622
129794.99502849
136080.630045565
134506.539999195
132775.999984056
137554.77000305
135597.810026605
140032.89999533
142051.109967498
130473.724993819
147943.725021405
134839.704981643
125434.780031205
139157.184987637
140701.534959175
155296.08002507
143753.539960453
142030.110027422
144770.374975033
138368.680044093
134861.944995521
139635.585008036
137242.844980269
134603.110046493
133144.619978681
132038.464991685
139469.514981173
134383.499992665
131976.28502781
125067.314980606
136153.915020408
138935.01996746
144409.42502051
132427.734985215
123541.034982106
144010.199983913
138303.964957364
142321.27502071
127265.214966327
145726.969986091
135635.654998544
136586.299998667
145426.644972035
134307.109997022
129915.759995529
139069.105019131
139666.079992065
143353.960046365
144659.454984755
142099.045043045
152737.899954216
135094.625026909
142813.224978971
140870.940035836
134484.284979358
143198.590037488
129951.429976316
139738.999987765
140738.95501963
123555.989978853
125973.44500426
147494.03499306
140468.850004722
138628.740023364
146911.494984737
141118.879987772
134400.659993068
145685.539973135
143193.124976742
139872.175040199
145014.605022608
137936.070014376
144968.929998619
141848.410020922
141674.410009318
139521.020006395
136854.955000606
133139.590013424
134628.06003434
144268.559971913
140789.01498315
145532.089970018
134814.654969755
135375.200033023
145303.590002288
127893.930015431
127175.60000113
135979.350024833
133346.060015818
138933.974968264
139904.525011034
136481.504999102
127362.475001687
136976.765038986
136990.02997308
127116.66998838
138818.079977408
138480.215022278
136251.95001463
136005.830016571
145281.200016961
137448.745003523
127767.314977283
140891.840011307
136100.064926761
141768.130021524
134428.139969169
144007.609977933
142360.960018588
136311.735017806
136779.885021317
137583.655004744
125494.139992075
149939.020021845
144794.849961332
127027.76500463
139200.359985764
139807.539998696
142758.890017173
142465.370031186
136723.129989088
153276.724982587
138936.805017443
136370.985011083
150445.564984267
121238.475014682
134845.865001958
137183.144952281
142298.555005524
143508.004964698
128518.465004973
139932.105008358
139699.815001291
129145.510018312
140903.850021079
138363.074970522
146535.449989647
129542.965000273
143886.559983819
132684.564973804
137349.869964305
136645.689994306
142755.879986081
137864.140000549
136412.415007343
133483.030007138
139730.494991611
141766.929996814
140711.570018138
135875.794963792
139624.584967144
133257.964998326
134083.729987342
131026.879991778
139826.520016946
136385.73499434
140874.124966105
141002.2849745
140219.299988568
140528.40999081
136793.754999637
135558.34998757
139284.024987775
131945.185034061
141202.284969107
142769.155013032
142060.22495883
143528.72494202
126971.210012906
138000.24501277
136794.075021734
132235.139987927
131502.789975547
137551.505010236
144076.329995529
143507.579985957
126620.450016627
131631.7700057
140017.839952868
133794.630048367
143794.88498454
131734.96497696
142210.699969525
137747.119987671
136633.464986896
136998.755007908
140862.684962714
139630.10002643
144464.054988211
132741.000005073
123033.335019429
128290.755023535
141317.535019435
139844.264985768
137313.919976682
128875.484997283
137052.645000561
141770.104987513
135302.58497024
141449.525035118
141239.18997512
142676.5249944
139197.400017215
149058.585062279
142583.340024925
132166.344985782
128495.439991732
139709.175062991
137280.970016776
144138.340012559
137654.940024877
138261.500009515
146233.374989224
139975.709995211
130948.27001501
146917.665022828
125272.695027645
137228.850028868
142618.284990593
132117.405000994
138821.754984008
130281.350006391
134448.72499563
142623.655013059
136768.629990197
127895.680051862
138871.884988616
135365.809974675
127857.855021666
126779.389992398
134507.940002092
137341.330010763
129515.794977272
137243.569979166
132540.324973098
136571.220011244
158820.964969527
124071.094995751
129451.944980125
137150.345011818
142825.624968197
135128.340008498
136441.094964217
139415.504974585
142351.474988023
138713.929983784
137488.434987517
136101.360037855
128333.569970145
134751.900014617
154031.62502676
141286.749992686
138481.044975225
148840.335007019
139975.945028019
153488.764993536
134060.394959328
142038.1199896
124957.075004165
127662.464975793
126637.724987775
144055.359999783
140677.48000002
141415.050006356
138740.394962909
137743.039983626
139348.259986543
153220.690002439
137966.149999646
142167.10998673
143485.82000091
128448.524950001
148023.854982785
132521.059988481
132050.679994314
137685.720019327
140118.999995712
139842.180032496
132354.074985074
143316.949989283
140221.070025588
128842.675029456
131727.019987544
139892.794987747
144035.570013581
124160.849991543
127754.37497643
151983.090026871
139639.345001603
141208.96996928
141724.40499621
134889.150027297
132665.160014834
132277.339999334
139367.555010397
138340.215008256
133007.610008968
142598.590016954
135249.964961964
136991.829988501
126588.374966291
132725.439986565
140012.554999601
135093.880045372
126926.900002831
135562.160006789
152604.92002084
140135.840006467
145272.479969232
146632.66497526
131986.025015572
146299.985053199
133228.230017566
136802.995021847
137545.155026763
139881.549998193
136803.120018826
136959.699958935
141503.344993337
124746.739995998
134004.374994433
136678.179962358
124441.535021568
132615.080034942
141969.949998287
136715.210016907
137603.935015221
116329.474997975
134754.655001843
129174.354974688
134143.705012967
136082.694968265
141989.015001512
135652.669997229
131223.944978742
139210.030013724
139578.830006066
131169.639988045
132082.880001374
140549.639996466
135858.339977283
141766.904988715
138689.405016227
152382.824987606
129466.594992912
130812.81501562
143526.500008734
128222.600015672
123355.949983775
137924.954987876
133069.754993128
137243.310030987
136711.089989462
133408.725017045
142157.960010323
148056.109983748
138932.019965257
125996.309996646
138528.830001918
131194.334991344
135044.73997701
136018.194997284
132533.444983151
136924.365015592
143489.265038445
133873.770016034
140573.824998163
131530.534995166
138172.569972972
137879.43000958
143321.519997345
123650.125012887
143385.17002182
144492.689973033
142524.510008206
136357.849994811
130384.030005656
139656.489987382
142461.245017582
140093.339965759
134340.304982763
144097.09499077
140734.475004913
136903.659990102
141632.594993099
138185.574968596
125254.945004298
129282.579993943
125234.7550106
134926.804984679
122639.794987993
136246.605003189
139191.07500687
133344.124941806
138946.989999106
145996.709992985
139131.634958888
145038.935016672
133689.890023725
145306.474994437
147980.695041805
137905.014982801
143284.695019288
132723.260006718
138538.700014219
132775.705006472
135467.165013547
144115.450006109
138303.734988905
142066.554972896
146322.755006348
140616.764991159
144387.494994473
137695.810026359
131739.854976106
140150.114972514
138668.439973777
138720.055010182
122740.294997582
139896.045013702
133517.224975789
148173.999986628
139091.38499561
138584.330009435
135592.784983594
133585.724951728
143730.840009508
146786.739992188
145504.754993178
132353.585002085
123306.950013168
132874.024974482
139580.354973711
146102.169962691
133690.055023082
136060.120021628
143341.48000489
142678.334974864
133092.159994065
139491.314994707
137555.22493864
142857.449967146
134817.344996992
147608.614991485
133189.819998922
128709.17999273
126955.134988433
140632.340003024
131722.664974824
136168.585017228
133946.744995991
139037.934988484
134633.750045993
130972.000031364
127105.434965689
137461.850042843
145064.735016382
132758.02006369
129031.229975049
137461.414954015
138848.470025211
140340.459973228
140805.270007018
140655.465011548
139405.774956284
135471.900009168
132253.665002945
131584.76498667
125166.080036617
144602.104991939
134621.2200088
143158.395013511
138215.835009938
138892.68502729
142307.825014446
133526.545016925
134937.78498503
132602.61501553
150190.100002045
137300.059965846
139823.069998239
135662.790013586
141941.965007973
136597.299986836
134709.159972144
131765.849979425
131047.545013425
128498.9700112
137391.224991606
132941.279986204
149095.135027645
146847.449996844
136555.304980034
136062.240030791
144226.599995722
132220.60501113
147459.084991436
135079.699999792
146795.275024755
132696.754942128
131845.149960525
135711.759977041
141334.064934059
145681.584981707
132240.989982495
141203.035017368
142077.535003813
138919.195021941
139477.3299984
142253.924981892
134026.175007431
149647.265029369
138989.859975613
128878.374974614
137653.034966883
132388.859993394
148544.125036602
132517.660009085
138285.389997815
146300.220002777
131659.549968676
137846.435003662
134503.939998962
131979.670032746
139802.879975743
130943.285026688
139137.259988479
130492.740000078
137436.480001643
139797.944998896
131809.900031632
133463.554982665
141526.465000916
135557.689994163
136287.739986026
142510.939985724
140777.210009752
137791.450050216
134751.09498365
130669.25998843
128053.259966014
150175.779977459
136682.459993674
129288.11997828
127050.769998296
141573.319996136
138867.270030493
140335.96500116
132557.724988552
142285.685018432
132962.405004568
133522.0900129
135655.569991104
127504.200006036
133352.490002976
144424.154998651
129174.985010404
143542.074991974
134337.579979983
135033.505044915
146750.025005578
128120.78002708
135418.615009188
149282.714980372
129861.209979385
145433.539987845
134530.889961064
128407.10005281
140666.535011274
143714.839995703
130253.845007647
134219.399992146
132531.925001454
125490.730015275
144296.565006886
126616.409965117
132264.32003425
122297.105011801
137544.954986896
144820.050012503
135327.52498075
147886.510013727
148494.95995875
146307.665031133
147241.139985615
132042.350000943
143365.994983121
144508.649993036
136836.820043299
129480.465011963
137062.394983547
138473.825000803
128063.020012627
133033.875021887
131533.46001911
140035.174990776
131540.350008525
135455.5799586
138514.760023468
130975.794961145
144506.619962954
139764.870018975
132292.745009073
143386.584987442
132356.165006437
141306.679987581
136398.459961403
126108.25000074
136583.529951768
145854.855039055
132031.405034421
140052.650016726
137020.169989642
133549.989999888
133000.784996205
138976.475017898
134737.120016475
136983.745003608
130092.430009688
143142.594980009
132386.06499929
134406.37499672
130254.679984365
133321.374977094
137327.395032233
130008.849973948
148066.940008504
137553.335000089
137113.679980163
139158.384983297
135721.824991159
142952.070004006
137647.855001643
128577.865005594
145767.109997818
139663.670005048
149516.34000467
144778.794969093
133347.514978362
136471.164991939
130853.194999043
143500.235022347
143166.40999027
129057.01000397
136382.315042178
130395.77001735
149648.950041548
138322.204998905
148890.315002834
134227.149980592
130599.325023819
147473.744977344
140643.745011267
134839.069982767
132963.699991773
132294.959952518
134869.415015587
138416.209997712
129371.040025503
138760.315016221
137277.82502585
146600.830018766
137306.449971098
130051.794991474
132871.569965069
148053.57005731
141210.504971635
142252.365023739
137793.680008966
147793.674981383
139989.345057903
138823.999964813
144933.625017105
139480.749981096
126358.980012377
138270.644995255
126769.659991611
129221.074985738
139514.970037614
125815.630003499
128720.120010029
140639.049986854
134287.38000739
128630.844950987
132980.139998031
135450.474986579
140275.425004519
144463.259993828
132579.450020427
129588.064967018
129734.599995416
136183.394989999
125749.684986745
138154.769962279
141808.854997471
136308.814970586
137368.14500407
130643.435040626
138878.084995397
127746.505010878
142189.364987215
132114.329979212
132970.179957531
142892.514992404
141344.884995388
151963.76997378
130060.359985835
139249.940003164
146184.535005119
132278.785015758
132438.704987479
136549.334998579
131099.469988959
142467.079996032
133920.764991898
134835.565036406
139621.299995256
135183.469987163
147932.075016588
136174.34000753
141161.870027598
144170.469977289
142015.550005742
139106.800003489
142306.78002028
134334.510012572
142265.830010437
133059.254990712
130111.714986621
131207.054969885
136636.440013002
140358.470013117
133980.040021738
127212.974984524
131248.080014839
130024.735012043
136844.794990089
135684.210034455
134243.240005754
137710.230009751
140248.409963746
138630.985025004
140652.925009931
136835.920056998
140057.464988308
133472.459958691
135524.744987186
131877.554994436
136130.71499039
130514.414988036
135421.32499358
133618.029976965
135516.18496814
145792.134960775
128879.110009003
138767.78502414
159926.640009578
134146.709979216
147554.804983592
152260.719986041
132671.30002583
134898.11998945
131698.979947071
139063.219995258
133393.970028654
140878.449994656
130055.9049882
154483.130016913
140265.590018085
125808.375013841
138902.92999768
139301.920022781
140909.144976038
131516.349991736
140083.760014988
136217.720026914
139752.989961702
150667.989992865
132112.199987328
137888.884969559
145741.624983461
132130.339980521
140068.630028813
140742.154942966
126689.695003914
134649.540005563
148744.590037791
133146.664966697
136165.224972818
144221.505023088
129162.040039289
140004.019991529
143931.710032872
134455.31999213
133331.689984466
144298.289978518
142208.584977938
131942.72001329
135115.179954083
140700.364977815
137721.989972083
121808.425006917
134877.85500652
146545.405053045
129758.089989961
131742.560003954
133427.014970279
141511.520035739
143598.554982029
146509.164978076
134813.919971511
135185.954991212
131984.430005182
130373.450007738
135911.400010554
132323.169999
130004.410006043
142490.890019308
133380.094981377
135497.339984451
142103.629981908
135148.63997898
132731.574992363
143522.085008441
133983.354954192
138902.884967741
134400.709988873
138077.680015119
153542.739985855
132962.094990237
135422.145000344
136035.414989714
142136.310009865
139084.050031221
130912.670005618
136595.235018226
144685.979995181
128304.175004616
138470.399997441
121690.760000549
144695.105020556
135538.349967201
130851.304989831
147804.329990496
132684.604968306
143303.820026891
141112.834980653
141036.089997688
135972.580016991
132947.229996662
139070.1800264
126656.669992675
142590.165033349
132486.060005083
133379.950005672
142157.705003579
140986.824983078
136514.60497765
138637.725005629
134859.085039796
146126.38999444
139423.964969487
134965.615013661
139755.819993732
140102.505022402
146806.394999053
134855.60501871
143483.699938262
137194.610018683
140780.695010735
133368.365004012
155124.260022731
136609.74001962
136488.625002787
135128.954991596
138067.239982217
144255.949990586
133071.03003
142349.895028174
144915.499989711
135985.860011181
129804.545015633
147612.099975278
144185.174996923
138115.959989817
134949.069967732
143988.5500226
148038.119997224
142748.864966434
135480.480034935
135592.165011772
152532.654991606
133824.304977783
142563.629974835
127287.445024146
130221.389988529
130105.114948573
144047.625012436
145175.414979029
140014.529999925
149226.124925687
141846.025035973
143658.060015868
139268.350014242
136866.479988336
138078.44003086
136189.774961
131108.489974292
143031.449986704
128614.415020958
138974.115022383
132479.285005006
139650.445006754
126942.774960335
134734.144993827
141626.480041402
130920.905023806
132601.869977118
133638.689998513
132519.994956595
140200.470021511
134138.569989543
135970.909988595
128248.935016393
132376.764983784
142481.515016619
139581.955014263
142075.12502513
139499.80999152
139698.549978912
144950.834974153
137067.075016615
140581.344980396
145058.569985422
131290.360006868
136182.614964207
137305.665020598
140890.670007618
135065.98000203
142630.325009928
135374.415001821
134134.034998145
134288.440031709
134439.550036396
132368.245043526
137345.214994742
141511.67999217
153997.774989944
142191.694977154
151524.400035337
137361.275045757
133781.075025011
133370.970002281
119519.164987192
132921.089985275
141408.510002574
136605.589990413
135066.82999428
137297.420014891
132817.110014733
144661.674947319
132179.805001495
145175.634965782
130899.619954715
137010.440006024
145607.504990569
127537.874994056
130169.29997738
149206.639974925
142152.775005716
142511.175049786
142886.195014969
141198.004966507
147924.830016005
142398.630010043
136680.674995143
142454.069983748
142452.535011337
144264.395011936
119661.675012118
142382.755011557
147022.040011252
139394.910033952
130434.13500491
125884.299984726
127563.845024361
137678.800069431
127785.06500886
133122.385002672
127240.449988433
123254.445003199
139571.140010268
135342.820010418
133592.024968386
131975.025023401
131819.645012781
136636.159968868
140886.634972639
141130.990013332
132324.779987152
144496.974994591
136377.614986319
136769.045014527
129223.670038583
138718.57496841
142775.159985934
129771.584977322
149200.499985792
142344.195006791
134782.950028655
127921.620015139
139574.870005645
135750.740045698
136339.669986392
138024.270061835
148354.294994309
129992.519994695
127568.020014033
129046.53001354
137157.544988385
131201.605030028
142662.795023884
129551.260004491
133822.985006842
142335.575004411
141529.944983935
147193.10996655
142790.055008473
144415.034983246
144108.769984311
127290.389992561
139636.890016107
130436.005026497
128433.364963964
135060.619971833
143602.459995354
131811.700020866
149194.814986073
140975.699959848
136200.634977926
143548.754961078
141591.840012429
137907.444990104
140620.03504028
123014.12499474
126356.894968547
138737.745030113
142252.479969566
140010.439985104
140909.429994966
148813.65499787
138242.555012852
140197.204998589
131117.479997175
139685.579929719
147421.210006352
135691.015000133
139789.994991706
133659.165009076
136887.344997466
142660.790021917
139365.649989533
136555.449993887
135331.995028522
132625.884960492
132363.175001897
140311.135013066
129548.045028846
134419.074990166
131999.67499748
132239.899992885
137675.525022622
135159.744975085
126760.399988135
135228.474962349
152404.499994617
129848.759980507
134842.894975616
152782.334982361
129908.14502393
130797.800008026
135716.290001862
141481.675052221
137522.815004057
143569.3100486
138960.379994117
144611.429955978
123484.329983125
127499.020044209
131079.955015172
136806.289971533
128305.055008907
137121.26500732
138937.374994792
134319.754988828
135248.824991322
139432.239959645
132668.17505807
141078.379998226
137153.615031423
147678.8750144
137194.499996406
145776.230006957
140112.874984332
137511.779966802
127113.479989167
139514.004974383
136308.22497402
142434.950035322
142695.279971962
143013.064956294
150526.244997271
145137.600035847
151020.249992283
144950.709998954
123446.194980046
141448.419979223
138989.869999641
133069.04500106
126240.345039094
150763.024973066
134105.990000491
134037.580021217
129010.969998486
135920.439998167
135766.630035206
135033.165029911
140491.080009809
138084.914982275
136221.849978324
134233.745004392
133899.705003879
133059.31498682
149062.110001645
141255.294999037
134650.650069806
130470.980010149
145220.204982212
138762.2399942
133846.62500049
144883.829998373
135604.775006621
132767.204989457
142007.670031106
142677.434983935
138608.024990069
132583.454952169
135997.899955282
145075.289993615
126988.219965585
142264.659994029
138661.334991669
132211.345006082
142201.535026379
149717.279987113
134861.010016282
140137.850000607
136729.965003144
139466.479962607
138546.48503878
135123.985022474
133220.564989152
128259.640014716
135024.325046783
138075.22003286
134967.3699929
129150.634990919
136269.255014654
137204.775028727
147027.404976434
133154.684970801
136496.300003876
117784.390028048
145199.530007237
145388.305025236
135325.640019778
142614.284995653
135486.315039533
134742.830001606
131353.855037022
140988.275005017
131371.154990521
133601.355008019
133733.365008347
140801.459970977
151088.430031271
137258.815016363
134775.694987851
127704.740017103
133756.7299951
138976.794976685
144562.589997248
133919.685025435
131423.275003509
139953.604966676
134426.820006471
135311.345055235
147150.94499968
137285.345031733
138363.365000083
135189.064982645
141452.994966092
134840.445012242
144830.31499488
141062.834987765
142011.889976879
141140.104991403
128796.149997825
143048.489973878
143528.664976301
130849.685007419
138231.914979067
147767.069981337
146470.995013655
146481.189971668
143231.820013644
142062.345021344
135047.415027945
139369.264999911
132261.264999903
144443.970006623
127881.62500882
137190.870004117
127544.884965417
136200.225003182
131515.724999844
140814.525017443
126894.669968752
138356.484986886
132999.084990002
136829.010023576
138938.174989982
129919.434999121
134288.890006155
137870.570016741
127116.905008766
138394.954997297
133458.150031545
138876.87002323
139983.799992799
133562.034992213
137450.709994514
137858.695024511
137812.665034312
142572.245012877
141312.459986635
131115.685020532
138130.470005461
137410.029967285
124289.979993704
135529.19498484
133610.539991034
138858.144992438
139741.264990637
146010.154987445
149670.269991347
133109.140000758
125937.675002729
139269.754994704
130789.504979897
147048.944996063
134784.010016203
145771.640037015
138937.739942212
130665.03497135
144249.870012536
126233.630024961
121480.664967037
141673.000017953
119319.575000015
138348.715010083
137330.24997685
133363.414985728
148200.665008602
131330.344998206
136972.054986621
149229.270026081
131458.9700012
126802.960010497
134225.454994329
144244.374970785
148248.899992964
131056.00998186
137932.725017434
143063.415015375
142493.124972756
130287.71997396
136786.155040733
145622.354995539
133332.265043709
143999.530020116
130747.624998368
133592.544988423
134018.830052941
137101.725004274
139206.914999806
142217.824976251
137329.705001234
148389.985015665
155186.779988002
124266.740018877
137524.104998901
145312.025019881
134708.969978799
137767.485034359
140431.445010401
139997.730022054
142117.095024299
135846.809973935
138049.020000007
141691.720005479
136049.709988319
144899.930004881
143995.550001098
136673.795022698
141983.610011395
141298.839998824
134050.31501407
133173.835001808
135873.89000247
133473.280055066
124223.119997269
133414.894977426
133806.229992681
139118.119984369
139464.724992876
150911.844977191
139200.940033991
144263.465018938
147986.740013575
138730.664992115
122333.249962752
138663.685012891
147217.510021135
142112.139998903
146711.735003029
141439.4600018
145300.1699594
133474.730045648
141799.084956547
144073.449981859
137300.870005736
137587.130004989
143837.195017183
138537.559993995
152480.674974524
140021.855000162
141700.484982548
140734.934993697
140909.160026035
141231.805043781
127515.284981527
134027.879968991
136678.420005434
135035.820012401
146346.25501848
146817.040011873
138635.035030674
125541.489998679
133132.385012
132167.35496769
134690.099989981
127020.055031821
147443.999957741
129592.340016106
134446.885000503
132671.635003792
143314.419976866
145146.249994017
133773.739968606
137696.599994784
140536.404994712
132144.655020394
138170.029973364
147264.364972044
131833.400003473
134148.430027297
140983.790017178
137590.189988315
133439.165003474
132900.270003916
132132.130013517
141513.635023884
142136.175016483
151665.150004562
132252.604960313
134844.800021623
135824.274995745
139718.329951264
134308.344973657
142907.794983425
145114.43502249
130629.604981768
126771.369985266
149784.264991039
133125.274982387
141457.149983933
126456.309976734
143956.734994044
132164.990006897
125899.705006253
147058.110038099
131597.05497202
143620.545020446
141359.584996477
136297.259997505
135811.080003095
131237.295002604
137176.154984333
135834.389982768
138294.570009286
135029.079968253
142107.210035182
144154.884972197
146532.740037425
139470.040001974
130888.349983432
138955.115002517
129218.925025069
127892.500031009
142455.430034438
137370.869986792
147275.164949234
146530.449980594
138591.530037316
138114.949972556
129761.955028878
152590.280003081
139555.455005713
140058.799992761
140204.2300053
132287.79500746
146504.090043669
128397.01995434
145408.799992634
132178.115016354
138448.199999834
150665.645029113
137083.514991509
133686.525013038
127946.210011778
133169.264956427
139579.885013756
128547.424990652
137407.055010016
141649.945013085
137806.48002053
138812.59997285
127483.294986407
139458.510016212
136374.230002152
154280.400031499
145869.21000186
140313.365053367
130782.705019265
140762.009980877
128249.38998719
148311.17997318
145612.269986856
143405.81498902
135573.649998066
132902.825014065
145641.485041173
124726.594989386
139972.759964805
133933.509980931
134285.880027296
137186.900018415
130522.58001225
130373.449978593
143113.795000489
120558.13997192
138864.329966599
142533.274982275
136819.324996246
132276.954992948
146269.559990483
136746.544982388
139658.395001069
138507.159992141
137420.115011401
133077.849996341
137352.0699773
132637.304975801
136739.534992178
130944.745008767
131848.039999602
141621.655024857
131174.969997276
133876.130027626
127289.62998648
125481.790020738
147086.530036277
129127.070020434
139686.015015181
139961.264951166
138314.915004491
127984.375011912
144730.949982385
126499.539973236
140025.440024332
136921.409977337
144895.704999089
133846.410014005
142389.964978237
142854.079977692
141803.615004636
147041.130025932
142471.2399941
135099.979974236
133392.584994188
157858.699975273
133698.49499334
130863.934993958
128020.669991179
145481.629970703
143555.88999891
143532.805010623
138607.299994465
136508.469993511
146283.364972309
130285.279997083
148708.905008899
141952.02997625
138298.764996754
148161.074995455
132646.77998889
133458.040003675
139441.750010173
135731.724994879
137672.739970266
135823.849990744
137592.175005021
140872.730004377
136230.189978328
139861.889998073
142035.544972611
126708.994965023
135829.794990567
134426.224997416
135998.04998728
138412.675012481
141262.850007999
140539.690024187
148057.200028118
132121.529978619
134755.98500881
135419.205046811
147817.684973751
141793.864968612
142297.470002695
130888.734965672
148867.755003767
135919.87500101
139104.719985357
132136.389997791
139467.919983131
131056.935017545
138309.994997288
122456.875032321
133645.070013062
139668.995007016
137838.99503983
152327.964980036
134035.654964492
130695.589988146
133083.590006846
132949.499981012
137619.989990106
140454.979988708
136441.504988168
148195.71001683
156593.710012184
125678.274986252
135560.655012534
137867.165038982
154949.805017388
125460.12500672
141364.494989413
135048.934985667
140429.829992353
140747.724998149
146049.21500126
126148.044977234
130389.469999884
144329.140032661
143816.595046032
133181.920004003
136657.274999499
124222.439992848
134831.460005442
141573.184991577
141185.034999068
145011.940032544
142857.63001555
132343.244987046
141753.365011892
135480.609994391
127606.3650056
142425.449996248
129409.080000259
138862.569996101
142836.429970554
137637.729999569
136767.895002667
141235.804941007
124992.029990791
125443.359978043
137679.704985071
125480.405021518
136609.935015007
145031.574984939
131915.694992506
139259.589990887
127368.960006977
149511.8800128
142533.629996161
148661.000017319
126641.324994146
140699.790007543
127195.269982757
145381.269970237
143802.084987777
137044.720024319
138269.71497434
129571.385021909
139129.870004916
133275.790012946
132342.855015535
141176.224990124
138665.945020135
126221.60498084
140846.715002643
139238.834990393
132928.705006143
143403.609944442
146121.259992689
151172.05495093
137316.670035252
139537.894948644
133004.349971752
128238.840001567
138363.470007609
121512.604969467
138680.315013059
137301.94500108
131285.019979825
127616.459997537
143676.315003741
147037.329983311
129014.555014347
139348.569968355
133154.540003034
140663.870038952
136270.924983006
138506.114979116
145821.134984661
134028.89997448
129869.604971131
130172.840014222
135621.644996234
134496.255013055
138199.299988778
127624.450002339
143314.445002952
142608.085028464
144345.895010132
139684.934974902
135319.580022194
129091.645043759
136400.754997345
138532.494984938
135885.004983099
126308.250015008
133056.585032307
132414.494977947
121459.069981772
133124.820019523
129578.595002982
132589.98500331
139172.584975901
138779.604983336
136291.239984485
142373.204984329
147993.820007735
121444.495015129
131818.015003689
143735.665011315
132213.095024183
133327.020010511
142911.210039575
143980.72497708
136343.065001143
133649.169999541
141142.515041041
143439.484988538
126674.305008964
139862.819993474
126107.640007554
139238.264989073
135749.905010734
146162.20499482
131697.329962056
136611.384967859
130595.615002902
150089.890000815
132092.354998247
150042.459988715
146364.825027781
136677.135014883
134791.165016637
131597.925017015
143959.934969099
134912.959974786
139300.855018031
134292.174982003
141935.109979581
141427.610013645
127862.929995519
133357.985016524
137570.805007943
148059.95998931
137793.075001175
135699.324965481
128723.459998297
136783.370000242
133935.685013724
135773.39499472
140316.309993171
140183.10999944
128625.3750198
146962.860007296
142510.680008093
140866.629954654
133205.285015831
139752.799996826
141294.504980905
138769.425025384
133087.799983191
144430.784988214
131723.125002153
139822.640015365
138541.229993893
140895.949965625
140172.089984496
141425.390009489
136645.56499405
145067.31498219
139301.960000748
139413.51000649
139762.569983425
143470.689978705
134918.559993667
145506.275017804
146883.440033682
146219.240018847
142679.845021063
137433.770005236
127897.98500907
141501.849967544
130255.54999465
124657.83996967
135210.880036147
132547.260051785
152030.579959764
134488.130018091
132589.55498847
137360.320032356
146165.06497666
131536.470013
135461.749994355
143933.485000209
140551.619928609
136064.510012124
133360.109990099
156474.869994325
132410.240014945
133738.220013391
148207.135004196
135697.450005692
135849.920023226
139399.975011153
139137.359989703
142561.619992456
133378.495007644
137885.829951639
135006.119963037
132492.860029091
139397.895002539
137544.599976432
140533.56496054
143270.45000817
132967.114977833
127530.434967275
142334.090013343
127498.635027455
135627.890006408
154392.829984302
139284.494984614
146050.985028504
136340.110011687
138825.290012576
132817.405009465
146426.064949357
129547.5499593
148896.229994759
135101.375018121
137276.084977357
138487.33498977
146996.670016765
139514.480011686
133826.725031895
135948.859969917
131955.639974011
134952.600024579
135932.680027704
139190.650019454
146087.485023592
137555.930014832
135086.559977935
146453.679993857
137215.925037852
137777.32998527
140618.99499812
148861.230005247
131580.47000645
133301.775020696
139635.239985899
143257.494958351
142947.944999133
148126.280012045
133279.525014174
146015.714993737
144476.975009095
139020.044998738
129524.454976945
132065.130006795
146697.355004923
126905.464989135
131567.305027902
138164.440016997
147106.829973
143516.5500095
141968.919996474
144599.945012496
134374.685057337
136616.299981046
139493.865011664
138251.004974416
142899.64998853
128862.769981905
136133.590015964
156978.194985875
139867.645016096
140551.61996742
136879.699995474
142850.165013993
132960.369998291
136232.454967329
134929.055016418
132335.23503516
135084.065042308
143228.479986024
131278.950000665
144802.920002253
134587.80498951
137948.989983078
126448.094993951
138443.215032601
141864.970015779
138224.055002621
141899.864960059
135221.610052337
130322.484978845
139613.655011697
140779.175038925
137180.775048037
132427.964987517
144249.475007918
142048.419972233
138739.214990661
129590.679985865
137736.335033099
146316.429987161
136488.629986017
145054.555027983
141404.445037868
135682.119978513
133247.38497223
145424.74498655
144346.730000962
154072.230010157
131592.589983533
141777.320002881
137311.929987959
138410.935038298
151418.609992018
138357.665010147
147988.409988932
137633.655009012
142529.24498364
135596.855037718
138396.514990332
140266.639973696
141009.979971627
134798.864967505
142668.495014918
137637.634956192
151935.615017934
141723.279987702
135602.615014031
129358.059982203
138550.010012331
133131.010010883
133120.734993275
137757.075001657
123676.524988371
144745.754999878
134105.025019555
128957.629990521
135850.00998402
152107.709966484
150005.889995351
132048.304999589
131736.534998526
137692.510020597
142613.835018108
133687.015031601
138362.46998677
144132.740004924
144645.549980304
146416.279936806
134442.450008504
138854.204983644
147676.670005247
130782.165004805
140195.175010159
137629.045000064
137270.260013848
141155.360032522
147619.740011182
142679.625003995
134136.060019911
142557.29003508
136688.454981073
143515.11001759
148040.580039297
140703.100022624
140613.230034431
136048.999954311
139625.225027832
137246.930019614
135023.220017513
144298.91496087
139768.679960841
128128.745007157
139188.820024659
130768.169985448
136030.074999453
133000.709956287
134731.115039213
138184.820007239
132746.724983594
145999.464991155
142688.329992324
131682.835001227
144509.625006465
139511.599976894
148804.675000154
141085.999990032
132139.794971892
131770.249973009
139554.860028808
128969.200005454
130156.349979635
133110.13002902
126161.379943463
132538.089991583
139750.674977279
139663.409983542
135556.934984379
143822.305018425
139003.849978836
142708.604995746
132040.600022706
142407.720044803
140125.879989827
136765.695013655
133101.994994562
136558.209968366
138359.59002929
139245.020038122
132992.954984628
139044.784999122
141986.025027639
133176.884940721
142312.239991599
126901.584972717
126335.745014493
139681.909996201
128142.965000975
139905.25999268
144569.974995899
133300.919994562
134780.210009707
133756.745027307
138018.935013284
137029.840011771
143239.504991045
130573.305010041
137477.999971641
137597.664990354
134081.679978893
134564.234992512
130318.925030252
126189.78999507
151506.445006438
130054.809989396
132040.884941783
141262.704983014
138136.509965325
132543.435000711
143116.574977477
137279.509979659
135525.200017112
142930.045004105
130698.105064934
146791.539952925
131517.315021325
136481.615001499
141185.440045479
139710.995001841
142157.295000101
145913.560003972
133742.765009896
138249.249979256
134476.370000102
136874.170030836
141930.875002527
137792.330002162
132459.934954644
132797.525024242
142745.630035516
140859.750003373
128140.895016611
130680.29999467
135030.1450202
137189.830007972
142976.540046183
147337.430035117
129455.73994531
137797.105005402
147594.029973852
141795.60502124
138538.509930945
132541.585011245
135901.850006291
134060.56499355
138330.519970508
138224.919989941
145927.919992511
130853.989978011
138859.545010163
135216.185002689
152545.824979644
125648.065021908
137123.139988886
144738.290006563
128943.774999455
134143.404988266
144290.045008108
139163.574987273
138765.459988011
122268.914979747
141860.584973419
139388.010010568
143825.025020146
133930.105006804
134627.814988565
137838.564999621
145833.425016088
124224.919977632
134643.184996329
138554.044956727
138702.704973096
130915.840016798
130812.235025475
144053.745007503
136926.575021106
145425.344957885
129194.095030812
136661.249963557
131802.345011456
137263.275033123
139688.580066026
140313.560012127
134363.48996791
139545.829969354
146334.345005991
139400.03499046
143351.615022524
141498.339987259
135416.909974327
147380.629999471
137019.680004831
127487.614998578
125453.920012273
140682.949991188
135327.01502074
155221.290015013
131008.264967202
136868.444998937
139957.230012942
138206.200012367
144299.769980411
142436.384969435
139434.6749528
136487.79996376
135517.784974549
126154.329999725
140151.844964047
135963.274995441
124510.705017951
131899.41996791
140996.425013053
147762.584954965
142739.140008568
138013.295002742
141456.804971637
129427.48499551
139675.000049994
140773.985033246
132973.040010293
138985.860017122
128008.654982796
139890.460041636
139944.320024826
131107.260014411
145386.400025339
133002.499979391
145129.419983371
143967.539969136
142388.67000374
133062.834973516
144186.404971913
133916.695028065
140514.909998062
129838.749985875
143771.605024336
141465.995028985
149486.539973689
130492.110013714
140874.199953806
134457.584992734
138231.100010992
145306.689958851
135381.105040007
136299.600031456
131549.644971549
137925.709972101
136634.569979261
134321.840035871
147361.924985128
138511.734976615
130220.069989604
143738.29001532
148047.240025083
142293.739994499
146743.91998465
132130.124999724
145940.330010076
130713.404973482
136002.039954841
126027.710036743
133530.979967549
136013.625000266
123134.474968241
138042.009991573
157589.200014263
133732.184987608
134248.364962092
139868.64494944
140215.929994593
119265.904997758
130829.635017818
129212.309995431
132220.899990299
132690.115049643
130248.875010954
127380.514994713
133522.200034898
124431.485016025
125728.099968377
144035.330019502
136789.704967827
144305.269993144
127115.579981959
133566.59001218
146222.110021275
133320.825058265
142747.215005678
139272.765044236
142772.839991701
143917.389978242
138911.305034989
132158.639987097
140164.349983994
139682.690023345
128839.545003833
137451.780014758
127225.239967004
133769.98004434
135000.959997326
134813.799990675
131463.360037938
132959.44000912
137399.919995743
130963.860048228
136310.185001649
132835.150033413
138478.805005887
143338.259982279
143313.530003291
146451.17002129
134517.979996029
133877.470026956
128017.144969156
159488.000033274
144314.850002404
127823.075047271
151368.799983272
119017.06999301
127375.889976687
139664.744991717
141753.725011185
128416.399988576
137616.470020311
142079.889990167
140535.94001892
139757.570022174
130948.889995198
140008.945037569
137971.339994072
129785.134993607
142809.340015685
143256.285041621
141310.199993832
147676.285000213
138436.94997496
142704.404987881
144233.864966916
128529.65498817
139549.429972594
133300.290007679
128817.564972264
156209.665008282
145680.234980929
130682.964982931
146765.624984671
142108.65498871
137726.785020052
127530.560029361
143336.92000058
139968.505018765
127095.524993084
144306.735056885
131680.574979055
136383.444985908
138097.125043913
136421.094997766
127896.940009341
131998.175025664
135001.380034124
143205.954980365
129475.135021731
130080.649967615
132067.229992743
140153.959967484
135067.485026315
141611.469992163
125459.35499793
128487.714980058
128539.164964575
137415.959967659
126985.299987541
134827.93998755
135539.169995642
130643.269981717
144736.260002051
145514.930023565
140719.194966287
136311.64996209
142287.660018722
135570.435010941
137097.200010617
128307.435016178
145897.585002606
128780.149999035
147645.444989183
130840.885011381
124661.550012098
139621.06500173
136775.840018229
130970.07004528
129005.135014808
141577.525000406
138097.489947276
126576.924997127
134138.454987377
140780.269993924
141105.66999751
134261.444988067
143524.194989218
133403.055003289
144341.150016102
137479.64499235
130426.744999341
143995.409966596
142695.154977591
133788.610033656
129490.994987129
137138.645015747
132351.915029547
144431.469980936
137338.74999286
125839.960014641
133932.724999339
130661.534991873
128393.369987023
125048.300000065
136610.434991223
125731.344974798
126427.980014205
142470.020001048
136784.359985674
132273.694956859
143868.389994164
128514.264994652
133261.824975327
150341.010016832
135452.544985032
135283.414967666
131023.45501028
149811.514979037
137890.090019154
140665.685012238
136269.409972595
133405.684997504
134910.850010114
142244.60997444
149635.629992893
136657.290026315
130114.9100202
131655.569995802
136031.430014329
142134.055006289
134814.340018314
137113.524991901
134807.354984559
140953.254984057
141629.215012824
137866.680029661
136957.660023998
150033.939986008
137515.385036522
150666.574991509
130220.979957418
131595.815015483
139121.354995378
142528.215035037
150294.449980802
129657.335006085
140800.675005279
148955.469992759
139735.04000744
132746.520017541
131875.300017416
133010.644998464
140321.534986049
154984.784995634
139234.469979432
145684.32003195
124116.849981629
130582.87002066
141953.809999224
144564.899985053
145894.39503058
122508.83995692
131631.614994261
135662.789982984
134984.759984673
146907.500013129
123505.914988656
142206.449995718
139322.829977279
139726.1299881
126929.590009277
130065.045059356
134997.564991761
142623.040002931
129866.279970469
142469.689991222
140934.100006573
135108.209996747
144407.589966215
131716.83997022
142182.745016242
142787.11502499
148107.880022514
134512.329976485
144488.110012907
138689.545044651
139664.339998164
141152.400010252
127268.790065058
122436.770008904
150165.755000181
149770.709980403
133576.999972546
133999.180009494
135721.775016707
138790.699972818
138869.38999884
138582.60501327
138989.810020111
127848.429998605
144712.650010214
137439.97496379
132294.84996888
139650.080005525
136013.970009036
140177.180022194
139277.669990437
135420.564971844
146296.110027329
142017.924965558
137918.970007459
138182.039986239
134815.959990661
130424.044937073
147469.435040021
143582.755015819
135120.15498709
139647.904992999
136625.994983032
136736.074978081
133326.540018095
142031.179997865
143221.464991378
134624.739957386
135384.82503202
132208.679966969
137972.900043213
127951.544997814
140820.040013165
133465.005010768
139508.460017933
139725.335021859
136409.03503477
138221.290008488
137612.179964902
134647.160008989
143878.185023893
140796.56495983
120791.669991967
133967.570034664
147808.609944576
145065.194969492
127883.710004951
134710.515045301
148163.764977993
131690.755026603
141575.610044931
140816.605050617
126807.464991706
143743.834976364
142810.889985411
141663.619968468
153438.11001742
131895.960024336
135139.874999779
137077.884969909
140560.100012179
135901.075021885
131177.355003682
124070.214996947
136585.325000031
129031.19003281
138485.524976731
136817.374971253
138339.000018715
136418.879986289
127297.03501255
150435.710009045
146637.24501594
135104.444997732
133277.134999395
131317.085041011
140398.590002077
144715.37499779
129777.599974147
139294.88000704
139679.07500709
135677.604982697
143719.770044037
139127.584967047
134500.67501958
131491.495022124
141671.785015221
127457.359963384
137079.330016954
134750.110028175
146549.989976073
135793.400013697
129219.694975085
135544.464962125
135437.749997347
144553.984978485
133407.229992234
130289.175019259
145884.76500136
145380.180027207
138337.884950807
132322.70000948
132870.284971155
133946.659999432
130904.300037515
139712.745008889
146053.825029538
141774.649966165
139831.9249721
129103.849987791
126094.079993633
127275.395006323
131628.164971306
132041.445018294
139863.149983237
129971.995008603
137177.004990351
137972.840021925
147449.265024101
130842.615005422
133004.320008235
137000.619953126
128042.279970166
143541.384964161
137234.679979916
141550.465046211
127262.47501163
131638.950009813
143482.480014402
129319.360017159
154175.419985904
132239.820017322
132951.519980155
140368.275008371
127805.884982097
134449.854996002
134347.58002784
145034.435008351
158060.060020077
146978.885048792
131264.52997089
131595.664972876
139064.850001063
149275.224986562
142318.440027158
140787.160020137
133838.204996411
137099.820008942
145809.59000124
145623.255054162
134013.379992072
135497.44998318
140295.874982967
147938.834972619
141694.380008051
140294.769964971
138665.795018579
139797.480023745
136866.389953488
135033.425004571
133037.744998854
136152.230052148
140718.244991419
140692.460016901
131305.579983029
133438.440021382
139614.5749743
140691.944973459
140741.239976665
130031.389992834
147391.319990724
145471.800017884
136434.92497342
145935.51504358
135966.720019209
140600.089974898
140233.49499821
133744.195038325
137030.50999675
140414.634988164
126861.645012762
138554.629970964
147203.420015688
135608.134996718
137891.324988547
142030.069992445
150965.340008738
144195.48500235
135262.485002778
138875.80502244
135218.915050235
133527.069994903
136114.41499009
133087.669970111
151489.570014035
139806.775018106
127782.044996726
128629.170008065
135382.539981815
133697.375047053
129321.254997794
134853.524983123
148816.744990963
137908.699983988
146435.644953005
132279.96500833
142637.15001898
137520.939986183
135964.04500445
140587.889993708
135933.894994144
133728.280013307
141659.225019788
133430.869962198
117348.819991623
130800.730012504
130119.019996312
132839.354974722
128980.554979826
141684.719989648
135156.109975289
153346.37502728
147076.455019942
145684.270005414
129633.184998331
125740.105002251
131731.604999072
136194.545021072
130393.514976532
138865.359967674
136355.289977103
130262.510019593
135944.225013122
138287.509994564
148200.300001507
131999.365006399
130704.734973534
141326.300026437
141446.609984724
130976.625042371
140310.434983877
143469.62999774
154212.860046934
125140.414971828
144273.009979775
135096.630004551
132968.754999649
140533.414979186
135940.774996515
134152.25001441
144864.345010778
132465.419986644
139329.074958848
139698.030025269
131078.004966288
132187.570001929
143557.855007113
132806.855031179
148947.814988852
131149.659991454
136065.385054881
135002.989982092
132995.14497197
136897.460006034
134111.059977227
151545.429972379
143690.119955071
147010.300014367
135853.764992608
149767.565016726
118598.504974446
141891.300001895
137057.600011015
131371.945009805
128100.074990034
145291.60999286
130775.025011804
127251.080029808
123671.344976012
132998.430002129
142944.605012914
138294.92998945
136136.980015003
135888.42501945
141799.669980087
142799.880004139
138761.74000449
134405.289971678
139966.229984283
129480.439986649
132658.015001152
128734.210006011
143683.880037402
146387.990009224
133174.670068008
153470.259989685
136925.889991547
133332.219992834
141598.749987625
145771.524977683
134736.609987111
132802.774975914
122349.745025763
141986.230011464
139888.124976275
140181.029988686
131839.219981912
133877.565001734
141813.635018469
140237.549979984
128050.004983646
145442.794999043
146213.870001128
143152.755003836
132938.594987808
147454.865007322
123774.150033224
149909.809987959
146503.094982683
133408.010007185
141741.234959036
146375.604987689
140251.554991873
145238.134969576
138820.769988177
145063.839989497
136192.364987025
132092.735011348
131212.270062057
131242.700000407
135425.91999805
145181.699988755
137110.95498983
139937.095005854
137301.944995805
136120.125000225
140715.865007878
131362.710022048
154127.970012967
134076.585004932
126514.039988953
132347.335000843
136294.820028279
134544.500027306
147412.115005152
130863.229999538
138656.879976489
136489.29500231
143978.274999967
130845.124986717
135443.560020895
132337.214997415
135236.284982356
139450.245003083
127569.299989092
139575.109950531
132470.749982478
132836.515004
141888.970031418
131098.235000947
130302.124940542
140076.044977164
136382.38998374
142155.449976629
138332.255015317
137361.724995718
128908.690009096
127495.570012895
146572.49497746
121461.974973747
142233.379964725
132399.634956608
146733.70001496
148831.119988138
130797.244981557
134818.069996798
132832.729987251
121499.650029669
126555.650005425
140044.304993413
147123.225016178
140385.150010969
135029.254998898
136330.96994951
131652.564986734
136498.950003314
138171.439974406
135520.019979055
138313.259964244
136094.739986514
149645.964976865
136445.454975648
137731.495014188
134614.934964472
136434.085013768
141151.365015134
127506.525031217
140960.625005653
125299.249953711
120050.084998608
129171.889979665
135164.739983397
143464.855010257
142149.924993731
145579.605008299
133064.559987054
139514.694968088
145556.705003711
139676.129980054
139952.509982299
136432.68996888
139997.800018508
127427.135034675
134351.445004418
138740.879962803
135626.945005099
140806.865022932
149858.994998276
133246.309988768
148562.560034661
146000.839972191
123042.280000968
134738.805027922
139477.505029836
146129.684965543
154683.384987906
143341.385006918
145972.195028397
141861.970019353
149075.230027082
136963.314980347
141015.415011236
142783.749930882
134406.609979992
136387.584986393
145040.204975116
146901.120033122
135837.574970487
133768.750010665
126242.225013046
140350.710034014
132698.529973713
145478.219999917
146715.949978085
135128.064961686
144960.059981604
143679.504996242
130404.905022484
149675.715006306
143207.065004117
133805.225010512
125667.089981392
136297.525025965
143218.374985519
137492.760023508
129100.44996772
134105.16501519
132900.899994141
147625.165013691
129228.319968401
143133.930040517
137749.455054815
140255.155006243
137826.284951124
139859.644974562
140629.759975148
129125.659988801
137230.37498694
133124.654990908
139900.025010033
137894.194990163
127020.915011977
138218.725045337
131661.295032465
126015.175017079
136816.009996117
130023.820018598
138107.469972616
139697.910030813
130633.094997768
148223.334965104
146077.479944664
140870.84000762
132807.330022182
143731.609999798
127853.924995803
131152.419982124
137627.100011045
141226.894987898
131742.394969631
136774.540012961
140512.584980666
136846.899981736
130044.234983791
135118.960015523
134500.68000308
131993.365012161
143256.72997694
120839.164998122
137567.555029279
129823.989996251
144959.944985423
128800.035017733
135462.599994613
145823.259973087
138670.74002989
139642.754993571
149743.280009769
135068.834963387
139483.174948792
134184.729971217
143709.505022129
144706.239994012
134377.535034066
135318.804975722
139222.499995747
123887.215032232
142484.19001806
137018.94501446
132375.890013923
141855.280031665
140406.724988475
119765.324999985
143580.644993918
136532.109992044
131376.420017179
145747.215001586
136424.584989044
127209.770015647
135365.764977595
150527.175018337
140209.244973653
146926.520001119
122768.020041583
134921.064966494
144691.235016414
130175.765004588
146215.340014213
147439.015045209
132865.99001313
141814.235011063
121532.85994721
131807.349979521
139892.075011753
133184.759995055
146013.294995712
135307.845021219
125855.815053288
144678.325009722
140456.690018968
140459.869995145
153904.515015208
124019.435006617
135302.405006437
138620.989992099
143927.829983102
136741.019963067
134059.295010599
129978.884954248
143710.669994262
145603.69002377
135976.395013337
136605.535016384
138035.779966969
142640.390009206
149163.5500098
136016.85004931
125450.41997806
123103.94002427
134779.600007546
135751.470011994
129742.044951324
134636.179996032
128990.155016727
134933.434994149
124757.014999046
133097.529933469
136922.240038481
128339.184978581
119879.304982327
141525.185000922
139193.380033862
139649.060023468
137531.394934369
137499.165022484
143676.259986311
131161.085017035
145644.374995676
146203.324983268
133042.170033295
131781.470005625
131292.279999899
138491.030029796
145993.840018313
131557.305010476
139324.305000405
136796.560019905
143348.399940085
128365.560004255
140443.62001905
141656.229998764
131642.914963901
133405.769978911
133057.359981434
136695.700009067
138884.709964568
135254.145013992
137656.959968605
144558.329934661
140128.249981527
136835.319989615
126811.205016208
148783.304990956
139251.555030746
135385.369999833
154108.140007274
124784.889960676
135762.299994835
142839.27500591
132491.604987027
130107.114988723
140517.159999385
141475.599979364
141712.770000119
130255.120007185
142881.569995507
138163.395017398
146057.969973466
139460.335029489
132065.820004918
140985.32503039
143633.43997141
142826.569964765
143033.37501849
133529.309972215
141713.799994244
130725.660013895
146551.909985172
137348.774982472
136272.915022674
137706.839973221
141293.605036634
152961.340036688
133593.489999352
145405.355022984
131565.604994277
144340.879971137
137442.574990484
119281.005006258
138234.444984506
139027.724986365
141993.13002917
145462.725036452
136760.829976213
133406.564968892
146363.969981312
140574.190008171
140981.04500295
138192.540019708
137572.595041759
144261.904995254
149556.565001255
143829.884980947
135924.705007963
134620.860037201
138585.410026699
135850.090036288
139358.075000495
134193.429982725
134628.019984525
138592.389995037
151091.284982889
131355.930013326
140162.354986979
142723.67996688
131518.980043462
148220.285020488
134394.284961407
123958.505011041
123939.965012202
143977.779993264
138581.540009896
137539.600017079
145376.250033009
131067.160021435
140882.549988656
139895.225018551
136018.105036021
126635.309987306
146231.964993388
137474.964996745
138526.355000507
134429.485007024
145633.449999238
143037.050021832
124384.314983882
132814.544989903
128914.464985432
126538.049990022
145169.035020169
144348.745039363
137809.470001873
138711.744988918
137060.020026896
127701.670015429
131795.619993022
140776.079982285
139379.594971922
140941.159998541
137695.214977334
134363.210002068
140786.895038991
135202.179990722
145155.475020862
137731.219999152
136684.799999499
140395.985025957
135277.150019335
149003.690001851
130376.264984923
151559.290029528
132733.11502542
148370.635007281
137169.639964526
130087.154980264
137966.645010705
142586.130019824
133110.565017879
149704.13502541
134472.705015552
131658.980035775
139053.575016016
132789.714997182
135704.190021539
144586.06000773
132424.440022961
140999.759995886
146911.809992664
136281.030029964
142885.46498801
148992.599981363
142313.340000203
148530.939963313
138130.870018411
141446.249991618
145651.11000007
133506.830003842
130410.025023747
135973.165005713
143014.555040193
138695.344986798
127063.274998488
137868.610003942
137169.80499722
134025.829975532
147993.149958021
134923.979947109
138058.460012658
131597.039968697
133436.514995445
136469.97001993
136660.999981891
132308.81496552
123984.820007508
134031.634966385
133088.495023693
135326.445002383
131639.82998286
133464.65000591
141262.884999099
131272.220009353
139755.554990207
139501.669994133
144190.620023804
135882.260034238
135593.345020376
131073.105009719
133584.279973058
138049.464966258
139318.170006109
140270.27501286
138702.249992526
132427.32000169
145585.65498142
146074.250034555
142133.255016722
140332.199991734
148567.085023773
128015.749999709
137610.175016163
135006.044969656
131077.535015484
143183.759990224
142642.690000912
120704.955017377
136607.894982544
142153.285007912
145385.780026921
135140.665010125
129512.564998648
138425.910017376
132638.969958631
140409.690020891
137625.484982963
136657.045013737
143069.145009017
143704.489989454
134165.135026227
142378.864969286
131598.439962193
138397.750029077
137711.725024738
132053.349999091
142609.904992564
130457.794968048
138212.120004645
131973.51500801
129405.814980362
134820.735011271
136146.370004132
136452.559976526
138305.255046073
132306.329983239
135159.164997311
139908.785018012
129020.01498758
144151.899959691
138602.209982005
142891.110004076
138919.169991118
139840.315002239
139246.984990657
148621.650033139
139151.374998079
134127.359981847
142188.175022662
139397.640011837
149121.614989705
137001.494988276
139918.495019363
129933.975003877
133703.070026625
135059.380031665
124596.10003365
140678.970015712
147493.220019175
140556.655006354
126838.130016374
137142.964984231
147133.97999008
134364.885018213
127403.964977562
132566.020007118
143440.975009027
153001.150005403
137454.200017953
143896.91997647
142016.759990529
129633.61503162
132835.439973848
127972.585001179
139250.764980806
135880.179981425
122489.774965386
147808.320021608
134534.054998342
134683.659977456
137796.004988659
135072.714958131
129678.440033215
147695.49002316
137639.475013882
134360.079986879
137639.250002629
135260.410007526
128413.559996153
144123.249986429
138448.484995511
147127.530041928
131715.3399788
139056.395011588
130504.594994724
130742.430024901
130268.580013469
129429.074964516
131297.68500472
134193.340008907
123767.735012487
151127.625006241
129806.819972157
139692.745010031
135646.374967736
137642.699990593
141450.825043921
145941.854998107
133835.014953024
132427.044947308
141741.175007038
139823.530019486
147067.569957078
141205.61000657
127663.240012072
129904.314971722
133047.30994778
140431.365010253
133423.90501184
141073.609979108
135383.769996263
136281.685006245
133067.280003961
135691.020046395
142654.82997681
131982.22501424
128817.960005313
135470.680009187
140076.915018232
139674.950003998
132065.190030436
138096.535014125
140338.675018303
137530.369989311
141099.929980795
146505.420014974
140364.000033225
132263.480036367
123430.554979271
147417.33495413
136785.679955975
135795.900000338
137880.900021206
137913.164941303
140512.765051525
145951.639978334
138198.135003196
134369.144971618
150894.684991721
135986.959998072
135231.184980994
130960.88999622
129819.794985477
148313.825036428
136324.714988882
116054.37502093
137817.359993391
146016.710018698
138874.730020915
137035.315026779
128760.254997842
139621.895009725
133523.720020494
144955.299984484
138226.154947161
150617.595006101
140985.795008165
134540.345010069
131583.515014953
142627.514992951
132492.254990264
138982.464991506
140868.995014829
134762.775035397
137518.600016494
141772.934976081
147903.209984256
145949.455007317
135142.034994156
127208.614991927
144354.495008618
137715.519995068
146285.66002238
145097.339983683
135404.93500201
148420.310032822
136906.1649913
142702.80497532
135725.69999279
141778.099974415
135175.694993904
133095.294981177
143571.480019014
139460.335023286
137508.260000019
139236.779982449
137911.364972468
131288.904996097
135684.354968729
144135.530011852
130004.809971538
144529.374991783
138253.08498367
133137.19997404
134005.484979721
137570.400006876
132511.864988384
136953.539971248
128327.449991412
137431.484980489
127191.900003091
140519.064962778
138550.709968404
139127.035005644
128814.59998267
136724.934967373
136675.480003803
124936.169979993
139987.430009404
137024.485002637
124000.8350001
136129.844960416
140033.965006068
143267.53499767
124862.779985016
129476.574959615
141114.209953854
149573.089984326
133967.434988409
140046.165043296
137276.539985729
136958.744961356
145924.170002244
138103.130005094
127635.345021319
149616.769997543
136730.984982673
125866.96000421
137057.634960212
134421.594975695
140878.475030061
131413.270014674
137548.884940651
137172.659991646
138875.425017295
146565.499986864
135499.32498556
127591.420001501
136072.210010232
136963.890023251
136396.655018719
143991.879989715
131491.939987809
131543.259972187
150197.719984276
142095.975010196
133326.004981334
136519.430003409
140960.795004209
130957.084993054
122896.969976738
138539.474957396
135738.035001589
150400.875059446
134397.444993474
132870.065045289
133227.29502078
134489.889983011
128646.855014065
136342.640004207
130795.095039941
132276.819986544
136477.060017733
136969.67501191
140744.160003743
131020.84498369
129814.069994956
132541.29503369
129882.204984706
124679.735022067
134931.904998017
139676.365006291
138458.570018377
148098.390042767
136305.810003264
137717.934998211
141158.264976781
126497.68001786
138465.140001221
129169.375018421
141857.805011361
133771.205022935
139551.669999168
140942.424999726
138205.66000351
141460.899993226
147834.170028046
137718.124996354
135998.909977546
128087.120041988
120802.000020983
132013.085001127
131289.544969137
141708.415023502
136301.285031185
143937.525011771
144800.505021808
146941.12502306
138039.375008194
133146.189960509
138994.974971911
141113.10497922
139307.030023871
132963.65503156
133568.214987946
134896.834989133
138140.854982306
131100.299989983
148093.199985894
143763.105017268
148489.70996697
120162.764998108
141687.779955035
131749.90996858
142565.279967916
135011.509972403
134133.735007777
138907.53998426
126501.954990513
138292.465014599
125441.590004701
142092.124986989
134182.884968143
137932.279994971
139825.134993955
140036.775000558
135193.030003704
135486.549928523
139418.615000093
130270.679966964
137993.269973789
148623.364992825
137817.010030114
134934.109974165
138567.950001389
131325.049983025
137656.279984387
130079.414993732
128953.879963048
148516.885024966
137638.6300235
128216.694980029
132618.405031675
140242.175016343
143006.945023136
141646.210000798
138330.820067963
152268.69999518
138126.590018859
138985.134985627
144895.289957866
144941.279999725
129603.55502224
130849.119963838
130748.309995288
142000.989997997
145912.619978465
138391.869978583
146696.00996634
134290.76002192
143369.985018655
133070.100008841
139155.314985504
135027.585021732
142006.904974388
140242.559999589
136898.17999852
146345.03501826
138678.730008734
129105.075023844
140992.880014212
133816.019998203
126706.554998915
138960.659977207
141978.414997507
127891.885033762
141740.800001927
145290.46998824
137777.289988982
130514.304959257
141372.829981833
147567.594992061
138257.139990948
135074.234989557
141845.294972571
138642.325017114
147347.294983984
134583.805001441
148423.924997578
133371.109974405
151238.230027919
140088.125046924
146495.009977241
140950.409988399
127890.495000045
140150.914981882
132167.114962198
142858.569969626
130760.770002533
140406.775038078
125661.445008553
140968.390010304
140253.944987567
139297.089992657
139918.974967071
133729.329973173
131640.714980398
145561.919984548
130032.294988983
147939.484990774
138554.770005726
137601.490015429
135293.60497267
133605.240031544
137356.559996511
141745.545000272
139491.389977553
129662.045028071
147896.90504392
149675.794986782
130179.665010395
151652.039983344
126170.015014014
143433.535025216
132009.960004738
137064.149968333
142686.384968814
143128.075009112
138970.354996919
135999.884992888
145657.149989367
139329.839965963
135718.149975476
140464.990011013
139419.014994107
130942.874990932
143551.795005489
142115.434977739
127028.975023306
135419.164959856
144136.775019151
139194.324977785
142631.67997843
136898.749984454
130293.354993881
138650.329978151
138142.730021986
130573.779974982
143754.950020465
141237.594989446
131156.999974075
138064.235022708
132604.79497926
131857.414965789
134620.175023059
127994.665008277
128832.734989148
146597.139957416
141102.195006092
134813.789994182
139485.904980162
134718.594960577
137082.059989509
139660.169990423
143328.110001911
144954.935007187
132148.394991996
143395.770017521
135431.345016617
139744.000016203
141417.695002773
138896.030018495
140037.494985597
141406.470020079
138926.579954021
136985.634976122
131816.565012619
129125.274986225
128873.064989684
128816.114981309
152897.010044722
139190.295007768
136672.395010424
135175.689989398
137883.689994184
137333.154997396
137223.045029117
135951.029960255
141659.355000073
140232.215027713
140347.489981836
136311.104982092
148050.959991106
132990.915052134
125490.67001983
125805.985023997
138488.929994868
126278.394986355
134273.810025342
137255.150009051
131313.615007963
152923.220025069
148810.594983972
139720.329997375
140362.899974726
128990.475025003
138444.989994219
137211.240012171
141286.835007301
140903.824987849
137202.17000305
130896.610026681
137569.739966655
142171.66999227
139891.21497677
142090.644964651
141777.519997269
139121.625007431
130129.96498793
134838.269970143
139344.215009799
140816.079970891
140100.364973374
137410.769995593
145627.145037728
133577.620006807
136723.425003425
144843.855053972
135907.29003404
144229.584989671
144556.835012323
138061.420012914
136417.484994836
138390.514978405
141523.349979622
145471.164971968
132929.119981009
129577.085000267
134278.970003765
141714.854987073
138460.74002795
139348.544969122
134121.54002316
153098.864991055
140126.334950225
146398.929985838
130009.77002387
132709.904990184
137518.725038819
143539.904996262
132751.505038175
140604.540024491
151692.725022257
131410.02999195
137990.499972041
146030.665002996
139344.635012932
131716.829982139
151020.450011985
143663.4899959
141148.189958492
137135.274995932
138739.789991104
139607.804951448
125745.184991245
135580.365004563
133460.15998316
126783.074996529
138214.125011182
124863.809990118
140152.264958918
142264.08998042
129202.350028005
136884.115005205
134055.460010262
134486.910032473
145152.444989685
141250.080000171
145233.43500044
142393.914975265
146476.070020023
122814.165031949
144603.784992647
132294.999977447
148204.605000956
133656.795001505
138495.444992967
130426.264971392
140399.474975471
140985.369992635
146830.06500175
141056.119992312
136838.015012101
145557.244974175
139587.759994173
127202.775013404
146183.439935
133183.114982556
133409.689985675
125700.08499439
139949.029966593
137350.660021063
139469.859983797
140416.655006698
130853.989992771
142546.095002992
137620.095017375
131922.154953404
142484.329995371
138766.000006294
130299.904978928
148479.470000702
143411.485019808
146155.145035375
139217.114992525
134376.510012771
142314.284995301
134874.194963149
136654.575022235
135872.349998744
132505.475010563
141328.589999891
136866.964987574
150532.385003961
143423.399992346
133267.365005415
137971.850012603
137352.900023992
138814.830025407
134128.245024081
136850.19999915
154811.180050684
141887.044978723
134530.444974265
126092.875011023
135882.07995794
130700.810028753
133535.309982508
129154.540019557
146143.919987438
134670.534983493
141559.319990738
153157.929993261
145013.479966281
137113.12502393
134302.000000616
136917.005029782
134333.059996722
134472.149970489
135840.934982323
148128.99002573
129147.349997229
132953.70495975
132201.259979489
130455.385009777
145822.124993488
143146.345036127
138460.419982137
131479.514993528
131204.31498828
138175.374993191
145968.030018235
127981.439984101
149733.940002463
140207.544984483
142905.329963225
132947.150022202
138151.539962211
133066.315018166
139189.304981083
147411.810007531
135912.380012059
137459.344974978
127510.659996268
134092.544982444
136405.935022416
134275.514972941
131125.865000163
139540.284957241
141552.639969243
133687.869989042
129114.619952026
136315.06502239
137550.93003465
127881.285036822
141694.294995593
137395.785004575
143566.964989226
139482.719980708
137020.909998223
133050.160016991
138427.705001296
145279.224998476
136085.555005124
132749.734987801
133403.725003626
131233.979978614
137654.089972309
143459.379996037
140299.745048138
141558.264995126
124859.000015996
134805.124986971
144708.109981985
139589.255020007
138565.279988812
130024.489985859
139212.295005738
145877.269981508
138856.879995859
127740.949995708
139961.539978623
136713.035001999
137936.180001969
131298.945021305
139970.480011389
139459.315026878
132606.995048211
137681.055010214
132430.705037934
137783.100009235
126652.429985909
138899.489986848
145049.925003902
135132.585021506
134034.420030799
133014.739965657
139241.2749881
138677.889973084
128367.634979294
145584.290000483
124535.0650077
136719.115002703
135176.275001996
132493.74999703
137902.51994156
143998.419986642
133155.769984201
132068.475012716
135091.620006448
148155.639990728
138268.930034822
148213.309973429
135833.28002769
147161.419990162
133804.35999829
127405.400005646
142198.265007505
143305.034991547
151145.844980241
150792.704962734
128760.769994826
146452.360044197
141240.604994559
137749.610025972
134970.199981071
139096.77501405
141535.880025067
127386.944986041
137073.039956705
137691.895000615
132898.554982094
142593.01500937
132243.839971192
135609.109986902
141439.180005712
144351.030019058
142988.899968959
147039.33495148
130487.985014193
129483.72500859
131986.414967639
141370.360025072
144313.460051575
130055.685035263
122838.039978866
134961.779975699
133804.435043162
138275.724992433
153639.770008171
134028.104990796
133512.699983607
143663.569997245
140681.594975422
137469.594994018
138188.559971126
136988.160020812
145827.35993988
131106.754996808
151020.499972338
141470.930018892
132945.874982761
144892.33999301
141091.855015887
136032.330024435
132599.739993757
137678.350007606
135081.190028164
130118.995034724
141507.654994645
136219.290046565
137255.705021777
141839.934986295
133092.184983188
133858.494983597
141006.17499465
141906.24999741
137954.659961238
133922.430012593
140386.829982858
128585.215007285
135012.584988756
146642.174982517
134357.480006846
139564.619968598
145520.940016728
147099.825024542
140955.865005045
136729.080002714
144247.739994573
149759.664998883
142804.885016759
154202.275000451
132853.384969685
125036.600039877
138801.885013702
133208.780025354
136448.825039261
140490.769969252
124298.010011682
153272.714989818
144720.260007039
137766.655034155
136273.559982652
143237.410002061
137133.065004735
135681.110019514
150141.575009726
130922.430033915
135911.574993369
133520.220000723
140941.21000962
145234.884990097
133229.825013759
126767.569972469
132484.869982805
143788.110022285
148032.824995182
139562.670003174
141365.915008236
143252.845015448
133264.240006719
138998.079989126
146911.499990447
150433.139992036
133653.849974975
135918.640034128
136266.08503713
136546.70005434
131935.38000484
120576.970038227
142505.129990668
142119.729997643
144005.255025345
132077.789990687
141698.449991275
132219.235014317
135320.534975187
154712.324972527
140005.084992842
142437.145008826
129379.124995457
139683.365022959
127432.390024366
142576.400007302
134825.425016787
136662.529987234
137411.234990927
134858.290021732
145926.700006839
148012.449985915
126838.030031229
144214.365003681
125303.155051976
139047.330004095
133072.920030885
129552.419968034
142406.104980197
139630.975005607
125145.969980448
144323.084972114
139717.075011634
143429.770001814
135283.140004816
142363.330028703
140644.224990935
132267.140003791
135530.260005921
147258.164977183
127214.379965455
127318.38498596
142388.800019369
145692.370060816
135164.419995379
138206.950013884
150093.054971528
136633.245016801
132557.735017619
139122.630039513
140017.540017174
131005.649966717
130367.450000734
133828.159971461
132822.079967316
140957.464981377
143467.474971987
138557.490016576
149755.569997737
135496.540008439
133952.400005419
127193.205015572
131027.934984364
141737.65498074
130345.880002971
142543.954956064
150684.460024087
135264.109994853
147005.924963858
138277.075009713
147126.705040044
137003.719986229
130539.935008246
136293.919997662
132036.904970052
143670.834969935
140926.535009466
127336.909973463
139161.974988673
142747.370019568
129043.055044368
133524.380008816
130543.565006486
136930.750008261
136371.594964185
140459.83000329
129320.079999937
130443.090004582
138211.240026093
129860.644997886
137652.064964666
130860.199974471
145449.185007942
139015.414999868
152527.009986327
137097.12997757
134745.544985064
140031.609981102
128454.984972585
137399.564982299
134546.799970478
132096.415016245
130068.150019959
136159.529996098
117495.760009082
146380.680036108
145264.750011
136148.739990414
146765.820006946
142775.810004146
129002.804976369
132833.690012882
145329.840047431
143313.214982397
127853.414960856
142272.949937245
132489.864985537
137945.425019754
134132.610023447
139900.900023621
135502.409990916
141190.889974593
140329.010028224
136086.450013821
150487.975023008
144886.819990097
133697.624972365
146204.114998833
138773.429983866
139295.789983235
136004.185006062
139997.374987773
139081.365016602
129619.544996947
133497.435008961
132301.009994664
139037.715004875
132178.509973247
142328.924956742
129776.719994809
148984.415010443
136593.584998812
132873.129998701
130719.210006207
149297.450045693
138898.439965399
127392.750007008
143192.570022662
124594.784979466
143459.625068409
149392.20501873
143350.869989432
133239.600046503
138171.19995178
139300.355012951
140866.585006927
138668.2299932
142993.639990009
139091.655008995
134712.230038372
134575.38000986
133738.229981738
116549.024985163
130448.034948593
142716.705009406
124887.55501645
129374.949997673
139391.944969807
131330.950023179
137051.649984242
142470.99497019
137458.075022942
127918.024986193
136164.079981666
131418.814981879
139633.539987988
141815.089990131
132265.96000929
146150.93501132
136698.065027306
134203.17998859
145887.86497632
144382.820017491
140734.595012452
143569.290003081
131712.880017161
132437.649997001
131146.225033118
145579.060020256
145038.180029941
144120.39497623
128299.830008117
122095.024984978
132059.879957909
130874.659987156
142362.029993388
133579.560015303
155923.260003953
127361.239994799
138349.175008149
124201.089994861
147338.849977305
136964.990017442
151466.080021242
139911.214981265
138165.955023248
131768.820041378
141921.274960249
144455.944973283
131168.905005683
142073.319997376
122837.489995544
148300.674957357
147986.779981566
139294.755006221
135656.155022252
149970.020017234
141911.359955576
131729.150027513
142480.620034715
140897.845008243
140164.440019821
147371.680003769
144575.405025256
140761.139998907
132195.234987986
145008.50499491
137688.780004983
134194.770021219
137535.695003912
144076.710027915
132722.465021166
137945.774959727
129057.710007102
136576.130042557
141554.065024968
131596.339978805
128071.415006129
144695.789995007
133686.14001511
140083.674972186
136627.959972048
140972.740023889
141647.054987989
139959.039999634
136087.645006115
143370.525019412
139475.805001405
148463.809944325
130972.335016137
133150.050009902
127875.484980181
132954.844996349
144118.375016615
134297.394986585
125423.530020755
140629.444994397
130401.399993037
130468.364991998
141127.765000874
137010.039980468
135703.91501461
133239.040015067
143855.925008792
130040.895012409
147934.235016425
136412.199977935
141061.035019515
134386.389972724
132272.915037732
138023.504988968
136650.830048612
142681.39997774
129826.460015467
132930.365008852
150508.45502525
130769.375011206
130203.424986999
137755.305024271
143152.059993846
141092.389991893
139325.684953431
131263.439985181
142693.944973573
145930.089979751
136901.815017132
137514.635018984
133835.900007394
141987.015009253
142141.359978882
133858.414985476
143721.909994532
131963.239992959
136565.690024592
129635.985005473
121044.215009175
153151.210004268
141944.554993024
140563.115010577
141285.895042846
133701.869990562
130445.529971479
134946.530011292
144290.144972533
134123.32503839
136844.610024116
141589.61003403
136468.920016494
126591.955012442
128014.424984994
132232.32001575
140237.025005687
134679.164988912
135098.325020023
141103.134991384
149311.13998719
140355.814990166
150057.304990248
148924.08999195
137149.355001052
139938.68997886
134496.090006269
138016.054956668
148983.924982116
136997.600041482
137723.820025137
142188.864995954
146598.720001402
143107.970020098
136038.589956495
145016.320045532
139480.689993616
125078.119985605
126141.180000108
139892.135039883
136320.195005032
132161.590033801
136032.915017516
131604.175014481
138201.059989097
130136.820034422
135061.954994598
144816.930000475
131352.209954614
134639.290015092
136609.360033715
144227.360009868
128058.550000113
137728.074981398
131854.915015527
141896.569954749
132858.759979905
140464.47999498
139662.080001582
140368.680010936
128708.179956273
138952.989999424
135323.219954674
145833.215002141
138761.855025977
134828.375013212
140279.740025929
137246.05501482
136725.824989594
129189.270009875
138508.184996938
124988.254963354
140095.424996825
138480.184992602
139661.865003375
139612.560010757
145484.480015582
146766.414981245
133681.91498268
141323.43004358
143524.93500981
144569.290012748
135808.955002429
132987.534983506
130753.600025284
142024.914994653
141001.260002705
130930.745009544
133437.84999872
131071.794993866
144811.315015251
135597.074960595
139271.939996691
133966.959958812
142871.959980483
139911.704981637
135638.739996811
134809.135019943
129656.049999352
148062.614952523
133608.17998391
135167.074991158
152400.175032226
132947.464997199
136512.030006314
122660.629997503
132483.260010856
133818.535004383
135362.410035589
136457.969998526
146178.610041327
142086.830030518
134127.6300389
138289.954913219
130673.879988902
132988.750004195
123762.660024724
132870.735029271
124251.164974038
141445.599973461
144240.305009377
135166.095049502
138723.655035531
135934.970035917
135413.590026605
133808.180026852
136068.949996238
146801.815002439
136772.774975732
135991.334996286
145017.714988312
141885.104985905
133159.370008288
140148.789988077
143854.65496264
129623.109990681
133077.534994951
143786.9749916
129668.12001263
133601.010011828
143797.125010281
148382.815024238
144044.980014592
148644.909961812
146597.075009716
141826.314996937
139639.880030788
132371.564994046
141303.050031787
126944.349977146
134182.095008325
142722.264993106
122346.369996165
142842.409972043
132378.195040864
145681.230001966
146451.120013402
137777.964989464
151149.584984917
146350.444959918
143337.140019276
123979.400002118
129569.235034698
133144.370015441
149726.499991866
138132.590003618
138502.584992437
146284.935013594
145010.69497599
139575.865018388
134030.249998152
137084.469992853
130979.590000288
142129.734965912
137531.214984939
137056.214986741
144379.090001012
138477.970004268
141379.439979556
138659.36501231
142555.990017768
135233.550023759
136015.29498131
127381.81995804
136237.67999841
137471.02498676
151534.725022459
142280.570029585
142025.404977477
135467.449968522
136291.299998164
128279.875009281
128005.12502708
129873.919966309
137922.980019105
139940.784986006
143285.92997542
139021.925000817
135661.434998556
139125.024970206
141522.55498342
136616.489976811
138451.330026113
142989.660013904
137964.860058585
136640.155020673
138686.259991358
138481.60998795
130093.734981095
138686.719981493
140966.91000238
130262.55504618
141229.385014299
139301.549982043
131123.820036083
126148.294962953
141300.005025296
141351.015017007
146613.485007005
141730.114992129
136375.394970763
129945.055022929
140103.64002422
134875.545053142
130162.504955691
134905.344975483
144216.069973119
132382.175009701
129569.825042163
136242.820018261
135723.090008723
143372.009943087
147478.609954284
124215.554997345
125780.439992967
120363.144999864
132213.45499748
139810.080021549
141153.260003619
140558.240027905
127896.904979867
134784.524984508
159631.40997994
134408.475017916
145444.245010729
132766.510017023
128557.865048947
144983.705024804
136054.300007801
144364.06002228
132264.184979903
130654.685013457
140814.244962994
133744.214989797
131002.31499994
154016.809992959
132111.435028085
144868.560006849
137893.029979898
142496.09495058
145844.115008696
144659.89997153
140009.350042235
144411.23000379
155796.800027142
145109.35001681
150158.519983935
144065.360022118
137821.874985072
124013.290011342
139983.51999466
147038.685045622
147116.04499953
139663.320000589
144335.920021641
132365.49500263
125427.955016167
134244.689981616
128836.020002477
147933.009967965
137425.520012527
143358.974997661
141234.530031191
141829.865011785
141559.174995262
138414.839966088
139738.395034929
158506.540002128
138173.87000211
119792.569998274
128472.39002912
144710.049971151
137205.599989007
144674.100012732
146447.504987299
132143.455016336
135638.104980906
141305.660014886
138376.354979845
123227.859980833
134332.839980951
133423.580004236
142144.490003196
127321.060021965
143997.665016774
136975.345022281
134288.769997675
132364.160003678
138667.179996369
144250.030019093
121935.944974312
139545.870004939
131814.155022569
141027.465022206
135540.610001465
143191.014994042
123774.25505075
145149.050027157
145434.615028213
134646.455033889
139118.484996866
139448.160003757
131854.999968013
140599.21497637
143576.1200143
138571.705007423
134010.749977019
147430.880005482
127899.859978641
128386.555005707
143726.149973305
144218.694993249
134590.344973981
144796.050004066
144202.444990972
133740.93999702
138519.795014487
129012.970004747
149666.245019453
136699.590001385
141820.959960605
134823.675009255
130156.099986892
144166.565000894
135898.354974935
144047.234970036
138467.775002669
141417.640006104
142819.330007079
135051.809995414
136039.805004563
130260.934977519
132418.265017229
139746.759999341
138602.889989261
147528.375009206
144088.290000911
154024.985024796
148112.369977384
131292.399958137
133588.195028074
135718.470035713
137642.740041683
131022.21506007
137737.709998629
145767.515002087
140777.049981386
131303.575007549
140896.725024235
140748.304973933
135507.099991029
136823.43995404
141139.729963087
149028.114994807
134751.880001897
141817.029981595
128033.449949724
141788.139991454
135212.339991459
148992.059992538
138575.304981722
147052.630022859
143164.849964814
133869.285047506
149167.270009421
130913.180010597
150533.840031555
143768.514954598
138070.609952021
127742.849996382
146222.960001609
134787.614997225
134868.95003373
125755.539978265
138957.719992762
138675.824957135
137936.52001515
147489.625010335
132390.730000226
143898.059991072
138858.684968014
129841.380019302
131748.000017862
137336.13996674
136382.554989675
130015.089960007
139447.355001095
136898.975022737
138431.994984382
140559.559985143
140784.06501582
137028.434997444
145673.549983409
135294.90002855
149288.785019718
136180.394949422
141099.390013379
135047.739979707
135291.499985666
141576.594978229
134807.385001865
119978.609996508
131384.669983634
140197.844991231
135390.304992958
130270.039968466
139539.550007344
133916.260005936
143124.325006574
135756.200012936
132137.994999689
129626.325007668
129915.690000569
128852.744984218
131580.210020473
140062.284987573
137456.819961887
131366.250022879
137629.174984556
134130.680001386
137189.539972741
130485.85001867
146509.425014736
134413.710022321
143052.760022202
139063.429998237
144694.420049768
131950.544999425
146509.119996003
139435.365034692
126710.330054028
135829.234989105
127619.535006909
138123.5400079
138639.755000992
144526.249994207
135363.744997592
136605.410022498
130534.390021403
137279.354985975
129302.17999433
146921.354992586
137267.004966729
141161.564991847
128497.569996309
135893.605008336
135292.269975442
130796.799981341
127574.215047995
127465.399976907
138918.940019405
133294.940007718
134906.055032071
134965.02496716
132207.060022593
139912.945020005
141278.61998179
136640.894985554
140005.514962551
149076.614975594
146314.420022359
145141.379966356
131041.940011763
144313.294982159
140548.039987599
123665.94498072
128162.204999486
139009.165026534
137247.999988241
135435.505013196
132889.664994705
131708.715016592
137603.584980557
146621.699997719
128632.674966041
135937.845001872
142057.349979996
128648.875020279
145195.170015116
131077.070000244
143566.144991965
141469.23999372
129999.639986478
139737.959985717
130930.630017349
135615.324971665
139065.335010659
139604.790012391
130023.1800078
137653.595006972
121716.309990551
139910.579990639
141258.485013533
136088.714976948
134720.184973705
127492.270017899
132186.395003069
149909.925022761
133230.159957479
131445.995003153
124480.574912402
134104.600030904
133638.319961725
131610.910011996
132979.089999941
137443.674967594
134112.540027372
128844.054965091
134334.194990888
141304.479994537
138693.244998583
118058.154996735
137814.969985194
135669.525036682
130571.365001565
133641.034981913
137843.365017238
130141.804980099
139497.390039627
134028.704987384
137909.099998917
136450.55000976
137790.614967262
134265.514998148
136066.230035836
136144.814990734
134997.09999542
130854.559995245
134387.264997274
141929.219999845
130603.899963127
133750.685041394
137643.225015166
137656.634947446
140014.034976596
140397.409995054
139617.970005794
136755.934985965
139876.165004234
134421.694997541
143036.18499723
141597.539949764
135233.429961916
146481.524995584
148968.185013468
130593.389985559
129584.419969341
144805.275004985
137082.199942047
138610.239991052
125037.324974686
127359.80499033
127323.214993486
141307.395039078
144899.495003673
136336.719977444
142199.174974952
125402.72501466
139643.300034854
149979.769985744
137238.394982087
144693.955010939
135644.744988606
130785.580006449
132565.514976716
133959.605011334
129698.789986935
136685.025015986
134653.689979244
124303.730017647
136984.334953518
125618.234995702
126828.10997805
132417.30996937
127544.900021987
140207.334984554
138211.005012614
143774.480030543
129607.460011848
140776.799987792
139275.964984933
139616.14994768
133918.660017235
140625.019999674
139920.970024323
146719.56496512
141927.599955453
143469.16000383
131482.874970857
137372.934979846
137470.764968406
128137.925000641
133678.750003511
139375.88506755
135725.059978149
139218.869975507
134272.61500025
143835.990035781
135265.14502505
137136.150012096
140826.73501276
134093.100021646
136358.319971026
138457.009974754
133419.514991246
130970.859986622
137127.835010855
139440.374990375
144507.999950605
126828.75000695
142257.22002951
140469.719995149
137423.26500553
128734.855024719
143469.204991817
141839.769992544
128403.015015689
140129.410007279
135730.955019708
142500.430014179
144421.919973752
133169.325003513
138912.019999771
128934.614946909
142593.724963058
139503.35003224
129137.130011086
134728.714980923
140722.630015618
132871.685009723
132302.670014354
138941.490019429
127465.514969544
129162.110000747
137108.519987365
136786.984982136
135807.824945286
146110.824996086
140314.645031694
135266.899995431
134175.035001811
135075.864971158
132372.519991078
135315.995010464
146121.595020266
131226.555036713
134453.660029521
124192.099986231
137599.434972828
134473.399996467
128872.809988367
134197.474964465
138671.864982215
134545.474979893
135650.370020691
131483.359956906
129930.930018604
137268.415010426
139344.620006858
134987.175012684
139058.695009781
140534.435014901
146692.394986842
138734.164998737
144131.224958876
140027.789991726
141086.339997237
127031.549978372
144964.075009292
141318.799990779
132367.920009695
142130.760021079
133449.285056156
134469.415013398
137362.775017437
134416.829982702
126389.055015999
147441.489954599
144397.009986944
144182.569971246
143283.739972595
147481.095009862
139666.810013946
141777.30001524
150442.770018861
137655.21002309
135400.890033643
128079.295035959
131454.299993256
131450.94004507
131833.160023564
148028.229979374
132398.670003434
130191.914941094
153763.690043798
127351.634993587
138069.550022342
146907.844976884
136194.559979187
142124.429968247
133708.455031511
147029.785007546
150497.029990171
139853.440009539
137766.840017904
127052.375025984
141765.504956973
130485.080011832
143014.005036082
128985.089971048
135799.934996558
134622.460020954
137909.710007745
134958.220014466
137031.079973164
133435.774975711
135370.210006715
135676.624994092
132028.789954054
136095.174998052
129701.600010877
133614.665031733
139405.335022288
131614.250026087
123132.099991129
137824.950037986
141457.234978264
140369.859996795
137772.495028305
146038.504946751
138572.304976386
149482.459988915
137210.729988676
133852.56000517
133799.504988183
148824.08003609
144067.260024257
132658.934995455
147272.270012426
139464.819976252
133435.440039363
133231.465028743
145777.305021738
143007.590046095
142400.430008098
143497.194949259
123515.995002889
133561.694964408
133693.549984749
141736.614964489
132997.825015089
139207.535023995
137894.510016884
146510.360002758
137363.754977728
142631.469970547
137691.140037083
140166.360002272
140332.230022751
135502.405007451
142857.054980402
125741.620008857
151800.380003511
156870.824989961
136349.815043367
137440.389986288
125744.035026213
139986.695009101
139790.755028172
130979.180023837
133167.875007767
132085.420043132
134049.160033087
130378.749995294
122450.519987952
128543.205004625
141983.9300141
135600.499987789
139085.954995995
140187.75996662
140582.580011581
137624.204997698
137158.090001279
144405.074995653
140974.940036323
136014.054991832
134760.829977854
138989.955009269
135590.125019056
126518.18002474
131302.590029189
129512.750006174
138589.109996291
139189.555011631
135503.045005823
140499.764975315
129179.739999727
146694.340005743
131109.250006562
151606.129993932
146212.374993277
135915.890024073
136733.689999597
141458.749991835
130503.540008684
132576.764986221
136196.194986399
127657.134973584
139798.389991372
141894.064994716
140359.515031112
133155.875007232
129847.865032641
141191.91499068
131720.885015549
144400.379925069
144794.575009971
136991.059980693
143919.609993885
138169.915029946
142417.80494761
141675.430030304
124165.915018462
136858.915020004
134168.170001935
142516.805012922
134798.300002916
135821.600023313
136951.994978616
136918.869987746
137973.76999279
147159.844978281
126145.645024687
129861.974970383
142900.679984123
131260.76997955
141255.065045173
134731.28001483
143116.065009991
131278.950009559
129363.995006667
129276.760014144
131474.3100569
136561.370019733
129805.164971389
131128.029989859
137781.495014316
138446.725010092
132798.854979623
132101.279995134
137320.135010943
123162.505044445
139554.665028539
131305.010035438
143100.614998015
130603.164978572
139289.180007286
140226.084992942
142225.990000958
141360.615065379
137057.70499691
135937.759995318
133121.039998295
138223.895042862
132440.185013431
141744.510000114
133656.620001149
137218.349983208
126685.390008531
124599.500019029
143407.85499588
141328.12999673
154460.00502916
143759.774982421
127655.92000558
145320.354999556
142880.254979611
127826.870003488
139556.560004708
140281.280006912
140809.870012316
154152.419981067
145468.984991903
138551.180028181
143548.260029731
135116.569994288
127906.610001691
141935.679987488
143021.225002906
141993.609976523
146580.555007772
140573.355009105
153512.129965119
136761.219986626
132840.669974708
144157.654993504
144420.615001196
137504.69997625
135855.119974864
132763.164982929
141146.999963012
144819.575018258
136492.044983488
138701.590028937
144109.319999434
139468.625011597
141348.470041551
139064.659953007
129259.210029894
123099.850012244
136531.784966688
124903.71501917
156234.525026621
140869.735014166
139931.830001712
136022.220006131
144747.914982373
145430.130029538
140876.655006838
125974.734983499
133897.065018793
145500.04501473
141784.380001696
133764.235001671
126934.775027774
150603.720029269
143784.735052885
142205.494976862
137042.669994756
139012.129981844
131834.53506968
134827.06499168
130920.710001818
140768.654970089
143609.55996968
137699.804991611
132795.595023448
139102.08497018
144957.960003185
138206.104974293
119831.069991471
137952.464975866
148754.979972928
137417.785028161
148121.684995213
135015.82997272
132928.285003476
139452.599988209
130811.429979854
134594.670021994
135318.874969758
130790.084992219
139813.360036912
133573.970030433
126783.699943018
135429.144988629
138554.149980806
128340.480006049
141717.900035493
147074.565019482
132264.139955963
133405.229996659
138220.41998632
136852.939977263
135648.969991947
140012.034948404
154770.9349654
138092.240001311
139318.770012277
144610.274959513
139032.095011915
122058.160002269
141969.190009743
134674.080046228
130961.655000405
131395.075038368
124986.549993096
144346.340011932
132521.914986116
146030.624991142
145829.699995046
143749.604973098
129306.364979003
132903.754992837
143696.940020663
145586.084995865
135780.480016377
135982.295028005
130278.920005757
139569.995004719
140985.055011093
136762.350005787
131939.704991915
136977.925000498
142742.255022493
137701.409978587
134427.514958582
147421.290008218
159732.700038427
145267.199998038
141372.07501879
140679.249992529
129762.829990316
143675.729983167
137817.974973622
136335.985056592
143459.060011084
144913.400013231
128739.784999768
128360.36497926
142320.524961875
135578.959997667
132148.199984422
141427.355009281
148061.815012213
125923.140010835
135900.675011719
136374.775016614
142906.099995034
137772.20502712
131217.350040285
132876.560004032
126577.83498229
135509.225001068
133384.325006096
135232.710001873
134904.91499573
145439.514966007
143361.839990994
130368.909989621
141027.734987033
148243.425029906
141536.849997185
145350.124975558
147770.964998387
134018.859984667
134892.934945744
142948.894977743
144006.614989574
145558.154983324
128877.884995162
146262.395027699
135595.690000823
130247.514964807
126896.290009407
143094.390000686
136918.549966283
124600.270016705
138520.69500844
138099.360011689
133132.715002227
137399.979995395
148110.409969552
132832.234995274
144801.539994844
139945.044989614
141507.995010029
136231.254993688
140839.029973249
145800.724993932
129075.654988525
125497.289992642
145919.964935593
141820.764979861
132888.620018548
138124.775010702
142676.550011317
146335.374970196
143603.555024525
155534.990016385
135070.734967075
147000.730041712
131532.840023872
143479.910007658
143836.740017323
138867.595011701
142150.805017734
136837.919960117
138475.609990292
146637.745010137
131324.829985916
141174.47002245
142564.465050295
143956.660005553
141732.355000863
137969.994999799
137693.799994033
135663.264999527
141981.405014045
130593.764994708
136037.854975479
147280.985038871
136773.279988356
144991.219995417
143800.319989778
130290.099990859
140205.550016306
140095.400015441
142233.66999798
124716.579964868
133868.839992335
129186.160015243
126491.415006436
135640.809973407
130553.660002522
130270.820011078
142669.874974035
132511.424979236
143027.784999711
128156.470024558
136870.234965127
131665.455014689
131207.550014143
140252.834996783
142866.834973713
133896.679988394
149293.125021628
138534.52001142
140197.235017242
127320.435015442
143562.5350011
135322.054996956
134345.609990756
136277.914997503
142748.069992001
136848.950019018
130629.270007874
142726.080000089
146596.780003623
145834.994987614
129190.915033366
147198.669982367
141320.359972409
144951.775023906
144041.929995909
134048.755016113
132310.29001136
130051.114978068
145015.2349996
157963.400040222
136450.539984888
138820.449981264
132078.750028369
138135.269983015
139685.130008925
137163.980034113
141358.535021418
128515.460021019
144319.254998624
143515.210001617
141038.260002929
151956.370000747
146340.855025583
147489.150009031
138004.434982801
138302.960051315
142120.865020144
144286.179973155
129928.019991766
150122.889990918
132172.730001532
130717.420045315
135132.604999911
126910.799993707
123668.590005914
137250.600004148
136118.060017479
141622.334997928
137023.329995666
132651.490008729
141481.219997637
130175.795000079
141064.739995674
138123.659961489
142124.470022841
144610.379995385
136054.490000682
133908.459974992
128837.425014261
139162.21999874
140755.94497793
141201.710008103
131842.175002618
127765.999991446
134265.715024909
133356.485014039
142385.850016541
140829.650021739
135796.254988351
146155.669991257
146163.689935591
132670.385004677
135329.709969702
124341.385004617
138465.720000296
142828.855025299
139254.524999492
141915.445008731
142732.845011377
134601.994994846
132445.900021451
129956.524989877
140828.794975085
137737.904963188
144801.874984936
139449.825008299
134596.819989811
125016.744990381
130054.355009566
123967.71998157
144258.909999446
133247.029977658
129478.100028852
143231.064981578
131468.620021187
144458.814985052
137200.764972942
131764.500008654
146281.35000955
135245.275006102
131203.849965021
143058.894988736
136825.00002012
128610.520012906
144724.085001587
134020.044979026
133576.519990143
145894.495013506
129179.09999842
129457.184992266
134539.850016086
130149.6050161
133191.244977242
129956.849987822
136797.42999568
133796.084979805
124254.900001498
137124.73997394
135018.980024293
132446.659998285
135838.419974135
139631.424983564
128026.815035414
138299.235015338
151708.555001022
131297.7500004
134251.060035095
120329.435027246
142685.054997219
129865.074981086
129824.220052511
138734.559998192
142236.734973833
131198.589966681
137864.184994682
132283.190022903
141063.564997966
139046.169993679
146186.129978788
137291.669984008
133276.505036766
141166.04499588
142272.040039705
135970.099977043
143433.050010553
142915.190008185
136837.634956959
138166.359956697
136592.194974239
138042.359995806
141060.594987017
125694.364992032
137940.63000309
131975.354981144
137975.624994029
133054.449997658
131457.940000212
132540.845018654
131447.284966323
139859.650026431
123284.150022353
129013.090011686
145653.965004887
135924.099944266
128488.914998158
136171.530022918
139355.465029299
134588.46500771
134470.674928272
130261.27499285
139917.664995747
138402.549965129
143435.350011618
137893.489989662
136380.115025357
131803.219976805
129189.450013738
133285.750030633
136492.010025277
139942.360013658
126571.844997611
138387.10503228
139827.244963557
147795.385000674
143950.570003619
140514.995028812
140047.42498483
140951.189985944
135933.515031538
140718.314958679
151519.750019086
134128.394987778
141814.850018567
148720.964983543
140495.984993039
137381.575016654
125598.950034607
136119.065027377
126910.165004635
145783.520008626
137092.294974195
140933.799991333
140608.814987214
133363.18496734
140129.23997729
140004.774982902
137696.724984984
131145.780006433
139622.684970463
135146.554984647
139531.644989779
142795.305010851
142397.479970192
137857.75502679
138526.8199921
128180.559990496
134506.110007403
131769.669978422
132757.589984653
143531.97002351
131749.714995143
137239.675005417
140735.679995709
135571.629992209
144292.054985663
138344.930003794
134483.614990858
135989.369994432
132664.009992102
126355.675019967
133355.11001453
144447.95496484
147554.7250246
139060.67500828
151996.219970241
134052.389980305
130292.029994932
143522.205007261
137879.184960073
140574.760029131
135777.589985923
130602.374991171
138269.74001067
133005.294989721
134811.629974185
132771.909980884
142653.540009638
145703.715010968
138398.085011695
133685.415002854
132872.969958683
140628.850022073
140580.829996929
136858.734970925
129480.950011348
129126.184995067
141921.064994942
137760.994978595
139852.425007574
145670.085018881
150116.965000039
141294.779992166
133976.110035274
122877.334991226
135004.820015471
133399.159992114
135614.105035063
140309.060009717
152763.549963511
135679.015014174
134146.325008973
133491.189998099
135001.669977139
138762.984995653
134556.115024987
145919.104974107
141696.220017889
133780.915038295
136556.610024607
131732.519984987
137076.02501617
137676.390020533
137306.600015613
141776.060015657
134990.224977797
129401.905027303
132793.980015976
134357.254988183
129598.84998577
140940.850034311
135062.549983222
139819.075005669
138240.480023232
135497.525029469
134931.955002614
137728.649969592
138562.61501429
134030.10501075
133762.614984987
142796.064990993
126638.815008154
133170.89498557
136259.550003893
142090.109956497
137457.409997489
137009.420016547
140132.234981198
146046.37001218
132967.444964833
135476.244990504
142950.130019347
139578.839985951
139365.790003761
131789.004980773
140275.205028928
140941.175063008
139320.120009123
137348.669990258
138407.334961565
149139.180010274
131031.845004808
145437.810010769
130257.619991398
141863.704985929
136673.839950779
140837.325043674
135338.479997917
139390.274989071
143762.145006322
135243.804956613
129767.105006848
136141.114964046
137848.820022765
137504.444998117
142054.450006812
131029.714995425
133383.509996328
133095.045040899
131654.364996952
137288.314996928
147915.694963137
138032.625010314
136489.574959497
135883.265019161
142450.010007361
139001.419958029
141170.114981901
145322.785012211
128123.715019401
136108.575033759
131079.454985919
130980.570019717
135950.645001292
138188.079980397
135138.965010605
138592.470009564
135021.669963993
137135.224982142
130946.935000084
128372.170003725
127891.015018556
133883.549994134
140515.019995619
135558.754977697
131021.330003128
135304.30501627
128704.565020287
137107.240033171
144766.54002033
131541.170001022
135341.185016054
140755.064990564
140849.055005772
121805.259983929
129757.435020549
147508.520005618
147842.24999612
144390.989997006
148837.134999916
132360.010019799
135305.075003871
146736.064993201
140879.955017343
144169.665043509
124911.594977441
149685.549995506
137617.660008168
130664.319967845
137995.515001051
147054.194984593
135148.975010694
141127.324989571
146228.279992783
143224.57997602
129194.430024107
143650.384989437
138890.975015354
139306.89998636
131887.059984207
144356.795005346
139042.229992612
139429.57003103
125566.285030486
140380.300017595
137657.185016344
145478.549990469
130596.205041053
143395.114983113
136051.979979336
141625.344992319
126617.365024541
144491.329970351
126291.690017212
119924.340019974
140100.845020009
143499.57999911
144983.585014187
122025.819991835
140237.985009588
142790.320020327
142743.035011957
135535.40500036
136439.409969978
132532.055001135
145084.54000039
123664.530001017
151269.444997876
132835.690053209
132802.794982979
143621.585000368
130491.420001714
142205.409997847
142047.580006674
145511.765038108
127271.97501495
129401.440029354
135604.215003266
134320.580002776
129258.444983053
143958.684979673
140484.350018505
142097.655027425
133424.470038861
138989.510003627
132001.589997997
132543.309986255
130685.070025987
135920.365013396
140361.219923931
131568.379996289
141151.734973928
138204.614988735
152045.130042075
137181.759993168
138243.145010535
139486.409989033
142645.325009865
133736.994992823
130459.620023263
136474.134992321
145918.349979231
141012.749967901
130822.504971271
134430.409997014
150061.734983784
147924.484995576
126502.635044384
142095.640009373
127733.5199884
139635.065014925
126514.954996255
138823.89499348
129290.430024294
133427.475007118
144355.980029587
130121.564987657
135370.405014721
130995.689951936
136952.299992079
136940.470030927
141781.840016243
134599.990000783
138682.395013175
134743.739973607
131101.475003174
153619.950022749
139639.589969213
142641.525008118
138520.404996445
142843.330023697
133894.860006859
143431.800003011
145941.975039584
132482.670041404
147226.72500948
127923.815017676
139313.59500319
133354.759980805
145671.354982797
141701.624966448
141820.67499157
131675.214984771
136135.435004125
151988.929986026
137988.665028087
122610.090004808
134271.434987351
139761.524971964
134996.889991162
136385.710010877
143999.144965295
144918.385027677
136954.159988273
129608.275013374
136033.439971047
137609.089978136
149142.510033177
147510.709983914
152089.584998774
137465.110054407
131777.33999642
136064.660010435
135548.899988203
142105.190009122
138690.794983428
136675.334995673
139895.764992189
132724.180006168
134615.245013051
124818.909991875
138742.29500082
140574.97494384
130359.739999925
138060.949994043
145898.274984718
139725.560002026
131111.424989814
123378.910053923
135435.779995305
127541.30002088
140456.609964941
142020.129955656
151967.120034655
128567.464999258
138775.89503119
140344.609993654
133972.065004748
148373.42500746
135010.300000818
137786.435013584
136867.075003733
133297.935006687
143400.894987602
125744.125021082
129200.509983274
136820.569994124
139586.529977619
136808.899996945
124545.779978866
141730.855040495
132853.600009599
144474.410026693
143597.634983252
143386.285024486
129248.12499943
137209.819980543
143715.800018681
130017.18497796
137645.06499851
136703.764999605
133668.520012858
131015.660026842
146002.975006336
131727.345023768
141595.475008786
130758.344982518
127009.589993035
134437.88499272
136485.775043929
142304.245003028
147698.149994662
140852.499988959
142503.115030636
141728.500012635
135739.605005359
139042.08499261
137264.46503536
142638.799976097
125569.06999881
143724.45999208
144895.04998407
135982.014988581
129813.769959338
136181.950008567
129223.044984374
136071.105002939
147109.390000527
127771.580002921
142663.744968866
147635.984993753
132075.555014798
144752.764984295
133588.414987581
132685.23502467
146619.805007821
141563.689965383
131800.810003615
126293.479981707
148664.234981857
148874.86501569
128692.090010357
126301.280006957
134406.594998001
144831.895017052
135308.895000891
147602.494983775
148724.809982972
132434.629982296
135544.954956127
128280.88497615
139665.114967992
141894.359996565
132263.204963053
150118.370037615
128003.490003406
137307.464940518
136833.289993218
130344.994982267
129689.689981405
134573.934982034
139933.809996629
143614.370001385
138137.664981651
135346.049990933
135745.374998383
132836.969948388
140584.290044039
143598.975009675
141685.320006752
131238.909998446
145974.639996188
135159.014986489
154206.470018407
145984.859979209
140426.549995149
145364.219972332
151181.275014573
139874.350018401
141568.705007229
130772.190021743
137757.770012949
128667.524970658
138707.55503064
143116.369975978
129377.434991465
136769.699988554
143516.535034505
136812.934992781
156857.305009847
121348.040002014
136904.645029795
136301.340002884
141154.165002628
140078.680033842
129293.225028763
132713.584991319
144745.739971756
138309.284999481
131585.169997051
131577.065009714
128927.869992419
125537.06997285
137797.420003817
132508.495002616
133071.705012412
130353.254989306
146396.16502597
141675.190023056
129253.635041235
146673.915000185
136499.855006908
129921.019964646
134792.845014566
135880.019961706
140698.899968284
153576.014968967
146076.019979233
133789.77000931
136030.375008798
140800.564938455
140687.369970109
148278.859981665
131472.240013674
147909.414964554
142214.745006918
149928.470039501
145731.600016699
141953.079979205
142748.030001528
141863.004988338
141044.410010135
143586.884941892
140341.199986069
143544.109975583
138205.184992359
135247.669984445
135392.815020239
145323.149997173
132126.180006515
146687.560009057
141898.935007036
142933.329975354
144535.955020149
130133.664986485
124835.350024883
136420.969997702
142645.714976133
133490.534964652
140345.565012901
137498.469991613
138443.060002151
148982.269986144
137711.695030327
141411.199969104
135430.180019442
131250.014980593
134289.985003168
143637.539967549
147005.785029153
137981.725002567
139788.540001255
136319.385017575
141140.074988284
139367.690019753
137611.805012409
147129.445031136
152294.460012943
140089.929988245
146264.68999
139423.724982597
131933.874985845
135131.029983284
140802.569962039
142945.454978497
129886.555057073
137527.114996189
139426.655015168
142017.289987571
141416.150018433
136735.724988059
145378.275024387
146291.229972255
125655.100027301
146208.605014963
139252.505013286
140138.779983871
138878.065004946
146013.250040083
140132.889994858
124443.175006238
125638.129958867
134364.699966384
139244.569975205
127101.340011549
133758.334991351
127311.714967769
145030.389987604
132582.029999198
137841.734969135
139104.964979875
134368.540013458
135640.665018202
143902.43993635
141452.154955838
139219.974982544
126156.024984185
124833.495015448
134299.280007807
130280.419990427
135042.25498646
136964.320000075
133827.75000346
135631.759956852
141454.355015835
131182.965026208
133394.719980596
136816.479983159
131453.804998144
143933.875033609
139224.840014299
145147.495045904
147613.330026584
134905.695045184
131635.180001422
134444.324987794
127999.184965342
140374.349947048
144868.140003871
129262.759960878
141207.055031698
137066.110014769
141915.824991353
140197.5650026
145200.470007502
133694.044987295
155537.070003401
133803.024995466
140709.865000377
139176.965000013
124073.089975268
141321.96499985
134701.025008745
133369.884947614
134101.550015439
136855.770020737
142605.990028064
149067.944995516
134594.149956929
142744.444982575
133443.894993244
145704.220030746
140917.404930035
129654.07999138
141771.240045202
147714.744994038
140001.565029493
134246.825054016
139850.849977919
148260.914972155
124167.655043303
138299.310000787
142802.764968951
141479.699998898
135141.36999539
129982.515007012
137441.720041525
134700.899997894
137750.58002118
140050.159983108
140386.434995794
133981.659990008
133056.384976224
138907.02500194
130589.875014347
136137.500022936
136070.249971894
126537.634964093
131847.735007203
139401.670025987
144712.530034055
140041.545050931
138711.619978128
133592.514988425
133788.364998687
124634.130029586
132074.630017468
133270.299968781
141071.590023973
136124.569989475
131923.144997844
137360.124996416
134767.949983491
142154.685017413
138967.080010357
149542.295024204
137637.320007132
135204.764977279
142988.754980953
138429.30498277
138422.899991728
133751.044963106
134026.540007539
134853.420005673
139394.925003989
133318.534988968
150295.360011384
141953.534981414
147606.444984884
129968.07500243
148530.185022381
143925.820010053
131506.095012459
133649.73999889
137125.270007108
138256.61995877
142331.689993458
136629.849998127
127789.474992909
142308.960012504
140176.300030163
139144.985012615
130676.524994948
146957.715035047
126699.93001282
134811.524995475
140673.230041161
143221.090016804
135008.590021782
129056.265006417
134275.714981939
134345.300015897
137045.514999809
126811.029994353
124010.850028044
136463.204977892
132269.685016533
142911.394966394
133921.065015794
138690.54498745
127402.9649771
137325.419996537
142832.979984417
134448.440001328
134408.244998845
138451.110013887
149721.309971561
129175.315021995
130649.424998828
156075.754980194
140270.145038599
133036.290012312
135826.784974561
136738.829965846
135060.809981561
136066.629983829
145738.709975864
137034.630024361
131183.574985065
133915.105004864
140944.079965634
150069.970000889
143882.959999193
153210.085008333
149725.970014977
144359.66999916
125032.269998914
132596.045025247
132231.185013403
146239.425010339
149117.515026921
133223.690000282
138864.554976375
140395.480011941
127826.155036567
140580.924998696
127245.805013977
140852.569987003
135359.275008942
144066.144995008
139452.95000604
127267.18997069
147759.154984243
148001.725002085
139769.759990023
140124.74498917
136166.399950034
136159.150028399
148116.300001619
142128.029965698
117801.709997687
136784.97000519
126985.040015123
136034.630003853
139024.304996317
146679.764984075
141779.905063186
142041.169977567
137418.575010403
137232.435029067
138058.655015861
129603.689981458
132274.209967951
145918.669990262
149343.305028429
138537.564982704
137181.330006789
131137.000014646
134374.454988553
142632.104968516
134216.045000023
139358.189989741
131030.275006387
136368.385001727
129492.73002809
137465.79998361
145340.989985204
146778.509988707
130941.765000739
131681.14999859
146544.795020987
139492.405008349
146470.994963889
128673.4449753
139444.230056655
138890.210029939
135932.655014972
144207.989975478
145798.214964149
155298.769940897
126610.334980451
138730.395017398
133106.33996224
129039.240009611
126223.129960779
137054.760003045
146622.760010673
138953.7649832
137363.24000566
129834.045013825
131790.19500455
132068.265007195
141844.020006835
141183.170009784
154380.309979053
147622.849966216
121764.354955856
138995.064990528
130700.510004003
143572.099962382
137543.444978439
139628.800053201
130830.760011883
146065.169972296
141540.880027956
126113.355021762
138394.420010455
134696.115018892
139441.205029465
127369.384978084
141880.879995967
134547.714985599
137270.684980683
144461.309965081
138591.860036137
134332.969949916
139843.819998971
138723.475014596
137018.739978778
131110.390035008
128042.115001848
141724.685020756
135217.494985981
135603.884997317
128954.095022488
140440.875022313
137485.050045732
138139.374990803
135843.839970864
138161.100022449
133348.6499757
136854.155015531
146123.145015969
118975.035035057
137957.445026483
136653.035023097
146158.324976432
139937.59997291
136809.75494391
135257.489978525
138961.924994007
137476.410015037
120127.289967125
140354.679955174
136083.235044585
140936.834971271
127132.555030373
139737.604947864
124723.324967726
148136.76503695
141005.359997977
141514.704963894
138719.284960436
143197.189987489
138912.245028864
141215.259999915
131409.830008338
130668.295015433
129973.259981571
136479.859999307
128119.69497301
159355.589979677
141094.420001244
