# Supplementary material for: Intergenic, gene terminal, and intragenic CpG islands in the human genome
Source: BMC Genomics. 2010 Jan 19;11:48. doi: 10.1186/1471-2164-11-48 (PMC2817693; doi:10.1186/1471-2164-11-48)
Supplement: Additional file 4 — Monte Carlo Simulations. The archive contains Ruby scripts used to evaluate statistical significance of overlapping of gene segments and CGIs. Results of simulations with different "fixed" elements (see Methods) are also included. [file 1471-2164-11-48-S4.ZIP › result_cpgispag_length/last_coding_exon.txt.hist]

left	right	value	probability>=
22445.7299949344	22797.8044447884	2	1.0
22797.8044447884	23149.8788946425	0	0.9998
23149.8788946425	23501.9533444965	3	0.9998
23501.9533444965	23854.0277943506	0	0.9995
23854.0277943506	24206.1022442046	0	0.9995
24206.1022442046	24558.1766940587	1	0.9995
24558.1766940587	24910.2511439127	1	0.9994
24910.2511439127	25262.3255937668	6	0.9993
25262.3255937668	25614.4000436208	4	0.9987
25614.4000436208	25966.4744934749	9	0.9983
25966.4744934749	26318.5489433289	9	0.9974
26318.5489433289	26670.6233931829	21	0.9965
26670.6233931829	27022.697843037	19	0.9944
27022.697843037	27374.772292891	20	0.9925
27374.772292891	27726.8467427451	41	0.9905
27726.8467427451	28078.9211925991	33	0.9864
28078.9211925991	28430.9956424532	40	0.9831
28430.9956424532	28783.0700923072	47	0.9791
28783.0700923072	29135.1445421613	61	0.9744
29135.1445421613	29487.2189920153	81	0.9683
29487.2189920153	29839.2934418693	96	0.9602
29839.2934418693	30191.3678917234	89	0.9506
30191.3678917234	30543.4423415774	115	0.9417
30543.4423415774	30895.5167914315	144	0.9302
30895.5167914315	31247.5912412855	136	0.9158
31247.5912412855	31599.6656911396	170	0.9022
31599.6656911396	31951.7401409936	189	0.8852
31951.7401409936	32303.8145908477	187	0.8663
32303.8145908477	32655.8890407017	203	0.8476
32655.8890407017	33007.9634905557	245	0.8273
33007.9634905557	33360.0379404098	264	0.8028
33360.0379404098	33712.1123902638	225	0.7764
33712.1123902638	34064.1868401179	271	0.7539
34064.1868401179	34416.2612899719	278	0.7268
34416.2612899719	34768.335739826	329	0.699
34768.335739826	35120.41018968	288	0.6661
35120.41018968	35472.4846395341	315	0.6373
35472.4846395341	35824.5590893881	309	0.6058
35824.5590893881	36176.6335392422	308	0.5749
36176.6335392422	36528.7079890962	334	0.5441
36528.7079890962	36880.7824389502	342	0.5107
36880.7824389502	37232.8568888043	297	0.4765
37232.8568888043	37584.9313386583	345	0.4468
37584.9313386583	37937.0057885124	350	0.4123
37937.0057885124	38289.0802383664	322	0.3773
38289.0802383664	38641.1546882205	277	0.3451
38641.1546882205	38993.2291380745	298	0.3174
38993.2291380745	39345.3035879286	271	0.2876
39345.3035879286	39697.3780377826	243	0.2605
39697.3780377826	40049.4524876366	237	0.2362
40049.4524876366	40401.5269374907	211	0.2125
40401.5269374907	40753.6013873447	221	0.1914
40753.6013873447	41105.6758371988	196	0.1693
41105.6758371988	41457.7502870528	167	0.1497
41457.7502870528	41809.8247369069	146	0.133
41809.8247369069	42161.8991867609	137	0.1184
42161.8991867609	42513.973636615	132	0.1047
42513.973636615	42866.048086469	121	0.0915
42866.048086469	43218.122536323	107	0.0794
43218.122536323	43570.1969861771	91	0.0687
43570.1969861771	43922.2714360311	80	0.0596
43922.2714360311	44274.3458858852	65	0.0516
44274.3458858852	44626.4203357392	72	0.0451
44626.4203357392	44978.4947855933	64	0.0379
44978.4947855933	45330.5692354473	64	0.0315
45330.5692354473	45682.6436853014	47	0.0251
45682.6436853014	46034.7181351554	28	0.0204
46034.7181351554	46386.7925850095	31	0.0176
46386.7925850095	46738.8670348635	22	0.0145
46738.8670348635	47090.9414847176	25	0.0123
47090.9414847176	47443.0159345716	22	0.0098
47443.0159345716	47795.0903844256	17	0.0076
47795.0903844256	48147.1648342797	7	0.0059
48147.1648342797	48499.2392841337	10	0.0052
48499.2392841337	48851.3137339878	8	0.0042
48851.3137339878	49203.3881838418	8	0.0034
49203.3881838418	49555.4626336959	4	0.0026
49555.4626336959	49907.5370835499	2	0.0022
49907.5370835499	50259.6115334039	5	0.002
50259.6115334039	50611.685983258	3	0.0015
50611.685983258	50963.760433112	2	0.0012
50963.760433112	51315.8348829661	2	0.001
51315.8348829661	51667.9093328201	2	0.0008
51667.9093328201	52019.9837826742	1	0.0006
52019.9837826742	52372.0582325282	0	0.0005
52372.0582325282	52724.1326823823	2	0.0005
52724.1326823823	53076.2071322363	0	0.0003
53076.2071322363	53428.2815820904	0	0.0003
53428.2815820904	53780.3560319444	0	0.0003
53780.3560319444	54132.4304817984	1	0.0003
54132.4304817984	54484.5049316525	0	0.0002
54484.5049316525	54836.5793815065	0	0.0002
54836.5793815065	55188.6538313606	0	0.0002
55188.6538313606	55540.7282812146	0	0.0002
55540.7282812146	55892.8027310687	0	0.0002
55892.8027310687	56244.8771809227	1	0.0002
56244.8771809227	56596.9516307768	0	0.0001
56596.9516307768	56949.0260806308	0	0.0001
56949.0260806308	57301.1005304849	0	0.0001
57301.1005304849	57653.1749803389	1	0.0001
