# Supplementary material for: Intergenic, gene terminal, and intragenic CpG islands in the human genome
Source: BMC Genomics. 2010 Jan 19;11:48. doi: 10.1186/1471-2164-11-48 (PMC2817693; doi:10.1186/1471-2164-11-48)
Supplement: Additional file 4 — Monte Carlo Simulations. The archive contains Ruby scripts used to evaluate statistical significance of overlapping of gene segments and CGIs. Results of simulations with different "fixed" elements (see Methods) are also included. [file 1471-2164-11-48-S4.ZIP › result_cpgispag_length/last_coding_exon.txt.lengths]

32515.9400008238
37179.3800140043
37695.1400015698
43781.9549912605
34908.5500116279
36861.4900134809
44596.780007231
32373.6300034327
36970.1849945631
32986.3400150429
41038.5200094153
34125.3699934264
37639.1149987905
36151.3499948851
34200.6349999889
31608.6150049148
36464.8450226749
43495.0449971037
40635.7550107509
32284.2000006491
42284.0449987786
38282.7099995018
37586.944997408
37145.8799939197
43073.7099881113
38967.9000035955
33353.8800065392
29926.0699915551
35399.0749970335
43244.5549933523
44944.3200205095
40281.8049998402
34285.785002896
30987.864999667
38904.8150154488
41703.7749983344
34228.9249981273
35406.2599950553
40926.7600022519
40711.5500021949
43704.9599966616
35433.0450010127
33582.6949913498
39651.3299958289
38446.1849953769
35892.3449863754
32651.5200021893
37623.3249964158
37386.3599866822
28377.7349932818
38448.0899962904
37801.6000121653
38394.9999762952
46688.3600094178
33401.4400045246
40074.1500014438
30778.0350044752
40481.9350001221
37258.5649912335
36903.2900215217
31733.270004507
40220.1149764927
35696.7299964151
38145.3449977939
31023.5149910073
40630.7550008561
31023.9950063394
30847.5699839654
35080.1500047584
29467.105005239
42652.2049896694
33232.5850167362
36996.9249985365
37480.1199854694
33268.2849950753
33504.6799981345
44245.1849989994
37609.9299896226
30704.9249939962
35687.9049938219
43075.5099941351
34192.4750001713
37918.0950001748
33972.3650091646
27826.9400002963
44464.0499928362
42500.9300082885
38079.9799774799
36644.6200096533
34358.4149979491
34616.8749999778
43079.0000034778
38815.7550129332
36391.9550079966
41906.2100054135
39513.2649672867
40903.9700121473
34211.375002446
45595.1749991019
38299.6050010573
43863.954978972
34138.9600060727
39804.3200035074
32104.8750047449
31797.2399947555
37732.5449961687
32948.6699912399
37198.5849721996
28646.090016077
39410.64999249
37038.1000044243
39612.2999849529
25146.5400003765
28790.4950022665
32676.7999853513
31941.6849844632
34065.3699982304
44407.2650054999
24932.3849963592
35329.2949947676
34829.0650078396
36707.7649660008
34162.0649896821
36129.7599895101
34034.2750086838
35836.5750106962
27745.1150017171
34202.6599966616
38393.7950081148
44190.2550144191
39871.5149913534
36883.0799853855
40689.8700052846
34471.0600044994
45224.2950170203
45149.8849963692
30476.9350245326
38816.1150005856
37489.4900063808
35395.6949957639
38548.2500011313
40753.0649942897
34093.629990723
40614.0599906639
30024.5400004738
36619.5150095751
40122.1049908896
35821.1799923677
45206.3549931005
35508.3850037903
35492.1149969753
36985.1050069083
27384.4450098292
36197.9599959012
29927.3200072816
28289.964996719
37229.2500040287
29195.4800062199
51541.3250019948
30287.009998705
35364.1400098482
40471.564996324
42037.7349822047
39503.224991795
37110.7749973568
31479.83000944
38503.4499947068
38485.3500050313
35843.4199881257
35055.0700225215
39981.3749856034
36737.7800121268
41317.3549979321
47170.084998539
44163.0550011697
39421.3150019003
37543.4300111127
42692.4550146662
32122.035005589
37224.2700167717
38078.7549996243
36547.5900020918
31183.5400003152
38188.9100102961
42040.4550120805
38305.9650013677
42705.0000034854
40747.3449999373
37287.5050096591
34769.9149942819
37638.4850019246
32610.4450118499
41342.8649941084
34786.6400032785
38982.5350005035
39724.8649813721
32441.7900089469
31248.1800022878
44511.3999907281
37219.6200005502
37644.8600048856
33486.5000078888
37401.3449973258
33497.8050021564
41582.224987266
35770.5999913295
31730.2849945899
32783.1550045907
45282.4999940931
42648.3750062317
35153.5950068431
38749.9199956602
32197.2099891919
37924.1699922053
40127.3449907018
32198.6200083138
37730.4150030587
37926.9399945005
41963.1849950133
39930.3849848133
32324.0649841294
39204.3849922677
36136.905011252
40736.9599952383
41317.2300159009
39521.6099922077
36042.0750034575
34741.8149975376
42509.9099959517
45040.9299936172
33526.5849969058
35749.0000034386
39302.1799836142
33869.5850004794
35980.8049947721
38127.2200129069
43349.1400044555
41408.7749886299
36441.6950052453
37599.6649961844
37667.9349997144
34024.0500052851
37613.2449890566
35620.6950222491
30559.2149910406
44339.0250016861
40833.755012396
34641.3599934881
32356.4100085896
39802.4900121214
30454.5100022249
34199.854997172
37500.8299987679
38474.0150099778
39387.4649986436
34898.0349824053
39385.1299950161
40313.5750018776
31437.9000094113
34326.6799795555
40886.500010606
33558.0349868415
42882.314996536
35467.0749945535
34855.8099988417
32768.6750101823
34299.5799971244
40511.80498377
35588.8950026491
39485.4999914679
41169.1199885245
36146.1500055541
34877.7449858664
33271.3099816961
34833.6049956889
37801.449991079
33055.7200095217
39484.7150124442
33611.6300022074
41492.6349986624
34214.2149993458
29666.245013379
36063.3849986707
34004.7749880122
36133.2649975116
32348.6350003331
33661.7649963051
30179.5100038941
37223.9500057715
32130.5199977134
35173.1200078174
39791.2749935895
36980.0600099424
39197.7150065944
33003.5100035833
35832.554981047
30589.8149912302
36180.4149996825
32856.1299958981
39909.7650049309
27514.4800159387
38659.4600017333
43750.9650082672
31897.7600029125
39729.8849986697
34497.1549997586
34346.6650089741
40820.7250077179
39501.3099981941
31744.759999844
46676.2049902915
36861.500012201
29274.6499911227
36367.5650123712
38179.1499818596
37630.1899971046
35147.874995252
31893.6150040793
30387.890000638
35766.1049999115
35774.5500003027
29540.5799850245
44976.0649925069
43310.7850112452
27549.3999937046
32579.3800042244
36169.8150035676
38392.5650138321
39332.379987567
37067.6850172686
40172.0700022706
37427.4450047707
42160.385002492
34956.5999861583
39556.149983817
32595.3250026417
35563.3849942135
32823.9149995998
39444.7650030488
35060.4649847772
44766.5549949132
34079.3150006991
32945.4750018727
41539.8849833494
46738.5199995589
35770.89500309
44685.0000201425
33579.5850064699
36521.6150088116
40023.7050065659
35897.3350079194
39719.2999987458
33703.4600066952
32806.5299928508
37791.1999806728
33204.7749916419
42241.3700122834
37388.3900125494
41536.9499891767
40123.2749957432
36668.069983967
37352.8150111865
28928.7700201737
38801.9800112212
37849.5349984008
34694.5049995881
34757.300004069
27522.9199940511
39109.1100103157
43917.5900276934
34109.9249968082
39203.4399973827
46348.8049939955
38374.735004446
29336.9950074432
34672.8999805099
39199.5249908191
34755.9399994686
29675.025009542
29335.7299991563
34790.9950073014
39467.3499895257
38481.8649905603
36914.5449974488
38496.5099986597
37125.7899676868
35798.5749926083
34491.3349957067
38725.7549917247
32344.8849901811
35130.0500246858
35595.1550069464
41476.9300026277
38302.6050046312
42475.5100134479
44370.9400010746
30791.2149819573
33444.3649976351
41161.8549856668
31600.7599853235
37622.9800058713
29269.7299991584
34299.0249990213
30159.3200121917
37961.2049961195
40596.035002199
35671.8049993659
33914.514996264
38160.4899985499
39082.2750028044
41377.4100105714
29347.8599994546
37938.1800110968
33322.7150063124
30130.2000115723
34509.4750038669
37612.6900170318
36348.4800218563
33652.8700167246
33524.5949992411
37368.3599948384
44010.2400006861
30855.1899891073
28737.2450056358
39753.4950053914
39743.2599960566
40490.500014091
31684.6300030348
31878.5799967985
40063.3100087309
40064.0099866788
33534.4899978708
30194.8549979565
43587.9499891781
38828.4799934789
36777.7149956671
32883.7950002989
26371.305026738
30847.205005367
28663.7750016001
28237.3900153662
40766.9200063363
31640.8049851214
33445.090000686
37963.554997766
34367.8200039574
32546.9849951759
33859.8299994203
31209.5300044846
35090.3450060699
35800.8250235817
30528.6400139505
34529.1200318351
36333.9949968392
42780.3150019631
35607.0850063645
42299.1450032103
41674.7150041495
31146.8600179227
34271.0000201441
33982.9750010033
33490.1200035699
37647.6949867388
42066.5949816615
37801.7450135162
36392.7199934776
38831.4300094729
34151.3499947325
45436.6000056389
47799.265010469
40612.605002162
39262.4449944698
32248.5499966585
51478.5700025692
39255.9599982509
34439.789995818
41966.7549915626
38640.8150096368
33882.3599944466
34257.9799898551
38151.4700052184
37594.1849989965
33220.7300035437
36997.400006561
35242.1599925665
44837.0699953849
32211.4550092146
32836.5349906348
40394.4550032074
36166.574998169
37399.2550052514
37753.5550025359
38620.59497191
27198.9850079478
33534.7449901167
33692.7849944754
41296.0999974749
41320.880007012
38043.1199968648
37171.9699976574
39736.1050053308
31370.2300077981
39618.0300016545
47428.3250031466
41188.2900047837
33300.5850123512
41489.0800039133
36453.660016634
37993.8250007741
37429.669989981
34976.6950037759
32991.795004906
41060.4800066247
35544.7849913836
38594.8849968946
32350.2000091027
43581.0900050576
35430.2400021972
36242.1600090505
29975.6500028522
33639.6150063391
33108.4300080392
44773.8899959204
33187.7350079338
29738.2099940882
33385.4749925653
32547.5749958318
42133.8599988482
44651.0550179564
33268.1449873133
32409.6849973889
32147.0650162656
30487.0699994331
29114.4350013433
48532.1850087261
40120.1800129556
36405.9749898575
34408.4449985781
37397.7700032131
38053.8749948857
36614.9950046351
38625.5599973628
32913.1200176496
34512.2799910388
39520.5750017082
37804.389989458
32163.4549876159
40311.5149946548
41332.9849994171
38298.0949933416
34369.9200343018
28434.0049913957
33340.0899936254
42897.5099983293
33636.3800042273
39239.2300042141
36713.3849990193
37732.400005119
48504.1950094779
42920.2049951917
34928.1800183468
27714.1900045954
38559.9700070163
38210.3300076851
33218.685003443
32112.775003559
41336.1000208523
36081.4399944015
35832.5799961146
31953.0549927282
46748.8549925354
40020.0649794973
41943.1249974739
35122.3099992643
37918.1249957888
28478.2750059598
34442.4299975595
42562.7849835947
36607.0649958127
39531.3000060024
46071.9700128701
37940.6400070948
37281.3899997959
34836.7599982155
41016.0799922706
33417.950003354
29840.9800013531
31896.9249983897
34178.70499615
41941.1850071758
38737.4000093624
37682.5999893015
33260.9849908675
41307.4600002738
36205.1300038612
36318.6550056725
35893.7799968814
47120.5900090665
32774.6100056638
32821.0299875837
43613.7049992196
41682.6100125168
33971.3800058034
35289.4249961193
33550.9449982446
40720.9349894268
33887.1500043387
38789.9950165116
38326.8150074892
48373.1000084714
35639.7349947701
40401.0799984469
34862.1200042081
39641.2050177103
36610.6100091777
39568.4500073508
31513.6849901528
41009.975001867
37641.7799928931
36956.3899888102
40519.9350030099
37841.2250065468
34548.6450095004
38629.3849937619
38515.8299993808
36655.864996589
33860.6900047798
30130.5149991396
46400.840002752
33239.615007975
31778.9750006592
35041.8449762368
33288.1900052903
36480.669997891
34910.9999886169
39851.2450106237
34613.0349843076
36035.7600060708
36337.7350101317
31835.7600136357
38530.8099741691
31879.2399845187
39650.0100005034
36170.4100030572
33559.3850164136
43140.4600125295
43164.8150022142
37314.9549963879
38428.7950014812
42596.3799825353
34043.0899977814
32539.5900040925
38149.9649938538
40426.7849812352
28278.510006918
30393.6999823647
36975.9450074325
34788.7649962045
31404.1550052328
38472.0949983671
44623.5750010905
42421.8949991443
33097.4749958527
33310.6599874843
32852.819986408
42869.3749942172
35911.2249975753
39473.7249976844
43417.6399823835
38045.580000781
38027.2450027855
38067.4049960875
40439.7650068738
36493.4799953866
36902.2949953101
32068.9599919114
36060.2700067471
39762.5999969994
30723.6900069253
33996.914993559
39223.6299952157
33908.5799935337
36356.9900015164
43339.6799972311
32627.0200112164
35412.5149985414
29534.614995183
38665.2299874073
35334.9199908179
32911.4599839097
35018.6300074146
27341.7950019332
37440.2150081013
35572.7649978856
28387.0799937171
37305.2800129025
37435.7100109872
35141.574992202
40689.1250138029
42553.1199770779
38572.0250062888
40270.9800038529
38522.2550022024
34526.375004733
37646.8799916836
31017.9749940747
36349.3049994857
40573.2700039414
34498.9800003879
34098.8050015048
34263.2400044267
43351.6350032629
40368.6100060821
39527.3250058659
34460.5550195698
34309.3050076535
45267.3200152522
43216.8399935331
33941.6900003522
33965.9850009144
34178.1999888684
39088.7649815478
38305.3050070226
28204.4650151012
37985.5099784929
29723.590003138
33566.265006267
26662.5150169717
32694.4350084105
33835.940000583
36111.3399982757
36982.1500070357
35404.0149875944
34961.2700041644
36553.1600111519
29949.0349929776
40335.4999812005
43886.7950098985
38942.7650114602
39221.755012511
34294.4999964666
38985.7399936665
30731.0350085788
35825.6149981774
28945.8299749026
35486.1400028586
38000.7300050271
32322.1099825177
30376.809993438
39090.6399925838
35699.4499956185
36403.175001235
29594.9800026119
37477.1099908469
36584.8049923296
35050.0200030152
37582.0850067378
29614.0199967111
34982.4150204514
36188.9150107926
34571.8749984773
41850.2150003157
31665.2999999744
36503.6700068837
32848.4349905984
38612.1899833203
37768.1149899748
38305.9699998364
40384.5500170017
36674.1050053749
33973.3550040167
34131.7899928167
40834.1499986476
32354.3050042735
44941.0249997908
43699.5049937445
36971.3899821915
36314.0050118817
29212.4499850877
38716.5100018666
36914.9050070178
35891.385000403
39551.9100059983
32602.7249982985
41558.4000137759
47179.9649961853
32510.4950041185
33019.3849965013
30340.7849957263
42480.1050087165
40551.5700123396
39225.6100055584
36056.5100090111
34604.9450000767
38843.2700057095
38367.2899967176
42346.1300054067
32151.25000118
36267.6549859839
38981.9449958878
40134.0100094156
36358.464980399
36273.3949995459
35184.7949976362
32997.4500018301
30745.5049998218
34397.8050033925
37433.5249932669
45598.7950055354
35553.6700161232
36328.3049706723
36525.2600047746
37679.9250003056
30657.0349988162
33622.0850036235
46849.4700197718
35160.7749967146
35575.7949970439
39472.6899938314
40116.6149883021
38327.090005716
31948.3099999728
34355.8299938191
41711.3749868258
34033.6650102049
31325.6300134214
40620.9499889414
36140.3100094647
35259.4200021361
40364.2599992192
36166.6749990504
40795.0750088631
37128.6550093402
46055.7650014573
40434.9649999696
37734.4199985928
36616.5899720559
35838.4599966599
38085.5199935993
35131.409995312
43389.2400245608
37948.7199970017
31061.2700153488
42572.199984979
36725.0099931685
32942.6450035457
35782.3100003819
34617.6399963521
34087.2800209434
45339.6800004931
34040.7450109968
37236.2750070535
32208.0850000489
36527.9849968095
37653.9549976231
37546.9699928521
34803.4899910743
39087.6699909894
35062.4550024745
39955.7400088883
34750.5900033137
44241.779988007
35394.7100050985
30785.0549971547
32980.8249961268
38225.0800076064
43954.2849908299
37571.9849916847
40248.894998986
36735.4749925311
39092.195008134
45151.9899939093
27459.4849970757
25034.7600056881
30562.8650092616
33290.2600097988
42540.7249828345
38714.7000115456
45028.929993902
37415.4149982231
38684.7499896532
32674.5700002764
38154.6199973403
35001.7599968625
36066.2050100788
38356.1149980774
37815.469988074
39507.4250097385
42198.7950033727
38358.4800099486
35192.979999461
45091.5500023609
33234.2150031981
35914.2949917398
29336.374993501
29264.6750061106
42290.7500238772
33078.6199992309
36984.755007088
31466.1200141073
42470.6299907183
46250.195013138
44891.6650034492
37542.8800107124
32637.6650012646
39287.1299862585
36778.2400006871
39375.0300110512
38600.3100055722
36424.1849851642
37813.245010781
41377.7800097001
34914.1649958758
39687.58499893
40230.3000073257
46090.5649996452
36111.2999889832
41053.2849811714
29220.0999810216
41554.5600000911
37643.8099809797
38223.1999940705
32632.7549972193
33494.4149989816
34362.5750114713
32893.0800076328
35676.5249990463
36979.5150021381
34448.6049930851
49260.5999861815
40557.4149923741
36779.1599994395
37705.4150175061
37889.9200099956
39249.9999854479
37513.2650009331
31504.669999612
42650.1349962343
45429.4799993928
37646.040002368
35783.2700007029
36262.8150040484
36544.699994739
42685.6999987895
39082.1050024545
31389.3999911854
34850.969995749
41654.2249882977
37155.1799982165
37162.1700056908
32182.7850034558
33009.1949940835
46307.1649891159
39086.8749945994
31051.3949945103
36560.4850050269
37696.8550111682
38801.5850214408
35926.645005158
34210.5450119092
39843.5899907113
37091.4999970023
40204.1400070986
37820.8850007257
30820.0699981181
34858.2149910155
37651.6850052462
36553.3449832469
33930.400002617
39280.4849980783
33509.1549997267
40090.4600098541
37424.0250031282
26077.9399974105
34094.4249897647
29012.8949835999
34111.7650053177
40083.2750100305
33867.5799968294
38019.4900096999
37598.7400144989
46007.1550182343
41464.0799966847
38286.5049817439
31350.9650023028
39022.1149924713
36601.2500025977
37196.4800028652
39331.2500021202
31822.8049973536
34685.9099905035
46643.7749918911
40267.3599948857
46217.6999868784
40388.1650029002
29795.4599816045
34421.4899927889
34058.1149960482
29302.9900125486
36974.5150129513
34696.8499968639
35281.5799921337
37263.635017471
38325.2449944533
32010.2799899862
38835.4799988149
42954.4649991907
36884.5250028502
37882.8749962737
35554.5049992176
31253.4449960793
37736.7549990912
46225.6099986285
37821.5849986166
23222.5950043637
33338.3649956023
34190.4099953396
31434.344998911
34845.8399925299
33379.9900138182
41282.6449951275
37563.9350167167
38280.6299990008
33024.3250176233
36692.3750099029
30309.5399874876
31011.0150065523
42284.7700020894
52639.2349906703
34024.6400006088
36197.565003664
28659.2149995054
39123.6250040255
37716.9250045472
37417.4100169385
39174.1000033691
40959.9900041246
34867.2999966785
38366.5400015933
40297.1349991858
37629.5699967415
37997.2300083698
31817.725000415
36421.2499950146
27759.159966603
39231.6300079208
25498.2699919915
32286.7750092784
35118.435007893
32911.9749894786
33203.0549999007
40403.5999964202
29424.4750090423
41849.5450029876
38009.0449966975
37232.2200099906
47680.0949952975
35588.4450000263
36140.3650357074
45401.2149906941
39572.9450165443
40041.4000156843
30607.2899963578
42178.0950169554
37781.5399890454
30715.0700107738
37338.3599988648
36100.175002256
40389.7599926965
35906.8400100241
34013.9549945669
42384.284985865
33713.9899897223
37893.6700046095
32549.2649979588
34746.3649980018
38798.7200037719
41313.4749983858
36714.3600229583
36565.7249855362
37876.9349926778
39055.6549922353
32063.130004513
29354.6200091671
39648.5700109877
43781.8599922187
32635.3600016237
33091.9500048723
32396.4999927741
33018.4450116098
34818.260011906
41923.7699853882
34770.3499902836
35329.3699970241
40735.0450073783
34150.8699993845
35670.2100029524
43893.0149890974
39391.8249971255
45710.5199950349
34783.4249990479
35001.9599925528
39999.650004331
41104.8950007278
31045.189987257
38956.6000033432
30586.4950007529
35635.9949981936
35905.3000054558
39635.2899886665
33384.8950063201
33810.4850044505
35991.0799916946
36086.8350098713
37205.1649988948
34599.8799972269
30489.1150040906
39587.6400034111
35790.6550039658
29181.270001078
40267.2650036429
38061.7450163949
37066.1349988239
43709.2700158053
33190.359992231
34735.2700026807
37878.1699974763
34810.0100080082
38624.5150013555
37266.7349998138
43020.0000005476
43355.6399970707
29810.0500055852
40447.0399873145
36053.2999954587
33660.9499986132
42585.8149981027
38788.6549998401
42671.205011771
34880.6549936571
32810.7650074121
35834.0150062138
39244.8799940129
34760.2699963988
43368.410010246
35716.0200092739
39121.1100103245
37871.725010205
42535.289987406
34713.8350131937
37495.1149811443
34552.8950004436
33132.1449975134
33651.5999833008
29086.5499860281
32127.440002726
43573.6599812548
44888.2200002956
37624.5800115555
37490.095000046
37143.2300015254
33762.2699955171
42414.8550005862
42870.3299941092
42123.1700081455
36419.2350028453
37903.3799814525
38447.9599973067
36842.5799959247
36961.2300095868
35338.0299937334
31883.6099937557
38609.1250046992
30097.4550078105
38736.2349835224
31349.7749924504
39746.1499854433
30015.7899859895
39498.9300072781
42425.3399821831
39700.0949953207
33127.3749995158
34731.8200069881
38857.3649956554
30575.259984658
38793.6700076826
28527.3749878716
41925.6300035975
42869.3949805051
35039.9200017004
37605.2200224354
35229.2050030794
43510.2050164437
39169.2999953816
42493.0899757237
34991.5200045202
39846.4849947487
34735.4650048356
33755.7500045353
30493.6600042514
41552.8699808118
36590.4449989886
41992.4450039669
39918.5949951924
39789.460005317
35873.074996199
27285.0699915442
36539.5599907778
34774.0300038449
39974.8649916119
39821.6349948259
37296.0650077737
35090.5199963832
37617.2050053796
34449.8249927181
37958.9600158822
33717.8900045146
40199.2450015955
31504.8799939698
40988.4150034031
33886.1099975733
29870.6650102215
32527.6750086325
32760.8649994486
30034.5000028596
35722.0750086688
36823.6199870483
44208.0750057726
35037.2300011681
30242.4599964991
39665.3349837187
31958.2600139113
38305.9600035846
38762.4949981534
34835.8299833646
31875.7400136464
37693.944987133
35155.1199935132
34642.405005241
37710.6299935585
39119.6999955894
39449.0299936351
33096.9349701439
32795.2850117695
32344.4199979114
35506.2749860714
34258.7300005497
32323.9600012873
39013.004994191
45492.2099904375
39186.2749986778
36607.8200006397
45164.8899955703
34619.4700046764
39814.9399731997
37136.6450047255
36752.8100128616
34217.6950156211
30967.6249934339
39336.4800006121
45786.975003271
35750.5799860029
33054.8049988846
37402.9850119512
28506.1749972314
33568.9749905189
50112.9349902487
46628.4199982123
33442.7099900451
39756.7950154897
40407.2499968472
31423.2049917997
31371.3849914906
35564.7149943742
42021.9999991007
32330.3499854086
28700.7650104002
32406.4200098373
41683.025006681
36994.6599950994
39637.3050186704
42267.7700038014
31673.4549997212
45612.8300028195
34259.2300073373
41739.4300088892
39746.0600030225
38575.0400067435
30637.8400013935
42536.7299964977
37998.2150265141
37541.2150109403
40820.7750096488
46870.9299933786
33878.6499994194
36301.7300098466
40156.7149881597
34569.4599996065
37542.4099894746
32989.5750046703
42692.2650104909
42421.8200101553
40951.2949845475
38655.8649829957
43262.7399971288
30457.8249982132
39881.9700134598
32169.9549971076
35870.005008691
33488.9650062012
25747.7750031182
36868.7900021845
45313.9600004338
38557.1300101893
34570.2499997647
46223.0899981484
37878.0150060088
42074.4400016209
34603.1050111689
41785.2050086482
35053.2000060441
33176.2049937427
29283.2150026506
37440.9500002498
41440.7400101803
33284.8499995251
45299.1150059397
36804.5999871092
37661.5250119388
36284.2800154979
38491.1750026937
36487.3699922369
32457.1050023765
39410.4250079199
36259.2399917331
29248.3049915746
40853.545006457
28231.0449910145
37806.365010666
44362.6300087497
44199.9100041485
34443.1050028595
36808.3249893077
36310.5249972991
42652.2700012474
43709.5499911734
31268.8749879678
40110.8949948552
42178.2250202126
35088.1600150783
40124.7549906138
44780.6100038708
41798.2650095008
40153.9699916469
34780.0450087751
30660.3749994937
35423.6199996642
48756.0150002612
29671.8849862937
41025.9849923961
36872.024985732
38615.8499830229
38558.6400006237
36159.4800042911
28665.5849948247
31754.6999824553
38722.0400077717
41038.0750112582
36584.1199983384
41075.2399943031
30068.2899887199
30467.3750019623
40049.8349875132
35446.4149980612
40762.3049932421
43312.7049982143
36410.5549983631
34851.8299936828
36112.1100065878
33523.9600111848
39185.0350116678
37836.304993616
31806.4250140142
36672.2900007498
30185.2150017368
36811.2699945191
32479.0200023491
36378.8849918686
34931.100008467
42115.6850181504
42974.0149891905
37624.6699997401
37229.444993421
38247.2850221064
41572.114988292
35146.6600019266
37860.8349954023
34862.1649956759
43584.4400141602
42717.8499989765
33098.2199888336
35915.9849972745
39292.0900007747
30944.7250015176
37210.3099863334
34510.964991782
42791.5150009803
33306.9000039459
44423.4050027924
30844.2549945714
31312.8450003006
31518.7299957182
39024.1799718681
42540.2600034163
35588.2000120252
36559.4750105701
43887.0349997808
39612.8550067265
28712.2900034669
40804.7749955463
44931.4949780662
40932.3500043028
39541.7549975658
35753.2349859006
42291.4200008924
33654.409990503
27174.6549998124
36226.4600078409
35412.2000085667
37739.6200096573
32700.0300155992
30800.7199839652
42012.6500031792
37296.9350009456
36856.2650070506
31832.9949954371
34500.2499941252
33964.1749935827
35392.625008625
37909.7900019871
36936.2600010945
35918.6850012204
32622.3399971565
35988.6100002409
38347.3800043878
43094.9700002352
39199.8749943739
41595.8499959152
41352.9099925878
30469.2000193911
40412.7900109005
39263.1599950284
35526.9750032373
33733.5350060816
30290.2049983651
36660.0999985722
36091.9500103901
36253.8849756795
32654.2300016601
37183.185014723
35286.8350022805
35254.6900109176
39744.8349979226
40845.9849960759
28758.1749904086
31128.2800061967
36966.8200046334
33777.0899949861
30603.0800084006
35181.1399965281
33919.6099970143
34998.2599946433
36490.1600044974
43763.1250004421
37734.960008063
37674.5800024538
37608.7000087097
37223.8749996407
42604.9299985704
37716.5799968709
40383.5949825172
34717.8899840197
35699.4250025409
39190.3600134245
37366.0849960044
40068.0549974516
41182.965012671
34579.8549992481
32532.2250109431
34385.0899883401
38593.6350020645
44493.9300157744
38706.5649849623
40127.7649774672
30544.8250005812
41514.4649972214
36734.9500084751
31965.454998437
26803.0100035369
38575.9750039547
33326.6250184041
36086.2499898095
33840.3250000717
34518.0649969055
31048.739991344
38991.7599896642
35264.5350052735
33512.6150135844
38176.5199948776
44503.6100052391
33767.4999863654
35809.4649954395
38473.6699944726
38277.1449871501
33962.3650097632
41353.7699942691
36511.2949992025
37607.7950020189
33260.0750089348
36050.4649878526
40914.9400036351
38255.7950082415
37409.5199989974
48947.4300045321
30204.5050120013
41565.0799908125
28449.0299948956
35008.3950033025
28491.9150083058
36510.7850028081
36297.6300094854
36369.4849930066
41020.3149795011
34448.32500485
39334.0299920797
34622.5550093581
43138.6399951102
37922.5399926801
36965.765006602
34418.7499999227
39791.3949989397
35127.2350095618
34067.3000059191
42334.0050125159
45819.2999961428
38595.439998379
43479.3700104892
34027.6149932294
39576.2399858703
33125.440000918
36510.8200015601
35459.3450126628
40866.730002141
34039.2500028312
35591.2000168113
32032.2750038598
37847.0150130927
38424.3050075615
35251.1200134193
34828.8250057626
30264.8299954623
41041.9199894136
43361.0249976811
42044.9900087395
42000.9950011899
34402.8599975853
32929.2900066238
32769.7100036289
30604.2550003048
32793.4299876897
35477.820007155
35089.7749907807
41985.8049941137
36476.0450061173
31824.5499984187
35194.6699887321
42389.0949914745
42191.0599959937
31457.1250070925
35057.1949985093
38149.6949924943
30483.9150002445
36393.3749913556
39442.8099938966
33428.3999982018
38537.4500111107
39128.5149936832
31941.660003259
30528.7849907882
31771.8950043428
43190.8700034053
35702.8050050365
33542.8150178645
34669.8800070533
35871.1850080139
33703.2849988025
34330.0249973452
37090.7699961516
43418.3000065954
42443.145013622
37031.1800006691
39452.3649952144
41191.2800167245
38910.2099943687
31443.2900118761
42733.2300022269
34662.0649790875
28083.6299967398
34977.1149984734
32239.4100014956
37105.9600070103
36638.0849891594
37714.5550058932
40470.3649973492
46276.7399817488
38078.9099996607
31058.8750074173
38848.7699996548
37124.8049846087
34548.4099969193
41750.9599688968
45238.6399965337
33972.8049891123
39153.424999329
36281.6550054625
40822.879994042
32682.2899811224
29223.8499954642
30433.379996281
38486.8350142392
33949.8300035945
41844.2600029058
40501.415008295
39216.0850005753
32269.210001433
30941.1999964761
45546.0499832643
34947.8049899469
33136.7400133519
40787.0100039616
38619.4150069425
38042.6500086799
30742.4949973306
40292.4850080021
29836.8500015614
32196.784978692
34166.5749935522
32428.5900013885
32543.319994295
34903.5799982806
38041.0249994893
37860.1650022327
39500.8849983478
36746.1050035958
33481.3549882962
36176.0749982279
33830.8199986324
40378.1099940944
34156.530019328
26457.5150038451
29400.5199990836
28149.9750086286
42904.8299896605
31942.6049973334
34710.4800001391
36451.3250099776
31330.9200092587
40598.7299932986
42783.085007199
40284.3350067451
32264.9399930872
34043.939988763
39527.260001186
29787.7599874329
36847.564995336
37889.9999960042
30421.669990444
35016.7399891766
34120.1050091184
31863.4099974842
37527.1149971783
35736.2950001904
38229.0449940654
34173.2550016999
50306.4100154035
34105.4350032218
38648.5600062527
28402.0349965056
42126.4900114352
40255.7350163769
52651.6450116702
38762.9599959739
43959.1200129124
38062.4699901543
40297.580008284
33930.8649747777
35837.0149916173
38293.0400024951
36307.2699928751
39822.6899980623
35774.0700177189
39594.8900025876
44724.9849953249
29921.2050070669
40303.8200017206
40794.7149921253
37417.2250014095
34251.289994678
34449.9249898437
37784.0250016327
41682.8600107004
44362.9899931946
36974.4799954986
27504.0649902922
27601.7400008971
39327.1749926175
30449.4150054408
28575.5199985569
33053.685000889
38901.0899970825
42796.2650030733
41974.8400200917
32069.1250057379
37748.9649979563
32761.5250172931
35364.665030687
32936.1899994761
30868.2799905944
29731.1900051958
39772.7900036053
39386.0500024321
41163.1300083335
34217.4000019128
31893.1899886278
35257.690003268
39947.7349859013
38018.4249988371
37571.409996126
36901.4950001054
36047.0200028677
32075.8450130869
39830.9149958072
31818.1550003439
37598.2199763804
38380.1549973248
32509.9850003371
45516.2399874886
35822.7299934604
37594.6499967088
38010.5449987734
34391.6550162027
37230.5299993419
34444.4149874417
43883.02001099
41806.1100063381
33739.350007033
35466.6000017154
30804.2850007047
35122.0049940975
29947.1900018838
34778.9650019568
32892.8749893294
38580.8350177468
38232.2000016386
41477.1100006562
33445.7200032158
37669.0650096426
37944.870004888
36649.8349857868
30903.3500084914
39309.1850141155
40782.5849976223
31432.0750170608
31662.3000060512
34935.2300012848
35639.5750023788
38068.8049892432
42859.1799970586
40880.4549813631
38447.9649938832
34166.0999977411
39179.9400018413
43151.3799883993
34407.0000019039
41807.2350076456
38241.9799776125
36576.4649950294
38933.4850073482
40834.8599924016
40032.4400016828
40180.7499961145
34205.7549925609
36500.7900073986
36861.6850141105
40582.7850055517
30310.7949992367
39035.4650110725
32765.314994016
38795.7150053084
42577.1850090093
39227.53999225
30301.8400078062
41513.8699918101
28698.0649898436
41470.1399951857
34440.5850034434
31857.9399980456
30125.8250140154
33824.249997983
32397.5799842207
30916.2800072929
36541.2749942403
37849.0399898551
48036.134999877
31026.6000107983
34622.6750008785
38170.604998501
34489.0649972598
29358.7299977401
26984.3100060367
29900.8749893233
33036.1849918487
34176.1600028626
38134.2999988592
42310.7900027888
35111.970004786
35439.5249977559
32919.340004493
39199.4300009229
42848.5950023846
33617.7150085503
38851.2900056604
31560.490019958
28118.850005221
39142.6600006204
30447.8600284278
35795.3799733146
40549.6500060937
35090.4699982955
36389.404984798
37442.770002564
31641.4700033652
39084.6550102565
34709.5399983153
41849.1000089924
29722.8999834864
40002.8850085807
31421.1299955207
36659.0249912858
44090.7549972282
36626.3649844386
31512.5550116156
40049.4149997624
43315.9800104696
27484.145002861
32684.5650012988
34441.5550039628
42402.1599817179
34603.0750010518
38477.8950085307
28880.4299988284
40875.8200139617
37026.9750024031
37655.764991394
32325.8299920945
50952.7399963986
29762.3650030732
41476.6649978691
28650.6050048234
36857.2500006173
42699.6200123877
43814.6849972472
40305.6099999906
41915.4350004336
35283.6849943219
33982.6750059297
34291.5850073458
31791.1850091286
36882.4899992414
42609.0849857067
32932.7000060426
36629.3399942918
42051.7699930642
37545.3000114687
33553.5600026925
36667.9150065319
36508.3749905
37366.6999682451
36159.39501249
40590.0800082111
34125.9300033401
30202.1250011835
33909.2800067391
44639.9250023646
33775.3749891624
36810.3249721474
36733.020011619
33979.0749992472
41307.2400125023
35201.0600084258
39718.9249789579
28535.1100083319
36177.6500074513
39299.4300094792
31528.9949945637
36475.4200105089
41053.2000067412
29777.4899885608
30091.0099964265
35996.2949886773
28227.259991293
39132.1999861898
33113.8600073244
36021.9099999512
32352.6249973499
40344.190009946
44255.4099902996
37206.4699900049
33415.599986912
45111.1650015196
39805.9450077403
38205.0199854225
31291.5699949751
45086.5500155197
34867.1399955655
32651.2300060064
41474.8899976562
37659.3600001398
34445.2150104648
32877.8199977484
36191.1399955564
42033.7700025102
36020.9150005437
29971.9750341358
35037.6050156829
35697.5700084155
35502.0650044037
39325.7650346011
34384.3350152569
34972.800013953
39094.3250223519
32102.1699968486
39475.6399886196
33284.294997053
35807.0200078253
43223.9549886803
38236.5749972032
30672.5149944561
35054.4200064281
32213.0750166632
30667.3900075969
34457.5800019029
36152.2150162566
41905.0400125401
32547.1900016523
37287.9399994607
35866.565014007
32417.8049874813
29446.0450095315
47539.4899864527
38539.8500261445
34266.2899999235
30421.5650114515
38366.9049897122
35067.4900326525
30995.7200082988
33595.5399899241
31812.7950065226
45314.6349962482
39341.115003733
35142.6299908707
37417.9449988559
40031.894996178
34592.7049947669
37613.9200062081
29814.5050069842
29500.9949916477
33205.7400034182
37379.3500074679
29783.0850055809
32946.2700068262
35727.5449976425
39760.849998637
41779.1850042972
39883.864989707
33621.0499985071
32416.809996699
41978.5800017959
31543.9800129649
27977.9750174243
36718.7199944524
34897.4799986015
35556.3499901849
40053.4099929237
43779.8049946511
37437.6849866042
38200.1600120413
35767.4150009751
36783.1049926586
39201.134997736
34444.7650028699
43932.9649935731
37337.9800122292
36641.2900048352
32775.3350049027
40660.5749952463
38342.1749997478
42591.09999497
41496.3399976093
29906.1799995506
30847.9600035753
35292.5449772741
33326.6200313192
40746.184997052
31407.504991285
33332.4300069547
37094.2200029958
40045.6599958967
34711.360004514
41874.3700163622
36115.654976211
37666.4800023366
35429.7399902876
40436.020010135
31303.7749958805
25805.1000053738
34707.5499805042
34952.904991118
34198.6600026464
37735.4649983756
42642.1949896598
35878.7700130043
33227.7200072795
41408.3449930199
37247.6099953627
38126.8750026123
37659.0050354181
32001.4150049267
35192.8199785843
40591.2849971505
28019.5650059459
33830.6699981033
34716.6300081587
40984.2400205634
29576.8950078025
36115.1699959019
36002.8749919226
38541.0399990211
41271.3600093896
35288.0700019831
39284.4350107195
35128.0650065527
37930.1649780368
43932.7850006407
40731.9250096429
31306.8850085773
29978.2050143201
35300.6349876994
39471.6250000906
35941.2650112014
40736.3950046158
40652.9500038952
41541.3949925457
41992.8750104463
36243.0199945394
34941.1950146048
32744.2450111676
33165.4600013765
34003.5100045281
40056.2549976021
34857.9600031523
34445.8599951442
34416.5549950614
42169.0050058453
37555.1700006712
37857.8300043666
33638.0700140198
33297.3300141442
36822.9399932865
31937.6749964745
42758.9849983311
33286.9299963908
30678.9849894529
37504.3949942321
30440.2850074547
37440.2849942909
38672.0750037737
39490.5749960851
37743.4350171781
31357.7499929147
37677.2950026235
42322.6799705847
41507.2749795387
47636.0250033375
34359.1349914611
35783.8999901997
35135.5299975221
37240.3550123514
32369.5800043793
35422.4099834054
44612.5450102319
31318.2650038067
30830.4600064483
35026.0250113132
38976.1849811635
37100.1450002709
35872.4399899571
34009.3400027987
37328.0200018707
37955.4849881836
38092.4299947952
33069.0099975258
32880.8099983796
34357.6800055013
33436.5249890828
35888.8649950436
31951.1599834713
34866.8800098157
27310.6899978169
43377.1799996616
36711.1099980819
38822.1250063118
37775.6700160522
38676.865006498
43183.7550044667
46083.1000031879
36060.3150070971
32032.2599970421
32792.8549964197
32930.9050025158
38261.8750003741
45943.2649935464
35822.855010216
35936.1950032436
35548.7950120838
35891.7149933692
37436.015013881
29806.7550154226
34064.3900032449
34585.7899940334
38888.4550201455
30499.6799927152
40113.6499988162
32543.9650153923
38994.5100019518
30654.6350030475
42181.7749954707
33591.2150071746
38858.1900165528
30169.2500113608
28230.7499920647
42417.6100000595
34125.8699971081
34312.4999906044
35425.8450198338
35284.2900034772
40436.1299989313
35370.5099707138
31554.9050012494
33562.1599914795
41515.4399938233
37561.6350080161
41209.2100024284
33065.835007827
34347.6849917155
32470.7950004194
29018.6599920504
37332.7699941105
40988.4950001547
41281.7000104892
38527.3200101091
32436.7100092424
44457.0950017165
36025.7450098076
38792.7099937338
44284.2950014016
28294.1000089157
38907.8949889537
38202.7299888395
39162.0300092243
38941.0299977719
38407.1799978928
32908.4800004562
32327.70999296
32151.1799923485
39492.9400121552
40888.4350083533
35762.2399952076
28413.6150008715
38248.3349997293
37386.6700066015
32469.4349939385
37203.4200053428
37284.0400148071
33857.6299969945
38137.9050001543
34770.0399988424
38343.4700183079
35090.2849940523
33576.5699962061
38005.4750145614
33103.7399983262
42914.4249947188
35231.9400111055
31579.9050138267
35475.3799931961
40684.7800192747
36879.1550080196
43677.9699949327
31302.6800086017
35743.9050026403
32310.60000665
35344.5550015368
29580.2349815886
41639.2349929779
41346.7549994077
34627.1999941972
38051.0900101585
42364.2550088332
37776.2249974902
30928.230010526
35066.140007325
37477.4050059688
30468.2750068855
34383.2249962777
38099.2649944585
32869.5299984922
37551.6449942766
37966.19500208
39119.3599975372
45342.1200155595
39416.625013994
31987.0050070898
45121.6799980067
44169.9950013919
40203.3900011481
36633.1900103544
36157.5550013718
31613.4350071306
39095.8649918578
30639.4099932977
41421.3399876691
37924.879983159
36235.4950110197
41997.7750044528
29097.5449968928
37832.7400095234
34121.2700127246
40522.6050150457
34261.1000256534
40703.8000038057
29690.8800081073
32298.6150028718
36805.7899935218
35626.6399900266
40705.4650048029
42921.0849865503
31139.785000533
31780.2250049831
32983.0049820316
30051.6950068955
35540.3700137315
37472.9599977788
41850.5400095582
30430.954993045
41679.4099934011
37230.9049934624
32129.5499940496
43413.3349918553
38441.9449937122
43164.225010641
42261.1199996361
46066.1900029447
33107.1699941938
34809.4450035479
41474.699987366
36425.8450115512
35594.1499983314
38788.5049920944
42264.6249953371
32484.3350039066
32430.5250080905
34745.6399911999
31301.0500112768
41114.9599980839
37647.7449809707
40197.9600004202
37271.9749891659
37614.2999893571
36497.9899825093
33599.3400113777
35426.9850175771
38588.569998971
41486.2399923843
32706.8650048019
43012.7249989498
41154.7000160571
39707.5650041676
35397.4350010772
38807.2800049968
37722.2249973895
41386.1350030475
40212.194994538
32132.2249926711
31740.1049961431
37770.3049916299
40870.9350073505
37465.4650043682
35353.4099992202
35820.2049929909
34707.8849969886
38403.4350184882
37160.6400171586
47448.434995324
44769.7600147849
38364.4650195631
37823.4900171959
33742.5299951084
34381.0950086172
41379.7599794929
33191.6149884805
30053.3250040162
43186.7449953803
40941.8500154989
41521.7850109634
43110.1500000229
38049.0549972053
37584.3749965747
36919.5250037576
34715.0449930968
35796.0250077207
39755.4049806495
33107.1400050338
39443.564986388
45485.9199884658
36227.5399917255
38721.0350026852
35994.1599799213
38914.6599947277
35716.5749962067
44928.5150005937
31787.7749936405
38849.0099826213
34694.280001697
40180.3999952248
36741.6999968139
46399.9099939376
38434.6350176255
30610.4999928563
37038.6650137093
36883.7299871752
38294.1750004576
38726.5849949401
35873.7999934904
33272.5800025476
34666.1949950056
41582.7800076948
39215.9849999577
40124.7649923784
39114.7600131448
35265.0000000076
36205.0650139127
36121.8599892713
37754.7749959667
34220.6699944504
35445.5250029054
41802.9149957878
33762.3899920998
33682.3549839887
38908.1550012587
36900.6499966946
37101.4049813335
36764.3000011609
38824.5050176547
34612.564998629
43958.064999264
34651.1149941662
31870.4550051439
41174.3250120365
37108.534992037
33756.4599897447
38245.124997964
32307.2749876475
44858.3750155007
36199.5900032445
38132.0599972003
38979.830020279
37573.2000138569
39094.094999403
35391.6149909384
45557.7999808523
34906.4999893801
36564.160002178
35635.6649806327
33094.8400013875
31599.3999893387
39302.4400168978
40932.8099963963
32701.7550010129
27730.9049850948
36832.9900017885
40263.455006947
36544.7450003874
38575.4649913258
38403.4400058759
37505.5149920258
40907.9800065525
37041.3200104294
34652.5699969619
39096.2850049214
48391.4250075665
30684.4300134199
33927.955000878
33669.934990317
35680.0699940238
37394.0949943449
38026.7800054385
34693.9550010676
42875.7049988799
37271.4749969617
33685.4749953944
38186.0449961849
34008.6799980629
38005.2149963666
39691.2449973372
33800.6750106784
36261.2000084239
35875.5250089613
45063.3449979155
47160.6550016307
30985.635011954
33985.6149979392
32801.2500022989
34823.1000050456
32928.6450035223
41603.7000152219
37432.3000138565
33978.994987642
38271.710003687
45249.6749926081
41245.719988376
27625.814985068
40573.2749878282
45040.8749880618
40884.2199898808
38997.190009132
34855.1000055922
37088.1849954904
36882.7749850003
33661.0049917004
31514.8000015611
33623.804988457
44833.085008534
38010.8950037844
32605.480000733
31267.7300008874
37945.1050200111
36457.5500002411
36670.1250273842
29339.6399969179
36251.7900000118
43555.0599886668
30728.7650057562
40194.3699952638
31454.7400005331
44039.7549857607
36931.8650090884
44427.4399922591
44465.7449821602
35545.3549919622
35574.6899961382
39030.3999902133
35336.2499897897
33889.2900218311
30603.7900023665
36587.5700089312
39171.8000104208
23170.0799989027
38281.7950015354
37366.8699987286
37740.8549992875
36621.7950045729
42850.2999910093
27573.2800035271
41569.5999947919
38861.0049835134
37033.6649895043
31567.1399958106
35758.940016895
30808.6049839775
38796.4599815886
38344.570000602
27553.2500081086
35191.6600066605
44180.7349883381
35763.2250018948
37794.5250039324
39037.2000078827
41175.3499930432
47873.5599948419
34426.9349878774
34512.8750007645
31324.8300126539
44397.5450050684
29634.83000805
34802.3950235511
39760.1399908935
42819.3599895196
44127.6300278908
38511.1700072594
33195.3849878744
35371.2150054405
38605.6399985647
40161.6299991615
38491.2650039247
37471.9999816768
39189.1100063219
32290.8849995506
35582.0549855565
41417.6150031474
44134.2500060224
38735.9100025122
36846.1200183176
44884.1949966797
45991.7499974631
33008.120000625
29559.5350269982
39421.9699942104
32890.6849952566
37318.0399810881
29806.9000091055
37602.4699963308
37897.5850119235
38521.9299885503
37051.6399921923
37422.4949838731
35387.0250072959
30236.8049995896
35631.3600283519
38529.2749952055
39141.719994212
31121.4600058793
35161.165016486
35422.2449942701
39935.34000439
44435.0999846788
35788.1350035233
24262.0599964082
35064.6250029379
40046.5900135671
43176.3500232699
37445.5600087236
36992.7550179873
39993.7649931317
34860.6600071274
39430.7700162524
32475.6699863797
37459.6299987326
42294.8850081558
40956.3649980428
36331.5300013828
38339.3849984671
42262.4299998338
37396.3200382236
35032.8450085326
34235.7150023003
34092.4850154596
39468.0450077316
32470.4050086754
37930.5500073279
34276.4949916289
29127.3799965215
37018.8650117762
34837.5299924585
41125.8199901229
36429.4300293548
39702.934988794
29614.8399918782
47126.9400013572
36743.8100119951
41106.6599866766
41897.7849981381
40407.4650010648
34342.4650001652
34677.4000054121
30919.2500046719
36345.989987461
36229.9550007198
36409.31998518
42300.9250083868
32918.5749900294
35586.8750000533
30886.4300061817
38068.8100087666
32393.9250135317
30141.2950024524
35205.9800124036
36535.0249838333
39803.7449969214
34179.9849907848
36293.5450004162
34821.5750071899
37752.5100018524
33076.9549857653
39489.6400028219
38797.0950038959
38457.0849932241
33038.839985858
31918.0899917446
26615.7899880805
36856.9199994029
39972.479989961
44791.3649965811
47558.3749807014
39171.4000021857
38659.0949937212
36828.5049955891
33844.2250005451
37412.3749971121
36704.7699904045
35530.0499926333
42441.2349982699
42130.7349939932
29665.5399901386
32386.8650027151
40139.5499931067
39749.6900094998
36705.9400127608
38720.0349934967
34332.895003146
37755.9749984505
44696.5750057997
37298.2700076374
33909.2100025412
38062.2750157879
35332.0349966187
43285.4750002844
34863.435015087
27286.7099976407
38878.2350077871
37768.6750127073
31679.5750005139
33185.4599875618
29686.0799811754
35699.9250021313
34801.1250003651
30753.1649815775
34339.0100016871
41375.7849910886
27042.6150029225
22701.6299971301
38037.8549898185
40832.6400112046
39272.7899942549
30581.9550136128
43628.9350011274
39476.769984948
36247.8349976194
36320.2300021508
36213.269987833
41065.415008811
42267.6449879038
38556.7950126992
35479.0050043768
31702.3500045164
34664.6200083885
39336.0699886183
44874.4050149868
36170.1099981699
34323.0200127397
38807.4600233469
32819.1399951901
29544.0899936594
27814.1149873288
35790.6950054001
33729.6850012676
35569.1750100096
36475.9999989851
35172.124997849
38241.644999576
36684.6149913212
33101.5499944103
34838.4549992152
35360.6600007017
32114.9799983868
38195.4350105161
40470.694989761
39009.9199962193
26237.4050058164
36900.1850023227
36066.0099914697
38535.4700028435
38638.8349934451
32990.3399846548
41858.1050121854
31583.215011741
39657.0649930343
34488.6099926763
34527.889993316
34198.0950019339
33813.730002664
40747.1850102472
26758.2449983071
36280.6449889095
34262.4350059777
42728.3649900181
34756.4499932294
37161.7449935842
31119.204983313
31300.5899961728
31374.9300038285
38081.7400104082
42183.6700179542
33615.5599904053
34617.1850018628
39358.7000092787
35989.6599957409
38650.6200117951
30675.8050012458
43434.224987058
41017.1750013827
46020.8899850402
32117.4499962511
39322.6900153139
45029.7600015695
33305.7300231219
36503.7799971363
36190.6599904522
29661.9499911972
44899.9450089525
37619.3150027612
39928.1950161501
33119.2050166
34895.0299966482
33152.1549937591
37642.8000072051
32897.6749888072
37266.7699932635
40134.039996717
35253.7550148342
36282.4650211004
29699.4049944811
38182.4400057001
37933.620002601
34434.4200005964
33443.2049976879
30379.2449958647
39079.6650075908
35216.4149896628
37491.9200007332
45404.4899974298
29681.9250054192
25186.6150006825
31197.1749962277
44201.1250010512
32671.3900102052
41877.0949970961
36003.9250089821
44959.1699884434
34428.6699973928
35530.9399833267
35902.029997481
38335.5950219613
33107.5550177712
31559.4649875698
30957.3350122667
33699.1600058796
33120.1699947526
35421.1350203919
27628.3949988401
33504.4450079292
36065.8600011116
30586.0649852805
35186.0350052686
36590.7849928089
37525.0450063228
35148.5199995318
40009.939993806
31820.355004833
30551.8099859594
35694.5850002577
27535.3849991246
35449.9899963604
42031.8250016698
36419.4450001277
41671.6400137362
39557.810010633
33745.5150042624
41806.2950022443
38300.9250026774
36877.4849916238
33638.3950089258
31428.905013951
33243.9650151581
30233.0399994419
33919.7299936735
30722.6150017303
41307.1750048721
38962.2999882894
33134.0100000938
41876.1549922342
32328.5250021652
41782.5800002355
31427.3000000333
40539.869996184
41104.839994074
34132.4049973752
31881.6599962828
27380.635009703
38834.0099933487
39025.9599857761
50001.7849993113
33822.9950143304
42172.4149837993
35054.6199978038
37570.7950092289
31345.029998312
35960.5800043427
39378.4850047182
43546.5349946895
33560.8150054207
38689.3500036369
31249.0050014006
35447.7100144876
34466.0650105936
44722.7449960886
37688.4599934164
35733.2699959562
40163.4350198189
35787.0849954999
37903.4149986503
31668.7000073213
40491.065007452
37356.1100009769
43876.6750192572
29907.4999986796
31615.5350111326
35756.0299931633
36934.3050005807
32150.1650062554
27674.6550183687
33652.8749954475
40362.5700190116
36697.210003634
40080.9100047592
41638.6299971354
29811.5150085836
35512.8850138607
45181.7150036047
44216.8450021385
40960.8149897364
42083.4700087766
44624.5150029222
36784.369996143
30210.9900041229
32404.1199955376
40760.5949966149
31484.8999989419
34692.6100048997
41845.7850135969
36310.694985508
36554.2399932846
40484.799991343
36500.3100015037
38986.6400057721
41126.4249969779
37193.7150078416
35857.5099972482
47029.4599979513
39908.9299958962
41235.9450100199
33993.9200074505
33619.6399944817
43400.7049940845
35201.6600071345
33211.5750010413
42417.3499983555
37074.3000093084
26965.4650081446
32378.6200334082
34907.940002034
40189.03499801
38808.1550003082
36816.3499880756
45888.1299940282
39522.6000002015
37269.09000312
38056.0050007287
38221.5599842309
40659.8250074259
38101.7049896914
39465.6450141598
30601.5350116833
28241.7700063434
31268.7149822768
38439.060003838
44718.7299961221
34631.7800016762
36084.8700011759
36692.5000068611
31309.3049918606
31055.7200006522
34968.7599975516
34041.2200011224
38649.8149897226
37554.6949959684
35514.0849864697
39436.1849721472
28421.6650044052
32232.5649812842
36853.6099953435
36142.9550022297
39729.5800180573
39477.9550089608
29804.4649899909
34464.0050044842
38331.9750081279
34029.4150103941
43989.03001634
32295.6149876611
45120.4550137812
32315.6049898409
39359.765003718
31181.535007204
36802.7549965217
39454.9750111498
46944.0849731225
36121.8449975528
35028.8750012001
36208.2450015349
42993.4799890288
38250.3349978612
34010.344988173
37410.1850050057
31961.9499931316
28490.0699902611
33263.9800052122
27156.3400060276
46892.3749998331
32441.0700013607
43436.3549937485
32114.7550011125
44532.6649939776
36452.9349903407
36648.2349843473
36309.6050043111
36713.6000020839
37546.5699963465
40487.0899953828
36073.3450028058
36317.6200022301
34772.7900033704
46141.584995783
39571.8149867135
33532.8600028671
33769.2550066456
42907.7350033426
33365.4200039343
34282.5349962126
34429.3699947782
44185.5850091355
31250.9250130264
34491.7950105765
31670.2100158554
36927.1649996132
38270.1700091719
38293.8849987085
35831.3849961507
42150.8800062241
32657.119992875
41880.4200065727
35792.7549927549
36843.5799872223
35177.0749960039
35042.1050140797
31894.6900034266
35550.0199793807
25833.6450011452
29106.6699891507
34182.8850167375
37956.7299920365
29363.7849836484
34601.7650032698
36502.3250024626
33138.8300038122
44952.1350060962
38585.7799976929
33333.319990518
32008.1099861163
35198.2350009389
34926.8199921319
36670.1250048495
39337.2349972201
35464.485003207
34213.3399926176
37253.8449853371
31881.9699900086
37766.5549978134
36351.9650106739
34832.7049916774
35422.5399950874
32736.7599871688
39982.5849864027
35811.1750053945
36948.7550030769
34665.0949896125
39002.3150096594
43139.6000054238
31312.9650211858
40955.4200023798
41077.7350108917
38335.1800246185
34523.5300002953
37991.9449818976
39201.2349884083
39889.5349911547
34128.6550014333
32768.2149976297
38856.5099926312
34389.7799952696
32902.1250219905
39491.3900016348
30928.7499892753
38553.8449857675
36780.0800053442
42949.5799977773
33164.8399818019
39197.150004376
43464.6649881872
26729.4900230233
38749.6399860551
39298.4850081747
39013.8049946765
34509.1399987373
41900.8450104505
32133.4649926838
44329.4799879838
32988.4999946842
36528.7599952934
32313.5049737301
33651.239981015
36785.0749941627
35011.2399977097
27676.4300077116
45260.4199859649
37930.679995182
36398.7250002325
42770.9749894993
32700.5199963596
41048.850002937
33457.3400036722
40086.2600104176
33214.3749971145
35128.6450006908
38384.5599946964
36638.6599948036
33310.8449929389
28997.3649895504
28073.3699908816
39539.7050065116
31543.3800018723
41037.4400015071
37516.7650019149
34664.780004642
30181.7600017454
32874.729996039
37754.1350173117
45704.6749946871
37834.9149948247
36440.5450015854
35779.9100034025
28708.8350000761
37084.1250118001
33374.475001964
28976.2350096493
31724.8299975258
38741.1249919693
38996.8000034438
34389.300012311
39231.3749906186
38874.6249837203
40220.6400132424
36079.2349928446
44096.1549923899
46297.2600045947
48860.7300136687
39962.0449955774
31741.0299978968
33890.0800050348
33689.545001555
30664.835003332
35069.9399924214
34899.4650057596
33689.1099879751
34431.7799831023
33925.5849931238
38711.5949877352
42731.4299893194
42373.7450069505
39544.5749957491
35934.050017882
42295.9650039927
34005.6699955841
29155.9850022772
38257.5800026208
36489.1550051915
32886.9350110998
39841.8000086158
35790.4549936121
33845.8350010772
45577.1950005937
47333.9350060477
33898.9750112765
34340.6750012746
36271.4800007732
35928.9800042255
39820.450008879
37733.7800114366
34712.8450149123
40895.1849977252
34288.4149955068
41787.9400057084
38115.2300023899
36340.4049880941
37727.1750136345
37280.124996755
37645.9050104361
35471.3950038718
37454.1699919877
43083.0049866509
40594.2199958528
36781.8900077536
37248.9549945461
39646.569995693
39443.4799916485
43256.6800143954
36342.2799796024
37722.1450084345
28786.3400003994
29976.065014629
35247.3849926498
37100.5050053663
44958.9650087971
42283.2200050703
40840.0250101502
37995.5500076683
39071.2350029877
42838.4850088711
32836.7699904854
41610.1999987863
37297.9649996699
31267.7200013038
38895.1499971693
30954.2900201082
35992.7100013389
29564.7449935118
29390.4000099058
36332.6150078353
39284.7200094529
33683.4950051531
36036.5850023523
32816.0700079664
37045.9300058195
36205.1299913132
46875.6000037852
36206.9649950141
34950.2700012186
34309.9100185542
38097.7700095663
28611.670001713
38425.1899981267
32099.9550049717
40664.1600041401
40154.164995798
28904.0200053614
39266.8200110311
39326.8400176329
33689.7249986883
35663.3550029888
40377.2699937129
28659.2299995683
37907.5850073923
34571.4950160573
41851.7549950457
36865.4100025357
41109.9149973544
40079.7599997746
39786.1000007202
38089.8299827492
31419.0949936775
39263.8449767847
31861.969994738
35432.8649956522
42867.3200006392
38276.2550226616
42351.1850026061
36005.1499987647
39651.7600039406
35926.5900007192
39726.0449976437
33681.5250105135
33236.4900026841
42897.879993286
40307.8000036251
36102.3950019506
44186.3949906956
42118.9200209953
31203.9799946752
37918.2400012196
29657.7099998968
38198.0850004874
33157.2599958519
38189.6099963313
22445.7299949344
30025.2799988662
30903.3899895132
34509.3999981997
34553.8000151441
38263.0350075641
45758.3800016493
36022.9299885884
34132.9799996875
39802.2200081956
38987.1150100307
40293.8950038947
37866.6800105693
43640.2450051477
31377.3849978317
33940.7549932339
36493.0000096444
37430.3299983654
39418.8800004972
33077.8850011087
37474.9200095338
39248.8500203395
43456.2249879983
38658.2899911124
32725.6949931181
39931.3599932042
36665.0449911501
36928.9799801814
32623.6550080741
37970.3999888489
31009.9949973696
37480.0449993085
39964.2300023779
37376.3749888504
38780.914976284
37423.9850041699
32830.7100054593
37520.0449923931
32160.1100000801
37440.9249929091
37348.5199893489
30992.2349940799
32622.8799948803
42843.7749896583
34560.1750004935
32480.2899936922
36503.7400036834
34033.0149984107
42051.5699951531
40349.5199898049
36790.2100017169
36735.6299723641
30567.3549844751
37751.8750030564
31180.7900049284
35501.9899857082
35762.0199964588
31753.269993372
31274.1049987666
31659.3600068947
41002.2599934501
33003.8500140237
30136.6549950568
32279.580008571
30284.7750150031
39699.735014349
42669.2200005802
32175.4200036719
30631.5650032025
41103.0900004918
38273.590016042
34211.3099997427
30887.4049828084
41178.0549960652
39498.9399996325
40304.1099852789
31746.9799868939
33112.9399982718
31326.329988996
34636.8649931377
45190.675011829
38184.4500156976
36809.4950007079
40188.2100063101
38362.8749772662
38233.4200117034
32586.3500073123
29140.3350085517
36363.4400044707
33938.8200043399
36352.825011636
29012.4450204697
35438.4849882023
34927.8450004871
33613.6950172931
43341.5199960898
33338.7699883445
31124.8199890824
40139.9650047243
32290.7599781884
32384.4400008892
37658.7850089461
44365.6799959325
40695.7949993047
34611.004991328
33752.0499894195
32943.4499888922
38347.809999421
33908.4950098712
32785.4750019457
34627.9149956653
45738.5549911477
34564.5149954394
36212.1149760917
43714.4899932797
36003.8449992004
35148.0650082044
31580.5449950928
34030.5899930271
41165.1549901039
32673.6249977055
32410.110003982
31260.1149934977
34774.5149958789
30877.1450058561
41032.3550070939
44020.0799926736
36169.594970302
33960.7449989057
40898.2950064408
39780.2449872313
36781.8200108131
38792.7799979561
33957.9999913926
39269.5500098916
29714.0050054483
45423.2949899768
36831.3850033935
30371.1649991834
44959.4199851097
38233.0599954621
35241.034998556
34847.6699833916
36311.8349925702
38234.1100054737
42332.1949967248
40753.899994791
31745.6950035312
35508.8099857109
42201.9650054271
34075.8700112803
39543.5450152513
34153.2350117496
28275.9199968897
41394.1150010004
33768.039995119
26642.5999850159
26828.2550142651
33215.1700070933
34433.7499858718
36650.1400152699
32214.129992851
30878.3299946136
33099.4649858564
33819.1249947103
39433.1400007546
37256.1399772653
32181.1149946275
43033.1900007094
35684.5099949552
37564.6349907382
32546.0400013598
35493.6449966386
37237.7550085532
39143.7849991443
31564.0349851593
34024.2150061121
28621.2299848382
37895.1500024083
35449.8850052045
36709.294982241
44536.1749986154
40454.4700005031
36336.8399936912
32170.3550014031
29549.8399987195
39823.0900065341
38943.144998708
37677.895012938
40636.9899898308
27788.9549956729
37175.2899939929
37048.250010147
39731.3650061256
37533.5800235865
35810.0549950267
43443.1949954709
34313.9450003614
39098.0650031446
38560.9050168211
37792.765015051
29495.8799958008
37705.4899986403
35111.3200049757
37247.7249923781
36713.6650021482
36345.1050066055
32983.9050048776
30521.1149993909
35058.5650141982
31230.8949899533
36544.560000825
34592.1200010338
38729.4350085072
42470.7450072472
37523.7550078367
31952.4949977014
31975.3649982136
43176.8299999908
35387.0599923371
30997.6050104308
40181.1750132449
33157.0400034385
41900.2199804792
37906.8700068905
32621.2450077889
35895.5800034739
32228.7850036119
32184.9149853871
33003.3149994866
35966.8150039987
27257.2949987006
29650.4199969665
30813.1000083693
34085.6349968384
37008.3799830168
37631.0699977959
35073.4499824687
42312.2700055171
34754.1600078384
33600.6049922314
36208.2700050251
35287.0199923668
42634.0250001462
35402.8699866929
46610.4449996313
33771.1950079522
40412.0500005624
34047.675002564
32505.2900074151
38281.5400021363
34074.4499932816
34729.9849971751
38604.4549926446
32510.4249888165
32684.5699995011
39845.7399837588
35298.1699884943
46173.7150169577
38838.3749993898
40241.5300101428
33675.3350039788
30346.764993058
31269.0650018872
50782.4950080371
33913.6200003328
33338.8200006858
43303.9999874714
37816.4750020241
39130.1549922768
32205.1549960992
40573.0049954422
38238.6550073652
30676.4849939442
33261.0149963672
36234.2850124821
38527.8400234315
39810.1299781511
37182.7849923483
33886.5799928922
37376.4350118073
39405.0999931828
32899.4450029493
30067.9900073519
37201.7900024471
33060.6849959337
34026.7450016539
36588.7599970771
34507.6250051199
32462.9249947756
45413.0299938433
41074.2099983266
36237.6650122941
34028.9599963184
40428.5849770852
48343.0300036496
32235.6199941075
38240.6550053549
31422.5399994199
32481.8400083911
26545.7699906928
35205.7100044822
37574.8200049759
38099.1749893922
34912.4400031358
36903.0249815958
40371.5449908946
30944.5000019519
41621.3299956014
37849.0899898474
35614.840002042
28821.7100015118
33250.264988958
37375.0900040511
33258.9850062131
36994.9099917201
41433.4600015958
41891.8249894412
43173.769988657
42396.344990402
32539.7600008799
35701.5049826019
40803.1799866099
33557.1149982149
37073.959997342
36543.1099963588
41705.1750175236
31980.0100008191
33159.719995054
37373.6349972275
36920.824999419
41291.2900026029
31681.6999989133
29767.9599872759
34178.6150037098
37780.7549960179
35657.789996671
40767.5149839018
36036.9749727179
30957.6600105602
33024.1500058052
40464.7300009544
28029.7699940023
39824.5550002242
38812.9349894008
31643.3249955876
37982.6099989377
37863.7150041849
34830.7000076673
32902.3149991812
35819.7750086647
40471.3249874893
40830.1300098064
42115.4799883126
35198.1800039369
35910.3499936911
36410.0800041329
32644.8950082911
32977.6400192322
33274.0549853896
36723.5799970563
31391.2599946039
46742.8900048002
31617.8049988127
45381.7200002595
40047.205018689
40091.1149998698
29751.7250043366
36716.0899918534
30420.4999907948
31491.8749970167
34086.5349804402
38693.3700043736
39727.0800202976
35393.2399890765
39581.3050054472
38832.5849981257
35463.9799988659
46694.5350063724
32620.6899946551
31010.6450048214
32053.1300044334
35026.5200023397
35976.7299948902
38363.3649824623
26387.6200082841
31468.7899864877
36696.6199898396
32239.555003882
34628.6999978638
36572.2900080369
37436.2400052827
35601.7600122963
31940.6150084569
40925.2950100452
37064.8800011196
39585.7850069852
36666.3149951715
30470.1300136708
38585.9900040504
34652.1250062687
35232.6249942904
39446.1349853912
40804.2349971659
41367.5099996522
34271.230003975
31278.3249963513
37582.2850139714
39897.1849883832
37897.3349991387
36349.4550081033
39726.6799940311
34968.6699960104
39066.2749928181
38847.5700044798
33926.7899834127
38191.9300070966
36360.1499998758
39156.6799926889
36750.6800079658
35958.6699980473
34127.0149960995
33746.0650004813
33877.7849991085
36052.8800126372
37489.8649959117
34393.7450019668
31861.6650103892
34815.5700073058
41137.6549911676
38504.0099909708
37351.9100014007
36536.9350078956
41320.7899974196
29513.4799895415
32311.4199898427
32314.7399903536
39934.9149908331
46458.005009286
35024.975003849
38900.7799917497
31029.5950020954
38971.1599872677
29500.9349972333
39343.4000044496
37955.180003901
33564.5150036389
35526.5899888255
42004.5499992862
37565.5149952958
38937.8800179715
30558.3349715506
33092.4449951334
36238.8899824623
32904.5249971449
35801.2899854055
31927.7949907593
29371.0599925579
38654.8400228289
36881.2350094826
33971.2599983632
38076.5399841147
44164.5199957818
33073.5200137401
39015.0900020719
38029.2400135695
41311.0549857217
34465.8150030378
32745.825000509
36947.5350182953
41800.7699975834
33621.7049989904
33409.455036489
39745.5749870986
33595.8700066139
43411.9699905457
44338.2100037287
31469.8250150939
33243.6050055735
33137.2850185698
39146.5200084292
28558.7699957254
29286.7400127345
37896.7400086544
45482.6949889414
30724.0449896674
35382.1600051254
45664.1499986105
32358.5500019093
42008.4850052453
31860.8399941614
40808.6150033523
35726.8800032086
41400.8300014347
35174.3350137826
39394.6100101991
35476.974990307
39191.619993909
32402.8450178734
32731.0250024141
35274.8349838215
34715.8650088175
42369.2350085387
31198.4800004849
53874.405003529
32243.2450243495
34491.1999979648
33027.8299943961
36466.6050055015
35154.7950032482
43465.9849892706
43274.5449989325
31766.3950042194
35631.869997594
38139.3550016141
34449.8700044609
35511.1000019968
34640.8700039871
30665.5249904041
35594.685000786
35985.6549917574
28710.8000039565
27946.2500174688
36766.4849830604
38574.8449995813
32904.0750068244
36265.2050014308
35078.3099946658
37519.5899773187
34475.6599856856
32574.8149924447
35185.4649882001
37025.4550407757
38006.6249992895
43724.8199972628
34926.3800001094
40848.7649950318
33888.7099982913
37474.7299984965
32836.8200042173
39479.6150000272
36184.6100117096
38005.8750116502
38413.290005766
34654.4800049807
41643.680021245
37843.0600126062
29484.5199820769
37600.9749879264
35942.3949978938
32054.8800049415
42849.3100142883
39974.9800088372
46842.1100032765
32298.9600010831
42924.0500078697
36229.060000857
38097.000006781
37181.6200053236
31495.360002065
29669.7950045699
33539.1700076154
33433.4799985841
32104.9899986834
30406.7249962959
32658.6649923904
35702.6950008369
42631.4799941824
41507.3050096553
30233.6849938928
42953.2749921326
41408.3000041976
28645.5500088042
38681.2099928558
31711.7800119119
44037.6650068881
32274.0350007731
39782.0500078753
38496.7500079796
32599.079997679
32673.504993042
47054.3349885482
38448.9700055531
30735.8149933176
28963.7349976941
34998.3299815617
36851.5700043766
31229.9399999456
37274.3949915806
35558.7100108914
34438.4849950207
34684.6749943362
40619.9500049461
37829.2100013463
33783.1049983054
42039.6650041128
38892.5300027223
41598.0800078795
35999.1349942465
34290.4550259151
40544.8049946347
38400.4149978962
44473.0299910611
36538.8350017736
38921.9100082121
34576.0350010619
35077.9800139475
40804.3099900085
33759.0949902365
34432.8250009367
35079.9149968941
47782.0600005812
39142.4800069781
38570.2149875528
48356.8499834982
37167.134990982
40170.2549940038
37169.3249960988
33719.7349995066
37107.8550019087
37766.5550016596
35041.8049925922
30260.1349925122
38090.1600052137
37022.2249887278
33755.3699880023
57653.1749803389
32103.9450017599
35758.105013106
43976.5500093188
35442.7450007374
41207.414989689
33616.4099859573
39198.1149838192
36400.0349987109
30751.0549988136
42111.4499835892
39439.1400137745
38129.4650000329
35306.634996304
45251.1250008186
37415.58498413
39150.3300184564
43511.7199980441
28550.5649938493
32324.0599986329
29023.5349980642
34810.1699850024
35966.785006979
35679.7949854335
38551.5699899453
35743.9549879342
39940.8549839146
33122.1350068139
46879.034988942
37815.3349877723
36383.6500002213
40547.0799915051
37273.4449967911
38870.2750061839
32447.4949943708
37185.4199964126
42690.5200117016
35395.0500027065
30772.9500094499
37323.5299976097
39208.5749985725
43564.5050036695
46795.719995491
34080.0549980957
35479.2299933347
38730.64499306
31336.9699992861
31235.5649997293
40472.3549757566
30048.0499902611
37188.7299972518
32133.1449950479
40595.8400038581
40652.9749984128
37927.5350076318
43415.5650003022
34094.124997513
32906.1699894588
31591.9549968842
31594.4099880959
36015.6849979101
37687.3499905027
40150.9299813041
31722.1400059314
38542.4550039514
34180.7750170823
33659.2599944768
36505.1300136193
39430.8050076398
35245.8149961358
37947.9249834197
35371.0349906324
32521.0050090307
41213.5100140363
38164.2700016092
46305.6449828419
28469.0649816969
40559.5249915778
43597.0799998047
29060.7599965108
40069.9599945535
40774.5899878491
36469.2750001661
44244.3200084224
30322.7600039705
38541.2849965212
38659.5300074127
32189.6899901387
34601.5499977595
37060.6749922368
38167.4100013193
34400.0250030528
35814.8749992477
32579.4500035779
39315.8100059826
34902.2150035766
32952.7300037732
34495.6950077968
35271.0049971505
36609.940024326
41896.244984846
34415.5450020696
33729.5399879633
41449.6449877476
33179.9100052177
40684.6800198543
34778.5799843062
35264.8299741803
29957.3450071608
43825.5100124397
33993.7150005761
37278.6200077525
48343.815019938
42503.9000023427
37364.1800077695
32089.1849945107
35374.5000020842
31269.905003626
29537.7350010618
40563.4150034457
34383.7800031968
33238.405011919
35278.0250164813
29087.7150059069
35380.4650002755
41228.5349976709
35267.2150102748
37413.5249981264
36941.7450014122
38071.2799850379
35910.1599995099
34088.8850081882
36534.2750083108
37265.7600117624
35616.6850143358
35566.8200117375
31270.6199948331
40527.0750099903
35806.0550068849
35071.7499955947
42641.9650119873
38999.4299920562
40552.4850081007
30841.3050142928
40184.8600276986
37358.3849996561
30030.1200037417
37502.6499983585
38717.4600126005
41965.9499938524
40908.4600102888
32653.6600033679
32775.8149995282
41062.8899874051
39447.4900141966
34610.4899979256
45056.2300005878
26610.8550053097
42083.5700127124
39597.0999852892
32065.1950105238
39451.0549987956
38829.3499964243
33824.6450111584
37913.1349881788
31877.5700024511
31612.6400060435
38751.1150008091
31831.584981445
35968.794991805
35846.429986575
37550.9349923109
32630.7800019605
37897.0700096138
43085.9249912789
31037.605015698
40609.2099931973
34354.3500073691
40351.1999978784
35707.0300131864
35379.4099911525
43039.2899879231
34085.5799974024
43617.0600008985
30499.4700091218
41110.8099768718
43861.5950001891
36094.6350044197
40737.0699952696
37720.5899937309
32997.7100038684
34627.8949977586
26851.8399996482
40500.0750150809
33745.1999980041
29276.2649992592
34031.6599992182
36006.0899913819
38501.8300121765
33917.5450164033
44412.6399997643
42795.9950048183
38681.7750119326
27547.6600016711
41793.5949970516
37331.939990241
34855.900009691
37885.5000079394
40397.8300053802
33264.7600103021
37890.0900019925
37819.0950078212
37070.0499826093
33374.4399887463
39200.0950077958
30828.3850004326
40676.6400116861
38871.2049996568
30417.0849984204
35948.8850083503
32560.2650045942
36793.5250086575
30174.8749932009
40318.5049951584
35282.3300047062
37747.4699979525
36380.8449894318
32162.1549892411
32602.4550079284
30385.0949956574
38126.3099849981
41228.5649788746
35027.4599947389
33308.3050026449
39883.3750194135
50305.5300007025
34931.0300025644
34593.5500127627
38483.2450019117
37261.319999082
35290.4249939017
36540.3700045572
40439.2400022708
34422.6900016529
40783.545012949
34815.4500032374
35954.9149994767
34355.5199976109
40377.8850127589
36586.7100104576
35036.9900038845
36428.6900075967
30744.089997563
35080.4750224597
36574.1749949272
33234.1249972419
38938.9449960474
32825.659985136
37812.490007819
37003.2100198032
40883.6849962138
29787.0800076654
33745.8500090255
40146.6300084819
36949.6350109292
28025.5299932247
37045.8350051527
40428.9799864215
37773.6700016318
34800.6950013036
39364.9249980407
38576.4699814058
32263.4749983291
41296.5349990963
37826.5149926671
30313.3149965501
37380.9999966546
37657.4449970236
37993.2200100406
34082.1199967574
33613.6199974385
40365.5800251236
32807.2399872122
32665.1449955571
42612.8049945238
34759.4450147342
31165.0500043513
34373.285015344
35224.7749883479
36828.4149844021
30300.1450101745
41738.2099966307
43567.5599895109
36786.4049952227
39604.5500058322
36391.9799954188
35881.4950117061
29621.3849975929
35043.0750045907
32504.5349980146
38805.8199989503
36520.6549998432
42221.4750075171
30806.8199930626
37779.7950030304
34740.5050074861
39096.5449976106
27100.2749970931
38353.5599958055
36459.1400044969
33782.7149903402
30619.6350054891
36858.7499908459
32722.5450130139
36544.3450072836
45731.2849869938
35733.705008516
34371.7850156109
38932.7600035551
32318.8200052597
40877.5049971243
36315.9850242669
31322.2999873352
29436.0950004635
37544.4199929491
40113.9300095139
32392.0300037373
32410.7149874553
42993.7050047638
36675.6849896023
37933.8250170533
38795.4199960631
43632.4699966297
30843.400025393
35743.4000131569
40867.9700077735
39757.7900016605
37244.0950055551
43355.1900045043
29389.6999934665
35770.9999894105
32684.4400125169
39091.569965252
32491.3749925792
40449.7049902228
31533.6949892453
44100.0550131073
33006.4950154211
31334.3599907699
40054.4300008548
40813.71500632
43146.67999826
39457.3299856381
30834.0950059652
34852.6250042664
39939.0599942723
29261.2700014525
36594.840001367
35271.8699896393
35282.7149993501
37924.7700054246
44074.3799988692
34872.365009475
31942.2550032472
42427.4700068523
42643.2199998624
41103.2450158011
41487.840004117
37945.3249965744
30355.6750110267
34297.8699802648
35459.6550099344
33743.3399863089
41943.0249998439
37157.5800028684
36407.9900150341
31146.7999836281
47445.6899973558
39840.6199984305
43204.2399878023
40940.3499943435
42590.9250029484
33345.9300073707
45608.475000135
31567.0899975229
34935.9499824891
39932.2250055517
38564.5999982167
41885.8100058819
36826.3550048796
43247.5999999028
39721.3850119953
30098.0150132009
42442.5850037124
38565.4000264541
32311.9500090921
37875.6799823269
42957.9099995908
41556.060000274
26098.5399899182
37804.1449869551
39236.7749968182
34522.3449982261
30594.9850082069
32352.8199974322
36831.0849958102
27558.8800001467
47165.7850077172
37831.2449999789
40723.9949986933
39782.0050225059
33742.0150036713
38597.7699912234
37374.4100006586
37641.099990522
35633.7550231097
35730.9499939405
43353.4849987524
36994.895006985
38843.6649928071
32713.0000011013
34475.4600050515
38167.0549990105
36626.0950120974
31720.4349903814
28974.1400022251
35030.2999992346
32707.7099953443
27570.7350071456
40587.5700006831
42919.0199961017
29310.739995433
41896.1900018568
27934.7749901526
29260.9499958321
38250.7650007894
45525.4750138611
37521.6700001529
41796.8699986716
32535.1849889176
32712.2250092445
37339.4050062993
37874.1100007773
35531.0450046373
34502.7450141251
34421.0299914061
34251.5950113633
37721.0950045212
31696.2400157026
35852.6099744735
36610.7300037108
38327.9299996738
36800.3850057954
44802.0399917953
31456.805015865
32417.1450032303
33923.2899942477
35671.9100036927
43720.9199942438
35315.7549936997
39894.8999984226
31480.3000003332
50539.5250118167
30816.9799974633
40611.9049856897
45697.5950211624
35356.8399972358
45874.1049790875
39665.3449942589
39100.0099705208
35892.7399964253
34873.169991878
34434.7549982285
39361.47501566
33720.839993665
37672.605010405
32098.2050009305
35534.3850004832
40290.2400008127
39097.4250026202
36173.8350069659
36255.3250134292
36813.8999762611
36335.0799948939
36368.8400011901
41917.2600140476
35040.7299898217
36426.9900103562
30875.1399819618
34132.1350138345
31868.5450119125
32639.8399923136
43801.1150030892
38234.6549884628
43294.5249905247
43555.8749956713
33525.5699937055
40104.30500263
43505.5849803111
36621.6799947241
30508.9199985665
39706.8149967248
43137.639993023
38838.2650038474
38077.9999981814
39352.3850032718
40765.9050113
37724.9200101901
38220.3100115651
34234.0699934062
35468.1499924131
33363.4099900616
38466.4449954916
45277.8349974095
32944.4050039155
33398.8050008528
34431.2800003421
31476.4649969363
32905.2049915387
32193.6099988998
33442.8999827337
32295.5749990202
26769.0800009801
30059.4249903585
44192.9950049298
28983.7199839353
35668.6950048014
36464.1449973728
31239.4649986026
41843.0250094167
37894.7749890937
35490.7300072541
43978.1800134841
38006.4500030313
42353.6400081403
39743.5999967624
37693.2650108228
35189.2949978251
38431.1149976566
36273.8999997203
36412.7550027003
36157.7950086866
37099.7099774179
29845.3050117536
36325.099986306
30928.025014512
32570.3500112866
44110.9849876264
39859.759988904
32875.4549856536
34701.1500074144
39173.5850040889
40692.8950061176
35265.8799935782
41168.930008985
35674.9700059717
33290.4749925668
36045.1800017143
43929.6100162636
30684.9400040223
33757.0850170099
38213.8199960868
32977.579979951
32888.0249877595
37995.0199879771
39029.5749738335
37845.3099970326
32294.3150038981
35673.110000828
43962.3300134648
39182.4749890234
38972.3500081003
39809.5250129766
40146.2949927315
40024.0099982952
31521.4099965564
44983.8199999777
32001.760000708
35236.8049957394
27521.9799968542
40572.469997515
33632.5650162073
35265.6650121697
38618.0950089851
45846.7800087745
30108.7399989634
36124.0699997708
33441.2999815978
43925.3799979447
41802.7700106439
33693.4900093609
35354.8550144925
35338.929993644
37650.5849802675
37486.7099938019
38594.3750057392
33134.9800031271
32107.4300102615
35478.9350003324
29486.1500076619
28333.5700025879
37426.4050006041
36525.9649845524
31821.5699898754
32593.9499781679
38012.2200077868
29797.0099993199
39073.1649916804
38168.8950010532
36202.1199990223
32374.434999768
30873.1049953536
34225.0699900339
38296.5799888708
33060.1650015995
35120.004998606
32636.2699952273
47714.9950102916
44993.7649904762
38452.8750122359
42503.3349959764
38369.7950023902
29933.2900095206
30472.6999980524
41975.5800029357
42688.2700117822
34744.5849919226
32006.2100002462
33158.2050062483
35755.9199897554
38861.5599997079
38919.5650048362
43122.2749926945
40659.5900001376
37180.0000028748
34535.9499955105
35722.4999951521
40032.564994006
37308.9100004216
39026.0299857222
32228.4300102239
37052.8700004346
35709.515005743
32060.3200002238
36025.9999926792
39177.4949854461
33233.3350067566
41312.6400060474
32125.3149830707
42400.2600098906
45215.6099941075
42234.5099884492
36719.6750080351
38832.7100092387
38120.1950053235
37992.1550017021
36038.3999973208
41995.2699852493
37031.7700230917
34607.6599862
36010.3050027428
28751.5849968545
32298.100005738
41420.1599783687
31161.2149922369
39299.2149892526
36933.0099946015
40443.2099979505
37896.6900113095
35207.4249936033
35171.1949978792
41039.5249922974
41537.6699948134
35272.0449990823
42862.5149931001
35914.9200048906
31658.6450099011
26995.9650136206
40230.1949966921
36333.1999871475
41767.6050059494
37311.0499937955
40142.8250020844
34535.445015114
37841.8850045709
45024.4949956781
37001.9850100271
32672.4399933931
36246.2200061524
39527.8899995599
35770.6950086183
32225.9049980359
39070.569998637
41800.4100065138
39503.094988866
29272.8500068225
31679.2350114706
33990.6699980712
33595.2150037606
43957.5849969805
42176.469985663
33238.5500172344
36212.4499956789
37858.5399968135
34043.2799858512
35710.7699896886
38837.0599980084
33570.229995462
34270.705014314
32840.6499920164
37897.5899894404
33471.8699936834
34155.444994718
38581.6750020282
39546.9949964816
38843.7550083355
36765.0849937252
55957.2949953774
35134.3700032482
31504.1300129814
31382.5600073898
30644.7600015985
37215.2250050959
43580.1399982613
35362.4899955376
44434.4300089325
41377.6149892486
44422.1099955115
36257.7250147585
31902.4750011466
40429.265010037
30116.924989211
30600.3449978472
33709.1900255335
43682.0849839966
40595.5000034624
31165.3250041333
44930.4500034992
31889.4350112943
39041.2800046856
36606.1050120831
42278.7749855384
43621.4750007947
36665.7850148036
38918.5449995345
35861.0549906669
34505.4550035752
39737.11997848
37606.7150159436
30780.7499951334
37025.1799831338
37999.0750029905
37744.495005558
38738.5550052187
34762.5050081745
40345.5949999522
36474.3499918306
31103.4700126143
38108.0349999699
38044.6400058234
34088.2799844334
36478.1850107824
36678.6400189187
34001.6449920829
35819.7500096528
32983.1350159403
41827.2550025925
33193.7899976996
41411.7699872314
34432.8150166314
35236.3100143671
34481.1699946723
35752.0850178153
31868.3600064755
33187.8450059716
41104.750002685
39788.9800010701
37032.5199903615
37028.7450048174
37080.9399973024
37007.5549944362
41631.5300002554
32142.4350101296
35203.9149884699
39111.1050036377
39087.6800107795
33032.7800038296
34171.060008125
27114.1449974624
36592.2150079238
34389.780002458
37550.0749924167
30414.9800062173
33452.1049950703
37910.4149979946
35367.3399870214
30443.8549957612
31280.5349956722
43763.8899999391
37763.0299842967
35159.769990775
34713.3949952308
44431.9100077158
45572.2049831522
36939.1100038065
35289.2750049981
41744.1550058068
28655.7200096198
39464.0949978352
34679.7399919755
31953.5949933827
38332.4350079973
36108.814999393
31148.3300085271
29362.3949901501
33320.8749955319
31019.9349853332
39413.9599839083
34114.8249952639
39763.8599943708
37935.4749961258
28668.8049869283
44359.9750171488
37106.1950157489
45569.1199940172
32877.2950119721
38358.5249963058
31467.2099939773
34574.7899962028
34957.045006328
39808.0000082331
37572.9450001544
33149.505005736
45811.2399993308
33939.7650029319
35889.7750075099
38951.6050032749
36441.4099935831
29706.9850066549
34686.6599966523
41697.5799950367
33445.8400113705
44836.4299796766
43449.7200215406
29406.6850031065
38486.4649802195
36639.3249921503
40492.5800187759
47562.1099821244
34367.0449813486
41987.8199990414
33133.8700106949
32933.9749910799
33268.5099910763
38055.9750063363
30986.9049924676
38987.9350092199
34168.9200018914
36723.2149950317
34990.4850112372
35388.869989533
35625.4099985913
37338.7750115485
29853.2950026264
38537.9349789391
40785.3800155593
38813.3549943678
34012.2149962701
36978.7949797768
37694.000003882
33914.4649842632
38450.0799924284
40915.5400106851
34814.2500022146
29714.839995214
36361.4099906746
47665.0149921447
36177.9750206673
38552.1550154105
45254.7750029434
36250.7250012466
39636.9499938095
36001.5500165217
42526.7699877122
45285.8649983803
43313.759997241
28647.9749980274
39144.7950190713
41614.8499957209
29460.5200012866
42342.7549836934
38149.0250135744
40469.4250163187
38622.1700172161
38322.290001084
31253.8300075245
35186.735013213
33099.9599865755
31826.7400116932
33896.6050016202
35879.3850147215
38846.4099816449
31751.099994726
33895.0250064721
37807.5700214269
39780.2599986562
36079.4600057374
41805.0250031927
35630.499992288
36970.0749988002
39849.1499898845
37685.0749944553
42576.4650237111
45175.1800128383
35613.8300034745
31684.7049981105
33018.9849970195
32324.9299999765
36094.3749991681
34283.5749952944
32721.884995947
31849.6500065508
38403.5200039067
36217.284979375
39357.8400127622
36932.1300034672
36063.7299954394
33877.47000479
33232.5700131177
35749.1250083384
32890.1200055184
35248.9699979485
42457.8550075367
38872.7300060855
41358.5750142026
37242.0400056338
31510.4299957934
37799.5950127582
34543.3700184222
34007.1400046023
35713.454999264
42047.2150097245
33572.6799983119
40157.6549946561
29881.0050026565
37939.0949996843
32923.7699922255
40071.1299894527
42090.9050103975
33123.735000204
35301.2199827153
33391.4400006865
34094.9600080729
39636.654984882
35259.3050058931
43473.6899927736
28628.7900051098
32745.5849932763
36299.5799928557
32063.2549958578
38470.7499779745
35380.6299985384
33229.9500142782
41825.5849943184
43267.6049924912
36260.6100083685
36029.7650002379
39796.3000229378
38155.6250065453
38319.8450022789
49160.1850034576
45313.7350176985
39663.4250051212
36264.6849810971
38985.335005604
40948.5249919305
40180.1099965179
32186.1899940061
37828.9000078529
32465.7050071844
26633.2900062015
34865.265009952
30460.0600082871
29314.0399994289
39880.5999938338
32853.9350025288
44587.160006145
36876.4850140998
40804.5400042537
39085.1949997267
42528.089996172
35324.3850082252
39761.5399739578
37738.3750032356
28885.2500060164
38780.64999035
36214.0250064963
34108.3799917903
27540.2450104363
32785.5550076114
35477.0900164548
43454.5200019653
44531.2250153199
28466.0099966557
37033.3150029799
45049.4299924403
31464.1499803723
39264.8149994729
41429.0649897932
31004.7300057432
31862.2449895771
36329.040001153
33898.2500068293
36652.6449912188
33297.3099867187
43154.5799932701
35908.960011038
31139.4500196688
37214.7349969913
40346.0699873175
34767.9099919759
38327.200013264
36745.3449976771
35656.9900034044
31437.0800038311
33627.2649930282
31622.720004683
41452.1550065284
38863.6099894995
37843.8899912231
36257.4900043124
36880.6249913576
38982.674985165
36176.9100073964
35586.8199868046
28021.4499732536
37554.6049899324
35539.7299955409
36995.1800018813
37931.4000007991
37519.0600160136
40063.8200080837
38047.010020545
38911.6099881405
30952.4900036661
38193.8299938604
39677.8500164555
35422.429994751
34665.7799813768
48569.8299925498
33975.7999870148
38355.8699831155
25579.1049957232
37419.7349957065
35579.2100015082
29071.6999974903
37478.7899953288
41816.5349855003
31907.5800056558
28429.8999886275
34627.8299827166
38766.629989394
34238.0999975981
35292.430013955
30705.059994193
36008.4200062756
29868.1699776785
41735.0100047482
39386.9700074389
33196.8650045204
27644.1249846787
38948.145006347
36898.6799994042
42787.0199987838
33467.3649989715
27402.5199960652
32630.5099965527
38399.7549795455
36909.5699956219
45985.2449983083
36506.1600046375
33024.3049934988
31763.1549913825
43250.4249893492
35385.9449944758
38374.4700151895
39867.1050088331
25810.9949886299
35068.3600199145
32406.0399999239
34758.4299961654
36353.5199873392
41063.8700002484
39509.4800007425
37406.0850014802
33108.8949930731
33492.6850000814
30349.4750058885
41239.3299911662
35583.8800005391
35263.7000060846
38589.6099931083
38350.7250064445
31119.6399866653
36763.0149927872
36499.1300036735
42105.740005341
38233.1849986503
38293.8700149346
39667.3349967757
36095.4000087479
23462.7000097487
30890.5149843136
37238.1649596869
40398.7850008295
42976.0150012076
40877.2800125532
35570.1800010634
39881.5350103159
35457.1899960391
33910.7850012092
38150.5700078268
35379.644998769
39320.2550121124
37243.2099886225
33706.7500070862
43312.610002834
34757.1250072021
35128.1600220252
38122.0600055555
28929.6399833346
31997.1350048967
30775.4800005283
30128.2499956922
38534.365003333
42164.4899964049
35685.6350044311
38396.3150037311
39570.0100007758
44414.3599970184
32110.494986613
42848.6749877582
34265.3550005176
36533.9050106438
33869.8999883968
39167.4050026629
34234.4599943816
33508.4250082255
38730.0900090252
35915.950000783
37944.9600047871
37270.3149807379
37343.2700020123
31765.7200133853
33312.0449975313
35821.6600062876
37157.514995374
35767.0549910807
32457.8299934781
36057.7600200978
38013.6449814472
31836.2249954152
34479.2750109504
36371.7950097258
38940.6499952651
38675.8899853942
34138.9849989353
35582.1500005421
37100.7350023291
35547.0299979482
35292.8650005434
34701.2249850859
45185.8399912035
33839.8800065278
37290.2800088034
26371.4499891473
34178.0200030678
39549.4299980584
32481.9650079127
40134.9950016988
33743.3650007551
42566.2800010437
33519.8949993132
41697.2300041327
37354.5949977688
32637.7450080285
32415.2949963715
37779.5350069184
32552.2149926093
38011.2400119279
38696.509991551
30702.8399961059
36128.3399824363
35534.909993353
37967.2500010275
37959.3400231947
35940.3450120965
30608.0900000297
29731.0149965711
41060.6750045047
32181.8899913802
36998.2100272895
38700.1399846959
40572.5200013766
33620.8650128358
42230.0699968595
36143.2449952506
31707.0800121344
35714.419993585
41394.1350201207
37477.8299943368
39705.0449808949
37986.0000097691
39726.2750031301
28200.3999955538
31859.9049997609
35287.5250036215
35154.6250075081
38179.8449979714
36295.0349974784
33897.8849854064
45429.7499928235
34010.7450056127
29867.2200045562
36283.4699974874
35306.3700179076
27730.2350025165
37681.6050092494
39467.985005387
36139.2549967428
30955.980003946
40238.7749962717
33504.2450046857
39037.4600105705
30912.6249990759
27778.0099936457
32011.8649871143
37826.5799880692
30965.0200090561
43567.0000229798
30282.89999331
38724.7950009611
45665.3550074492
30894.9650134063
33597.5849975657
47143.4699931589
34206.3849997013
37000.8999991092
40659.8400130505
31469.9850027831
42185.7950003743
39648.4999839833
39533.4099778144
39099.4700117565
43614.3149927256
36044.8449889921
37805.9950057527
42692.574983269
41051.7999957234
36754.519992535
38397.1449996071
38275.9949837613
36521.7849874062
37549.8849935399
37172.1950025923
37261.8850068017
36649.1549989345
38278.1099914482
33496.1249939511
35296.1600101872
30781.1949991493
46508.6050059081
39163.2599979038
37497.190020259
36002.4200062646
34350.3149875437
33353.195017095
40453.7149874608
38633.4850003105
34952.4150140407
39361.3249973962
36488.920021781
35853.75000465
36818.6750009493
34809.5549879556
34230.7850149204
34748.3700063867
31595.9499946487
36856.8250026647
36825.3149984453
32640.8750124224
38343.8699949095
35464.1150021994
38518.4250030846
38949.0350081467
35270.225020571
34287.7950020824
37334.0499906098
33766.8150004265
36991.9450018344
41437.8349845528
33712.530007979
39319.9100020182
34421.3400024225
38760.8949989025
32099.1000082286
33706.9200076927
38894.3649974947
37430.5350250588
49198.1199901204
33129.7749839372
34703.1399913179
31747.0499864854
34865.6599940263
27590.9700101838
39533.8200069594
32219.2399929198
34587.9750061454
38757.5249955286
42663.3150179335
36370.2300224404
38276.4449935656
35512.9099949718
31411.6350150882
31700.6949963873
35679.8900007042
39059.8349992098
42457.9599972824
28247.9950089104
39941.4800082488
38298.7349998092
39225.9950049794
33262.8500195516
41304.8699977252
40763.5400037585
28061.9849748143
38697.5950092855
37904.7949856611
31641.2800065076
38469.1550139601
38388.1999995206
36238.1999882367
33823.1499949046
37706.8550079116
37630.7849978972
37026.9649963905
37935.2049899806
41243.6450071594
34491.284997547
35788.0650009532
35672.0300088488
33921.9850011209
38185.7200038063
35719.3749950582
34291.2699969307
36892.6200075212
33638.6850070296
33345.0999988914
27378.6600248294
43298.1000110547
41742.0300103492
37777.829976756
39659.2250077848
33855.1299970951
37404.7100126117
45476.9600174383
31893.6499944494
38617.5649998654
38801.2849957214
36369.085013986
38056.0400061882
41276.319996713
46524.7249969262
39277.3600088358
40496.1299845139
34409.7799810051
34014.069999685
37198.7899953136
42387.2749944802
46175.8049968183
33065.2449986349
37544.2850036032
32240.1050083234
35624.6549884146
37792.8299894371
46956.5100046941
32188.429998986
33122.7599893183
41996.2599841411
40720.0899862722
31855.0199844558
40051.5749971124
38236.1849973785
38964.7799991199
35420.7100011718
43836.9299962942
35319.4149976553
35284.0450159985
36510.1150038085
38694.7900046576
37372.5600009053
39313.6700069008
32476.7099930439
36273.3349944612
34606.6900078629
34869.4999981233
45744.2350134718
35856.5500077675
37235.7800062766
31746.3799976166
35927.1950023659
36809.0200060243
33945.299994999
40996.5700002298
37567.9150054546
33301.2450142635
37418.7000072993
39434.8399867783
33769.8400016953
37652.6249945503
42072.560003959
36342.7750216642
31823.4949924654
36926.2649930085
32414.509997393
31370.6700117244
40082.32999985
39137.4150031165
38741.9850100403
33628.7699963056
39253.7399983447
25670.6750070178
41239.2049942105
34336.3700041136
34688.3549762908
43027.104994559
31735.2749942592
38009.5349927791
39969.5250022435
31623.7999895255
31330.4350038986
33541.4549958929
29204.5800018376
32607.6749994652
37045.5650187174
41408.8499862546
39241.965004971
35056.5249959321
32691.3449932171
42667.9849988929
49727.490007469
41613.3899866432
37948.1900114252
29357.7800113773
34063.025010554
43377.3450085886
34934.4450104613
41716.7449862988
39171.13500679
39201.7549996879
37724.5449965426
45009.5449943444
49367.5649981946
36758.9549907375
38856.4600077455
39668.7599771328
38547.5499929921
30639.0149907266
35611.7549967509
35633.2399811355
36480.3100048534
35329.3849839887
44455.809986352
32028.3900066327
36053.280006516
39919.0499999167
40040.9849925215
34903.8750194449
34222.074985483
39990.8100012762
41187.6899930966
34667.2950052749
42066.845001256
39796.7049913468
37565.8550009324
38394.1399980888
41377.3250073523
40167.414982404
32483.6800073314
39359.5299885668
39037.0999948625
31946.5399998369
35558.1550009334
33131.865025207
34235.9000084009
27967.8349979459
41591.8000100923
35775.0600136209
39792.5950066746
36521.6399991323
36072.0850016675
36918.339999146
35021.4999861466
36201.8099864493
42069.7799969135
35586.7250049864
40305.4600046327
42225.1799951412
38474.280002058
39982.9549852366
34923.1699948468
47937.5699908342
34983.0449967858
41286.4150128341
40746.1100171236
29606.4750009066
37421.410003132
33610.6350089831
40694.0500020697
35991.3349986402
45294.8799872055
32245.3199966487
41853.6749997083
35764.4099757392
42588.4799961519
35606.9799939287
35564.1150155384
38548.9299970704
33164.0449861622
41228.3999703827
37187.0500052282
38341.5650067634
33121.7499919311
38787.519996651
41355.1099869181
39717.6750038005
42882.4999995071
33084.2500058739
37465.7699930878
32994.3350038498
34696.5449876024
44016.5750037388
39090.9099938669
37979.6749952247
38986.8949733329
37412.7349950855
38052.9300058631
34833.9600015519
37216.0650157752
35216.2649902906
33861.6199866654
48610.8749914133
28331.3900080186
37529.894979836
33931.220006899
40728.7399912206
32479.0200047939
35152.2799959644
42521.9299869775
29374.8700069197
44768.7199916074
37643.5949917984
40984.4249708666
33648.9299992326
33166.9000045099
35740.010000671
42616.3400036406
40822.6949982423
39079.0849965338
37782.9149957972
31506.705024973
35582.3500185823
31174.7150060808
40467.8950098119
35313.4150093598
41545.8350045827
32258.3499966612
41237.4049923693
31784.630007154
36444.5249889982
32784.7699890202
28312.6650150139
34019.5749960836
38683.6100090134
37937.7549996775
32626.1349976973
34086.3949891876
30042.2599836166
38351.1850058639
36368.8399927097
31365.1250014994
32688.3799970036
45202.3650007527
33391.0049945153
40466.7949884954
41509.7399846208
33384.2500065427
39313.3450013057
30716.0100053076
29943.140022086
42159.7300044106
37161.6549954778
36731.5700134027
40109.4700138864
29044.0200070957
41009.8200220439
28256.0850148769
42246.3000061734
44417.4149958565
40030.0649839111
40496.8550084982
41337.7249959033
45253.5499824928
33039.3500132872
37776.7749993791
32299.8300060194
40113.9700103702
34415.9849884139
37019.9100097726
44003.1699856932
40746.5599978725
46968.5599767745
34178.6899937172
31135.994996723
32603.2450100523
30041.0850028458
38405.6950048195
42090.7849981434
32488.2150009028
33205.2049898957
38031.2899942084
30645.9149925607
35526.9050080592
36654.3199942314
41500.0549890564
31465.5149990952
34012.4649937701
39029.4200026052
40503.3049922141
34526.8550013521
41872.9449916873
38807.1900170414
40768.7649831179
34239.9099954786
34644.2849999896
38126.4650038403
36484.7449926296
32627.9500060207
37058.2799994834
39082.2950037461
39730.2050010325
31701.5700055619
39561.9249941985
38548.3250002394
34767.2749887177
34404.4999738578
29853.9000057541
33275.5699893655
37971.5699985591
38762.8799991563
34347.0450008088
43486.5550091641
34304.2350013003
35229.1350001032
32581.2350043869
33787.6600081997
37166.1649989808
36971.2249836769
35334.3300156384
29150.2949996632
37503.9400043171
36367.1550014443
29249.3099975518
35551.0300089653
34435.3200163591
37692.0100146453
39203.9999847517
35373.4199895804
32644.3400209911
36042.6350113414
36981.0450075343
37493.9450006471
45519.1550185103
35543.4849870042
38781.8000051673
31199.514995717
39212.6549856898
40923.3850055786
35552.6249944512
37649.7200037792
34936.1149944172
41718.8700007658
31830.6600013275
38789.634990891
35812.4799939262
31531.375014086
35232.7849812939
37187.2050142009
48203.0449994581
47488.7000197206
38170.95999965
34483.3250031673
33706.6800097775
42213.7700016224
30427.4200116525
34771.4049923827
33663.0200023682
33389.3850217706
48337.4749992804
46231.5449991119
42221.669992446
28659.0849945273
36747.3500118132
34575.6049924451
38821.409987775
34162.2900039309
39034.2199946217
37546.2750037264
34965.1150003026
34354.2949995818
43945.3750016022
44846.0399970252
38328.4300041017
30282.9650022872
37080.1149867735
36853.5450017839
43042.9700080771
40059.1050093351
41229.4799983693
40295.079974642
32155.7749885843
37742.3449864789
43490.1200008317
38377.2949905982
37859.8200050686
36732.5100040971
34776.1549942616
44643.4250043886
34120.4249970088
41522.309990435
33606.7699946177
37487.2900028139
34562.1349899838
33345.8149970849
39176.6700121812
31888.5900044572
39265.4850012525
35318.5650103278
33104.6250040648
36584.8849947468
38493.0049949564
33046.3100082043
37155.1350040215
41503.4850009951
38171.7350021375
33223.6550013368
30969.7300103302
38521.3250156476
36492.1800078168
41930.3299963144
39983.6950134909
43858.9599954417
38223.2699899593
39120.2699932784
40115.999997525
38444.1550031581
37211.2999923868
35446.445001726
30217.3400060736
29222.2650159444
38127.6499995873
43129.5199921624
41187.3600065099
38349.4350142217
36616.2099831791
26500.3350031994
36226.6300067448
38542.3199993005
37925.9049854693
34608.9649919289
29946.4350112742
32773.7050138917
34005.0999992813
28710.2300111277
29582.5850019435
39340.3850171359
34576.4500103518
37902.5299974231
33010.165001652
32671.0749949428
35160.064996739
40308.5300121377
36621.3900041502
43542.734995106
40308.0700166526
34165.2049971195
36933.5599945209
38520.4849927027
31531.9900027278
42712.444986966
29331.509996345
41968.8299891694
44431.3999957329
43835.6499933493
40250.5349844327
42421.2899793654
37939.1950002986
35289.0700103276
41073.2699904582
34503.6700074042
34839.4249970015
31166.0650051911
30607.0250024903
33177.7550048625
37643.1849991722
41340.3399807026
34544.3100127531
31660.1899965081
30374.5750051345
26797.6549938251
33735.2599984095
40557.2849958134
31145.4299804094
32444.94999222
39483.7750174261
33892.6500108956
29358.4399902939
35361.7549841018
32246.7150048194
31810.7100154591
37375.7249825633
30327.9250047738
37837.8050121547
40183.1599923592
38747.4550166982
34356.1899852956
34382.8500093543
43174.0250048718
26640.2150059568
30898.9849866009
32191.0350142417
32629.6150031628
40094.554969624
39480.090003218
46063.17500212
46094.3199989687
40977.2800013577
37116.744989745
34498.0150033193
42827.2850081511
36835.1999954588
31742.5199951781
43910.8349893524
38720.1000021299
46594.0849900136
30557.7449907875
36451.4649898771
37961.5149863388
40534.4899960002
37983.3299988233
36504.0149948839
41718.7599983518
36237.9349991549
36013.099997344
38246.6350244933
36772.5200000679
40535.6599985561
30008.640007645
33381.890004489
32916.0200100206
35559.4799912078
24889.2699993313
40736.3050039257
34985.7249930345
38968.6449839955
40254.2149846156
34909.3549991942
39224.6999885238
40548.4449835091
41010.7199933433
43294.1549914932
41372.2349896908
41970.3250238625
34838.3200115585
38262.8399968853
38731.3299968961
27677.9549978847
32736.5750017107
30297.8049984742
33034.8649893462
34204.445006649
41048.744998792
33968.4799903355
34872.6800019588
39701.6099885923
35681.6099978778
42312.999990055
32501.5250099016
34504.4900149205
33319.294999302
37706.7899919266
25961.3200028159
43577.7149965001
39680.659990252
33078.0500010817
42228.6400018306
36000.0250061866
32766.4800063611
34318.5049883381
34460.0250045333
35971.405005428
37972.1649922345
33432.9349936553
45344.2549916551
32989.8050037039
37991.8299957274
43104.9949992928
40960.269997462
45895.2149883721
35657.355004075
36905.4700006522
27216.8550153645
34541.0350047697
28531.5749986675
36620.3049903644
33579.3650026182
36490.0149734089
36711.13500574
30486.1399996122
35201.6700027414
38329.2150118608
38685.0400034927
43803.8050006871
33892.3000055611
35288.1000035834
35589.5349985673
35943.694993271
35019.1199891726
32246.5399988386
36437.0900120552
34649.1450006898
36746.4750039792
38448.0449854465
34461.6299932529
33284.6750001744
31792.14499295
37700.5749763185
36629.9350200766
34656.1400060309
35508.6050047319
43502.6149969131
36926.6400111828
37238.8249933126
36621.865002891
37323.8749959206
39366.1549976285
39021.5049938192
36926.419997282
38693.1300079917
32108.5550009616
37916.1950159131
37613.5250133388
29503.7699997802
35946.010007011
38709.6549984947
34718.1899996591
39090.3799946115
38324.6000259605
44471.3050064163
39978.8150007531
31772.5049980186
31330.7600010519
35533.4799833074
32613.5050030402
35978.6699909898
44422.9149957997
36436.6149904582
35782.8250194376
37516.3450270563
40173.1450047223
42864.2250104544
37386.8949920849
30533.124975975
37982.4450207391
42150.65999336
37176.1049911979
41878.9550098951
35825.4750216221
36715.6850075745
40755.8900108158
36270.9450110963
32842.9299952661
36911.3199882447
39943.2550265884
37751.9000106173
37007.9699925477
39516.0650125837
36602.9449872861
33993.8850081787
36254.6550120929
30573.9050122628
42827.4100026526
35420.5449938246
41093.9699938454
39111.715011199
44008.5500005705
35467.6050009462
30056.6949861106
37653.0400008071
41164.2899958192
34946.564999301
41402.3900022553
33514.0700231527
44586.729993141
35345.8449984171
33705.9049930491
33688.229988419
45563.3500068951
33824.2749953617
31764.8449882843
37774.3700156696
39692.3399985814
39290.6100022811
41455.2599986255
35995.9749906184
35057.7350076546
31196.1200000236
27803.8150064046
36308.3399902405
38929.8099836012
33187.245004846
32928.779995172
35288.2850018085
34362.7900119022
36303.7299920605
36732.8250053667
38714.9449902875
30602.7049831362
38700.545005725
32472.3999861327
44357.0549987711
28811.3450109152
32700.9399928328
42671.4649946315
30931.4549942797
31027.1349981473
35258.2250165403
37918.2100112448
41333.1400094974
32318.0999930024
37479.5550075514
31184.0850031774
43223.5899947137
40303.4099822222
39380.4850085394
36249.1850037827
39855.4950125299
35298.5950059828
36549.9699991219
37855.1349875352
37507.2300062557
34393.1400093546
42222.3250060176
46264.4199900717
37560.9350035363
35399.9500114389
37381.3599873109
35427.1199850549
36912.150015736
38771.4050001382
41653.9049957129
37487.5350022602
40379.0549916328
36362.2949971206
36833.965011524
31415.9850009436
32737.0650091779
37922.2099977063
33234.779994606
35892.3600175271
28684.1650064389
37412.8650018222
36466.2899939485
36695.6050007737
42250.1150028459
34539.5199840248
39762.2149978254
41756.3399981512
31350.5750182046
32767.6499956127
35605.7049909199
37377.0650009064
37647.5299886498
29840.5700116392
36206.7750076423
40686.8150090316
39263.6550050767
35622.1849861604
41205.3000089382
41609.7150003987
38670.6999947701
29745.7999856248
32010.8050065653
37317.274990183
42990.954980979
37702.5749976174
38928.0599908298
38264.6050038282
34705.7400078529
34428.8349933418
33099.960023928
41057.404991359
45195.6350072714
44312.4600208843
38003.5399875777
38370.9149904822
34593.8049962322
42291.1500100913
35204.2850197786
34425.3350167265
36866.9950026033
36257.5800009652
38286.2100022968
42226.7299952519
36084.6100078258
32629.484985821
40623.1799930735
41962.6799985869
37663.5750020836
39031.2199952758
37319.714995753
26674.5099776187
41040.6749873378
40470.7600013006
35983.1249940952
27607.2800155677
37492.634993752
37422.3100053848
36439.4100090615
40601.4499993467
33409.605006166
33775.7550098103
42296.7750103278
35343.219991382
37011.5850065065
37376.7349811819
44848.0799953456
32131.915017412
43327.9349962045
37723.7500096746
36093.1749988119
43612.6900117317
42685.6249986864
33998.1799982864
27938.9249953042
39047.8199855499
34506.7899991961
34634.4649901958
36399.4300011485
35323.9250060736
43764.9650029766
30237.8899954243
34317.6149883771
36234.5400163139
33256.9649968154
37274.9299802476
41367.3749986303
31433.8349981544
35561.2750154417
37898.1899902816
33817.3449993525
38072.9099997167
38466.2699902613
34414.4499920153
26655.1950052918
36338.5650228775
30476.0199995772
31793.5249898331
42022.7399930942
34160.2800075252
32861.8249878102
29943.0399989297
35063.8949923796
31773.4150024508
36193.3649936514
39161.1749979369
35280.1549999656
43936.109988951
37062.674993848
31816.3399939619
40260.1899982322
36296.5149941848
41495.1300038474
42421.8000103054
34927.1649992159
37445.5749989247
38282.8650001129
34594.07499768
36262.7050133031
34717.5700072698
39101.6350053373
33998.7450091277
30709.4900132657
43489.4600064128
40798.3399996323
31580.8499864098
38563.444992783
36019.1900236495
37768.4749978557
33423.2649874907
36334.9099928006
36415.1699898638
34499.4949938467
39673.9850038936
38081.0700147199
38410.9599987674
27382.3950059923
35163.5799966551
35766.5500072869
43407.8949913264
36669.5600042364
32259.2850031121
34993.1299865032
33882.0450044211
34884.290005873
42939.3349835967
30084.250007169
30448.8499932993
33165.2650266622
38788.1900009484
38502.0100093593
40123.3900112369
39996.8999838955
44564.5149780507
40652.3499970781
31971.2050014707
37022.4250104196
32773.9999997772
37954.7350075041
38763.2100101654
40866.3699959869
32869.8950104516
27914.8599963258
41581.3199986946
30310.3500097458
33726.2649953308
27303.669994209
44065.7000035687
33662.4900036372
31888.0100037175
31058.9150089535
34357.6650021665
34544.5649997878
41410.6149952358
33199.9600035297
36023.6900218866
36593.0849978937
38147.8000104076
43606.6100006422
33591.1999972813
36246.3150110679
36615.1900108847
38065.3599894671
30879.9799971294
30576.9899998456
38355.3400025493
37488.8699981638
43230.1049974161
32031.2049926461
31493.5350125844
34009.6250005664
41824.9700028947
36604.4950063024
33114.414981276
39536.8450117463
38019.1850015135
47417.1350090234
40990.6500101264
36130.2400069694
43109.7450020476
36843.1399929342
47563.3700049901
35983.0600098312
31200.2200039368
34575.9149891917
41376.3300002829
41052.2100074427
36100.7849824696
35150.7449925465
39550.7650079629
35131.2300105382
40053.950005142
30840.3100052504
30983.1149991351
29708.3499963251
38716.4849937576
32406.1550083357
38042.6499876123
34861.9349879896
39477.1549808173
34699.9599995969
36079.5049893549
32989.3399972969
32672.325006319
37537.264992485
30401.8099840269
34595.3700045501
33666.1199868356
35830.1400175592
45568.9150173636
33234.1650054692
35392.5999867818
39224.4299957289
48591.180020933
39234.5299932233
32081.6899895319
34883.8550034536
32431.1999981841
31902.7649947291
31404.1150155007
29819.4099997885
33266.1199868026
42818.999986498
35593.5100043429
46830.5899883335
31867.5149941597
49300.730013277
37699.975000701
33546.3849955638
38012.5850049246
35804.8249936655
38979.4349896749
36678.440003422
31380.0000066861
40264.5250162826
40173.4549946913
36778.9100031299
38060.8949950531
34046.1249918513
34633.3350052329
37272.9549927655
31147.4749847888
35647.8749920441
39075.279976231
36105.3050042426
41276.8150054006
44420.5750062698
36307.6150116971
40655.2449788067
32699.7549847086
47134.6750112572
33955.1200062346
40058.3950091221
26547.1849864824
35913.5350001142
34174.549994417
36891.2500112818
41959.4200109129
35466.9399889605
33137.1699933117
37741.7250186132
39967.9800138124
31173.1950075217
42545.5999767485
39815.6700033636
38927.1550104603
40428.9549968372
33635.180009719
28186.9900165744
38265.325013906
33607.9350111244
34797.3500006919
37040.1500062863
35575.1049975797
37020.9599989234
41444.7900013753
30384.8900015503
49850.020010791
36004.8049844976
42354.9699848898
37489.2300048162
42684.3699927787
37023.7149734849
33972.1550036909
42998.9699962305
36719.7749984475
37448.2699980576
41516.7749947593
34749.0100046226
35317.7199980306
40637.1400045202
40699.3699979375
35844.8900090759
35079.1099997102
34176.6450058487
29079.5150042053
35854.4599996284
41387.2499925436
32202.9250087596
39492.4150156267
39407.1650160223
41513.0050072074
36037.089992098
35670.0749999147
35171.2749963538
35130.7249943582
35396.8200105943
36969.9749982964
36641.2950020588
40478.6349912158
40266.7900116101
37098.4799867374
37402.3549932092
34482.9599821531
39269.4400087064
36887.4750036318
33704.0800080049
37326.5199900091
37530.6399776991
33884.830004093
30508.0649913432
39377.3550029667
39382.1149959943
38758.5849959071
34559.6100084778
42361.9399835477
34674.8149964059
43296.0799948801
41874.780000346
36716.6800077367
37742.9649928054
32990.8000055003
40901.94999788
37660.5249926148
38727.9900015793
36524.9499950805
35576.9999973704
32423.9450053317
33239.8800016667
39193.7799903478
35609.6450185484
30540.5149953652
37310.9149975181
35491.7449991563
38865.260013364
32674.4599995117
39735.4250044158
39088.0699920515
37779.6599888639
31035.1350080492
46405.1850015923
34047.465012513
38412.529992241
41356.7350051713
28077.3800057994
31421.5849846769
33720.5799838418
37821.1399848443
43538.5999888448
31951.6299952298
36236.6699976809
37124.9500044934
35396.9499956801
43394.9599903228
34288.9149932354
41974.4100048241
34621.455006259
38982.0350097035
38292.7249994517
40196.2100021006
36006.3199878817
34221.5799980912
36693.5749894681
36085.6500015145
38731.1450043536
33510.8250017415
33759.9099992695
46919.2649759875
40709.0599906158
36336.450003357
36375.1450140864
34266.4200088708
34935.9150069336
29704.5599912838
40048.8800094838
30450.3950050294
32677.000016598
31342.4799938514
35960.1999819509
33921.5200009905
32670.7900063289
34592.899994517
32036.1249974123
31138.685001981
33122.6249730466
36850.5249979683
34244.1250091098
41751.610014511
42291.0099995743
36222.8549897491
40479.3800064648
27967.1700202874
25044.3350122582
37569.9350017421
38189.5599800851
34706.4650025009
38087.7950013035
35286.5349917001
30547.2650079051
34734.7949995993
33980.9899972911
45849.6900016495
34101.005007707
46538.3750031688
35165.3500057154
32371.7699948137
45075.1899875595
32037.6649945721
32861.12500463
40425.6599885314
29469.1850016369
43834.4499968882
33100.3749915212
35840.710001921
28581.370000696
33823.5050019713
36384.6900046308
32086.4749836696
39420.7699991219
33169.384997961
42474.6100156548
30619.2800002845
43250.6199964224
27600.030008251
37110.9700102241
27629.5599801285
35788.5199891701
39085.9549901524
35172.4699844076
35075.3800017859
33002.6549887506
38204.3000121659
43824.90000633
34296.9750140428
40176.8600007661
35828.7449982481
37360.4149994461
37456.3350179764
33471.8549977009
36248.2799901754
32470.1149888269
42555.6749960253
38989.9250143546
37529.5949985478
31782.859994242
40479.0100120797
35280.6849919941
40775.834997613
32381.5049998444
35931.5049999808
35503.0699945629
37834.6749992193
32740.175005228
43312.6299932926
29996.3449939752
48437.4899909989
38492.8949904998
34331.395022614
38119.9799997746
37042.9000103633
44690.9099969105
29970.0550042149
31554.8699926676
35098.6349874866
39003.3299968773
33985.174988313
35379.0449947231
38608.1300070358
37209.4650057722
42908.1600075453
32673.6549797349
41653.2049823195
38413.4900075954
35996.9900076236
33936.3649922323
39616.63500473
34314.6550239533
37483.67499913
37826.8500040185
36787.2699979891
35142.5799852458
29757.9499917515
37060.8849778433
33932.169980302
38458.0300119964
39499.7200172078
36614.7900007741
32649.5050074511
37938.8750116047
36523.6750191146
36438.0499963926
46932.41498565
39248.7950002544
35486.5549925156
36967.0599990548
34759.1900029823
33996.8449909941
39535.5700049392
39788.2049947649
38884.5149943455
31852.7050065699
42748.6600041843
34141.9499962473
32618.8199896535
39703.7799921376
44422.2500093945
41039.2749837657
45135.4050006529
35389.8300127624
36161.1750152896
43298.5549971752
34506.2949847346
38224.1549937918
38715.5799945659
35404.7549903149
35458.9250118418
38928.7600059165
35353.820010707
29187.0050038612
32758.5899792142
28312.3199917756
37243.1250042928
34630.4750068721
33641.3699992078
37917.1099990751
41377.7750091042
35637.470001127
47091.8950016263
32874.4449930615
32206.3549937874
27247.8750122897
30537.7599926691
43179.585000612
39970.9750015748
34737.590005832
38619.7599952139
40320.390011173
33855.4349986594
36792.0950068055
36468.8999977475
40164.6200074387
38185.5500114711
35637.1200016423
35391.6499909291
42636.7700014866
35214.0649957705
29226.3749843218
33246.9000042669
35614.9550068839
40117.1400023923
37456.1100061729
35442.1899876346
43663.4000085385
42060.0200074308
46324.6200048127
34278.419997498
37351.3349835337
36677.6449822271
35143.4600082182
44587.6250179422
37719.4500123387
40543.4699813476
28991.125002875
33396.9399923498
38175.4849859323
36891.1950081326
33507.9750002098
36856.6049950679
37935.1950090473
37838.0399986561
32724.319997338
44271.4999972697
30335.5800107701
39864.3400156372
33624.5249953921
40535.84500182
33861.7750042801
37116.5150093881
32065.8900040095
33130.2100017499
44485.2549821152
33608.7050004484
40780.7899997723
34904.0350157311
36018.3900144792
38722.3499865883
35393.9599997543
38276.1000028012
38831.2549998621
39986.0400089165
32186.4000187037
31148.8450081983
44327.2499935704
31182.2400006417
33088.905011518
34404.1649860257
46433.6200164353
33058.4100083007
34975.8800027409
40852.0050163297
38047.7300048986
38123.0350067631
38350.6800128778
34409.4750019971
32504.1549981563
34540.8050041522
40407.7500114044
36583.6099959761
37640.795003033
41908.9800042147
32511.9500026623
43593.2449995832
33072.2099931634
33766.5700019963
43711.7800161875
42911.3950074643
39504.6399865143
40368.6650072329
36762.5299928533
28882.4800014037
39696.0850031012
44618.6149996539
40008.7950050445
39340.1899899673
42983.83999228
28458.5500097689
35191.0199964216
40245.4899978565
34058.7650059373
37135.6649846782
40088.7049793536
41323.3399957748
36601.7249890278
36888.4899885177
34870.8200115769
41378.084995622
32475.2549934114
36414.3550235877
36366.4649906608
32109.9449937281
40562.4399980888
27110.7450008549
40741.0850203789
30063.0649954351
34172.3299966687
30343.5200034771
47067.1650069293
38679.6849842755
40845.1200046198
38887.4100040812
29260.7050054981
43136.4850106658
29499.8699896524
39546.0200045197
39634.0499883153
33179.0250040063
34047.7499901662
36917.2049940218
37107.0299979706
32860.7000058922
36298.9800090628
29623.2049977896
32308.5100074108
32517.2500040969
40783.3700068301
42521.7950209414
38135.0549890508
37706.6749929821
27724.4350038453
34705.3000077517
34708.1800196018
38296.8349907751
35330.7600000006
38717.2899931006
29926.6650131346
34777.1699894984
38727.7249842887
29375.904996159
30016.0599928815
39186.1349914852
33432.92999115
39116.6350017643
37207.2800058669
35636.5549908099
38047.4000030075
36532.645005099
37545.7450212172
37678.0499923555
39803.1600172181
36654.8550010419
40014.4249935313
29993.8900074656
37534.9150237864
42335.8500114128
33105.2449851128
37181.9900105506
35428.849988734
42411.1300121947
34793.8199983417
43568.9599845924
41052.2700055439
31658.7850115235
32937.1900047821
41880.7449812001
35272.4150087159
36127.7999912787
34603.1049885277
38684.1850047365
41817.1099871421
35596.2650022275
33208.0699996748
34655.5550109585
37601.3200080408
33831.6050013455
39624.3499916445
29124.5249987764
38252.8199987989
36438.409991235
43136.0349807951
38680.5949895391
47392.4399905738
29599.4499958388
43027.7050067699
39776.2249938212
34119.0549988225
35903.6999969812
40202.5199937924
36713.5200162113
38466.4899950665
39574.3950117133
41321.97499394
36777.9450121212
37978.7799925904
40525.3400004152
36134.6249872769
42309.6500083795
31298.0899958132
42953.4600004138
39168.5550033447
44010.2999919637
33898.6750150397
37544.8499965137
33063.4200005244
38582.7099982549
41728.1799997827
25422.1250017032
33241.2349999882
42870.27998973
36779.2099984216
37251.8499963413
35370.9600007394
40766.7649910016
34474.5749870602
35485.5600102369
38110.8199988045
37908.73499651
38720.2550031554
39104.2550048007
33895.6250068908
27223.4699829372
34809.4099974692
38435.3499946173
36868.7750225171
37554.6900011094
40280.4749946411
40952.9650047987
35280.9749886409
38826.5000111643
38625.8599899346
39118.4600009501
33680.5600090851
28127.2500139495
33327.5850126733
41541.8999843745
41204.3099957351
35553.6999926579
30544.5699956715
37392.4899916479
32674.0000161863
40730.3749910573
31261.824986756
36576.7999807614
37701.025010558
46693.4999952958
44462.729986476
38717.1799847737
40799.960000898
29300.4900111789
36077.7399972663
38875.319992877
38341.2799948495
35818.2950053045
31505.5299939711
36428.225006833
36497.195000188
37697.7549982683
41443.0649954188
32774.2099967213
37898.9599964463
31045.5000180909
34845.39500882
40055.6150030717
31124.1649920696
42879.2400105605
36072.8850001093
39876.9299999588
34414.2099980158
42704.3800046681
36832.9949932201
38282.2849823248
36151.7449883069
34935.6699945733
33927.1200038443
40894.9000180479
42431.1499777636
36928.9399999095
37255.2749994569
37125.8899995727
41233.0200066218
38842.5100067587
31843.6650015754
33495.1049916316
41485.7949931548
38232.8650068117
33233.9300039576
40027.5749916032
32423.9500014891
43794.739991169
40596.879999123
35828.3599979467
37061.8050109696
35913.6999922931
38811.6200021566
27804.364996079
40514.6399856505
41157.6799957978
40819.1399962566
37703.890003776
36651.2099825827
33723.9949970135
41145.7349972747
39836.2100001554
40697.7400182008
35534.4550130514
36744.5549883766
39745.5400139252
32101.9899995042
34454.4499951525
38739.0549888153
42662.385001814
32698.3500130042
38380.9999978213
34752.2650101373
38150.7949977608
37126.3200051313
32188.5599955618
40561.7049692292
48800.2049933595
34590.9599879102
33724.0649974898
35063.0349945506
35378.2349928559
34512.5000062829
44448.5050108179
35310.3400083618
33518.8749975986
32941.8250171682
31310.2349986471
35913.2649893206
41992.8900004027
41637.835005708
41122.5500114964
31546.2600163369
30499.7400030391
30868.6100040767
35859.0300009977
37436.3049865512
32072.7700026451
36687.5099960775
37135.0599916186
39345.4300001375
38934.9899917727
36617.2600119223
43852.3899772679
43619.1650127341
37092.1050045968
40085.800002419
33441.5850014079
37852.4499937382
37835.7699845606
33489.0300043353
32482.5149913986
31982.8600118412
33762.4000260335
39918.1400025539
38259.6249982162
37001.5949806232
43157.8850104816
33303.3850077904
32834.1899865038
40410.8299799621
34232.1400010791
35816.3550057034
30744.8650034862
37135.8700085897
39538.3449963628
41865.4499958825
34861.1549873226
43635.8399924083
40431.4249971386
41729.3600028888
44006.3750020112
42660.604996063
41927.0349887962
42401.2900094335
29668.2650002155
30421.529997565
36502.5649988373
34642.1600083851
42305.2700067753
41043.519989369
44250.7699975489
43347.3499890051
31246.5550080964
39030.4399795659
35866.3849870025
35196.2349862597
39505.1999839691
30178.7700005732
38245.9649969437
30523.0150038662
34219.1399991817
44011.8350052874
31408.2650015329
40799.6449982156
34514.9749969646
32030.0499975092
36929.8849766823
35914.395006462
36687.1550074089
35862.0349956318
39885.1849964586
37671.4650001203
38219.4999838143
39434.36999064
38658.6700016667
29492.2699989977
41059.0399975548
40994.6500085607
37387.6899841975
31397.4049976077
37919.3800044058
34589.6349974542
36181.7300219627
36523.6349847242
40057.485007823
31650.5000074727
38528.3950108555
34393.3650188451
31561.4049989678
39552.4549889677
38608.4049910214
34422.1149937147
33212.9850213936
41843.6050149116
37936.8699919836
37332.7999975072
27117.4049954051
42278.7650011273
36113.6799825019
38507.1600164803
32212.9299918513
37369.800008073
34493.3099908014
34140.6150018777
37599.9899912425
27641.8150006444
41434.7349979613
36506.0049991136
38823.9849951425
37770.2449977775
38031.6100058591
40491.3850053133
35085.8399939549
34655.7500064045
36672.5550127169
35859.2300038462
33092.9100047313
38908.8750092268
41801.5100054041
34216.0850046679
31829.2149965728
34063.5100105466
36483.8750036315
40919.885004231
33408.0700080216
29812.2200024705
33898.8000025158
41036.9749898744
36862.6700114674
35102.5999965912
40001.5000026991
35684.619999234
38395.3549857251
40011.7649978518
39824.4700013979
37696.690012939
43586.5350078412
33356.9350123467
35529.6750042557
31315.0250012928
43016.3250042298
33277.3750340531
37463.164999984
34705.2850226926
32771.5599954049
39460.5600101977
40178.1199946352
39273.190015397
42681.7099975407
39782.0850052494
37955.1499891836
35814.6100063295
40569.2649814974
35895.5200019863
36110.8150233321
36220.8950001618
37966.4149978589
37752.2949961704
29311.1099803821
29442.5050221516
35502.9899962365
42742.5200106078
37510.4899971187
39191.3950074856
38958.6050072373
34061.455001196
37898.8750105035
36297.8399981947
43849.9900016161
40550.5299781994
41186.0599792093
36304.0650035215
36927.1449928973
39190.2350108353
33132.0300218674
34069.4549992953
35200.1349764797
33632.9700014086
29940.7599980911
35824.9300112025
39107.1649844002
30775.0100095139
45988.7800061295
37302.449998599
27819.8349933871
44495.1850043586
35936.109997287
33392.3800016872
38478.8999906614
40857.3250139551
38285.5349948163
40406.4199822486
34386.0600079182
41485.0500137613
34640.1149986774
33702.5250138129
37609.6100005567
38565.3549955997
38383.7850138217
37993.9049949375
35540.5150075008
43876.7949865
37392.4749915358
42763.8899956557
34030.7200038346
30863.9150053798
37977.2599878579
37826.0599952091
43170.1000054781
34076.3899840335
35790.9899996061
35127.5949851323
38825.2400066047
38627.5500012841
30804.4650185176
35932.6749882054
29567.9199907215
42477.2350019228
36695.1400045725
41576.054997688
40903.7699974279
42287.280003008
36063.6850208773
31387.3050032796
36031.9049949059
42870.125002942
34447.2999882647
39912.9349962908
41686.9399852039
44697.6399924535
28286.6249999565
37559.6399915311
35558.304986592
43816.91000468
41405.0799884072
35187.4349976761
36563.9849924071
49988.3450122731
38865.7450154624
35921.9899965793
34846.7149915756
39224.7500068478
38735.4550052858
43843.9600129612
36617.7200072104
42129.3650065591
37839.0849953382
40439.3250065612
29444.0549850762
37026.54000789
29109.6299976991
39317.8500007126
40209.3049867783
39769.0399777002
34131.7749862486
36526.3600040856
41809.4000060448
39080.0000087592
31368.0899878095
41725.2250010555
36659.8800067254
40469.5750003911
31213.3899979407
35391.8100069246
33250.4150065786
35597.3949931152
33045.8949868777
32730.0500069195
34809.9200035221
26053.1849973801
45146.0750188672
47220.850000704
39177.2950039106
35321.3699906822
41536.5149892939
33687.2999972389
36194.5399965478
28889.2050101002
35821.1249910623
29390.5499962051
39397.86000146
31888.0849739567
32986.8250108694
33402.965006141
33835.5150018023
33516.939986605
31309.7949941421
45432.7200072249
40991.1200007035
31453.2499922852
34499.0950146772
38519.5949994428
37644.7250012836
44444.5949969987
36271.345011737
36505.2599992057
36391.2250060597
37490.9050123417
36369.6299988918
42754.2900154429
33496.8349992043
39429.700000982
40426.939985503
41854.9199967273
29575.1250014434
42453.3250092368
39393.3999891733
37062.7399962256
38859.7349944576
33284.680003086
31959.4150007162
32133.7250086136
44504.9949797631
35545.3199989209
35244.7599882405
34099.1850055652
34506.7899906007
39211.6050061439
33522.0550046926
36158.1299902761
38202.2449977557
44325.3999921553
37052.0700057428
39546.3199937317
39191.9749962575
26264.0950075211
42098.1399904483
35827.689984415
39528.4900137228
41449.0400178031
38585.0750179549
39533.0049997788
26284.3050068957
30465.6799924632
32216.2449855054
36562.5800024192
42048.9600110051
33242.6999836303
40571.6249843815
37497.4599975513
37854.5099941056
35475.5649952017
44146.8249978212
39901.1049972022
44689.9349847712
36881.3850087977
41077.9049819226
40469.7250051608
34595.080001408
41143.0599925747
34077.3649992712
37392.8999832063
34732.6600034137
35997.5799964001
40333.1849946945
35427.3050017422
42128.264990706
40579.4799945826
41564.9200039611
36953.375015717
34022.6699772954
33977.1550028294
36290.5699907742
39240.7199985462
41957.2650060109
30487.2250024171
29705.9250033917
32519.6799947142
39719.0649887421
38690.545002905
42569.800018152
37331.7099863428
42929.4100002199
38184.6099884117
35300.2400116785
31602.820005381
42448.8200036101
34116.6349835926
33607.9050058476
37501.5799979294
37019.3599965138
33257.9050043753
36702.8149974103
31982.1199943665
42686.8399890704
28143.0600125104
37011.7550000056
35945.4849960939
34615.7750079788
39131.7950006314
33330.1849951471
36257.5299979407
35117.3549938751
41886.2850072752
37282.8649922778
34060.9400247264
39968.220002271
40778.5349890158
36367.990013917
39175.1300027938
36735.479993995
32769.884998529
40878.1900202184
39313.7299997224
36484.3499987867
38136.6500135548
40180.169999075
40353.4599960208
37353.9450138239
42744.8899905232
36172.7099942543
35344.5550190977
34503.7999891063
38530.8399933707
37816.4000009857
38708.9999773161
38646.1300097674
35530.9399792369
45601.4549952081
38549.6749976585
37250.1149974159
34788.5150103917
29362.1850038266
38673.7999861198
38920.9050095184
41331.1699923049
37560.1350140392
34211.8199936283
32947.9700018539
29851.7350113328
34993.7950040445
44652.3450033906
30076.6349965102
40292.1949794705
40903.9600029886
38935.1449824346
43215.6850080059
27617.2099891163
32817.9600063355
33149.740016054
41748.4150004762
33543.4899917591
35230.259987752
37538.2699959643
34784.9200126333
34387.4549996165
38131.4850102087
35482.1300112936
46602.5550010726
39195.6599876112
42536.8899889487
30946.2699999855
47177.8350022212
36855.1149964813
31468.7149965062
36239.7350020853
42271.9350142581
31363.3150040423
30889.0599974741
36634.8650068031
30655.2150022911
35550.6549903855
39622.8900102853
38487.8400021544
29433.9249905646
32291.6399961562
34757.2300082496
38993.5399983507
37081.5100013149
32262.4950071285
33401.0300094236
39864.1800164288
37121.5749981641
34700.7649961553
32917.3050046408
39927.9249987236
39562.9600139443
38811.2750157734
35910.7900108579
36364.549990241
32657.6899997425
40605.0750039227
28937.9500001196
38065.1500092067
37007.6249862275
33245.1249842828
38965.2300037455
34416.6249907354
37275.1200065608
33721.7550182623
35176.6649950125
36077.8950172835
37639.1600025351
41130.8650098569
39818.8600024485
31472.0699950631
39694.8299974616
37195.3549873664
38195.9049972597
43024.4950141886
36737.0149947101
34592.8699957742
39789.6650194563
40922.3100015359
38054.1800012001
37185.4699913131
38525.4349968461
39816.9750007545
40054.5699970026
33365.6249836677
32982.074991099
43960.0299952709
31786.679987058
32848.3100133038
38448.5900067585
37290.1400177407
34155.0500107431
35445.5649955116
36728.7900030264
31657.4699936997
32739.1250115574
31712.5799989616
35777.0949930155
31865.4650063276
36861.0099981603
47130.6850091284
28761.0299966431
36363.2750106243
40529.9249959986
38917.0750074186
35055.3649898507
29989.0249978309
38700.9450044027
39115.6800036812
33524.9799968341
36757.5400126246
34737.5250135226
32099.1050001731
33192.4049864661
40093.7300019051
41046.9099983217
31545.4149998921
36438.6499917121
38095.2500231043
37497.1749872435
36926.3300118926
31887.359990641
45010.815003068
39411.0500069917
33059.9750039338
45196.0899935048
32016.8849956223
26720.2499961191
45475.9900222908
34878.329998666
39055.5200021481
34525.9250047135
31989.0849967937
35109.1649855067
34850.5549858925
35103.4950000318
35191.959994328
31467.494975978
30208.4749999922
35864.2899837543
40124.4099855362
35575.7600048939
32664.3700082122
36032.5300113378
39145.8349957797
35855.8249914863
37309.7850031607
36404.9399998509
34271.8950015453
33276.5500048182
36544.4750206497
36943.394994156
42962.7949936895
29660.8550000372
35745.0750082247
32464.9750164545
41460.5850051986
31912.140013237
42899.9650132972
41412.3449972221
37296.785014123
35302.4099805288
44658.2849948978
36704.8199729052
38782.1899982613
39994.0350076256
27290.2900061766
39613.0250082889
31853.0550123373
37797.5099934726
38901.7599877969
26344.6850085304
42265.709992449
38009.6750060343
46939.0849993021
44870.0949985072
38476.8299898891
29899.6050064897
38171.2400070248
27457.5100031625
31248.0099968428
34171.0599904258
43297.4799977335
36415.6600027364
39662.1400100826
38745.969995128
37417.4550072415
40007.8750043835
30849.1699971881
49076.0349945715
33080.3200020421
38897.3349958972
40483.9899945052
40473.6949768395
29832.5149924725
31951.8050081702
30272.6199998723
38443.7949917758
35812.2150126542
31660.4650042081
37998.4049875962
37440.0899972344
41424.4299945883
48707.6050028543
33979.1600130431
37372.0949916369
36945.6449888181
35671.7050001093
32902.0149916102
37123.7349945616
34672.600008501
39407.6449990987
36672.2549949989
35191.5699943939
38353.1750032562
33080.6099968476
34357.2749953265
40835.6450176009
29031.1399870224
37536.7299950557
44137.7200008287
32816.5750077007
34513.509993928
38640.180015991
39654.4000105541
33215.0799945151
36795.1950034359
27736.2200041542
37246.8699992038
44273.2500063842
35066.2250062799
43476.4999894919
40742.2899898936
37266.3450098322
38214.8449866707
44636.780014893
48896.7849996607
38221.414998098
35575.7699982724
37638.0349937744
26714.9499916874
39312.6150040274
40864.8599952827
42124.47500171
38504.6400016824
40901.6350187559
35537.3749960777
36890.0499870228
34899.3199940524
31205.3699953181
38929.3950067088
40914.4250013386
40631.1700001633
36386.4900032409
31689.8400089741
40326.7450029985
33931.9500130874
38079.9849903798
34680.3200134395
30988.4449877623
35310.5149957505
38128.9300132641
36755.6299919652
37466.440000497
39911.2550041759
35458.440017148
30346.4149950861
43038.5299976375
42040.4250131395
33024.6800043783
37144.5149994744
35090.9650020018
36903.2550136112
38004.0500083329
37735.9000023631
27930.7549686778
41176.9650070237
40353.7949960771
36716.7050016187
41440.7749930412
33625.4449877306
40244.0350065329
33401.8350068312
33195.7400057288
38290.3749914919
38201.6649974895
31076.9500100516
37440.3149854605
34897.8100102376
36216.7149819321
29619.2100024419
37497.1449955599
37062.9799994023
40658.7549926339
38690.8100084156
40660.1499963414
32954.2349978328
34234.4450120159
42184.6150000017
34997.3300002449
37539.0600071818
37954.0349980855
35681.5449954995
37873.1949986375
38421.0150029488
40325.0149897246
38533.8299911628
26554.5750085283
35823.1449940984
36174.2699877439
31928.6449788698
36323.9500067696
31767.2400054729
41765.3900026142
33157.2049960684
39623.9250144224
34589.7199976915
34970.2350146887
35707.0300048562
36659.5900101033
40879.8700148838
30840.4349929343
38157.1400029664
38721.8299929902
36331.6100029852
41091.5350051305
37903.209989466
31008.8950008024
32698.1749980495
26835.315014346
42420.4150075706
34739.5599984564
34064.5299942298
34624.1200052276
25574.6200058382
35896.2849950602
31765.9849898439
36239.2300098093
38751.2849924983
40577.350006056
32715.2499991807
38260.0250070933
31014.8450207841
41463.6800096948
34201.1399984098
36851.3750021155
35331.0649804918
29763.8450074075
33204.2450013175
37552.7200089104
37124.6000045341
34113.3949996428
38413.5800058054
39726.709982007
33959.9349986445
38599.7599988011
39696.0699907918
35167.6149836024
39675.3349847393
35147.039996945
34884.8500013317
40353.3150085877
34818.4399819905
32677.0799955404
33252.0750031867
37758.0450233999
39580.5199999567
42521.3299914231
37253.8550000694
39740.1349977823
42909.7900039965
35899.8899994354
40330.3850020246
38522.3100016584
34192.6200077415
33158.9400022574
36269.6700010329
31243.8699998423
32252.4350003784
32990.0450015268
41681.0849985811
38851.0800017435
30239.5850001844
40463.9950000045
42979.365001318
35602.340007622
30121.0950013243
34903.5649966344
32935.6000071879
35786.144999323
31026.2699948351
39334.6300057017
34833.5499901731
37994.8799785029
37260.8599932207
39372.4899902252
34672.0550001328
30613.9400120418
34933.8099849404
32149.0650126799
33985.5599962511
29775.9099967494
29970.9500118906
37676.4350065299
28972.7499974184
40067.0699975022
34174.8899928832
31953.6949971386
47159.2050081018
38311.3549954334
39993.0599934483
27427.0949965282
38278.0149889235
39690.7249960671
37592.5750026715
38195.5150015703
47064.0450105467
25233.8899923261
37542.3200096202
43075.489986907
35813.2150075566
40600.7050003508
34886.8549970048
40165.0399675684
27645.2250074469
37820.269999828
35241.6399931521
47680.7000078196
35489.7399772815
33167.5650172224
39213.5149882059
32527.6299994575
33050.024982321
32776.1199855839
38619.5250131751
41105.3499864864
30575.3149989033
39571.0500262451
41317.4650001334
41692.6849949253
36128.1550018073
32470.9450107885
40937.8749995719
38319.7499805368
33507.3049898372
39429.4850196966
34807.8549992268
37537.1699974802
37147.8800105418
36240.0200058898
34837.4300100346
39411.1999960407
39210.8600084105
35181.0299963249
33788.8199998229
35651.8499940127
39046.7800068037
44748.2250009422
38708.8599938308
31478.5299984654
32188.0849865139
34255.7450008703
38381.0549992584
30641.0200131419
33271.2849922683
30306.3499896419
40796.5199946227
35385.2650103124
34932.4449975671
40063.4750152424
33883.9449991038
37281.6149877482
39880.9099907803
35005.9900051189
39664.7299944323
39091.0999919665
30917.8299917235
45262.164997347
29641.5750213852
42157.8899983947
39801.1600067969
39624.794997419
30553.0349974965
42198.5050011157
42331.1450083791
35731.2950148333
44871.1200024529
34739.3950190487
33033.5299891738
34388.9500059162
30333.7200054706
37495.1199993775
30717.150002777
40082.7899993265
38785.4199989252
34519.6999987415
41531.510001634
38228.4700017439
42292.0000006333
40661.0700092638
38895.1600080258
35802.1250040836
38736.6250068678
29178.5849940391
30451.3050006928
29606.1399807447
33631.6900071702
33819.3200046864
38131.725019133
44635.5450011625
36302.3249862198
37685.1699834801
37432.7499867934
30889.560003865
34861.2150008178
30107.7000041627
35191.2849888637
32693.9400032065
45785.92998683
35381.2300115763
32148.2600003406
33460.3049995981
39001.1250147454
31735.4400011284
43773.5899783012
35291.2700089226
43871.8750199312
35987.0449934306
35685.3099888249
36199.6149984959
40437.4950171788
37761.8599989567
32918.2999975204
37053.5049934965
40410.2849918276
41626.355005005
34720.0300008669
36643.2699921203
38919.9300027078
38805.2299845564
41094.5450099135
39012.4549911998
34228.7949939257
34941.7049792842
35230.2800015497
35897.9449970531
38800.8049999242
34541.7550220082
32404.8349930374
29492.1349937199
37686.79999776
37366.7949816891
32872.735002253
39803.779991974
28847.2449975105
34686.0949953067
31515.4399997661
40546.0399923797
39460.9499960143
37185.8700063006
38908.9199989708
32071.9350015456
36232.5999998503
39730.2950061845
31098.0399990532
39365.8899906011
39736.2950103023
42387.3599874232
31902.0799998422
39835.6649911443
44599.5849989881
29909.814993391
39600.509994426
37781.4149980561
40413.5899972543
32618.810004382
35915.3549913527
38032.8249977635
33010.0949965543
29856.7550060169
37731.5900004253
41428.675013595
31695.0850017716
40494.8050067856
36477.0900049263
41463.455004919
34828.5000011132
37391.7450065506
37819.0250016028
38663.6250138188
38657.6350135381
38135.2299937434
32325.6599972643
26670.345002336
37654.7949902859
31614.1300144554
31168.3499793689
37942.0100107393
36218.8550030768
35849.2449995116
41138.6249749096
41451.0749943852
41719.9899924397
42675.8950180079
29301.2000080354
35943.4450069414
34295.9300151768
32687.1849944637
33842.4399778256
34642.8349864678
40958.1550108278
42349.1099944116
44851.7199941935
36886.1599979658
34156.7700043251
35510.4799916487
29618.4349956934
40278.0000125018
37224.6499911331
36647.8149949482
37544.8299910772
36881.1650035194
36554.069998641
43933.9049864812
42861.1350117321
38010.8250133079
29084.2800038317
31435.6799962393
39207.1100033257
29307.2049904243
39489.0149942513
44230.1750209923
40425.9449984221
36464.989989397
40576.6199815655
39950.3449932094
34447.0200130975
37381.3000062925
33748.6499877507
28574.6050084559
40113.6900009828
34137.4849934469
39485.2100041185
37088.315005247
36835.9000014453
41531.1250084141
31324.7500019515
34939.2949805711
43772.3299955565
38948.7050009557
36062.3249917465
39870.9249833592
36458.0850054716
45420.1049975037
39816.0249865402
40547.5050041687
33025.0900037263
36403.6299969497
39696.895026074
43724.0700107712
35956.2300032097
32621.4000095672
31937.6900028465
32218.5050112242
36657.1549953787
46642.5350203501
35616.6799967755
46113.2950010916
37418.2700078035
35838.3650035732
39783.8149834219
38645.7000039547
35567.4750012988
31259.6699982575
35601.470016845
30478.8250026414
38429.2750207223
43402.6650079612
36752.8449954521
43431.4799909416
37525.254993163
44319.2300003716
35306.3849755877
34962.4600042162
37196.0299916709
50975.7149835313
26864.9000171581
40146.2400036231
31894.9249976757
36879.2399968566
44016.7549983077
32676.4299948274
31673.835000704
48321.5150017291
36877.2900114721
38553.0549980588
34348.0099855466
32917.8749866182
39636.9849910326
30171.5700088672
31052.9550115645
36969.0500026988
37199.0749956853
43289.3700046574
34014.7050064113
31991.2750032046
33397.4950069134
38414.7100048737
32948.9250074849
44799.2200150378
36010.8850187924
46088.1450047924
40114.0749969323
42402.0999763215
39867.7950013884
31063.0049940499
35122.5350096503
40903.5150119597
37886.9199909171
33769.6849971891
42195.4499941469
38940.9150046582
39313.7450117806
43024.794998929
38527.4849869402
38973.6300092607
33369.6150009608
29772.4249941026
37090.7250020774
30945.0899941056
38289.8349946945
35376.930014285
38047.7050074975
40258.8299952671
30703.3699958238
34971.6749998473
39461.5299980961
31611.6150050501
38528.9350042081
36088.275019526
26013.4350123766
40981.9349834495
36814.3450074855
37295.5649997527
37751.3850069726
33677.0549935268
35617.8300027296
41298.9099975473
31681.4449985328
41381.4350023104
37949.135000651
42444.7550070519
32856.6499988417
34247.8449829163
44577.0150020518
35384.7600152928
32932.5300000921
43039.2450058344
38718.8749978538
33124.2399923703
32081.8000113436
40856.9249965714
29263.0350024318
37428.3249968209
33301.3899889453
38789.0200099323
39040.0349891488
34349.8899918427
32661.3250037839
40515.8749942903
39791.3600052198
33646.2999883047
36255.4049915282
39206.2950203314
31757.2699935192
37411.4949834094
35906.6000006481
32171.2100156043
33119.8249964872
41620.8150036069
35446.6549997618
36402.4350109264
32939.9549988681
35729.9399863253
32977.6150109738
34817.8400128381
33080.0649876524
34283.0850045335
40528.3700043267
33303.6300168061
38251.4250133228
29141.2850008717
41038.1100042623
34046.610014485
34074.0100067391
35861.0000064403
34395.3200022797
36197.1500118598
31033.3449862387
34851.3849806816
36281.8749885279
39918.8449900424
37309.5400027652
46779.7100158786
34733.5000029079
27822.5949883529
41825.1649943044
37085.6950026029
37767.6600015293
37663.6800133527
32838.8850114439
40201.6449880761
34797.925010213
36805.2299978911
36075.150015267
40825.5950055912
30832.6500034184
35022.9200171749
40027.7149819782
44743.1349935334
41130.1300014161
34377.0199893927
38536.2399994549
35338.6550047197
31896.4799937579
38488.6100231791
42464.7349883326
34252.5550183211
39252.4499918958
31842.2000079385
32202.9450099077
25915.2400022072
35791.2449955422
33005.4599942914
27395.0550010177
45599.8950082074
41135.0250067424
30020.0949999365
29083.9800081895
38374.9849941297
33429.7849871035
34213.5049963399
29476.4649962317
39487.2250057281
34587.8800031311
33264.6600055714
28968.1749974266
37578.7500006803
38882.3749984895
42488.5400056936
39107.6250015241
35615.785006077
38242.9800122364
30783.1600063563
36703.2799968608
32201.5550173258
41107.494996167
43249.8850007218
39454.5599782295
31461.8100001065
39490.4400119801
39241.6349944532
35077.3950064158
47431.8700006774
33723.2749805308
29983.5250080018
38425.4450000456
34389.320006156
38437.7600082281
34495.6100089677
32869.2800011592
40518.4099917914
37773.6799949507
32472.7599963699
38120.2700116185
41601.41000667
44276.30998695
35745.3399971196
30467.0749910555
36032.5049939561
34225.9800153895
29307.3749960437
36197.6600094135
33215.8099628402
45589.5300183137
42724.8399975169
35391.4499996902
36815.3449988047
40761.2600023051
35198.3349979608
36679.5550066184
35734.2799962477
32888.3600077326
38253.9149712224
34562.9699880114
36208.3400159308
38294.0699989651
33606.8900191924
31785.814999436
32047.5599911399
28780.9850140971
38093.7950068041
35299.6749836563
32177.4649839866
31402.9200046021
33055.6499876744
33996.2900040345
30840.4300002793
29826.6299977135
38518.2750018283
43583.6899970067
39548.099994911
38042.9249958788
45835.9749703153
39732.8050193602
46946.4299901049
38842.7700126767
40742.4899929697
40522.324991373
32378.3949973276
38090.4850098426
28035.0699868065
30263.9799956905
39758.9300026359
31996.1799850799
39827.5800017045
31603.9050084706
35962.4749989532
36189.6300012097
34689.2450128675
41152.6899971191
40564.7799903442
34215.3200140664
35297.5349977811
41199.0900070316
34100.5800044788
40017.139998813
37606.7450187733
41636.8950121872
31577.1699914429
47782.720011391
45994.2649990064
40117.2200073914
36205.344982664
35617.5250108378
41362.780019626
39622.414996927
32936.5050072716
36921.3849962601
33456.5200001684
36485.2449931609
33769.8699900036
46576.4199847548
37154.5349953645
38852.5549832052
37692.7550019848
39557.0200153529
41301.9250083329
41363.1800100158
25760.9350007436
35112.9550103337
34102.2849973543
32051.8199909565
39438.9899940067
38895.1300021544
40167.5499899403
37054.9149903693
29195.3099919287
34656.3999822377
38837.1400044621
36781.9300001894
40741.3999853658
32132.7049932007
40291.1600022122
40059.4299846108
34783.7300106754
44888.7399914308
28241.529999421
36532.4100034086
35003.5650112993
32633.6100024459
27775.7749969553
32754.4699882247
34764.6099953582
31098.1849720704
36952.37500476
29111.4350019349
38086.1300059888
29706.4350155147
34973.7400102699
35444.5649955294
36833.890004335
35484.9300002868
44057.6149897036
34388.6249786017
34621.3150068046
30882.3749923601
41332.2799979269
31917.0450016218
39300.3900023847
37051.3050084948
34873.6250019443
35675.654997691
40717.1050074683
43191.7399794119
39574.2799915914
36017.884997132
36178.5899811619
40096.8850042963
39617.4800030222
37211.5999937798
36558.6050010996
35627.174991041
36046.009981384
40886.0000002079
40935.0649923419
41391.7899953714
32861.2999989877
47208.2100027147
35724.0599954021
41625.9999977613
33846.0349917398
34153.8499972797
29520.8749987197
36105.844998104
34753.4650031131
41275.8549986115
39369.1449968602
43860.2699960922
43173.4200086982
36387.4500099495
38756.570000167
32740.3100082531
39192.3849993881
41193.3749917363
35404.3250108621
45838.3449976107
37843.2500087918
36446.4399864032
42410.070001168
32717.2300056522
40168.5600048581
31270.0350023862
37317.7400032409
36890.435014324
32654.1549901221
35746.0349915929
32326.2850011619
42224.6750056258
47710.03000043
39173.0799822593
35660.2600061015
35144.8899884526
45591.7649884387
33913.384988786
40119.7599854467
39546.1499937656
32309.7300062699
40973.2150016774
36141.499999881
42891.8550021431
37372.1949969089
30791.8250033492
41998.0900037675
29422.7699995064
32680.9700067088
38344.3050080137
28181.0900025635
36010.5249821503
32365.7100023677
34464.1299901127
31977.2499908747
38325.6300284968
36405.590002326
34563.6650010698
35046.2849824338
36328.2650013823
36746.7949910786
32170.6650033263
42424.0799977602
36436.7199931247
40533.374995104
31553.1149962783
31969.9750012323
33581.4449948636
40465.7100175288
39925.715009999
34185.4249853832
38376.1449925229
34020.5099860035
38360.4600048539
37259.6649928908
36111.3000129118
31986.0850115851
43276.5350102041
44564.8699922815
50102.5499932645
34532.2099976632
39705.7000159468
33413.924991376
39748.989986157
32871.8649924074
28852.7550030029
35626.5300093807
39614.9300010877
45631.8749848246
43033.5600048676
42789.9699922859
37257.8399947358
41232.3700015084
40339.5949822934
32241.7249971147
40045.1150117558
35434.064996388
39907.1999869687
43049.7850318961
33159.5349920545
40887.430006705
34177.5949840049
36389.1349856594
41235.3200072553
36660.1849919874
35673.2900095162
35191.6400052418
33524.4450034669
42594.1199970593
32768.0249958107
39162.7300022391
32871.8400008547
37638.7149889561
43001.1349937611
44333.415006388
36347.55500479
33794.3100072674
44848.8149881273
45302.9899925048
41917.3500080234
31493.21001354
37856.6250035124
32520.904994562
29449.6700062295
35363.8900315361
37303.3499847061
36398.8599978078
34741.7250261358
33857.5099896517
44653.1400001461
41334.1750071531
37070.844992073
36294.7899938121
30314.2950107654
31936.0500099275
33839.3449882186
39064.8200030482
37756.1349969353
39422.4549996392
32016.664998729
41434.7899938892
50049.5199962523
43367.624995691
28143.6900096124
29962.4550067201
31215.6299858204
29202.3549814197
35830.9099958356
41793.4350032721
38030.3500017398
29797.5600130645
34222.8299973079
30718.029997727
37993.120008765
39553.3799964545
41062.6099909435
39279.469999157
36378.4049883203
33839.3300090379
32549.1949899974
38969.9500199966
37316.5999983682
34808.0099935145
33066.7300059908
37742.0100037889
42393.0300233752
35259.4000168552
40229.5099865273
36998.7950075513
36801.4599836152
43865.069993178
33995.9150010496
34314.9650076088
39786.040010318
30934.6250047083
36824.0650048131
33534.7950080617
38987.6900062307
37701.604998135
37588.6999848232
36748.3399930664
36167.8149864031
39961.6900048108
36775.9549771136
33260.7750036414
33631.0549892212
40692.2549880873
35713.4450096615
32483.3849797277
36054.8300009239
33017.0950000354
38008.699992198
39426.2150105278
40029.3899963479
42028.8199778834
36075.9249878821
39891.3800068874
45201.0899872335
39532.1550114991
35944.839995656
34436.8800017217
42294.614997807
31428.4400003133
37957.5699944552
36715.1700069607
36280.2949902363
36605.9199977452
39130.1299986429
46912.930001063
31179.9849953455
34194.9900099394
34059.2599779318
27263.4649797154
32991.0249831174
28274.6199982533
35902.2900102321
40435.8799999362
36717.5249898564
30867.6850084559
36382.6000001024
36196.3600135251
35852.7150036043
34139.5549995085
35079.6900241849
39147.1950103772
35775.6400085008
38975.7899983185
39961.4800059162
33835.2700193655
44961.5400055478
36692.7299890432
36682.5300159675
42028.0250159175
39581.0049876944
29560.7099878144
33397.9549957189
32287.2150111778
34832.7549939299
33561.1299883553
28486.9900339255
37073.4550088511
44395.0999916093
41187.8549896064
38808.319988396
33398.6999865688
32695.5150042197
28083.2599832225
40198.4999871666
32407.7250002857
36707.4750196128
39735.344986369
38645.4550040858
37575.5349974799
31609.7550096261
33982.6349933582
33680.6800010398
40473.3399959879
35590.125013241
39003.8450232449
45130.6749916022
36877.160003792
37442.2950047429
36214.6050006602
37958.3550155666
32552.709997192
44625.600002469
47380.3249958429
32149.0300003927
37830.1249892885
40159.3599915682
36761.9700015986
31732.1700060873
36909.225009002
36969.6249889105
35741.165004686
42325.510015578
42526.1450107021
42757.0549896874
41960.1450177326
38218.8950088854
37945.3999930015
46834.0450071627
44609.9100128238
36616.2599990779
39694.8800054415
36363.0399900493
42571.7450123208
36878.2250051274
40296.769992826
46488.815005712
38519.1299906749
35294.339992308
36592.9149993029
37126.5599935493
35373.8450065898
36043.2600119349
36628.8049952586
33539.7400038278
35130.3399814368
39199.9950120617
40195.9249967649
41598.5599890404
28817.9900013052
40493.0450060584
39795.599987285
38197.8899938562
33594.6400260943
36708.6899996601
48476.789999533
39452.9200134559
39786.4599939837
45473.6199974681
34064.4900051069
42070.6950020909
40276.8600119241
39743.409992538
36197.4200064638
33296.2149907707
46258.5399895154
36861.0500015678
40594.995006894
40612.9349935384
38618.369967903
40600.2350235388
37693.149996322
37164.4400156101
36720.5700074732
34472.2549885397
35598.0500127031
37957.1599890176
34628.2349935293
41268.1349886868
32062.939999992
41485.2699898903
30455.9600011199
30704.274993873
35533.1450051573
36072.9050038929
34505.1550154793
28867.6950189921
31400.3099928863
36371.7300136299
33872.4799956343
39443.1600179486
39424.980005271
30571.5999896249
35147.814999029
39243.1350054669
33128.1950172362
38846.279981287
37389.5650037955
36126.9950023806
35700.2599917594
31041.7900009208
40832.0749840893
32997.9550053766
32069.395000453
34809.5399933812
32692.2349956076
34138.7649884752
36387.6099884315
33393.6399908215
36962.8250016095
29948.0149940935
36246.4899788242
38268.604988271
39170.014976726
30298.2949953054
41289.5900013088
37831.7349888491
40973.9649950845
32609.8000201
33273.7300041944
39390.3399914796
41951.6650198752
37107.8700147553
37483.5450144138
29474.4499988285
36653.7499955727
37993.2099940757
39974.8849925143
39627.7800009582
37370.1249915843
35640.2649921299
40219.944981613
43762.9949930599
39108.8949838666
32888.7599966849
27582.6950063468
43609.544999823
36695.7250035286
37620.8650086825
33789.9349987952
39025.5649973465
39543.4600099575
28793.3800008702
30516.1000052628
36902.974996671
51934.8199969861
38040.9449900949
37425.0499992666
39909.1999922919
39526.2599872118
35718.735000778
35149.5500014666
36363.6400007446
36516.4000111055
36479.8600097109
30792.7599907964
41332.6250074552
32299.0400056216
39019.6099955603
25967.2649916256
34946.6550141342
35904.0399920868
38856.4499778092
37831.1199872538
38683.0299989538
42073.7850004388
41243.2449918997
29485.2650180135
38616.7100051974
36699.6149860551
34995.850006365
48031.8150026898
34113.4799945669
36257.8450088793
31886.7400103448
36863.7650095687
31045.8650061413
39038.3800061307
32466.4099939925
36623.5550040554
37847.5750075002
44977.5149985481
36926.0500094815
33739.6100017803
29431.849996042
34600.8750171406
32669.0599991669
34899.9500098058
37421.7999989743
37450.884976441
34043.1450177308
32861.5450032752
42812.9849999086
35024.7400008123
32517.819993532
38255.8449975168
38913.2499941569
42931.3299748576
37341.9750021948
36065.7950003649
38895.2349999296
38281.7599979829
39806.8400045971
36236.0450142235
31705.1000051331
34687.6250011916
35235.5999926741
34495.2550080649
34768.3700000171
38004.7249969663
35211.51001638
38367.2950021834
36765.4550058555
45066.6849946576
36397.7700057602
36071.324990808
36407.6550069479
32481.5150034255
31099.9899855276
37632.8649958738
30625.2349927222
41567.0800114225
31430.2399936169
31594.9050226179
40257.0150014914
32643.2749891903
37554.5700105876
36916.2750058493
32951.1150059672
30311.4100073494
30381.5099985371
36575.2949889419
42754.0249994424
37024.7849886495
31137.9200114589
40333.1249943223
41634.330023542
38831.900005825
38546.4799918199
28801.8549992156
42283.7350178481
34657.325000656
36337.4549896395
33644.8500013747
34480.6549915873
44801.5399986725
34393.1899911749
34771.7550160472
38808.1800117266
43095.9499935912
33012.7850016418
43443.635006741
35047.1649915115
33066.7800005033
40093.5699952515
31007.5249992077
34733.5349944441
36117.4450035001
30751.809984867
32937.8499963628
35276.8599992321
36102.9499965676
41719.019991766
37385.6049823952
39697.6000015743
33253.8099835303
29918.6050075777
36148.429997555
37842.4099933319
37644.2500082921
34811.2049923999
35960.8849863624
40857.3250012347
33840.7900149165
39341.570005595
28989.7700052187
32961.8349974938
43408.0300005928
39077.7499998212
39913.1450042458
36157.0199997936
39078.1050035139
31638.7650085284
30553.824986452
38160.3999910689
40369.4850012855
34274.8899999745
42426.1299870966
31626.7500184297
36975.3950075846
38333.7200053554
36499.0399967048
37301.1599831299
37353.8599989371
39977.4299933156
29891.6400002437
36638.4800024115
31489.9600138406
41888.0349967476
30079.6400028459
39953.8700041161
43491.3850229983
39978.8999947144
40775.1049952926
41339.3149980227
41357.6050268408
35241.4049982893
33765.6449891604
31585.2499914662
33681.8199956974
38425.274997327
40534.3899992002
43806.0849949931
31202.455004252
37554.6550033751
41691.4749996692
34882.7299890539
37132.0000070627
29406.3000020792
37786.4000032947
39280.8449959444
35217.0550004062
39181.5349961357
33839.9999977003
30950.274998934
35007.9499961584
33211.6150076404
36221.2149853359
37586.1749951715
35541.8600033314
42542.0449908639
35682.9749977903
34166.0849990589
35591.8400078418
37635.2150000907
40438.5449933563
35355.4500005325
31806.0750156667
31181.7599870899
38223.2000059532
37356.2250008867
32861.8899967477
44076.1899882859
37293.1250075237
42003.6599966527
39143.2499952142
32676.0550089341
31569.2600074868
36581.8399896327
34851.4499962488
36922.695003569
37649.4800004355
35693.2599981904
29774.0950006607
27774.5049989821
41863.6849923979
40090.0199810109
36970.6699947298
41464.3600008221
34483.2099994821
35117.489992395
32014.9200272297
40409.8300047595
36505.0350164681
31990.9350119263
39366.4300082293
41659.8549950334
39861.9400076043
39824.6149957384
39277.6549941672
41527.0100108803
44438.0699884442
39118.4550126045
45006.0100025981
28271.5549931228
43011.9199989904
37687.8849959013
35982.4500105098
38881.5799857647
30602.6550037473
33969.1799973257
36429.8950055232
33951.0749805365
33852.0449775644
37449.7399965036
38008.8249884052
37663.8350059254
37027.5050154275
32528.8150069246
33322.5400098965
36134.644996639
32881.1250132645
46365.6099924517
36358.6100058928
37753.245004409
39202.8899914781
41086.994984919
34697.9050155097
34874.6599906333
37759.1050013418
36960.5800077321
32520.8750075554
35159.3400129949
31072.9149976468
33081.3850095487
27803.4999853987
34105.5749977112
35996.6649948338
38428.5750119877
40247.9499969061
36038.7199961962
46104.4800120053
28920.1400083522
39825.1799950235
33208.6549875937
40652.3749955143
35981.989994455
38395.68999912
39488.844993698
38495.3300050672
38976.5050023731
42156.9950061841
33304.1199958418
39065.8999936339
36558.1000005238
41043.7000059753
30178.4899822818
34313.7700167669
35477.904993925
39753.9899908555
30826.349991791
40548.3199883838
36746.4700053318
42123.4599858194
33379.940019989
39366.4299954769
33318.5500054685
38884.6449960901
35208.5000047165
39402.2500020488
37505.5999949541
34191.9149946676
40417.2699890976
39210.0150139192
35298.4849997452
32168.3249928163
33887.2350072692
41075.2250034856
43850.6199952681
34565.9549886462
33568.4350068191
42045.7750081648
35946.2200019843
36691.8049962843
33690.2549774959
37764.7049901061
34175.6799916113
34422.5949976741
44856.9899802102
30666.6750029288
35081.0600093103
45135.000008658
34489.455004665
35493.2699845287
30784.7750098505
39673.5199987218
37298.2550073538
33027.9849884228
35815.415002653
31220.6500031434
47630.9149839405
42295.9699966414
31526.5800090311
44856.3699976298
38405.9599961813
32975.4099983163
37897.9449887192
40418.215001432
32470.3949902543
32460.174997729
29605.6999959934
28955.710014406
34066.350020973
37784.2899980684
45203.9899855241
36105.2549818826
32809.7799955127
36105.0199990055
36662.4149921524
38957.6950081883
37310.1600066883
29525.0800009014
31340.215003075
28294.4400034589
31254.4549880276
33612.4599973699
36825.7699846657
33519.9250077124
31738.1000071862
37863.6249949816
42781.709987297
35464.8100088579
41876.6999954127
45578.8850026553
34568.1950007522
37489.4600015763
32743.2950147629
39375.6099993726
37253.4950178686
46489.6450042414
47311.0300063193
34894.7550078159
32978.5449982167
30980.4249816397
35436.7750093366
41150.0249928137
37611.4799988196
37023.3000031773
32161.1150089224
40133.1000074326
44898.1750006648
40511.0850143557
31834.4750039403
31860.3399952365
36069.4699956588
43600.0799760634
39356.5200135538
47196.5349993612
36473.9349947237
26828.2899870878
34897.8999863004
36674.7600145435
35261.8549969489
36730.9900033539
43014.8000020062
45987.0249922384
34495.3750121915
39600.6000069447
39236.199997241
44352.7500097584
37476.980003711
37386.2400133733
41116.0699944061
36763.2850113312
36174.0649919547
36132.2450050263
35674.2999905185
33019.009996829
35911.8350039476
29379.8899859439
33774.9900031424
37835.3649897618
37403.0349978865
30908.4400031301
40811.0450017836
43020.4449944855
36760.9749984001
44383.1349995371
36620.2949994957
42688.2799978307
32389.2600074408
40651.7300117618
40977.5100041868
34497.6500095308
41015.405005906
25705.2950013872
37956.4799980636
38604.390001954
29021.6300202995
38228.0200216224
35687.4799870063
37607.0350025378
33649.5800065496
40160.619982361
38142.3499973264
38917.0849922595
39329.3500075589
36507.8149862606
45168.9550009044
37458.8899854546
35152.6650055882
36399.1599882767
37018.2949667299
41030.2549922151
39588.5849957177
40974.1349992012
35478.7250101794
38323.8150097071
40801.8200076801
31884.3800052269
34439.1699972522
40458.0100001846
34402.0749932972
31876.229991718
38495.3699919516
45160.9950056879
43542.0699941764
42350.9649881338
37261.2050033037
40846.4649940236
33458.8899992716
39834.7949947431
39224.7550082965
34644.2100062883
40830.3150154259
37923.6950129601
34970.7349905644
39348.0800033591
38771.1549970168
40148.5399908393
35271.7049896235
34196.390012634
40868.1649920985
32359.1299835341
34493.2300025844
38531.4749977805
39920.0699854876
39645.7600071705
36488.0249986137
37333.5099905942
37076.1150038791
35555.694976198
38298.1199986527
45643.0100006596
38827.6949986822
47675.8649785179
34900.7949991386
43857.9249975327
30378.6500091752
41517.5699866277
35629.1700053801
33935.0800032155
33571.7249956843
41240.4699854785
36583.1500169882
33974.9699950548
38900.1400038223
32842.9200084235
43844.0599826235
31689.7649923824
34778.1899973721
38110.6600054266
41486.4149907426
37787.0800041754
34190.9849988299
32736.3950150856
33935.7749907826
30056.2050091005
34456.3799944206
32825.8599946026
41531.814986198
30554.2050085573
31658.0800147275
31222.3649952982
42926.894989033
34757.5899993209
42801.5149880568
33158.5200093316
31695.3200298661
40219.7249968878
37528.7549976185
35372.8649944726
38665.9000009124
41746.3550109558
40171.7400015522
31355.5599994529
38145.5549831306
42730.0900165918
36939.9300069078
36995.6450016554
28990.2399910465
35998.3599991666
40299.6150125645
31368.8549963441
34747.0300102488
34876.6549994792
37797.209996947
32664.3000080791
32817.2149986937
33619.0549971513
36676.2249846226
31897.1599881394
38000.2050036764
35077.5150031017
28951.6450117272
36671.9450006019
31456.9399923162
45590.8650154494
35915.5749975238
40305.5049935989
34518.2850085804
42076.2850001875
32655.4800217554
36355.4500107035
30340.3250101887
40196.8950213257
37342.4899922108
31897.8899989886
37250.1200009773
28819.7350054765
32215.6300169369
38813.3949961339
38212.9200008688
32650.9800033955
29400.2300101811
30496.2950052129
41428.8899897586
39682.655024235
37107.5800151497
38134.3749825291
39397.9800105449
48080.4199812007
37832.959990615
37974.3750033623
37120.774996652
26635.0549989003
42166.1549945271
34356.6150030099
34428.2400128753
37299.265007817
39226.3000035835
37532.5200122565
34515.6400064731
32613.5699915752
36089.2850053121
29346.989997204
37494.0850085327
37839.8800026809
38910.4450203485
31726.3550196725
37601.7450038765
37981.1400113209
33354.8049938763
33194.284987964
30907.9400096261
33147.8950034401
38121.5550152848
29542.4949915
34934.079981379
36892.6199968029
40400.3500019483
31819.7700173769
37509.9149997516
42396.7800066366
38813.2899882422
36897.505005155
39012.3049948345
37944.639989478
37439.5000085265
33886.7549969865
38128.1149980276
43923.769972168
31904.3900009309
41394.0999853632
36395.4600040712
34199.8249980536
39781.9350137811
34775.0850179992
37586.3350174678
36836.1750050439
32039.1049959117
29294.4450171699
36590.3149856932
35921.5199877005
44849.2649720705
32982.3149991268
33786.2200010455
41160.5599835019
32533.1699943856
32777.0549835544
41037.7049973704
34585.2799919638
29120.5749971478
39424.3299967586
39087.594991409
37441.6450063509
34793.0750110597
34627.9850017843
34089.2499952227
41730.4699954372
30803.4249905879
38897.0249840723
35384.1749991014
41492.7500116595
34500.2699931399
40945.0950011322
38893.8150091184
30452.9099940532
37754.449995829
38297.7849985219
29491.5950057992
35499.1650043064
28220.3950050228
38613.5800101836
35993.9750122732
34027.5250030393
40699.634993114
33775.8650140751
36159.8100001063
31775.2050050916
36630.794993588
40153.0799940045
39978.2500043584
37011.3950106127
36705.2250027936
39497.0450045957
39270.7149902098
38694.0049926371
34467.5950029924
42548.1350005787
33998.1250058503
36777.1900069853
42885.4549913695
43483.7400045859
37624.8650031094
39845.6099960612
36586.9549879586
44858.5899902051
38797.1699993501
34757.2799933514
35960.5999822987
36711.8949873352
32976.7049902768
36687.059991001
39741.5900014385
41172.9450040583
41518.0950148816
44304.8599865086
39347.8900000963
34307.3000103729
33100.8199892393
40748.8350056596
41849.6650123097
37138.4450104982
42496.3600053906
35178.6900022285
43527.9099981239
34702.329982668
34271.0900021354
36616.2600001649
35682.4100074377
42735.2449903229
33577.8349890345
40843.6900163503
39382.1000158002
33570.2150082466
36880.4349911162
29003.5899943891
31573.5500013109
44554.4149977454
37565.330017549
45698.4450008677
44974.8449865559
30131.7399992995
40998.1049848946
38251.8199881922
31610.2349985385
44689.2249868573
33925.4599977781
32678.7449971247
35078.055013314
38206.6050064114
26388.7949961508
39221.4850013565
36545.1699995396
32885.8449974295
36927.790000434
30903.445002222
34625.6700089692
42526.9750041509
33597.0050030297
28897.42000961
37300.8249927394
40738.1600005566
30678.7999981676
33257.1050006347
39730.0250111305
38043.2699985274
36630.7449879086
36918.2749935088
31051.6099922325
36197.3900083284
39967.6950014657
40638.5049856903
30684.1300166179
32625.0950020177
36531.0399820032
36105.2249978466
38788.310007547
33746.6350045539
41804.4800027288
38182.4250066192
33572.504985997
35531.46999591
36598.6050080251
38578.9600004605
31831.85498269
38783.879996683
42689.4550017662
34542.1499917121
42816.3950108645
31571.5600108159
33771.1450094548
35819.2850070632
37988.3249870178
35951.5950030503
31368.7300061093
32562.9550143974
45086.5350112946
38132.5400002182
39744.2300144398
38805.8599869197
34869.9749833841
33197.195016467
36703.8699971212
32879.8599990747
31004.6699887409
39267.8099994843
37425.2299981322
35613.4050016239
36865.6750024429
41316.0299958414
40574.2249943842
41574.1449977615
40547.9649904678
32615.0949947976
37229.275015099
40074.8750001377
30321.17501075
39050.7849961678
32440.5049954792
36851.2549936111
30153.9350037905
41077.1200012572
43215.719995445
40214.0450102659
34404.7849895024
42550.6000003049
32243.2800076629
32756.7300005013
30436.0399866619
37075.3699907165
37362.1349995728
38057.6799924985
32573.5049973071
40751.6349906876
37064.9050090699
34649.9700006316
40661.9849894014
39760.1149954353
31466.0399995022
33726.4799965995
37712.9900185153
38701.5099941995
35398.57500263
41462.2799976859
37401.2199991909
43412.4100084123
46336.1849912994
48922.8000010024
42567.6799974417
34886.2000132063
43731.2549988925
34147.6899989833
51095.5599919603
44513.4449979319
38716.5300129422
41934.7749878402
32479.0500054029
37355.0000142167
39693.6350027916
38168.8599942222
40679.2650019708
36931.0650013796
33002.6649935513
39704.8650080094
30202.7199934367
35278.7499981719
40717.7050101084
36409.4900120341
39366.9299884216
31048.344985417
38652.6049890011
38239.1800114606
35190.1199877519
36476.1800084664
33922.6799932224
44816.9550147067
36985.8649990016
29831.1649736138
33459.1550208195
40996.4200035327
34882.1549983041
48044.2650225368
36836.5749963922
37317.5950019725
30479.5200072296
39584.5549894781
39490.7500057519
31842.3399888081
35705.6949917283
38702.1050104841
35631.9850204751
32170.0499998831
39108.499992284
36223.569998154
36971.2749939634
37766.2199968175
44128.6900062626
40503.7599965301
37594.7850037724
31727.949992855
32294.5399996404
38969.3149911744
41788.7349789139
40824.0949945943
41776.1299939911
32242.6349965308
36471.9899999317
39873.8799920136
40524.2549998797
45982.0500047227
40696.6599978718
37101.2250124931
36254.6149905061
38580.9449897275
36694.5250105366
38579.1400130234
36203.134983088
38112.1750011719
38825.2199974275
30796.1650119781
34161.8600004404
37160.2249911556
37198.2000003159
38372.2850073658
40111.0299885557
41085.9350019286
32223.7900152664
39664.3250191559
41199.8899944308
40977.9500079508
36774.2549976135
30718.4099794204
43261.9599945053
35368.5000172087
33907.5149983094
35118.9050095915
34472.56500428
34887.0350011765
32642.5350013803
28298.070013958
38459.4300150081
45387.914992406
36116.824991853
32270.3450044589
36350.9300017359
36170.489996229
32239.8500004667
42549.2449983873
37102.7749878115
38165.9399979587
29474.9499912015
31093.7850118536
46080.1250096698
42679.5150059977
36586.3100030359
37943.6799984165
36832.9450127711
34560.3099976615
41843.8700094551
35310.5399936014
36632.334975495
35067.5999871943
29104.5549976401
38207.8849857379
34943.6899968497
34255.1400012532
38884.9850105746
32600.3799989903
38676.764974328
31192.009991775
30716.0450048724
34341.9099990583
39239.9000078694
33346.9399975933
39752.5550084035
35942.7949979393
36225.1149938128
40575.7000038633
32877.4200013079
34997.0600122883
37542.3100031323
42871.4399847062
33186.735021136
35907.3099809453
34033.7199982865
39001.089978549
32304.5299949036
43011.4249913485
41250.1850036034
37961.0799976361
35831.370008396
35252.0949988856
39084.2100006
28635.3599939235
31325.149995098
34112.3700019224
29723.409988643
37275.3750013281
44539.5599986354
35876.6699946465
39159.5549943944
35071.1550020307
39529.7000092774
30981.2650087721
36469.9100134611
42892.8250113195
40563.3800028516
37941.224986844
39452.539989183
36602.0150048732
34765.1149978859
40215.0950153456
44043.2149960641
34144.8700097592
33718.1400028793
27528.5449949034
38436.0550036578
37935.6750010577
34909.9949918416
31559.2750042942
33509.489998842
41072.8149860976
26794.8600070101
36645.0499864747
38615.4549962661
33920.574988108
42265.8600002874
42351.774997425
32524.66500772
36491.8100007882
33735.7300062739
37063.4300086377
40004.9650068425
35016.7849892866
38491.7299986716
35645.5550042642
38735.7100154575
33283.6399970168
33659.939999048
34781.1349976269
35956.3700118122
34403.4349820424
41892.0100032783
33548.7450055626
34949.7349988252
42595.2949969401
43943.1749771388
43088.0399942126
34604.6949853348
42041.9999880977
39845.2099832965
36592.6949914363
33562.8099965594
45048.4749976519
33778.6999974148
42569.0349979422
29127.6149914996
40903.9849640907
40201.3649991604
34130.6849923995
30515.3900062931
38003.6249873982
33165.5749908108
30960.230010415
30573.6550083232
42751.8749857101
38489.0999960194
31615.7649899737
26846.8599942046
39421.2550151386
40409.4150137503
34313.775006325
40583.5600114916
39289.9500030788
28494.910003123
36930.1850037103
35349.24498723
34056.0750028624
32154.7600168959
36701.3749910397
44378.8100039671
33910.0249946128
38070.2850022656
33433.0449875747
33249.550003476
30799.5749983327
33304.7400000261
41057.8249930555
41101.05501424
38618.499981977
34336.2549980944
44966.6350084746
32211.8400040175
32868.7799881701
37316.1050179614
33701.2100109379
27039.1749952387
35366.3150045853
42454.2749875264
36438.7900221299
33751.1849839762
36808.9050078003
39414.7999934275
42638.515000987
32765.385002296
39339.4850021526
36994.750007701
40449.7999943426
31311.214991214
33772.1099955079
43661.4049891579
35567.170004815
41105.9950169491
41947.3649966314
42388.5849984924
38934.3050011785
35919.7299923568
34940.3450051572
32238.7550033473
44130.6399888314
33747.7899912633
34093.3899751422
30283.3399988287
40083.7599965993
41398.6649872191
41890.374996285
38247.1450089097
34841.5849916276
40046.0900127818
38574.8350027353
42025.0699732826
41702.7349910279
37622.2099826527
35163.9749968206
34466.2600127228
27784.5149865311
33938.2000068004
34681.7749935549
31433.4700054531
34493.4100031476
33259.8200029344
42334.2599927814
28853.1849988791
26651.7850005847
38021.7500039016
33293.6249978966
42383.8550040784
33655.1349997381
31564.1700079075
36558.3749877336
39693.6300165646
46782.3549906004
32088.5899953991
41679.6350136299
35674.6899804934
29744.5100084436
36694.370009362
43435.3149919453
26528.2749875658
40462.545005978
35997.6449999843
38105.7049954194
36834.8699908268
45590.524989586
37473.4899830946
38753.0900106451
34657.839994804
36049.2949851054
37030.5849940305
40475.1549985105
33229.1899931227
38801.4149974405
33212.2599767223
43843.2849972235
32397.0050102648
36572.5299901376
37599.330008067
26941.0350140315
37204.1000149132
41246.5099904164
35083.4950064814
34846.8550046652
36111.019999243
35727.9749943267
34297.6849966305
44198.9100045729
36504.4199924042
37291.2999961445
44986.1849744802
33049.8650042497
36360.3899987504
34655.6899893702
33049.9600104343
43240.1800173009
37513.1549812337
32870.0500163678
42865.1700040041
38142.2349977621
37812.4949802227
37489.679996923
36995.8350053196
38939.4100009097
35337.9500063179
28378.809983192
38598.8450053211
39874.0749893445
42579.5899982874
26129.5750077409
33773.3949950199
33322.1949981799
37728.2149991817
30849.9399890302
39091.6899943184
35947.3200016868
38674.0750051406
29648.8849969199
40988.220010451
37356.3150114026
33578.2849889753
39052.2999913974
37413.8500022602
37745.2049920722
30308.4600029839
36353.4399939314
40545.6499930692
32877.185004869
37312.5299953073
37759.1150021751
36771.5899997896
32709.714994979
45277.8299879335
31610.1050165757
32560.3299918418
39915.7149993319
36164.9649926585
36267.2649852757
32556.624995513
46331.6400019887
38932.2399953758
33675.5249853986
31042.5250007187
33935.7149997947
34955.2150012038
37798.8900093152
31533.4999898531
34171.8700149008
33671.759993457
39427.0900048323
35807.415002651
30801.5949957112
39932.4800137497
37470.9650077143
34566.120017038
33355.5299927281
31118.4299870883
32819.6000054037
48852.4149990533
30547.8550039612
37009.3250096431
43808.0999968405
40411.2800106339
29711.8249969576
45525.3650019597
30000.0749971024
37084.1049862423
33656.9000177871
36238.5950013115
33642.3250186381
32945.030000379
35566.909998299
39820.6799938928
36138.4349876163
35940.8799897397
41350.7899975758
42872.8899857483
38321.4150056577
30265.2649795274
34330.6899874292
40531.6950071885
36441.8749996214
35097.9599828403
35452.2749948602
35088.2899977902
45021.4849908755
35351.7000031087
31219.5049750998
36089.5900078843
34201.2999914701
36875.4499945877
46294.2450028509
39620.6749935136
31834.0499975726
35780.2950043108
38109.7549901856
36663.0200044403
33665.0500058764
35595.1199954597
32942.0399982256
40358.9099933727
36239.3900172107
37846.4949986226
31200.195007975
38798.379995126
35856.7299947483
35811.3549751206
36747.7199976114
35998.6849854847
31841.1149759293
38886.7649944918
30235.6399965651
42228.8050065521
36770.5499918151
34988.0150129108
49311.9750002011
37179.0700039538
39258.8699993636
37933.3400161694
37647.2700037294
42761.2800074538
28724.3250077757
40946.2100069871
38828.0500082795
33834.780006849
39402.5600092117
35714.035016256
40540.9499974367
42647.5049909917
39859.0499978785
37678.7200009665
39531.3550102871
38113.9949909761
36379.6850211748
35527.7449955186
36126.5749997427
27471.3699942534
33846.049994183
37372.250004262
45425.5299943176
28919.5950066255
41447.4299808134
36622.1700060195
33201.3050065512
35751.0600137236
36490.1899942074
33669.5800179612
32398.9350000921
31007.1900155407
40890.1600147287
34979.9599822445
41954.7800093234
45275.0549896499
32797.72000797
39196.4549969032
37469.4049986055
39791.6899953394
34687.5199925954
39506.3199953565
34058.899980408
39201.8999869912
43211.7349927092
34729.5350062447
36688.5650162979
40066.6199960469
33287.4700041739
40154.3349820456
32221.6250024101
39125.6249946052
40357.9249951388
34666.2649937009
41384.4300158732
35127.2100031113
32388.5699940496
38259.91001875
