# Supplementary material for: Intergenic, gene terminal, and intragenic CpG islands in the human genome
Source: BMC Genomics. 2010 Jan 19;11:48. doi: 10.1186/1471-2164-11-48 (PMC2817693; doi:10.1186/1471-2164-11-48)
Supplement: Additional file 4 — Monte Carlo Simulations. The archive contains Ruby scripts used to evaluate statistical significance of overlapping of gene segments and CGIs. Results of simulations with different "fixed" elements (see Methods) are also included. [file 1471-2164-11-48-S4.ZIP › result_cpgispag_length/last_intron_coding_exon.txt.hist]

left	right	value	probability>=
415117.984997196	417285.044597207	1	1.0
417285.044597207	419452.104197217	0	0.9999
419452.104197217	421619.163797228	1	0.9999
421619.163797228	423786.223397239	1	0.9998
423786.223397239	425953.282997249	3	0.9997
425953.282997249	428120.34259726	3	0.9994
428120.34259726	430287.40219727	5	0.9991
430287.40219727	432454.461797281	3	0.9986
432454.461797281	434621.521397291	6	0.9983
434621.521397291	436788.580997302	9	0.9977
436788.580997302	438955.640597313	9	0.9968
438955.640597313	441122.700197323	9	0.9959
441122.700197323	443289.759797334	13	0.995
443289.759797334	445456.819397344	15	0.9937
445456.819397344	447623.878997355	17	0.9922
447623.878997355	449790.938597366	21	0.9905
449790.938597366	451957.998197376	24	0.9884
451957.998197376	454125.057797387	42	0.986
454125.057797387	456292.117397397	41	0.9818
456292.117397397	458459.176997408	52	0.9777
458459.176997408	460626.236597418	63	0.9725
460626.236597418	462793.296197429	52	0.9662
462793.296197429	464960.35579744	78	0.961
464960.35579744	467127.41539745	87	0.9532
467127.41539745	469294.474997461	85	0.9445
469294.474997461	471461.534597471	110	0.936
471461.534597471	473628.594197482	108	0.925
473628.594197482	475795.653797492	139	0.9142
475795.653797492	477962.713397503	137	0.9003
477962.713397503	480129.772997514	176	0.8866
480129.772997514	482296.832597524	196	0.869
482296.832597524	484463.892197535	199	0.8494
484463.892197535	486630.951797545	219	0.8295
486630.951797545	488798.011397556	236	0.8076
488798.011397556	490965.070997566	245	0.784
490965.070997566	493132.130597577	221	0.7595
493132.130597577	495299.190197588	251	0.7374
495299.190197588	497466.249797598	223	0.7123
497466.249797598	499633.309397609	267	0.69
499633.309397609	501800.368997619	289	0.6633
501800.368997619	503967.42859763	300	0.6344
503967.42859763	506134.488197641	286	0.6044
506134.488197641	508301.547797651	341	0.5758
508301.547797651	510468.607397662	313	0.5417
510468.607397662	512635.666997672	271	0.5104
512635.666997672	514802.726597683	319	0.4833
514802.726597683	516969.786197693	302	0.4514
516969.786197693	519136.845797704	282	0.4212
519136.845797704	521303.905397715	309	0.393
521303.905397715	523470.964997725	306	0.3621
523470.964997725	525638.024597736	223	0.3315
525638.024597736	527805.084197746	245	0.3092
527805.084197746	529972.143797757	249	0.2847
529972.143797757	532139.203397768	237	0.2598
532139.203397768	534306.262997778	222	0.2361
534306.262997778	536473.322597789	209	0.2139
536473.322597789	538640.382197799	186	0.193
538640.382197799	540807.44179781	183	0.1744
540807.44179781	542974.50139782	152	0.1561
542974.50139782	545141.560997831	171	0.1409
545141.560997831	547308.620597841	143	0.1238
547308.620597841	549475.680197852	124	0.1095
549475.680197852	551642.739797863	115	0.0971
551642.739797863	553809.799397873	110	0.0856
553809.799397873	555976.858997884	101	0.0746
555976.858997884	558143.918597894	86	0.0645
558143.918597894	560310.978197905	79	0.0559
560310.978197905	562478.037797916	89	0.048
562478.037797916	564645.097397926	58	0.0391
564645.097397926	566812.156997937	50	0.0333
566812.156997937	568979.216597947	51	0.0283
568979.216597947	571146.276197958	40	0.0232
571146.276197958	573313.335797968	31	0.0192
573313.335797968	575480.395397979	22	0.0161
575480.395397979	577647.45499799	18	0.0139
577647.45499799	579814.514598	19	0.0121
579814.514598	581981.574198011	16	0.0102
581981.574198011	584148.633798021	13	0.0086
584148.633798021	586315.693398032	14	0.0073
586315.693398032	588482.752998043	15	0.0059
588482.752998043	590649.812598053	12	0.0044
590649.812598053	592816.872198064	8	0.0032
592816.872198064	594983.931798074	6	0.0024
594983.931798074	597150.991398085	1	0.0018
597150.991398085	599318.050998095	2	0.0017
599318.050998095	601485.110598106	2	0.0015
601485.110598106	603652.170198117	5	0.0013
603652.170198117	605819.229798127	4	0.0008
605819.229798127	607986.289398138	0	0.0004
607986.289398138	610153.348998148	0	0.0004
610153.348998148	612320.408598159	1	0.0004
612320.408598159	614487.468198169	0	0.0003
614487.468198169	616654.52779818	0	0.0003
616654.52779818	618821.587398191	0	0.0003
618821.587398191	620988.646998201	1	0.0003
620988.646998201	623155.706598212	0	0.0002
623155.706598212	625322.766198222	1	0.0002
625322.766198222	627489.825798233	0	0.0001
627489.825798233	629656.885398244	0	0.0001
629656.885398244	631823.944998254	1	0.0001
