# Supplementary material for: Intergenic, gene terminal, and intragenic CpG islands in the human genome
Source: BMC Genomics. 2010 Jan 19;11:48. doi: 10.1186/1471-2164-11-48 (PMC2817693; doi:10.1186/1471-2164-11-48)
Supplement: Additional file 4 — Monte Carlo Simulations. The archive contains Ruby scripts used to evaluate statistical significance of overlapping of gene segments and CGIs. Results of simulations with different "fixed" elements (see Methods) are also included. [file 1471-2164-11-48-S4.ZIP › result_cpgispag_length/last_intron_coding_exon.txt.lengths]

570917.344993623
554955.520008966
534480.264998994
502122.620008695
511805.74499176
494760.355007641
509009.60002118
507993.244999461
519923.419968736
481503.00499012
560427.090016643
523595.330000546
551607.109980634
526386.824988007
497595.695008172
511537.019991291
525100.310022232
507713.799991262
502435.004997168
569755.325016147
502533.309979713
575308.804993751
471974.199970603
524335.145007503
486814.784991258
508183.735008025
571309.384989153
472231.375002066
521017.909974759
493972.22000736
535165.520006088
493668.500008359
535604.44003262
476801.939996934
554398.249979759
538801.255001833
499777.789978815
538465.625015614
550489.644988122
515942.690019808
515886.419997768
497559.415014557
460578.085010717
542331.17000251
527709.075008814
545002.25499233
469368.000012497
526326.555003637
574333.729978146
537412.845006247
514325.98997788
575962.504995193
520849.899978205
548318.104989449
499223.249997357
499774.729991153
514814.194959745
486021.124978796
523031.220037927
506061.644969889
470663.214985738
533922.499987475
487628.405011651
459468.710009626
559161.63500233
510893.864991286
500000.129995174
522937.97999548
519566.33998759
524817.904988998
539796.299974251
531672.995010478
539089.065002921
514912.190000922
475800.939992389
510971.760021242
550149.96002397
509517.620015595
447755.215028915
491744.019998936
553871.260030064
506635.754984641
519163.295009324
503682.645043976
507327.559989309
567003.020022654
497741.900002505
504333.120004744
481683.479996094
506346.804958505
455509.575006031
521572.524983909
481561.674943194
503546.155017335
561496.214993684
509070.87998947
507935.420012322
508727.260034184
506778.474990094
463097.86999594
501817.869987311
564235.669986524
506080.104995113
538845.024974526
507598.425023837
496717.495014685
532926.555000673
546674.70998038
500930.614989609
528849.95497078
529429.004988939
501693.340008058
537113.730001507
514980.08000707
518678.520003435
488695.575012543
483326.075001975
493486.984977794
546189.22499316
456201.175002444
495113.595019112
515351.29998931
510943.719980964
538336.244978545
499271.635004994
519532.055000189
572004.665002178
482361.685001071
493219.785032255
560653.114974722
544457.374978149
486481.244993477
496615.739986079
517329.720015501
522225.249989945
526717.605004863
512662.059985907
479680.670007019
485845.439980431
534508.064996637
545648.985031074
469660.869998871
500615.570022589
494040.055001332
504605.270003537
530792.259985971
485172.144983359
505124.850001315
530934.299986966
488796.820006267
430171.33494497
530423.164997951
554662.204982287
512159.185037526
487367.459997739
497230.924963832
525698.144965204
525395.859993391
516682.714992033
453496.109996906
537458.844993053
505475.340004799
460752.78499438
510336.094988817
484836.195003305
522621.630007419
516082.044978285
540480.890009612
520491.870006246
538659.469996114
489908.404989251
512832.104977398
512978.635004216
513142.964997191
489961.475000801
493221.910012846
506140.415003623
585649.174974733
439257.465012617
472834.305000356
503589.044997708
495183.394998177
479410.879983744
491020.199993093
515467.290004311
469847.235007313
510413.175019963
566115.819983916
518633.000018752
488778.009998681
476643.98999202
496623.094986878
482849.305008142
504846.734996007
498399.025006046
570551.829979109
473768.429984092
536168.809979739
504189.890010605
521017.760013582
485083.81997391
537435.25499781
531609.820020213
517476.355000637
493485.085003248
483408.410021368
468497.09499034
517711.27999831
507218.330007656
567053.214998672
507401.504984361
511512.954984526
562089.939980429
505160.135001258
485795.0300073
429866.074978844
490934.384999646
470244.409996603
511288.255014057
516061.444977638
541265.549993464
491475.634971612
467405.654974639
511868.095008842
475942.63502795
491337.525007598
605381.020007221
547686.685003015
515923.674966916
503468.829985269
456033.144982706
531507.180011043
507755.560003419
495024.030005408
513900.045010889
525391.88500076
488713.609973753
461735.869967338
515672.219972918
511260.200021195
514990.969988872
520282.470004128
487747.160001226
535672.160008131
477997.630026863
485532.359985807
520887.375018323
511318.785034836
505456.074983276
537099.200017172
527305.594983601
515770.185005865
537503.465021022
515674.459982698
528818.864990451
519424.215023474
522293.580032162
524884.275009942
487262.024978447
466338.540016792
527572.660001445
523206.424978793
520811.159992757
537041.32503328
548698.264982516
537174.989988317
532011.854991454
536400.895002806
590727.784995816
458515.984983066
549705.899996082
486641.430001501
507556.710016609
520173.570016759
486311.955023334
507386.729991157
520434.149960937
474963.174984882
537611.199987132
512533.790007388
496265.414979174
564383.085009696
487133.604956926
520250.924998877
490943.855019356
509165.579995782
489066.404983873
512448.895015621
503056.649996959
553479.33000242
553198.430007587
553584.129987918
468897.605006657
551493.945001486
547589.284975061
515083.064977442
503159.199996096
495237.680017214
484995.969997866
527502.445001686
543948.64999572
537113.689968224
500323.275005999
536033.465040594
444871.640004235
473847.320005692
487688.455007982
524346.110000634
528222.454969845
531068.51502175
474139.61996851
530986.904994983
488665.764971707
479654.950011955
586397.370009196
511267.6150199
544871.170019026
504877.165002566
554950.36998942
494723.459992873
521383.854983016
500612.939989267
523213.394993064
473793.394999256
510723.199992768
534382.455001211
464848.800045501
518209.394988562
542265.445008086
517598.41497176
544889.959999607
520423.185009644
515319.239985314
484132.290006829
525189.500003922
482855.195006774
490785.835021694
463473.494995296
521318.590000054
486275.160015871
509136.164996499
481142.1099886
532296.105025372
489976.224975678
498681.915009897
505470.849982815
577956.83000045
505120.300012022
486834.434993475
514828.40000886
521072.085002937
528995.969997549
473269.630013963
528453.504993539
505363.689995566
470549.305007505
523666.140007061
515606.115001235
555163.215002537
517462.900018506
546640.539997496
507238.039978271
561091.030002548
543109.469967777
507521.189991454
484223.314993499
487730.180002004
523013.944993021
515702.16000012
459788.234996404
521523.959997744
525874.74503048
488982.109982893
508770.96498842
522749.579985626
551092.114977214
474807.299995312
522924.615017217
524664.210002834
511447.425006216
551263.555000406
554907.744969223
503733.245005151
523546.165023279
513051.975010803
513174.219971256
573265.019998059
521800.919998796
536645.364975306
513771.544980839
547511.070006416
480951.165048686
485013.964988773
522333.870018575
438016.265016896
550570.654996504
465391.085002417
525447.525022598
511774.705014265
532299.255048435
517826.54003064
554919.974998341
517223.215002924
537389.865000421
498444.475051883
518371.514968516
524101.039985764
484250.935010434
455096.680012722
509291.080007159
467767.379998592
494038.89998526
520072.685015562
507604.699996337
509011.75004013
489691.699991531
510370.825018267
533984.274995309
505325.494996074
523066.495020986
508778.155020537
532443.70002181
451119.89000214
532349.539993152
511500.175007922
528463.675003591
491189.030009603
524633.565008408
549269.354997949
548582.545022237
580947.379996608
516393.155003383
466834.454999693
493728.534985556
492394.454992657
496884.859968547
501023.770027461
535104.264982621
468375.880015403
502509.854961377
530303.5899973
452038.200004595
516798.755000965
467338.929973802
524584.370015335
496865.349980038
535717.31000852
587784.930005516
518320.114991061
584846.15495148
500196.314995195
451403.965022628
519881.254971316
452645.064966721
533519.359995959
525757.27999319
480904.359983959
533578.549979089
506468.469983545
485497.929982997
534348.394995577
526103.710005926
496012.324979696
491901.33001825
528333.155020175
522535.42001199
518328.669997672
523379.659997359
499512.989979783
515906.995002586
472073.570003237
537679.804994978
566536.149994366
524893.464997508
520602.224993628
475434.629989824
480408.660024354
574161.145001625
495004.980014056
561533.714991085
507867.830004793
495738.02000096
478131.359972395
562599.805002659
508286.320001185
478708.350002948
471263.849987218
492469.524988979
467375.19998065
484396.810018638
484429.950009742
538664.735003638
497426.169977859
437196.240011817
527475.8700002
487513.600032036
502634.25000836
520484.934986457
483721.230008554
491077.005018505
500404.385018033
468284.704974732
521673.974980671
521776.495000491
486232.349976761
553793.994975917
520743.825010576
502089.685005434
540779.18502535
500245.600012954
499343.479957221
462657.010015932
507244.884995452
519202.724959533
532990.749995056
502069.155008074
542259.044989032
510067.530002219
516054.764996962
509833.419986991
472754.554978259
486867.449992884
506802.964967897
482566.309999727
525443.81499824
512989.769989744
503419.034997847
517133.744994828
487689.309978804
552171.450009076
506543.415006778
509718.799992064
565916.769999318
559441.280009143
474422.560018665
513901.480005394
487707.75999783
546772.780005487
469503.070024254
450815.285003091
480622.774991508
549684.284990659
541052.505002652
547138.925037047
572426.445005246
495518.369994167
545087.409996197
507831.700013031
560375.695002969
495908.755012251
515390.210008162
498345.269996637
480543.065008631
514396.894988889
488261.545007932
549869.099993767
561866.864989088
475478.895001444
549358.559994496
495389.799984066
492466.910020644
511352.61997151
518586.234984074
558186.869998145
503465.345003565
489639.8799862
518527.820008251
485949.409990766
471585.03497976
463860.325004384
500722.814980359
486651.200006243
489623.539958898
548561.209974427
572754.295034716
496972.699996388
540412.204988468
541879.495024824
564178.685002089
509235.384983201
507672.709987542
490825.51999509
547962.6550205
498105.850005092
478360.110001117
484634.125027878
535291.679968396
540406.37998713
534636.37000137
531853.600008307
485844.294977953
525937.885006319
492870.294989473
507765.179987581
532142.730004311
510985.494996999
585064.365004133
531302.239990343
561270.570004817
516413.92000036
536011.134980216
519160.239985399
499026.565001797
490076.995005021
466146.899996893
513290.105006538
567752.430014395
542225.300002909
518671.445003779
511282.565029332
514512.939988503
535527.364995202
514326.475016301
550163.554971145
454515.874990523
550766.799998657
537663.965012928
478595.174977543
503585.259992243
500595.190010358
507492.025017737
534658.07500604
523620.080012301
536860.775006578
527278.030001859
458591.700011151
519592.485008594
510165.11000885
563139.729996435
520367.580012431
525292.734990168
505103.034997043
458899.180022501
494152.784996113
479585.830013019
497201.070041908
473392.83499967
513818.099998436
529169.890009102
490803.870020395
569656.170022604
524938.970008484
559465.619989412
481542.114989764
500847.034982557
516125.454980379
478948.314982435
530352.005026959
480348.424988855
485283.235003367
471117.459980003
515745.090005672
482065.374982406
506585.175001921
502155.905020283
481708.794985341
549936.730004172
506794.57000285
503287.939997964
516671.440012829
535438.724999224
487554.409983152
481667.944994525
487014.605005883
521886.47501465
515082.250000258
557501.955011046
505079.414998118
512661.629971004
523544.305002942
479478.084987144
490123.110009421
515223.705002637
502025.484991856
498624.95001312
518636.390006089
524922.170016001
512658.134998608
459661.79999659
515718.759975054
568648.79998745
482113.63997636
496198.124974603
532619.284987725
567557.310012711
500105.630012861
521737.519989293
481207.364999017
485887.935013099
547943.390006259
522781.97002345
531300.779994885
554275.679990469
561532.589990577
513382.510016006
471965.894986949
479451.439992531
514686.624998872
448049.655022949
533371.159989874
514381.155006181
561483.98999799
522007.019997486
517895.609951654
497037.220010555
500385.460014145
495613.189992328
513659.030010538
534399.459965259
522888.099976486
488911.340015395
497789.43497821
533664.290022718
551767.210012828
516333.014988564
483044.644988763
488976.975001844
527704.850008712
497316.365009184
485516.690005216
509435.499998436
508925.724972621
517909.920002704
492050.085003283
525237.830019713
428473.070017441
479905.320017755
475961.290014858
541520.885001127
486949.724981794
540487.689986271
506823.07499157
538510.314998291
558591.750019794
544098.380009268
564686.639979128
458499.105043028
469985.019999736
544231.909999091
525060.189990088
544560.094981002
526349.555018462
526086.84997408
550610.114988185
499312.759998422
495779.024992193
506947.134984282
515207.860020612
501421.229996546
508711.775019529
481598.365020269
527575.980001615
465480.24998554
496360.894985601
547708.41999441
497699.315015987
537769.785005121
547180.70999248
565327.800031379
504233.415012854
540341.054993838
468963.050004645
516649.020011998
500109.770008852
539233.134986243
494206.67499644
492829.460009536
508070.510016442
531603.279966421
503789.09996975
514218.599993554
531465.934996906
534910.995008908
520037.360021604
511409.194992599
520956.780016265
522926.6950119
513635.999979235
510336.369995718
475573.765005227
491823.235000976
504754.324953503
500534.729993196
475012.925000873
525407.019995853
520502.319991896
515548.769986629
500930.670014297
500948.095019744
499637.064997487
509929.319990152
523489.494982407
498666.834993037
520720.769981007
500960.715011625
512459.539996625
504331.085013278
512765.239996092
478146.180005568
512453.480007616
493427.765012553
479260.900003678
552689.775000702
498274.220000735
489132.070003537
520398.784978812
524178.08494502
487494.914974713
509934.214989058
447395.505010674
548758.390033696
522874.5500021
515342.054998249
559811.58999559
535041.934991696
509360.875004533
485505.605005493
553646.149987624
536441.299984828
497398.710014963
480351.46497277
481242.535017886
514989.360015209
515250.820013555
470637.375003086
521756.665017818
489301.260009901
523863.689996782
494103.044976876
532679.514988738
530220.004984394
529532.540025384
516205.885008138
504227.054993581
530454.879997257
550650.060007118
560719.369978501
531464.270002757
557425.675012397
504544.615006877
484682.220000433
509857.919996825
536598.719970566
492019.224982153
462075.52501046
534973.754983625
465116.960004651
555554.025021221
463527.945006428
522262.100007356
516098.260004731
521832.235028826
485570.125018327
484950.880007508
476831.189981829
498730.215015987
505142.99499745
462852.440014873
520835.70996717
571275.854987978
543937.594994335
521101.575012724
506754.394978911
467471.645007757
545978.364995919
526549.984999179
517970.924982925
505977.52998474
481080.824988695
491182.439986988
526502.45499411
536909.29999733
476911.674994063
515409.18499533
492027.035013805
520208.739995764
483159.230025736
524531.265000084
483953.50000363
561147.940001952
521311.074985699
528544.149979455
507178.925005196
509975.459993134
474930.505024937
477375.14999623
486765.91498857
494487.575013601
523327.944993319
511252.259981183
480954.869981778
522755.830009425
546636.654999483
513195.709984942
484794.275002522
479877.394985918
503228.669991974
529279.475017892
442072.149974961
503364.649978313
493543.924961678
515928.560019653
553048.585001202
467236.090001496
521328.184977046
507032.399995321
505869.865012812
492897.049993348
500941.220004923
473467.355021893
502867.620006532
507115.074985584
501908.379990572
515765.284985408
516659.495010065
516526.055019568
474702.085031722
507090.149987757
541664.629997978
547062.654953157
508531.324994948
479987.404997735
499064.499962958
544197.97999589
458111.430001596
517790.970002857
490083.540031336
494194.650006791
535894.504984664
481235.695025584
571772.840014194
460974.355009081
485298.084986876
465642.255015256
540664.655001777
471041.83500913
544295.275002279
425828.199989062
493508.845021827
507381.915007228
483951.719980955
518128.799998406
513788.34498156
515945.935023828
501706.580004868
521527.000019511
493154.400006708
522088.974973493
509911.74002534
525992.469976578
481078.499988144
576861.66001173
538417.214987287
524633.119997828
468261.009987028
549161.334997633
490469.749990578
508487.585012832
554162.484988431
497652.189993721
471611.759986312
516753.814979649
541113.580013945
538086.824999539
477560.884990276
507358.679977672
471573.880003978
523873.920004298
489251.059987095
482883.419988052
515380.970021025
499973.025002203
505152.164990323
510866.699991879
452289.554996173
456364.32000623
498394.014968517
552403.959975638
535832.059985972
541512.754982706
474899.429988797
535584.54500817
553264.389968118
493135.39000584
499047.124994496
496798.515008802
536467.320007955
505767.715017385
551858.080007308
512923.200018274
459942.705002234
494467.324982483
506858.539997306
524203.229978367
605604.275003033
546492.609983031
476778.199988993
546067.299992269
479923.10999391
474128.005001369
487367.109996894
503000.715014075
506014.750012184
531753.820003772
484172.114991267
483909.670003814
498498.635028006
477919.030012297
538195.800018015
520438.484984931
504348.629992513
520727.824987995
451575.140017993
488841.555001644
530515.584992188
504687.620000947
505683.300014355
564646.299983477
589163.19498369
504493.304992749
479588.149986698
543545.055011477
508178.594996719
527409.709986271
544447.329988601
476718.444991931
547030.109998513
527857.005010775
473744.654994583
479919.330008794
569821.274994274
535622.400003524
468445.220017921
465456.224998646
484545.710010246
502127.680016859
549653.694992754
538923.984984934
484985.614979194
528032.600003296
490970.734985332
443919.695018579
543552.879990835
518883.740009975
535010.715023629
532003.795011259
545509.655025126
488912.360015975
481079.904986377
543179.589980377
512902.969999797
544202.875007252
518288.435005026
525225.055001609
544430.085015781
516816.695035729
519270.560034936
470758.985002262
517166.63498278
557399.529995654
506086.180037966
520933.315014387
520858.625025951
579828.560016728
522557.805006731
499224.630004094
492473.674993448
485856.639985398
518738.940001085
509972.274992532
513679.814991046
524107.325009747
505860.390010969
514772.170006697
516505.774973547
516328.080021915
480566.184991946
470865.284981212
555898.82503741
559398.949975469
557899.204998014
481984.940026566
535513.930010287
548327.080004048
544910.259989943
514200.529984859
507417.564966146
522358.235008651
514618.144972862
522376.895001884
541193.339996567
552753.204971914
468420.37003932
523557.550010873
506710.564995409
481632.654996687
552943.574991919
466071.644987041
529807.160009433
548785.405014627
506668.105006031
485773.319993842
490673.440008188
480915.49999176
466172.440020302
533663.549989125
524246.115009095
456717.959968857
504964.620016259
491423.010009034
510860.514977137
471739.675013261
506835.485010994
451966.010003925
517693.895012072
519563.164980196
483533.570025795
511748.935019252
557902.759975223
530778.340009071
507047.829986812
547436.245012047
472251.160028366
546209.990001621
513843.274974848
562207.265006164
510530.795017077
512157.32501169
515719.230005081
497714.480020096
550497.869974387
488831.834998437
478969.744982429
555546.874989509
518188.605025379
483353.959994285
509049.705018962
564301.045007827
538081.365004848
481107.040004718
469476.199981595
546215.410013812
499274.244992698
493703.175015513
567723.585006894
482073.004988008
519576.909985063
534735.365013447
507467.435006576
510105.570010616
539091.420009487
513946.845011645
446753.104993278
504787.264992068
530859.979979709
556757.019988863
507024.184990075
532137.819992619
500391.580006092
526651.525016309
519618.090004717
472155.995011553
562558.299993975
489695.225016559
516202.724986157
508178.285003569
472803.765005512
569644.429992621
538454.020025463
507445.614993379
519549.204989835
523188.660010605
528120.870011627
504161.055013584
515290.384988684
512973.020009867
514103.109996962
497179.580017197
520162.094996582
515198.070013156
472479.804996778
520888.9200036
519268.985018016
513606.545039664
518656.974989896
489060.534993115
559920.289988965
496902.754983913
478383.294987211
530071.689947404
435997.59997363
491608.779990789
540952.649983178
525696.15997576
518541.225020422
534000.384991103
509775.959984796
467688.820018013
542117.375007048
494275.41999817
592112.124998555
514144.674992947
510230.124996234
494499.154994759
520205.774990283
485190.750004091
518659.924978182
520916.334995828
524796.155005572
473914.099975447
491008.899991028
497971.575009496
586365.679994669
495089.250003067
497017.650032137
497781.10499302
512491.159998141
510601.560007725
480666.599945377
571458.454994211
492014.890007326
504123.564978289
521437.350005719
501615.784995771
464843.349994869
537331.490002892
491277.710006371
507351.159987988
502987.629999138
493011.139999648
492105.424960308
488178.665008862
539302.060003975
537085.225024406
520402.004981108
537261.510015122
479992.334974795
479213.060003474
523408.814995205
513518.990003011
553680.765006034
557074.154994498
511298.644990692
565822.749988503
497621.260021333
546192.934985094
504624.23002077
562989.689991949
529366.600001173
543489.864992581
538623.925005558
523607.78999287
516931.325001262
465955.100040459
514476.884978574
493746.894991189
511792.054994296
511764.189982849
566366.339984105
532691.01001324
545263.079989142
505157.970000016
493842.500014922
554713.080006842
509718.829987169
535587.439984758
484871.250001561
506525.740013685
535189.569997835
474489.034980517
525024.985010703
574772.599986344
471399.190003788
497098.884986231
509957.369974453
497773.47498168
524281.004996846
561061.80496279
483183.625003837
521361.830001247
493352.09495549
539883.455017913
546983.830007197
507401.670003338
522758.55498965
500383.769999642
492717.179993936
523101.404980733
503301.575009474
514117.420015579
520290.955002278
568287.109986636
504377.634988531
481943.959997925
527916.880015567
481680.02997362
553649.63996991
499021.310011248
534122.604982762
552779.21499285
569268.615006466
549020.405003155
506694.114992467
518694.810014921
487655.414992099
493127.794988949
492550.970015699
497033.950030172
532950.080014308
512369.174988107
479922.204967524
530448.900017096
521829.915017068
531671.964983947
560411.469988765
524044.709997148
530275.629996458
533749.204979429
480397.160014356
504076.929993893
505403.035007216
490235.615002639
551538.709989722
522849.380018884
495191.115023021
529889.864981934
519843.139984022
486957.020017732
499815.115011227
470924.809972864
552266.400006327
560073.384976612
507786.560027251
512683.14498781
537313.989990027
543970.879998106
538665.324977895
517223.244975012
475462.234994341
528977.585000738
489841.09000674
511765.875024275
489974.934968841
496287.59000556
503051.130001617
520753.479988282
509928.00000046
510835.025025107
518042.674986604
554709.529994993
503236.265007072
482518.505018819
480376.849970414
534005.700016774
510498.564992207
549305.215017057
489431.905013632
504294.339972714
457288.305010071
515458.850015741
547096.475011997
504671.339976531
533359.070004495
519905.964990933
532267.340002968
520107.105005436
482440.220001755
465289.699999504
528846.385029774
523077.625005196
507555.684991347
513313.994972858
467833.615032666
525444.580018409
550283.284989204
603417.654994331
470454.165007284
491888.309975882
516351.914989725
508352.784988982
489411.564950661
512552.274998365
473568.280006224
520681.619998964
483459.404988594
507929.649998928
500280.944981833
484528.735019928
586893.605000824
531544.359999154
498175.129990703
513938.909964278
499803.530011914
523017.434997881
534646.439987595
458363.115001555
489519.465005635
475109.039998462
507945.994989938
498677.894989347
568512.065015529
526601.304984315
499630.864981388
509037.755021966
521583.029971553
485378.30497456
549881.684986859
526541.369986075
505959.484999061
433405.480009241
505547.479987722
515254.465003163
503923.475001623
540154.330009695
535238.910034456
485264.529986224
468047.735014606
490233.650004807
544749.870007651
528709.40998503
497938.559992301
532897.225007424
516207.919991475
515195.310001319
473051.20499996
448941.284991824
488837.339986994
491439.705019645
566624.504978487
533807.899985981
485290.065011445
512352.119995051
534148.540005262
511670.94999764
528383.699987574
477479.685011963
493829.5800163
502959.275011642
501084.625003439
546665.905000226
561120.764996376
488482.205015291
494172.469995766
522211.79000078
522835.180028533
529110.579975318
467272.514982663
500350.709979967
477903.170006912
485454.84498947
503621.765006631
536156.824990775
549512.854956977
535548.809985478
504559.105004562
488673.880022461
546137.455000905
486199.074998858
525764.809990744
479935.090012846
506487.085004456
535764.550001992
514690.08499673
528983.610006182
474199.675012176
547552.584999198
464670.150009703
510414.259994694
510898.794994911
512704.915014433
448713.824997338
533772.769988727
490302.020020095
555028.515021635
486604.120014885
517553.324979557
485786.030025696
530521.230021041
517788.53500284
478631.250028386
526804.615023309
508309.164981891
487797.219985362
535903.695007181
534833.810014931
512452.215042141
538932.355019563
497589.75498905
539212.729997707
468286.910003938
557855.909977698
488332.699988729
547527.260010382
530742.735004311
531341.734980135
524998.92498647
480312.734989547
458113.489990506
510774.175020025
570506.75499674
515106.929995461
560603.64997851
513675.639989919
515176.109994332
547586.305007734
542843.754990351
477090.58502289
496990.745020233
559119.475009436
504947.810031353
456259.020015707
532534.974994869
488738.414984794
528777.765013532
532405.560013328
498171.315001082
535534.035005577
483418.040009724
510819.345003798
471594.180005535
512210.020014034
542502.739994462
522012.624982621
484417.704988878
524707.305020359
491083.910002503
536781.099999145
471866.865012717
509433.524992096
501446.384994657
472220.699998888
483487.949985721
517500.234962566
446371.195025565
524182.079989617
585535.490000749
446941.360009302
452278.625028298
519173.839990831
512789.825008612
592474.640016453
535999.720017135
560332.189974224
542386.039992528
549830.27497749
484526.634977954
492845.565038305
537196.380011464
459274.940036488
494465.124989082
520843.700001719
533501.369991971
494539.595011059
561756.649994549
489206.725022467
537074.65001589
516785.050031263
497610.049988582
480400.860003795
511983.394996217
500792.639988169
510361.094974212
548752.240003013
473450.280004716
480779.770000708
498150.550009615
536840.08497551
538774.825013624
489359.559990664
516708.809994967
467836.109988269
559482.710023583
482970.520006238
511473.280017724
530242.42499219
478728.420004351
522726.970012159
507146.755001997
480637.324989758
481622.900000614
555432.159992697
464841.935001221
544317.570008638
511017.709997709
509414.354952087
482617.164999447
550541.469991966
470644.160002573
533861.589992858
544750.729976979
580515.565007214
492871.845011069
500053.170000684
510373.324984412
547650.075006659
569762.31001632
541723.670009036
474405.370014227
479418.61999074
528401.164992617
509263.205004239
494784.459984956
524478.270013619
505148.209981432
489406.334950678
469693.054990045
495365.629988672
517023.905009988
451765.204992099
500681.929964708
487799.314995528
506107.414977042
517044.785006569
551395.700005211
454234.890025063
487740.600005073
498207.045002825
570847.349978604
531548.519996428
556616.594965877
507637.835029272
518380.380008887
542783.70499954
550646.824980787
498503.359997268
517149.445020319
500722.189993293
542985.114993067
525103.880005433
530365.864982706
504880.879997793
548672.699979097
528992.714980551
498457.710006474
496656.99501099
507924.15999529
528093.594993329
565350.125000746
540358.370007596
508586.300010672
516313.435001545
507306.160004535
510858.990012459
473362.245004871
508108.059998875
500451.610023872
535223.239994195
493191.36500162
505222.97999309
545290.870008854
506879.660000317
500685.374996237
477710.864979883
513277.535001393
534781.560010907
522048.289982265
474454.344984208
512106.774996443
478171.534997377
506006.924999565
477323.800001706
550556.489976611
532778.665007511
493357.315012489
504064.959996179
477882.490001146
497940.755009783
561562.170004152
490009.695007798
481113.274993133
541486.234992757
491523.740010727
471058.394982972
512876.710006724
508592.084979783
500114.739989951
508859.895003696
542625.574966961
519609.674996651
529405.570025159
532571.520015023
567516.495002351
470106.395015938
466668.619978694
487511.229988779
526290.71499047
488748.105009412
515832.915017699
484681.015011563
546797.74003562
463973.25500209
553685.655015891
506982.675007755
520584.285012073
488586.875018178
484387.830025625
519145.105014183
503900.669991625
519739.62499229
593136.119993981
545753.519973602
545035.604965231
490739.174988757
561275.030009026
504010.41999198
478357.529992069
510437.984964189
464127.240021986
478888.089979602
521664.214969445
521203.285020385
535982.690009056
474388.07999432
486993.050036637
549733.294954745
535496.144966186
484739.304998353
539019.975021243
528191.735025456
508091.284992969
510615.819981312
538447.8700045
554177.290007862
528826.920005235
497302.615012795
477278.029997787
539906.490020093
528456.434992471
485297.570006399
508661.095015949
483188.275008525
517950.454981602
514015.949992796
517596.799978468
481568.45002292
521027.084984715
542604.84500264
543167.720007527
473647.814992412
553419.425006633
516131.89999609
492501.2349942
561806.915021379
507908.244993359
504799.039975302
474421.184990224
531887.534992017
535389.509989537
500262.660011539
490160.840003448
509339.110014136
543838.165001011
489604.284997505
501009.865020106
500259.600000648
540751.139989842
587534.679993636
486043.85000312
487447.855016714
486731.094988395
538635.369991088
527947.734998555
495610.96500947
480927.674994085
506077.07001328
526474.784991427
543394.815005847
515008.264985507
480179.780002518
497168.78499924
520304.910009361
512616.299985056
497307.764994119
533803.889999589
582527.209997387
531516.10498416
537282.649991281
495279.444985558
530447.34499285
546328.18002625
524187.985009275
556071.940002691
490900.545034854
573687.95500719
480969.439976628
497999.945004909
497444.335009089
498562.940012548
517631.075006386
510199.684971763
509803.404985689
512882.76999127
506148.980005191
500782.299992832
468048.26500093
516105.949996093
550800.659990527
520309.865016371
497976.550002419
543868.63501378
499078.004994728
511977.034965645
583632.634981015
535388.394973597
538767.164997597
550072.630027828
535603.320001947
466593.33003512
512594.585003471
550105.525009656
557928.51001823
548000.560032724
515715.629999994
518964.250001524
491438.700031992
525341.209967343
515453.695021703
525320.304978955
467869.175013429
493575.685011839
527025.585002941
511344.314998121
515438.900001678
523027.825002763
527955.445022677
534207.150011762
522973.155026193
509604.455012713
509180.345020937
534898.375019982
542346.430023874
532171.91001575
581792.920003832
538288.399979102
496613.880009129
547691.874984729
510365.340008445
531183.884980256
500451.749984085
500165.430002135
492693.034997304
517599.884970563
503845.129991448
546022.970013934
518806.800013499
541457.474985387
509774.079987637
486651.579987213
501814.100035596
506210.240007398
582861.505007554
492972.290016254
476887.214997874
564176.305004118
517525.544978481
509080.234978998
503027.754987431
483184.880007941
524939.049989034
500019.330013259
568155.545000676
493383.799991913
540126.054994607
507806.830010697
487986.4199983
488563.510012381
558776.235018941
447026.194996795
539326.369983291
502713.840034889
522390.929991309
527847.070009868
581196.395006598
511052.109990846
548435.094989929
486692.684993946
540796.964993751
517269.785029132
485209.665008187
520573.229991003
558276.719991747
525535.074965974
533283.599996914
521638.080000636
542258.075008526
513972.659972513
517912.21500449
473506.590016046
486505.610001254
506370.389967076
490161.209997043
530635.28497561
509161.499996714
554053.980009705
490104.964994625
534930.72500313
477580.654998408
548831.920011407
532802.634989706
501649.449993465
528594.285008647
525737.58499656
491512.060015026
532626.090004593
470981.990011482
545818.329983617
461094.354994231
487894.585007085
555131.129991115
533524.900001617
502541.979975043
513282.245032135
539027.765007359
521224.17000716
477075.079995878
533622.544972753
531623.800030668
480296.49001365
486377.630026197
459703.780015526
512295.40500211
505987.345005595
557869.364968335
501614.925005858
569206.565018112
478671.499976639
510693.344988522
532896.7050032
474181.975006748
508639.470033437
475755.50499462
547770.655012891
513433.800016728
534038.199983378
491334.770013184
537273.045016788
506624.159981185
541786.840025527
500382.154994331
515638.835012552
474834.684997362
544919.515004477
527237.260017983
513494.035025468
528965.060019825
440252.475007778
484466.77500509
518478.909973756
511427.760010686
565965.315015986
510374.944999674
545473.524998436
523895.269992521
502393.389990094
518768.240000923
453171.445002691
505924.394976544
529552.020005493
526542.604997482
506495.620010834
504364.650039191
543449.604982283
506407.304991438
509008.925015291
551010.140003789
499599.269987787
477614.290007246
511198.274982083
537779.284988055
455892.369990194
516254.840006721
499538.649974721
548685.79501225
533709.25499985
479175.629979744
558687.115006695
481418.13000971
499704.914980892
510183.000015199
455071.139970554
556637.004997497
458036.245002573
501615.540009382
520712.155010567
551921.175016329
500285.640014899
487667.324976165
556560.549986256
533984.339973414
525901.519978633
521770.745004381
452897.984979003
480451.145018027
514925.230012626
535552.124985714
539537.290026839
521268.335016841
506345.554973297
574795.419988959
516753.07500089
562203.039996283
499553.299964555
513145.11501361
530653.524988108
487517.635011685
488184.890010477
469405.16499939
536206.235009186
535870.350003908
503913.174990513
520280.919988434
535449.684986707
479086.000028588
504377.920006658
572749.589978291
480311.390023217
473975.215004761
531789.724987209
502465.020012758
512141.974993726
524749.854994587
464798.774972645
496251.609988832
544256.970013509
521841.365010211
518543.710024073
438874.68500223
501686.37500375
507641.429982043
499474.029997402
493213.274981974
577808.389987237
507942.105000502
529010.275014314
494272.315041831
498177.439987497
491807.97498793
511879.394989171
497804.109988243
536605.49000515
459500.445001942
464250.234981848
493057.345000519
516932.40498832
519696.755007547
555245.419985457
521725.035003667
465406.774977232
553433.320002077
509475.909984683
522764.009999556
483186.864983734
484853.830032738
490169.190009826
512758.17500804
478948.590008053
519345.384989727
515074.634997205
496538.599982131
478207.275002603
476821.060006047
494662.679991232
500403.035010425
509881.400013141
562797.549990938
526039.26500591
467329.074973391
470519.624985206
479602.645020826
488371.179999376
547824.069992639
483357.84999886
491492.705007244
510880.945023714
545747.305024082
471534.315002462
566778.594971162
505668.314984004
466945.109970268
492198.869979169
557443.304989573
549982.554959303
506411.570001112
559649.104972214
496542.369980225
514709.974997645
518008.270020017
458200.899984613
458555.054986298
493454.220038406
516696.244979117
479934.864976885
529445.894969392
513140.299997953
522303.830006532
498296.135025464
507649.819993871
526649.865016019
499340.205002821
504831.135001113
452160.21002034
513988.319988157
522220.170014786
530815.459983559
556040.474968996
489704.655010688
506035.3800117
480903.36998945
531342.814999447
550005.985017584
505225.120001763
497725.304993937
530278.435005424
562471.950001714
476542.314975868
487613.490015442
533743.02495223
480994.465028101
514008.504988274
508442.810002232
499754.9550178
520264.030015662
496309.569998603
488564.054990107
540222.024989642
515865.915008032
492423.989990995
485583.940006972
501604.12999076
515861.909949113
524434.594987138
455974.754972918
478612.955044108
471366.384990739
524033.994986343
544956.920005978
455806.105006269
460869.17002283
509844.000019749
491538.989983266
522654.930026559
508957.385015113
475465.96000511
497554.205039859
521221.350009826
531320.410009502
483308.595009734
515179.350006452
503073.440005132
499285.815006923
532409.304977998
480282.200014636
472305.949982819
568625.879987402
461136.190018155
567526.029989866
564072.050014181
520999.414992267
513086.889991664
543910.020010259
501849.764979295
497249.784988436
546441.844993343
508942.28499598
528187.630001088
542153.069987811
537359.324993888
519871.604991648
525797.705032509
542342.555010173
488784.305007211
503617.920007683
473672.709973187
443754.074993893
496892.090005793
488252.329982813
508687.610003477
513072.440006383
526441.274975991
567903.164996573
503324.75997104
518418.985028616
502738.109974724
492841.089991897
522618.374976983
605223.594982
500739.110012966
476858.870003753
469469.850004857
546025.700014331
487035.960005161
480881.840000327
537215.240010648
497048.100026637
590244.930011242
534104.135000898
546807.13499529
572835.605017817
515670.329981832
557097.030025874
498201.760003966
512384.349986707
522291.090004405
495539.159993016
503145.405021599
507193.674985105
487177.610017937
571304.490000471
458943.294996446
520508.360009514
514778.149997547
503898.874971379
489610.19500588
527331.12496611
489218.425003026
540898.544996551
448237.214978908
495172.344995083
540958.340012915
470271.285040399
551954.160011941
540094.384995012
477004.809995253
485345.205001038
474986.429991416
540278.389968908
506562.96999143
506588.424998148
478778.305013807
565847.624979691
552025.525005848
491219.739993811
497324.719982753
470488.855016432
470618.209985501
484646.455019977
505233.245008399
541331.474983963
553977.029985145
518745.150006313
533622.615000703
496416.604998406
545359.259987755
550601.400039885
438981.789994482
522843.149980604
468542.845008313
481308.229995878
531067.775007339
532977.83499694
507892.969994079
567586.69499476
502126.350015523
509936.72998973
491724.974990124
484913.329970099
498739.494991997
558138.205009999
563119.369997203
514458.855009697
517924.730002013
510374.309976668
517962.140017879
479573.265012922
511963.684990163
470250.799993381
496222.529986978
541829.044996853
528107.605009949
552449.679989377
513684.994996925
494709.354989884
557352.984988629
495823.460010662
505826.815004442
488686.319975724
544851.749995443
537604.930031511
503563.535013207
526647.464987941
463765.040016858
509543.990003176
530545.354984055
502201.519969202
556095.920015058
465720.475002944
526890.255011107
545583.034989278
511422.565010157
535674.770012785
496723.519997936
514739.149993497
447609.465022527
511099.769986103
543658.15500305
510389.800012367
501143.114961986
526866.76500513
532661.885027654
506784.639994536
524953.310006403
548522.590003492
539834.409989703
533079.974964884
452388.42499876
481454.40501422
490358.529973369
554266.564986123
517704.820017579
522689.890006811
503135.32501384
501153.629965338
469608.919967559
555107.729984746
533234.190002145
501550.43499017
481924.785019122
505539.309990691
511204.949988021
549182.090014477
469290.789964628
480817.375003374
482545.580017992
488376.384972983
523122.29000523
555119.460016789
568093.145012393
503276.880006062
487761.534999775
509304.509972724
488560.624995128
551746.469994364
522057.954974765
532562.470004261
508465.985014442
489424.639983311
535555.774987687
500136.635029179
450337.150022124
502531.544986951
520587.519983486
483448.865010754
594075.989990955
530619.960025402
536032.135010948
512865.045000568
502636.744995817
501519.994996711
489475.415003955
521417.699985413
480009.169989235
478966.305003594
519608.019997183
486720.250007605
469428.115023574
507763.339990219
495540.225005761
503219.88996221
512631.354997667
490072.784995298
491611.485014435
522009.554989181
526302.784975823
466398.820018389
516235.920009016
526252.894985973
468633.570000259
518817.614963967
509899.309986928
533996.439967958
554472.364987449
494057.025017636
488640.369987548
536241.680008881
510696.339991335
509544.530003757
526426.174963586
520152.665000457
530313.499996441
543018.479970485
506430.455002481
519310.424980143
501434.540021055
502724.629997237
520150.430001017
493688.79499629
509939.220010136
486806.049996682
489187.035018734
563107.484993157
466594.920008275
510367.515009094
513498.269979292
500980.294985889
514260.444985771
522162.524999153
435344.480001746
506713.09500269
519988.545013352
506486.114998734
538991.214998897
543962.319988761
519888.704998843
506913.715018409
538417.330012223
538632.770002703
525631.854998386
510395.595022839
523390.715006116
505944.07498971
559314.459976529
508480.184992578
502939.044984608
492075.415002988
488522.200004964
448373.965030869
527478.924995977
553609.750003323
530499.429999615
477711.169994216
521083.165004003
453922.070003404
527596.969987704
522889.814993201
482329.510004412
487290.395008496
533779.650017012
481190.02998137
503891.469987373
493014.714975495
471739.649995409
477241.82502551
501138.365012919
528634.595012625
463734.90499311
544254.234988414
533242.2050261
536423.354999921
511455.050019736
440525.124988248
483338.935004264
527003.129999679
532122.450006983
526075.470016462
556983.509996393
472202.669982921
538317.959982282
526777.345007208
533787.129978802
493862.029966088
556890.394999938
496409.929986615
515463.985015806
522248.514999324
489150.789998415
521562.795017789
505601.064990874
517024.054982746
543422.370010194
482501.670024897
532218.880015076
505412.865006707
526150.380039722
504402.130009182
513759.059985434
516117.485005998
511679.675014902
488818.499979988
530446.910019008
553361.79498745
499636.715002165
498773.650004886
523074.530004247
488513.599999103
512201.38500286
513811.564990327
490724.160007892
546449.519996721
524034.629984915
528226.910015076
540643.800003506
515798.079991771
488095.644997735
513524.609981306
467210.870027993
508331.669993723
502305.540008189
488063.325000834
482675.114988007
520236.865012737
471450.235016928
517831.50499999
503469.840007001
532891.959978335
529787.309975656
554562.54997208
557817.270014972
466828.02998928
540530.660010259
482428.780024639
468153.870037867
511300.410002736
499095.999958759
493959.864994884
558129.325025393
463384.105004734
553501.609991209
505106.835002891
490725.054986447
502752.435026225
512796.505006408
545558.640008622
491924.260034012
584414.785001211
484579.730011709
522621.075010076
536640.029986143
554385.899991389
529106.270014247
502935.150037543
498184.469993167
518411.074985961
511114.910037055
518234.695010048
481733.13499839
532289.145011307
527976.109978813
497265.539975347
520736.61998177
553412.935008674
533670.115017026
497920.804988246
505116.040004159
520823.735000373
586282.860015407
576889.190000289
509963.259980714
481180.769999488
521831.469992824
525360.184978934
561095.614999779
486589.814987396
497184.21499875
556795.995004566
456750.179978767
530469.325002202
486118.914999856
490493.374981108
484536.004973632
518796.505016419
470802.534993482
530178.779970761
484723.665003668
507306.840026819
550404.759969816
490194.549996351
523381.239994766
470358.990013562
509156.149966513
480945.330026522
495207.384983826
493413.345000652
534869.495001403
480700.68500853
532480.214998269
477480.015007347
471970.210008743
457492.864972691
513775.494976146
491654.814997775
561602.460008614
525776.984994359
517684.504991897
471661.590002574
574035.409994539
538147.439962078
506499.755012218
552388.645010266
506118.485008298
504498.685014347
512377.815005745
480968.429980309
481887.390001803
509751.279991834
526996.38000827
504439.464982531
508228.82498868
496271.820006758
491644.764995895
581460.750019338
538390.015002591
507095.044999342
506539.785019462
535353.600002496
492764.854996922
495416.044986639
484840.755017942
539580.32998205
504824.589962417
514345.915031162
505968.160001661
493477.35497639
514820.079986495
484663.220041344
526863.07498831
500236.31996283
479896.724999236
478238.649997903
519862.814977598
503221.425027071
493620.039992596
501854.255007837
484414.664985953
483044.415012428
519351.994993481
528040.249996088
543957.095030847
554703.959971425
554476.149970485
536670.404992175
505110.519992256
495162.009996011
508836.564995314
482919.595009683
456045.93002382
488239.82500737
511341.345001326
528939.704995491
512836.490010014
503895.380006834
547130.915014427
478726.695004566
497056.150037121
506691.575002126
540171.085004789
551466.924998184
491041.350005147
478795.944987932
524309.499970202
452086.254984709
486076.885008184
520224.524973974
545548.165008719
547142.150020107
474265.195011801
517246.149984837
504066.675004619
520377.305002362
488539.245000267
474736.860020633
492650.265002774
478105.704998205
513216.489986288
512391.220019869
544660.559988715
489415.650004105
476965.64501829
500872.86502081
484027.205002078
514354.949970601
512326.62499787
517388.185006867
542628.425009048
513790.549996893
504721.910002768
534208.970035099
532236.37502497
538414.310016617
528711.989987072
488146.759975362
512775.349996033
508207.230025404
526857.724979699
491512.440015042
497805.940027364
508634.959982731
531189.990037428
498190.109999309
541839.235007662
569607.88499413
460849.900010979
499939.209988631
508575.875022753
526429.920008678
501036.049975931
497727.430014985
523102.815018464
489126.590003331
535384.654983904
531012.265005891
451836.914998187
531546.400000094
470543.319997694
521641.879983557
519704.749999172
490397.640002999
560174.409999415
557107.404994979
566588.589992609
516665.864993536
544127.470000337
501099.590006804
497992.529991688
499160.10502277
526861.88002747
491760.479974854
456022.295037231
521153.100014796
503223.700026212
471520.240024455
508689.110025838
537551.14998839
539413.724962625
480115.900000186
532492.565027063
508078.399997576
542293.320020497
537037.170002317
537511.504976997
483051.084955864
561156.725024236
515447.924999764
448887.999997196
524106.289994863
482546.615032122
473669.984972246
576822.660025693
485905.840022929
516582.285021042
527726.854969686
512741.98500452
481682.350022884
562058.214995635
540530.779978752
463058.264967855
538699.740015361
586934.299998049
473877.949974191
536618.889999736
519126.449982714
495573.205005177
507588.245019392
483350.245019164
497485.700012838
538879.0550029
496694.159997752
494483.614995029
482745.204989526
487738.430020428
491828.370001402
534702.200019671
488803.600010087
515242.590029699
518075.304965488
492734.874990373
525255.139967833
527499.679970021
529428.809986664
493493.234970093
484704.039992008
493950.304994468
512819.234997761
465976.529999817
531921.175002576
486776.139970354
472409.335004831
481330.589998329
513977.259998797
472021.119977383
510471.559995248
505699.844979411
562220.734994386
483313.545006808
451250.560007346
501834.049991531
495571.715004786
507412.325000791
447888.469994957
516726.385002336
465755.924993823
488492.249999529
565602.890008842
486086.565014562
464638.305001106
502170.434992324
537382.090004394
500468.204979754
480572.160015358
471607.840020837
512111.525006982
532278.419998344
473712.780003296
554874.025013534
518794.529985967
514471.990011502
555355.430008372
515647.015008522
518655.82500913
529560.494994128
479582.769993554
516605.31501272
524580.284984643
522142.560012145
498314.050029054
560857.890016812
528946.805017928
578202.264997572
503442.144977392
502974.035027566
479703.59500123
512657.760002517
460049.149976173
459092.214994296
476578.530014897
554580.035001021
473362.935003325
482073.320010945
523215.930005084
522312.425000477
500958.585002152
442244.465033334
500011.214988928
506688.900002662
551280.595010138
460364.039980968
503973.545008563
526996.474978036
502918.264996722
517828.760005129
533667.505003855
476541.505008586
465903.749994921
476843.909979995
530100.945003074
516233.130027402
541259.40000857
518393.890012012
521933.644997768
520102.419993129
541579.65499828
489055.375000115
526477.984985942
537221.019994681
519769.734989485
519467.655009904
572201.289980307
492999.929996561
516130.240023261
492656.124970846
464640.880003781
559785.4149943
513414.014996745
523142.264974609
515926.575004838
490788.580005573
499431.714997919
519075.339998701
496253.439994367
544132.610004944
536396.204966512
509159.234982398
466458.375008284
519941.439989116
518698.97500118
538796.679983643
496544.199992046
525014.655009786
516484.294997219
481307.039991043
483420.064980598
523812.460003815
557102.540011376
547090.210004776
526667.035003695
526153.229998243
512726.959963099
562219.700027059
513616.810031729
531006.030000997
477866.909961391
519476.794982643
534867.874988623
477774.010015088
548850.079976534
528739.970020441
459458.180005365
539286.080005165
501935.370020699
493953.279973625
494748.879984899
474581.339982839
530211.540006711
526622.390023151
524671.459985991
468648.42500977
503232.095020919
533887.270001287
522888.160015798
479511.12999747
528634.684967056
537693.404999081
501250.575028005
475422.369981752
526133.860012972
493463.680013798
572666.919998001
501246.260035256
544225.849987049
538946.844998134
508152.634979851
518216.374991829
545479.550030337
506748.014992692
557931.520019057
469462.129997023
510743.914989443
474498.044996776
565845.350026051
527294.36500628
515988.47499363
503288.644984486
526733.185017599
502377.290003476
487826.9650143
519257.789990969
485272.730006932
541689.459981462
457220.605016323
535740.224994586
529386.359974182
555508.214980997
533639.58001767
472362.255003608
488009.67499104
534510.335023093
485600.284989607
501750.744983396
523880.590009358
533625.169989297
506269.534997393
558715.12998924
474169.134996026
526960.950013794
514293.504993094
483635.979997742
490008.394969252
534712.260009865
464993.379998856
513234.135023064
471603.875011482
514922.480017571
523824.654988309
527816.960005095
508190.490005658
485272.799999435
495678.294990591
524816.105010677
456530.490015094
490682.564986034
487199.385004765
511918.535006208
551473.930008877
535355.13501409
532256.925024072
502155.734990996
531267.204967357
544048.134956039
451975.484977315
526015.665008847
480792.934992703
493862.95001201
518501.42998372
509986.370007674
481969.275012236
507242.865020616
493164.715000686
492997.954983607
544735.324982166
526485.775001834
518335.509965173
554350.27498333
528014.024978374
485429.035021342
491483.620006787
552487.21998204
549619.79502449
519126.850005013
462344.924999304
521938.624997647
537090.235003875
509691.320015868
494062.020006053
494718.555003949
531148.119968594
533832.115008319
497860.76498102
499536.424999592
494194.545008378
527117.479986854
474364.994997086
569144.339986087
504981.084992797
544303.059995974
506035.724991248
499551.354999271
531214.645000815
516705.655005906
463948.529970851
453672.889985712
544519.214998419
527154.704995504
519859.605014644
499962.290005975
513329.584987362
501532.425001981
514732.404998441
537950.729992481
529822.935013494
513353.775026182
521849.679998074
495766.394993193
525997.770005065
544068.190026541
504303.174990264
556793.455014837
532538.624984404
542768.409990996
529254.154985963
534952.610006255
458481.604993584
532982.560020342
521877.599983135
504570.780008419
533153.434944074
526089.064984996
525824.760014169
514006.875010292
458351.090005006
523588.425009747
528811.815004797
535233.544957183
522850.430019352
511346.919998449
529225.200018998
487821.239998498
513500.365001903
488129.885020875
529491.440004898
491638.490012013
486033.605011336
524004.935029584
551852.219973802
512727.650015923
554357.460015906
501441.515020557
496794.690003875
497107.109993094
545406.410010332
521866.680020191
456612.949984161
550282.274997409
539094.85998297
509629.140018971
520191.025013639
507391.400015835
548262.045023382
515150.595010567
544692.59500298
519505.380009191
514786.474993277
475464.369991264
519262.445011681
522942.440014878
543695.875005329
470990.549973651
559170.200030779
520303.160013146
503888.409988919
511741.710014006
519761.785017234
441963.014988401
496391.564962362
498430.630000933
462146.24001621
538483.239999173
517221.765043461
530820.424996768
513068.514996934
566752.735011976
555549.049969785
513356.699998019
493275.969992796
526354.135022642
495698.505003748
492005.560016012
475324.375028743
557317.715027919
497978.929999412
531235.675011074
497539.315006863
463761.735011427
516712.370000023
494095.870006948
485166.974987644
513323.47000623
544551.089995774
506346.294989323
547834.549996294
493632.16997258
489194.299991133
544194.974997443
543215.740006792
489745.690005173
479892.37502429
544219.709983251
561721.604998583
483333.509985994
545167.469981628
544981.124967995
519784.585030921
456044.834981347
529886.105016406
477269.384995595
492172.365007053
527162.375017871
482339.139982488
487416.384989294
498190.930005714
533331.324995253
548387.155046774
526877.959990781
563483.43999038
506451.600016019
496225.645006664
530021.515006434
505496.274979592
508403.364993179
468444.635005942
506439.444985758
529179.830004716
528859.68496276
525083.345011025
482929.819990933
520917.640020994
556829.290003512
519522.604987888
482806.040006182
508660.06501427
501493.995026453
438788.770003012
503734.014997687
482748.805008722
482323.170014269
536135.015037129
513253.529996355
563500.344997348
474675.49499973
480931.879984994
545261.660018748
498147.795001889
520295.939987363
525369.644979616
497216.584996969
482147.700005146
517092.459970264
492573.839999981
513033.709982274
559885.244989977
531756.754986309
508836.29001539
526689.204980313
512302.954986404
584102.245015904
480985.440030081
489814.444993457
516162.110005476
544463.315008449
532670.440009917
472743.539987143
490465.524985025
547451.864999537
473179.845018385
488253.350005461
488180.535024775
498493.835015243
494582.684989353
479939.69000006
525149.564987915
494206.025004196
515768.319998085
501151.049978432
495912.634993155
511026.275022038
511992.729994379
468122.2650014
538196.250006617
508200.534976102
490573.005022659
500901.760007952
536062.895006951
518414.359997244
557858.600012998
525555.689982721
529550.899990634
483224.449986217
520191.145023724
492274.035000772
478755.240001228
484782.854997504
495279.494996243
467186.689981877
509881.529986745
482276.469991266
514458.474990146
491518.564981773
535655.95999885
552759.825007618
521851.434993161
530825.990011008
501584.289995818
503611.560007129
528743.935005537
601840.295007131
514669.215012363
544257.290009105
500656.360018689
501253.405016149
491584.069991871
472223.580010193
463770.76499457
505753.354996711
528682.680012895
481486.884998427
512533.755021887
504448.459986559
573861.379990375
476938.100014733
521373.379997433
500349.469987192
534373.340025077
503512.390016439
509176.555007674
501012.000003244
465606.779971013
480751.534976371
539798.005006502
516958.605010019
480076.97498835
516574.680018416
471734.140017666
525530.705030164
499525.874995516
505873.364996788
534559.039992833
501062.9149975
481057.255008285
491794.540011566
561124.470026965
543307.599999205
484776.710005935
558009.71999555
512306.645010091
520078.294997604
536710.344998397
568167.705006715
496378.925008392
542618.33502088
558072.454984737
519550.900010042
512856.049997848
497240.610010857
515944.745015762
485191.910023704
475603.699967602
520724.975003431
534963.21501643
488645.544985205
493414.290006849
488423.43998641
589664.744991889
540549.195000548
559300.905001398
458970.095001066
473502.344994462
538577.444994444
545412.405012613
554217.050026182
506465.365009568
520166.485029183
584345.954976604
528830.040022603
516883.949991502
538755.16500145
525826.945015772
518114.189978404
495364.779992474
503662.259983551
552938.344982709
521085.03501577
452084.814996996
548445.990001732
479753.054991656
553063.989980877
539428.445036562
491825.000010899
513240.615021763
498399.399980642
554160.130003769
547707.539995104
524613.794988291
511981.264994177
490408.844981696
514037.865004502
522416.515015188
526639.249996223
531590.749991566
494123.83000629
478700.594999373
496075.944981585
533132.890010657
504046.204984051
509774.304984818
464575.069980252
546324.414996316
562417.689985987
492375.345016501
510487.139978196
534161.145007989
536998.400012498
515421.785013481
542110.049965492
452963.73501824
502539.275022389
498074.620002767
466051.044997322
521610.044994455
559009.449999392
470432.915037833
536432.415008666
507533.910008761
480768.539990147
494351.745001428
540777.104982415
499856.675017991
482943.259992899
514342.320023278
491006.165004076
498082.800007442
479788.424976338
486464.939985092
515446.670000168
552916.070003383
559737.000019008
545831.064986536
495008.860002366
436923.849969949
466287.384991432
502800.779999653
461765.985001601
528894.300012282
538884.965005914
476628.285010683
473398.33499329
472761.420007789
513185.51499746
556635.745018606
543758.989995829
502365.110011323
529833.510019572
477083.689992784
510952.415013075
567489.739998963
513393.170001267
490341.569995471
491571.214999445
531634.729986353
529045.699993761
520090.109994815
515399.664995855
527360.480020134
552908.624982503
542807.520013069
451550.849988044
562297.795025475
503450.324966539
479217.584988522
533903.619996101
524547.304998073
513276.484966587
482121.019988829
488996.564984768
452527.869983079
516854.749999041
534529.889991571
477059.850009172
529641.259998332
501329.760006471
553449.734983243
525869.274986291
507485.870002814
478834.195020676
523482.814992811
503860.219992419
521830.759976257
521823.00998399
494087.40495051
506111.269980391
450475.509987168
555860.114989076
493536.974999617
502926.859989756
529327.665001015
533555.154994824
469695.56999698
509057.780006569
513519.905005877
436926.455005683
567732.179999987
553594.120005058
519527.395016352
519760.460009568
541908.805013595
491276.039998628
481910.199989295
586440.649980223
539798.509992775
513907.795006716
500151.735005161
502584.654996556
544032.034992753
484721.739981819
532832.109991424
580273.139997908
560717.875007745
529772.784989719
499889.470014399
474318.084993896
497299.764978633
502331.280010943
567656.430027999
509223.920031645
534730.85501076
511934.795004579
507605.475012605
513668.114978427
560575.994985907
496114.955000716
539844.085002141
518376.770002371
526175.950002224
557877.209984211
525290.550018074
501485.280003546
530288.219988471
476222.660012474
506178.429997251
530165.159996108
499384.13000235
503644.130014452
537889.290004427
527886.500009979
511709.930003969
532223.109999045
518272.74500051
520182.010003544
539555.359988471
495605.57998293
557004.760006907
542198.114998256
465465.509999078
512525.460016169
470708.755015006
505418.130010459
521011.54000492
498706.249997859
537292.464964981
528748.754973202
465718.714973753
538564.494999586
500670.575015917
542851.950006931
546261.145031359
528627.254990503
530579.065016628
531536.565008034
507027.655004869
522842.019991212
507844.875007486
474295.790019829
482770.940007337
522051.264979284
550163.170001638
479945.585019185
497604.805009914
478855.194985911
488911.064996035
516911.075009064
491609.585009656
514885.590014252
457140.704995394
501066.429989915
549236.875002027
539585.645018906
522552.875005674
493903.675018145
500695.66000871
517089.574974797
489049.835010269
525178.375024274
537061.100008638
482153.184989126
539992.235018721
524305.765014127
506110.520007161
528001.545013783
543791.999988911
524833.72998735
455234.104988072
494228.76002851
509029.840009315
453012.609983176
506048.514997399
485421.814999542
536755.039997447
491515.490005616
535881.435022477
507030.885032214
494739.790005104
541146.229965072
474825.924975725
457566.505014886
549855.034983905
487611.709967749
464087.430002657
470581.244998655
474343.91496989
515572.239995744
516001.37999595
503283.625018196
586523.854990144
515829.390010548
496349.085000289
464543.505002107
544523.090003248
553572.194978686
489377.270006761
488555.105004229
517950.674975056
527138.590002865
511272.285034173
510582.995034608
458042.944993511
491328.014979425
495323.050002165
515699.264961959
503631.730025841
475329.419975784
520215.22001605
511617.695021057
507486.170006923
511352.685014838
520938.539995228
537952.649997407
467056.800025286
517385.745005747
500264.415014712
535899.684971681
475285.219981493
465660.404990189
489196.370006152
476958.754975829
515863.130033465
479826.495001699
483419.659977132
565447.609989047
499456.254981635
520652.910004595
543702.370003727
517696.810007106
516914.665001218
510370.659991852
516795.655028756
459509.475002295
530116.865002172
480557.11496801
483568.704997557
554998.009996493
550677.985009396
476110.129989082
503357.184992683
497570.934995158
466535.675014918
501910.495003459
482138.759994609
463059.775029409
529189.610002557
531113.934987084
498723.065004065
508607.785019803
470260.455001107
526509.240003541
485149.670000918
523374.350008603
522374.674967421
452579.419982825
568357.435015303
541341.210004454
467112.434992102
537216.729975286
512678.754980358
514615.259984326
503736.910008033
465776.390017941
536146.674977106
489653.024993404
494430.300015654
523948.604985788
514055.1999699
500716.249976184
504343.939981433
523010.215026012
565105.389989732
479197.815003
520676.020005065
435328.265017799
530792.534982627
566587.104976595
443967.129987607
574126.37499896
508372.814982319
552198.060021232
519400.784988474
515367.304999896
526899.985001228
459079.844989353
514515.310023369
538913.24500495
544972.740021217
510065.16000755
531843.159977743
517138.074997537
462074.040019096
503222.064998333
512438.814996055
499412.284986866
503848.305015778
485826.644992467
506064.870016401
571445.985017269
508287.884989949
541956.649984177
555325.044987335
498643.634975603
508326.720008584
478815.829995988
503448.665001991
509670.985025809
530595.940000074
499879.939998307
517435.22498669
494004.504996949
522096.289972477
473847.039993137
496865.590007663
582326.025018043
532367.850026744
528406.845004578
500347.289999021
500597.605005502
528068.875011301
510588.330018536
471032.695041832
527307.910016569
522830.870015498
479270.174996253
509028.570010326
485532.169988189
430596.674994717
509420.190004815
517271.649992709
491562.510020861
540489.205001584
529144.444997975
469429.854985188
514311.929999946
561338.359995673
507284.790011512
514354.109996464
532029.960014494
544644.329998436
543852.250017761
512640.835007843
565435.849998064
488483.765016414
458898.549997827
489434.640005668
521437.340003869
575564.769990166
498669.069999113
501644.229989139
485908.975000249
518636.990008013
481913.96001816
505810.264988646
439691.515000097
471290.704977465
478816.114970546
494733.84499152
521985.250008252
520247.284995366
529882.245010365
553723.265019962
483629.619997854
460767.220009777
522090.434997634
520862.119997883
530261.150012537
517348.610012731
541246.949996885
560481.834984514
527611.564983337
544343.029993987
494878.915000778
540409.069977354
505356.089994584
530971.149994323
516544.68001767
544703.090009718
466150.410050154
486363.069991784
553577.439992349
509437.285010049
567009.435006081
520682.15497968
494032.444998848
490822.809998881
519324.439971853
495532.384986175
552861.260008765
491853.719997481
568051.630019176
526849.284991222
531570.515004669
487261.340005188
493638.209987017
494335.744966613
532661.189987528
488739.900002056
502092.065013351
528731.934989669
536627.979982716
507367.230029799
530500.379987983
580352.089998985
503220.430022842
589622.175002006
494178.785008885
472490.730028708
509007.405016592
470782.040003372
484555.984988595
549678.279995623
528173.849988734
504125.879966443
521985.555023941
509598.394999215
516207.13001733
468456.140017663
549672.960014144
489803.889983996
521022.270016057
496131.024996689
518789.455025636
520440.780016182
466818.984982632
502252.304993664
507945.425002197
508532.330012878
509610.729985506
515970.999984399
517108.774996128
589241.179994041
557530.355012477
501234.32001573
455329.634974254
482816.159976456
546455.870019443
523248.654986084
517220.095007097
462187.604979317
492349.180007085
552347.670017039
491145.504992282
534135.439987736
519964.010020924
477204.500013324
526484.359994395
501478.555000028
516915.44000368
463977.974988576
508991.884992885
468909.349987803
490700.5349812
527761.104990676
553947.770018724
517416.809974581
508235.850022096
465958.995017496
519193.914964603
522653.159978117
515180.160008145
506567.230000935
469951.075000251
507980.214991008
481451.810026717
546780.21000206
451728.309993452
524040.044997083
562078.375026137
501868.729992021
489272.974995574
505138.180030721
503006.685000461
527902.580019713
509134.419989518
478052.859982625
475651.300004114
535151.954999757
546015.754992973
503888.299972244
521158.240003108
529915.114976756
458365.254994313
527173.370015208
519695.914985795
509381.87997262
586718.744996972
541061.545015485
541973.88000087
501564.585023812
522355.819996485
490920.300034488
561947.529994336
467349.839992689
568268.764985142
508153.635002346
486422.215000295
547694.710008101
543488.255001419
530647.340011627
483288.709983348
483864.515014944
484374.34501206
532308.849985446
518851.340009029
544587.895006225
537345.244993829
506163.939995846
513869.07503044
509487.844990342
506505.255018013
537028.989987111
492200.939992709
493978.0649953
536759.129988173
557688.839956378
486460.679986385
485214.894984698
564346.389980532
535155.065022608
510308.590002655
511522.550025279
487071.010022592
498055.960023367
503685.730015372
511294.405023248
490973.559988653
497114.465010731
453340.945002167
502021.56500965
504342.124992175
505703.169978759
513817.214979291
543352.500010255
500170.400008924
495451.680011263
532517.914986101
463507.544991895
512343.425005596
497996.349995239
487160.340005603
487039.92496603
515175.555012129
486964.984990445
513956.884981751
547571.845002236
579707.569990168
564185.625004371
533107.060018639
499479.219994119
551346.574999874
549732.780014664
566196.864988109
511291.070007315
572607.08499667
500489.109988758
479992.594992988
526011.610023901
528495.720011425
532133.849989664
510011.889997866
491843.760007564
517170.070020729
501346.945009628
484818.310001199
484072.590016488
491503.519993756
543692.115009475
534951.789970076
499046.099973269
509590.615008139
554181.795026632
518731.024996051
516893.175013462
527640.730008099
510713.595038742
516372.639996808
526506.189995492
486780.404991015
488480.509985649
527842.775029542
514913.674994943
488820.3199839
539964.735022708
482598.034988596
568345.12500981
474444.659991572
490836.205028664
500558.620014166
506833.799999584
541292.199988614
528954.444982442
490376.469988696
473050.84499289
475155.669992788
509788.054978281
518656.625024122
531424.990003718
523923.189986098
479954.12497516
505917.040035454
499121.755001334
576060.480035298
473612.880002314
478857.79998923
578355.849987372
527145.170018235
521845.904971424
540620.775012159
460541.459989088
482893.484991024
505559.355013073
503382.815027362
454638.394979156
515953.365023504
503752.760017524
486816.47498136
460935.905001604
498994.779980006
516462.445003914
517382.61001132
498620.240042352
511630.185025374
483524.369990113
507265.029992542
531336.640008355
519149.064983396
512063.085021709
486888.479998935
518434.1050165
462719.519987744
467822.979986126
506052.839979604
529707.114984538
515907.99998686
531838.465006428
548156.875003661
491647.804985345
498381.31499462
525730.759999822
532954.089981827
477503.725007554
515612.979994844
498296.694982351
495807.299991525
494670.515014631
529839.789988018
541695.349997665
543565.194995356
529803.770003474
536798.944996247
548205.314987787
540690.170007193
508299.649974592
512372.61498238
559296.850002272
541225.429993058
511245.350016931
534410.15503606
493934.819983417
475528.224988419
505313.945038254
480462.43996941
539550.764977173
488230.434972217
462382.514995624
550586.18500013
493712.479991391
512165.054991661
458440.089982666
528442.044996364
470030.335016964
535669.299983293
522234.720004009
514161.064993606
482750.740024715
547542.935032995
521537.484982727
550358.125007348
484426.544999417
483891.550011665
435254.489988901
507734.810018988
505490.424992318
484399.324996269
559469.619981043
522007.900005286
500770.214983527
475307.92502034
531930.739992233
485278.489997901
500485.819992545
505049.720003358
503469.484998271
514577.170011653
519852.194997241
490456.409999813
516923.420003397
522167.769985675
505436.895009564
498287.700008999
539934.204977964
502902.644987392
504534.649993791
551003.199978487
497506.799977729
562497.274985265
560017.535007628
479853.995007817
561436.779998718
475049.36501537
483113.444990327
522301.945014127
485429.20998407
496915.814981689
455536.285009927
477540.654997755
551737.005002373
477076.550002377
504971.039994468
517849.139985294
484054.000007121
543523.899996417
503002.640010777
537062.159959782
500704.829977758
502640.439996614
532513.080020899
549903.03000892
489904.659979554
540224.815011584
548137.914990944
447436.93000235
550057.944977628
491567.330005983
458271.615015641
515839.375003489
455406.304999877
486896.899991547
501493.264980672
541879.180012481
513422.910005627
505358.840016812
502592.065034072
495401.435004232
541456.524998636
484019.359997383
474297.440003517
550155.174997715
510087.755008124
546126.55501885
489529.264998003
515352.309992504
493597.35997556
545548.160004686
516293.92499217
497403.9949933
477734.385009757
528651.720023604
510083.529987359
503548.319998156
477482.235007155
509666.129985383
514110.529996831
464546.819979985
506894.669984496
551166.594976863
506075.245018608
494010.985010248
494524.014982709
526374.400001725
476946.674997514
482961.134995869
528030.360001914
521571.760000718
538411.435021175
534097.329970039
525513.50498842
461122.875007377
522485.89997678
515871.12502859
499157.925003645
504883.074997157
513265.634998213
475767.840008389
502851.185033368
539368.18497638
494669.260007765
499684.244988585
530148.634992338
441394.390003718
511058.430004753
500191.434973639
473487.159963385
530025.820013137
524691.795005985
550268.289970639
525427.584992611
510917.355038931
513911.475025304
497219.66000484
521141.545014621
513649.015010209
544711.61000929
522832.045013851
510091.900022151
513869.590004278
467479.274977692
490875.575019974
512661.22997903
478335.994994347
502798.470001953
514204.789998876
532662.410004689
527511.854997415
534405.439981026
539491.319986585
518511.884987232
551615.029990657
462870.290007029
508063.539985016
473609.940029173
555112.509995058
512540.15503309
508515.590017424
504062.850003587
446122.014977138
473412.859975321
454016.469990584
485723.944993058
551222.2899824
493748.200012147
531943.569972435
525340.265029884
515275.790005399
496681.06998366
492096.030016335
482464.175008064
500912.404992196
518632.634987427
498574.935008424
482725.675006438
463225.229985761
526925.470022035
477100.22501618
495950.205000278
515581.739985614
507995.60498292
479437.780015294
478737.780028117
513395.47998516
510066.049970368
525908.265007044
482970.024990262
484138.665009974
521206.994992978
501188.25500539
522932.814985312
539425.150000185
477678.554992338
486068.5750023
474803.71000272
513749.245004141
484758.759996866
538856.855026841
524199.359969296
456142.054999458
519363.55999979
522310.98000104
469088.020005779
527535.330012079
516089.120023907
519354.200030385
512736.735016483
445128.075005244
481214.050013023
479031.374990466
488550.429984578
537840.19498479
562576.559973843
484781.594988458
520219.63998776
530386.490002883
534528.35001197
521987.92999549
536794.030006591
482383.639997595
505258.914954625
449787.679993738
512685.104997732
559431.96499987
490490.680010844
511277.604988709
484217.654985526
508945.385017963
514642.33501525
509723.594992511
512443.680012887
538344.614989852
505773.940015794
540631.959998356
502031.770003623
556748.440011856
478625.940013362
490352.935035185
523118.124998299
504604.544959076
506134.919967795
472005.324961651
507180.680048822
546966.355003956
530872.854989324
529788.179997709
537130.555020304
529967.320001978
521830.03001525
498043.974995437
510305.780001442
515001.520015094
500899.36999026
518654.954986779
569807.449995538
528652.890022223
490272.660005834
505981.945013183
527471.134972376
522281.734999589
521746.959996668
541999.885015693
485520.634998745
513738.105023372
473344.144994611
493533.849992856
534378.43998048
482944.769979753
483860.475000925
489011.590033153
543143.465005394
500944.48499432
522665.409999684
486375.470001
473157.69499417
489419.870015452
477631.720040933
484645.250000785
474386.629978843
555270.909982432
492236.725004921
511098.169997957
554901.959957247
492523.719992666
581426.219990838
508732.150019477
509013.510003622
505999.919986141
490955.859990722
478202.964968939
515785.435005848
504065.294997277
507204.334970663
490514.010003791
474979.310005666
451017.834993984
460112.530010103
507923.350002939
525606.035022721
494584.710005536
474774.955001158
492416.149968808
496122.070007159
519497.97498943
520180.174988152
521654.354999026
433356.414998215
483980.555017127
473563.494992551
521812.109996671
488993.834976083
524518.005000288
513905.914962957
522415.695006569
540885.109962395
528235.570014003
522249.124995232
550929.220002815
539559.870025705
543515.145018844
500186.489978831
533594.08000696
565968.0749962
525148.329988273
498071.744997311
519175.465012225
511355.969974385
536542.744943835
499818.90999862
504924.295015741
568163.154977468
524882.274997598
501600.325006521
550024.439996218
564195.870001279
494637.069987201
533053.755003957
515904.014987221
568906.635019639
559370.325020223
499250.634965691
574319.150023472
512559.519991878
518038.439986011
517818.520015234
532801.809982053
495575.559992796
502888.264955133
483729.390019709
529875.480005798
467923.220022932
541239.50501325
479914.810004353
531157.774999302
477050.825027323
488044.14998144
537435.450013119
544320.510020735
524225.290016787
501482.714998382
460490.315023202
479607.354976907
555948.430007495
481260.96999565
502605.329991088
536304.95001555
473933.004988896
505752.704983177
490320.930021843
534658.904990075
506785.394984414
519314.74000347
524472.765006055
503599.550002285
493992.210001042
520742.695016849
495007.654996411
515348.605031525
469654.284996769
457984.720031112
526065.45999824
532515.340006065
521731.019960743
507100.550009757
507829.625006457
524064.354980729
536128.299987081
502399.114990002
525602.014992456
545949.950002989
522320.095017084
518306.114989433
486862.859997953
530398.005017453
555612.779974588
578222.90000317
462675.715013917
528843.744995011
528711.935014716
513166.764997062
520175.259962265
475101.06501053
487261.535019278
461680.334983869
481208.554966123
528911.235008699
474719.094986199
500268.73002019
528229.215011095
465690.900019759
481630.404993073
539689.344970857
500733.880000051
507166.129977162
569299.754985103
463176.450010784
441017.239998319
506383.019998971
486284.084969977
481489.720026865
525833.395009986
548644.689966434
571638.61998508
487450.6949935
424824.975006992
497900.315018028
530745.124978602
522010.229991683
489552.249997563
558611.950002715
518017.090024868
502304.519992864
520958.075002963
529224.875021738
480340.6549705
501163.700024022
479101.244998999
508166.964981942
517091.035042363
483345.100009108
512528.394973519
508409.454987542
533044.984992682
436262.179994793
470745.460011376
494590.829994754
588666.13996277
500671.850014419
548092.265003972
538416.469991534
472894.580014302
530017.375006575
510996.955009095
555245.019995395
504305.109999295
502712.089992249
465796.995028147
527317.249987851
491793.85501152
556273.260017492
564251.085009955
491415.495013424
530414.009986129
519681.230000659
527014.26500318
540062.68999144
521805.004990543
525583.439996002
567101.175005508
567161.465020699
551459.46998707
514242.829986721
506291.730033173
550089.270001878
483703.844969518
517883.260019134
527968.904968179
525062.925020308
542538.48997815
483970.940011546
505108.995005615
475739.795004164
498599.144995872
484938.549974801
505133.840002662
528359.785000276
470156.07000442
531367.920019635
587702.729998054
536308.079997987
533889.044991218
483376.984975075
506026.705001426
511703.254988308
544781.595011466
480403.674994531
521881.614989973
523332.919988817
490839.999989218
541739.984989929
525929.1349963
551980.259988861
571588.465011233
546898.710029157
499768.634998209
488489.879995371
506796.384985349
497269.814980967
507402.059994322
567052.734989739
529687.385010859
545100.145006644
537236.069997765
489585.594990094
521353.914985088
527632.414961242
495848.465029143
495002.990025651
579381.809983795
543804.159997364
537274.979970886
533870.675012168
564677.680011444
477462.029994727
466616.94499006
490349.114997459
477301.095002512
537576.909962375
541963.675049099
529766.309983595
509488.250003554
502298.320005669
511114.674997675
582579.395003531
495961.184976289
512154.514993049
521236.974994242
503976.730007425
515895.425026563
465384.304995909
536275.859996591
497410.449997518
516015.399992625
504279.469980303
509672.390005058
504856.985016272
588352.07503023
471818.920010738
534788.664998114
485210.114975688
446192.615036327
456588.359995268
499549.570019454
478676.014973815
502944.059990288
527815.634999323
506222.904998412
527408.444980049
531683.264979637
472863.179990698
589027.199968757
487250.919981196
557372.12000368
500917.709987801
480454.090004835
457727.040004923
492405.26499222
485069.420010392
524350.405019298
448635.310030877
527347.855014155
490578.074995461
466272.290013983
523260.804998222
511943.00499684
502673.70998931
513178.769998806
534454.57499856
492702.660012386
488038.295009031
507783.189989994
488524.45000016
523563.010003763
562415.884947782
531379.359998392
475548.390005523
494373.104995499
481763.664974517
542625.430010727
496035.674983063
571944.800013641
512995.185001127
532546.115019661
522516.109986739
485926.824985981
547344.169989763
473160.739991153
508693.849973371
531244.67000843
507780.715018311
529590.509992844
487533.44499445
529734.829977771
536177.584985198
550047.189986371
550784.199987354
467432.734979183
541670.519986476
517719.300005136
553882.920000545
499209.460005524
484668.98499812
476958.430012639
483991.725010195
560920.445012307
507308.520039459
561368.839998018
562031.235000229
470800.484998026
472690.994988618
482915.915031369
543901.790032642
484330.139991979
479069.574990085
495910.67000651
482532.32000608
454685.954990461
504152.595004007
470927.485007105
530914.28999952
520807.455015023
557463.364992666
591171.980025065
535532.799989004
470063.329960379
480786.284983033
497377.030022118
426801.7650091
487767.884985981
543034.479992011
573622.910000928
496043.295005955
518701.929993457
468202.110000863
511705.365013066
509142.699993485
473778.415002936
532221.669992352
531523.629999197
514333.550018997
547719.870005656
548795.015011071
499558.155005372
527759.355008179
486489.730008108
509822.759993143
552467.649991878
509537.514993136
565189.809978487
525346.289998113
546184.950017697
496901.800016589
483258.629993699
526750.67501574
525848.785011425
521806.269987733
514971.150004007
542269.734997055
561339.830027437
477156.210023211
518250.44998555
521784.229980422
588490.089991529
525848.144988005
536956.605030208
526936.339998214
591367.195015539
467484.874995781
530516.294979008
490110.960037107
518901.890011935
513115.110000449
531763.594988326
522729.374995338
469786.52500058
507926.800010605
506564.429998584
550535.505005374
536596.774973088
596457.379983498
470019.225004354
507365.06496123
498628.395007644
527622.060012353
547734.2650119
487442.28999482
527888.110014388
510527.810009926
527266.645015268
537977.019979832
510663.380000512
541737.169998417
536970.730000957
512342.675013479
519869.439978293
517377.785007081
506858.370009132
499391.254994199
469883.514981274
470004.515015559
479928.834981578
488165.929965322
511125.219994424
559594.619983354
553925.665026349
523982.055015176
543376.414979338
508763.135015397
520850.205011702
495708.88500517
456001.629993019
520459.520005477
516750.085017354
525878.115003454
532931.014968799
478660.200003497
517671.464993297
499051.289993244
594593.105003941
516377.485017069
559832.139999506
480092.454976486
504169.415012441
473548.250002893
515390.615019301
480832.129994928
474979.840000609
530688.355014484
531409.489989705
531896.410007141
526273.694966834
477295.875024156
483018.795011343
478449.509991741
548299.074979593
559197.96998109
503703.490002776
584158.660001746
539327.760009013
492411.480009292
506269.910008084
545636.099974767
521651.550009136
484554.985011231
514730.284988252
502885.474986608
547552.615030968
539775.689992536
517025.85500704
532680.049987671
493619.660002429
526993.535042375
495304.064996984
573930.279984618
489700.14500604
483753.360004592
537097.269992545
494844.344989268
553909.939991288
491386.810006278
507200.620000947
532988.104989723
530659.580005832
519491.259987876
480031.970013338
580810.775006194
491605.739992718
530788.820011642
492603.420022184
463399.719987648
488509.609999299
538409.609998144
443734.510021301
518661.435035442
512430.370006001
501138.035020841
482704.425005752
530665.125027518
559548.77000376
546809.950019377
532994.234994485
475187.710005439
519220.625014344
518592.885020344
520371.634988124
479425.994996696
536432.350020189
485597.280034023
524132.004997145
531328.265008758
471265.014998552
504970.450006725
506270.690001224
528142.895007758
513186.109985426
516295.864988922
490879.194977517
515870.56499622
508527.310030367
546687.850033289
515447.355034322
499974.824999756
501643.945017778
537221.394999671
531166.069981521
523468.295014915
511936.225020631
523090.659996865
566545.920008107
501852.209996362
503381.214990287
548476.529987522
483999.780019346
546570.704993519
496643.924978255
463017.854982779
498157.865005568
484662.820036326
533748.965003472
477725.304999748
534955.165001153
494113.570019634
529362.419986054
516713.214969212
449212.735010094
495143.55502829
532855.535000463
538977.190020297
501222.25498397
496415.810013562
501447.705012043
520292.114990876
532404.035008906
460149.615016891
487057.25498559
515660.60499562
520353.759985599
477837.26498906
516677.664994623
534156.629993207
526339.955005734
555459.355019738
510721.859988188
491591.695022062
527225.145000185
464099.480006681
491967.850002926
490410.434991205
550315.334992978
463306.625002656
505957.099967378
503778.584988591
506930.404988078
509620.440014621
477756.925001307
473673.734990653
538935.345020565
546926.305011341
496515.820010385
522980.889975555
504303.235013208
530155.650006502
539690.540005257
528599.060014746
523922.805025367
479680.200024122
519303.175011661
538869.670004315
511974.64496912
489855.730021766
496276.354988543
508101.844997506
510431.554997743
502032.144986837
515549.785025824
515306.369982631
474192.465028143
529764.284999467
530658.979985895
479507.159978995
531875.830025318
468874.664976799
518499.05498386
495598.314986723
539767.700003927
570481.430006876
510503.290000438
532851.67998955
507569.04499951
504206.050013954
513537.22000469
536986.734996944
486426.269974316
515615.194993962
513552.48500608
528346.665025687
483448.555015174
544246.634990313
486878.845006855
542087.204995118
483343.335026392
495129.130017712
548552.899989367
532571.229978695
510912.060001844
517236.030020215
580446.4900279
559397.739991695
527000.414999995
540131.070005858
525695.904997898
514112.104999566
507795.825026721
517642.350013195
521727.640005103
539907.300002329
490798.104987093
450079.154983007
525422.594988485
502546.910029668
524950.484980711
530200.894985665
565202.445002012
459546.865019542
547376.725005284
494801.080008921
500958.404990348
525256.644996702
522605.33500664
521647.549984009
514241.859997406
473664.395002395
522149.32999999
540055.670022107
512240.264979074
526369.500016942
537910.760003886
481084.290002586
507350.210005706
498336.95501754
459703.190009502
538697.149970008
495206.77499875
491794.734986803
502752.305012694
520652.099976549
555503.399998268
501391.020021252
539255.525019986
504078.71000867
492544.945001189
514526.879987909
522112.435016888
547787.529999395
480865.060019689
563910.294986676
569495.400023709
506451.430016161
476375.665023197
631823.944998254
526574.569992989
493896.974993192
474311.170014998
475063.399999357
521124.390017168
508375.145029589
517633.705004728
520831.115043585
498262.285009204
472541.504975544
514680.304964719
491611.229985693
535613.094994048
519187.034994398
507590.740039679
524862.024978228
536323.865008681
561966.125005164
487854.970003667
526809.225002391
501438.335004961
555774.370009191
534571.215012018
522854.409987995
525995.885002099
501748.005004578
513714.580010469
522074.71996154
526495.299999295
474756.569972604
575272.799992428
544248.090013268
487951.764952652
517768.64499695
495622.930006718
490491.675022783
447012.239997699
489697.539995143
513702.850000477
491028.324995875
500353.480010236
503891.009997299
501790.914986777
530448.480009355
528117.184980369
597398.039999177
503332.630007641
534455.385009286
508091.365017371
538059.899983988
493058.409991235
489011.05497414
542922.174987757
505863.050012771
485401.154993102
512386.105001985
514832.534986954
463063.325002015
516732.77500598
489897.099992323
500675.315014495
507075.855008682
458497.770038896
530928.325012276
531962.005018275
489520.210000969
522081.354986728
509051.43997352
517363.230007815
532740.409994445
548934.025015995
517912.2950011
529383.894987431
500258.954982573
540520.93004268
503826.299992046
536480.724981976
495284.734975319
469529.800010041
514992.584998752
535385.049990185
529170.920012093
554145.910010671
556361.185014966
489269.790002647
515155.600006228
528913.234984973
530727.884984877
516500.374980733
515321.840007131
500666.020003884
468337.705008379
524019.694955887
521764.064985691
497115.889977342
519428.940002932
537486.299997703
563920.595005754
481893.450008794
534149.610004193
464074.275012319
504317.805005901
519915.829979922
495747.485018066
453493.120012136
537342.055006047
461092.055021572
499126.504991348
505947.635018143
534914.590018676
518302.11000665
495153.159991428
529579.430009938
478551.054978368
486155.910000276
496432.054996713
561311.459988335
548101.775030361
517090.660026744
535285.725005159
538089.845036388
577316.090011327
470628.069999729
494251.524999408
469770.170022186
539764.069980636
568322.455012726
521212.61997303
532291.820005747
487790.945006497
531171.264987596
523214.600029554
493551.589985702
531358.900009735
547565.31002098
496275.565016315
509238.635000814
527921.839990115
479603.369983458
453988.289994427
506807.500012678
533358.1600175
530380.264995871
482829.790001976
517417.584984563
537291.54999945
456183.574990794
521987.729980943
519067.214979076
577548.224992966
537063.395041656
492306.285007881
545520.51501935
519000.059983003
532395.090005207
480285.420003263
547459.36999069
504755.120002049
495765.239963426
499841.904995674
480789.195003734
503412.024996605
481126.225011468
508465.889986361
508788.41503008
522155.11998358
466589.635003299
465208.004987106
502293.30995065
530394.214995683
463277.139970613
516824.949986509
509507.555000126
523049.305013192
477388.849990929
512891.765007618
508920.70998683
542102.495003941
488687.220007039
553763.815017614
486774.745004365
483715.159995146
477982.560018594
556230.239990472
514388.009995449
491461.884995808
537207.105020093
502970.525020917
511246.07496654
481263.665006534
505443.72499646
516311.264989999
560326.299997568
494841.304998801
480184.03500348
499082.890033365
510231.250010123
544372.954981471
541303.349978731
475552.704998331
494661.569968629
448173.905000606
476308.820012204
468134.825003702
543794.63000109
459291.130000111
521347.169999934
543767.584995921
503152.355001763
578016.429965331
534093.484981703
504685.800010401
517575.789997768
516698.465001906
497806.725012229
504238.299966811
486745.009989315
522485.785003659
491672.485021501
503667.065013572
501003.44001029
532600.599999438
570396.574995748
513498.844999106
543847.570016271
500419.780008431
532373.374989399
490457.959996832
477878.494995025
494027.864984952
472723.830018748
484852.674985776
509822.634979597
494877.425004766
546999.854976404
530473.73499251
539691.580010469
455269.710007166
473082.319979513
517848.16002172
528756.514971432
543446.304975635
559451.580009908
539838.680010384
481241.444996028
526948.969976616
549196.254998691
528187.750026109
509575.07501254
487949.659990122
534974.845012007
538481.795003922
502281.020011174
584709.42001762
552769.899987514
484327.064999428
527382.250017821
459451.664985007
468910.365032187
536424.890002997
591116.619981681
546937.020008204
510146.885014144
519014.110016775
529934.97499899
514206.444954776
511696.390019886
544267.795000704
545069.515012213
492495.124997685
486322.544998633
466512.069991755
453755.265007868
523200.679957134
530020.069986507
514392.204989961
497379.834997514
521190.274997029
511188.315001549
490936.804982869
510119.790004582
502153.220002592
495625.770003291
522933.60000082
523497.304983882
531789.529995982
550549.720005331
513184.315002999
552819.255010146
513093.705007279
479495.545023362
496637.024993916
557385.050023893
518905.79998526
507115.935009198
564587.519990278
533647.730003799
514570.825023999
583117.024992943
529050.214982816
501173.185010338
522352.59500502
542803.249997694
500192.020005133
527556.675013941
475032.794992052
519389.040023676
528877.375007031
513620.070010463
516521.219985876
517881.145015595
495282.844985829
509611.140001786
548386.370008372
475474.784987821
546950.559986284
543726.465023221
485864.850011467
518089.070012732
461217.215020493
509396.260021334
561132.639979252
511975.864979143
546035.080012957
517689.155005345
448655.930000906
495662.510022449
507467.784989214
451782.520016771
530091.625029156
508883.060017953
538371.169991909
537793.240037273
556011.765013763
540920.945011384
517567.710021607
517433.799959105
566959.080015768
507953.110026234
520019.969976077
495563.504995555
494860.020012144
500052.174988515
504062.119997721
538921.680000049
512239.890003671
553540.239967465
535038.950009624
501197.430002085
486843.170001236
507705.169990887
456466.060000744
461020.510028139
537399.264994923
515166.329983446
487209.680002654
497237.085006663
482557.515004225
504728.024994345
549683.760008917
486539.915010761
520591.674982915
619558.215016212
510066.994989389
497812.084986667
532965.304994925
528660.549992701
536342.610004913
501136.215013358
503550.779997137
483341.224995758
497456.020002024
562315.339987121
481132.709983689
538468.955005255
519272.384994912
502223.504956082
531403.235005017
512878.929995903
504160.240022242
483360.44999298
555826.214964238
525180.430004178
487516.560011703
472360.475005874
496048.955002705
516155.130009316
520757.249976998
497960.709980536
554645.250004152
516269.079979479
551009.604991562
509565.249988052
526803.234979206
482787.570012127
520006.695005266
460947.300005936
485528.104999926
488075.990015593
470451.370001253
492692.804982951
522107.540008892
545779.995035737
497103.995009965
552012.704985597
509403.369993784
472872.879978887
497645.440000537
458335.394974819
494440.90499586
518576.155018723
549274.96001575
534637.290016427
546372.089998674
589639.40999644
545746.745005558
520627.169986503
518615.12998076
512503.595032072
485666.685028089
513865.539993115
475274.999978961
551678.814990137
472466.205013328
498952.725006949
485031.16499839
521557.824996705
499110.504999107
537683.155017623
482590.320002507
546296.834977349
531777.099984165
495148.914983603
545637.020011584
462661.590029466
511626.889986484
537888.14001724
514805.265014068
504532.740003173
464043.829987976
485290.704990681
496907.440004353
491046.599973119
521258.979997564
502961.339989161
503180.135025401
478688.754977182
569895.034958008
532508.665018342
497331.224994252
542445.390000298
517589.10498902
533895.445004526
519995.93001932
500010.820012891
497491.945014481
473124.169997083
519546.194999079
497672.450002299
538565.574951955
458725.07000234
538880.724996288
471545.514994567
476673.440019849
481227.484985993
527527.6299799
499338.545020303
507348.604994795
471075.844985828
505186.164999767
551937.009989553
532266.104994155
519312.45502305
528205.46502571
505449.840010158
490439.154977625
497164.270000689
457693.29999102
497488.459983967
513295.97997632
542959.78999789
485660.849997159
502777.884995844
513173.970005661
492305.349989186
516111.029968855
513295.244998754
498431.699992356
491770.610004661
556161.884992354
508180.740011983
505435.904995688
522961.890000031
528398.265033605
515305.134970266
530614.32999878
508973.959976146
519010.740000388
480964.155029219
506096.769998003
494862.220011289
559324.054987111
525590.765002207
528150.709996171
481396.700010733
462716.835004825
501960.344984428
540192.840028138
524147.415014738
517992.934974203
540856.425003589
525518.589993147
485729.115016756
537345.889969912
550591.75999849
449965.899988872
498420.084999086
503974.935008039
551626.050004838
476853.529991103
521089.39500145
543863.690028888
517626.615002071
533322.559985148
487326.800006844
492734.524998617
523254.330020638
512948.779997742
497438.70999308
548471.054973781
465825.265009328
492731.4349921
503350.850025087
535843.159979444
513099.12499068
493578.124984531
486390.719998747
511890.959998386
494575.759993791
563567.975014016
478882.969973058
467828.725016007
462164.169989214
486736.705016795
545628.915001063
558491.660012435
473983.825007276
495509.504998412
479452.764996905
512054.960015513
532458.455006612
481559.999979749
558913.999993707
475155.054994771
481105.725017972
500426.669972018
498090.875011678
501459.139999085
500177.45999761
502865.490018025
512405.615033684
556202.054996519
503107.699999535
513782.774984608
535911.565009382
479198.084997492
506588.720000284
518981.379997449
502491.000032168
541889.314990748
492834.715018238
506409.859993336
489719.85497589
536542.735049871
525910.599999674
508516.365016643
531535.930002601
499542.495008714
455306.814969213
530155.415018641
480015.885004782
520671.755007184
492361.445012996
513219.105016242
525337.324976101
484252.970018702
551824.745002826
523452.425004499
554244.280013153
542488.580011538
460643.270013505
516404.43499968
556030.334979416
488160.24001339
507020.58000051
518080.080010224
492417.319999358
502968.674994505
514480.530024713
465635.800018767
535847.854976828
487955.95000598
572319.985027964
500456.265011317
493015.97500055
509657.490013322
494662.795004911
561744.915013086
519350.314994678
533498.010027403
528781.305006287
481969.764978279
524882.950011367
474729.634990181
554367.444987756
534327.719998632
487165.330007217
558106.135003574
531220.444971108
531519.40502417
520718.854981301
546866.959960361
483078.550001974
540241.754986745
493830.125007358
534830.584970947
463800.925004219
462516.55001196
576292.78000973
501914.960010356
560097.275011948
504038.20000706
507253.88500868
476954.555021792
566114.335010199
522366.364999402
477540.495020878
481433.749982842
526612.914997058
466183.845015467
561369.005019492
460775.759994795
504087.14000617
487176.365012042
497796.009989317
539007.694989763
466359.594994856
562395.139976304
473957.210019195
481126.264994589
513406.580028446
525696.439965708
427696.67498958
543536.239996955
449631.429990921
476547.314988997
522424.10500574
539984.4750051
521682.320012421
531012.409990296
495535.36997639
539953.865037489
503298.869943081
539865.560013311
488788.709986096
543972.295027429
453410.665008014
569710.744997018
523840.095010446
485067.834975716
512982.205024877
533551.775028208
536181.329988157
522333.279999354
480954.414990661
494906.769992878
484355.995007476
470554.424998719
483899.734996234
499359.429996887
514325.399977565
565294.684994728
569427.314989332
522087.824978212
466241.790039956
479296.124987727
435125.115022921
518811.250013844
482483.275003695
525651.805000571
507057.344972789
524903.944975663
517294.360014184
499819.050000046
509986.030025687
510592.794999314
544601.545007563
497767.404992731
487795.474980929
494413.815019091
492405.189995263
557042.764989384
515354.620004254
490682.830008529
526509.929993328
525522.200009553
519692.774982888
486141.190008
481523.160006518
524394.600004474
538892.065008454
515801.445005588
489902.82499543
430787.519968466
497513.875014754
470522.880005731
450247.049986417
536631.585024186
566709.350021653
501947.084997938
499595.744992143
532677.159974528
514732.699964006
517336.090000096
525327.864999465
540476.19501048
549885.254998961
504059.829997901
498650.869993795
555607.859989611
514267.309996357
530638.029991047
488105.514993913
537884.459985731
508895.005018669
465909.220016807
476021.125015937
576649.09000824
494221.054995786
598719.260001159
504456.490004671
513023.969993433
477597.959996347
505169.150013649
478257.255007033
513959.350014384
521071.024983265
516238.305002384
510362.160018938
468096.534978021
558286.209981209
502475.905002986
536721.070026126
562517.934997169
531559.155006523
488720.940006895
479408.645018628
502019.699996434
488289.404998042
512983.600009372
527906.184990447
535179.149993003
547231.480001571
516551.474996989
481854.604998007
519224.209999916
524182.729983925
482433.415003493
545232.009993417
476527.435012302
517342.960020278
518035.070001584
545651.999996166
554772.940009603
495328.300005745
482015.939982124
529236.979995147
468136.214971718
561380.655007413
540086.255008022
451082.735002265
489646.750009642
473547.515015376
516002.934994985
516203.899989762
456308.550003878
529562.055003139
484349.705009714
539168.049995303
496048.904990915
539624.839983843
436718.050000662
495088.494999113
460153.544985152
491702.910028453
527549.565014926
499868.394985811
526110.224967986
478123.88998786
534709.105009741
507099.100013034
471398.090017779
457593.320011168
525352.279974398
494129.650004735
468873.619993762
492417.0649907
547812.104989236
531914.179993474
519840.87999771
517251.049999468
497379.344989547
545284.220022014
468371.554985189
501059.78500597
477829.905020853
539283.01499443
485387.664999963
577427.635017559
515418.235041121
520661.410030328
513781.714984007
502695.520017385
524440.244987533
563230.909972418
487021.580001223
501387.049952765
546900.560013241
469766.974985252
484341.889993452
513065.315042267
504398.410002716
536621.389986425
557960.554985808
496130.289984603
477662.175004203
512467.665008624
494222.419987074
552477.574992768
552146.089996045
503903.549999433
554387.809993643
517634.914992462
521933.614980875
506795.084997694
506355.204995732
464484.450012644
517577.725028519
525497.254990052
519560.514991841
497709.779986626
530798.435027212
469748.310017286
496749.130012712
499055.449980601
485741.330004354
511257.685018853
554250.035020859
542149.839978633
518430.249999791
482648.955004814
541626.575011847
514659.705011522
556146.444991224
520062.274989182
511021.765016327
495705.705004948
415117.984997196
484390.035001116
543543.015022446
525765.824991329
518643.235015826
504336.789983252
528986.44498949
521888.105005415
523624.535008781
505460.779979818
464550.290006039
497037.284993413
530427.42499685
531696.729983087
537323.215022423
520262.754988152
490335.474993984
501930.604988351
449713.719995549
476800.64498107
527603.059994418
475614.744987949
489757.180018597
508706.580003244
548200.205015599
524008.950031235
525445.51998859
533577.084980711
513503.560008933
487323.499990321
494648.55998923
542956.90999581
528977.80001531
512198.394989326
543925.179990107
487495.579983652
521301.835003168
502824.485013764
535808.1050123
498649.989994804
511008.220006057
477572.445010434
507235.055004017
507317.119994461
472579.904967065
506839.71003255
513726.004994025
521281.734980724
523540.230004777
487254.899987317
467182.460004706
505832.209983889
463418.130018049
502949.024953775
545340.280021331
523242.965007089
478619.725015259
508946.995006665
469607.47500616
544053.355005406
515168.129976927
497388.209993833
462367.060018016
502560.745001918
481833.625003838
528529.684995643
536935.560033065
486774.57997977
487376.460001827
472474.269986678
560567.28999387
517753.344997874
505300.315016658
538713.339981248
527541.809967961
513210.509987307
491635.810012895
548973.80499881
507485.830028087
520495.02001632
542827.315025097
519950.964980369
540034.585012564
487169.885000058
520091.924997998
526104.284998821
553814.250003369
539721.815003203
516710.565003909
507110.249973618
516446.294998739
482191.929974912
514409.659975891
479296.674981448
437389.694992677
510546.350000914
451547.499999644
539595.819998213
518592.289982318
502532.539993675
534932.345006495
553379.744985388
559197.235017826
501017.340030316
493332.189983631
555256.260023768
491999.200014127
495470.51998271
484586.714990525
520416.370009625
487664.600003556
513123.875001323
548854.364975634
514964.059986664
563356.790016243
515453.52001419
490854.025027621
519838.190015377
478752.339976984
476472.659995425
557590.955000535
492128.469970971
498003.119987462
507785.959984677
502176.470009124
497940.019997348
519502.859988194
500505.63999788
530371.795008845
530575.88501732
546721.735002713
506980.530005772
533532.489995692
463460.299989388
502463.870014098
558801.55001107
533456.159989294
522907.629978044
516008.879981817
518086.425017754
502761.580010443
503414.005010674
445666.274967571
549184.68501108
557900.100005914
465989.37000471
494349.12002306
514363.78501369
510079.155014067
512250.025019921
479553.994997159
534902.790009624
481390.719990625
535714.980011346
513009.504994283
466361.680015022
504835.200007184
486449.845003756
550362.734984953
499851.139982429
563512.759979712
516542.89497931
503809.655003446
469156.319975223
516463.555008044
490611.739975756
490847.694990227
544326.969997051
475774.91498051
549530.939992016
585442.464998173
515085.585007438
570913.124994551
544399.160004834
497266.340021031
511464.020013014
470685.759998489
531482.790019629
562645.695001229
556728.684991666
464068.565017138
545309.954974658
507357.274997787
502495.860007414
530854.809988399
517966.900018461
526405.610010611
505550.04498174
502141.724996798
471789.375021273
501318.015002065
539228.085002849
486828.894980179
518024.66001051
551060.644997658
505665.924973358
496726.879991023
509495.064994556
495966.480010744
510711.320046745
545361.555011948
525655.399966162
457795.614980228
480034.74998686
520828.774993923
487192.474991314
520531.935013317
506993.569998251
488852.544982237
546088.430023765
528954.610011186
536129.100001074
550105.62998498
550709.225008979
498057.19001099
490525.38999975
571694.849999065
482514.849998398
526382.560013177
528545.589970119
582297.524991928
555913.049992608
531198.360003351
475486.560032114
535350.410015827
505187.234984508
504855.415020911
484741.354981499
516484.134985859
490312.355019388
542594.22498792
516273.520007048
528978.394987196
521727.469993615
512374.139996146
482298.755018348
474490.379980677
578699.934989882
509097.305003934
536037.410012851
570449.444995253
481822.389990694
525289.004995456
478768.605008852
505004.059981938
520564.13999286
503935.440007296
489757.845000315
528580.260010869
534732.939987488
475003.41999177
511315.689998539
514762.090019173
496340.964989407
486894.744997415
478314.99500205
473260.694986633
545771.465007309
531007.839995219
526661.519999431
554819.719984415
539843.419983036
499087.289982484
487603.804983416
497373.189975914
502757.715010928
546286.174977001
491201.349982096
553455.409999485
523707.215019896
531829.029993701
483571.799963081
537659.814995398
494516.385004214
476033.539977397
514018.064987706
569329.110013278
499908.050014229
501519.73500216
482420.819997138
487018.004974726
508995.91998684
556231.385026725
508828.459983249
517291.85002453
530119.514993626
556167.494990045
501430.305000193
512153.170007352
561042.124987416
483880.28000962
537740.255016206
525972.449975027
459894.675014085
549501.975005179
540440.964977449
503670.940013498
475359.124985473
511092.605015418
509155.16501807
505736.859983011
508005.304989853
487099.955002293
551395.365001383
509981.93001574
518538.689986325
544927.215014944
535187.605009565
534145.860002907
568792.335005481
519372.495009512
517687.124998506
539801.249993055
527619.089977838
484082.254984495
543484.070001962
487850.085003414
484038.925001758
484409.475021482
541782.879977398
445810.104987303
512934.920025696
506954.625014468
567833.775003957
482787.994997446
520725.144992402
482237.645010124
471284.385012249
485101.150027775
433244.045003729
593487.775003825
531609.399986619
489391.145000972
487777.579986528
501710.135001473
497574.089988794
510584.940003946
605630.86999359
579097.079986765
517892.829993821
502291.2350103
529353.805009709
484157.094973346
509442.180002576
457987.864977022
508030.380035269
491810.645007904
502943.494978735
442976.959995553
499705.770000605
544789.980023857
505503.519985223
509119.865007674
481829.774969103
506329.379999832
504261.779981855
534255.819971909
485973.004989299
553056.590000356
497362.669989968
481409.345049723
508460.300008526
580185.330008696
510814.459994513
525319.735007101
530379.605030783
499198.264996974
498430.83997371
493920.07001975
527873.40501204
540208.459982732
497959.750004026
539287.060001041
532619.355009934
504876.384970719
480098.78497452
513569.375011541
510633.219964868
486171.459984737
552002.509990814
551879.370008896
490638.929982306
574325.409991463
541876.300023108
470131.700022928
497775.954987612
549139.855025757
482230.464987188
521944.090003815
533490.970015534
479877.730040647
545715.705023422
503278.565001332
501795.63001062
563831.38999463
513423.874987136
462514.754988542
534143.06500802
560039.454996649
547597.459993962
478296.100011862
547867.774984847
532953.52503016
519088.139980155
541299.230010371
560351.845028691
521282.245015629
527157.959994499
531634.689996373
518091.569984773
482890.439993785
505366.430020328
489989.170007909
488319.610001092
507886.555018369
488359.144998486
526798.775011306
514907.080009026
502354.040005564
495552.28001175
502320.010022164
481083.920005382
524565.485025245
531826.320016074
484126.630011459
487331.275001406
558758.400026393
503202.084998294
485809.365014045
527831.820029557
517005.129972154
491767.62000455
478519.244988559
525061.455010839
483413.190030992
542139.489987531
458856.115031792
497300.785004537
497699.599999163
445772.394975628
462289.78497893
445317.91002184
544052.38498527
546447.784981298
486180.08000423
520597.090007328
560779.169972494
528088.55499512
524256.029961616
508881.979990792
526639.124979228
476893.824969842
497914.75500818
529653.254978537
497780.765005684
481327.385013038
534797.785034262
490066.674997795
519059.790009759
466722.090004807
485158.279998305
484879.554976448
528253.304983487
561816.700014514
492419.979999461
503788.895022439
488977.7149765
494490.780016875
521936.86502214
510518.640043843
488731.669985988
540071.19502035
461414.790016082
476121.49501361
528262.735008137
549453.760009894
511956.569993617
489750.309998296
510454.960003458
520731.769994634
531082.629980345
513488.95000496
551478.809996865
493213.069964425
534180.339996887
532276.610012391
431942.749998759
513859.76499058
516521.275020139
552570.534989181
518024.085003003
521060.439998017
492948.344997676
506537.844997358
509806.805015193
503405.265002849
502761.145006423
514586.400005009
538012.040005297
467169.680006416
526492.150029912
522442.000012334
485479.545003132
563636.849978272
531311.424996243
486899.049989451
449149.170005916
517092.360006663
495175.760016111
473224.440016591
495420.780010634
480841.035017826
508174.145014513
579011.095001914
532581.669989221
492262.045002516
486013.779988373
491190.814995563
513036.509987379
518103.244983699
483200.895033243
503785.670035458
545923.269976839
546502.404996125
501296.215004895
553964.749989974
477558.394997317
494032.854991012
478729.064996177
484557.280021443
558194.795012552
488549.274970449
522358.745012444
462896.755006274
570048.609989886
494275.62500012
582675.040025228
574977.130016845
484805.784981509
540829.609998348
519636.165013091
490354.229998783
525000.26000914
495594.719997071
521412.040034572
540648.51497995
532052.619983768
498411.184982046
475018.049984346
508272.440029769
532650.574986113
527051.360021275
472653.205013491
564266.024988976
505814.589975938
507171.064990875
576667.490007203
510031.539996937
498315.119998514
566478.405027839
500084.459998818
528305.695011646
513142.255015117
590469.649958581
535329.149959858
560056.140008172
504103.390013197
551143.864975976
535963.80998989
527769.250022113
464687.984979017
536653.909995338
583265.110023941
503048.650004637
475407.885009146
528867.889994551
532528.115005972
543400.364985211
499319.780022833
471412.810013334
524069.645019396
496660.895004069
507094.129996507
450438.999994343
507095.310004513
514762.075020435
504279.504993919
558763.130020531
507482.505015885
510587.409983313
548904.405006117
504255.034992762
514915.945009442
498225.335019291
523233.645008316
491411.77499404
488041.395017383
544218.325012777
544391.055007651
495942.290001842
531152.475018486
499694.195032438
514274.419982903
475325.965004832
535330.3750028
463154.205011176
534495.360008756
542633.495031982
510248.059998998
516231.699999533
550875.474977458
504206.39498932
493202.669969546
478701.815007373
564167.274971917
500854.569988573
493594.860006238
541604.729964299
532318.830022604
505797.594994332
600705.099992565
562202.809991945
497762.164978139
485750.694989982
538707.500019273
518255.925003326
518736.035015973
540092.604984336
493792.784979861
511353.614997138
550316.499989642
552248.524977647
500880.534981038
515236.449987556
571146.174997587
456755.645012456
511514.784973527
508042.514989888
529148.525030325
506855.865004621
500586.130008604
553350.720009893
480332.764994449
513243.140004429
503737.624992897
494883.550016484
489203.964983012
509482.845029532
535234.499991535
488450.825020438
501542.409998619
476036.470043418
547902.984993866
499163.555011447
537281.020013785
515030.454994792
559846.910008698
539006.200019707
515381.430008446
515231.799987743
531229.965013121
523176.450018668
506246.504981492
504226.705012339
472876.254995959
499787.829997329
493958.065034799
517902.615001656
490613.760008856
551402.555017242
519725.13998993
500606.769972493
538927.150039293
539503.435000606
521624.435021884
487820.184986117
552531.404985393
544944.615002658
508549.409970755
586061.479987788
507119.765011835
517386.539958934
531322.445002332
509780.854971615
511476.364990886
533990.525008486
560921.335026529
504072.000012564
485156.480024829
524876.479982171
521951.130013008
518413.329993599
542410.710018415
522621.985030799
544234.204976591
497744.100008927
542847.729997873
490174.544984384
511832.920003709
484410.799986777
510684.119968128
570201.605002466
525974.319981027
554576.745040626
518987.714975292
519288.240027227
504294.810004809
528918.8049994
483112.310011615
485733.484991783
550338.209972006
545624.100044402
506300.710005586
474583.320020633
514496.025001078
513859.064996284
489828.685001202
493093.229992986
517666.324972969
485218.274977778
505666.075010082
511386.445014605
428607.554997359
506447.844986622
534693.165000268
542719.780007844
520045.289999677
494167.750005551
480097.304998544
471340.474975578
483888.569984037
463037.450019309
488991.450012448
453128.990008121
497801.420009777
497493.119989174
553352.149996468
539404.855026052
521120.379985848
531205.880005844
515776.365006307
471822.979989897
541488.815024881
510042.840010723
443263.410011516
521045.389961381
498904.454981996
489478.234990016
527264.645013567
498610.004979089
531099.655022911
517149.12002234
521758.680001381
485752.54999224
531691.970004071
506578.594954849
508505.075001931
517656.040028622
515156.640014932
503049.135023995
562769.615016076
501146.765001498
491247.650006407
567999.830001789
504242.430016411
526459.525037517
523176.370012773
517674.73999092
556053.569989799
496058.64000602
495578.064983574
488413.065017224
522204.594999855
506863.060009487
500181.919991542
490575.270003039
473474.500000417
567825.745011563
501200.570010818
529529.220009426
449628.214984862
513522.185005754
500915.31499198
491533.839998161
529099.354997183
467247.075009621
504989.225003534
546742.48001761
575214.775027188
526499.93000493
536046.860003573
486547.034956915
568722.740003466
529667.540004172
546699.905018726
547268.054999711
491048.545008482
523458.960013509
476638.56499364
559281.40001203
469325.170021692
525456.394981565
539301.940004384
518791.5050078
515726.719981891
475581.134990538
476554.284995667
504523.174949655
505588.775012178
538885.180008874
469901.57000092
499273.474972256
502563.419984585
523657.584999272
543523.765006847
520602.535002836
534999.354980605
495178.044987243
523999.785002578
475011.490006245
488827.264993282
501902.215018519
493288.24501637
527484.300018761
502093.004992223
499985.92500869
528378.955008805
563488.244996223
492243.149994987
494804.010002058
542510.93502197
503722.78001694
543965.939999315
513794.63999433
545871.244987282
482603.859966788
514272.770018839
566130.855021588
552324.019998821
511498.819971091
520461.110019252
553408.654997489
558611.809991888
533070.950018083
512452.264949096
578067.769982971
519987.420027866
533768.64000583
421008.645001286
516023.9100021
539211.86500259
496119.374990008
471182.650013524
515862.640012062
523782.440014274
522375.070011962
544260.184993308
530116.449973492
486626.319995673
555560.020019572
492884.474975746
521733.320017889
495072.374998948
504455.324988117
539936.175012339
515372.929987388
525062.800004473
563292.704991423
496863.619996109
519945.6150177
533652.050008075
488221.805005011
540937.150010821
533076.329997349
512975.429994468
508891.379980958
483310.334987769
524873.775018482
506183.250023335
481001.065006529
526569.624995069
487715.429992702
545621.815013909
538041.800005365
522034.039985136
455941.410005138
507844.864997965
527809.355011738
555243.510000991
505788.025006348
535018.684998185
529384.585016848
504945.724992282
499938.400002716
524386.354989176
510482.444999511
510032.595021871
533365.694967849
478731.594994622
469327.500009943
544346.784989967
548460.935011379
497764.660005319
516184.840000125
502583.105015633
495187.194970961
476505.234993081
548759.094998802
479377.974995403
531430.584984574
470839.390028897
523285.564971891
528299.269993134
506630.239993235
526799.674992338
544988.230029624
505571.745014247
489285.36502003
541557.825009265
547770.050004216
508053.009993146
500157.874993467
516896.184978035
506795.939993321
531778.66000414
491999.915001534
495159.204974232
494450.620008005
524717.020018271
521996.179996592
497029.740011802
504191.994998522
437083.885015084
526370.155022056
527238.059977197
479294.509985031
522151.369987832
509283.730010178
524084.185023239
523744.630029315
585945.68503218
481942.669999413
489355.589991958
507372.090017088
538733.16498675
501010.909976867
528668.660030074
523336.174986497
526085.435026911
501657.894984158
526026.165032953
506787.894984463
503052.150012633
518174.035001384
499631.230026419
494256.169993587
442892.140021257
489127.269997418
522762.269997449
522369.419999774
514734.459996232
472949.054982044
545588.265025803
509776.759981362
520416.944983118
516125.08501382
445242.130011937
493804.804982778
499229.719989401
571492.385002867
527382.694989049
519448.274988032
484420.725032976
509862.109999441
569534.690032612
476521.695004667
515266.685021165
492698.18499644
530955.954999494
520048.464987389
516680.959992981
472328.454985397
494539.73998209
490360.099994254
506605.209993237
488657.030027661
562135.060023392
455469.809991991
483799.844979179
496167.920002203
534576.239999982
573083.994996322
503103.825030346
503792.245026644
544616.919990631
542517.699998799
533417.674990089
554081.085015173
518714.024976455
456657.414977461
529819.595012039
526997.285020121
479566.580007516
504946.304994591
495053.135017589
485623.564997244
539470.160011261
507212.04997305
494617.495019147
540429.079979163
493423.204996416
528207.395014089
537915.180001644
495607.545014465
526505.679990652
512577.240003283
503640.195002108
532257.180010379
560797.674980279
506324.450008566
531570.639988918
564843.219990234
494772.800009467
517186.164977434
512742.10500745
474273.745006984
550560.855019054
534234.324975209
511622.70501887
497281.994999502
478310.464981986
502747.919981364
512935.425006419
540111.234999616
521293.545003885
581182.209991242
499501.269981981
522043.279987384
522841.430003556
523547.084996496
522017.014998251
557620.489955893
508454.365008362
519770.670012478
527606.945008346
483399.594986084
538118.820016662
470625.920021243
481909.349990309
535480.424979361
510176.989998803
562175.654982329
531612.045006985
491663.49997332
462947.190010025
529861.415013535
525510.239996755
534990.400003172
510510.1850139
509121.355002051
548758.145013432
493196.569999377
471015.290028858
516271.63999843
523210.819979262
488180.104998825
500700.634994528
490193.050004924
504590.034996925
494637.534971179
548610.859988186
479756.794978341
560512.05999666
527683.534986949
531661.780000446
579776.165011333
546760.020027002
517085.965014419
517278.414985527
481846.95998988
512934.899999385
517953.995037007
511458.160000265
550991.854992632
559283.599976565
507706.449992018
575143.430020495
494355.009986856
484035.850023239
540038.835015886
496699.880013413
569386.150017817
541522.77500132
493518.03500012
519036.445047563
538138.12999528
532616.124994473
524240.130016164
483113.759996161
488941.250003271
563746.190028701
528315.434992052
501627.365022478
490377.4799913
477510.675005237
512700.170006342
545168.504960804
548457.635001294
496093.860007222
508145.174985404
499240.590019249
509430.229994933
504292.314984297
555353.449999597
521825.929979115
543634.669965675
557355.994991705
532080.144992292
545423.665009884
570636.640026956
463019.854990325
479414.170001178
567184.85502773
494300.864992403
500058.035016776
485889.209993219
486530.580018769
503443.46999253
493585.560008399
529303.810015716
514945.220038548
502736.975023075
517792.080003239
517119.660000819
486004.82998356
518971.924995743
480020.700007952
525356.179986403
506341.5150107
501536.025002245
499384.205019867
515699.040026733
521280.150006553
557436.510011017
577551.434971698
517702.840030526
535328.44998222
466096.909985035
506029.2450066
498379.815006332
488367.05002854
511427.200018864
462725.830034401
495412.270019825
483791.250012225
534347.754981608
422380.120006565
502193.254991667
529424.12499276
509395.52499274
543029.119991593
526278.090010904
557923.860003739
497294.819992723
500278.21501921
494562.565004725
499880.510008558
538323.899990847
518896.214994316
501569.144967902
500182.144990789
521285.584998383
524406.684997888
546167.625003543
534720.869995949
513597.780000968
519713.064987899
485902.23000868
506633.739995174
547894.534996587
520521.519980621
453946.66498335
565095.179989285
523442.745016643
506034.024990573
475950.044992417
504196.840005161
549882.090006819
482870.704994061
517027.094996903
559208.004982561
518765.659994726
561639.00000047
483177.894999646
532540.929971632
480820.425017902
521093.209998351
490531.545000356
496318.204994847
529590.094992846
512659.245038479
537323.629998678
537104.944984144
480744.354997577
501324.580020195
527085.044992041
509670.904990186
537131.044993785
546094.215017943
491813.725023197
547335.605010082
537799.16498655
497945.680003536
488469.154984022
513616.939993486
553779.884970736
505232.689982931
480504.724989337
454479.209993739
568247.934986823
488051.255001124
538788.819959678
515033.944964146
531296.555007791
493935.53001476
523859.24001889
552135.515019011
505099.954978
508808.634994351
520035.589988529
518263.43497108
511933.489991912
522416.379992024
481554.195003664
562484.105002518
511020.08500001
479240.92499338
533135.319999572
501442.724973297
511894.25499638
527370.565021487
520111.789986268
523490.409997815
505905.510002935
528093.210027816
543152.21499902
498513.554987074
523554.995009509
519286.360005398
534407.570008437
503906.390011319
543777.735011448
528262.500011482
491075.95499094
538026.645024228
478320.115008413
485074.484992585
487110.924993292
498473.65497757
534518.394980816
572409.480006312
547290.35499037
552243.635008236
468353.81501654
530879.210008579
502109.484989796
503197.91000118
557962.720008494
504157.240020087
463679.140006025
492577.99997095
500035.369991019
503563.25499287
495076.719980291
466190.504996827
439990.599986419
531336.690000416
530518.599975164
535896.50499823
503886.535019211
579790.61500231
551376.739983174
545916.740029996
540846.115029344
505088.509975545
490029.42498019
570665.414988023
462798.800017664
505001.234997324
544401.08498623
525897.46501156
503110.590008669
509707.425011464
560473.929998056
536255.575000763
459395.89999985
508835.855027418
477546.080032415
542814.855006225
498975.314997962
505603.985015797
444552.525002797
446319.210000969
526236.019996203
533561.185005017
453641.629986503
489565.115018802
521980.48998012
500452.150002901
478869.619991239
539947.364983845
550055.234983919
502964.519993659
466046.045016842
497976.729991862
505538.670025098
545607.974999039
517420.310017606
513631.009991868
512554.204959301
533471.069996179
540377.935018771
525033.275005157
530405.604976124
444561.850010759
549557.370004864
520982.500015439
516412.494983406
565610.419991907
507614.004992318
519826.829997287
460338.565028016
537491.420001341
501064.769983044
542427.150008406
551531.964996513
463067.454982255
515066.965012057
518799.62000034
511747.259999979
508468.024999473
548470.760010508
529401.355012619
503234.405020845
522913.625019906
459222.529995562
514234.265011377
529311.294985088
507486.00996817
527403.214988681
530340.745007278
489820.409995203
484644.31997477
543809.934985683
549312.789978084
502483.139976149
541413.415001513
512860.039989686
509251.770014224
497018.809975936
531236.830005636
518605.945001154
501558.534977221
517787.020004644
532330.469997257
494750.199994422
527737.065011267
510317.210026331
456500.634987609
492593.28999644
491116.100011772
507652.464999977
508667.895007824
478288.735023003
484622.580027394
476168.509996373
505040.754998821
479753.25997707
573701.525002072
529424.08001212
516424.410002514
551059.955020952
524414.214986888
521709.930014371
519946.934994857
520041.205020701
502244.504999954
548119.610014354
489906.850003776
577638.874981514
476166.615001733
474790.095015529
493081.564999283
491845.749972007
516987.974996924
498263.234994257
513538.630020794
467145.525010686
488224.569980343
482581.915004202
489878.549996677
494703.125017861
530538.119997995
527581.250011795
451173.864980466
452578.975003857
456718.05001064
503752.815007312
547323.939987455
523501.815005266
497473.554999134
479632.345001677
522961.219991734
537521.195032027
552233.204982418
520930.760006391
485979.175005865
510263.005008081
520320.330013689
548500.125009327
506694.544984323
514763.699990232
482674.604984208
497269.729998674
482715.825003729
478343.820010284
556814.620010674
494117.050002828
571533.815013531
479095.005017705
446659.060007197
541823.315009537
499912.079971091
535835.440007201
507873.765004863
516005.739987577
547079.779979683
527999.29499607
441641.625010614
518198.129969745
533531.519999499
493382.820023548
520473.214992561
499448.774962351
527086.114992079
509133.5950041
509930.135008802
509131.184995525
509244.639994086
491766.960007083
520195.245001365
538710.2549883
537982.444988706
536621.894978891
514406.245018274
531250.055002252
515606.775003776
495364.67999466
521903.364995918
553994.54500766
560361.025016272
448214.599983607
552393.32998172
514465.519981975
490763.380005697
536280.569998611
451799.730019746
511368.695016442
499127.429981773
549755.559986724
500202.035012151
518753.324978154
462433.409983477
462858.750003295
522987.840021233
486677.114992939
525422.88500752
541667.870007923
547224.135021658
478374.499997432
518279.72499649
541011.740029432
532002.234980139
471965.455019773
540714.425007566
542251.989983341
505689.250014494
502632.180010042
495916.430013149
515306.380007569
593489.084986459
554141.295011329
517152.405009244
508212.094992245
471422.484986491
550936.909990673
500309.574983257
491349.924993096
553697.555024608
543552.054992597
520568.254996745
494348.155008454
517321.274998509
532869.479988433
507787.100003157
588198.250016025
506511.320032452
479677.520019965
499919.005011189
500742.650009628
512002.435013448
560340.869983471
494163.459999958
516853.505005423
513052.534993335
466217.735025231
459023.015005393
539476.095009117
502354.504995481
519403.749990325
504240.734999663
540514.510004185
495507.22998821
518221.504989767
537792.064994462
537474.424998018
503844.48000711
493297.634993187
507710.175011255
478266.990000755
509734.440008569
502289.385010828
536029.160011528
505100.91999134
501005.585018448
507011.775011908
563641.549997259
513081.659978461
530614.454987168
497605.174982473
469429.240010484
515832.90498886
455080.964984696
552582.894972477
544174.860008944
559990.49499354
518199.179985892
511930.089953677
456544.959997054
541778.284988152
467886.045021151
556357.375004832
498441.705016834
527300.864999756
497790.490003884
522620.950013406
488474.300003908
503444.850019421
491223.57998137
517157.865001023
498133.824998281
474170.06500889
547779.005010619
529831.004995319
510906.25001221
490403.574981961
493420.134972335
523477.639985662
503767.035016317
488434.374986001
523196.990022322
503319.470012708
494245.729996377
473377.095019105
505355.435001401
501855.424996171
538926.289975105
527883.049993965
490362.394984995
524256.340021965
556592.12000733
551443.325009188
493138.709980683
491861.060000839
514406.875011297
498315.314998092
494478.774988497
512940.090007813
546509.174998072
545833.469973847
489399.000041009
523213.109993166
490440.885009965
516534.324995687
529901.284987535
570199.784993011
465417.155011315
501052.279991778
525252.359991138
475524.250020643
509266.125005731
457205.304997247
506484.189993885
570389.380006034
468683.320010357
433839.399995545
534085.835001722
558231.994999682
466673.035004265
575930.705005128
516892.58999823
531488.934996412
516013.779998386
526731.450010842
533685.029987354
494358.495025957
494012.435002847
541086.37498919
482898.014983758
488381.975022679
498744.719990136
537196.585014356
525050.584997629
475086.874971298
516002.389990491
553620.244989094
528637.080018729
488925.54497861
534191.075014185
489183.61002727
527615.239988007
528576.725012804
558250.834986289
476931.019997969
508683.209985322
501309.665004243
517205.919972592
496256.529987721
512459.505019437
519062.489980163
586878.335009998
506891.509991388
527407.619994358
515157.779974817
519567.889987463
555491.789975956
531990.809992776
491127.024980832
506698.544998761
489764.235023727
509453.780026105
496472.065000652
546597.655031818
509183.904954391
521453.039976272
504997.659992141
453964.145001752
451955.505007834
524176.095014186
506759.8600028
486150.735005412
532862.324979608
520730.324993656
569425.420002089
575805.814990669
473543.429995998
469176.765046933
509331.165005595
535920.434955703
497935.885008236
517020.254993295
510683.835026307
474366.455010114
545091.554996898
512986.589988041
467790.609977474
514340.475019419
522232.89500023
474496.159990849
487264.104992031
519480.210007253
545437.280031475
521894.679961184
534537.620018535
500851.01999919
536250.960004642
542241.54502297
523687.214987149
506327.065020861
524069.895009243
521981.770012336
502169.715009627
484523.745016192
529909.304992467
517085.654996572
507424.35498391
477437.065002386
575699.909987306
518116.394984014
482048.774991343
509527.404966289
506627.46497656
565579.619999624
475662.359989966
497995.295015337
513931.999974936
476064.720008636
551952.025011096
485817.464994464
452572.045006464
538461.844994357
465424.084986618
514717.334956233
491157.739998054
527469.700003412
475115.835001996
521292.560008487
538085.099998568
493884.135010571
511387.585004818
498297.805005005
484514.224999993
500915.8249873
563315.214998761
554614.665027789
459587.490018094
524209.099971351
576570.769989726
469480.310010231
524839.429979504
550592.584996956
480709.859982747
557088.950003666
468593.55500959
541201.899997711
513577.980013139
522446.575021135
511951.109995369
461178.245022992
531956.544986098
508546.23500103
507596.34998714
528997.664999184
482055.299995773
506579.615005046
549586.009987392
558370.875021997
538896.30501335
511195.975010749
502368.409979017
457207.19495354
480850.265003447
525249.925005175
508508.104997597
497552.799995919
504708.519990192
532445.390005723
479302.394991982
491449.590020966
511744.319993088
512134.59000303
541995.189979064
520923.619990643
472136.08998391
555919.039990064
531837.710027047
518449.510035517
477957.500010986
536762.84499023
546391.234982108
504391.025013531
544334.339984664
509944.274994036
509895.724997338
513231.899986939
520761.019979141
510348.240011682
497042.359984092
592574.614998694
496313.624996703
562570.93000359
460204.280007044
523046.37499431
475723.745010768
477673.919965647
541058.59999256
485311.325000587
554340.374986433
512767.770010486
602004.685012914
508179.205011287
465648.085016421
511681.849974718
527586.989982147
509318.314981481
546715.834987882
521075.114993622
521474.629996436
502386.939992915
540248.174961595
513745.104975774
535398.484988205
449344.759988902
553860.04004219
467726.565002678
474365.660002107
510840.554995099
515763.634989461
505059.720008588
477262.170015246
487062.190034193
490054.530007804
551926.489982757
497042.365011405
506979.569974723
494254.685020658
481878.734989155
555609.515001505
503805.310007697
610724.155027557
494961.78999335
492546.629991236
490611.805014009
509740.80499662
503236.664977078
485402.664993086
544416.450004511
560619.309998896
543932.930025389
578255.999987986
536325.439998534
487012.119988669
523560.554980479
523286.020019165
504701.400031716
466838.844989948
482713.454971401
546811.365028936
600942.839980635
554526.509995401
494388.185013096
459929.590012146
510927.920000716
472481.749995689
512398.620026856
512398.070018209
515482.705009926
549549.255010537
530907.199988931
493055.994993384
482407.485007384
520216.929997883
502702.550007485
518176.260014924
562455.510003432
545929.964989272
542984.784996366
508619.965001275
488640.755001381
487534.824989533
466245.844999029
489309.15499053
529573.105017528
457062.365003832
535694.719997294
499090.205000485
522744.764974007
502664.985015013
514320.025007298
523138.659996473
538803.540012199
483357.600059742
480542.155016356
539794.709987506
548592.689991037
511801.084986879
560185.374990824
536781.879977469
558965.42498481
522338.994972939
525761.910037272
560315.280003836
479118.094961587
518088.039981253
559132.469995432
464795.730023296
541066.704981757
529227.424990386
473082.03000313
542922.920023722
534067.029979985
485095.749996986
505247.460006026
509357.244993264
503603.544982839
502095.280016785
535516.260006554
492438.160006895
489538.964994542
500007.430020494
489323.264980749
459795.065019047
506766.100012695
540393.505013977
557687.075012529
487658.3350018
572359.340018856
540441.195013714
565140.359981422
517621.050003256
476502.794993527
510095.055002547
543040.714993078
514928.504985343
502264.395023588
531160.125007021
542087.76500963
496808.445006202
520390.925003919
511306.880033902
513289.129998487
525296.685000346
465121.460024785
549342.534981871
489497.805004858
567142.754959244
498420.885001286
486465.41498035
565723.84499679
519967.975014434
470495.264997503
508896.130005588
481258.355007498
533395.870001157
538368.009999518
496085.559984013
505215.654991473
501230.420032689
498587.659997515
503986.679994292
512581.869994188
491719.114965758
524549.8250021
518964.285014368
519705.67500797
511634.01501611
541150.664986231
529739.179981492
497887.64500131
525705.979974613
495133.090006895
499324.169983422
504139.669991534
550608.774979409
539058.015024758
530130.414991454
497947.264999862
542648.960006233
508600.8299794
507236.645026345
484498.705004852
504061.29999487
533855.520009947
508657.914984792
500414.989985598
497062.405008302
496132.054992184
505938.170020717
553338.72999735
559500.915005906
534578.494992188
548170.860027286
553009.880022197
565404.114987719
515686.745000042
469781.079983504
523227.464998154
478656.700004614
500685.66000761
547315.270002335
527646.004993619
512321.940001838
502687.275015684
523974.604994725
486634.874988968
468878.090020857
493725.80500911
524828.899999181
500238.974995749
509603.5550167
514006.360016632
518312.904977277
540193.504979944
509216.81498689
502221.085014337
516554.790011824
503486.459992459
561433.39997759
539898.20499218
525685.434984473
504316.879993598
464983.015012514
553652.144998366
513858.455019334
535032.725004441
506036.650010075
525255.029996608
507162.715013952
535262.310012083
515892.920013324
471269.20500078
558836.099997471
526273.035014066
503076.05997378
492836.000027997
530043.350006407
513998.665022323
477334.814994332
470686.3699869
498624.800005288
499864.600009729
515745.680034363
557899.775007328
512244.92002032
516646.404997371
578345.47497202
519913.254979288
492743.749962811
494569.414997034
461794.350017119
508262.98997649
531888.880001222
512809.290003678
484782.169997759
503924.904990805
501639.704971631
554016.350013922
509071.139994314
540423.770016334
532824.134989806
486401.08499699
482176.209969556
496033.870034704
554294.399985934
532931.539987424
505996.464986724
548974.699974011
533903.415016192
565120.439986892
509647.265011391
529659.61001174
493146.375027164
524134.635028484
520380.785004709
485642.635013124
502624.099962729
475639.510022279
505505.61500505
498508.364992326
521164.775015158
510743.040003717
529011.080009182
541689.629988765
502451.6099945
552843.909971679
551011.16497841
543256.500007634
523712.700015477
506215.664986217
507191.149998288
504338.165009275
485554.1600069
478519.605036032
513249.134978064
519902.140016854
498154.44001081
459445.629980963
534416.92500739
547946.239984132
510570.935022583
502902.474977961
531664.179990629
586269.235006717
543974.604972748
507539.719987473
546192.77498646
519356.810018526
499715.749997825
544383.784990949
488846.945004798
496289.905019408
542995.429996798
527884.384996489
512911.964984014
538551.669994885
506968.939990991
550718.965015321
515751.134989456
489384.0200123
523827.46000289
489849.510032936
526709.345012421
505715.695007692
490705.7949827
534867.780014138
521383.975006323
487885.440009422
505864.109976377
541181.664988468
465629.795006288
471317.540016257
433005.429990976
559710.509990928
491508.105006997
525174.290001804
537151.285017569
531203.70998447
463798.459979134
517235.47000185
508114.35001725
507686.980002372
464751.025002834
497339.18498117
513432.654980129
522010.205012638
451845.830014421
514856.66999068
493428.720024912
506419.505006486
532396.530001949
459857.379992675
523469.714995101
504623.354972661
487660.995000465
481681.014980824
484449.654997793
537127.140006319
478107.484974728
472379.230015478
525262.104975756
477554.950011341
504135.175000762
542090.139993422
507079.595031014
549577.109965385
517640.100017469
493605.335002823
487104.964998067
468572.115008334
498748.32502978
508210.399995093
539130.954985824
545269.215009353
479642.600016183
438171.149986953
546395.724984234
534250.025033449
514199.424987592
487982.445004544
497653.140005855
549469.60997668
489467.009993288
482570.124991402
482994.435021274
491848.144978634
485300.08999337
529935.029998746
477264.409988733
515195.179994661
489445.344986396
499889.024996519
488822.02497985
493889.804999442
514905.565032183
493799.705007454
503095.165034587
514604.585034371
572112.774945229
459736.774997424
483194.095032754
455341.895013846
527483.055017327
546620.719993153
514549.18498651
506559.679978178
489869.960031152
535588.260018235
518046.330000662
475766.875009872
477247.325023256
532076.334989458
536062.594996253
495253.639983291
494876.159984871
484475.414990943
539166.134980287
461596.745023668
497662.599971171
497817.20003349
462013.409956581
561482.330004989
519879.099999907
529602.920005878
518815.000012924
508562.649988948
510978.149982121
464517.93500554
553123.904980151
579380.409996397
550639.035005886
481739.439991112
515191.120032307
533010.48001052
516899.344967733
542069.84001713
481336.240008603
513308.935010489
480659.564983189
474611.48002584
472546.820020173
535313.610002555
515029.334983655
472925.89999891
521123.659988325
519468.330019312
525344.954986452
471031.890007741
515310.824981756
512783.044966952
565143.055005427
479330.545000228
507267.030015673
468422.179982448
513625.590009288
459905.174983568
528889.565002833
492202.08002182
521939.874992192
491108.115018407
510632.244997729
486084.819986264
501267.825030733
522914.684988454
491513.430018262
500818.889996656
500715.479996846
484775.57498537
521167.390002327
528069.505005172
512727.705012676
484418.85500463
513426.924999988
532775.095003782
504265.015014703
507072.45498613
486275.545009197
487027.439999526
486187.330022466
540994.105022273
503740.965040768
533949.120000535
498262.6699856
453667.220004317
497690.669980001
541808.645019693
533239.735016663
568018.165000733
557895.210021173
515434.91000597
506871.810017316
533169.209996048
538496.734972415
498085.559982074
534230.555014227
461554.81999815
457622.965002976
513315.634993257
463425.095005694
489596.984992973
571377.505032642
553655.305005671
537848.135011063
458220.694988548
530220.589987141
469402.060000989
509059.2750066
492485.705021848
518874.95004168
516967.704981084
505943.170004159
527920.724984614
526424.989997113
561778.129979565
561682.689969957
504858.794996809
488485.250011916
489869.905009166
486308.309985823
465250.440001399
493671.939986678
515316.575007593
452367.195011158
469179.679988598
552720.054987629
483274.625001102
534234.214979564
516054.814987521
463554.514990387
469652.599990276
452380.454963706
502693.455008037
536307.054990875
503736.755011602
493870.544965692
517897.274999502
518793.720004816
477903.48000121
502173.105000994
467709.990009625
558040.744990139
522978.97498346
499640.694985418
508428.98001752
513745.775015294
534690.46500422
493910.250002218
549113.670005888
508825.834979332
500437.82498555
471890.410014509
501458.860017794
523221.335008357
501957.184992587
522884.870018195
536356.430008952
517628.419994028
454779.114997395
506815.999988324
535597.084988024
537287.074981232
486808.369983142
547200.75997803
506529.669998959
507370.300006098
486782.415007819
553215.534985298
553925.229983004
494275.009975813
512541.024975737
500992.654982269
512300.570004246
526486.230004962
480577.74999976
499392.990022737
530736.960007645
454648.195012218
515081.315011638
475817.055021951
469210.044993509
523859.519959542
506747.154962938
530675.165005985
467711.934984983
530323.284998579
532393.219975497
513665.669998404
533133.474991001
476150.210006888
537189.190011031
525703.380003237
501861.774991404
542670.28999661
539039.744981223
528760.199999368
498258.505017322
530668.075021325
560211.705001178
520316.395035965
475395.365017354
519022.704996787
517358.669998561
529081.965001588
509485.574989865
486180.794971974
543914.209997065
552896.119991007
492895.299997918
546629.554988375
500923.614990047
459386.320003975
531965.530030348
502298.735001126
513581.080018679
526427.074999747
552612.829987365
507519.735021189
508493.709976661
508276.530016963
521346.539978581
499420.005005294
486958.265013219
439331.709967951
517002.170014706
468485.065005282
532657.22500605
515465.490019435
568512.960004337
522926.520005492
525706.320023794
482553.300013754
506200.520010915
502234.285023385
524021.094975687
483534.424998431
479608.569974957
549843.365019851
509285.269990337
487262.200007191
503877.555017279
522021.440001485
515617.764993305
573581.854997409
543703.01499425
490823.244996795
522856.964971189
476468.279998121
501013.690004002
563922.204993699
505720.739982958
510216.689974171
494341.184987348
516863.81500066
517553.999992206
535713.03499917
487641.500020287
516320.545009812
510377.4450049
528216.695006078
491116.965001828
488944.565004386
491539.920019277
496428.945013313
545653.309979322
506137.24502828
504734.640000026
478139.019990927
538231.170024815
492249.630005355
547899.014985386
498795.899994135
525812.095032729
536477.054995206
487634.939991902
520332.635000557
550651.594990591
501130.16998669
548173.964976693
486931.264988475
498582.220020355
508151.380009037
483726.045017908
490888.584992958
485670.899991865
562910.985030468
529506.070029263
513233.819995045
540444.050007727
550781.575007603
517305.5250131
516525.335015493
530412.449991215
522087.474995371
522772.439984816
554920.829988769
507816.620009844
481383.390001007
499486.569986525
496662.109984488
481222.914994292
512646.92499764
482188.964987829
526750.759995411
520226.485002273
525726.1849841
516039.550035451
489620.140008373
540855.715007691
482560.92999476
485912.445037423
501508.199986141
482283.130010325
481433.274989709
530133.12001979
544727.459989123
559108.439997141
452147.225007574
503167.409987601
480551.854983837
534417.884974465
539426.555000288
495911.995016171
523962.700007904
509676.200001429
509105.964998838
456182.849967825
561166.490001067
589019.119979619
501770.289955753
501580.024998301
502109.075012569
515659.260004357
512503.844983108
466390.850008258
540665.090003265
517796.094996143
472679.425008558
434518.789996377
490015.855006996
485683.645001733
500606.16000252
495146.749990504
508603.294988262
523256.579973639
505093.105021153
481947.340019763
544870.764973379
496891.280008882
522568.649979677
467372.315002426
497745.764979355
499813.54502445
507614.785006738
473705.650005483
548414.590001865
544794.9299942
543072.654965437
475729.895008774
549423.239998081
535666.07000215
500022.654995811
534923.870003693
522418.44998075
491896.674984961
493892.935026033
513969.860003014
517629.284996712
454847.079979171
475404.165039625
525187.285001626
504675.205006447
495130.254998931
512893.32501227
504187.105001403
514960.085011704
517760.439994723
509754.085003335
498456.459998653
503595.489982252
547556.000001462
480335.074999085
542737.939974648
505614.760031859
481936.719991318
504300.374997381
543334.994983365
510946.204965082
540644.905018634
503306.520003803
545727.409990575
516448.424989321
537255.080005359
516373.635023794
495496.609989405
481168.289987505
499840.589988432
541749.194991751
457647.950018947
481842.540003231
494350.794997702
483185.030021868
443961.805013369
477930.804997819
504832.869990602
519245.660010249
495759.720013509
552797.00002717
526278.599985625
516382.404990125
497708.665010861
535614.409995875
539293.975027561
500926.13498363
519103.025000777
537617.135019907
481263.704976798
533930.21999543
496893.590008866
525096.954984681
492205.339982678
455246.715026948
488592.774991933
567129.04996669
498290.155005789
509099.720002255
512643.575006367
459667.154993033
505572.750009138
526991.104980904
511114.975031611
535797.854991723
509661.15503114
521714.95996438
529649.75001886
486703.110011787
537745.074985739
526792.034993448
510517.310010141
543315.154993881
560831.960018266
519913.475006222
548167.794996898
508138.820005046
523128.660000082
517260.134989582
465019.430007717
466375.780002859
520997.240010202
463401.514994295
452916.284988794
520654.794992795
490172.78001139
522797.200005434
488879.810015781
482734.565030498
546989.460000339
501301.534975979
527320.644986174
485966.849993667
544184.030010724
508594.805014101
486126.615018193
470459.710000108
493715.455009419
475181.635001104
524392.855012001
536487.000004036
490878.424978637
522315.534991094
493456.595001045
453664.440002744
529803.584996624
571113.259980318
537855.80999402
504633.745025859
560286.004968677
512431.10997528
507665.784992664
456579.370023349
556965.095011624
527869.410013486
527298.13998172
494613.464985595
510802.245012726
498539.764985762
478148.17502271
492506.855010587
495017.98000055
538539.404989471
500548.685018258
486095.925028867
488948.749973111
507207.82996674
519860.625006493
483128.714999945
519725.095006263
459092.440012799
476060.60500995
549813.564971725
491874.934984635
483782.080009753
522757.459988764
506958.115008661
535786.5949793
473780.59001931
464203.485005551
554065.604959676
476454.08500336
515761.88999864
532978.990001698
516049.830005118
518154.260001877
514708.400004067
522825.78499906
507851.420009125
479688.634982788
537479.775015455
514093.135016827
548999.575010782
486559.949996606
497174.469995959
522570.354994177
485909.380003667
536056.055003484
464144.050007809
537969.995004382
504927.460006258
524342.504973113
525851.764978273
560003.219974894
543691.05499132
520594.925000126
491697.289994964
529769.294973908
526498.894986848
509005.480023812
485094.75501909
482503.855021529
549210.444983302
488735.49500119
490340.359989058
481659.894998205
490319.814991728
498541.930023561
511654.174994414
486572.340004063
468432.940005272
543681.800005833
524975.010006372
523249.015002008
562747.010017849
536518.894996519
500461.904977543
498440.680009576
524395.38002133
543193.234977027
484533.189984884
475962.355005934
486585.485005565
501712.625006524
531069.465022752
507091.439990322
479350.390028667
508353.909999181
508510.175000276
513034.790021178
493265.880013138
490882.16999989
510945.819992119
553228.229999524
508679.259997631
549239.670017116
529732.230007645
463796.775002047
489698.795002644
531607.270002803
519044.850012591
546161.735009681
506235.780006259
473111.84498855
530764.129984385
533468.980000583
472179.195009929
527984.200026944
529042.154982209
452798.144999486
541806.099988709
527043.554994159
534639.850007712
488918.504961749
507286.98500744
494607.100012147
560339.960021297
529477.870007942
507958.029998403
556916.545002973
582641.649996641
513793.850004776
521449.080007061
502290.239969984
493631.800003407
487118.799969099
506318.145005259
488516.899987539
490370.120022237
510165.564997801
519795.439986983
471840.594985623
521731.904998475
463636.860001635
528372.160012094
502246.890012589
505647.21998806
507130.880006568
442924.385018538
563236.04502038
459319.379973003
505917.390014987
456337.790000675
515964.400009321
572900.724988799
515916.08496238
507458.090019881
532818.365017685
505805.730009913
552092.249999834
471836.614982636
570414.26501221
489405.425025153
456631.544942557
494997.145002524
506270.514983183
524731.765001001
488390.739978548
547532.979967425
518311.949991934
494556.509972171
476801.125017765
474981.539997065
541240.049990843
507540.160023554
522934.625000869
488087.814977421
536291.234995837
456026.795018932
468756.414991585
508748.970023895
503001.64501348
491396.240004627
485469.379974841
522552.749975683
513530.745013163
514667.699985803
548636.240011697
543443.914995917
538187.375035671
505372.664999448
459697.124994603
496794.694992653
545998.529982237
473876.965013549
491687.150015077
497955.014998083
519673.00499924
474826.025006741
565223.850004191
484003.980023345
517624.559979059
530548.330022117
559259.430006025
516894.479980655
480407.774998416
499487.770011605
513137.034999555
531639.989997269
529927.159982858
502340.699986391
534854.369987539
558521.315009798
475830.775014579
555391.824998034
592877.949996039
456697.779956728
480971.899996133
527234.004997416
519617.76500335
495090.78499331
525889.764996924
476025.964974897
492576.280014651
535065.399984701
510671.754965189
477187.420008005
514714.799995335
522023.214970306
532924.345000564
526539.259998912
489245.344977441
527029.220024332
567922.144992024
461582.305009814
501126.48495329
503956.274980621
484887.814999601
474370.234981584
517446.909997775
506907.804980814
511734.860023466
555231.77502503
479420.23996735
530104.285008371
546667.099997436
498912.039985989
479063.170016782
549031.759990244
494162.104992075
507581.235016172
543718.070001467
545539.025032034
494637.885032707
549615.579987626
506019.640020165
495630.39000565
564834.264965579
513723.769966515
541904.715012374
534263.389973711
498498.960001642
513519.8849751
484289.384988877
491584.184998495
514839.825006818
520176.025000928
475999.134987013
546181.339974959
487233.400022371
493949.600018002
554514.800006998
479706.049992411
527658.529980195
487536.87998615
489649.699998063
504809.279999827
511572.664973647
487275.989982981
564508.080018539
525212.150015435
511403.835002571
482195.199993756
490730.274997166
509713.400014216
560777.78000412
484720.650019742
472417.67999844
515003.344995691
501366.985011451
542740.069976015
498069.464999681
503966.029991365
504988.754988549
528003.065008416
532518.575017268
482708.42000218
530249.520022949
491223.879987957
488918.679991963
470733.184981393
525330.055005427
544392.989998419
516906.639985483
513459.505015318
480260.9349986
511044.894998655
506385.929979371
530969.170004988
491577.585018242
538808.964990342
491391.780007488
473529.610008405
523773.94502363
526071.680008582
543562.290007041
498468.054981745
494631.860002795
529288.534994581
490294.369995055
526316.749997169
514076.190002494
540633.640003675
493243.959991959
521265.880002297
496491.899983564
475049.444996456
510015.024978548
488491.140001973
556434.770027204
550771.404996312
528576.254991461
488198.030005071
533403.875023991
549079.279995886
524489.590022531
541582.515009286
511379.125036378
519357.109997309
513265.390011611
523443.920004979
514932.005017434
501468.155004316
574928.784986828
539112.514997917
491880.029995697
507540.20498898
497881.590006218
498309.724989783
560138.819983869
520795.820023358
504794.589985582
483842.749994835
494405.72498158
491171.344981459
519586.969997686
539713.915031546
498842.049993318
533664.275014093
528436.200013608
517411.239996392
501217.545017065
499471.364965747
549007.840002016
510529.699997966
472657.489983563
506997.089992188
532449.875014414
523825.109975665
490710.000004679
489905.629974877
497810.495000319
567587.164998333
505749.085025077
478320.694988196
563034.225009066
552839.809999064
502106.564999162
509029.324968852
500342.85500969
468363.339996518
458526.039986067
522280.599992643
537397.809977723
509200.189986861
494907.555017206
533021.045001206
520685.72499519
521099.06499024
480467.155003731
506549.774996432
459290.680003305
497068.30499361
454950.819995129
508426.049990696
481245.975018278
536315.924997364
493033.559988545
468529.340012273
495779.549993603
509972.829975226
500253.779978909
491745.115004805
515802.885028908
487761.524993092
487773.044973133
534396.845010824
510389.710025747
524352.699994948
499725.885000521
489809.029999548
519151.055008509
495084.644989956
565388.589993711
506985.790032863
536818.215019139
542466.185009405
503095.360044652
504798.305010407
534221.605013802
481776.09500643
506798.919990345
565024.995023953
501360.660006788
545972.035003701
500589.55500183
499008.240010424
530627.824970352
445961.814989315
471391.855004383
526211.225003826
546955.529991914
518959.855014451
529309.434965271
588791.330014238
542041.504983256
487630.08000789
472546.774992421
465721.755020001
529526.729981139
478737.87000271
496876.920006852
487369.555005708
504601.245011003
570225.329979885
547880.005011828
498422.490013483
569652.729994595
523683.485008174
518004.45002236
566892.014968374
521356.339998683
552846.545033898
515122.639989577
511607.624952041
478291.379989406
488381.479986574
503880.830005898
478296.56500874
448974.58501053
564401.520023673
560324.285018399
553252.479998226
503448.669969758
478653.620007256
460506.744992832
531401.985024489
580409.51501406
557709.995019548
490679.079989475
511702.890001014
477772.55997809
477926.869976963
475652.450004769
524518.709992297
533546.574993337
510440.744970368
513012.879996846
486472.385024797
526382.450018744
474550.810046522
528717.989991577
546671.165008984
530220.490013308
558967.099982934
559195.184988036
482733.7750282
513685.890010107
485404.134999375
536702.770028954
513046.190005622
552976.975012282
521851.909996029
499790.149992103
522155.50500128
478890.125008084
544467.075019106
552218.129979734
470350.81998293
539132.705016254
480136.464978965
521971.204983054
541795.254980916
479634.465014354
466253.430018714
567162.60996459
540832.189961376
540519.120006127
563312.094988481
487038.184994542
529395.780014774
488745.405021031
513502.220005792
514991.955011333
489908.739972644
540834.639966657
496736.105002423
484775.669998723
521634.740013397
497888.819985697
522059.555000839
530766.77496937
465079.989999794
490130.92497572
528564.440011567
506780.710017874
466444.980003854
532065.894974312
512017.285004018
460041.179968007
497966.145008062
506402.539995413
536245.595000549
527605.310006825
521099.554986798
561866.50497532
521941.435032399
479019.250005401
509020.050002911
463298.584996188
486020.639991671
519798.674969628
512939.135003895
515110.059968142
444059.949989944
507709.944985901
479870.000021692
492502.07499559
491378.62503165
497420.269980568
517673.95499997
476565.125001415
515848.779988728
484232.699996728
460508.580024776
506853.200016433
521390.934998496
533279.859997589
541235.274998132
517210.250010718
542952.684967899
579270.45497444
465280.669968794
518197.400024921
495229.769995181
516677.919997672
489922.909999863
514779.324984543
503477.274982871
472632.779975692
563312.220001479
535206.690017104
500322.574992024
525674.695003726
537431.799982967
552209.520003655
554867.239999512
486491.750006467
512435.555013105
482627.530011257
555257.845015014
500507.685001584
556998.770000951
533683.689995203
477603.919972507
528193.645003611
518636.465003798
518625.640004965
498642.660006816
533323.004986349
479530.715012492
508877.390010398
500562.559994686
478965.474996373
536940.964999652
561465.330008097
521268.500005185
501483.885003904
502734.200013195
473611.880011325
513178.875001998
517090.0949971
486519.729999819
542779.519984106
480412.780018422
528333.54499554
536143.595026649
508865.809994626
492659.054992909
477087.670004725
519474.230010322
523920.484998675
462317.824993762
509681.049993097
538353.149970459
467044.855002814
528969.759988321
504217.055008226
507384.355003948
501716.500000226
491412.955014944
491046.850001435
529717.954993673
527364.29998274
546548.52499974
507914.244985906
495365.199999592
526206.660000902
526906.574982474
538668.330009805
519700.130010129
519544.710010194
544948.624986114
510902.33502188
510177.899991024
470674.295018659
539679.21503141
511090.879981571
456958.48498246
557781.510018348
490810.704971022
502569.489996749
512573.290008122
497698.874984077
528743.260003719
474869.605032762
492721.914981463
530953.550019184
520783.11500128
535169.615005354
494694.250010092
550318.534988955
543663.635011648
537878.904998803
540128.444988847
522638.855009562
602251.214983914
514357.020004225
524098.769987857
542760.690008086
517805.064983416
521704.244989364
463838.405001413
507057.784987502
511101.994994543
504663.089978965
486368.734973422
505542.955023762
535468.035032224
512684.854984546
499598.224966427
543148.089984159
482222.380000422
487819.179961453
484628.974992684
498253.314979281
508429.835020565
466069.805013268
462195.640002595
511488.47500308
513127.094995056
510172.734981935
534385.114995672
521907.845028115
481777.094979068
509165.184986684
487984.41998818
533072.830005381
496468.554995443
529629.230025917
489275.155018232
503131.464991062
468702.15999733
522372.870007737
526560.194984861
497034.725006313
539127.100002389
529166.965014904
489041.014993041
505996.244985636
563480.985024097
553328.155011985
482052.334996902
490581.8799806
489569.450000943
536729.759977968
509133.650004127
484734.905020559
504491.505006008
511117.155011737
480925.885006389
485150.025014738
468300.134997711
507840.689997573
532251.410000373
461575.474990108
530223.364993501
516581.009995124
496169.480001171
513222.640011934
553773.53995072
558310.269993371
518409.160024047
470525.250010061
553115.635012449
487888.059966289
495556.569996409
494828.755041388
521086.399988104
507995.455009176
509755.219990602
486213.300007482
526384.430011358
500897.654982604
501606.024988026
563274.900025573
504505.895011385
566977.980003928
515651.649987454
521939.574987668
495772.429994215
490094.185003037
555433.464971841
497337.679980299
491047.924962383
535949.909982537
526836.300031299
481808.380006219
484837.790031854
524647.735002338
512284.120007182
546488.590012884
535149.619994456
507781.815002318
500159.580012301
513833.18498224
492575.989982219
498881.440005007
530121.755007548
509724.934977763
504928.059986569
476464.690005917
514982.154999933
526560.20500647
509813.64000149
528642.535016626
501471.070006399
485914.13499614
506939.610011241
492926.360002441
494699.325009831
485611.494980132
502673.495003904
511416.164994027
538676.679982774
484803.154987194
500127.020009889
496138.489998892
490171.29497302
530098.494968122
477698.579978316
469654.345023729
501325.914981297
498111.485022159
511445.749999343
521352.949988064
475336.69499666
479675.940017043
483376.700032656
476179.240031642
557935.140037083
509211.440011989
520837.994977808
500757.090011079
524314.665015794
513755.169969429
538939.33497477
528171.785001166
443851.904987532
463457.075002155
467776.675012096
586925.164978326
460788.935014258
529392.099999233
482269.314989329
507351.484995627
471633.814986139
547821.925018406
481830.519976936
463793.440040727
515517.755012383
508648.694990867
553404.939991777
486608.064985717
514792.674978742
512817.220000926
526444.284999938
518453.265011672
505300.085001699
517781.169997897
567024.015005751
509797.735001865
499989.2249917
500941.914991542
513019.400004043
489416.919985017
490605.539979208
445229.170011871
507131.579972348
464336.280009155
535696.59002285
515248.834995637
496407.210038858
485533.289995812
490916.65500829
492301.554990202
428936.874992522
530262.080011932
509556.659993407
549346.575015976
499371.830006747
450117.960014171
465274.729974902
473053.229992425
444286.470009024
504894.86497937
473089.885001677
490900.2499906
541209.340023775
530787.039980759
535081.794990771
581227.650005623
529703.629988059
526252.460005208
518913.579996948
496584.13498606
509015.170004179
513143.579987293
558338.945017661
497209.209991938
510558.385012948
519824.810001273
559649.765024074
484150.509995189
500160.310008514
527956.115020777
513809.989969721
470422.315043944
524691.719982587
507032.469982302
508389.184989835
557993.510007671
545598.460012648
477724.254997932
486012.76501154
514263.240008715
542038.744976851
554824.859985242
502606.729977551
486542.000013981
457694.49998984
481650.110003031
555240.524995478
550480.130012469
530623.244995175
458082.0650069
492559.215009475
497603.304990752
477530.455014781
517916.950014115
493974.604991228
517580.490001252
467933.865012229
502056.764991771
509774.109977697
526145.409974362
507619.139975971
466187.224988892
507748.454983355
588138.444985545
502049.045006963
515567.904994707
501327.90998675
454588.444993237
541384.180014079
463065.569995595
480931.524994037
528797.460014692
555050.769996434
493956.864989385
491260.895012824
491526.090010875
501944.559997149
532293.114996286
535279.739993586
506712.125000164
521479.745018111
505645.620016247
491409.474989788
505610.245049282
497503.420009517
517358.004993887
493014.615003633
510504.38500788
507726.409990652
563946.140004158
532788.625016397
547167.635024775
468073.965007422
504748.585000889
515143.245007278
457535.62998107
489808.165015747
509963.180003261
492174.199990506
511916.69000675
534850.044986702
511741.680022346
517618.165003135
519321.339972811
477527.180021224
534363.214993681
475668.035016752
504291.030002655
513235.100010071
478590.960000894
475778.795000705
532958.440029718
481575.704994929
505926.600015328
490144.854996581
488317.904997961
532923.914977006
484551.065024973
510191.775009692
435228.919999297
470433.070003156
564564.31000419
539586.234962131
519092.255012917
507233.375020773
514060.64998809
455677.664996142
528304.149998803
538094.379986683
494997.535031866
462867.955007465
483284.024998741
510862.170019436
544501.599960253
460282.165014656
512158.240008273
581981.80499428
571230.70498526
524760.699985727
491671.960011994
484076.334974545
509308.000000434
559381.824961033
508378.314996057
492061.554988168
505175.390023476
526916.059998751
515914.584976763
510423.585001853
490909.365008724
530659.63000806
489885.184977575
512708.819987999
547516.125020518
552131.365022435
529300.969995343
510544.905004264
493042.729986152
524750.254983852
478591.705003801
491167.060031834
482779.745023922
545690.110009588
498736.974989704
515328.150021435
483298.524993158
508257.115012966
487304.735018111
466415.509993992
480975.589976816
482949.729973555
520022.140009533
503203.930007564
536497.31498459
490918.379975674
512792.46498374
515705.654992745
512343.885016248
560630.610013313
521361.305011092
529992.750003139
567396.389991654
552645.649983055
536360.51001161
514729.38000889
507046.909983469
507984.010023532
563481.420008243
492771.654992393
528111.779994907
522882.405008181
539131.13000471
520010.425005833
522355.025035393
504051.689988934
520101.009988423
512641.550008081
516636.144988771
489370.914989783
486163.339987251
427079.334990975
493419.630013957
494760.97499036
488224.41999875
499721.924994203
515254.445000654
519081.525006468
446006.429985762
571192.119998682
473897.965018683
498418.999977294
453357.100008334
507078.6349755
449277.880011925
502204.814988403
519728.239999484
590840.754991879
471380.740028258
523265.854979035
491752.199989721
528065.155013378
464897.349997691
583432.759970879
502706.460000707
478385.985009087
526221.539995209
529393.764982358
514578.310065179
543445.725015217
524396.66499393
488947.435008598
533462.285029466
530638.725000541
567762.504996604
521227.240021753
558687.244998079
515148.915021102
424721.439982227
517927.759989095
548851.615018276
506962.460020675
482816.129987778
537531.78500172
510575.949999058
534460.904980949
533515.855007998
502654.155036078
549279.940003872
481399.380008416
476253.940009079
497935.79502779
499471.810016856
507817.995001985
503177.285003907
474328.894987471
506110.799984719
527217.370021739
518175.130018334
458653.095003913
538976.060000241
483205.749977741
505055.819966888
543944.730044151
472321.665026806
519549.819987951
534113.660014927
481122.974996962
533061.199995398
532125.704998517
535764.285002528
455816.665014188
478220.365018952
502594.075024353
474466.944985508
497822.579981214
560414.619991875
469887.25998652
482060.644993552
581614.814988725
499244.244978583
485366.119988449
520544.920013133
524236.394999898
525060.680003868
542300.355008317
454052.129998352
520470.189979789
479122.705010242
510708.384995701
485552.235020695
497590.890021408
532553.700034257
511675.315014589
512284.734987376
550044.200010292
463705.18500567
522799.220010769
452826.519971682
484745.279989259
535393.469976927
512770.985023641
513042.589992929
527882.390002224
517498.005014024
495964.754969845
462028.925015076
501447.690015335
484976.070014083
482050.560016846
487762.68501103
499384.515003544
503201.304983625
523461.455007463
555626.319993592
480340.62500927
541186.064982348
564927.020004348
511125.230026736
507275.345008997
529558.364992745
487439.664991
533717.819999802
572070.454993548
526918.559983245
512775.884975895
488055.915021446
574266.829992324
501598.880007663
526440.599976747
488794.930006037
502144.129994396
521094.285008924
499967.330014896
508036.454998422
480165.45000089
493453.229982877
529534.154993206
510173.144997327
504693.134975568
440534.224999545
564900.725016986
460669.989994639
497120.609989301
545221.675009357
528939.70998643
475453.209974434
490858.220002676
510934.450017048
497873.51502537
521948.845003077
502861.654982734
500255.524969697
525411.679989153
538084.964996352
509611.855015309
529255.780001338
490852.17002617
521451.339964217
475016.454992619
498142.915021685
502521.395043768
466283.419991613
545506.010001656
517075.644972697
540574.140022963
506649.070011935
467726.310012507
519129.100009945
502957.674987844
515799.919993233
502332.575022273
485307.209982061
456447.735004303
516364.275021417
469373.584986984
475163.825008892
496724.135020335
498124.725001655
510963.554995502
577997.33501337
502731.695026198
490929.229990898
462088.779994441
549031.835013899
454792.505004098
515577.425004842
465120.315012221
535230.539998754
526563.45501045
486089.710009726
508545.794988043
532702.464992595
531942.559975732
511169.814985741
477679.2050069
487763.615011376
496720.819989341
484272.554993075
524793.389995866
543084.030008036
510545.164985355
508455.524996137
498618.065013265
493956.255011391
485233.499989282
547512.310006938
442945.075006709
519643.090005771
468351.704983996
482141.13500708
512647.740002134
553603.114980875
526194.960014691
539907.314993878
480500.01002337
510088.5449828
480675.290006009
513026.275005071
550567.460009393
508619.959988287
511900.594994683
484100.730023248
510723.159993651
503480.925001822
489955.22498375
493667.649995386
544687.749990463
531130.030007355
553920.800032737
501617.934992827
537145.365011202
457802.019983456
490763.979991177
519219.975012158
517614.60500423
623925.195007788
459599.879970877
527745.120037857
508746.80499442
545144.47999355
543855.580013572
477752.815012442
525234.944988309
525059.830023779
506966.915024284
512510.985013333
503531.830019582
541185.805002536
465725.034991696
520572.905034351
503312.92997872
466997.740015602
551820.365009204
442368.860003878
509438.60999601
464843.954989673
512925.884980514
550157.649985117
548227.469978371
497301.499999328
518189.66999326
505959.494967179
459459.630001518
540236.699981738
541604.624973006
555992.460013402
511775.960024745
528615.139994176
479695.775009234
482352.704975113
494489.819976622
478865.78499244
521467.114979543
472855.794993452
508421.540038922
522890.969971486
515772.919976609
506165.619996284
570013.800007985
502139.415005193
476140.055023183
497004.245010536
552131.489993701
528911.350017171
569092.944995835
483839.304990711
522527.770007726
495671.419971634
480117.199999385
540081.180002267
530880.604999347
601808.739995607
516917.294979444
500568.67999827
567179.105036563
495878.804980086
503736.805006185
497507.240029288
476911.635028783
506556.159981656
541251.064970423
499985.360028332
539921.949983228
501582.79003423
506211.064987283
492772.21996298
536407.815010862
558798.31499744
565805.680005667
500168.060015196
494548.395004073
467666.345003432
564009.240011564
496838.264979762
560711.099996717
543131.925005084
522283.229989104
510655.605009086
481238.285010246
527909.069999709
545099.109976909
522766.589988399
517812.13499819
483146.01996071
505905.269998889
495809.699996708
506670.409982257
537159.359999626
499245.100041318
536134.525002908
480088.485003641
508825.444975159
477527.029986738
522495.739986556
488349.129976947
473855.259994124
509557.460020225
470277.715011601
502166.26999506
492126.259983118
482922.389972762
482503.824981025
524129.100003872
507471.705000772
524346.684976975
497122.894996032
483918.390044239
508615.700005888
525443.239994756
584474.049985282
514001.924991894
488498.225004097
506627.19000566
473837.030001675
535760.580011469
532486.084990656
557895.234999151
490371.984986169
543373.289974136
504337.174987844
557955.274992864
477704.590002195
453848.199996748
511284.275014224
502227.304992397
544583.294992712
477663.044972533
500530.180002905
532913.530031418
527007.494987513
490524.535009098
510365.815004928
565215.584979334
520145.409978619
486512.345031145
496760.965013052
532159.620009794
457587.094993522
489965.48498092
523646.349982056
436576.390021366
533791.799957975
546524.495011577
575466.954991763
510395.005023684
529074.17500237
557082.124984325
554094.844980262
508091.609994615
528620.584986945
489042.284987435
507448.490016437
501179.58498012
495996.535025482
504934.660002435
522352.299985208
495066.769995994
541179.650001576
469380.92499507
479539.464975372
521380.309995657
488316.585016966
519462.760004103
471297.9750122
527176.669993919
472942.815009729
504158.594980213
500100.055012927
507280.535000629
503912.464994369
533798.785010169
546357.89498619
508376.04504007
487274.84499391
551770.915028418
492644.690026251
468583.440009837
508929.52500742
487354.545017069
521400.930017033
506426.870029045
483342.390013366
550650.969981398
538755.795026458
461243.135015711
443159.475003476
463797.59999426
498218.989991416
566605.490002963
505973.61499888
509239.089995502
544561.659995582
514420.235011731
532411.870007742
542383.599995812
509590.995013084
442131.3750032
488558.780018472
503800.124985215
513937.650003805
459366.179985949
540382.435005701
517604.70000735
537981.57998149
564500.300002257
542491.954968551
512925.179975707
510474.055001712
558719.869989782
507722.175008758
500908.834986123
510717.320004318
537831.160003052
486878.184990332
556560.409989107
501454.080033961
513951.239994139
486769.089997451
494894.86000744
461576.774992842
502259.080015306
506716.955001914
522802.689997559
497514.594998488
466810.914985272
