# Supplementary material for: Intergenic, gene terminal, and intragenic CpG islands in the human genome
Source: BMC Genomics. 2010 Jan 19;11:48. doi: 10.1186/1471-2164-11-48 (PMC2817693; doi:10.1186/1471-2164-11-48)
Supplement: Additional file 4 — Monte Carlo Simulations. The archive contains Ruby scripts used to evaluate statistical significance of overlapping of gene segments and CGIs. Results of simulations with different "fixed" elements (see Methods) are also included. [file 1471-2164-11-48-S4.ZIP › result_cpgispag_length/last_intron_coding_exon_200bp_3.txt.hist]

left	right	value	probability>=
14535.6600110841	14692.2522112199	1	1.0
14692.2522112199	14848.8444113557	0	0.9999
14848.8444113557	15005.4366114915	0	0.9999
15005.4366114915	15162.0288116273	0	0.9999
15162.0288116273	15318.6210117631	1	0.9999
15318.6210117631	15475.2132118988	1	0.9998
15475.2132118988	15631.8054120346	1	0.9997
15631.8054120346	15788.3976121704	4	0.9996
15788.3976121704	15944.9898123062	5	0.9992
15944.9898123062	16101.582012442	8	0.9987
16101.582012442	16258.1742125778	3	0.9979
16258.1742125778	16414.7664127136	5	0.9976
16414.7664127136	16571.3586128494	4	0.9971
16571.3586128494	16727.9508129851	11	0.9967
16727.9508129851	16884.5430131209	8	0.9956
16884.5430131209	17041.1352132567	19	0.9948
17041.1352132567	17197.7274133925	23	0.9929
17197.7274133925	17354.3196135283	21	0.9906
17354.3196135283	17510.9118136641	26	0.9885
17510.9118136641	17667.5040137999	39	0.9859
17667.5040137999	17824.0962139357	38	0.982
17824.0962139357	17980.6884140715	56	0.9782
17980.6884140715	18137.2806142072	66	0.9726
18137.2806142072	18293.872814343	68	0.966
18293.872814343	18450.4650144788	74	0.9592
18450.4650144788	18607.0572146146	80	0.9518
18607.0572146146	18763.6494147504	115	0.9438
18763.6494147504	18920.2416148862	106	0.9323
18920.2416148862	19076.833815022	128	0.9217
19076.833815022	19233.4260151578	128	0.9089
19233.4260151578	19390.0182152935	155	0.8961
19390.0182152935	19546.6104154293	157	0.8806
19546.6104154293	19703.2026155651	166	0.8649
19703.2026155651	19859.7948157009	182	0.8483
19859.7948157009	20016.3870158367	219	0.8301
20016.3870158367	20172.9792159725	229	0.8082
20172.9792159725	20329.5714161083	216	0.7853
20329.5714161083	20486.1636162441	272	0.7637
20486.1636162441	20642.7558163799	224	0.7365
20642.7558163799	20799.3480165156	264	0.7141
20799.3480165156	20955.9402166514	298	0.6877
20955.9402166514	21112.5324167872	284	0.6579
21112.5324167872	21269.124616923	293	0.6295
21269.124616923	21425.7168170588	299	0.6002
21425.7168170588	21582.3090171946	289	0.5703
21582.3090171946	21738.9012173304	305	0.5414
21738.9012173304	21895.4934174662	312	0.5109
21895.4934174662	22052.0856176019	307	0.4797
22052.0856176019	22208.6778177377	275	0.449
22208.6778177377	22365.2700178735	275	0.4215
22365.2700178735	22521.8622180093	311	0.394
22521.8622180093	22678.4544181451	286	0.3629
22678.4544181451	22835.0466182809	289	0.3343
22835.0466182809	22991.6388184167	264	0.3054
22991.6388184167	23148.2310185525	238	0.279
23148.2310185525	23304.8232186883	247	0.2552
23304.8232186883	23461.415418824	224	0.2305
23461.415418824	23618.0076189598	208	0.2081
23618.0076189598	23774.5998190956	201	0.1873
23774.5998190956	23931.1920192314	185	0.1672
23931.1920192314	24087.7842193672	149	0.1487
24087.7842193672	24244.376419503	152	0.1338
24244.376419503	24400.9686196388	120	0.1186
24400.9686196388	24557.5608197746	126	0.1066
24557.5608197746	24714.1530199104	103	0.094
24714.1530199104	24870.7452200461	107	0.0837
24870.7452200461	25027.3374201819	102	0.073
25027.3374201819	25183.9296203177	65	0.0628
25183.9296203177	25340.5218204535	70	0.0563
25340.5218204535	25497.1140205893	73	0.0493
25497.1140205893	25653.7062207251	50	0.042
25653.7062207251	25810.2984208609	60	0.037
25810.2984208609	25966.8906209967	52	0.031
25966.8906209967	26123.4828211324	38	0.0258
26123.4828211324	26280.0750212682	32	0.022
26280.0750212682	26436.667221404	30	0.0188
26436.667221404	26593.2594215398	25	0.0158
26593.2594215398	26749.8516216756	25	0.0133
26749.8516216756	26906.4438218114	16	0.0108
26906.4438218114	27063.0360219472	11	0.0092
27063.0360219472	27219.628222083	11	0.0081
27219.628222083	27376.2204222188	11	0.007
27376.2204222188	27532.8126223545	10	0.0059
27532.8126223545	27689.4048224903	14	0.0049
27689.4048224903	27845.9970226261	4	0.0035
27845.9970226261	28002.5892227619	8	0.0031
28002.5892227619	28159.1814228977	3	0.0023
28159.1814228977	28315.7736230335	6	0.002
28315.7736230335	28472.3658231693	5	0.0014
28472.3658231693	28628.9580233051	2	0.0009
28628.9580233051	28785.5502234408	0	0.0007
28785.5502234408	28942.1424235766	0	0.0007
28942.1424235766	29098.7346237124	1	0.0007
29098.7346237124	29255.3268238482	1	0.0006
29255.3268238482	29411.919023984	1	0.0005
29411.919023984	29568.5112241198	0	0.0004
29568.5112241198	29725.1034242556	0	0.0004
29725.1034242556	29881.6956243914	3	0.0004
29881.6956243914	30038.2878245271	0	0.0001
30038.2878245271	30194.8800246629	1	0.0001
