# Supplementary material for: Intergenic, gene terminal, and intragenic CpG islands in the human genome
Source: BMC Genomics. 2010 Jan 19;11:48. doi: 10.1186/1471-2164-11-48 (PMC2817693; doi:10.1186/1471-2164-11-48)
Supplement: Additional file 4 — Monte Carlo Simulations. The archive contains Ruby scripts used to evaluate statistical significance of overlapping of gene segments and CGIs. Results of simulations with different "fixed" elements (see Methods) are also included. [file 1471-2164-11-48-S4.ZIP › result_cpgispag_length/last_intron_coding_exon_200bp_3.txt.lengths]

24384.2449971521
20103.150017038
23149.0200077745
19863.8099966241
20991.4899890611
18929.4899963797
26539.1300019647
20778.3800062086
22773.1599978167
18085.275013621
23491.4850078718
23609.3199875853
19893.1250027269
22444.2900118784
21358.5849955934
25081.4900022843
18870.214988043
22558.9250162456
24860.5799891791
23659.3249977252
21994.9049903338
22620.7400074721
20716.7599980871
22586.1849935007
20596.1200006806
23232.5500010209
24045.0799964909
24681.274983708
19888.0050069285
18095.8300019619
22400.3950027418
23205.405008479
19662.8400178822
20310.5850094896
22742.5600003482
20673.7599989605
20961.7600124949
22569.0450021832
19087.9099939093
18840.8100033947
19808.6449934281
21858.3149963076
20021.929999169
19942.920005145
21828.7950002125
23755.6400020102
22933.3299928491
21154.8849957311
22015.4749971228
20669.469993842
24967.6149977122
19783.8549864554
23322.8450015152
20266.5949952459
20317.5250008227
20341.8399835532
20390.070009897
20472.0250074333
24218.0900083209
26214.2250122571
22890.3549904781
23800.3299883418
19795.4749895525
20920.4049829998
23747.5199913833
22670.1750148329
23502.1099985559
21359.9850055254
22197.6249978186
21800.6950194119
22914.6950025522
19523.8450023772
23894.2450017619
25439.3800131283
22242.4349953523
21824.1849988196
20642.1499927841
20610.7449975237
21095.0199830026
20389.0250027206
21270.2549846144
22687.7099803737
25098.2999899779
20617.7049950291
25141.5550056491
23009.8999863197
20813.7749978621
16350.9550073893
21917.269996854
25970.1450077102
21307.6949904237
18895.0999799133
20989.0599986566
19428.129999727
17235.2700014302
23836.7450069647
20817.1149987417
19347.5349930211
21732.2450092277
21277.8899915181
22328.4000016593
24231.9449943374
22045.7100050446
25220.7800198625
22407.5900041384
26709.7449870791
23496.7900101729
22408.9950076335
18992.4750005453
19255.5599953197
27998.329993871
19241.0600004112
24072.054996561
22189.3749863808
22039.9799940996
19388.2249929352
21052.0800020909
20957.0550048081
22327.6750050597
20008.5950026207
21675.1349946317
20727.2799916661
22554.8599992958
21326.1199975852
21899.3550078149
20450.3549821586
20640.9749733167
23086.8350075283
20453.6200024819
22652.7400016319
22693.2800183544
23444.3449956134
19955.1899897889
23325.4199990506
20701.5700002168
19322.8149952451
20763.6549938051
24628.6849994552
19875.2749853806
18372.91500515
24147.999989849
22874.4350085007
21112.2399973939
20366.0850088447
19158.5500084707
22992.9650069493
20388.9250063449
25170.8599992325
21549.0050022981
20492.5000144172
21355.7900084094
19987.8449847135
21425.0100110527
18456.0549977199
22492.7150017676
18988.5999985596
23431.4850131199
20635.7250156016
24240.2650037287
24039.400012218
22248.8099984657
22981.4549868966
24599.6049981294
21817.2700029982
27151.329986898
19045.7199918109
20932.5400059845
23372.0999868602
16387.1050043178
17881.5299938715
18617.7700126137
23179.4250152893
20912.9299893149
24456.3900085408
19494.8500002454
21234.6900087855
22114.2500004119
22459.0400022577
21237.5049991996
21671.8900064702
22157.4300029721
22507.7249848249
19717.8300096889
22495.0549821857
21190.9749825585
19973.5200072891
17802.24501395
22770.4900037871
25577.6549992692
22126.4999994533
19616.3800070154
22256.9200060652
20249.2599803846
22500.7200010349
20025.8599991659
25210.56999347
24184.9250080904
27590.5950127284
19274.7299895661
22485.2350005724
22126.4149953676
21948.0700009328
23799.4650020045
19867.6649979012
19430.8849968789
19122.5650056633
23622.9800000086
25223.5800048183
22856.5999943325
26041.2950062635
23440.0299979333
18707.3999937821
21901.8599949991
24451.4549970897
23376.9599885998
20602.5850110656
21876.8249966721
18503.0650048325
18177.7749899451
19541.9749941091
24590.769997634
21083.3499974291
22668.5099953986
17684.414989331
22373.2200024007
22423.7200028361
22604.949998677
27149.7899847227
24660.8699886679
19831.8449933834
23235.9799987272
21972.9449856218
18968.8299930613
20484.555006418
21575.2750066926
21164.3550062457
25167.659998229
22652.790006378
21925.750000956
21407.6650081221
23576.6549756184
23742.9800063653
20804.2600058536
23511.0900117354
24674.9250094043
19921.7750036468
23650.0100017954
19962.9350014476
19119.1249863071
22097.4249996093
21902.3900042737
20874.5099878851
20723.1799765193
22789.615006331
26130.2899938661
23161.5449925071
24161.3050137395
22370.6200166174
21407.229996879
17515.195008819
20464.9649918075
23307.7950062919
20779.5450148704
21622.2950018465
26546.8849905031
17469.0850003227
22317.8850038589
25543.895008164
20963.4300027738
18285.1150003435
25029.0650101069
19315.2699912798
19244.7600023349
19929.7750101158
20733.3050077262
19062.490008793
22658.1549949073
27356.6699977434
21520.920001547
21821.3649996398
24454.1100028357
18820.8049995738
21602.4950038968
20244.2849890671
18997.9299985825
21252.6749981304
21681.8200000664
21180.865005597
24687.1099963783
20134.4850038574
24827.309987583
18968.9799943627
22201.274999398
22628.8899978369
23514.9650157082
21710.8199959625
21196.830003653
20824.9550061575
19627.5900017947
22689.394999678
22695.2100066741
22127.2099955918
22637.0550024731
20333.7899962515
22378.7850021689
20641.0399946715
23958.9600040056
23063.3900079823
19090.1450100375
21257.5999913157
21514.3750054883
20299.7750165667
21028.9399978414
20524.1750041668
20932.8050128754
19155.5099933153
22694.1300044646
17274.1400052072
19879.8799919027
22026.2499928334
23021.2100029951
20730.3300042407
21811.7049806417
22132.2449889645
22391.9149942999
23998.9749923332
20724.8199984274
22402.5299928012
21777.3500058958
20157.2450001222
23173.280017186
22428.5750015271
18516.4300084007
20914.0349966233
20181.3849930679
24107.7099976052
26695.5400090301
21544.8800025582
21120.8949955694
22173.8949848997
20476.4200013065
23288.379980057
24157.1350205033
25631.29500283
24306.9050011355
20809.9850089438
22370.3399947048
20431.3450090353
21989.4649983509
25503.1949959779
18957.610005143
21906.6400065129
22083.2600114401
19377.8300069263
20043.3150129288
20583.4699946216
24683.7800048509
20046.4650040263
23334.0349896876
19936.7250032008
25008.1500055565
22107.8249827524
19101.8849812066
18982.1849948468
20945.1249953716
23293.059983792
22109.8000007989
24053.2300002862
20641.4900079153
19818.6200048395
23422.4649977415
19260.0200084071
21177.4499994674
18793.4049956483
20770.909998739
20794.5599901839
21239.3600101252
26672.9350128178
22862.6599946702
23816.5299871041
22541.6099929231
22091.4150130037
22693.720000205
22005.3099995131
23182.1049954487
21775.9299903108
18982.0300007183
22868.0749972686
23276.9600061788
18892.640006954
19714.1300049626
20654.3350194546
24585.5849841163
19863.2099996561
22280.4400144166
20309.8349909324
19908.4750081941
22476.8349884322
22997.3349927068
19779.999995074
25757.6700093191
22523.3799913407
23729.9599923217
20182.0299969506
27708.8800019796
20434.5799986711
23092.8499962403
23163.1700013508
21897.6949957063
18180.6199994721
20474.3299936241
19488.7050122302
19260.7300119284
19077.3600114789
20542.065010727
21254.9299984791
21967.6449947109
23489.1499835681
22951.1500062281
26036.7550036276
20446.1300211649
20657.7800087254
24658.1800132021
22264.5949923553
20943.109998322
23615.0549834445
21767.2550022863
20898.2750029978
19465.5649982819
24916.9700019734
22649.399987028
22654.625006567
25251.6699886874
23575.7250097179
22902.2300038609
20422.3649946871
21517.0000062345
18863.524996052
21462.8550094051
25812.0850123013
24680.5000109361
24500.9450121941
22969.114985293
25641.4849821466
19974.8999880613
21380.2600196144
20703.5700106972
21796.5249965532
22591.5799885082
22344.2049955536
22535.589998622
23263.5950023005
23028.450020979
21373.8699962213
20675.269994638
21338.5850064384
23940.2849983941
21369.4949957907
21220.9449923914
22596.8749964524
19565.7100142038
20809.2399874461
22431.715003063
19508.0849874339
19652.5200027667
22523.6749954768
24029.1900018691
24879.3849886499
20475.9600043143
23472.0500080058
25327.8450092641
20629.1449933802
20160.3349836353
21864.2400040997
21967.184994827
21053.8899807858
22092.8049841252
26170.6500024782
24060.7749911221
24005.3400113781
21867.8749861717
17822.0699996009
22106.7099978551
22190.3650044865
22618.4200016421
19289.0249930166
22664.1250010557
20252.7249982336
21720.4649868798
22205.0599931165
23785.5950095222
20437.4950080443
21974.3899969726
20577.6649949742
21832.1800089249
20201.8149936507
21353.4350030348
22902.5399892462
22548.1100057389
21889.9400014698
20366.5350000737
19039.8900068599
23977.1750096421
25424.0699915341
23825.879997212
23343.4749859804
22399.1799964545
19185.7750114048
24872.9899932235
23303.1150037965
21433.674998214
22898.5699894759
20867.6750012882
22346.1549817805
20783.2399940824
22576.0350235611
23933.3900033914
20232.9150050874
21346.3700061452
24370.4500128729
21989.0700029812
20711.0599887754
22552.4349943744
23576.0749828932
18065.2149961569
19367.7700007784
23459.9349961318
18482.519998478
25511.8750016221
22397.8400006833
23717.7949960103
21714.1100011792
23707.4450062043
22279.1699973554
22311.0700082789
17148.1600078812
18672.8150033401
24958.5500059079
23840.5599996356
20145.3349968391
25784.0500443999
18662.4099898688
22653.1150114702
19894.769978967
23027.7649727228
22006.5150030584
19536.2199809885
22050.149978841
24647.9000015845
22013.6799949422
21875.6599872017
22039.525000529
18184.6400260887
23540.9850115767
21224.9450008834
23506.3499948357
20050.2500039227
21601.6899923771
17773.7299950398
20219.6799866678
17599.6949918347
22408.8499990015
22616.0050056799
20451.6299975172
22726.4500006272
20130.2399919832
22875.6199945958
19076.2099873599
22485.769998824
23349.4899983963
24140.9699918476
21133.6649973055
24428.1199854412
23224.7699947058
23232.130000582
20343.7899796623
25394.3549947457
23849.4950080859
18495.7149936808
23783.0549917027
23276.9550039684
24013.4100003126
24214.320002762
21750.0500101212
20837.7549986558
23087.0750071784
20080.9250104958
19029.1750071237
21543.8200038832
23123.3999855854
23029.0400000995
18385.3149963727
21271.2050006487
20318.1849874081
19369.7849990966
23449.1100006502
21895.5600003787
24171.0800133259
21590.4450008416
21705.0649975822
18785.8600012865
20570.1900072651
20813.8199936134
17720.1799825784
17315.2949910341
24620.6499877463
25128.7899970044
20030.5550009229
23087.4700010081
23594.8699971805
21342.0899944077
21124.499988383
23600.7250015084
20014.5749940448
19994.0850098624
24516.484995476
23842.0499848187
21775.1850117159
25709.8650070271
22837.4950005847
23818.0549897469
22466.9650010585
23623.475001591
19775.4149965968
19701.6999819828
22628.9199957668
25179.8650019006
20352.2999981272
23649.0399983586
24063.6650148805
23929.8150225691
18697.6699886622
23247.014988972
21039.8300032835
23525.8550139954
19608.5899996651
19528.0749923463
18687.1549900901
23146.4200151269
21131.2899886742
23527.9950007638
22798.8949984047
20492.5199940309
18201.5250002232
22787.5050158831
22381.674998695
21677.4000021729
22582.1350108997
20545.0349959899
23729.9049793889
20114.0849935822
23068.7149935323
20527.5550049436
23774.310001531
20704.3349988677
16271.770008879
18701.784995459
24215.0900049368
24933.2200158588
21504.2449846379
18260.1700067483
22982.7849872342
20627.9400046498
23261.2649926801
22233.5299951602
21371.9049975104
21440.5199990928
21322.3700019121
20213.529994478
19883.5049960482
19963.7000056189
21709.2050018602
19606.6250028023
21101.0750132466
21234.6450020552
21122.854994301
22418.2099960437
23722.775009655
24418.879992953
18881.594993413
19851.8899857658
21486.7000057984
27338.3600063002
19399.9249958659
26509.4699939494
24456.7949951012
22538.2350025778
20889.3250007378
20371.0400073976
21094.4649842513
22399.4050167634
29005.8900000635
21226.605001078
26425.0000140868
23444.8750161304
22137.975008086
23922.7749904995
20470.7950015999
23127.7399954397
18472.5950017865
20802.6500004726
21074.0850100514
22403.8900070814
19121.1749954821
25654.3349950074
22757.7399988236
18573.3850008831
22188.0350100698
21708.4800019842
26299.1199834207
22988.4900022655
23774.6749847676
21541.0049985361
22236.8249965321
24317.0100096148
23721.3550054464
20078.7949996794
20566.7849937321
21972.9100005896
22168.6250077228
20400.5849999501
24227.5199864416
20264.7749971972
20763.9049994451
18545.2649889948
23207.1350046588
26729.9999928989
23534.8049882576
23356.8950004499
23256.0449953894
21125.8099972272
22949.7650226695
20527.1999935998
24782.9099898029
24926.7049827841
21547.8800063547
22161.6550023711
20736.2400088352
22136.8649847353
18790.3899903214
21331.4050002486
23400.6700154869
19668.2149950525
22382.3900097546
26091.0000007774
26181.9149797547
20318.1000080772
19558.4399988288
22841.2450113513
22959.6949804997
19080.5150063895
17990.0050050686
23932.2349911146
18716.8500205094
21260.3999967059
20835.1299985214
20743.2850164212
20670.7999917548
21283.6749916279
22794.2200097503
20519.8050087527
21733.1600102453
18145.6349986347
25349.1199803349
20143.3849982764
26397.3799955631
23802.4150109779
22313.8199986538
20182.1750057644
21648.3099916314
23015.5349895235
20676.159997361
23298.3200008152
19853.7350067567
21863.6550215592
21257.9149924287
21890.4149992908
20192.5250003235
18934.5650057651
26237.9500103735
24326.7949877316
22100.4000075095
20926.5750014309
16855.4849952075
17569.5949932225
23404.8049958726
21358.8100027149
22873.0649992826
21591.79500225
19675.7900060134
20073.069989723
20599.9949983875
21997.1200103655
19698.094998428
20154.1650004341
23803.0049932189
19358.1499967992
22277.3649889631
23578.6700044664
19927.9350023703
23799.1950019929
21024.5750084132
18132.2549985061
18779.3150027806
21590.3400024865
25933.0649962842
21476.9000155604
22520.6599923542
20226.6899984119
19865.8750116354
22315.3600100178
25052.7049793862
21994.4700069798
22324.3800082919
24191.0949951953
22242.0000010948
19492.1449938123
20804.1799962508
21311.7899932899
18416.2999980118
21551.8249972101
21619.7199991643
21673.2150015861
23697.370002226
23148.2349860193
22644.489996191
22566.1950041829
24177.5350048142
20832.9850080611
23947.3449875115
19927.0750043777
21324.60499727
24845.1550065693
22288.5549984877
23915.35499651
22043.7750028183
24466.3750008129
19562.6000031028
20784.0999776827
22923.1599867512
21499.445008169
21413.390004126
23919.835000709
20606.7750001624
19827.6149913027
18151.2550248196
21953.3000133613
22323.5149933265
20172.7750025344
20908.0950017464
19216.7200114599
19755.7499884722
23468.3249972333
23054.8900108855
22404.3099996815
21665.8600002945
21398.0000152383
21431.365016991
21546.4700003501
18331.5750162373
24294.8799993643
20841.824999668
22742.6899971131
20932.3099923893
22937.9100058239
21375.784998145
21785.7299933011
22087.3300005291
21156.0900012129
22157.9999954079
22864.7900043787
20275.0100042652
22469.6750053228
22511.2999978049
24023.9649847788
22171.1000093496
20939.8549900712
20966.8199951614
22732.329995445
20751.1399966157
20156.9200267083
20280.1950070867
21796.0099924747
20263.8650003506
21898.1200090933
23394.0700072959
21901.0650148724
19878.8700066232
22231.9799991249
21180.8599846611
22784.4749966885
22517.3449999364
20453.4400059734
19244.265012014
22355.4900090091
22842.3900010377
25619.4149821682
18657.975003033
22802.7249961445
22621.7950013492
24726.2850069113
24194.1750028172
23947.1850107552
20241.0600123345
23345.2449889769
21744.2500028877
25731.5200007751
19402.7800074134
24406.4799995286
21346.3200015654
17856.5849983301
25330.4700072634
22901.0200063479
27684.7500053924
20500.5850056277
21644.3949846518
23190.065002766
20012.2650034069
20755.6300069359
20556.6150124341
21133.7100260763
23835.2249846748
21078.2550143392
20500.8299791072
19874.5199906279
23653.8299988527
21266.9049965679
18475.7950012631
18266.7650010355
22740.2100088999
20573.3899882012
23468.4250124082
20663.4999869075
24335.8999977824
22608.1099980006
20856.3399970327
23644.2799851066
21493.7300002099
23540.9549885618
23744.7400182817
20355.929984168
19360.4249854199
24523.8749917727
22019.8800071824
25093.9299865068
21744.784999778
24584.4300053399
20165.1349858621
24846.2600060541
21538.1950000093
21286.6999984474
25635.8550044021
23343.7600141206
21537.8899981268
22538.8500111979
22448.069990169
21268.3999981026
17765.4400044503
22581.1399976294
20543.4350210698
22554.1300023297
18995.3400012238
17204.2599928211
21091.5999879618
20437.0199970237
19143.1700068312
19819.0250057371
23073.3649970484
23092.4250138717
24890.4399868913
22823.789984518
19547.8799944634
22007.380001355
25256.3499928785
24922.2600073331
19563.9450127248
23587.3000152465
21975.0049974119
23092.7300061572
22202.3099993487
23309.7649984793
22173.3200137329
19040.2999895941
18742.4000096505
21012.4850039759
21392.7649916389
19319.8400108295
22411.4149991232
22472.2950127295
18707.9149949781
23064.5350002237
21454.4000091832
22927.7100012653
20424.6599876753
22411.8249988677
23005.4799928553
22179.8399954165
23307.324996496
22736.8050103313
20284.0750133134
20165.4150027872
27476.9349870561
23746.2700074148
19577.2149882345
22000.9249940626
23254.1649855925
21188.5349870968
21690.7600019055
21418.4550042853
23820.6350266929
19168.9700077981
19446.9250007526
20572.5749951382
20049.4299893496
22797.3350103124
19567.7949960051
21828.6699888522
20067.0849949826
19687.9950074739
23034.279992091
23050.1149971828
25903.2800018238
20617.2349940087
23892.5899982713
24797.3050059561
20305.6100098845
23067.5299853986
19972.0399968176
22898.0099973371
18769.2050080858
19714.3299876649
21884.1149984897
22468.105002966
19253.66501151
18731.1199929363
20627.1399964498
26692.7500150527
22644.9800109645
20491.0250080652
23464.394975276
18339.1500033643
21659.8450061585
21289.9849924571
18081.5399900298
16720.275005119
22480.5600130658
24145.7450068993
22730.6950024413
19797.0899910653
24159.8200056655
22795.6299985829
22719.0049874883
21291.8050050986
21308.4349869115
23152.3549964411
22111.1649989551
20669.2600121186
19814.1300048024
20948.0000088118
23332.7999980488
21300.0700031109
21714.2749850047
20678.7300006606
17299.9650128378
20448.4249897775
23458.8050238416
22802.3199986105
24353.5449910068
21878.0400114143
25500.8850079783
18608.9849845469
21103.9900095325
21257.0599967446
23981.1350053131
19785.2099857453
20458.409993316
21194.3100077604
20332.7800031435
24273.3099931786
20630.9200066041
22660.504990435
22295.9099947105
22257.5600075603
22420.2749948418
24432.4400171274
24282.6050042233
23507.3550067177
17871.5349976925
21823.6749885214
20922.9699929799
17862.8799981087
22098.6400021119
25180.6550020525
20128.9050038778
19665.2399885047
19925.6849951632
25036.7449741287
18822.5499834586
24758.8649961359
21356.0649960218
22113.2050002979
21724.7500023264
19495.7799857976
22323.6550094411
19479.3199979883
23202.2499974851
20078.8000056953
19960.7699783454
21098.4400124243
19354.4000073066
19872.960001361
19816.3599731996
19499.3150049224
22943.9800046319
20933.7150118269
22737.9549945104
25973.4950026753
23027.4949916003
19460.240005004
21607.7800042997
22012.4800012773
21134.6949922231
21153.1099906794
26333.5550000319
26489.724989966
23594.0600046229
24507.1299790915
21276.6300218436
21261.6100240148
22174.9899947398
22753.4399953131
23071.4899927297
22195.9399959312
21637.594974569
17241.5499868901
24182.9149964168
23102.3500008043
20162.5649848863
17748.8049938083
22208.2700022674
23774.8400017529
20986.6700051145
21800.1950051077
20547.3800026741
22994.8550051481
22855.0550003036
21676.4450061672
21281.5349931368
21517.5399987455
22636.9899900998
21184.9650113069
22183.825014244
26210.1950130666
22212.4100057534
23625.6150058049
21382.6500117313
20068.3099944957
21863.9699939157
16612.3600056021
21894.9750023934
25168.5199749377
18982.2499980275
23107.250006702
22458.6299928674
22075.9350115164
24715.7500159515
17012.9850008269
26335.1399947463
22059.5200215561
19551.5350041538
26542.7950112475
20905.704995996
24474.6500068321
18775.2650130289
20494.8000033904
24430.0399745619
23748.7399901864
19638.7250020877
19464.3150075498
22309.1349923175
20725.3450040746
23426.7149900168
22398.6849958193
23949.2099970803
23198.554999635
19047.3799974491
19010.3750027278
18991.8100115782
23349.9849944914
24582.5699948588
22902.7400009104
21288.0699954
23874.3399972194
19488.3999992888
24826.5599914839
23395.0299998883
25745.5999900078
22993.0250079734
24355.9599828161
18809.2149871259
18397.8049888008
22653.2050039126
22097.4249991067
18855.3449977825
21832.6049931742
23652.3550113216
17402.2350116362
20997.3500022173
24552.7849935463
21397.7049948314
22828.420010786
20456.6199996853
20282.5000057982
20865.3950117822
23228.9699855496
23980.550004906
23918.4449910494
22084.1299906964
21719.1950151462
25793.3299794644
21832.9949738029
22634.0299916519
23265.2900067453
20868.8399980447
21443.4499942825
21870.1499952246
20674.6599944904
22121.2650098072
24164.3949957162
19463.6699850051
26058.0800046702
21087.1600009339
23867.6299884554
22040.8949919136
24271.2900082117
23087.9100118655
25597.210012871
21948.8700126065
19941.3449849921
24858.8599951192
22495.7550016086
26849.8299994433
22106.9600022123
18935.8949969094
25093.8999934775
21145.650012546
23026.1050029452
22391.7400011979
23125.6399914417
20597.5000090107
22215.2750003676
21705.6750068028
21559.7750039466
24091.244991811
27848.1799981287
22358.6499940166
19119.8250093467
20192.2550070569
24138.1950065946
23672.144992325
22809.6949884812
21253.3999987124
22215.8400165115
19550.9499960064
19796.2100031027
20390.799997892
20264.2350144482
24821.6400013433
20143.6550164539
22196.5449841346
19904.1400032873
21421.0999984243
23544.6900034018
18542.2000023033
20261.7199958279
18023.9849999927
19239.6100055849
20412.3599941353
19746.4150071761
21681.285006138
22147.8149923109
22915.6000054402
23885.7200044002
23975.3200078098
22138.4200094601
21978.9900133674
22663.7349826673
19975.6499862974
22676.6049980156
21020.9150016962
21525.6200151138
18702.8500037422
22445.7249938045
21108.0049978726
22873.905003024
22732.1049982091
23945.3850077303
16919.8899923705
19083.9650055044
18627.3499946786
25001.165009867
21823.1899975631
18534.5700063581
18995.5500131957
20520.3700039426
18619.3749916432
26869.9149801433
21692.4100022879
19979.0400108768
21339.7150183269
23737.2699991101
20833.9699930489
21365.6299982433
24645.8600100132
23549.180001645
20112.7100028475
17781.0649997668
20165.2200037336
22313.019990775
19435.0150028868
23637.1349893368
20914.2900110406
22648.3500109606
22572.6249989102
23133.2399958619
21846.9550027242
24224.1700014378
27473.244991858
23490.6749969519
22305.5750079189
22687.3200031463
22542.7250099871
23065.9000027599
24302.4700088718
22089.3600269225
17752.0250021275
22980.2900010766
23698.0349873821
21696.6799916518
17582.3099929314
23158.4699793798
22908.6150023433
21118.9550019602
18560.2999996775
19533.5899978736
22610.8049976423
20568.2199971338
21656.0350118822
22218.3799983091
20986.534999739
20994.9150105687
23619.4800129938
19239.7250153313
23347.4650062029
22828.0950110615
18359.0549960498
24475.7950122959
18293.6449880034
23800.2799899664
21053.4899998019
26340.4300008519
21276.380011079
21300.0849942919
19205.379993656
20319.4749996075
23469.9999898733
21110.3300025316
23003.195001217
19402.965009095
24651.5299940048
23153.3800116577
17975.2149931872
24481.4650090886
20318.3150136778
23280.7249950229
25102.0649666294
20852.4150111878
21545.5900031004
27282.6300025734
21425.2950032288
24001.800008633
21108.2099957724
18685.4699967464
23112.8600093792
21514.8800106086
19436.5549940554
23108.3999921884
22817.3850139044
20305.3600038607
20986.7500032657
19017.4249943367
22089.4050143468
23352.7299834574
27239.5649983028
25684.5550036364
22691.0949852273
21083.1250129333
22697.3949970183
20313.8599931319
18534.6450016852
21617.3549996226
23342.7300053479
22847.8749878125
22886.160008577
20368.4549945237
18659.0850005774
21981.4100175654
21748.145002809
21617.5400093677
21122.6099995712
21164.0949906276
20526.4049967653
22844.6850040327
24940.1650102697
19906.9699863121
22118.1849986919
21668.8300020224
21757.124996071
21527.1100050649
23906.9249990671
17660.3849905701
17051.025010275
20410.7100017028
23842.649997537
21472.3299966824
21694.1950051852
22946.3949970657
18740.704994536
19983.7550077876
21886.8000202095
23938.4099982011
23435.0850067844
21419.1700135197
19508.1300039138
22591.634984324
21574.0300104611
22437.0800022681
20201.0850111851
22881.7699788786
20756.5099910216
22344.6250054783
23038.4949875772
20449.3700013562
23246.2749847961
20506.7200164159
22596.4449930954
19038.4950011575
23863.5199932026
19173.2400133875
22940.674995667
23163.4750002577
21015.5100075249
24917.4600004181
23189.1749920062
23967.3000002154
22252.6400194276
23527.5100100867
21928.5699989659
22923.8300008636
23891.2450176198
20395.2300019349
21536.7149864081
17883.7600120597
18560.5199852636
23230.7249901961
21030.9999799243
20878.9799944412
23008.0099882673
25826.210008184
17325.5649918283
25550.2449922815
19331.7650015878
21919.760000363
20851.5150003639
20846.6899942904
23603.3799900344
20184.0800093221
21324.9249968623
17633.3799925429
19881.1350006526
22750.0900004869
24145.3700317368
21709.0250011184
21659.0199956251
25900.8500122346
17984.8599962299
23498.5799870184
21526.2750019636
22299.5999960878
22536.8500074688
21593.4550101978
20725.4950013082
17840.2549988125
22890.4499727995
22385.2400038508
21925.0700014136
26440.3099995872
20998.0500065885
20577.0699913735
20113.0849948028
17428.2849965077
19789.0100054936
23563.8600098756
23692.2599997139
23383.3699946839
25184.0500173785
20935.034997148
21296.9900079122
21038.0649898599
19970.0850034154
20917.4200000438
23484.4299817162
17632.6349871201
21992.87499415
25744.4700045751
24979.7949944444
25198.9099833064
20657.129992624
22363.8250180689
23171.0399997537
19066.4849983737
23410.6349970126
21314.0850014382
20979.0499969795
22170.72500469
25473.6399998448
18345.6049983214
18591.0050009068
19667.4200013408
19490.240005503
21911.0799908196
23938.3199907384
23792.005003578
18251.6100132775
21420.5499906989
20126.7400080368
22285.4450023919
22556.9349938763
19467.0699985051
25643.8599878803
21831.174998849
22018.1500045243
17749.3199898414
20462.670004103
20211.1749814725
19604.87499704
22400.42498201
22273.4849978904
24256.1449998219
21468.2250055678
21065.7549923418
22432.6149950717
20227.2949961261
21136.2549969964
20615.2799978566
20734.935004444
21938.6099861774
19475.4700037756
20258.6299851611
20861.7050044527
21671.6000126983
23094.1799977948
25288.3849881077
22097.6400020382
20975.189988286
25728.0050003728
19903.1899821254
19195.31499987
22166.2649917523
19416.9649826407
22463.054998735
22589.1549993306
19079.2299981434
20240.304977485
23990.8250113833
22684.9999920348
22110.1049798878
22329.2200066958
20694.7799977195
20536.3749982376
24895.855014852
21341.0649945606
23564.6049926371
21196.5299989204
23988.8600037608
20759.7899974091
23624.4849992662
24183.0049956702
20454.4149979446
25699.0349968068
23242.7399883233
16620.8699907947
17604.295009483
20802.3099917446
22121.6400074393
24761.3799920118
19603.4499943128
22958.5150053683
22367.7450203472
20702.4600008266
20051.3150034082
19565.2300062128
19748.7649977417
20579.4800174751
20738.9649924634
20778.1299886089
20844.1049939962
21233.2399877687
19049.8200019617
18517.8899961188
19331.4949936551
22851.8900014859
23043.325030171
23897.4399942971
23304.5449973072
19076.4399943823
20471.8200095221
23168.5099959481
22033.7700048843
21489.3399979406
22233.4699964272
22880.9199908457
25164.809993338
21821.9949879614
19803.5550070361
18201.8200060176
20543.8299925216
22257.6499763508
22356.9499968572
21228.3599923416
24221.2199933396
23354.5950099664
18467.2150053785
19317.8499993052
26254.7349927169
21386.5700174684
23842.5799932262
21140.7750034078
21768.2250094565
20813.3599905332
26260.3749923952
17081.7149859577
19996.869980945
19581.9700100762
20610.4650026402
23290.7400038341
23055.6949946868
24236.6850033905
21860.9699884919
23479.045006616
23860.895002074
22818.0099949639
20940.4649950736
21250.65998809
21705.1000054327
24211.3750183345
23830.9549985375
20304.159988526
24521.9049972561
19525.4799992323
20106.1750065142
20543.3699883316
21192.5099974452
19091.3249912285
21018.0349987014
20137.1650038091
21195.7949965868
21835.6250039579
20687.0699902824
18278.7000059693
23063.135001264
18534.6900047554
19651.4850075778
24269.294996087
18289.6900180671
22669.1149897808
21090.4699927147
22705.290007255
21790.1299938522
23456.2899881213
17598.2550011321
20551.5400054923
23757.875007735
19961.5600051612
24041.0000023301
24135.2649935649
19737.9249941609
20390.199983899
25933.1450179117
21889.3999751615
20004.1050012545
22827.8849906261
24437.3049923712
21950.5199918126
19495.9550062655
24088.9700007774
22486.8149779192
23785.9199995849
22206.9399905927
22336.5750009601
22405.6100025929
27880.6500121389
21176.7499950244
19900.0700029794
25881.639993056
23026.0300111379
18009.9749925358
25413.5350180298
23654.1800000402
22087.5150049673
25803.4999894754
20187.1000012595
23311.8350093531
21663.2350067283
21613.9399925829
19749.3949907774
23449.7600059975
21400.6700013918
20856.5999964955
23472.8550007171
20418.5799953409
25000.0200046469
24540.6650095129
20053.4549970905
23311.5499847432
21082.160005888
22550.3599897525
21604.7800031048
22173.9450140019
20588.9099917788
22296.869995581
21437.6400035571
21748.6100152595
23851.0600126402
18590.5349986762
20614.0349921815
20395.4400379596
18786.639999448
26163.5449987104
18899.7199807895
22391.9100020945
26833.9100092581
21131.6549882018
22692.9749943569
23200.5650149721
26003.8299961814
24973.7650055109
23421.1600065369
22157.8349990631
21304.3250072345
16590.4600017176
20682.3700030596
20848.7750082982
22649.3299939621
23410.7300037529
21938.2149923452
18640.5450125202
23190.3150005729
24041.9399891959
24562.5400074616
22392.5349978773
23435.400013163
21429.5150329508
19439.610005474
20777.5050137909
24679.4900126797
22506.2999962524
24317.2049911759
21269.9250043514
22403.8999912106
17275.5099977306
20295.7599946032
21720.0999890412
25953.3950055629
20143.4150108621
22390.6450115084
23899.7099880404
21542.2700080858
22768.3699785975
19317.7599931131
22993.8650030275
22261.7400034338
19143.6100028146
22196.9049961314
21964.3199863842
24867.4999884586
21014.375014701
23498.9599911373
20919.6400096621
20347.0999894572
25707.5900040914
22177.0249840133
20038.1999984666
21675.5149957989
20262.0400185321
20637.265004658
22148.4750139296
20878.4600013777
22539.2599983379
23832.0949882115
24863.4700119642
22419.0050032482
25115.1199979419
17343.9699966332
22781.9000099665
19934.4950021983
22516.0499926941
21145.7400095104
19815.6950149545
25442.1750073974
24023.0849908141
21920.2849956866
23346.5449882492
23591.2199994186
25310.5200031938
22033.375000504
23675.9949933536
21743.7699885053
21535.0999933092
20365.3650078638
20852.0400080127
21386.8700079485
17106.5400073475
21843.7799979649
22594.270007113
20514.0799935521
23285.2299912686
20862.170011681
22085.3849938042
22643.0349904239
21694.3899646625
21606.9600153553
22388.8199920214
22325.5149921023
19204.0149971852
20805.9949879304
27682.4400044399
20374.3400095843
23304.3700024779
21670.3000131221
21728.2800046998
17757.4149848783
22513.4399921582
21492.8750224961
18962.5449998544
23279.5900091508
22850.4100094149
23027.6050287085
18339.4150107249
19791.0500003137
22295.9899966337
23256.4549948187
23228.7399923913
22823.0950091167
21232.9500006375
21325.1349994274
25306.214993783
20201.5849912071
28164.0099893864
24048.5449976649
20876.4399922451
25364.6399926413
18999.9399944989
19355.0849861968
21135.9049926922
23826.9050225028
19940.4749984893
25353.9550000702
21186.7300095882
24493.0150035268
22966.2849918384
19126.9400105451
21323.1799975014
23819.0400136448
20744.5549976481
24043.5849999813
24140.4700125984
19765.4549963055
20051.8549751614
23668.5050057862
17813.3549966913
19690.8599976442
19836.5700149498
21028.8050025152
20519.5599753689
21432.300007114
23456.654997821
22317.4550108742
20163.9699812455
24738.0449850284
22157.1099974641
25130.529999829
18321.2349916853
21740.4699941645
17935.2550016979
23018.0149996481
21676.9600051433
21555.6650006626
19831.5849987753
17511.1850110842
22709.4999961404
22354.5149976453
23350.1350095526
19294.9750061182
20869.3299888611
22364.5549990017
20153.4800054252
19012.5849949773
20397.4399997491
21915.6550034597
22749.09001699
18718.809984928
20928.6549969362
16223.9650053452
18257.0450036451
21514.2949993415
21217.6750002985
20172.3999986377
21954.0000075157
20288.9699857514
22001.4350064514
22186.9350075743
23137.0899987743
22276.7950102154
22395.3900221062
24859.154989521
19530.9300063229
23605.8549825941
23240.6049806323
21767.1700065299
18437.019998326
22599.2400231197
23591.9650002033
24952.3349958342
23572.074999081
23900.3100027108
22808.9600095419
25368.2950013033
24114.904990878
19040.1750036739
18815.6800064887
19633.2250081052
23585.6550015088
21633.5999964476
18404.6299944441
23076.5850111362
24585.3700121787
16899.7950027843
20650.9200071462
22214.8000023849
21894.1599864828
20060.0400190275
21626.8600082872
21092.6649975046
24247.7200156179
24000.3950066869
25506.6799904422
23583.0650043198
19541.2099937018
21769.8649928486
23589.2999846209
24053.7399962657
23218.5449902806
25397.9799946024
21813.4800074457
25034.3100039188
21466.6699901869
24795.0250135851
20998.2499979511
20877.4750082456
21515.475003557
19207.25499039
17925.3200185205
21066.3600062748
20368.2800044853
19597.6400174424
25530.4399872745
21189.5950002969
19006.4600085267
19335.0000101607
19350.8849984492
21889.3499888784
19642.6600024409
19397.7599977357
19587.2650116209
21766.1550080779
20776.4100100659
21415.0000017946
23779.824998786
22369.2700041649
21266.5049907304
21556.8449999681
17651.7699943737
20001.1100035005
23816.6850001125
19922.3999871712
23539.2000133252
23175.3199924519
19538.8149928348
23064.9299888015
20861.4750010422
22479.6400108315
23648.5050078698
23204.6549934009
23092.6100122835
19612.449993553
20748.9850064238
21997.0800027759
24488.8599929921
22493.9799904805
21088.2250043117
24559.7300052664
21291.7999965532
23746.644994172
24849.6999885127
23440.6499777931
22093.1950014457
21812.5800002601
27983.9350083773
23497.150002758
22726.3599923521
23867.8199885109
22296.2299925368
23738.6599952717
22216.8099856565
22763.6699983318
20483.0000040075
20672.0700009558
26444.8199948064
20994.0300224065
19670.6300039373
24214.8850103368
20646.130001348
22822.1550022314
22633.4499917151
17229.8650008012
23055.5050079482
20264.409996461
22917.6050056361
22959.144983146
21998.7150033744
21293.2550186366
22074.3249924389
21632.2799945452
19656.2949962941
20539.2450228394
24135.3049844028
22267.0350055774
21976.5049946613
20051.0600021407
22554.3000096127
24942.5899987789
26270.7550072185
23402.4850043273
23075.1499952626
21636.4200013289
22113.9299924416
20740.3200031762
22596.3050114998
19718.5900043682
20334.8849860292
22927.6100041987
21655.3649959142
21949.9799869028
17659.04999625
22853.754999031
22578.8699956924
22157.0399900125
21724.0550077229
21021.9849956068
21205.0400073803
19329.9150051051
19133.9200096149
20616.054995914
24220.8400049772
22338.1750203487
19333.1599947425
21423.0900001563
20511.7349982944
21034.0249822941
21044.6299975598
26167.5349962619
23265.6400053212
21211.4299887461
23794.1599997259
21495.6900104869
22701.7649873011
24532.230016496
21642.5399937269
19961.4049953695
25139.280003731
19410.8600051038
19815.9600014486
19995.5349936942
23644.8700001817
20484.6049961029
21674.2600017115
21920.5649917986
19606.8999968662
24928.7300083945
20126.1000002965
20131.0950044353
23419.7600027039
22935.8200100748
19822.6750184627
19318.9799992427
25340.2450053077
24465.7299987248
21369.879996757
21102.3600094001
21362.1250036178
23094.0749893607
20501.4049998503
22577.9250035269
20123.4250242399
21072.0350019477
23124.8299978339
22676.2199958672
23002.8549910947
23759.600006162
21492.9500037243
17534.909995297
23075.2150032315
21011.9749935713
24012.0800177086
20156.3449937813
22859.5899875568
24813.9550153208
21779.21499713
20471.5950088096
23032.4650053725
20962.1100055411
21149.2299906792
19780.3600012381
17008.0899892919
22651.9299951749
21859.6349928748
18752.5899982681
22518.5199990076
21093.7599989393
18490.7000012262
22152.0700088379
22200.4849907967
20529.2349838449
21366.3599910122
18540.2799933372
21514.3350235206
22629.1200065038
21295.3999973712
23091.1900093055
24407.8050057292
22857.4000046854
19999.3649986017
21939.7250021591
18658.2000086294
22734.9650085486
21940.9600020489
19303.6199980597
20284.1450327495
22828.8650077293
22396.7500100144
22691.0799858015
20916.8699985235
22032.5599960634
23232.125004262
15712.8599862771
22129.4649942676
21102.8799940252
18466.0299946563
18011.7899985734
21870.33000032
23596.8100062441
22867.3199950642
26012.3350043567
20696.7950028131
21222.445012223
22075.4749871597
19892.6649909726
27569.8200057677
20784.3449949004
19159.825008823
20173.7949921135
22505.5700034572
18994.0050088232
21277.1249994796
21844.1799922616
19778.6400027525
21590.3849893685
20292.2049965489
23991.7799923227
23491.5849848574
23854.5699948184
25080.050011353
21521.5300011421
25907.9099978146
21014.1700093441
19992.2300075874
23426.8300025859
20490.0050084495
22435.5399922263
21527.8699968695
22387.0150055019
21324.1549802702
22060.7150067706
22336.4399980535
23310.8699860284
20117.9750228768
20270.8349920606
22465.5050007947
25705.9850033477
19616.2100008356
21085.1999932702
20083.8300098526
22433.5950012712
23323.1049958956
18710.3199870567
17985.3499915088
19297.545001863
21430.0249939591
22820.8000045381
22549.4099895078
23167.0750098351
20875.6200105717
21811.6349935422
23823.9600177885
21695.4549920231
22860.4899987401
17261.0249883495
22715.6900192981
18991.7900000239
19154.7449942166
19546.4199931903
21680.3499794959
24884.2299861788
19732.0300000325
21057.2400122695
18742.3750013411
26264.2699972886
19860.8950125773
18710.1750087235
23657.034991093
17139.2999929008
22935.1750071268
22761.6950034342
25819.1099972392
18487.6799765733
20411.7399797738
21618.8250023158
20198.5499973291
23317.2399860155
22390.8250142706
23827.3150125428
24019.2999910903
23318.1900035709
23078.039999613
17391.4749954375
20934.9499959829
24898.3349890721
21433.6450098762
21755.9300088773
21290.3400019482
21078.3750063778
21403.8199955795
23335.1199847539
23010.9350004545
18321.0300064622
19593.3250148229
20276.2050115754
26684.8450034049
19950.7550052968
22578.24000441
22524.7450120582
23153.3700145956
23916.264999875
22414.3049924804
22994.1499955542
28163.1200065184
20877.0450121565
23536.2200024927
22672.1600088351
23867.7299947482
22151.1200052002
23562.1849928729
22594.9449925721
25887.1649943317
20468.7749986837
21995.4949888643
23845.69000057
20020.9900016035
22046.1149970125
24203.1749901255
21993.2549974316
22679.965016515
20774.2050045756
22277.9199988215
21490.8949924588
19783.8500042562
19958.1649966585
21845.4250022591
21059.8449929394
18280.1100016962
21977.3650141976
23628.6650018624
21168.0599878933
24455.1149940635
24018.0800013171
19863.7349972422
26613.5800115014
24487.3050066784
23507.2150001287
20518.1950002787
22296.3299983279
21974.1850120611
20565.8949899822
20048.5199858882
21500.2000166164
21087.7000020638
19401.1649936116
17488.8299986334
22443.2149927239
21062.7299932542
21815.2199891276
19732.4799912972
22703.150000301
19605.4549872537
23693.2949907547
20038.6499971966
19657.5550027632
20642.6200079543
20624.8900104882
19282.545011588
19006.0300138348
24103.919985961
19270.5750095006
20527.5649822305
18760.1899996528
22998.0999927641
22856.5400096327
21871.1400025766
18718.4750021705
23839.4000113213
24693.9049974654
24937.8799921243
19361.84999472
18202.9000088123
26245.5699850535
23789.4399934489
18753.7600065621
23511.3499793806
24136.1100031583
19962.5000065926
21376.3649826874
23261.8600032274
26320.3150160643
18428.9949960564
20862.4349907008
21318.1899854405
18400.6049964856
19077.0550137591
20092.4149946594
22532.1900167527
19865.424995123
19451.4149923415
25057.4300009115
18720.7200033595
20808.4599990174
22569.7350014194
20635.4999899668
20978.6900110656
23343.9649949779
21891.2550188852
21352.2000038966
23179.5999880759
22889.7900076421
20347.0699993374
23008.2849844623
20924.1400039727
17371.5699942284
22520.9250121987
24579.950009675
26125.0300191517
20828.8650012184
20466.1300000637
18440.0349865635
24096.4250046398
18984.3649942199
22229.8399974022
22314.599996448
21042.419985414
17490.1600084258
20593.8550007588
22980.3350007797
23550.1899832245
20527.8150008146
23006.5000127319
21942.3249959885
21778.2750060933
21531.6899910797
23464.9900006298
22322.5999905982
19842.8300216529
20499.0999915511
22727.8599991899
23149.1649864435
21640.5000094844
24457.3850066327
22753.1999999085
21774.6799922483
26031.599978939
21535.2650007422
21733.6800078908
21960.2350143235
18278.389984387
21883.9900006205
21525.564970561
22807.4399962353
22869.9900002396
20664.6700071525
25213.2700039666
17486.77497853
24159.4049844906
24274.8199932822
22471.5400069518
24488.3349959211
23292.6749992059
20668.6349800421
25919.1699941305
22543.9899958691
21966.2900022641
23583.874990508
21836.5150084691
21288.4499990568
22513.639995083
21754.1250061181
24170.3400045042
24758.3900003941
18485.7849991585
20621.2949985277
18567.6200054553
22249.8300012107
21625.4300008526
21785.4750064015
23646.1150110543
20569.3349894994
21832.1999951005
24569.9600003713
22676.7800065534
19894.2099993331
18643.1900134386
19740.9449843564
23640.46502066
24097.9700003552
23786.1949962543
24399.8199990216
19588.4900071141
19127.705000993
22820.0799952248
21000.1200140628
23870.7900064869
21494.8999971587
23958.9049967823
24106.7949943843
20717.2250002949
20454.8800156556
24234.7150022371
18768.8750153626
23464.6900028707
25415.0250007738
21525.3799963167
19536.3400116095
20096.7949981811
25380.4650006746
22614.9399945834
21428.7849799504
21306.0249946755
19526.3900132425
22267.5749947729
23568.8899969489
21572.8149997956
23699.4600054796
24513.8450053007
25392.7300066054
21607.1749724511
20038.5200258093
23170.1799810694
18652.9099915733
24779.704988649
20140.39999412
19038.1200033545
21748.3399838678
23883.1099981265
22739.864993665
20361.0900008568
23184.9949908941
22915.6949895287
23363.8949936631
22717.6000018202
22573.72498877
23810.3150085511
24919.4249933017
27043.369986447
20404.4199961105
21657.5050039463
24287.6150109115
21970.7499987725
22594.929992415
20716.0400033102
24518.2499988057
22440.9550029859
19669.2150020793
23562.1850172663
19878.9900052703
24252.0900056332
20657.7249919332
23291.5449940484
18679.3550008838
23502.3650004646
20321.9200110119
19591.4899925966
24967.4349920849
20225.7000000814
21510.0199956601
23016.3349895007
18543.9849943533
21576.1500063404
27712.7699934989
20061.3399898615
23549.2800003951
18419.9999973641
24039.8149914321
21700.1450052769
20354.3749887366
20175.5250054118
23246.0050060934
22750.6099981488
25745.6499905144
21988.9949959163
21867.8650106532
22916.32999674
17847.069989416
19323.0399916809
22256.5600110233
23043.7449968639
19218.3399988669
21098.9649936331
18719.9450055353
19666.9349937282
23128.6149982683
22955.9949921555
20665.1850062944
20872.1899927112
22322.9599886429
21891.5049852429
22594.7999962117
25559.8150041833
20803.7250042701
23245.3950068976
20837.3449979438
16581.1199865032
23200.7750060146
23567.2599971604
23233.9599812414
21158.4749993248
20696.0750084451
21328.9649989498
22052.5249825001
21753.1449986261
26530.7100005278
18903.9700004519
22898.9550023816
28024.5499956205
24044.6799954458
23666.8000193501
19537.1249757686
23317.9050188548
23776.0400067046
23339.9349812372
23186.8000011975
21365.4450064968
21228.5300099663
19563.790003105
19848.6850061312
23099.7350143982
22933.3949958594
21593.5549859196
19659.1750006718
20478.3900135471
20440.6699951391
22954.9099965808
22653.2500021568
22695.2800026437
19718.8850174862
24756.7550094804
20595.8949943506
29798.4200038362
21399.5200142456
23737.0700250051
22883.3299941797
20703.6999945424
21983.0649985512
22840.6500038395
21352.6749967891
23989.3649998609
26440.2900031586
21690.9499954986
22985.6649880558
23617.1699893946
24783.9050139282
22746.9599928511
20439.0149934238
23202.4349905042
20309.419991112
19393.8300068766
22961.6499936397
24381.6100008836
23908.7799928276
19856.3549974726
21233.4799993613
21171.9350139092
22646.8950027319
20777.0000031348
21193.4500220176
20171.9400049532
26713.4200099716
22441.4700210835
21228.6849848481
19810.9800053365
22051.6199925679
23828.2300006388
19733.3800115613
20257.8750216975
22196.0499940827
26706.495009364
21297.6999877437
22498.8400069482
23463.0449996443
18919.9850009875
17923.8500152765
19680.5350079503
20673.3500020132
21428.3249883106
22661.684999076
22051.0700054748
22777.0800143396
23328.389979506
21866.5850037106
25473.3650004368
23701.4499827102
20717.8450017071
22583.5150087612
22308.1700039633
19833.195004019
18251.9300048882
21378.4900084818
22633.8950029748
17826.35497948
23788.2299956498
25321.0899987319
24165.920007416
19721.18999306
19118.6450047288
24263.8149925563
24779.9799983868
21650.6549983802
21174.1800040295
18761.195002364
23564.4349994191
19620.7100015302
25817.844994542
25961.6350177834
19354.4099973131
25093.4550018421
24256.864991474
20787.46999989
26730.2349921316
22915.4900255417
24510.0949968052
27197.3499802055
22395.3650052792
25949.4150005854
22080.0900057894
24265.7249976951
20001.3400178852
21765.4350026585
20988.6999983848
19162.199996634
22089.3899902902
21255.1949899076
20380.1649953874
24145.4949943742
23611.320010533
21360.7950065532
15595.2099885854
23238.2200114848
21135.2500031409
22091.9400122267
20295.6749929852
23832.0849863039
23839.6399968022
22934.1699969108
24320.3050012052
23196.7599969124
24097.9700197345
21286.0899822949
23997.3299985353
23736.2050010927
18910.6949949162
20366.9349973303
21386.5249992519
23335.1149887491
23364.715009936
25861.7649938585
20693.8349971111
20754.7300170925
20724.7149942034
23276.9750155464
21474.6199953211
28254.5699965633
24704.6050058401
21028.2299893512
22085.0749954339
22212.7649880475
21071.8050067192
22862.3200083578
17551.2000082124
20902.3650143861
23222.5299985132
22071.4400110987
24854.7600070939
19182.1050030463
22259.0949933162
21660.589988118
21200.6900138259
22090.729999301
20882.4499974251
19673.3499890266
22246.1499998358
19028.7149820433
22729.4699869286
22185.3400257202
21720.4249889816
24802.0649859766
22228.184993024
22511.3850019553
24021.7500072347
21593.7650056069
19055.0149969705
21045.9750011116
22738.5950066543
22174.3999986448
23338.565003325
21374.9199920511
23284.6700074525
20730.6200018654
21202.695009524
20463.0699971584
17755.0649939164
20794.0800012623
19543.8450129176
22605.3949944859
23118.2250267819
25143.304993617
23944.8949962797
24664.3900148573
27212.5499887402
23627.7300101826
21544.7950096875
20345.994994157
24150.270016867
24434.574992291
17153.6249968401
23177.5600057867
20964.0000021111
21588.4099986325
20731.5749989992
20065.1000005193
19062.1100042211
19364.8199902021
21525.7199942801
21642.4099822188
23918.810000909
22185.1049957966
18440.5399916489
26328.4149885422
22595.539998945
22317.910005367
24402.0599960683
23412.9050009737
24115.9200065696
19534.3350007497
20262.4200029168
23226.3250060363
18297.669989754
25327.3299906982
21643.8449988627
18190.4299993508
23707.0449952791
22149.8699889388
19932.2199950768
18228.0800032944
22775.5850020178
18634.0900004008
20915.1649906822
22794.2100058385
22543.2199906786
24220.7299934714
20742.3300108266
21313.6999999342
24139.8300048672
24072.7549970914
26167.9250137415
18306.0849849721
24095.405009248
21463.7700036836
23116.0800008061
19809.9100030281
19521.4100041367
21899.0200039083
23612.3249904325
22096.9449958125
19789.3049876718
20375.0300048817
20231.7250063496
21061.5899943786
21488.5750119206
23386.4900003325
22624.7299942632
22303.4300059907
20750.0699819385
25187.0399868486
25399.3099846833
23148.5850062554
21352.9150048028
20239.2850042721
23419.820001474
26684.2000085636
19263.565006578
23311.1800082941
22454.0849946293
19928.1149963553
23142.8949903921
23369.5649974551
24189.735005361
20039.395004873
19061.0849873916
24247.9049959745
20870.9900008165
23728.1949866238
25198.4399960524
18743.044999619
20831.8599946684
24828.154990249
21577.7650057832
23769.209988422
23097.3450129065
23221.3450056149
20572.6000180439
26537.3350017127
20805.7449916326
25438.6699849386
20723.860002399
23522.1150035113
22780.495003534
22407.140002426
22444.3599916297
21067.1700359536
17274.6850045811
21023.5449994947
20956.5800105362
20657.8600068069
24302.6600255634
25700.764983881
24838.6899946004
22242.5450033499
20541.5849829337
19581.5750026722
22021.7750118063
20850.4750014441
21181.6499904006
25134.8150000023
20485.3699974851
21650.109994431
21777.9900092187
25969.550007931
20183.4150093128
28325.1049947927
22419.5950120952
26497.91499578
23082.1999942509
23017.6450095177
18972.6150110271
23571.3549995576
20342.3550009073
18422.9200055343
19738.1499981234
23987.4299992849
22540.4149987937
23979.0399961793
21333.0550045681
22762.7199947885
19772.2950076057
19006.3300073753
24760.1049849663
23848.4850164417
19945.8599901866
20379.8700034017
22236.6250160766
20319.0749971271
24791.8400065494
18692.1150045667
24637.2700096122
23682.9199940517
22011.6250059335
20414.0600032364
21430.0099916797
19069.5600056574
23231.3649865114
22759.2699954922
23071.899985033
19489.1399966651
24713.2700090636
22081.6550003472
26982.4800047723
21165.4199863413
23036.4300034198
19851.5249945046
20763.5500032766
18238.40999889
21578.8699992637
22537.8400066052
18417.1549983876
22463.4900057621
21686.8250055085
25195.1599771114
23456.750002004
21726.3400026932
21988.1550106606
19727.639995784
17719.4250029955
19888.0600090898
19992.9449990757
18236.5499793532
22208.199995232
19822.2600033126
18321.8249934262
22631.9050092017
21469.6650041056
24005.3200069352
23065.0499974512
22590.2999897748
21890.165017265
19644.8800082054
23791.2999946241
21713.884993994
23536.5900089392
20446.4399931559
22278.9749905236
27594.0150165374
21372.4949982052
21090.0150014311
17791.1000008764
23535.5499990126
24107.5750010018
24713.8999974245
20079.7749984122
23269.4750086687
23240.5849941676
21742.8700038589
21483.7099917763
23898.0200144847
22859.0550132265
21188.7400016997
19186.7250080687
26047.1000029072
21600.6099875309
21901.6649957262
19735.075007234
21354.1550056675
25231.3699880762
21348.8050010665
19987.8199853362
24914.9600060226
22901.3099889281
19525.4899886881
21718.2600092991
20447.6849981656
20181.6500203175
22411.8449852791
20867.1400050774
22706.2450054891
21076.3750019183
25559.5899909241
21231.8650026377
21118.5200061791
23603.9349969547
20197.42000046
23943.1600027013
22782.4750221563
22129.6100110672
20671.5549865104
22320.5800003107
22873.9150119065
21522.075011739
20956.9250035721
20858.4050085676
21180.604999803
20870.265002565
24957.0949964671
18394.8500033567
18991.6899929917
20514.0550091469
20827.5800112716
20391.5149986062
23458.7400041912
23214.4949841481
19970.0849929359
22979.2300116192
22512.8999998104
19748.2199989492
20220.8349994929
22937.2000119402
20743.1149916165
20472.4149967079
22572.9300099628
19467.6150056329
24340.3600033466
22150.8800032615
24436.6100137279
19701.5550050213
19934.8850073557
23028.4149976846
19203.4049926794
21860.7649911818
20291.3949928661
20783.5350026368
22924.5049854405
20219.6999947951
26052.6999960439
22675.744998445
21341.6200088123
21404.1000013868
23164.3949913487
22894.0550002897
22761.6949909183
21238.5300082373
21115.6750097754
20893.0549974435
23834.195008642
21729.1599967866
20591.0499978093
19711.7400023288
20463.7999904256
19466.324995866
22529.6850032167
23600.6150080573
19347.4400023957
21590.2399870921
21109.6499889883
21171.1699909919
21121.4300077755
21411.2900023843
19729.380002623
24230.6949919936
22932.3350248281
19182.5299945304
21182.8250029872
24337.6499977868
17878.5350011855
20019.8149923892
22035.1549959488
22618.0599882104
23139.3050000275
20969.4849892544
22266.8550080111
20645.0000056271
21774.4149783255
21824.1650009138
19675.5300089296
18584.0850107044
22626.8849923017
21191.0050135442
23776.555004254
22334.0849915864
20714.4699970426
22233.9099884092
24077.0249902164
18335.4900083325
23968.4450035414
24264.9049751163
22255.7349998397
22103.2549886011
18662.8750077285
24149.3550062544
25484.0199886609
21628.0699982589
21250.9799953513
23181.1700090007
24220.2999807997
20157.6950025662
21851.125003295
21123.0150023758
22005.8299990541
20194.4849798768
20861.3550105081
21914.1299921089
23155.3999922539
21739.9699933951
20834.5899856935
22770.3100182957
22861.7250030988
20754.9300006223
26362.1799957845
21891.4999926519
24733.1250000515
20255.3299936005
19851.1400040579
24224.3200053241
20945.9750035717
20845.4399948716
21898.6200091409
20290.934985789
20138.7699960491
19345.4749980853
19316.5449913482
21149.7999856188
23776.8399977663
23416.6649991158
22336.0399877422
19829.7100065791
22994.7499978575
21142.4849903341
25351.5799982804
21857.3850045907
21534.8249796408
22055.9049773259
21647.470002922
22066.2099778079
23425.2700016686
22301.7600040552
22578.7600034396
23785.190004371
21353.8250143823
21672.2350060293
20988.4849813611
19062.059991352
25075.4250011597
21730.3100128319
24113.7600027
18037.4499887056
23001.7549961208
21862.6100012306
18160.290012098
19783.4950020844
21199.065005428
24502.1599912504
22896.5150043012
19984.5249916748
17907.4900047584
22878.285013268
20683.3700135918
28535.3649908192
20245.3149913233
22669.4349915496
21654.9550043511
23529.3099990626
22183.1950186527
23994.3350130287
24168.5699845946
25629.9350188379
21768.6650141493
25332.3699987251
22717.9249905897
20677.8600077978
22046.4649986147
18613.8149905517
20591.0150043764
20901.4950118378
21017.5449852984
24412.8050063194
23604.7549863205
23244.5949969902
23850.51499834
16724.2000036198
21797.4200022014
21934.9699804064
20835.1450046326
18905.2499984985
21804.9299889409
16071.9599981747
22231.0350116402
19658.7800014183
20950.6299878811
24747.1000065508
21911.8299869859
19723.9000060718
19875.5000167153
24269.2649951493
21366.6050041188
19414.5499980676
23276.3500037452
23413.0950048508
18113.7500093017
21632.7650032409
19296.9799832212
19190.1400029362
21574.5049938934
21717.6299953449
18115.5250189393
21658.8199967312
21937.9449903094
18675.0749906814
27609.2750144047
25524.5299797261
20693.755001546
22127.2149799245
21800.865023502
24651.4599844012
19457.5649894783
23375.9449930741
21081.2099947554
21677.4800090757
18942.3749938215
19230.5700023118
20874.6000072923
22448.6100093449
23195.0549939263
22122.8999943775
17172.4800007797
22893.9000130855
20941.9150048334
25484.8699974188
21087.6750079663
21755.7150142506
19969.5199921354
20964.2200070526
19506.3949860656
27356.0299919546
21790.8250026838
20187.7049991658
22158.6899970679
21158.0799941367
26851.6249881056
21599.3199925544
23834.9699996446
20350.9849994301
18304.2400104769
22462.4549976187
23497.8549868912
19131.3749943441
18262.9800142512
23504.4449944308
21447.2700071873
19345.3199783451
19207.499998258
20596.6750120543
23062.2900108332
21217.494995559
23570.3950160559
24369.31999782
22433.5000066159
23761.0549989729
19375.1299864813
26710.7750056592
22800.7249947233
23655.9199976692
21411.8649764011
24275.6050020254
21706.6300005591
26063.625006699
24291.1899853698
23591.5050140051
22381.8649983569
22346.3599993956
22277.4949955092
25265.2249896317
23093.2649991764
21672.5649999593
19785.0699993285
22161.6850104185
22312.4649985626
21587.6099871206
22572.69499693
23437.2650093877
22874.040010658
21161.365003447
23830.0150112545
23628.9699957352
19226.8250025461
23359.1549971544
19702.3550028384
23282.0450026519
24526.8700045639
17468.8800041566
23097.5300113796
19507.250013596
24179.7300060287
20651.8400013456
19117.8199871518
22315.4600241984
22253.195007287
17830.1799947339
22172.149987859
23454.4200196185
21742.2300116131
20540.9149818724
22149.2100139731
21679.4249924999
20237.1350050134
22576.544987957
20494.8300115549
21876.0100122839
21043.8400209947
19865.7650106766
25621.6900192054
19972.1399979455
21513.5999994853
19943.0549878025
26046.5100063867
20188.5999901865
19246.865006443
23496.905012254
21011.3099821277
16465.3850145438
23608.4149927183
20597.5250075154
21566.394996467
19646.9349736846
22370.3349980046
21615.4550050591
22324.9299983074
26073.0250099635
20228.6599978587
26008.0650198068
23438.5499879466
21308.8400230153
22149.6400134192
23328.1200078602
23625.3450018931
20581.88999554
19841.4349968808
24868.0699932589
22343.9900051329
18718.5500094479
18016.1499946138
20883.49499954
21542.0549996929
18077.4449977098
21509.59999501
21113.6749888238
19579.8149924241
21257.6050050214
22739.8250028825
24480.4450056413
17829.5200233781
22276.6600064216
23266.8099958989
21712.3649994042
20470.6150070937
23812.4399975722
15806.9600004719
18862.4549961135
20995.9099968686
21576.6450014981
20855.544987542
22255.0099860807
23561.4050127954
25076.479993334
21854.7249988641
23062.5600064409
25323.0500242978
17971.4900139602
23158.24999267
23794.1850100478
27593.4149931432
22887.5050109169
24498.5499982503
22326.8900174256
25376.990006779
21996.6700082533
24044.4400117765
21572.4950115751
18349.609988875
20170.575006844
20170.5550160389
22926.435004076
19448.4099995326
20823.780018403
18723.625001666
23805.5550030966
23060.9249988675
20100.8599839588
23382.0799976568
19198.7949896374
23014.0199936532
20624.2800079025
23194.4750039207
23695.7799970584
19251.2350019626
23842.354982214
21170.1449974458
25436.0150038213
19274.5950016057
25835.1550072879
21974.1149944679
23266.6149909664
21355.4349876968
22907.4650161163
23004.9800095634
20123.8199969645
22342.565013328
23077.344994155
21053.9000206423
23590.5600026886
19982.0250084125
21275.884999692
21536.3200042786
16916.6200052383
21338.3550008486
23024.3950031772
21217.6649928987
26434.5549920216
23108.1400168537
20080.859999218
21407.7550105445
26627.804991128
20416.2049870639
27178.2749935617
23770.8400052995
26662.504998009
25430.5199965002
19716.8300071002
26522.0749918733
25632.0300158864
22664.0149914433
22721.1999885456
21119.6449931194
22672.6900032886
19853.7599996715
20595.950000489
25966.4150021891
23828.7049941503
17710.0049955598
24108.350013211
17911.4950022573
20761.3450030301
20078.2149889471
22872.7300020386
27239.6849968518
21600.3950094243
19153.8899989852
21715.864989858
24903.6499940062
20795.9449872956
21890.0599849501
20011.510002906
21241.8200051123
21569.940009329
19303.5500022317
18905.0449907773
18126.9649974292
25827.7000113016
22652.2950078055
19207.985004765
21854.2800036635
19436.4400170802
24186.8000006751
21281.6500138673
18002.9450028087
22979.675003828
21757.6950067123
18965.6799945263
23938.0050066604
20806.6100092436
19557.4049925752
23620.5000000796
20629.8000068165
19534.0549808067
25651.5249995994
20484.3949947426
21641.1999912248
22481.0749966663
24430.1550112278
20926.2049960036
24360.3750095734
24444.4050016466
21914.9649916974
19041.6000024857
21912.784989736
23619.0549931993
26150.9500109698
22266.2149934083
20755.7499894267
19591.140009023
23564.8849876545
21938.2649967863
22678.8500041486
21745.7149923304
18072.7750058565
19910.4350070044
23617.9899940565
22647.4499938384
22031.9449794893
22243.9949952196
21945.6949910622
21080.5650054912
22555.4899951825
24905.8900079795
20283.6449961674
19106.950010044
25454.4900024247
20570.3599979918
24259.3899811832
20285.5650071613
22905.4750088593
21573.025004053
19825.4950082739
22141.5049872912
21731.4950064913
17082.1000087243
26029.2400192536
21742.8750000941
19521.2450103398
22765.2149936405
18339.7149995528
20870.3749945589
22394.8449930205
21828.5749872327
19868.7599985756
19278.5049958324
24447.6050096606
21111.9450006485
23653.424986382
19316.3850023225
20570.4400043525
22425.9300098914
21972.1049879974
22087.3899975796
25362.970004364
18074.4500110967
21980.1699988507
20340.1349960701
22837.1399948375
19370.3800005625
22976.4900010068
21641.7049921833
20655.9350055582
21600.9900097265
21350.435000665
22073.9300003408
25234.7300137009
23642.2249987979
21967.9800099041
23923.0550108547
20864.2500078485
24594.6250259994
20373.414999103
20789.5900052004
22221.6049993108
18852.5949888169
20332.8999977847
24748.2000163086
19289.860001404
23982.3999984683
25228.2600177323
23324.3399991135
23061.9349943141
20918.4300139481
23164.8049925924
22045.3850035705
21838.8449950451
25232.8349965724
22448.2800095528
25344.5200033505
20184.5249979509
21383.5799928121
22849.1699833183
20501.3850068158
23481.0300026988
20747.2399909134
24643.310013962
19831.159980952
20386.8800188995
22339.3899962273
24966.819990609
21605.415001736
21145.9900137705
26329.1499780058
22666.2250023286
20416.8449961925
20296.2949897979
20725.8100025813
21118.9299923487
23681.9800006589
21096.1400034341
21351.6750197182
20112.9599919288
21809.7249955451
23427.8249924246
23818.3499874435
23878.6649985351
20297.8599893989
21756.0399996876
22414.1249954141
19454.1849898468
22532.2300009027
23155.6549932593
23204.4949922359
23183.975004422
19817.1350066848
20609.3050013292
21382.9250042348
22999.7850040543
22651.0050032507
19737.8699946417
22485.4950002339
22955.8750073613
19640.5999946328
24020.2700006503
22972.8550060284
22897.9199992409
21327.8950045404
22220.1449883118
22338.6949935824
24862.490001959
23821.5349995098
22216.7150046082
20314.5600074567
22726.9800034161
24804.4399881163
23072.7199950195
18277.9200000409
20762.2049982182
21330.0399960584
19209.6699989668
21080.1350094122
24520.0399987756
19989.6900047013
18728.9950106499
22713.4750033712
21896.7999965895
20316.3100040685
18439.5250144171
20907.1750066238
20480.8649999851
23441.8700036553
20132.6000014113
24321.7850021232
22308.3899975123
23029.8299953585
23428.7350051096
18840.1699973833
21883.0700130865
22604.3900021689
22318.1199956583
23253.8300175238
24061.7749951866
21979.4749891611
19237.2800066236
21833.8200050355
19893.3049961572
19877.8500015507
21917.4150047085
18018.9449889334
23278.435008116
22848.6399988992
23499.7599790553
21176.7050044246
23545.5199998338
18086.1050004091
21929.5350138824
23316.4999979581
18271.9700021688
20461.9999928743
21902.8250039255
19167.5899965193
18684.5450087721
25179.4299941496
20794.8799894023
19303.9549961432
21267.8750030783
21988.4999987301
20392.9200007808
18766.3099987837
18207.575002311
18355.7399975287
21350.4999967589
21382.9999879939
22933.3300004816
20897.6549913036
23258.1749951323
23726.8299926263
21582.6550018137
25460.1799888798
22806.7299987752
23955.2999952264
19955.03501896
17762.3600127894
20213.3850216551
21057.5699999862
26159.2300126194
21575.4600006845
21885.5599840704
22479.375001234
21761.1599935824
18813.5949992751
20402.769995573
23404.5749970777
22454.6199984248
17454.7349997559
24738.2799846807
21557.5099910069
21075.3700051252
21916.8649968831
19351.5950184315
21707.8450056729
18789.8649978677
23828.1949893297
21731.0050094567
23980.4400036668
24426.0699985722
21839.905003462
18880.074998629
19884.9650053675
21813.2550112928
21233.1800050947
21142.3349957214
20763.2399930353
19909.4100004912
22360.8249914323
21373.3000058188
24749.0749976163
23701.1499894878
19633.6599985325
21500.0299913036
19293.490003893
21073.2150015309
23129.1349998072
21101.8399983457
21261.9499946348
23168.0000015337
22457.1750019794
19367.7149942064
19996.0500052262
21663.3000015863
21806.0100108796
22680.854991711
20939.6049981348
22143.5149884759
23488.4400079381
20105.5299918908
21226.1399935067
20467.1399847884
22478.1600095527
22425.0250070393
24617.2549994708
22717.3700142424
21717.0350063276
19058.5949996199
22059.6300070945
19482.9299997324
20313.2750126183
20149.9600021555
21975.8150084899
22056.4149989762
22112.5250057545
21206.924974656
25307.3649890597
22246.3649914048
21392.294989747
26823.1249986159
22579.2750149281
22116.554993342
22957.3749973914
28405.7450029483
20966.3250040547
21344.5049993924
21764.3849970506
23191.1600062387
21959.0749957438
21212.3399849497
20066.384992167
21010.2599981365
21068.9099897663
21970.814993213
16047.8900003061
21975.7549940528
20436.8849961797
23704.404996391
21432.0399869655
23142.3149889817
18885.0399952795
22468.8249987138
22234.1650045651
19286.9949985652
24927.7349938331
22157.1649968321
22661.055018517
22833.0750168366
20510.1849875874
23198.0650022223
20316.6200019501
20509.4449924773
22626.4449906605
21188.5249975487
22090.0800007953
18974.2850032111
21118.1100084481
23849.3950072367
23685.3749862202
22744.1750045956
23142.1850025486
20343.8400073634
22731.3550003693
23159.1950005274
22357.6599940453
22134.4249987334
21756.0349930169
22317.8999895714
20305.6549991216
22272.6700027981
21832.2550010443
21234.6049998172
18917.9599926683
17868.5349981436
22322.1900045229
23315.125000495
19143.3799978415
19077.7799919471
22338.390003001
20274.8649765849
22270.6900033973
21667.7999991754
20810.9550092977
22070.5800111191
21409.159994364
21344.9949964916
24982.3599928658
21285.7249809988
23989.0099799399
18736.7349896982
17245.6649907061
22259.1599886785
24194.5100127114
20717.0349998947
22514.9550033027
19391.2649968138
22579.1799942403
20580.8149904027
21300.8300094232
19481.4850144526
24952.6350020819
24439.125024339
22327.7000144419
20958.9250042668
18048.2049791428
23195.7349992627
21044.9349946435
23326.0150040478
22177.8299949297
20017.0700018334
20340.0399914938
24733.0450007963
22719.3999899486
23182.7949953479
18281.370008354
21217.0800024029
23034.3200002977
20949.5799900666
21840.2350145616
23866.8349887037
22851.0450007133
17726.3450055611
27943.800004975
21665.0049952376
23483.3849954417
18995.1049980973
21206.0300015029
20216.1049929308
22470.6400063416
20996.9399856911
21268.1150002221
22953.7949957624
20436.0499889175
21142.8599979628
23770.4099938125
25896.2600087568
25074.8549940758
21292.8450002889
22668.0849977911
23713.5850071809
19769.0799976011
21346.5349994029
20745.6000134767
19197.9150066536
18634.3600061955
19250.509997479
22824.444993365
26797.9649883406
23397.9749877757
19601.2900053549
22136.1999894107
23489.7900295234
21331.760008838
21379.8200010923
20440.0649997188
19727.700001504
19583.634999983
20387.2750016607
19478.1299850615
21700.0449735252
24791.7149935934
22985.7800046394
22381.8700014661
23300.2050064516
23559.5649972633
17119.5000114141
18704.5949997142
25801.7050254929
20823.3399901935
19451.8550160453
21498.0749892881
21999.9600035328
22546.1300214293
20857.9450095576
23670.9100075288
20938.5299990256
22442.8399976222
20866.1349982704
19415.7050033361
22437.1450093889
21308.0600070073
22814.6000171455
20825.4300118005
20434.7100104336
18525.3099984871
22830.5600065705
21167.0999952753
22510.7950098591
22314.5300037223
20070.8000014413
22219.2599885298
24468.0099994875
22976.1199906417
24002.230009241
21389.7299971207
23486.2700128601
20084.5150255122
23080.3350120783
21732.5800048151
21889.3549986185
22325.0549903954
20449.1549905003
22193.3399992862
23662.9049998298
27140.399994117
24283.1849992449
21479.1200059268
21785.0599956829
21622.1799985562
22290.5849985058
21610.0499997559
20865.1249990973
20026.0100068802
22698.035002243
24733.9399979911
20998.2549961628
21909.3150157565
17506.0499936077
29106.6699897334
22765.5750031046
23440.2200019325
21386.6249935825
20159.8199921859
20194.6349939676
22953.4949842363
23056.9449935192
20899.0900053967
20078.0650121038
21894.8349883468
23898.0150083161
24409.1750032958
20830.7699964171
18737.2649882047
21390.5399888132
21217.1049992752
26428.154984181
20232.705018118
20151.6350009259
23088.5450002614
22064.1550020532
23974.4299977525
20828.310012253
20386.4149900007
18941.7450055411
21853.169995198
21294.0199857941
22222.6299951187
21167.7200023754
22099.2050041361
20643.8800004384
19034.0800005058
20225.1049916211
25697.9249831754
21691.4949991662
25470.9449905456
21394.4399900772
27993.1100170788
22784.4100023453
24717.5850082301
24509.4350038641
23545.1099971477
21957.8900027242
18910.0300118183
23380.7350087075
19506.8000072689
24932.5250002658
21016.0550121039
18644.2749924391
23729.7200044277
25233.8199908869
21975.2049961034
16877.5299996687
21614.8950123045
21391.6549938141
19547.1450095912
21667.5299946168
17361.1300164699
19171.9099984437
20456.3699871481
20277.0699894411
18168.4999997761
21131.2150238419
22398.8499919064
19520.2200051085
22587.169994369
22188.3049932043
22956.7800126961
22364.6899974907
23053.4500125479
20914.7449971836
21609.1000080332
18309.5500002257
20633.9800105691
21789.6849914353
19859.6300196238
21792.7199988636
18065.6800038409
21420.4350017697
19360.3500074577
21335.0550117163
19205.7099938556
20481.9600006692
27251.8150076497
22431.9550011323
22921.2500056269
20661.1749985964
20489.0750023259
17803.3499941863
22645.4750045979
24949.5500016117
21234.6900106396
18905.8699939515
19404.3899834915
23231.8099977969
23551.320010623
19964.8200133636
23425.5199896119
22937.5599746164
21692.4549853113
20411.4000039622
21325.844998855
22369.5500045037
24189.8200046741
18999.0350084904
20700.8350028011
19874.9450115091
19945.2000178781
19169.0549798608
21324.5899964266
18031.5100081158
20072.0100110702
23260.2700049173
19806.4750050573
22535.0099973113
24107.2199996074
24934.0150118312
19797.7899915684
20129.8549983699
21561.2049999132
21975.1749896947
23236.554995128
21827.310004405
22697.2799959113
25639.5799923178
22548.6900070121
18566.745012627
21827.969990248
24692.8049935136
21191.0350029196
17923.2449921353
21121.0899978661
24412.684992318
24618.6099960003
20809.1900095008
26635.1349922116
19476.7099991208
23982.4900047976
21169.4150087151
19679.5399925223
19702.4399903797
21400.6600000895
21466.9699917607
21893.6400003508
20978.1149991585
25484.7749966689
21059.2650055722
21003.6349894772
25805.7100082771
22408.7900031812
21964.9100013693
20662.0750001105
20936.4450102453
21112.2600105973
22314.2699962696
18446.8349973404
18853.0200177853
19596.4150076135
24130.4499983556
22686.1200002162
22320.1149943769
21601.7850081145
17923.9950064106
22580.7699863707
17020.1750123529
22786.2049907885
19849.1599994833
23123.4400030542
25171.155001251
22226.7450076052
23233.6849935181
22481.5500059773
20895.0800086921
24938.6700031017
24107.8449840767
22039.5100041723
23319.7699896798
21358.1549921755
20046.0699996004
22443.740003098
19694.6449913739
17678.7049983968
22291.0749872372
16736.9500007923
23107.7300027071
25197.7399955314
20773.1000051796
23543.8050068731
17784.0299945991
21025.2049929268
24760.0000127889
22292.6700041157
25241.0900087978
17117.9550102453
24230.3249988391
26157.8050105643
20656.1949879312
24034.6750030241
23334.8999974327
24486.2650135075
26126.3600015601
20034.3800178474
23041.6649998049
23044.6549916696
18274.8550029082
22912.4900268669
24559.9799917217
26009.2249940413
22166.1900231366
19766.5400117771
24241.6199958969
18279.0500112615
16756.8199938241
22077.1049870416
20717.4849993176
22402.9649959228
21720.7550004567
21230.2450110265
20869.1550069104
20521.5750064186
21588.40999539
22374.2650200345
24347.1499946422
20403.6749932038
21168.9249961029
23965.4750049724
19588.0199989902
21759.054992496
22470.290006087
23362.8050107711
19291.9250042269
24038.3499905543
23208.384993592
20738.3850001879
19687.7850108261
20209.7100029973
23445.9850025028
21862.5749914236
19007.9450015039
19366.6800035321
21424.7850041949
18572.3950065035
21903.5550066277
21092.0450140648
19413.529992453
25656.154983982
24136.269990494
19071.0299909239
22035.6449987691
20863.894996284
23903.0000034506
21574.4150085808
22082.5850180888
24236.815000332
21240.8650133112
22271.7649929474
25440.8199983519
19928.8350036738
22958.7499976809
20474.7749877998
24022.5650023632
22869.2050021838
22749.704997208
23730.1350025967
22794.6450110839
22234.4049975565
24688.7450090772
21530.7599836433
21245.439991582
18870.3750030787
22133.185000618
20084.6050001981
21692.3649842021
21308.4249964336
21831.8249862891
19852.6749933523
21444.0050025649
21547.595000532
22845.259993813
21263.4849964161
19930.4900022352
23261.8050040307
19904.9049980092
20083.7899981269
20444.8099887106
19109.5200251038
23313.4250087263
21365.1750007202
20765.2550048635
21790.6000030553
22818.3699879772
23000.1899940742
21836.8299963491
20553.3100073548
17777.7199941023
21005.6799967261
21480.2750094221
24962.8199872713
20511.0600030199
23930.0299736508
24737.3199967147
28202.9100049634
21706.4100040074
23168.074992943
22744.789993461
19692.6199934748
22423.5200087037
22963.6899813105
20447.2850006167
20953.4100000919
19116.5800091979
22294.4849945132
24383.8250017299
24339.174997973
25275.3399807152
25239.8599949126
22744.4000137116
19730.2550135341
19143.5099954098
19797.0399948615
26078.6399970497
19456.035002813
19352.7150040869
22921.7450014388
20629.3400004999
22836.0099900366
21158.8349809772
22641.1750062511
20386.6150123915
19045.0699966123
23942.5399979969
21303.3500149036
16809.9800001488
17376.2149980906
23024.5099919466
20459.7799894478
19506.8849873633
24692.6000023286
25563.4199958812
21949.8400005994
23676.9399975593
18247.3349970209
16333.124998806
20905.9250060534
21217.8699954413
18966.4549876363
22192.1199931508
18058.5849942073
23754.4799962271
19910.0099974831
21702.6400129979
22006.3100078274
22526.310023904
22020.7399802888
21688.4349863378
24812.3799961153
23503.7000021478
24229.9849953932
19528.0550102647
21468.4849912523
23044.295011488
19761.3450037006
20434.9800105204
22220.8500032625
21386.4150066143
22610.2650028439
22653.8249905098
20201.4050132863
22540.3300159308
19117.8600004304
19977.3299974269
19213.8900099265
22498.2499978311
20746.029989821
24504.2749881548
18572.3899871698
23408.7949805707
24537.604994286
19169.9399992756
22158.7550000688
20027.2949938028
20689.0450113786
20638.7599888726
22110.3300005936
20431.4599985629
25570.0149887978
19487.6950119335
23256.3450050158
24910.5599977216
24318.9800061218
18354.9600071148
21132.6950056194
25957.2749997395
18514.7049960623
21455.0100116408
20860.1650055089
21480.4099829188
19881.0250071618
21350.4349949331
23596.7400013348
27119.1500038386
19288.099989819
19538.275023684
25365.3550019323
19921.8050041868
17706.4600105892
19894.0699931749
19958.7700087246
19973.2799992356
22762.575021474
24060.7850067099
22512.0999869669
18822.7599886883
20873.2250009074
24303.6650105792
20585.4599964484
18643.2449956832
21966.7099991909
21717.8800022143
23400.9749892035
22367.8499807273
23746.1749890702
22628.1000038398
20270.4300105516
21156.6450056611
21140.8449871694
22197.2350004076
21244.8099866837
25423.414995461
20154.7099970172
19713.250004672
17558.6700115313
18755.6749872114
18761.1849922119
20019.2700086683
23154.52498795
21147.4800095204
22146.1100075434
21349.5300029374
22083.0199998845
23320.4450037379
21010.1699940715
20216.9550089438
20385.0050016869
20563.0449967333
19283.1049985047
23586.8150047619
19605.6200003877
21379.5699899747
19546.5949971559
23028.8950040782
21923.0800041044
20931.1000046395
22514.2050162131
25704.8699923374
21687.7249980804
22611.3600030291
20033.1600066023
25292.5200008767
21865.5499932307
24387.8800043915
20694.2750102698
18433.394999451
18346.7150050636
23753.9400020158
22736.8349970564
20844.1050140327
20409.5350073148
26628.2800015835
22093.5199883548
20868.7700029286
20959.2300079153
22687.5449953
22615.0599805189
20022.8500054454
20712.8750136628
22686.6649930589
21294.2299947497
19685.3549989294
21296.7699987008
24409.9849814442
21904.3750032262
19655.3699985069
23077.1850030359
17969.8650056288
22182.1949799005
22631.734989401
21194.0949941543
17991.794995537
23245.2199907848
24896.0849958738
24940.7500060049
22895.310014958
23123.7899988185
19153.175013796
20819.6199988365
20045.7499908018
19360.4049974314
20967.8100017372
23357.4450066579
22507.2499937969
28393.745014387
22686.8650064863
22818.4900310655
21263.7299991321
17407.2950019413
21615.2250045348
23815.0949865865
23465.4649986284
22594.3449952808
19491.0100022758
24167.470008602
21626.4599685911
24134.1699891207
19853.3249838794
25545.9149863061
23665.0599966152
21112.4099975199
21627.3950018256
19931.8050030691
20232.3599841729
23671.7599872467
23095.9050060164
20424.3550020023
22456.3449991716
20482.4950016865
20023.8600098828
17163.5550346338
22305.3150060272
24265.6599929041
22964.4700155541
18565.2050130491
19557.2599920713
26871.6699948846
19128.0899968094
22883.650013611
21057.8400204501
21287.2049823134
21393.5499968943
19681.4599917838
21368.810013555
18267.2799984561
23744.7450182257
22629.7299810695
19603.6549980557
23770.9499891132
23818.8599957218
21053.6799988599
19676.3500000139
21468.2550072584
19595.7150009542
22122.7099985317
18919.0399810671
26110.1249840598
21306.6400066667
21217.249992331
22183.2500023609
24688.264997518
21940.3100118905
21872.9400151706
22919.6149978563
20342.7199913511
22306.2699933953
17894.3750093684
22557.880006582
26229.3599984841
21156.7649943455
22753.0799798862
20909.1099934492
20560.2149958862
19383.8149910779
19194.9549979765
21505.6050105843
23185.7950083844
21342.7399981089
20400.4149848798
18264.665011742
22203.9200000853
21387.4999933527
17903.1449989611
21746.0650058347
21945.7349875056
19675.2550079932
17929.9400080089
23375.2650007178
20537.2650041812
18136.7150141925
22758.0850168203
18662.0449852186
22360.5249957049
19470.4850045514
18089.9250010548
23135.6450153932
20646.5599910414
23000.2500013169
20101.5649986691
22272.4800205198
21060.1099963067
19356.3649961781
17927.305003515
21779.1500041771
24897.5950035977
21527.2999949776
20883.3899956485
21803.5350147032
23801.5349921715
23690.4250034904
20816.0749943513
22908.0400024322
23493.5250027068
23618.1099851665
21755.544991283
21179.1349990256
20322.4850005474
23769.5299964572
19262.9899919109
24051.9350038571
23534.7650008331
22239.1000015523
22877.5699931927
18065.2950111842
21406.4249959119
24717.1100010847
23277.1049995379
23572.1250062448
22123.6800016908
21974.2600091398
21576.8300159526
21668.0900174779
25703.4599913976
22460.6349930086
21021.5150001803
21604.445006742
20769.6499976481
21440.5599939832
20546.8799973001
24357.1750059792
18952.8550106736
23072.2400050153
23398.9900050008
22191.0399946822
22559.6400073823
23441.8299989306
24882.8449948467
22053.119997438
19679.8900121388
20219.9849901032
22199.0999855341
19467.0100062059
21807.9449829917
20727.1900039776
21111.9299961923
23348.1399941992
18875.3049922435
23504.2299985073
16569.2450000338
19645.81000131
21199.1299872567
20697.2449982935
23764.4800117669
20440.6350053989
21505.24500176
26166.1050051547
22365.9399885547
17979.5750036878
18584.8749970384
18999.5600011059
20782.425003772
20085.1400076003
22380.139996624
19904.73501558
23470.1450093123
20322.4850089975
25485.435001384
21956.7750062929
17159.7899839294
24461.5650056092
21911.6749969684
21644.4900007488
25116.7899862579
21875.5150117658
21831.4949948988
20913.4599914406
27505.27998864
20576.7749983668
23605.9349904201
21811.1500039718
20148.930008668
16590.4300027986
20336.1399956559
20606.4050047102
21566.150011441
23191.6049942719
25798.354996153
19014.3350055683
25852.5849851641
26199.7749895193
24604.0799944601
22513.4850076123
18589.3800078304
23459.1249814155
15974.4650023687
22754.8599978422
24541.71499089
20158.2550127713
25153.6800063991
22130.8699995591
21652.0499901419
21243.9499926057
21018.1700185065
21045.970006618
19346.8649994967
22171.8400027833
20727.1850038829
22662.600004198
21893.8150029765
21607.8200019138
23848.8149953432
25385.3300014567
21259.6600125791
19704.4850104994
21582.1050184909
19796.8299867166
23706.9799811994
20664.5150016928
20390.4749968338
17923.3199994992
23984.9650033389
18894.449987716
20416.2099890617
23609.6850094007
19700.9999842917
22600.0200287662
23710.7600016957
20561.7799980809
23078.2500042378
19360.9000055756
19468.1899923303
18967.5949951569
21886.6049998081
19539.6499961915
19512.115000349
23495.3200127529
21495.3499900546
18999.964994544
21895.4450045772
22683.1650055163
22162.0000011341
21032.7200044433
22867.2250028014
22611.3450003546
25070.0350027599
24566.1550086418
25775.0100020941
22280.9700031154
20696.2150028558
20362.5149977353
23312.6450032778
23070.3650083069
24322.9750022548
21942.4600062491
18671.0949870262
21200.2700121257
19472.1649862528
21202.3549983363
24565.1549953155
23439.0299872832
20941.7949922241
23555.1150041166
20608.3900130014
22369.5199986009
23243.2549922259
23651.9649888785
20565.939990081
19865.2399950651
25551.3499863618
24215.284983745
20587.9999969919
22388.1350010494
24145.1500068349
24328.8250009966
22994.395007998
24642.6300044004
18757.4250003434
23313.270015385
21427.8449996542
21817.6000145038
21671.5149935508
20397.1150045556
21698.8999999641
23181.5049981349
18394.0399944854
22742.0749891977
24720.9049979926
20506.8150079255
19614.0649991868
22497.0750123137
19076.6899850315
19557.3100204361
17653.2000037555
23660.6849944941
20031.9049967136
23027.2199874378
22300.9950005934
20427.8000000201
24315.7849858715
22535.6800034881
25759.1700057691
23240.2999886118
22052.7949979388
21540.4950045946
22036.2699917073
25380.7049956213
23044.9949915992
20807.9099983809
22105.089990963
24142.9399976395
21826.6149949841
19741.945000614
17511.1550075612
21180.1100058284
21962.7299998536
24450.6300184379
23682.2949932222
23585.7049622387
22813.8850073356
20696.4049996308
23378.8499867776
19717.8450001866
21050.3900106583
18724.5800005128
17849.6850081827
20724.8200015267
25925.1650036126
19840.5749948975
20849.9250088967
18927.790006671
19142.8249943908
18295.2449977148
18922.019995405
22119.3349854301
22897.0150098966
20718.1300064404
22241.5599974205
26835.6449912689
23299.9399834331
25525.8350101691
18798.9099891065
22523.6049936707
19028.5449930334
24668.7599851133
20030.5750009576
21914.0799899814
22605.3099970238
20908.3499956047
26091.7000058459
23952.7049938617
21260.3099960658
19578.9999976328
20950.9249998563
21961.3900131807
19554.6199968932
19939.8800041927
25174.3849952237
22822.7850102144
21088.9899820679
22960.7000095199
24876.6750047162
23317.0900091638
18755.0949973298
21988.9800162994
20660.8400115594
18542.2900023424
18831.4049927008
23339.5350007843
21325.1199957798
21559.7949985215
21385.0999893257
24502.5699950248
23834.0849986064
22959.8699951138
22385.2449974634
19746.04499869
23860.7800137899
27658.8649956307
23852.4500095809
22492.3650170553
18428.2449997712
25333.4549945178
23747.9350077077
20640.3000057498
21753.4300042167
22245.5600036029
21787.2150040162
22383.5999850059
19270.1449686625
20511.1449985913
25319.3799926396
20302.7699891097
19279.8899921812
21111.5599932742
21733.1349925683
23176.8250026337
20866.8949906351
23068.3099967605
21114.9699893002
21626.8600017985
20913.2750067807
20118.154983943
22196.7349947081
21915.9499956772
24125.1299897926
23808.2500103794
21777.225003138
20192.6749974695
21369.8500120396
20295.5450110552
19667.6000003461
21862.0249776663
23314.519989023
18905.9100087201
16073.6649934524
22744.3950003472
18994.7650033964
21276.4150018459
23978.8000067729
20117.1449846991
21983.3000098625
24475.1500021319
25193.3249855454
20565.5400291173
23838.5900122502
25344.1300107377
19763.459996847
22871.7150000734
24616.430012835
23004.7050053759
23404.9050001036
22243.6800006493
22923.9200146897
20182.2899929803
25480.5200159412
20085.5000074971
26451.0299852778
22974.3450032785
24215.3850084997
22861.4949955555
24302.5999929298
22005.3750010198
20361.2900044161
20540.7300057616
22598.6499979573
21840.9100069185
17657.3750032331
18803.9899956656
23178.6650034706
22376.8250009768
22584.8550012708
19611.3299839451
18204.4649999858
20271.6650127947
22680.2849978399
21979.5099946593
23317.364993935
21141.8699991264
22424.1849977458
21954.950007549
20826.0999982913
21401.050000033
22377.4399849605
21714.0399931681
24367.1249995698
22141.6599873449
20282.090003656
21254.600003462
19256.9650052798
20357.9149994666
19946.0949963833
23773.4199895843
23253.2149964597
21711.6100103687
24080.9000052496
26000.1899945857
22702.3950055658
22114.3700102905
23141.4750029604
19227.6400105821
30194.8800246629
20870.0599794993
27627.2249948189
20055.1400012746
25933.8299961262
21921.7150191641
19951.2350158473
21099.2550074649
22382.5349910354
21502.9950070725
21106.084985435
22620.1750078993
22093.3300027275
24525.5999946648
26762.4500161542
22075.2200001906
20975.5849988475
20932.3500013592
22390.8149935352
24830.1249955484
22500.7299999088
19581.8950069861
25331.715002768
27023.5549950955
23745.3149945537
21800.464987359
22554.7999925739
21255.9850185835
24408.3399975351
20808.8599868759
23191.4249981467
23642.0850011473
16589.7699912412
21150.8550134711
22791.9399914946
20749.8499934168
21283.2200076904
22354.3549909377
21244.1249990243
21375.5750040198
19732.0950163418
23662.8699817718
19853.9850056539
19826.5550046009
24444.2950059344
21729.4250148386
18575.1999881722
24378.5349959492
22231.7000052618
22184.5449814599
24569.004989313
24317.850007522
21315.7400145911
21425.8749964545
21031.3350055376
22747.0399993674
19791.3150103493
19366.2049983157
20364.9549949663
17623.1650027648
18973.0199903391
18854.9950067054
20405.4449852908
19129.9500092862
19214.1149902869
20082.6099886436
21259.7749944655
24665.2399983294
23444.5050153774
17187.6799913023
18834.9649990089
22588.8699982115
19297.4600083875
17534.2749984392
26474.6199973072
21858.9600000919
20953.919992124
23359.1299938271
21492.704992548
20445.2999871876
23245.2699951399
23867.264993899
18339.3449933676
21268.0850096596
20276.5599879392
20255.5449896501
24426.6399989058
20868.0600142688
26210.5499934044
22424.2050001197
21911.0699972026
18439.069993559
22935.6449974796
21625.064993181
22319.8749903966
17827.3400026136
21824.5500096683
24820.1400078023
19033.0649837526
22512.5300023482
20469.5949984425
24534.1149943155
22275.7850035675
22592.4299867091
20254.8900071949
24737.3000075738
20067.6099801612
21385.8699886762
21748.8250004284
22869.4550005964
20079.2700017045
20348.3999920979
23770.7550029705
20005.1350085863
23830.1949999381
20661.0850011118
21050.3899971217
22236.5400019209
20565.1100019626
20380.1450040269
22040.6500122008
18368.460007045
22013.4700076059
20508.3949793018
19591.0749949468
20925.7699857326
18861.7149806033
21604.1300012392
26834.2700031926
24013.655009229
20030.6700058943
20179.7849856791
18130.7249952519
21550.8599911297
21316.4050007551
23282.4100027537
20788.3800046546
17596.7750067529
19781.400001239
21775.274997348
21079.2849920603
22011.0600012738
19475.6250133434
21592.4049836324
21197.525021823
23413.9499913126
22115.4550000656
21575.6249914139
19268.0650029839
22901.0450034281
24824.2649941281
20011.519984731
23591.3550029725
23678.319984436
21411.4449980406
23340.0850169355
22449.0850054568
23828.1849875953
22336.1149920861
18939.3300025612
21763.8300125946
25477.5099875431
22383.0449974471
23042.6299955692
23439.1149830111
24003.4500031483
22531.9899899501
19593.3500060787
21237.3100082567
19378.0850099754
21573.0499944683
20857.0900012798
24075.3700122358
21832.8649959939
22193.2900084607
25525.3650037793
21645.8849950875
23683.244989991
19108.1050017881
21957.4049969679
21810.0100105948
22107.3999919909
18535.3449968179
20030.5800144376
21961.7249890473
23126.4500076084
18132.7999982801
20543.2650010352
20585.1949919146
21936.9750185616
23360.2399944598
25875.8999930236
21516.2049984981
18156.8000009638
25425.3900054346
21554.8249967564
22564.9600115789
19392.7299951566
24768.5749912644
21192.614991836
20522.0750247978
20653.7100102409
17626.1949874768
20444.3200062276
19512.4749782328
24492.1150035607
19629.6599936847
19741.455014298
21085.4900184974
18379.1499965549
22955.7149966888
21199.1000148455
19519.6450025206
22187.8499972457
18893.0250073507
21104.1550077951
23686.610002616
21091.4900132241
24251.7750101141
23327.0899903749
27306.8699966694
20949.3800065586
22685.5649876388
17934.0650113036
20898.0199977402
22170.6750075773
20713.7200155151
22237.7199955687
20053.6749931495
27856.6249894329
22359.7649836931
21379.1550030207
23152.8349977419
22788.0550067907
18676.9900012604
24047.9250094434
22614.4350042077
21193.1449996596
22930.0050013554
24048.7899837974
19229.2700085952
19991.3600027156
23116.5999916994
23160.6249931939
20659.4549963071
18975.0899936394
23615.7750088592
26246.6749907911
19397.0300018459
24336.1500109655
18530.8449973941
24316.6350060343
21481.3150231577
24717.0250009773
23761.7250048638
19825.8950006473
22809.5050080349
19160.2749991155
25551.4099938907
23497.8350007307
21141.5699952405
22230.2549911184
19377.059996471
20671.9950103917
24003.275009725
18889.5799935458
21862.4099930984
19881.0000040162
23499.4250047456
22889.370008307
23101.4099930447
16576.9649995388
25644.660000861
21144.660000093
21618.1999869412
19871.3749922694
20091.9199890434
20040.0899982689
21176.2850045887
19687.4450020238
20217.4999998832
24944.2799999687
19685.1099917023
19619.4349974951
22347.6550078678
18786.3949966701
22744.2549988194
22536.9649924105
23481.6500047239
23694.6999980091
24923.120001547
18988.9899969964
21867.5600017607
20742.7250085121
22893.169984825
22754.4999916663
22702.7199867577
22504.6649943176
24019.6850072748
17420.9750111571
22205.1900077263
21836.3350069462
19355.2300032075
22659.6100050432
18908.0200035539
24012.469993246
20632.4550050143
23513.230012886
22582.6299887593
25378.1300035359
20312.1650072262
22020.779996412
23544.6650061549
20741.3199943558
24301.4099953368
20677.2149950224
21355.9050026068
22120.7749892366
21003.98500675
21695.1799922651
19447.8499994701
20862.9400003275
19967.8149997181
21971.9350020405
18869.9750171681
18493.6650032977
23095.8249925561
20013.8500115559
21604.6050105179
22693.1249878095
19333.0649947121
20106.6100025938
21782.3899930706
21335.9000144838
22634.9850061275
19724.0550037408
23522.9449929488
22506.6299978578
24530.365007579
21790.7899878277
21349.119998323
19198.3399925812
20165.9349917599
17876.7449958026
21678.5649748378
21905.6999882674
20470.6149883801
22396.179993334
18813.6549967718
22321.7450137283
21688.5599961206
22143.5750110366
22492.3999959446
19950.6049994237
20353.8849991675
22225.7749944641
22925.1500035247
20863.5100035931
20367.8750034596
20440.2500003762
19206.9849998268
20394.0299965008
23508.2199870194
25207.194997743
24073.9249998787
21769.1550021507
25362.3250172324
25535.4199818415
23277.145001516
25949.3149834359
21160.8750002095
19737.180001883
22728.1999824867
21051.2900023855
23147.4800000831
21408.8299888317
24076.6700101916
23880.9349953277
21100.9049933256
18469.8350080426
21011.5249917642
22769.6450101977
15651.8299985551
20170.0550072446
22785.8050223381
21146.2300069472
22302.9850039177
22998.5799981983
23796.4600020431
20900.0150133967
20144.3899947167
24200.4850014276
21731.1249963744
19736.7000050054
19755.6900074509
22560.46499678
20490.9250082863
20069.0799928466
22451.489990089
20839.5350002318
23579.7199939829
19541.0899975584
21146.1449996148
23622.3349868039
21082.7699900703
20778.0450064647
21816.4850108798
20340.705011777
22405.4650093662
20733.4849932631
24667.3650121003
22784.2399850823
20335.8300010975
23149.9500096985
22278.8050106801
19562.609988893
21659.509991945
20884.2099889892
19086.6499976997
21516.8499927918
22703.27000356
18357.1300087511
22433.9949934933
19254.3649942516
23395.4399888471
18846.5549768843
24254.6699868194
24318.4800043345
23584.5350101537
20074.4050042587
23249.560009972
21667.2649984285
20797.1649931248
23431.8749943161
20754.1300033717
20084.434997314
19351.399999873
20664.6500107328
24396.6200113646
23911.899989221
20609.0699903463
23722.2949975277
17898.5200136672
22724.5449977469
21348.4200072549
17902.125025412
19859.5049971966
24560.9750051231
22747.6150025376
21706.7400086883
21842.5999874941
20215.8999985543
23048.3300018706
18809.5100006042
21686.8600058372
23741.7300066426
20777.3349912651
23559.2750028272
17807.1600032337
18280.0949933978
19514.1300156949
22432.8750059729
24264.1400012492
27449.4200092392
21105.3999943226
22295.4749932626
21122.3350104521
22298.355008914
23896.2500000437
21288.5649942835
25864.1849945175
16893.9699838264
22776.3900030404
25807.7950001592
23697.8899897156
19733.4700039935
23913.7499951839
22714.1800079143
20784.2800084274
20414.5599927241
23469.7849981741
22877.5250005755
20445.6249916952
21340.4150027405
20940.1250083256
24373.8399972949
19839.2550002802
23203.5849851817
21310.0100108623
20121.9350173881
21812.425002387
26742.1149967187
22359.6799784221
26524.000008396
23331.9450023356
25174.8750212803
23784.5549888699
25235.7050124086
20396.1699950914
23036.1049954575
20291.8900105036
21701.1550050909
22479.0799828586
23763.9550066653
25090.0800208196
26304.9549974414
23205.3150034485
21571.3550006595
23384.1049918554
21049.640004146
15847.5749960598
23794.1450085621
21665.6600147107
19283.159998545
20237.4800050784
15866.719993511
19917.6099863211
19489.1000022767
21052.4200004993
18025.734995964
22663.1399877671
24729.1050026983
22389.5599948582
22195.6700106026
23669.9849990708
21130.1400027066
19285.3649928644
22894.6399983742
20737.7449945454
21443.2500122185
20749.9749990733
20050.2950070435
21323.6000054027
21963.184995153
21260.0149965372
21400.215009565
22604.4649976764
23407.3000084718
21122.7350028637
19526.0350087663
21943.1399897961
22150.5400069375
21702.0549917227
22445.9250090744
18701.380001769
19828.2000054107
24248.3150040356
21117.4199985494
22765.4250160474
22647.540002572
25182.2600012891
17510.8200007118
19160.6449985282
21695.7000071604
20827.2650070646
21390.3449940035
20600.4750110724
22377.6949839063
22663.2750102926
20601.1200046912
18048.0299926279
23940.7250127682
20203.6599820268
25186.5000038022
21481.8549885579
20294.2800038001
19072.0050164869
24676.5499943513
20277.0999842091
18670.8750092206
22599.7699970903
26370.4250045065
20377.9199997744
21599.9450073404
19937.8550065918
20531.5200051055
20897.9500101231
21330.5150006455
24201.2249973224
23132.0149953472
21767.0000118382
19814.0350123958
22255.1349857508
19762.6700032599
22514.1849880225
22309.7050039524
21343.0299978668
22438.9999846094
25179.549991618
19464.3099883402
22798.319998415
21978.3499977503
22179.5799937265
25166.3850136271
21758.0500134579
26713.5700119953
24907.5949798516
23859.3550010867
23360.8750106937
19754.5799835282
21113.9199925419
21726.735001821
22079.2599885744
19501.5050043915
22433.4799971306
20775.0499947351
17934.7199987173
20219.250003065
20151.2050027847
24728.2150184487
20315.294992978
20405.7149960512
22448.3200100334
20858.5099859455
23859.905002513
17549.4799950756
22568.8650078545
21017.8150012768
23088.0400054911
20568.1099996734
18646.9649828548
22849.9199948483
23809.5949991039
22077.6499922692
22366.8150017033
24921.9599977005
20913.2099941557
19527.4100084183
22875.8000006864
20429.9499948265
21193.275005547
19722.4250023719
21915.0699939732
22358.3850038573
22591.3500098523
23355.9950156558
25136.9350021818
27496.5999924713
21191.864999529
20416.7049898133
16132.9900105235
23091.4349926119
22282.9650009384
20816.2849835553
20230.4700081164
19728.7450028176
26753.9449939019
23065.9700017297
24492.3499890877
20009.1300086152
22640.9750062034
21547.6050078869
23958.7450061506
21583.7150026369
20804.4649910204
19558.3349867659
24807.9899888784
22230.899995954
24425.2850109683
21149.6750189373
23291.8649992158
28234.8549996332
25664.3300062945
21164.8350048851
25793.6700118381
22091.8800014518
21988.4550143035
24560.7350108374
22652.2150019186
19475.2250106886
21560.5050030561
24185.0699924964
23039.2149976663
18045.9549924084
20888.9650053536
23165.2400120507
20929.0300079394
22588.0150178903
21101.4599845476
20563.1399883716
20173.7549900027
25404.4850110998
21748.0550044979
22725.9949934825
18400.7649990342
20315.2199924453
20000.7200031737
22282.2250041419
22755.7499952693
20720.7149970794
21880.4449996694
22518.6550137267
21170.7250011356
16609.5350068689
20961.7900153812
22585.0999970222
22297.5499972572
21409.7149930004
24917.3649978407
21406.3650031661
23695.5199969574
20166.2099939396
21492.9950075446
19545.4450058211
19704.3899949328
21600.0499992967
22804.1849934023
20660.4150006803
20706.7249895144
27524.3949946263
23168.1050148779
21047.1199919049
23677.050000598
21835.8200069973
23043.6500056356
25814.5149988816
21194.2299966599
22804.3549912064
24007.610011636
23565.8950008086
21689.9499997331
21615.0799799799
16944.2550016355
22285.9699825279
21694.9200047143
19186.934995522
21216.1150038799
23503.8750085619
21815.5049953313
22989.2249860617
21453.62498592
23529.5200015845
21578.1349909008
25747.1800157379
22229.5749884867
21422.0150131546
21735.7999886489
25001.5699937817
20079.7549959519
23710.3949895126
20155.2450053043
20516.27499811
20336.6800009217
20970.1799987824
23028.0850047165
19548.2949959517
21941.8049958046
19749.5849912117
21287.615006768
24575.4299908738
19373.7999995035
21610.574992659
22824.5499885704
23203.4149908422
20889.8100048008
22202.9849952532
21894.2649960349
21265.2900000315
24251.4300126448
21200.6249941976
23265.4249923622
17776.6100092743
22104.9499917473
21264.3250075899
21494.8150042044
21993.6450029438
23815.9050138351
22599.6000121641
23473.4849882151
22148.9500147133
21476.8300102655
22392.8700085405
22566.1900005857
20503.8700004853
21074.7650037502
18609.4849983819
22550.7199876222
20842.1099996765
20085.4299964532
21537.9650050127
18752.0400006701
25315.6649963949
24013.4050146046
22188.1699970951
21825.0399998808
21626.5299945647
25487.8049924338
21224.1499971328
24003.7449860307
23774.1449974233
15773.9650024008
27635.3049873892
22412.6699775305
22495.7000082991
18707.850007994
20805.0799960382
20328.3650035532
22346.3949947449
21905.4499994679
21534.6500004283
21089.7450114443
21931.2900058422
23308.435006001
23559.839984489
20969.7850016592
22149.5099947252
23444.2800186657
18998.7999899612
20172.444989639
21586.4950058963
21185.055001145
17735.5849891452
19796.3799918807
21192.1750089583
21538.5349975161
21201.5550067681
20877.1499876985
19561.8899978564
21470.5750038053
24658.7999958828
19521.2750032144
21269.6199977575
26813.2249950048
20348.3550019721
23333.6649958613
20433.0499884546
25732.8600025795
24833.5999920247
25204.4699975699
20204.9250165999
21687.9750185055
20903.0900161816
23438.5700019584
23700.4999995607
20497.4799938615
23726.4149923027
24859.1549921923
20791.2899956802
22013.0050014681
23055.0850193927
20565.3999981438
21619.5349824261
26022.0650015526
20942.9400106551
26773.0250134589
22975.8699920345
18900.9400082277
24769.030008171
21842.4049988277
23543.2999883692
21316.4300022256
22788.0450089085
24342.8349982845
24121.0650025774
21952.1449907124
23881.1949914712
18786.8650028701
23871.7050105748
22301.0250103616
22739.2600017206
22077.4850045044
23367.809997427
21174.6900057625
20206.3550031722
22239.9950080082
22899.2400083772
24429.4150034876
19079.8649956002
23365.2950243715
22148.9499997934
21190.0949896921
21613.45000083
19410.419998051
22709.6899919647
23780.5500091237
24479.3749927452
21456.894998412
23532.3050130233
21093.3699958944
20905.2800026764
20931.4399847239
22226.6999964748
23159.4599947716
21081.3600036155
21734.3650075663
24356.2050080448
20793.8249928274
18626.2199993585
20414.3700136719
23082.3300191085
22753.8500223249
21378.9300156062
17194.8299943632
19833.9350077501
21902.759987823
21166.9350074502
22775.3100077056
23633.7099901938
20751.000003496
22584.8349907673
20879.0649920662
21500.1850064901
22634.6050094753
20841.6799972988
21558.715001706
19991.2700137044
23086.6850150781
22068.2249934599
22652.1499840603
18502.6499989145
23062.4500115375
20502.3349953601
21409.6649936875
20291.2000004009
24165.0650107372
19415.0400081044
20778.5199968796
24944.7199831047
24816.4350050045
24267.2599908549
23919.9149925523
20646.6499779201
23303.9599950456
19640.6699914976
18891.3549904811
20785.2050166586
20993.7599967103
22769.1699825829
23532.77999291
21797.2200088556
20460.5249969502
22034.6849894649
21374.9250001395
22723.0349898487
23015.180007437
20504.4849930824
23646.4200093825
27407.8700141319
22772.1300030458
26801.3399967842
19941.2250118507
22009.0649980866
21207.8199994315
18868.1100020385
20559.9750097801
22842.1050012
18250.2149928713
24358.1850057945
24458.9949753541
22868.0049919721
20620.6050118905
20777.8999991007
20324.5500123284
22239.8650027702
19648.6850077233
20559.6799954034
21417.2549826512
23510.7900080305
23512.7899970484
20928.5899945614
20928.4099902783
21000.9650044066
20052.6399860536
22967.6849967611
19810.0450009148
22503.8049816447
20674.4899991278
20970.0849910895
25704.0899948252
22892.1699938561
25310.5549948239
19875.9200016058
20519.1150031174
24414.4399907771
25402.2499972744
21575.1299886018
19717.9200051776
22090.7449935428
23816.7199800176
20287.2700085999
21518.1849928694
18048.6100087893
17217.1999834278
24179.0800042383
24684.2000146578
28465.4550141059
19016.7050024981
22353.8799920009
23485.3849929473
16870.3750048187
20223.1399965472
18591.1600075953
19892.609988177
24825.3900118297
18949.6500004618
23201.414988327
24639.6549956175
20299.980003214
21016.750001689
23240.3350064222
22230.0599859767
22769.1900014221
22788.0400114383
24602.3550142099
21466.5949989248
22627.0849906101
24426.4749919421
22937.055000857
20912.8650012589
19804.4199976309
18025.2500003303
23533.3549893919
24030.3199959707
20259.1349961892
23239.6950061321
27189.1850037621
18977.1000001498
22723.8900104673
22830.4099950339
23387.5849882631
20907.6900020336
20433.4849980433
18280.4550150051
21611.4600145291
23115.6049877964
20887.9599986712
18550.5400057023
22722.9650066216
22633.4550187977
19408.0299957693
24125.4849854731
23154.760006529
24969.9000147264
20899.9350038348
22726.3550210447
22838.2900003737
20471.0799905406
22413.4200132818
21584.9799960416
25879.6400070679
20730.3949940817
22315.4350134463
25872.360001463
20154.6899987934
19747.0599924005
21394.1550053237
20458.7600186454
24642.8149934006
20650.4699885506
22471.2700110306
21527.3100022711
21065.194995652
20656.015000979
20238.2899960092
20858.6650018656
20272.4100103631
23143.2299878513
24000.5749964882
24319.1500144215
23473.274994317
21984.2500081092
23828.0649883671
25617.0749920864
23345.4000007536
22953.2099963431
21292.8050016256
22874.379999931
22322.020001532
24510.4050038224
22924.1849952992
18416.655004045
23076.8399906019
21357.0050082168
21015.5400003025
22623.3000183785
25849.674995326
22535.130008471
20820.235000066
19672.5300085898
24772.6200006243
21198.0899901268
21508.9200065633
24661.1449924033
22431.2100070838
19944.5700112582
24215.4150031654
22665.2649983326
21486.0849982216
19820.5749975906
24705.3700032381
23297.5649893843
21775.2999868699
23251.6449963286
22057.4700107167
19943.2549900286
20263.030005631
21905.4299960623
22397.3150078852
22907.0550030273
22475.0600060622
19917.140010189
22637.9850033151
21972.1249980716
21084.6749956348
19095.1799879202
17931.7700049663
19019.4199916713
19774.180005969
19368.4250005194
21756.1949977931
21262.3550024629
22002.2950041132
22663.0000237323
20967.3499924805
23892.7099829644
20082.920000856
20851.8750203599
19340.5199973843
17161.8449993688
24327.5200075251
17219.1799982158
23632.3999928045
24181.1299935437
19670.8099891802
24084.6949907931
20875.7049919283
22226.3700017971
21213.3200073142
22968.3300014469
23180.8750094366
23624.9399954713
23554.0800039098
21296.5949929249
21757.6649890395
20724.7350082365
22558.9750052937
21100.2249962371
23707.4549890719
24036.2300099097
21921.7100099608
21240.7449978546
19439.5649941489
20803.5700009342
21537.2400051882
18612.0949968848
19224.6299935
25708.8150027522
19935.2200064658
24187.8599953002
23301.0550152961
24107.2149919351
24700.8749941897
22378.9799982036
22602.6400146354
22256.7199985037
22849.390015769
22992.4400058689
25761.0950012038
24847.9400085693
23175.0450083277
23292.43998934
21150.6150123696
21158.0550151681
21028.0999924419
20003.0799939968
18311.4800133244
23683.440003182
22928.7499819791
27431.7499852593
24502.7399912741
17926.865012833
24120.6500051771
22511.4599903846
18746.8099983039
24041.8199874838
23163.1049991829
21794.5149941909
21479.9399998799
18873.5749921873
23906.8599925861
23758.1700177197
22075.7849930723
21313.304998033
23084.3449900494
19974.2249948876
22996.355007469
17289.6950075845
17958.7199927672
20057.7450093461
20832.0900042859
23230.2849837709
25219.4549933468
21459.9950057971
21898.1799985077
22691.4049982227
22479.6649993767
23515.5249967735
20132.1700278125
25461.9549977379
24248.8049973361
20086.1599988372
21543.9650068705
23994.5500105193
27389.5549978327
19557.5300024523
20400.4600111124
22003.0599916722
26706.0249949474
23579.8350026369
20078.8699886766
22546.4799781991
22821.3950008031
24992.370002805
19065.6850071596
19892.5050050579
24894.8350063557
21084.8200166487
24930.2250023715
23283.9549801042
24948.564986971
23822.3000037393
19157.9800010161
19151.7000102379
23249.1600011883
21843.2799853049
23046.7499917676
20917.9199953382
21550.1049952814
21687.4399990134
27359.7300088849
21133.8350027392
24268.3100061298
23401.6249978531
21147.2000216237
21088.8600188731
23925.8149820964
20448.1950018214
23636.7950009438
21590.0949984691
23847.650000628
22670.3249946316
19565.4499936666
20082.2049873201
16322.3449960984
21480.7600119621
22481.1149929028
27454.1300066402
21809.5249851652
21247.7799848479
24671.415006256
20186.2999982883
20899.2499987802
20771.0200077482
24631.3950001425
20375.8350041569
23378.0400044983
23191.820006349
22802.1349965832
21103.3299949276
20582.0600066576
22854.6699993407
20620.5100052771
20385.7650243266
21241.7049983802
18512.9400004271
21354.1449978552
17466.3249878979
21194.1950074853
18877.6900055138
19751.4850051324
22306.4450050481
23328.3899959603
21515.5300123222
23030.9650164628
23159.8999982337
23511.7549967437
18440.5949979385
19819.5899968348
21241.3400021894
18634.6500064065
22689.4950146544
18291.6999947184
21223.3200053179
23526.2749935576
22416.1450027809
21838.0499860221
22584.6700017799
22950.9900027455
20308.1950096874
19898.5700047035
23339.1199944369
23755.1150074846
23248.2250065771
25468.1250102804
19582.6200014331
23217.0900066918
19984.4999939002
25185.8249935805
22841.7700140665
21562.9199806588
21590.1199889578
22520.7600058154
20736.4150050175
19201.3350061444
18042.3050190423
22157.770006049
19035.6600017507
21422.9450066516
23042.9249905959
21726.5349999439
24315.9249996464
21000.3749894178
24921.6250053957
23748.6399828709
21462.5999971905
17003.4150034371
20698.1699859298
25164.9099941239
23292.7549987452
22968.3699975553
24875.2749895561
19295.6100003181
20455.4349939246
24232.3100124454
15952.5399848297
23550.6600039788
22690.125003516
22002.6650004648
20517.8349948004
22556.8699977366
19693.5350047461
18258.3400103131
23924.0299893734
22436.5700022625
23261.9750016467
22810.939980541
18099.845001517
22743.4650051381
21407.0849884808
21777.3949984687
19742.4600113623
17434.92000211
21705.0699988662
20190.7499894766
21457.0849968816
25040.4100181722
23966.6200093355
20390.9800010105
24487.9749988595
18054.5599945732
19702.5549891558
22652.4650074799
21621.6600024133
21070.8200007444
23546.0750105573
20256.7799922801
21980.9949985825
22169.5750016453
23652.0550095842
24800.4500068012
24189.0250033608
22768.6050070231
23028.0450018183
24342.8250137791
22074.985003173
21807.8200058609
23109.0649997714
21406.9049921148
21109.9100022193
25476.0849978987
27677.5249949233
21600.4300156069
22589.6949915745
22138.1050003219
23262.5950017807
24241.0700096386
19369.2149965209
24169.9600008049
20478.2699942831
21867.2850040933
22372.6949974569
19147.9199965965
22732.2699935252
20436.9700093798
16999.7250029568
23935.9250087026
21481.6050061124
23491.8499961349
20504.7650132419
24799.729997782
19431.4299987534
21675.5750003478
22697.6499885063
25665.2200106651
20265.0299970446
22752.3049935164
20946.5999831411
25688.7499888769
20341.7199921664
19799.6149952221
23667.1550144263
19191.1800149765
21512.529994236
24634.7350037511
28238.75500923
23370.7900007176
21235.5450089731
23373.8049984043
18532.7700124762
22340.2449905133
18771.6999912672
20165.4599941647
19370.0900112635
22893.0000020878
22553.7049963851
19376.2250037284
22399.2449952333
20432.4849973612
22404.5799929542
24756.1900052704
18144.620013786
25706.8550087087
22165.419988442
18759.6299898228
25459.4850008751
19671.8049954895
19537.0699937954
17984.1999960788
21308.8999952893
20081.580006878
22972.5499891848
19864.2950070458
20669.5650085891
19953.4799881498
22989.684995879
22704.7900102272
18377.3250051991
24274.4899884698
23011.7849936939
19937.7800074904
23923.1199931473
25704.4250110915
21633.7699868744
19999.3700122815
20522.1299857902
22004.9900055698
21864.1100052751
21763.5449971689
21419.6049960395
21184.5999896342
21544.3099953237
20756.3449976008
21088.5049968222
24207.1499789817
25550.065015838
22398.2699950389
18612.5900142682
23438.4400030214
23197.8799975626
21452.4199789523
18661.1750041205
20355.724994113
23545.3599980694
23841.4850018832
22674.240007774
23618.7700041656
25126.8650097179
21560.6950071312
21824.2100036988
23674.4550094968
19616.8499881114
18782.5400041718
22091.1100012613
23373.2250081281
22802.1250116526
20412.8949991046
23851.8900078111
21342.3099994208
22008.9949904194
20830.8450002794
24019.6500031217
25971.1800109118
19790.4950244776
22047.8449916821
24050.0099914854
21225.5500094928
22454.905000151
20099.4899979052
18179.5450002849
21162.9100024328
23146.1849995496
17542.4849992748
22370.2600018621
25356.0749921845
22171.1599821618
19781.5850117551
22273.9699984092
21618.7250171547
18990.4899991814
20348.0399908843
19711.6899811906
24412.0450084113
24514.2499837301
21744.620001305
24320.0400089585
20253.6150008161
24722.2499958689
25503.6250017436
22295.6900037142
21635.8850139215
23593.7699964838
21382.2600084962
24496.1600030175
21551.0200201721
23337.5199946763
20062.0249977305
21713.8850030862
22573.9149914309
22395.8550098001
24139.820013918
19661.0749946847
20003.2700004808
21386.6300027273
24623.3899902476
23851.5849807705
22838.6349916942
24444.0199989892
25841.8450072125
20786.2200006922
21803.8300047247
20106.2649984963
23246.0750066801
20425.2649968696
23810.2400034811
20337.2450032411
18788.2149922568
22168.5299878232
22602.4049849259
23636.6600165596
22986.450012648
20908.5400073134
21901.6000075627
23260.174985403
20077.6699831583
24974.9349915305
24329.9749978225
20163.0850060754
24056.155001543
20738.2400236068
18994.7100099016
18617.5200045789
23919.6300006603
25202.240005929
22003.7850159116
22699.969983723
24091.0649982896
24170.0100074908
22290.7899916696
21958.644979968
16533.4150129128
23061.6499927718
18223.1799953561
17311.1499999735
21620.1100011203
24770.1249907236
21324.7899781636
22302.1350045468
22291.0249989433
17561.7399963487
19725.1799945012
19854.3450095343
22722.9600106996
22173.555013985
26056.2599916609
19448.3850012221
19949.0500024091
17908.4349957858
21925.7850013383
22598.9700088451
22796.4399818464
23269.574985753
22343.1449986516
18903.3749932528
24710.1750005821
24270.6100155636
20437.6249982687
21324.2899918812
22243.8399812638
23862.7299814667
22823.0149923119
22780.8850157985
22442.1550117936
22907.975020993
19752.5649978975
19942.1250076325
21505.2349983951
20831.4699954223
17914.7300108221
23586.11998667
20142.3500058935
20796.9400085799
20500.9099978755
21042.8500143634
19932.015011756
21891.1350043088
20469.8649882202
19521.8999857053
24125.1649978132
23433.6849833867
25161.729987657
21830.93500769
23186.245006438
21471.4199993983
20985.6750035389
21733.1199983303
22191.7999800972
20025.5350149429
22433.7750125949
22043.3200003312
24754.0499926852
21040.1349977117
26382.8549961478
20064.3699988227
21456.93500672
22539.8850012504
22648.2550167345
19400.9350040727
17286.5600087373
20911.1100110207
27026.3149848023
21692.780005086
20854.1300165579
19699.5999957937
17583.6599969378
19461.8399917416
23723.8749967422
24256.3400019497
18582.849990844
21373.3549945909
23067.5799893691
21064.2550109504
22234.1050010808
21469.2799914186
22856.0850064801
22031.8400004826
18620.7449980807
21799.5200060937
18782.0600106292
23007.545011064
24066.7300039215
23633.1249938555
19601.0099976264
22459.0999895092
21254.0649864716
27545.9350006754
22870.3650130149
23246.6050105314
18677.3750064159
20012.8299948282
24343.1950034432
25829.1249947157
21682.3950093264
21681.344986964
24726.5750098455
18979.3150037582
22560.7500132252
19036.5299861294
21629.3149999275
18568.9899876395
22636.6800111309
21627.099983966
24322.1699983859
19342.254996106
25508.8050105539
23094.7149981465
20843.7199984121
20490.5499896295
20205.9149940456
20281.2899969908
22321.4850046888
20902.0099927015
18753.9549930955
19885.4800008717
22498.5749953906
20361.3700012317
22411.3400062446
23247.545009864
20851.3000056514
22543.1449900577
22432.7750171662
20137.2050085698
19451.370007128
25378.0449933964
21055.58999967
21957.2550049373
22674.9949814142
20072.2800044212
21241.1550050173
20458.3649994534
22858.939985404
21752.9150101002
22613.5150076644
18698.3699820733
19498.6250071848
21658.1050014425
23271.4899974862
24754.2349970411
24481.1949982872
18991.1649904219
25272.6850029297
21038.6249768113
20866.7249801692
23696.2299795734
23654.2850031758
21669.2399906872
21211.3250074452
22327.4399721345
20059.8199996164
20421.5799962624
20345.994987487
18566.9699880369
20107.6800049954
25934.6199941618
21419.9600066995
20546.5300185371
19513.8350013229
24130.019987608
21992.1799991953
21287.2800036934
24909.3550050904
23825.5800060043
23567.9549824032
21147.8049975224
23290.7149823583
19054.0199954242
22668.1600026198
19236.574997433
18366.4549935624
25259.3699939041
20956.5950014259
25844.7650048112
21766.2299868753
21816.1499990223
22668.0200027544
23100.6099929935
22207.1699977345
20185.444990467
22451.7900036991
21064.3999960501
24661.9449955928
22692.9149971817
23177.6499875151
23965.5550055326
22280.0650051821
22988.9050010834
19224.6550002228
23696.6750159373
23993.8700097871
25714.8650143651
21247.8050088994
21852.9900008554
22781.2800059989
19455.1400006593
18811.064992026
21852.6599984195
19413.7549970632
23929.0699787477
17848.295009877
19936.3350044847
23260.1149931721
21184.3049939533
22965.8099923647
22287.734998724
23733.0749990506
24182.1400074054
23463.5150046123
18346.2500149347
22287.009997345
22888.7499931958
21677.6150192814
23363.2449967652
20872.6899960207
21447.1450029839
21502.959997979
23089.7699997535
18767.140013724
20654.6500003526
21173.3949887364
19660.9749984443
21728.3099947513
24143.3749937053
17656.629988493
26443.3299896186
21801.0599993321
20387.3300076654
23834.0150103678
19833.8900051668
19848.5899993433
22516.4649993089
21175.3999954555
21014.3549958285
17527.899974932
18946.8449936737
21830.0400035901
22677.8750080102
23674.7650010581
19860.0649895723
21794.3049891661
17958.154990728
18379.0299930433
21575.3799984894
21560.0300029594
24531.9950012018
21035.049987083
22734.7850053275
19627.5050000018
24757.8849975171
22848.3450081199
22548.3749945054
20770.8850082738
21315.3749923386
24016.7800004588
23968.4299991191
23719.4549926547
24824.0400043158
18838.6200123918
21170.8650204643
22939.2800026427
23833.7249991891
23360.3900074006
19564.3700030007
21643.8749976018
18965.8749947008
23265.5199922762
22088.3450057918
20230.730012356
25340.9750032896
21079.7850058394
24390.4450053704
20517.1000027228
24025.7950102314
24469.1899940841
22537.914997073
19613.5349953076
24089.9550147881
21513.7549882485
21331.1700008511
20576.6400021687
20530.5000001807
19637.5649942397
19151.3300112057
20247.6100102621
23558.4650037576
17291.695005018
22407.9999810245
21420.3700134503
19509.1750064387
19768.7899963579
21700.6199848856
21511.0099986289
21923.614998474
24548.5050017757
22399.9499961399
24455.3700033245
22309.449988296
22764.0050075833
24952.4750132698
24909.4849922662
21158.8199931232
22052.7999970841
22861.4050126059
18379.9100008872
23270.2599849944
19224.0600245387
17939.4599923352
18965.3999979264
24289.1049959325
21803.7299938533
22443.3549932144
21264.7050073226
21562.100005446
20660.2399951553
23172.6049970379
24224.5000033464
20066.999993196
22578.3449920157
19685.0099933175
21399.9599793371
20593.6749829529
18488.9750046489
21147.7700058962
19639.6649904744
20717.739988309
17032.265007865
24372.4000026193
24089.2999980904
19021.3450067667
25057.2149904835
20493.3900094999
19854.0899901385
25664.260011826
20252.0550063455
17963.7349940814
25153.5100076871
19449.8799928739
21880.2200127969
24564.899991199
24921.0149852342
22786.4399980889
21545.6999998905
23763.0350043667
24871.5900081026
23454.7599973197
19921.7849976448
23979.155003875
17066.7900165033
24064.6100082033
24260.1349961474
17260.464998887
20396.2799843657
25880.6699904209
20347.4600121097
25342.590003894
23618.0550087751
26324.8050076764
21968.0150047431
20315.1450012353
20000.6800003379
21750.8950050664
20606.8050035569
20017.4100009347
25266.7150065592
22898.4000164401
20775.4750120821
21261.7699964078
22868.3600010024
23698.1449963104
20785.0300068147
19252.7600096284
19491.5600084168
24228.8349945243
20510.920000555
20477.834998942
23369.1899876287
25423.1200052306
22742.7749994769
20734.5000059139
21975.6599910007
21788.2700065365
22322.0799927909
21975.3899947654
20833.3349916495
24719.0200051754
21828.7899970571
24753.8999980807
20782.5300135289
22904.7599957504
21423.7450084947
20103.4500022698
20829.2800175352
19057.46501082
26433.1649954099
20392.3000010774
22400.9899976361
19504.5299910922
21707.0449987765
21733.9300028989
25370.9449905551
21068.6250085251
24457.5049967651
19319.1999949343
23598.2849883151
23088.8150077103
20163.8350016284
19744.444997916
16654.7450030053
20933.5299889406
20157.4349886453
22767.6900037229
21641.8149942058
25438.4849973139
22716.6750083388
21499.9600020263
21498.0450029545
20927.3699980072
23661.4250122436
22545.1549782632
19048.0849915929
21751.4500087383
23986.2199898316
19489.7499962482
19056.0599949199
22004.615015863
19249.1050018964
18893.6749965488
24471.9599909221
24426.6650056451
21920.7749942597
22602.5599911876
25676.719992272
22636.3750011311
24391.4499950622
24019.7199977449
21611.3999917848
20012.5449854122
22371.2600024071
22588.0300104935
21057.5899883677
20330.3899911134
27896.8400029803
24900.0449922485
20702.5400113692
20001.9249871119
20747.4700032538
20321.2999928324
19243.959998502
18196.7149974471
23018.1149787919
21891.020008018
25837.0399993646
19249.0600019565
15909.8800025704
19974.2699928432
22226.2499836932
22825.1900137648
22910.5499894693
22650.3800099622
24581.6300107557
23372.4599989257
20336.1249984507
23471.5299995022
18953.9599993569
24263.1799993087
23245.7600066403
20985.4949901304
22830.1999821697
23807.4399920314
19934.2849973387
23940.019985538
21062.6550134833
21357.9850058428
20424.4850168621
19950.1400001525
25475.9600198362
20370.2350045309
22203.6950122551
19511.1950034336
24804.9799948605
21207.3850052191
22485.340003154
21047.0000058091
21558.2200161108
22419.9299687279
20380.9299947926
21541.2850017364
22885.5249900765
21460.6049930819
20368.9649933096
22805.5600127312
18861.8699934566
25607.5799908747
19051.9899983342
18838.2199902523
19125.2899911265
22562.8699919432
17934.240004179
24788.444984403
21502.2499948429
25446.7299945294
23337.0500046297
19988.7399947097
20531.2350117541
21922.5949813213
21948.7150030921
22291.4700072765
25147.3500231877
16888.4100054763
22945.5349925847
20082.7949884764
21245.3200122832
19763.4950087272
24221.7649936044
22818.8799999312
21252.3450141643
21597.4100046933
22074.7800172948
20832.9200024279
22107.8000046653
22518.559998597
21298.7700086326
18295.6849896125
23136.8750156278
21614.9949884324
24173.504982554
22932.3450132155
20738.0199983508
21927.060010005
21351.840004915
18538.6449944708
20513.3000017873
20164.4600031001
23606.2199930702
18692.5800223076
22798.4750002052
16915.0100085284
19262.2599970015
21129.5099982143
26395.5050054785
24306.9850172591
18058.7750080426
19991.1550009921
19051.7500070403
25641.574996629
21541.7299988508
17709.9800049601
22302.6249923994
21823.0799933813
21936.5300022722
21296.6249952768
23153.5850000571
20633.3099993782
20247.9549988022
19354.0500087731
21608.6250038355
24003.0500047421
21405.9100028801
19550.0650072978
25920.0949972109
23651.4350106865
25347.6000015172
21937.1400048023
22692.995006097
22453.7299937466
20436.2199974456
21857.339991827
22674.8350029818
17191.1399846529
23860.5600064634
20801.7599953877
21376.9700054378
21193.1999948912
18912.9850035794
21428.474998528
21976.079999766
21557.1550057185
20073.4099983836
17801.9449963043
22158.2300073938
23538.920009585
25160.4699899177
24141.8899909006
25741.2549962767
23340.6350004014
22264.8899937477
22341.5650038198
24559.3949979651
23015.5250048554
22573.5150053183
25645.3700035171
20821.9999997866
21409.2399924861
20570.245010193
23537.5899891207
19890.7199931061
18807.1550003202
20384.6300096961
21763.8899947579
21572.3549904961
20801.0849996668
22649.4550045242
17923.7299957261
21639.7950012874
18866.2499964172
20612.2300007781
22729.1750034321
23217.1599921482
24803.9849877907
20375.5149988511
22440.4800190032
20721.8350133116
22391.9099961407
23714.444997851
23306.0949977107
20286.0249873437
23560.2799816505
20004.1399921766
26162.8949995185
25271.0949942733
23071.9899923826
22446.9850126065
21111.5949986354
19916.9550039322
20984.5249968856
20436.2449877649
24423.2299949718
21923.4849911893
24086.8049935754
24104.7399947385
24650.3100020899
21119.6349863976
21837.7699821999
18340.4150074155
21638.3749981057
22335.0299961556
22660.7900009975
21303.6000062576
20614.3500013134
23192.2949969424
23133.6050081207
23541.9799983095
21799.0500037344
19815.0000006252
23172.8499900994
20212.074994945
23955.8150021841
21234.9999929982
23497.6699827341
21017.8100017416
21549.0600101572
22474.4550050831
21076.9250149538
20401.020012281
19252.2150106009
22660.9600014011
22119.0749949975
20442.4550023763
22002.794990487
18713.1749948861
21534.2899942423
20196.9699976421
22313.2550036041
25333.9850007849
19565.1350112492
24563.9900153307
23090.6099932189
23134.0299909413
23790.479996149
22009.9849880901
22343.9399939766
18448.6150105137
20899.6399847852
21282.330005646
23246.5700051265
18650.2449991433
24823.6949924724
22556.9450044042
19910.0900039268
21789.1650137956
22252.0600141727
20263.4700060869
21579.7649937349
22012.3749938272
19995.3150014209
22351.0350043969
21687.6449895153
23126.5000091419
19373.6799953635
20725.415020984
21519.0299885259
19313.804992584
21970.6050165256
20246.2600012082
17964.790007059
18687.2649992876
21437.1699944907
19314.874998132
23219.149995273
18785.6900020211
20487.8750224603
20695.9150129212
20256.355013069
21820.3849849188
19340.88999781
20172.5099848161
24849.9049970077
21592.8000047067
18458.2750037687
22487.1349981097
22813.3049946943
19685.9349917415
22750.5899955691
19036.8499963731
19515.0399955064
19211.449981503
18094.3450044375
23912.8149992917
22247.7250072575
22662.4699997688
21491.1449896044
18034.3200132325
23345.3799913328
23438.1150168939
26171.9049956935
21955.8149923284
21816.7549944595
21687.6699840947
21306.5850031236
23784.9900128064
22976.3549995786
22972.289978788
22250.5950027135
22643.5449960096
20457.1700015608
19081.3700058707
24966.5400060997
22046.5000008829
22126.7699967378
25105.2299930602
23459.4549877439
21031.0199979852
21796.739981399
18172.789994805
25410.3100087201
21973.1999923219
20150.3099929399
20160.8750082906
19362.6049916819
22123.5600026394
22624.1549783563
22001.2799984515
22770.9099775588
26278.5950085603
21764.5649874611
21625.7999778922
20036.7099873028
22793.0200076028
24599.0900087146
21595.1800007562
21444.5550102135
21435.8050217503
25627.4599959869
22681.5199889184
19791.1500056521
22875.8949986347
25892.1800069222
19619.0049963973
18241.6299901954
21974.1850048047
21169.0300125191
18973.1949993148
18027.5649901152
19218.1999950772
19926.1849999514
22577.3400143525
21357.8150013741
22382.190003155
25537.0700038658
20734.1249921424
25775.7749898983
23511.0049903945
21050.5000071711
18395.9800059387
22833.0500012934
23506.6300007332
24807.3300073147
21068.709996665
23524.1700031182
20323.209988852
26308.6049864274
23251.4399928129
22920.3849957157
19250.4650042139
22218.2150080205
20424.43998916
20518.0599813275
19392.4599965548
22774.4850016208
21620.4550109524
22610.6249935093
20941.889999154
23105.2949895741
25446.9549948784
22270.6750003304
22440.129991699
22673.6900042485
22802.7400197282
23165.2249932808
20145.7299936509
22929.7450045997
23526.2600088861
20656.2499937339
22163.0500069591
24884.3499778832
17483.7949925519
19198.6949997926
18903.4150015056
21556.0100065643
21486.3649952482
20772.6249874792
18534.8049895546
22297.1650043211
20685.8750142958
20310.9099921801
23958.9799987923
23520.7050023785
22431.5499918018
19475.4900063055
21634.509982426
22858.079997553
21022.0649895812
22436.2149887547
24832.1549926214
20011.1949878046
21224.6299974031
20189.8650084552
21626.4849928329
23806.660003229
21453.4199960094
23551.7450123653
25484.2600097712
21870.7600048707
21826.6200047866
22555.4750001219
23246.2450009324
20599.8099956077
22033.24500576
23576.2900145265
20687.5150097179
20671.4200071035
23104.9599960467
20377.2299878271
20939.480006689
21170.3299966714
22074.4249957277
21022.0750015406
23072.0050158759
22016.9100029436
22010.0450045171
19230.1499870692
20584.0449914205
25013.4799930329
21428.6700028449
19658.2149964178
20750.1500012048
20083.6050018958
20366.590003062
21828.4849969768
20613.4749970865
20481.1900072043
23897.270018863
21800.1800023392
23328.3349911533
19769.4349870624
22965.8649933148
18260.1800022067
25319.9050077338
24405.6999873896
20184.41498944
22498.7500012374
21676.13000375
18892.975011186
18450.8349977699
22909.2150060041
18504.1350034564
21417.2700050097
24252.8050024805
25205.029996502
23573.5450078973
18024.1099931335
21250.9450027592
26088.1149970545
29381.5099832811
20173.5599884356
22003.0049803732
21996.6149945413
19594.7499882429
23299.420004457
23139.1700111089
25887.9600017209
21866.8100144751
18661.7549797944
24724.9599892301
20043.4049938228
22386.5850084134
20159.0549833681
23214.8750025891
22947.1599931267
19528.1800000498
22962.5550059156
21183.7300086657
23460.2100081805
21179.4550079007
28505.7150007621
22875.3750066328
24640.0699930596
25164.7649795846
19788.8750018035
18846.0799841706
20881.99998541
24642.7249951665
22620.2900128574
19113.1299942773
18805.5899753813
24466.8400049981
22632.3599992759
23885.6949991619
22839.1249988689
21598.6399890883
25870.8700069973
22965.464998618
20084.6999930851
20898.0499922625
19824.6400103783
22499.5249928508
24419.0999830079
21756.3199862248
18799.7500140124
17494.820011668
25068.3950050843
21318.9999941639
21202.2500104496
22819.6400003342
18170.3300022391
21888.0150073529
20904.7750066849
21000.0950014361
26496.5099999958
20541.609998277
22442.6199914054
20939.634997271
22882.7300231778
20511.3849924087
21112.1450114334
21980.2149949205
20645.9300005648
17378.9850108332
19199.1850035193
19666.9199971249
20239.5649753248
21395.9400026759
22090.150010829
21512.2850112855
19638.2200047937
18061.8850037809
21309.0549979968
18144.5349933263
21681.3599862158
17267.2800015947
23918.3749915618
22781.4849880279
23116.7400021881
20468.6249962051
22032.964986088
20894.1049996099
24422.7100046385
21835.0749797519
18640.3600130399
20249.9649959132
23896.4249929807
18604.6200055065
21305.7749962405
18928.5950044689
20096.8700026991
19383.3350033525
23470.6349987973
20169.4550081455
19918.0249654367
19947.090000825
23843.2649840792
19674.8949932198
22205.1599936096
23855.1050005845
19923.6000042869
21697.1950086465
24169.3850100901
20629.3900037962
22042.8800049955
21972.7650043708
23334.4949952667
22769.8499999248
20986.3250032991
20760.7949870562
21389.2900016989
23766.5299922116
20656.0999972356
22474.2850036188
19199.4349978697
23523.7799989653
21634.1199920517
22667.4050147833
20790.4749952126
22454.7600011253
24567.2699831167
22248.1099923318
20911.3099964417
21175.669987676
20868.0500087789
21182.5649993334
21545.4199950408
21684.7700118416
23724.7300001774
20021.7249841669
21658.9350135552
22234.6399773456
22519.7250089362
21863.1850077889
25474.7999869323
21307.1749996375
19336.9549988621
18511.4550036239
22633.244998672
24361.3250025408
19977.4999944218
19921.7849881826
23384.7950014237
22768.1849904449
21984.5700141948
23150.3950114665
19650.9049943611
23183.5700054635
17660.4700037884
20443.190004685
23212.6499969064
17407.7900001558
20037.1499768596
21057.5050084996
21494.9850045792
21625.3399981745
20668.8250014852
23934.8399842735
20909.0949932474
24871.0550021027
20845.7250061918
22986.1900197091
23210.3749943902
20058.0949836638
21131.1450150339
20565.2100129134
23541.595005061
22429.9349859848
20832.949998959
19870.8099911133
19529.9500099681
22288.9149946693
24148.4450043867
22377.4399951281
22751.7850021436
22239.4199966841
21081.1200064467
20381.4850055396
26645.625011699
22367.9700007164
23992.3899913828
21451.6900027324
23633.5699975137
22718.745003603
20474.8000020792
21100.4999995119
22653.7800038074
20449.4499906534
19890.9299973454
22519.9399921811
17594.9350019032
21341.360000642
25702.6900003019
23059.9349876595
20800.5999948829
22858.9849967463
21326.8050035795
22434.8999823509
21107.2399906956
20466.7750152661
17692.4099913008
19420.0149989838
25111.5150048477
22618.1950191814
18617.1950061765
19453.2650100496
23267.930003912
21903.6200066686
26943.285001216
23856.9800123671
23753.2249990784
20763.8399949295
25267.6049960908
20010.4350091983
22518.8599922711
20777.2950101857
20188.8850000223
23282.3749990519
23989.0750067328
20597.4049838285
22773.535000929
21704.3350089432
22711.8200111721
17646.8500006557
20425.8449899944
22740.0300129496
21631.0250012461
14535.6600110841
21561.370009874
26919.8349972225
23436.0550106148
23153.0350066666
20814.9799964896
23519.774990628
23246.0299998249
21045.5499943058
22217.5200007311
22408.0100010238
19533.0299971224
22307.7200072114
22905.8499974927
20642.4549981358
21613.3500053264
22557.7350110457
21521.7400019827
23573.5050102554
19412.2599956091
21989.7100042815
27075.2200025121
21747.35000152
24939.1699977518
21437.1450081851
21017.374993155
22997.4649831493
18745.8550023758
29787.494996309
21983.6699955672
21310.5949974111
21612.6250036303
19575.6499950886
20099.1700022614
22232.7649980434
19507.2900130067
22164.1700005184
24316.8949916498
22969.7699977355
21949.9099842282
25780.2450005672
24224.6649806206
21731.0950046413
23630.5199996748
19456.7350144368
23423.8700033822
21923.7900046316
24320.0749915822
21537.4600013713
20096.4400088803
21485.0149924301
24070.4750003989
21489.1200056865
22050.5550057229
24783.6699954307
20080.2499889855
21831.475025082
21406.3099953449
20820.1600057903
22679.3950075344
21260.8349933778
21057.6449997579
22832.5349990263
19229.1749886347
21473.7300041659
20441.5300053819
21805.6349977963
20200.9650027598
20552.1449881317
21095.0800100289
25306.7099848747
23440.6250065889
22288.2450169856
19902.7099928008
24146.2599946263
18551.5600033836
20280.7500098776
22805.789990206
20545.8849911443
20964.2449973352
22181.3600140261
21361.254995733
19181.4000148654
18901.4749965931
20750.5349864028
19570.3899957805
22890.064999621
23289.5150019104
21627.8849883678
19596.7199899529
22388.7099988493
24114.9399923362
18896.9750205558
20703.1250072645
21806.5899931428
24512.0649912669
21703.0350033632
19854.4849798207
19256.0449980923
23671.6249921087
24983.349995492
24915.9449817823
20643.6500144103
20300.9750066572
21210.4249846879
21959.9549894743
19723.7599857858
20180.0199916195
22255.494990197
25597.5099966469
23178.8250066431
22607.5749930486
21381.734982566
22363.1700164636
20276.3700054744
26913.9850009135
26757.2650058325
21839.5700035035
24473.9899940696
22161.0899957232
21829.3049916285
20249.0450073133
20650.4499980009
24175.1249991063
24994.7600124328
20953.8499897507
22079.0099839964
20810.595002342
21449.0049989058
22783.9900018093
20987.3600026537
22484.7500116581
20643.9750086877
26794.0399978989
23052.2250080568
21118.3550076054
23502.4299868852
20248.3599966797
21241.3250002792
19724.4300064398
23755.6050054122
18027.9950047943
19279.0200050096
19070.1500105821
19748.534997682
20266.7349997994
17996.3150027618
22264.9550054315
22865.1999877116
22495.9699777904
19626.9299911486
22727.3850113684
22981.8649908382
24157.3799938501
29877.6549925851
22042.3349932989
23638.0999950813
20825.0050132172
22347.1849910303
19907.3450007198
21009.6200002714
23427.8950062777
22250.3100128742
21001.5849966137
22554.8750209975
20485.5400055568
21781.6949989016
19464.3400047194
19388.0900167814
20402.3100061889
18679.3249970725
25306.7249816994
19844.2550269096
21508.2150046892
19615.1299961644
22060.5949974461
21082.8800014285
20407.6000116382
19915.1199964327
21522.0150209806
18854.4750016932
19886.674991712
22822.0449846103
23094.3649933995
20584.0749852011
23549.9449944524
20744.7649897047
22837.4599860786
21645.1699988324
21182.0999920864
24191.8249974467
25728.5000071777
23408.0200038861
21020.5350060514
19066.590007607
19996.2550158775
21807.9299981679
21444.3049880394
24460.2750102637
21449.4599987727
26527.0899999852
24829.1199918962
21130.8699832794
19713.0949994887
22546.9449798258
23158.3900042899
18011.669985587
24746.1599963384
17997.5499863946
21690.8999942821
20028.2250028951
21133.0650055993
20193.8350007823
22586.9050129429
23172.4599855711
22355.415009357
26408.2850027471
20773.0150028164
20136.8699991195
22098.0650008312
20482.6749938023
22399.5850055497
20935.7799988535
21658.6399884854
19673.5000022923
20361.484991631
24498.4149942752
22845.375008524
19950.2450071906
19884.2149991815
20047.2899917484
20257.7799755811
20302.7149884932
25425.0149823151
20186.9900009101
22640.5350056263
22051.6799994551
20649.6599733679
20055.1650039352
18335.2749953736
22002.0149902538
22048.1749868272
20837.385007876
24020.2049999783
20652.9299972773
23733.0699958296
24737.2350186529
25192.2300186584
21462.3549991809
20194.1850039159
19237.8049914546
23827.6949960192
20903.2349986057
22720.5550025988
20531.9549928126
24782.649997184
23950.0199855858
24533.7400163552
22129.2549817788
19939.6899847626
20980.4200021193
22976.0900065117
20993.6599933475
21606.1499926932
27126.3650040149
24560.4099986698
18576.5750036659
24315.7200000281
23510.3399927495
22105.1399982075
23644.7950027401
20208.044995782
23706.0700050248
17837.7899942659
21202.6299797669
21219.8500099762
21810.2049949112
19596.9399995278
19603.2499919403
18622.4950369789
19169.1200002169
21349.0800070809
20126.1849845762
22035.1999853435
20949.6449994687
21506.5949949028
19932.3599918469
22271.2299924919
22061.2950038668
22413.1249933705
22117.4850180941
26614.2650036924
22185.3899976038
22091.0449924546
26387.6849981311
19081.4100021203
21007.4899925771
21227.7050073319
21982.8900064672
24336.6450064927
20346.3700100463
25867.5799944005
21620.1999912206
25110.7000019093
21777.1050097863
19235.0199937543
20738.2399998007
20931.6200033519
20117.6549941769
20297.6250002142
23041.5449912132
21854.8750174958
21327.0149951049
18353.9000066097
23521.154995371
23730.0849982309
21193.1650034455
17705.8099958904
23618.2600012808
23258.4849990415
22539.5600290262
21751.3750071648
19300.6049923073
20485.2400028449
18420.2599796295
21065.9100212469
23212.3800055255
22564.3550048704
22303.1249980672
20714.6699945834
20669.3899926525
27034.9350079368
18804.9500045021
22607.3699862352
19380.4400103954
22968.3649915329
27749.4100014394
22097.3399911472
22228.1200038437
19515.7049951572
22922.7099890006
15845.0550038209
20849.6699861606
24276.6950088294
20481.4349888774
21788.8199963802
23018.0250128973
22043.3199819577
21418.8699871034
18978.539997799
22202.6149775402
21684.1500084249
22232.8250200771
19633.8649925424
22180.7599967078
18668.9999958776
20741.8650062722
20885.8849935778
20391.2199887435
22539.7149995081
24704.9500120024
22041.925010417
20227.3650037809
22758.4600037511
24679.869998327
21602.0650004458
25463.1750121778
20839.8249996656
20897.0849848622
20585.5749957453
17837.2599960596
24033.5749927519
19873.7950004549
23726.0849962488
17606.1700085755
21821.8149786164
20436.0849858681
22518.5699893141
19494.0950000378
19754.725012362
21493.010001257
21253.4750021314
19477.8950013404
23375.1199869412
20961.0949883967
20795.7450214659
24826.0850065195
22297.610002633
21333.3550064664
22842.9150204785
23173.9499909598
22456.3450052547
21250.0450117798
19641.4549969818
21979.7749930038
20814.8749968524
20428.7950019444
25826.8399960678
21037.5950073622
22725.9349846594
23579.8949993872
22940.1799954181
23671.3549883387
19209.4649810642
23113.6499922173
21368.2600115463
22178.9450092589
20370.9249914894
22845.8250005506
20090.0449981024
23447.0350060771
21524.4450083994
20431.490000905
22501.8849923217
22724.3450125898
19818.1949982899
18227.1000013939
22396.9949748907
21509.0599764792
18587.1849868589
20963.0549895826
22037.950036207
26094.43998896
23371.4550017256
21529.2350195388
24110.250010542
21574.9200149986
22836.6900050796
23406.5200032776
19717.20500033
22797.3099978189
22039.5200003005
21231.3300006975
18885.2199851698
20586.7150008413
21806.700004284
22501.0049974105
24253.0950002574
17975.0249826575
21463.3399924729
24261.054993438
22315.4799893975
23117.1000186765
19102.8300053552
19748.2249933722
24006.4300001413
21851.8150050447
23484.0999882702
19150.1599887423
22745.9650060656
23967.8499961389
22025.3800025117
20289.2249958981
22723.7799927192
17888.8599897372
21437.1350047083
24817.1649984999
22066.4700006801
21623.1500105578
20735.8050050902
23995.7299868597
21684.9850030864
23625.8250046999
22149.0349917935
23282.4999978937
18215.6100046655
20682.0200038929
22656.3350042282
21529.4100100205
18748.1999951866
22979.5299871815
20960.9250026396
23173.7000090363
18014.0850264181
21339.1999994989
20832.6600061586
21999.6650014417
20532.4149852558
17423.765002112
24164.8399959344
21897.8550092965
17024.8399857415
21707.0349898869
20828.3200029389
23534.9400068721
22806.710012269
24666.5149979137
20190.0799981984
26266.1250007598
22691.1750096639
20701.0200065389
25497.2350089164
24697.5950214159
18514.5149951119
20754.1549987949
17800.0449954187
21950.8349872877
19102.0649942061
21758.964979792
18411.8000187434
22483.0550067401
21131.4550059633
22474.0050118581
20426.0000123642
19130.7650175143
21528.4700067784
18208.4550297854
23856.5150076353
21682.390002782
20969.2399942465
21180.1549996164
18994.9849873267
22014.7749945335
21827.7000003871
21799.8099891717
23563.864988552
21938.9750068777
22895.5749883496
26248.3249936397
24896.1650134594
21575.6950133634
22836.164997099
20427.2700041701
24162.6099874672
20084.5249979487
22100.9549924424
18814.4300056791
21553.2050056736
22140.9999972992
20229.1550038775
18868.0950099216
25806.7550042392
23465.1149942122
18264.4350036713
19786.9599993372
21109.6349984405
24850.1449967319
21486.4799959988
22769.1949988059
22838.1050093625
23326.9199950889
23099.8100026685
18673.3400051026
18215.8650014785
22322.8499854039
24390.5600046325
21626.955008484
25920.9449979117
18677.0000084534
22459.305012451
22163.309993427
22060.9750142862
21587.5199841708
21074.4299949715
22063.3099999111
17790.9800043819
25007.8499870875
21463.4099933854
21020.9049874619
21931.7400012568
23319.3350028711
20068.4899955987
21491.3550066405
20162.8450139454
25069.7100073784
20861.7200049786
17176.2549889279
26164.2650010397
15989.2999926044
19176.4649950205
20773.2349986976
20549.3650081605
23446.7250016669
23066.600009995
21036.5050113266
20379.4450056411
21014.484999239
22515.0100058536
22288.4449979182
21007.1450101291
22470.6299892545
21105.0549959558
21998.0650142221
20916.2900017515
19441.6750026653
17773.725004294
23349.3650081995
19498.1600037175
21312.9400208513
17165.3499996345
21951.0249997882
22753.7500021005
19981.9200062912
21472.2349934303
22039.130004242
20363.1700128068
21886.6099955821
22681.9850076456
21063.7299922287
19411.8800075436
23531.3700087678
25974.4600126739
20652.784999755
24295.7500051426
20873.5900113669
23914.5899889919
18695.9200060063
21627.8049933787
23447.1450086602
21138.7649998565
19284.9500074794
18665.8200043337
25751.4450003887
22316.155004249
21624.4199977482
24935.4999956079
22537.8950003618
19921.0400106335
19892.0049952768
22031.6650228284
21663.8350065227
22842.9999894646
21400.9599915192
20592.3800034474
21729.714992682
24033.2950048484
22275.9799953969
23991.3399854264
23455.3550058298
23218.9050066841
21159.6700064891
22194.5549861202
22531.1750000985
21829.9900074257
19800.4599915385
19966.420000046
26020.8850018684
17995.4950010332
22418.9500116099
19076.1649933113
22037.6500040314
20362.0050017256
20462.1299888608
15736.6399986194
20216.8349843675
20170.6049883747
24901.6599835884
22463.9450095603
19741.8050098112
22875.4999962011
20652.035007972
21703.4399938863
22306.7649984246
21841.2349918993
19821.810007551
25556.2299898849
24677.830009561
22871.8349989408
18146.2599948442
22255.5100015425
20715.2050062348
17993.1050125823
22170.5400073838
23029.2850083319
28392.5700014866
26417.3000070166
21141.7750099336
21183.4849981327
22707.3349781205
21326.0650000861
21870.7999888025
19939.2499964053
21746.0450063203
22407.9700016822
20265.4400156194
22712.3049936322
24169.3999995426
20367.2199900631
18633.3599894661
24940.3249987378
21673.2449961324
21655.5599881629
22484.4099865924
23804.3050026291
20719.1350025481
23302.2549917696
20491.3699963621
18272.1650056895
17096.6849910618
27139.6600004628
20821.6250089037
23010.2000039141
20905.3149938997
22559.1700017583
25221.4649850335
22380.8850019483
23797.624999218
21548.9200038514
18800.6700091618
22485.3199936729
21418.5499942357
22441.7400023546
19303.4150033288
18764.0200025805
25791.2300175638
24001.5249903256
23914.9000030179
20718.1649981211
20698.14000624
20447.6049994787
19143.4599994489
22700.6149986121
21532.5150040886
22873.0850053272
22402.7749972397
23046.4900113697
23985.3699860829
22658.7800094476
20586.3349990691
24298.8249823952
21082.0499900596
23182.7500049719
21818.9600043963
22094.0950034168
24159.6349896722
22379.3300196389
23732.5050018154
22021.3100062828
21244.9549905919
18808.5199928968
22911.3049908327
21809.7499880176
21011.1949994089
24332.0400013284
20487.7800144479
20385.1500036819
22047.514996155
21978.0349754947
21819.7700090009
24685.945001612
20162.1600030874
20161.2449933847
21911.375006014
18365.8550021325
20019.0700075503
20461.3150018339
21223.9700093986
18812.9300111691
19599.359991549
22827.529998037
24819.6850024892
18979.1899987683
21387.8200184549
22365.9349904886
21765.0600011479
19797.5199856046
21459.3050098959
24918.5400022631
21697.6100002497
21220.8400066907
17422.9399908033
22605.625010033
20827.3499935283
19328.0200042565
19382.3199922321
25995.6949884848
19738.8400068599
23652.8549971597
20574.8800089571
23299.6650125273
21394.7649978478
23767.2300221922
24954.1899935742
22462.7950116746
18385.6550117714
25059.8300069056
21474.804997398
21730.105016714
21408.8999966627
23128.3099999157
21207.6849991485
20325.7099963247
20530.3850103696
20977.8199880556
21656.3149831842
21441.9149961115
23013.8500005612
22405.694996247
19316.9649999668
21937.6649972853
20861.744999784
22388.450003244
22756.3350068117
23334.2050011181
21617.1699973379
23022.6600002646
21317.0899867635
23370.9000238709
18896.7950100179
21717.4399843536
20183.9200110557
23779.2949975142
22900.3499942611
21571.7349895181
23457.014994745
21902.1050026587
19341.8600184368
23548.0399935701
19743.6800056293
21764.7850056064
20343.1699944111
18750.4249852067
19715.1350009781
21480.3550041587
21863.4500070579
19871.6500127035
21707.9399883843
20581.7449954224
24525.6700184987
21826.8449953973
18998.384993616
22503.9250252582
22629.3899942935
22915.9299871774
23116.1899920742
20437.8249836784
21323.2400124448
20902.0200011162
18867.0950039409
21445.2850024967
22481.9600048373
20906.0650163963
22677.1799909426
27720.2350036933
22332.5649911754
22350.4099977436
22995.5950126022
24912.6249974312
24445.6649828602
24597.389996123
22111.6549808673
28108.8300039893
20083.1900099893
20318.5549982705
26497.9649890386
22699.8899849335
21664.894985593
19589.370000315
20334.2149953725
20508.7699916153
20177.8100104592
22498.7049847767
21281.8400097259
21699.6799978213
22823.884995549
19041.5300108448
21436.4299898734
23595.4399916733
23410.6999899636
21882.1799935056
20786.3599946515
21589.4300213582
23375.9000017454
20971.9599966259
18670.0799978523
22925.9999989767
18028.5050008981
19069.8400095794
22661.4450054781
24421.5749983003
19056.6549932458
22596.6600092509
21923.7700025575
23386.8800112796
21749.9999981729
22569.0799889036
24219.4150005523
21643.1299758672
24550.9099881926
20076.0599936759
23673.7399898268
20154.7550006091
19602.1099973936
22857.5150026716
21510.654990087
21214.6000026362
18321.1449937792
20851.0049933293
25258.6500132439
18530.7499767829
22947.4200054882
19234.3049977589
22027.7550004018
21811.8900161939
19504.5999994097
22047.3100162139
18901.9599896935
23058.960003847
21037.9650075871
24467.6399930101
24634.5749824915
20793.1299981916
24906.709991187
19933.8050014465
26906.6350029953
20293.1549943705
24400.8300004071
21323.1249976069
20684.8200066147
22043.9600018071
22250.9300071946
22556.3400076692
21436.8600071672
20253.9450014114
19502.9100114973
22067.6799907843
21602.7549897372
23104.3299857679
22603.8250044738
19733.5249934373
21515.3799995577
20952.0599984262
24447.1999974934
23151.6899956157
19886.8550066976
22305.999997749
19056.3950006752
24682.4499944383
20804.404986108
25711.3450035601
23939.0300078792
23653.1399915445
22570.8300101305
18928.929998877
23424.5450001984
21193.1049876942
21102.2549925619
20662.7700224295
21014.0300003012
21892.1550011053
22886.9599951874
25581.0350058769
23366.9050143424
19627.6750011507
21818.0350127174
22241.6949843437
26736.0399927923
21724.1099947523
17491.7099952605
22410.1749988139
22643.9249824956
20087.0650058512
24214.669998811
24777.360005755
23719.2300163984
20980.3600066456
20011.6300049786
22973.9250143454
23361.5700197669
26489.5199930746
19273.5250121052
22017.3400127478
21428.8149963338
23204.1349891433
23865.7350100486
25073.3100087211
21983.335007621
25820.2250042849
23090.0150039412
22423.1049971475
18712.3950115027
22273.849996522
22761.315008073
18137.5999977635
22951.9950068456
23382.5899926045
21151.3599937409
21960.0600160998
22195.9050031099
25927.7600080986
22778.7399971625
22094.0249934412
20987.1750069283
21800.3499861459
23388.7199943725
21799.460016393
22031.9199926974
23603.6999927286
22098.5000105173
22467.000006082
23706.1099965423
22385.045002264
23339.9200085117
19278.8100074099
24097.9649999777
19291.5850039113
19222.3950059544
19915.2649886869
17726.3650105349
20759.4400076587
21857.8099951858
24493.1249824475
20918.0250119609
22751.7499893815
21898.3750140867
22294.7750251004
19124.4849900657
20831.5899786965
25060.7650023061
20862.6049983179
20068.9499957755
19306.6050007306
22379.2149858491
26557.7599933242
23796.2799996901
25925.0849929687
22772.8399904883
20250.9300040865
20925.2499983562
18936.9300115947
25264.229995493
22443.6150048743
18604.9199901947
21574.3300057785
20915.6900098901
24428.5699909814
16074.7349970589
25035.974994225
18510.814992815
22369.4099845039
18942.6050033281
23074.8699983188
23331.0349988788
21492.8800087329
20847.3350106939
20791.1799998353
19829.5350144671
21545.4500012379
20414.7950075008
21722.2949853088
20578.8749889806
22736.7449947793
24080.3550014601
21876.1200034958
23232.9050102764
20031.6150041893
20145.3850211632
21058.0999931151
23709.4599806077
20930.8450007428
20336.3250045278
24901.4049949371
20409.6649957389
22826.8050063426
18231.8650161843
19024.3450031786
20036.810006888
26065.339998521
22718.9550103927
19407.4949900592
23265.140016766
22802.2050015749
22460.6299978216
23005.024983671
22802.4350087446
20895.5250043946
22290.7949992406
21417.950005212
19886.8499959041
19904.1049933246
21036.1750091643
18199.3850173741
23835.1850057031
19434.8100071251
24209.2949763914
21529.5349968588
22985.3799873544
26028.5400042126
22807.5200201331
24270.50999084
22147.1200060584
19582.6300063207
20291.9700085478
22095.5599949902
23457.529976683
18643.5299915834
22004.799994748
20679.9949980693
22688.4399909757
24353.9600090541
20427.2699904568
19802.6949969248
22333.3749876579
21239.1399901469
22153.9099833778
23404.019991868
22882.2499779178
24831.1049960997
15210.785000341
22289.0650002451
18187.6400006069
21252.215008306
17808.8699765168
22072.3149937927
19873.1100014042
20904.4550009342
25049.0350059366
21514.530007408
22153.140004148
24682.4800080971
20904.3500044255
21329.6599942737
26330.3749961188
20001.0600114236
19637.1649880243
19706.3850019097
25052.6900029434
23397.2650072719
21761.7100052007
22377.1600095818
23885.460005203
22216.4299947345
22620.135005265
26573.9350015314
20677.7049932905
22549.4550091666
22839.5350006704
24229.8699994609
25231.7549996889
22030.724986754
21984.2750036494
20590.7149985731
21968.6799979194
20804.8549996025
17545.5550164329
18604.5949966112
25666.9650013372
20317.4900002249
24429.0150208148
17144.5550053194
23262.9550075765
20879.8900099936
21405.1849918743
20320.2900090127
23055.6900107078
19787.8249985641
23403.3550035348
20912.5650002901
20037.5999870102
21298.3350022582
20334.2699983719
22053.1299961169
19766.0600040994
21909.7599919961
19525.7650000235
18225.3800047699
21879.5300078442
26489.1400092959
21745.90501313
20247.0500102664
24488.19999607
22721.5700059084
23524.9250058238
20955.9449960343
24547.5500121573
23001.8750130818
20760.6750006771
21994.6149953201
23644.1350061719
18505.6100063005
24016.029992193
21848.2250006068
19258.1600130287
18430.8350077083
20442.4549961851
20468.5549895827
21720.7950129226
20927.6450009589
22187.5199994933
23122.9749992225
19022.4700039753
23861.2249961085
20760.484992391
19554.6099963381
22741.9300088307
22403.8049997564
20967.6849961882
17838.5699922909
22213.8200028486
21025.750006231
20462.0949906338
24998.6249991215
23451.67498961
22164.2099962357
23098.9050080259
21897.5750161685
19191.5199988477
21044.9099959822
20049.5650037302
22938.459998202
22778.390009439
23965.8399823529
20559.879993491
22792.3649938316
20920.8450121016
24120.65000286
20712.1550123633
18942.6750215804
21159.0750021731
20818.0300026798
22075.7149746362
24966.6799977834
24779.9899913236
23773.5850075451
22834.1049915985
19724.005004257
22347.3649979685
20825.0649886287
23945.8649944463
20673.4300053234
21579.5450032281
25775.1250096657
16933.9049996855
22284.3400067526
26284.7200125791
24587.3150035088
25702.2149966662
20594.2750095183
22512.5199853219
24199.5349931695
22650.5749900337
21500.540009028
19569.8700018926
18264.465017911
22060.4550019078
23662.2299986058
23057.969987575
20215.920014367
21752.4550161984
22054.5949978336
18445.7400081824
19085.8700005612
22687.370007548
22006.469996449
21799.3500111443
24107.9799855626
23854.4900122192
20779.5600065303
22131.6999998791
21933.6950093289
23205.3700171188
19203.1749880405
20279.6150000775
23173.175008459
25295.7949948185
19709.6649969862
24104.4199980586
18323.8450002947
23978.1599962899
23248.6850117673
21011.1050012575
21767.7600043176
26026.4450045633
26109.365001834
23377.7549879567
23501.1449913859
22145.7799981717
23090.3249956819
21199.0699919946
22482.149995219
22966.1749903227
19148.4649915178
22976.2850056729
20625.0950077572
21632.784999999
22128.6600092063
18832.5350120938
26986.1100034618
19107.8649929285
19875.1849844018
21324.7100057987
23930.2850071508
26070.0199930619
22910.2399815996
22782.3350163458
22040.9250040438
22031.9449863769
21214.0599907953
17912.4599965622
20321.7349922201
19205.2049919069
21449.2250198777
21377.8549872119
20601.7700091323
17905.534985549
19671.7000028926
19896.9900010797
20676.0600051293
24290.524992523
24628.2900068169
21086.6049942411
20974.090001524
24758.0300007176
20060.4900102676
21866.8600057918
21102.9499927629
20363.9849851914
19377.4149982417
24280.1699896748
20610.0300077662
24877.7950094631
20646.6750012923
21579.8500073401
25856.2099953936
25197.6399835832
23545.5050120179
23436.5749956737
24636.565002369
22372.9699922941
23171.0999960147
18995.8550060142
23589.4049882507
16973.3900022027
21481.2650114134
20706.440001728
26116.7649961544
24942.8700070839
25960.9449889036
19457.1700262087
26405.5599994278
21110.4150080762
21703.725010413
22451.7649993452
23389.6550017127
18751.6750037018
21889.5249911906
20163.0549955429
23972.6050028008
25383.8350043199
21435.6999958658
22246.2149920473
22481.6749903525
21554.9800000874
21199.3999826849
22825.2350061699
19725.5549960071
19297.0150030805
23008.3599925449
20417.4749960825
20157.5399954825
27564.3350016647
23161.4750139927
20978.2399970389
21147.4549936948
22200.789993329
25808.4299969416
23350.5249938777
19704.6749951336
21801.7850017352
21735.3799971685
23669.5150049825
20534.6449976502
21929.0949993986
24550.0349970029
21815.7950034248
25391.1600103583
21914.4750018551
17521.3600025156
22688.2349891133
19832.2850050451
19955.3200074154
19489.9349949546
20142.759996311
20803.6200069967
21424.4249971793
21142.0050024492
22143.0850044463
22581.5600037645
21146.6100009528
24446.7000027057
19903.4199842924
20904.5500202015
21756.4799970519
24408.1249934174
25136.064988385
25882.159999187
20129.2899943813
23400.114991846
24160.5149921419
24587.184972547
19910.4500135961
21376.8300019111
17181.7449933062
21923.4299838007
21080.9299994358
20971.0749938024
23536.3599929865
19645.6800019513
23130.9050099761
24133.7750084692
20360.2400039587
22377.5399943785
23358.2500032505
22425.1750188616
20769.7100103997
22486.259998212
17582.7800089606
19684.2699909388
18967.0449914194
22339.1499973889
22894.5600070455
20896.3450048623
21814.5700159103
24449.7499929992
21494.6350107511
23249.0649946763
20496.9449992983
24916.6249921634
22107.8849950389
22873.2849916525
21994.3549926988
21557.0250051199
23620.715003819
25628.6349764925
25344.2949808389
21502.9900116009
20941.4499988626
23713.8999948959
22242.2000054867
17447.75499525
22065.6150118697
22143.304984763
21016.0150081958
19779.089998796
20026.6950126984
21016.5549865064
19792.8550007158
20621.1350152054
23717.0549851276
23801.6849980924
19348.8650100864
22328.8950034946
25072.2999876086
23295.0849830871
21963.0349715962
20991.1350233852
20862.4199947566
22580.8150136832
24472.4700068319
21382.2499853903
18920.5299994556
19169.4449919834
22519.0000124871
17681.830000844
22224.2949926248
19503.4700033752
19867.7850109618
23997.450013259
22660.7900149231
23026.4449967119
21139.1149914556
19409.324994533
23395.4399953731
20647.5850081944
20234.6850014217
20867.955008476
18506.7350051911
18363.7350135595
19751.3450016004
26226.0349869195
20944.1900039689
20856.5450058522
23841.9950032479
18615.5900160751
19655.9800034906
25734.9550052281
18327.9000032186
21298.9149937665
21733.6949816148
20797.7299963697
22958.5900011075
25354.7949969543
19254.2800050792
23341.735009071
21881.2150048647
21902.3549871918
23673.97001618
24210.820002245
21766.5200041225
20468.0350042523
26239.8800132902
21991.5149911115
22855.4549865189
22137.6399911809
20465.7599945485
20709.6799945979
21781.8200055093
19571.2500042368
20932.3200026774
23759.2800142207
24237.2200050312
22902.4000121899
22530.5400134419
20152.4899950447
23198.5549954706
19503.8499982129
24799.1049975412
22491.0450179114
23231.1249965718
26397.5099862649
23690.3600077736
20079.450003244
23389.1500010759
22892.1100094281
20590.1750129979
24482.1499929014
20457.7900087277
21193.7049991987
20696.8499669196
22243.7649915472
25765.1049972952
25169.1699878757
24801.5000065619
24577.5249915391
23142.7199973106
17629.9649977833
22927.3399998709
24098.2149965104
23371.8800153304
19944.7249967597
21578.4100016137
24520.1149979142
19523.2149876372
21631.124990666
19904.969995623
20810.6399997927
21899.1549941117
24689.4600124666
18731.2350040374
21555.9200093977
20604.2199862096
21257.2299967241
23143.830006694
18021.8700048285
22326.2200010561
22391.375002692
24347.3099979169
20587.2349893253
20473.7149885364
24248.3550085556
21806.7450022041
18715.3050050124
21290.1649949832
20185.8350009916
19167.1000036355
23575.9049917528
18583.3850039286
21644.3899854003
21441.9399991443
23115.999995949
21336.2300049686
22532.1849969658
22601.0150004168
24148.3900008004
22153.6399772363
20426.6700007045
17550.1600004045
19213.4200183059
21088.6800007178
20533.705010012
20317.9399884385
18730.1450172327
22711.1200025648
24361.3600202723
23487.9450094188
22217.4600081118
21071.7550073056
22472.4550009363
25960.479996983
23662.4400045886
18015.6500066681
22459.9150101625
19990.8750034325
23393.5500090391
21269.1750088883
21276.8850120632
22177.9100037533
21099.1850016881
22130.9199955692
27266.6550175242
19725.745011393
20944.5800057619
20866.2799906453
22879.9050231957
16892.4549857774
24938.3049975232
23289.415001816
18260.8950035049
24168.2700018339
24575.9000175312
21417.9199925367
21307.6200000821
24439.8050134571
20934.6599920546
20701.2300073737
21571.2499930583
22922.2600050524
20931.3899991766
20681.9849963406
21439.264996234
21783.5849983776
21480.5899738967
19817.9999933744
19522.0049964844
24249.7999996536
19957.9600093383
24593.9999963841
22766.9049937493
25464.1950026178
24399.3000000321
18925.2550040903
20128.0649960535
20662.2599949155
20438.5999909058
20630.4299950209
21528.3999966815
20914.1250178557
23395.0200098506
20645.9749894366
19352.8350042533
20196.4699867481
22582.6900009359
21297.9549899923
21300.3700066635
21423.1099787496
19624.700007168
22129.5749799484
21522.915009636
25624.2350046003
22873.0449969519
23352.7149914569
22450.9650013596
20711.9900111197
19262.924998729
25725.9199943307
22671.7600137028
23628.0050020513
24709.6700043492
23186.9000169456
20877.9549992415
22779.0499948622
17684.3700004626
20258.5200136867
20437.7950097084
21074.5299981263
20620.9399979403
19672.34499505
23473.4599900343
20494.9850003417
19342.3399801375
22572.6799981578
22691.0149981217
21896.6599968155
20988.5849981329
18874.7749893199
22433.7049965984
18514.4200085899
20402.7150157817
23248.5749905423
23391.5100016999
24076.8000058681
18647.4000086407
19521.5999858986
19898.96498602
22503.0650070293
21667.8550017266
21995.3899850649
20243.0599936838
21878.4799861559
18867.8849907841
24047.4149985584
18486.1549941087
22919.4000111111
23927.8249999848
23472.8249775133
21609.7799958072
18016.2499995525
18799.2549974313
20258.9199910685
23698.2049952616
20881.5800034911
22733.3249993289
24629.9350020222
20056.6899881894
16756.9949972451
20124.4000018006
23253.1800021839
21417.1649997559
20091.7050031229
17700.1650033641
21415.7599964845
21274.2250261898
22488.3600058623
25325.0900024262
20649.6099944673
18504.6750004343
23895.7400005725
26022.7950032323
20888.0549969146
19727.9749977097
25805.6950007891
22501.1949888205
22564.7599961895
18343.7799864025
23169.4150013776
20568.7800119554
19623.0299978948
24930.6749862626
24183.1799943359
19569.769998383
20571.7749954304
25463.114992786
16112.4250088544
21142.3099999262
18568.3849993636
20469.0199934342
21983.3199967927
20066.0650013634
20168.1999973928
22741.3799917651
21718.8950023979
15425.179998277
22625.4349971435
22540.9300033245
20737.8649948401
27563.8049941743
18679.4300078371
23561.8349820729
22146.8050093103
22367.1999816088
24389.1499957161
19911.0850085865
21472.979979441
24231.845007231
22324.1849918272
23289.7150028558
18568.2599888922
22890.4449857549
23240.8549954855
20844.3850004382
20036.8099980546
23149.3749831781
22099.1099771388
24005.5200087643
23068.2450047648
26284.4300046826
21620.1600012076
26053.3649977533
22063.1350014899
21798.8449996593
21696.7449911416
21867.5799998057
20968.3900115539
26330.1299900496
26382.8850034473
23547.784996587
23755.2399955024
20061.5000010912
20952.7499853563
22449.8749973204
22438.2399845258
23477.8399997561
22113.3650169465
22488.1899953368
19663.3849913878
22717.524992137
22158.0849936439
21744.4750043401
21165.6350127358
25027.190007644
22141.899986765
22196.8749973711
18123.9250013124
22952.6699911583
20132.4199912248
19250.599991312
20496.6499982337
22743.7350002916
23686.2349949284
23083.1449944689
18536.2499926517
24321.2699954369
24147.6699833472
19135.3749988934
19883.7099886992
22167.0849929637
20516.6350037178
18925.8849928409
25688.3450105526
23088.9750000766
23781.8899934101
16816.1399956741
22883.2699936482
18234.7350098318
24407.405002902
22134.5850113843
20014.8800017114
24651.104998565
22267.8900098129
21997.9849980315
17530.3050093627
20416.4500006647
21496.0449978337
23471.9700024454
23034.2399846888
20484.0500100558
23418.0749958227
19895.9549972891
23284.3599938987
22639.1050035888
26747.8599832327
22235.515005514
21349.270004106
21818.4650022327
22416.8249796941
18882.2800021917
23283.1150147055
21252.6549985823
23017.220007672
24987.1100008867
22825.0899903818
23310.3149848669
21629.0100010027
20780.2500093472
22952.4200015264
21718.0700048701
23701.7649926021
21441.6600066843
19174.5549999925
22895.3600069053
20351.900010207
21265.0699876226
24304.7350278986
24946.4800057508
22635.1749962802
23662.724987707
26579.1850021835
21776.3849879699
23852.7950089751
22348.2099809521
22285.6800092515
21405.4549911744
22030.0349879109
24820.7100021797
24255.2250015779
23495.8399957507
18721.9099918808
23104.5599913073
24735.3300103114
19294.6700016954
21941.3100000771
21749.7299972731
23782.020000643
20599.7550021657
19283.8650127644
19343.775003725
20757.9150219305
23169.9399992598
28135.7299982402
24938.8800130224
19967.2249813152
21917.804990058
22088.1699919407
21274.4150066129
22208.6899961927
23633.010006458
24635.249997205
23324.2299940598
20497.3900086959
25376.5100020696
20753.159990564
20348.8550012085
18093.3999829975
21548.4349787566
18226.3400065189
25600.5999947943
24807.6550079505
20728.935004699
24293.7650081562
19191.2350014942
24229.6849933059
20140.0599907911
21966.6100052301
22829.7900007114
21051.3049931638
22810.0050159809
22388.6900099583
24903.7600064846
22645.605009157
19270.1699876677
22708.0799950133
24183.8600200029
20317.3499929043
23105.0900026718
20314.1850016663
21708.935016014
21263.1049939196
20734.3249996598
20717.8200022459
23661.4849954586
24809.3749956526
20767.8849957744
19032.884995301
21591.5950006814
23234.7949930737
21000.0049881835
23652.6099926123
24057.5049921681
21580.890007803
25155.7900047444
23958.4799967743
19195.0149958842
21822.6249932491
24429.5899958042
24296.555009988
22365.3099975066
21026.4600091477
26627.5000062708
24250.3699928292
22466.2800016694
21268.0649939765
20717.7750016851
20732.0149925727
21344.5000065111
22258.3999964306
23475.1099881856
22706.6050171759
24867.2199986841
17842.9799979333
23513.2799988171
20949.7600037209
19789.4199920264
18309.7250099861
19692.2899949341
24273.9599927276
21936.2199882115
23775.945008968
19347.9399899787
21284.7700056568
18024.4050016291
17034.6250013672
16941.689988129
18590.6700029289
21271.764986746
20533.0249901505
23529.9450039533
26727.3550141393
23741.8549922856
22118.3150070246
20020.4450097405
20235.885001578
21563.159997288
22759.7549960036
18281.8850010249
20009.2899926256
23396.304995565
19887.9949955487
22983.2999962417
23828.0750040977
20790.4300040891
18617.2999887682
24073.6149942293
21806.8299939898
20804.9199877572
23377.3750121965
22620.3050049171
21075.8499849089
18824.6950035473
21116.029991298
19281.3449958094
18046.2199963778
23814.9449923156
24876.5099932649
20577.7099889843
21047.0399844289
21209.4449903611
24904.21498974
21494.4649936811
21324.2049988485
19935.0550137074
21004.0549879977
21907.1800093112
18683.7349928245
22442.7000162497
22348.5750158329
23738.3249894842
23303.999995195
23108.4699900742
22161.1800064966
21394.5099934721
25212.1499935802
21335.7099976612
22471.0149987657
24690.9650128414
19479.0400084528
22376.2500044849
18676.5250018241
24510.2550053686
20018.7049920322
22754.6499956677
21511.7850048754
20826.7399834869
23435.0950122282
18069.7400042427
22645.4400136973
22440.6650013553
20868.7850066281
18502.3550165439
19521.1250152225
21630.9199969184
18375.6100026058
24897.8750139599
22019.330010847
20632.6050013193
25197.5499934655
22543.8099983433
22682.2500019446
23001.670013478
23075.7549915666
22973.6949955076
23408.9849996974
20533.7149968187
23901.705005083
18483.8600114891
21885.4900090876
18609.5599951049
18410.0749976843
20157.9400088042
25580.1699958604
20353.0249969559
21279.5000034019
21854.1850031086
18912.0200063102
22844.305006607
21899.8250039892
25242.0299973877
21509.8000102921
20451.5249940683
21411.1249931471
23070.6199977039
23293.1699926266
23641.0349915194
22781.695012813
18589.3349930055
20419.8149984215
25591.2499903431
22288.524999851
20816.0000054697
21470.5749843846
21926.0649913697
22299.9250069333
21783.4450096316
25024.5599988424
27004.3300060323
23145.5450017489
21600.8399925889
23753.0199891215
23049.8350042565
22846.589992377
20512.3200021703
20979.4149959481
21586.050007689
17934.4299751635
23600.3749973099
22398.2700081617
19850.2050023357
21502.8099971409
18331.7349955845
20213.3899945219
23119.5649995408
19336.4500179054
24605.620002608
20604.899999342
22005.1200173851
23865.1749977575
23712.840012492
18701.0350160247
21055.3749989322
21948.5500122458
20374.6250018175
22745.8849952384
21730.2800056506
27359.4849952031
20320.3350081376
23490.7100131391
19329.0149894253
20503.3199948827
22246.2899989335
23727.6850012689
20337.5549937742
19973.3450022536
21516.950010252
20003.3900000304
26349.2549947873
22132.5600023742
20629.8750037337
19183.7499983797
20830.1800063921
21958.2599923657
23581.1399863476
22591.659995739
22744.0149882114
21658.8399990217
22876.3149892886
20054.2850214215
22715.0950069487
21761.8900087392
19984.7350162088
22667.8799990768
21619.5799957516
19499.745005519
20594.3350032343
24176.0450093972
18814.5500023618
21058.9700035794
24832.810008755
25689.7750051639
21165.6349876698
23933.7999988501
20740.7450032533
23217.6149997232
22897.7149884277
20485.7650017159
24150.779997658
18096.0850081607
22493.8849954687
19214.2549953763
21591.8850064186
23626.7599985267
24402.8649815795
20217.9950205516
19275.7349960431
23796.8199901225
21943.8399995714
23416.5949932357
24203.7450005519
22589.1749994267
19746.0399986114
19021.6999968127
21443.1099961186
20259.2850080269
23398.3899990919
23684.7149905536
21873.9550133006
25663.8900219178
21314.2450016567
22122.6450080243
23736.6349875666
22582.7900049312
23461.2650009051
23840.0749997322
16566.1300114423
25641.3800008888
21467.1800047404
21336.7000008821
21177.6549980632
23194.5899993352
23410.9500047956
26576.944993906
21641.7699998345
21649.0000009226
22404.4399956095
22971.8349977173
19106.9150052411
23280.2499891573
21486.7249684291
21871.1350075998
25408.3300163619
23221.6499979221
21259.7500020904
23247.5150139637
24922.2850080652
25273.2500125674
19633.9900035444
21165.1350074229
22696.4799977971
20371.4949995958
22479.0149862845
22732.8050109098
23138.6099939957
19105.724994742
17085.3450023192
24003.2399875089
25488.1900006576
22430.090000296
23696.2500099993
24810.5100149273
20133.2250127372
23541.7199996067
21373.2299835787
21053.4300121285
17529.5900089552
21548.5650071255
24474.3550094314
18567.8200101615
20849.7350104775
20994.8300148614
21292.5649859076
23334.1249985434
21406.7400047664
20946.9049901188
22328.4749833643
19357.8999782148
22758.4249961397
22009.1049990758
16026.2700005069
19813.3350028386
20740.7249922165
25929.0299969758
23671.9900000895
19897.889993688
21231.6649857413
19689.5449892252
21865.4099932639
23134.3199953972
20831.7300079272
25284.7199977778
23724.5849929135
18548.2449980081
22162.0900024218
19183.2699926083
23040.769997756
21485.6200013963
23922.9250008503
24489.874998281
24216.0549984521
19701.6050104906
19526.1899988027
21413.4349880337
23083.7450015838
23052.8450066261
18645.8449965224
19860.5549917211
22049.2750073781
21062.475002226
18048.0149954722
21977.6899985789
24064.9749941376
23883.7749963978
24103.0849861794
25267.2249886586
22528.9650183934
20294.7850008018
22347.9900121538
19032.7349831583
19660.3749876835
20526.0600120348
20851.8000145251
24977.3450018931
18728.1550119566
23394.1299907626
21866.6849946619
21664.3399855162
18345.3100024867
23253.74000442
25182.0699927004
21758.9450053205
19267.5649941897
20377.8999889326
20609.7499952449
21959.289994871
24187.0400007658
22793.4250000307
21544.7900059522
21027.5100080768
21394.670013763
22671.3400070179
20145.5199973845
20475.1099851051
21725.7300114284
21535.2499922995
20475.449988272
21308.6199895029
20511.7000017664
20040.0700037772
23831.8099943417
21267.4799820178
24923.569996504
20132.609992094
22560.5600045507
20963.3099804572
22592.7449795577
22831.280028488
21296.5099982271
23818.3550012952
20391.7899943706
20593.0850095443
18642.4899927897
21387.399996144
19772.154982412
22760.879981958
20460.7250057773
22378.0149949475
20768.4799845844
19320.9149985798
21358.9299932772
19086.305011523
20904.6250181412
24603.3649937946
22686.2350014552
18958.7150097016
20779.4050179895
20580.0800031144
20880.1349992193
24665.5300069161
22096.6150099095
22229.5099960782
23320.5549833409
20152.1700000957
23909.3900003303
24478.6700017715
21787.6150013262
23121.7099966877
24600.9899920914
21483.3750153012
22080.6749953635
23372.0599914129
23450.0250124389
21247.5899905325
21086.0950025427
24751.6800025535
21763.4450005603
20355.4650001292
19609.1450039721
19365.9350108407
18796.8499989962
19859.8500046216
22219.1100030422
20147.3350079365
23514.4449941499
22435.7300059309
21963.1749900262
18108.5900246191
22814.2100042308
23694.4349871259
22310.5250012137
19295.1400014858
19957.2650103664
21031.6500061678
22839.7400139109
24409.4899999015
22177.6650088185
18699.7299936358
22063.63001417
20988.0699990683
