# Supplementary material for: Intergenic, gene terminal, and intragenic CpG islands in the human genome
Source: BMC Genomics. 2010 Jan 19;11:48. doi: 10.1186/1471-2164-11-48 (PMC2817693; doi:10.1186/1471-2164-11-48)
Supplement: Additional file 4 — Monte Carlo Simulations. The archive contains Ruby scripts used to evaluate statistical significance of overlapping of gene segments and CGIs. Results of simulations with different "fixed" elements (see Methods) are also included. [file 1471-2164-11-48-S4.ZIP › result_cpgispag_length/last_intron_coding_exon_200bp_5.txt.hist]

left	right	value	probability>=
14558.0650154151	14718.7180153225	1	1.0
14718.7180153225	14879.37101523	1	0.9999
14879.37101523	15040.0240151374	1	0.9998
15040.0240151374	15200.6770150449	0	0.9997
15200.6770150449	15361.3300149523	0	0.9997
15361.3300149523	15521.9830148598	0	0.9997
15521.9830148598	15682.6360147673	0	0.9997
15682.6360147673	15843.2890146747	0	0.9997
15843.2890146747	16003.9420145822	0	0.9997
16003.9420145822	16164.5950144896	2	0.9997
16164.5950144896	16325.2480143971	0	0.9995
16325.2480143971	16485.9010143045	3	0.9995
16485.9010143045	16646.554014212	1	0.9992
16646.554014212	16807.2070141194	6	0.9991
16807.2070141194	16967.8600140269	10	0.9985
16967.8600140269	17128.5130139343	9	0.9975
17128.5130139343	17289.1660138418	19	0.9966
17289.1660138418	17449.8190137492	15	0.9947
17449.8190137492	17610.4720136567	25	0.9932
17610.4720136567	17771.1250135642	18	0.9907
17771.1250135642	17931.7780134716	26	0.9889
17931.7780134716	18092.4310133791	35	0.9863
18092.4310133791	18253.0840132865	34	0.9828
18253.0840132865	18413.737013194	66	0.9794
18413.737013194	18574.3900131014	61	0.9728
18574.3900131014	18735.0430130089	73	0.9667
18735.0430130089	18895.6960129163	84	0.9594
18895.6960129163	19056.3490128238	89	0.951
19056.3490128238	19217.0020127312	106	0.9421
19217.0020127312	19377.6550126387	90	0.9315
19377.6550126387	19538.3080125461	113	0.9225
19538.3080125461	19698.9610124536	144	0.9112
19698.9610124536	19859.6140123611	127	0.8968
19859.6140123611	20020.2670122685	170	0.8841
20020.2670122685	20180.920012176	185	0.8671
20180.920012176	20341.5730120834	217	0.8486
20341.5730120834	20502.2260119909	200	0.8269
20502.2260119909	20662.8790118983	238	0.8069
20662.8790118983	20823.5320118058	268	0.7831
20823.5320118058	20984.1850117132	274	0.7563
20984.1850117132	21144.8380116207	309	0.7289
21144.8380116207	21305.4910115281	287	0.698
21305.4910115281	21466.1440114356	311	0.6693
21466.1440114356	21626.797011343	300	0.6382
21626.797011343	21787.4500112505	328	0.6082
21787.4500112505	21948.103011158	307	0.5754
21948.103011158	22108.7560110654	320	0.5447
22108.7560110654	22269.4090109729	328	0.5127
22269.4090109729	22430.0620108803	326	0.4799
22430.0620108803	22590.7150107878	305	0.4473
22590.7150107878	22751.3680106952	338	0.4168
22751.3680106952	22912.0210106027	301	0.383
22912.0210106027	23072.6740105101	294	0.3529
23072.6740105101	23233.3270104176	251	0.3235
23233.3270104176	23393.980010325	285	0.2984
23393.980010325	23554.6330102325	280	0.2699
23554.6330102325	23715.2860101399	261	0.2419
23715.2860101399	23875.9390100474	212	0.2158
23875.9390100474	24036.5920099549	191	0.1946
24036.5920099549	24197.2450098623	196	0.1755
24197.2450098623	24357.8980097698	171	0.1559
24357.8980097698	24518.5510096772	161	0.1388
24518.5510096772	24679.2040095847	161	0.1227
24679.2040095847	24839.8570094921	150	0.1066
24839.8570094921	25000.5100093996	119	0.0916
25000.5100093996	25161.163009307	111	0.0797
25161.163009307	25321.8160092145	88	0.0686
25321.8160092145	25482.4690091219	90	0.0598
25482.4690091219	25643.1220090294	77	0.0508
25643.1220090294	25803.7750089368	59	0.0431
25803.7750089368	25964.4280088443	54	0.0372
25964.4280088443	26125.0810087518	46	0.0318
26125.0810087518	26285.7340086592	54	0.0272
26285.7340086592	26446.3870085667	41	0.0218
26446.3870085667	26607.0400084741	21	0.0177
26607.0400084741	26767.6930083816	24	0.0156
26767.6930083816	26928.346008289	25	0.0132
26928.346008289	27088.9990081965	18	0.0107
27088.9990081965	27249.6520081039	12	0.0089
27249.6520081039	27410.3050080114	10	0.0077
27410.3050080114	27570.9580079188	10	0.0067
27570.9580079188	27731.6110078263	14	0.0057
27731.6110078263	27892.2640077337	6	0.0043
27892.2640077337	28052.9170076412	4	0.0037
28052.9170076412	28213.5700075487	8	0.0033
28213.5700075487	28374.2230074561	7	0.0025
28374.2230074561	28534.8760073636	1	0.0018
28534.8760073636	28695.529007271	5	0.0017
28695.529007271	28856.1820071785	1	0.0012
28856.1820071785	29016.8350070859	3	0.0011
29016.8350070859	29177.4880069934	1	0.0008
29177.4880069934	29338.1410069008	1	0.0007
29338.1410069008	29498.7940068083	0	0.0006
29498.7940068083	29659.4470067157	2	0.0006
29659.4470067157	29820.1000066232	0	0.0004
29820.1000066232	29980.7530065306	1	0.0004
29980.7530065306	30141.4060064381	1	0.0003
30141.4060064381	30302.0590063456	0	0.0002
30302.0590063456	30462.712006253	0	0.0002
30462.712006253	30623.3650061605	2	0.0002
