# Supplementary material for: Intergenic, gene terminal, and intragenic CpG islands in the human genome
Source: BMC Genomics. 2010 Jan 19;11:48. doi: 10.1186/1471-2164-11-48 (PMC2817693; doi:10.1186/1471-2164-11-48)
Supplement: Additional file 4 — Monte Carlo Simulations. The archive contains Ruby scripts used to evaluate statistical significance of overlapping of gene segments and CGIs. Results of simulations with different "fixed" elements (see Methods) are also included. [file 1471-2164-11-48-S4.ZIP › result_cpgispag_length/last_intron_coding_exon_200bp_5.txt.lengths]

16734.2100155714
22925.5849941238
19200.1749984641
23601.4550001007
24218.825002806
24792.1900164869
19358.2349947338
17500.3850016273
22928.1799848778
22361.1999980519
21621.6349936163
24170.5749969617
20932.7349911542
24516.6950098596
21183.7349993932
20247.6499972731
25682.7400001275
22906.0200079534
21808.0350134652
20512.9500008427
19668.9699960714
19192.604992318
20528.1349958965
20969.6999986699
20324.8149877351
21670.4400013481
25641.599986597
18615.5650015806
22148.8550006081
22762.8699899497
22021.5950113547
23327.9099958539
21924.6150062275
20665.2949987967
24376.0650024418
23288.6649969616
20988.3200013334
19677.2249914771
25852.565004563
19849.8050022669
22029.2650056119
26330.0749999428
21915.7200212064
19807.584986291
20198.3949960417
21065.7700036087
24550.8849891345
18953.2299931499
19915.4599941744
18310.06498972
22321.6549918166
19855.9399854891
20534.9900055883
26768.5350132458
21079.4750035497
22565.2949991479
22102.0050079828
22116.4349931998
21724.8049914301
23508.3050161581
19406.0549892341
22487.4050065558
25575.3550028031
23565.9899950149
22264.074995165
24673.6049937166
19246.9199888307
18885.0100130576
23599.4800069234
19933.8199964418
23816.6699930942
21694.1450013008
22200.2350086803
20704.0099840327
20730.9700105225
21983.1399987777
20190.4000064841
24134.0149976193
20583.3850026896
24390.7050005569
23158.019977461
21433.0649954047
26105.4499879003
26204.364992181
21621.8449974433
19507.4099952988
18433.6150065121
23875.6199970506
21519.9550087858
23278.4500020563
20244.7500151719
20356.324987432
23101.5199965604
23754.1349940848
23072.8550084296
20604.4050132059
19597.9699982404
19244.1249864115
24762.7200059258
21065.220004285
21896.5300062122
20764.9999989625
23448.3550011067
22897.3849821734
21813.1450202952
20740.404989304
22575.5599991702
23818.5450061581
23033.6199994993
22021.7300091458
22385.7149965263
21995.4599937944
24643.3050067523
18794.9700071195
21989.4300110104
20812.934995355
23269.9949966886
25969.7649951724
25071.0699960908
20301.2949965344
22587.5749909384
20231.9249964724
25560.874998288
20875.820000177
21301.9399949573
26475.4599875073
22537.785008203
21276.2949976183
21628.6899942203
22182.5250131838
21718.5499899143
18776.5450009871
24856.7900120054
21525.6599894017
19322.8949900069
21196.5099984658
22368.4899992011
23936.6700054511
20632.8599904535
23439.3249887058
25046.7349912798
22149.7250130316
20982.5449989841
21722.8949994747
20445.6999977572
22317.1200014288
18951.0050121674
24494.1349961551
24875.3349933085
21418.9749996136
26774.6750121386
23535.4350024797
19946.0949948595
24969.6899898492
19632.8650092818
22783.1049977322
22944.3349887587
23891.7750053525
19795.1600142082
21470.4299983185
22493.1500008595
20529.4249969658
21569.9250103061
25180.439999802
21915.1350025568
23298.2000162699
24056.3700069594
17873.2900045048
20054.634986207
20717.3449904813
21729.4600068237
23027.4900020178
21146.9250003728
16956.4899901415
23323.8349881051
22954.6699958779
22213.2349952111
23677.8550058473
22628.9900130832
23045.6199997657
23042.6099948818
19552.3500162584
21471.8599884147
21237.3150036221
24791.3199905562
18714.0199981846
18960.8450072957
22356.4350094671
20516.2199971089
21789.6900066785
17553.560002992
21867.5099994713
21023.2799864088
20013.7400014874
23961.8050070737
19991.1550121014
24360.6249896219
21455.9199972159
25511.4850399182
22598.9549877155
21722.8899886658
21915.750007792
20469.4799933219
22982.5649965171
23122.5250041655
22614.5300017212
22058.2800118409
24628.3249997818
22570.3249971764
22995.9599986998
24769.6499851758
24414.819993676
21257.9500090061
21345.1049978782
19208.7000113502
20889.5299790873
22634.1949856228
21857.4300056468
20077.4749944368
19539.8750009425
25164.0049975691
24571.8000100623
22822.9900051678
19771.3849944422
24228.0299955196
22922.9449829054
23806.8149818934
24379.2000066421
21101.6149935966
21567.2150053871
18436.2599879559
22560.4799846495
21195.9899776108
19917.8149991544
21765.9549819513
20291.1200120552
20649.614986938
21086.1449954323
21718.4900005898
19487.2400044062
24254.1249983201
22575.9449993465
24573.475029237
20621.764999951
23223.104981394
17914.5849966404
19981.1200141967
24218.5799959874
21282.8600035866
21867.1200092725
24337.0599969561
20713.7300025338
20211.8899848835
24682.3100069107
21989.0800103699
21997.3050033683
20387.340005834
27960.4399983562
21332.0649997864
20862.6750028807
25612.9949859361
23400.5399910844
24226.1749969195
21485.2299906595
17384.1649977814
22312.7549939693
21108.9899913056
26355.255005468
22826.7100135132
25340.3399971644
26604.9050033677
23002.29500024
21542.4849913518
21411.3249943804
22344.6050023965
19030.1000001738
19305.0849936758
23011.215003367
22442.1399874878
21663.0250129916
22271.4100065394
19510.0550070575
22759.8249959031
23363.9249966445
22224.4949950729
22747.1150038957
26376.4350042748
20197.2900040499
18929.5700003312
21956.2450197455
22688.3999825211
21737.3949905954
24969.4849893487
22706.1299957056
23452.0299982242
22694.2150050274
23849.8250090251
22236.6349850507
23683.0749969289
22886.6199818124
22489.3349930138
22886.6399966344
26535.4100072379
25225.1449971643
21828.0500017349
23145.7200163293
23056.0449847064
21889.9850001078
21913.2950028386
20539.7699917737
19003.9300081134
21107.0250151383
23806.6149994093
22499.379996775
19124.2050009617
22951.7000017548
21964.8149995769
24727.269999275
22535.7549822105
19247.8700039639
22984.1850008551
25757.3050037678
23074.3800018041
21241.5299975505
23780.424988431
20460.9750034359
20979.8950035771
23131.8500089089
24422.4299786419
21039.3349939449
22068.1100018111
25299.6799731639
26202.7299835656
19543.6300086579
20107.8099919704
19938.6149868062
22077.0399776259
20751.5149922213
24035.6300046989
20590.2549966709
18123.3149965816
22946.480010611
23923.1599862352
23350.8099887789
23914.0099876905
19804.7849993014
20201.8999913554
21050.6699982923
23822.1099956953
21961.2250047587
25451.83999019
20823.7049888213
23672.0400037584
22651.5999890848
25000.6450037099
21664.2549823425
19588.6049983525
24130.644995197
21452.4799984083
21300.5899892834
26110.6100041105
22051.8000015835
21475.9549886268
21399.919990316
22338.7549909375
24581.8750149021
19674.5650055461
20306.4899983997
22761.0049968383
20305.6649955905
21010.4450014038
20711.9500067642
19796.1900009665
23276.8900082904
23463.0549958427
19443.1900024553
19476.3600104206
23434.7000087651
22637.565008143
21695.4399898638
20194.9800082596
21986.4199981131
19410.5799932289
19541.564997178
21981.2699782124
22507.8500052061
25605.8749916088
24768.5900166736
23896.7800088141
21800.83500927
21944.3100178036
19440.9499965995
19763.4250030413
20181.2749963822
21525.4050137107
20332.6050105267
25218.4149969025
19563.7699965804
20136.1500005232
20847.7799690315
20224.6949933927
21088.0699944394
20019.5349993001
21395.390001214
20403.4899960571
23461.4400042513
24698.1400058539
21956.4800130546
18241.6049913426
22635.5450077453
23429.9599878087
20508.8850001645
22166.844982494
17420.5450101881
18814.5350115632
21776.5449992351
23889.009982666
21313.7500071377
18470.8100053583
21919.1250003424
22777.2350076495
21020.4850044815
23360.3799998243
23065.9100045204
18637.1600047876
22514.9300054609
20862.5550073368
23472.304991315
21349.4199896061
25512.3449872653
20105.1650130544
24381.270005212
24184.7200230332
21530.9550063652
22787.1550045096
20820.9749900601
22197.8950015559
18307.8599992166
24149.2550127762
21362.5300042471
19813.750010206
23603.1400005119
21491.4050035501
17545.3999997922
25030.4749838156
26185.8249965182
21416.7750071129
23835.9049915292
21719.4349964745
22717.9149915383
25720.8500092176
22045.1550034803
18422.555009293
25017.4549974219
22755.0800061704
26098.5249972083
25665.4750015978
24066.0200004812
24736.7149972016
24265.5950174547
23851.3049947117
23991.7299968945
23462.955000977
19578.5749960934
24436.44001069
21318.2650179663
21400.3900064356
22667.1849981942
20396.9600175251
20715.4100055415
21556.65498668
23054.8199865433
20836.6749962108
20275.0400047344
24940.1499953797
23080.1949987361
22571.0000095679
23267.9550069534
25821.8800098924
19882.0050011112
20181.3100116234
23029.2550192429
21206.7349927673
26418.5349977305
24236.7100025543
20222.8499887122
24819.1549911079
24592.7550181838
23966.4049793675
22567.5800012773
22811.8199973376
22860.2600075707
22660.8449957729
23856.2400036171
22701.0849930367
23806.8400006423
23441.1900077367
26338.6499851097
20552.7500140073
24213.9400062715
18082.9349956913
18286.7250022852
21992.149991623
22386.7899844013
24137.9099960839
24017.1649974671
24365.7100079241
22441.2999987626
23156.2699882957
23505.2349955888
22124.6549958429
20719.955014227
20776.2599959921
23841.2500136342
21153.9549983657
21082.6249877159
23458.1900010677
22023.565011165
23457.984996431
20280.9299971792
22000.0450021863
23600.0850035017
22169.5049866651
22424.6949886739
22659.980012264
23533.6849975095
20697.1949973092
22276.4699994616
21275.3500110606
25613.0549954337
24201.5550046759
23334.1549962958
23804.9199951927
21615.9399898788
22157.6249775121
19626.3349992752
21940.0899989219
20515.0399965614
25493.2549979948
22145.4099934185
22697.0350026058
19939.4449970119
18039.9999946072
20165.8099898162
20264.1750019854
23090.3849968052
21471.255006473
23623.8099837499
21079.8349848344
18989.675003837
22047.469992622
23402.8500157897
16728.7249726027
21279.279986443
23472.7950102901
22561.9050080008
25565.4899863909
20828.6199875902
21358.6600070356
24087.5800040457
24969.6399931192
21729.5750141367
25100.1199875581
19235.07499265
22525.4250026318
21383.7200108919
19576.9700043481
20860.7999921194
23626.5350000664
25287.7400041875
22972.1550094271
22808.9150008669
22047.0349959489
20998.6149976657
21688.5099896503
23684.2949936916
21916.0999930431
21757.3450115286
21771.4050056601
23989.389985699
22289.9049977542
23664.6799992319
23446.1000144996
21817.7899933169
22497.4800120224
24050.9399955603
18637.0449988255
23623.1199866533
25581.0900062148
19789.5200003521
21263.3649967208
22238.6600085653
23223.5700057542
19806.3299829562
25047.9000108975
22557.3950037751
24475.2550016651
21652.84500542
22219.4450063216
21559.9449974541
23965.4900103095
22499.0650022822
19448.9349977979
25026.654999251
20695.7499973811
22266.4499867062
23606.9000015012
20205.9499979105
23196.4699975408
21978.3899959911
23579.4100053455
22137.6499868233
20469.850012518
21595.0750146665
22023.0550111864
23590.0699982367
20633.0049950327
20272.2099923875
22643.619992659
18750.1799790454
19524.3800122667
23569.6400087131
24185.9500155062
25145.0200017595
24378.8050115896
20414.1350138113
27482.9850126798
22019.6499982774
24382.6050006244
21411.4199965531
23010.7200143384
20252.5949920479
20681.0749800573
30487.2850058898
24308.1800104822
19489.0699997055
22051.9100056242
22070.5849993711
22157.7399934958
20596.914994352
21714.0300173721
22776.2799887843
23698.1250038474
22766.9549814831
20948.0900132799
20784.1399904088
20627.5149855041
20260.8600015632
22451.9150109254
24364.5450037869
18537.0199925932
23919.8749929635
21740.6200027463
23805.0499922638
29132.7049838778
23828.1399873395
22180.1649906585
24753.9749907675
23686.2050047009
24172.2950111483
22325.5800023294
24201.9100059201
21724.1399952217
20933.1299895172
20119.0250131267
20135.9499999061
19287.0649918924
25768.1449946703
21366.3149987308
22289.699991349
22058.7999865208
25529.6400143246
23714.5599782127
20273.6350096278
20978.3099991354
20789.195007406
24849.1099965208
24089.1300036772
19273.6049977747
24351.0950024139
20810.8500072089
22579.7750108265
22163.3850055723
23435.1849986761
22704.7650192431
21921.9799986373
22956.9600085954
23457.3249888911
18637.5050065762
25968.4199962271
20801.2249883285
22145.5549939286
24095.6749953541
22926.1600106802
22493.5250010281
22514.6199923989
22323.7350086642
23953.8799939209
20185.9249913153
24955.1050087402
18523.7200104964
22384.379999432
22438.5199798411
22257.4499905864
20051.6200052124
22300.3199959425
22369.6650049161
22666.7050081003
20082.1550098537
23469.2549785409
21444.5300105927
21541.2100007739
21743.9049922505
24206.5499967322
22140.045002004
24773.8099997184
23561.3000131653
21969.7199815837
21183.8249985176
25235.8399847103
21351.8149917666
24049.0250050516
22906.5700003821
23399.645005076
25949.7849964058
21322.6449926054
22784.884987154
24366.9050026373
20474.7299995327
24892.2950098839
25206.8850053996
23825.0400029861
22823.609995597
23691.6050060079
18214.8550073901
22833.4700011834
22810.5150012623
20367.2750031447
23208.9750044588
21715.0399983675
22590.7399949506
24861.7850201624
26163.3900164593
19274.4050057214
20419.8000056413
22975.8649947091
22412.3649984913
21216.1549944087
20875.3000088955
23604.8250225154
24639.8700044196
23781.4550096415
20086.5849886139
24644.3250146736
25578.2049985242
23822.354996972
18634.0599945884
25008.0500109352
20564.3849992027
20571.6099985903
22411.8899974916
24816.7449955882
22284.2250029614
21555.1799931629
23422.3150008875
22228.7599824339
19493.995005228
19042.5149995423
21004.9799956544
24864.4699967757
19640.9550070356
20989.8799976569
24717.2600034803
21416.7099908554
20395.1799934853
25334.7850030188
18802.290002913
22853.5699891441
22219.4700139593
20356.5349953849
20718.3750041685
21496.8450062813
24223.0849814641
19625.5949898128
20971.9700016885
21142.9149988832
23160.3299931309
18531.3800046746
21379.8249972917
23680.9700015768
21037.7049887192
23639.7199976516
25202.8250051365
22147.7800074669
18724.7150111714
21858.8000129175
22620.8549933182
20855.5200093745
21666.1499811995
20392.1850202455
20966.7949994754
22638.8999986816
19066.6250052188
24213.9799953969
21342.900006823
26225.3949927097
18735.2799894591
19824.8550028855
22634.6199909737
18342.92499839
22485.0449902429
19022.620002497
24254.1749980353
23264.5099948116
24303.995005912
22280.4499931708
19164.7849838657
22031.880003028
22474.2450030753
21379.8149941138
19676.2800044303
23417.7650113183
20943.705002919
24092.5150187826
23829.6799986882
24267.0099956864
20966.5750015988
22185.4300040472
22656.6799808601
23239.8750061751
22900.1950031456
23254.8849950414
20386.4000083747
24042.0049959564
23125.9099978657
22609.0800038622
23551.1799918769
23017.4200051922
21997.900002796
20208.5599948033
23601.2150000016
22252.835002891
25803.9700058694
25008.0400236454
20720.1850123905
23876.3050003271
20602.2100173098
25887.9249978678
23282.8800087678
26079.4650066197
23041.9899942926
22579.8400165941
23888.2600027154
19844.6500016222
20902.8299919115
19771.7700027287
19886.6249978351
22429.5450134231
18694.1399969968
22113.2900003137
19155.7300001262
24607.6600025977
24586.3100081012
26236.0300233862
19594.6099964101
22068.8550081811
22743.7000022884
24084.6850002764
22839.4749914678
22424.9800037931
20327.0000004461
19993.0599988746
22015.2000265019
20919.7700076173
21200.0449928844
20260.1749996734
24601.959976784
23078.1049995997
25416.1949938113
22770.095002478
25129.4149912184
19898.7250037384
23479.0499814082
20120.4549922127
23264.4000142749
21918.7700056534
23903.1699906357
23328.5199873048
19458.9849893439
22216.9650049424
25757.3349846452
23237.5449870989
22142.9049911195
25081.6499951147
18911.6249905713
20477.200005214
21749.2799921082
23087.4900108138
26052.2149961272
20725.3600136361
23415.4999977504
21917.0449953615
22710.774998764
21698.0049998935
21290.584986583
20415.3600016745
22404.560001235
21889.2300033246
20180.4799817311
22412.6949954499
24994.09500064
22379.7300130585
21087.3499985328
21087.3849965171
23001.5849979036
21495.0599969622
20892.4499937321
21652.1950002613
17964.7049981487
19732.6849947353
22323.640009362
21248.5400137124
23104.0149979891
21366.6149984489
23316.7200127241
20792.0700007486
23235.9949921428
20638.1599935045
20901.9500043033
24230.2399851227
23861.0200062152
18391.6099871978
21223.6199868452
21549.7099962895
23324.1399908615
24107.7049860432
23294.8850052109
19808.3150003103
20775.3650069599
21626.5750005795
23998.3200155442
23949.4750065751
18970.0400068725
21888.1600018912
23557.2250001954
24447.6699791054
24932.7800106467
22381.1749836472
19901.8950020195
20972.4799980411
20715.7300056827
21353.3649976193
21445.7100111944
23460.9100019261
24841.5450117304
23684.2400022467
19573.5550121684
23076.7399845956
20909.9199938206
20368.1250042319
22886.3050057243
18534.0449836856
20634.7499974784
23771.2849866166
20419.2799898893
24120.7800175734
24597.4999930154
18466.8049953631
22680.0749979591
20735.0400086047
18304.3000048262
21190.3449902458
21271.3499835869
20445.5050073464
21684.8950071111
18994.4050078839
23781.620002013
23590.2000027285
23702.3800065955
24264.0400003496
21596.154994355
22762.7800061479
24412.204994978
23925.5599957858
22847.7649887484
20684.2149890811
21463.079996478
22649.9100031832
18712.2400010322
23718.0399871309
22820.4050042753
21335.4899892999
21851.8249972276
21966.1300106114
28352.4499931046
20714.8050013995
20166.0050081598
24022.5549921762
25115.3450140874
22903.0050055869
24327.6549950938
20471.8199758841
23235.5299960561
22162.5050020589
24258.7450140241
19172.800001658
23244.1849915096
22153.049993841
17197.8299995845
20999.3549936487
21845.8349944521
24400.785003442
19323.2300052512
24784.950003651
24416.8049969377
20981.985005138
21026.6049924185
22078.4849932109
21544.9500144556
23519.1599944211
22563.0250000996
21755.9200067166
24039.3800045303
17998.699999663
22573.0449977127
21919.6599913193
18705.870001319
22252.8050026237
26435.550016563
23833.904994966
19400.1549972876
22760.9750030404
22877.2000055161
23223.8999886662
24595.9399862564
24893.4499972111
21085.5449958527
21723.7149987433
20512.3500052505
16947.4850009647
21688.6750065519
19204.0150024265
25080.1450038501
22674.259994905
21750.0849950828
19066.2900008289
18870.9700219093
21076.2500088189
20825.5499933067
20764.0499993374
21093.390015121
20037.0499898826
25936.0850001527
23343.660000601
22712.0450119767
21192.3399995133
23098.5749894968
20285.640004981
22732.1049917748
22896.8700025228
23411.9499982595
22585.0650081103
22468.624991508
24217.4349929779
24891.6700073048
22661.2750003859
22739.4499973534
20804.7249957295
23761.7549937835
22908.1750064408
21599.1250017175
19084.9399967305
21873.2500070906
21197.9950035452
22298.0499967854
20181.6500046864
19969.4249895657
22980.0299930193
23063.7950085982
23933.020009291
20314.3700091931
19974.0850063316
21077.4899963774
20835.8949884432
17276.1000025927
21349.7750045227
23052.1050037805
25561.5749942866
20535.364997372
19909.634996851
19330.23499674
19723.880003199
20845.9550046781
26359.7400093746
17864.7299993131
22583.4250018015
17797.9349848789
20441.2450061981
19599.8499918568
23600.0549999962
20488.6149982599
22439.0150108789
25816.7050232141
21873.5449840827
23763.5600067483
23600.5900015087
23399.940013042
22151.6050091973
21527.5049876672
18314.8300052639
20776.655004215
19888.2650115825
20304.3749988987
23284.3600108569
20202.7949963288
19012.8349993408
19242.070003949
20781.4799959447
20876.9300043911
20689.3849958698
20365.2749989474
17513.785006947
23650.7199990181
23426.4899918962
24251.2500114844
22688.4250072414
21784.1750116734
22242.579999608
22785.1600037936
20464.8100037023
24093.7699907087
19822.4899952426
21805.225007466
24365.4250057135
22949.8650006554
22317.0299860276
22926.2149813213
21509.7650043904
21213.9999890408
21384.6350011864
21577.1150155603
20423.4850151849
21857.0099980978
21509.7600056371
24168.9099963339
26277.9900054247
20702.654992817
22928.6499980061
19809.9249962028
22533.8999964024
23790.3050017152
22075.3149972209
21523.4450032013
23423.7200011176
23890.6800008832
20034.1700043645
22343.7950014446
24010.9199957786
21092.5650036742
21342.5649945572
26298.3149888185
21332.1700014324
21125.1249871943
20091.7000007786
22171.4149873366
23734.4600136462
25869.4599869885
19824.140012522
20557.6450018701
16872.7899917064
23132.9400025759
18755.1950010969
20449.2550118578
22860.0949947822
23506.274985232
21967.2649902703
20457.5400046175
22214.7000056845
20693.1799976364
21114.6499996056
20618.2599925735
21457.9799969393
26017.8249964527
19101.2200088906
19020.150013786
23184.0699852547
22547.4649927913
20649.0000014993
20080.7799842763
19866.9400147197
22244.2650105464
20271.7100000099
21488.9249937564
24698.35000375
23379.9699957462
22660.2549926154
22838.4249872288
19773.0050117427
23252.1450056595
20725.4300021098
23572.3400052502
19240.0050035985
19948.4249925078
22048.6850058336
22092.6650031592
23898.5000102427
18263.5799895723
18610.4999856728
22317.8249945019
22295.734998469
24535.5550037713
24398.5749883757
21730.5900035636
26272.0149812798
23456.9699924358
24191.9199894632
26068.4549877418
24339.7050046646
20289.3549965048
21787.2199966824
20282.6150055148
23552.5150192713
24168.1950111291
23049.3650141883
23149.9700203339
25024.210009001
26858.4000242206
17736.8100092629
22716.9899868218
21361.819991503
22285.7750033052
29505.9050109948
21080.7350067473
23325.7900020947
22493.5449996743
24511.8200051442
22808.2149935868
22174.5350024818
23195.2449945111
22020.2450097566
20638.6150083512
22236.425005883
20954.9049957293
22868.9700119768
21892.9849856072
24390.449991296
23896.8700104598
22458.6049820567
21729.8550061382
27606.7100022698
21410.3400104598
23118.699987568
23321.0950040529
21483.7900052384
21965.6000142265
24604.9049868309
23608.0649997191
20442.1600065133
20258.2000048093
22686.2750043608
22346.3650060417
22019.850001036
21760.4600118255
22071.6799955214
21898.6649947949
20214.3049916231
22917.4749869483
21661.1650078901
21435.630012733
22791.9199769439
23107.7700065792
24023.9149933134
20511.4550023358
18508.510000989
22599.7500024091
21617.124996732
20559.6350144987
19686.3350064922
23130.3799913115
23127.5600039542
21293.3300066798
21791.5449856312
22002.6549962161
24536.0099869572
22890.4649883297
20999.8699928316
19472.199988479
22941.1950029195
20425.8349957482
18784.7250042772
19373.6100008599
18830.7400104734
24087.2250232749
23092.655013385
22231.6500018705
28591.7899968193
22557.9149913444
24259.5699880773
20997.8000037203
19880.7950024173
22749.2350008341
23704.560005835
21971.6199903159
18811.8099984983
24536.1299969258
21734.8250047652
20864.7099965038
23498.2100045555
21302.8349867252
22747.5149889496
22009.255022185
21467.8399964705
25732.270013808
26375.0899820596
24108.1650023696
23387.4900059622
20510.6200212117
19141.3249935557
22347.2400062066
21823.9249950757
22528.6899981679
20528.1249861585
20896.7499941812
20074.254998883
24460.174996926
22862.1299795792
23153.2449832982
22948.4399934213
24205.4450060204
19684.4549972341
24713.4349980457
23637.5399978009
22275.2149955146
24288.7699959511
23566.3250035236
21481.5949997003
20666.1049905846
22131.7050002959
22186.5399909805
20618.7050019356
23513.67499531
22573.6949841464
19435.9699922011
21748.0799989474
19802.4299952224
23099.3699974099
19251.3600104377
20085.4900007595
22262.5500026278
25451.1999967191
21796.4249983858
24384.5749957505
22209.9250213091
19154.0599970133
22066.6099982252
24715.9350062591
20498.9200071346
23214.1949927075
23345.0100116422
21885.8500063086
23712.424994774
23947.8599929265
24021.4750110006
22154.9750056862
22227.7249982186
22580.6549959872
21222.0050043082
22208.2800142451
22652.1550091108
24997.9650101608
22616.0649955792
20218.0550230144
21628.1549949015
24419.6450048813
20685.1300029701
21451.939998125
21417.585008713
25799.2150099976
23880.9600091737
25642.9650017314
20669.734999879
20930.6050073148
22864.3049980424
21581.2100061154
20364.0299985778
22090.9299977866
20035.5300169717
24091.9750019119
21422.2099950102
20436.2950025573
21672.8400043612
22248.1599977927
23679.2599886647
23667.5450004933
25620.3050077073
23149.7749962946
23078.9699970512
23430.7949908515
21105.9999757283
19283.510008855
21318.44999575
21473.199989846
18477.4200006139
24658.3600025707
23683.8999985933
24883.6399952616
19799.9400163253
20928.1249991828
23330.3849986563
23419.7899962132
22544.0749980195
21937.3000006004
22897.4050197253
23146.6000089688
22620.3550012073
20058.5049951291
22604.6549980016
21521.4650049657
22006.6500051222
19467.2950019524
22291.6899927303
21993.6199969053
23324.1199897951
19009.6499995342
19790.3299871231
20339.074996784
23476.920003072
21087.8300139084
20467.47499375
26370.33000486
19193.0199950098
21973.4749903124
21696.5900018224
22709.0499915501
19190.0600019834
23706.8650079685
22932.8099933385
25455.5600016894
18774.9500034845
21655.9700063802
19436.9749856503
22883.4299970953
24559.1649990718
21594.2650076314
22806.730000136
23583.4399996782
19507.439995314
25058.7850003226
24028.1599878601
17793.7400261802
23696.7399956868
26571.1500008513
18983.3249938714
21108.8850062075
21357.1049699971
17586.9050122681
23270.4049882159
22074.0950035284
20251.8249962197
21630.7099886494
20225.9949994674
24280.8700155718
25875.0049989123
24741.1050004311
20160.0899987966
22016.4700148096
24431.549998624
25784.0149945993
23379.3699941103
24306.2899966855
25296.1300029023
22981.2050132555
23484.1650098121
19889.1299998193
23827.5749925235
24691.8599948913
18812.9249926154
25426.9049965501
23529.000013958
22723.5499844777
20110.9500093536
24121.2149891136
22736.8700124116
18021.1850138435
21369.6599970295
17703.184999709
22438.2849876056
22604.9799934311
23974.0549988628
27851.4850037249
22270.8249874571
20925.0850115689
24223.9049890215
21906.859995177
23466.6449990501
25054.599996693
20103.9249953879
23162.8400006393
20993.370000431
22900.4299959271
23888.6000069718
23821.124989175
22131.7299979555
20852.9849991496
22504.0100052533
21621.9100044954
21560.0049926247
17098.1900014936
26081.3099834125
20335.789995152
23271.9750040428
23314.8299975013
22622.3300184277
22009.4599963381
20345.4900114483
20145.3100038639
21304.0750007561
26193.0249926003
20106.1500105886
22254.5300157513
20996.6750142614
24702.3349922255
24599.6450118115
23204.5899998354
23074.2100119508
21170.0800062816
24302.2099980521
22473.8900039122
17754.3100016685
24860.1099903499
25733.5149824863
23261.2549967944
21367.4550035326
22968.1500021938
25437.1399961888
22282.3149989253
20575.2349954278
22076.8600128275
23167.2799898297
22299.6250022552
26249.5849966134
20630.2649847018
24314.2449950058
22807.8250036258
20231.3850087023
22281.6899987493
23764.4649959635
22880.2350008453
23058.2550062493
20663.959987824
20358.7799895165
20009.1050055739
19621.5499936847
22051.7900108524
23369.2900178022
23878.9950055659
21025.5650075985
23255.0549954686
23584.6800198185
22743.7649909531
24990.6499869546
19618.6149984751
22253.8099863423
20693.1650113505
18220.3350141435
19128.3000069564
23141.9649977603
22152.1349963653
20510.1549949
20583.8449931979
21918.990009199
21421.3899973901
24479.3250038442
23544.3600037361
21841.6599976663
24443.170001686
23865.3849967197
23817.8200194081
23160.4049965865
19858.0649959431
22554.5500077542
21484.2199949059
20559.9199942785
23113.5649957568
25303.9000069636
18361.2200114946
19206.6249880751
21330.2449983384
19882.009984424
22435.0099975849
21338.1949996434
21844.9850078998
21314.1200050515
19205.7449904288
23456.1300171122
25859.5499987281
21459.3300071527
21392.3399954714
21262.9599939008
21431.6850020271
22890.4700077059
23176.6949865336
18881.3950005551
22006.9150039151
23047.820006049
23929.9500021562
19946.3200061477
23858.9400043299
26858.4250133457
25487.2549874375
25298.2550045001
19922.5899953959
23410.2399830219
20035.0350064336
22487.6049983052
23730.3049974928
18770.1600095195
23627.2449961707
20672.6350127851
21897.1400032786
23411.8749995194
23743.7650149696
23323.7500114022
20744.2349954289
20983.9500106316
23418.9699956751
22561.5149940178
21806.8599964244
24137.5699998222
19009.7750042055
24264.260018766
24442.6549911839
22153.9549992958
22012.1200056002
17778.1449861253
22008.934997893
20813.6949951295
23178.2099964358
22155.8199953954
19837.2000083365
20103.5099956649
17196.2999956557
22998.1250028787
20378.3099856288
22666.8200028014
21763.865006367
20860.0999930964
21354.9700046585
24359.999991654
26923.7199970405
18299.1199919973
23762.6699938299
22546.0950044855
23186.1650193987
19597.1299833681
22707.72498434
21680.104993867
22185.0249937696
21390.1599962606
19605.630003823
22058.8349975534
21753.0950106748
21619.6899973134
21260.4050041968
17318.6600057629
23241.215008468
19372.0200045679
20637.9699999431
22377.8399978968
20982.9599875689
20635.4149986594
22373.5300007138
24548.0800148316
20901.0900060838
20184.0399874462
18246.745005324
21756.8950084569
24412.5699929961
21339.4500024209
24986.9549826728
23466.5299918929
15012.3450103076
22377.3199925736
24066.2000125125
17512.0749992107
23170.260014182
25996.3449993217
22159.2149965412
23528.109991351
20774.6250108137
20456.0900062383
23042.0349922815
25045.8849931784
18771.7700004054
22767.2050020789
20335.6849907129
19771.8249982762
26000.9150124147
22408.5099937663
23588.2450017035
22996.8700042248
21139.3649931666
26858.4050083167
23320.0700029433
17513.7650073444
20037.4900014751
24063.104984938
19936.1999992955
21346.0600060513
19243.2099852911
24722.869990892
25753.5150000938
23814.254987627
22049.2500071002
24184.1900169451
19721.8750088855
22362.4349976799
21990.9449978461
24149.6600005279
21903.0750056746
18844.0250090844
23196.4600032156
21852.5999928076
24869.3599869199
19748.0150036109
23400.835013974
26025.6649915419
22987.3050090189
21272.7900150986
22056.6649968287
19730.6350038287
21324.8550111406
22072.8449961573
23684.1799911736
23642.6799841962
19949.8650075665
20375.3700046686
21244.3100040886
21323.0799941788
21446.8200059203
23067.8249993586
22517.120002742
21342.7249860403
22316.1149975328
21054.4599972763
20896.8449998684
24315.220001644
20684.570008011
25725.8949974246
24473.0850203307
23384.3599914126
21425.5149804071
23222.6250091831
21274.4050094718
21151.7900055052
24648.6349920888
23439.4850090167
20434.7249848008
21245.2649954942
20674.8799791739
23485.8749941098
24639.1099962071
22963.5350043783
25687.1850064015
22722.4400048719
26508.8999931978
21082.4550038372
20842.2899963844
19904.2549963461
18932.8349983697
17203.9449976295
19973.9850031938
20612.4900124823
24375.0050078221
22854.5899994106
21201.0300033239
22687.7350033675
23119.9999875708
22626.310005953
20878.1449856715
23114.6899919054
21287.0700223725
25602.1899907575
19989.9950043776
23269.7949895066
21404.7700063404
22876.9149865967
21838.490002305
26233.3599781129
21003.0549928873
21432.1049970179
24099.0549971872
20886.5399985826
21118.4450030647
20111.7799978193
22861.5099983197
22435.3000062214
17659.9500032386
22928.8699931233
20069.6050110765
20273.0399944697
21041.6099733047
21476.0849935329
22382.6899991942
23953.1549831571
21218.7349936489
18975.4350003102
22725.1500021953
22582.6200155896
22238.8999941583
18994.0499960821
23351.3299920214
19868.5699984525
22865.790001536
24231.8049931084
22572.5449959701
24541.8799921977
23064.5199997993
17584.9350036101
24863.1349815656
25310.7400093577
26548.6500013715
20392.7749841987
20500.9050028501
19488.7650053827
23565.1350122113
23205.0949952945
24191.3999902718
19400.5299938398
26283.9200025253
19936.5550061557
24170.0949972618
20889.0749998537
18598.0150069254
21945.6749964493
23803.0899958776
20498.0400027236
20938.3650101724
23232.0300015105
18949.7700125246
21618.0549988057
18468.7600024224
27687.7699919845
21362.4499993426
25435.5999813133
22393.1049971315
20325.3499838262
19630.3250011834
19268.9849952944
25704.2650077994
21279.3800214231
20340.8349958401
26111.1949859676
22738.070004998
22507.324992822
19590.0699884924
23330.6749926546
21106.2249910729
26467.5649997692
23162.7550193056
23549.4450059787
27538.2950121075
21186.6449794425
22111.3550158417
24528.7400096481
21844.949990685
21968.6100019589
20920.0899982527
25923.440016154
22908.8499962166
22207.5099923987
19347.6699922257
21721.7349997908
18281.3899899486
20761.5100107036
23868.1449832972
22193.8199915178
23968.9450128849
24829.8149995559
22456.4549898483
23588.4049931047
21489.1250157885
21273.989999597
21549.2699874938
20920.2049989477
21827.1250005368
21961.5750088999
21535.1099961165
22571.9150089169
19187.8350000544
19690.1399952201
21882.020000801
23776.6499953129
23880.9150006634
23134.5350027231
19670.9700130444
21444.5350033781
21899.5799805154
19562.4650001858
18283.4399930267
21940.8599916417
21763.6150056053
23922.3599882964
23860.5999833071
21932.5749988131
20264.8300046755
19034.2249933526
20780.0749955503
20930.6999935594
23929.0100120252
21859.7199975122
23529.9099985454
20348.2399996389
19363.5300186706
20137.4099952629
21263.8550015555
23743.6799916759
23573.059993475
20640.719984666
20740.0699960166
27229.0949986267
20430.0900068156
21170.95997881
21055.3000100562
21180.7999915422
22312.8099883527
23539.3149942638
22107.4299933973
20872.6000020065
22337.5999947551
22512.7349940434
22008.6050149354
21385.174993864
22261.4149912146
24616.9699882555
23668.894993065
21040.4250057549
21935.4949961696
22127.8799887605
22700.469999376
22693.710010485
20244.8550012531
19838.9049893954
23254.6349974673
24939.2999904925
20014.6199917686
26289.7449918181
21403.6699901409
23105.7750090081
21611.0850198517
21158.595006814
22773.0199938188
25258.0999947435
22406.2500046925
24107.1200071485
21984.3299976308
25098.5000174341
23254.3650015788
21949.6999985105
19999.334996316
17211.670005677
16924.9400066095
24098.9050019477
21877.9299994041
25128.4350075207
20289.4249925868
25390.4699940211
23255.8649910395
19852.8049984344
23339.7500125845
19638.694997563
21648.9199956232
23343.3000097338
20464.5049885779
22248.6850115574
23546.1649979067
19827.9850001913
24971.0099886645
20638.0400136236
24141.1500000295
19915.7299936789
22335.1199805228
25941.0450027002
23882.944999493
23787.589989506
21139.0550132215
22719.1000047106
22661.4550094311
23081.8599925472
22473.1949964
20709.0099927812
24332.5449880311
24340.2299939431
19104.8200023023
23578.0900118069
22147.0249831983
20630.8449875377
24297.0400028611
19246.4500099395
21554.9100011381
23700.1800013536
25115.7349920265
20236.5600103335
22393.5250020617
20141.5050070389
21770.9149917827
24382.4550078119
24713.8850055791
19768.9849942154
26456.7850030297
22464.5249933952
25780.5500063302
22393.5850096545
18173.6750075541
23344.9399991595
22576.3700111803
20990.8050093658
19455.4950131646
19520.5050104051
24775.4699931088
25583.4449961818
23200.7400059672
23081.1350020615
24518.2899975923
22976.3150031107
19642.5499722217
18016.0449979985
22332.9849918101
20071.2399968524
23522.1950144289
24228.3450008733
18781.2500018363
25509.9999984407
24191.4099991039
18698.8099950822
21398.6900034223
23034.9399977436
25964.9299902135
20687.3050107369
19909.3800121993
20925.459985734
21295.3950097077
17985.3200009377
20036.5000219715
20260.6700029064
20211.665010993
23469.5850019774
22172.7549889821
25943.0799983626
23833.15498326
24313.8750108783
23425.2799981773
22704.6650071661
24523.0949882368
21691.574992602
22174.9150055029
21587.4099915319
20622.7049952292
20923.4349993947
23878.3650075941
19060.32998883
21389.3500154731
19432.6549990758
22194.1900023757
21652.6650125594
27773.790005384
18782.1449946459
22460.0050051931
22621.4449926247
23280.3399975951
22999.6000056001
24379.8249978217
19897.9100072905
20959.8949934143
22526.5100165891
22509.0150001828
23082.0199946375
23840.7750002276
23892.8249978409
22265.1450139443
23535.0699924587
26359.2599926894
19866.8850051519
22188.8150034889
25006.5449808938
23021.9350010732
23296.1400013384
22912.0449949661
23587.7249920395
22776.935013463
21711.9199954308
17357.9799870087
21540.3200092041
26214.2950099633
20944.0199948057
22448.3449995429
22450.5150059648
20287.7300060466
21678.5699989955
21479.4750171034
22217.1999916644
21572.7499815146
20890.4950023899
22999.3550042803
26199.0549870832
21089.844997352
23031.3849975535
20879.8000028535
19140.175000068
18241.8250163516
23557.3800042558
20221.1999906942
21973.5550006095
24950.9150056145
22585.4149936959
21310.6449920185
25287.8399992103
24079.9199922476
21269.3599979435
16948.2850048387
21278.0899889213
21893.1400018361
24366.2150077634
23564.5799973697
20485.4200035294
21960.6650077379
21432.1899856385
23121.6600077346
23930.5450054263
23961.9750050754
20932.5650018486
24071.4599991567
22003.2400043139
20893.1850066801
22760.4950146257
21994.3900014611
23764.1000067092
21925.1350115526
21932.5299909606
19593.8999929393
23841.6200010376
21173.4499915328
19895.3400172181
19938.2600106421
20684.5849987098
21909.3000068409
22290.8850064918
21517.9999970631
20333.3649963592
23366.7899876068
25072.6149843866
22819.6149911159
21437.5899919904
25514.3949935397
21702.9900021697
22981.1700042875
20237.4300175478
24124.575003644
21195.9750112947
16977.6900005047
22880.4049905043
22283.2699948461
24121.0299864392
21378.7650031361
20861.0550153407
19583.1949975775
20019.6400175092
22301.8150014378
23373.3300045915
23654.1200024998
23218.1350001597
23916.7449888701
19796.8900149898
23259.5050035356
24504.4700110969
24964.5199875251
22172.6249989634
26337.4649989101
24167.0399971479
24854.5349919212
20484.4250134083
19101.4099985932
22534.9500054712
19853.3849969149
23655.6050052819
20672.4849962131
21636.7100101507
22842.9200037876
20856.2749987821
19171.745009792
18777.9100157287
22140.5750049092
23607.0949922863
23021.8650025831
24868.730009017
21516.6399928866
24757.4249928922
16332.3100100243
23627.6949813555
22816.2549838882
18528.134995715
23269.5699898566
18713.1300056274
21959.7600096957
22395.1149985026
21602.6550107514
21798.3100056008
23563.909996572
18979.6299859847
21681.5450019802
21642.629986749
21898.5499906472
22803.024977042
21608.8300115513
22876.4449949859
22807.5050127622
21181.9099878438
23397.9849988172
26086.2949985988
21717.0500024028
20271.8250076373
21544.0950047224
22310.7499884593
23363.1849978969
26515.3199960738
21234.2950181661
20648.6450113601
20694.3399854985
22957.8949948852
23479.6149961698
19618.079995028
20932.4350042522
21950.0100074416
25881.7050066242
19014.0899993363
22827.8350013206
24806.9950061233
21674.6149928784
23152.6899763895
21793.4250058412
23230.4099960287
23028.3350101099
21327.2949954006
21393.1500131462
19868.9050025753
23375.484991733
21749.98999829
20963.7099844511
20501.8899993815
21282.9549890392
22990.2000013874
20451.6299953626
21925.3450119868
22509.9399861104
23095.4000000852
25370.3450055547
22270.4400062945
25599.6199981527
25097.7649977977
22345.8050128313
19498.8049945321
20569.0800002826
24248.7249929432
23301.829977937
25544.1850003987
19152.0949953504
25040.0850010668
21580.6450057463
20917.4450018737
21016.5099959963
22580.1550064785
23110.0649854152
25605.5299728188
21812.1700012672
22109.6500036954
24871.695016165
19265.5450035785
21117.4549902665
22013.9650038967
20696.6000131238
25228.2100110338
22292.3949990203
22050.5150092783
17704.6600081911
23220.4600017455
23135.515005032
19505.8800017034
22873.1949896505
24303.9050130642
26367.9599965322
22567.600005058
19677.5950007011
19900.4399934362
22740.3599894581
22955.6250035947
20944.1500158992
21491.3799929994
18628.7100022987
21031.9450089607
20887.9349916709
22618.7649930891
21611.2999863849
26109.175000004
20889.7699972568
21637.694988771
25382.0800036982
22250.5249975237
22982.7350085887
23040.0000091403
21213.7100143068
21468.6949931481
27768.3250005781
23317.1599862883
22881.8449973844
21731.5599987642
24533.8250138753
23412.2749847884
23701.2700136142
22065.7050050221
24406.5850011703
24157.324997412
20197.8400041151
22839.9849954659
21124.2800113307
21982.7949979196
17311.0450031551
20026.2099899063
25110.3999877251
22319.5500048546
20958.0349911989
22970.2299987013
22054.7800052029
22374.4100086139
21644.8599953079
26997.0999979859
21744.5649894867
22362.4949890756
23152.3699829169
22987.9800071227
22507.1849793824
19590.8900116504
20441.6700038193
21210.1450081433
22798.1099988268
26699.4600175712
20492.204993848
22544.1150000223
21794.2900186768
23102.4399996643
25562.059993119
20124.0400045286
20594.5500161066
21739.7100024101
22711.7500164231
23132.0649971392
22270.1850001804
20211.0849958539
24262.7700073021
20878.9699944545
22181.3300003114
25159.3999838061
23630.6799974022
25081.6950222579
27610.2099993948
20617.7250059841
22370.7449990064
23266.8550019708
22301.0000056513
25192.9849821321
23519.0450006558
24382.7600098726
23790.5500045454
20542.1350103257
23282.5499946261
21639.419996743
23442.7999960624
24403.309987505
23454.6799883951
21723.924995427
21939.6849966245
21547.4099943449
23404.9299846948
24160.4499915896
20278.6450100248
23126.0150059201
24113.4500009507
23452.5150042509
22246.0500089383
20761.9699947342
21484.3599985705
25228.4649931963
22045.265010975
21729.8449997162
21635.7750098262
22300.3249953855
20940.7149873928
19921.7250120785
22034.6050014086
22638.6100040488
21044.3749911183
24488.8750126308
24464.2300021885
19762.2150137653
20866.730003851
26171.0749984363
21193.6549854283
22461.4350037408
19523.8049989108
22001.5499887296
21835.2449855732
19869.5050041948
21760.9400022971
21837.4000102363
22760.2900002156
20227.3100042497
24923.1599915029
24525.9349888433
20750.2849997564
26930.5350070969
21185.9299905217
23716.6450023525
23539.9700146148
23420.2900005942
22382.750008113
25208.8950050708
23010.6699995966
22386.13500528
23836.6449911064
22840.6850083293
19334.2700058669
21070.6300045475
21043.820003516
22403.8799906626
18902.2200088529
22652.5250041495
20255.900007674
18968.1449969895
24993.9400015391
21488.3250095348
22493.1949974307
20174.2049891294
23609.6050112826
23066.5350043648
20009.1000030763
21658.1199878214
22697.3549949439
23548.9799864043
17856.5099877795
22192.0949986797
24709.1850082293
22574.6300071843
22606.2749956732
22620.4400049187
19413.1250007546
24096.1899960735
21036.2949948348
21468.7150026318
20686.1350071293
22884.1149931164
23091.1449859443
19659.3350097547
22120.8450056044
21534.9400134739
19090.7300164285
20404.9949968643
22167.3299948537
20329.7499971152
25918.4650056106
21462.4149947684
21132.2700096099
25576.1949993046
22815.8250050723
20564.9549876885
21340.7650036934
24847.3200073534
24615.9300103176
22716.58000508
22358.4099970323
22007.2900022138
24800.7649903989
23236.3199956893
23394.4050084109
24095.9099950624
24398.3250146925
20774.3650104998
24808.1849982509
24270.8549883468
20289.4650050079
22864.8600074638
19780.5199919876
24000.9250186393
21794.539983859
24046.7649967924
28142.4650095744
19813.8649990396
24710.8700104737
23614.4650048753
20635.7699937749
20907.5749880252
18353.4699949748
22740.1500057103
20804.1499923858
22770.7049900552
19190.005001058
23612.6199940994
20925.13001442
18746.6100031231
20489.2900080421
21993.5749924446
22744.690015136
18878.8250105702
21206.165005642
20438.2050075629
18979.7749769613
24790.8800138962
23953.7850073756
18344.6049925582
23497.7200167757
22065.6600122798
16040.2899999898
22121.4350080308
18675.740005233
22140.5000166988
24663.2699921146
21982.6099893698
23641.2349964841
23864.0650079567
25865.1250054527
23113.2099851756
22660.7299767584
22215.785006329
23241.4100122129
18081.5300037918
22205.3599863155
22552.6700060853
21340.0900025135
20750.5400137256
23011.0249980986
19669.0850050235
22120.3250018301
20697.9449857353
19892.7200179514
22349.6799930464
21187.5849827053
21479.3950066904
24702.7449859313
25760.8049910545
23016.3649991638
22951.0749940654
20570.3400109913
22317.6199923037
23723.4249832723
19577.7349911095
19211.1599938951
22971.8400077098
22642.4649909548
23178.370005897
17602.6500066328
23139.3849917238
19144.964983189
26225.5300092921
20508.4000067207
21306.0549965817
26718.1999978571
22348.5050026402
24088.9749977279
21583.7900022394
21157.4449911712
24124.6849988714
23050.7149951414
22534.7950022232
22314.0149958008
16378.1000040511
21452.3099923746
25802.1399928074
22279.2049973097
21875.7799937306
24324.1199895492
21897.7649835376
23850.1899949017
22017.0099931374
21802.155009496
21223.4700017705
21503.9749948719
22790.5299947261
25307.8149993154
19992.0200006408
22610.2300078311
22855.0200068653
20732.6600133029
25216.5800040914
23638.9500027597
22266.3499982293
22590.9100085971
18878.4000003932
22784.4900054252
20672.3250041967
20927.1700032994
18275.5699913836
22403.4449986808
23320.825007397
22368.0249899826
22019.7799965814
21497.404978649
20991.5800150279
21313.5849812551
24343.8750088713
17974.3800024553
22707.6450101744
21071.4699846664
22229.1250018026
21339.1800026802
23334.6950054503
21050.4350038119
22295.5849828609
22324.9350119208
21023.3850027388
22091.6450018473
20804.7650041289
24652.7000090181
23284.9250042644
24469.7050099606
20666.1350102015
21559.4749936435
24092.5199923497
23327.3600118351
20222.3100167536
23705.6150025832
21328.1250012391
24230.4800020063
23102.6900035162
24758.0950078598
22348.8900143987
21565.0700127159
19042.6300046534
20021.5299826753
23887.6150106316
19546.5399969767
25542.2099986522
22280.9200007825
20976.9700082913
23882.9249954781
18659.7800039565
21525.0900062812
22167.2749844105
23303.739993502
22354.4750000823
20150.7099914667
25163.0500057121
24108.5599974536
22888.1399849023
24809.1949957131
22543.760009428
19031.3649925656
18420.0649875253
22769.1950073069
21686.6750056581
22983.9550051603
24408.6599912816
22939.0849945587
18122.1750102604
22562.6149889497
21656.2549986904
21801.5350003273
22338.0499967909
21024.6600059145
19992.1500045899
21574.5800046984
20952.4350070401
23282.0250066235
18877.2399906621
22319.3600056634
24418.1299971576
23745.2550149562
21079.6049962017
24074.7700038162
19513.455009154
22411.9249930248
24001.0100016692
23230.9200058315
21891.6699934056
19112.4300017415
26008.3350170311
23961.4050053334
22097.3699964078
20054.7249917234
26832.2349858349
23907.1400055977
22446.7649910757
20506.6550019201
23155.4000016188
25056.0699927134
22937.6899910725
22880.8149986609
25580.8299962017
23106.5450037098
22404.990003253
22870.3250073218
22067.8249794208
20822.5149984654
22657.0299999462
21640.9849994192
22570.3550074623
25175.6799944169
20146.6599913426
21398.5050024604
22478.8149996958
22292.4300152498
20577.0550124622
20485.6450086283
21254.0099931208
25153.2799959977
23802.2349988138
24612.81999865
24290.6650045689
22653.139980728
25651.5399780631
23897.0900098194
19711.4999880403
22829.3750199703
21587.6500003391
20234.1700093771
23295.9750148694
21419.7550017578
25387.5200087354
22144.5649950413
21923.765004107
23437.5750046025
21407.8599954395
22507.8950154292
20245.6050057361
18206.3000011509
17969.2649953119
22447.1399956218
23884.0750055255
20764.9149872292
19979.5900105797
23390.864997199
18682.3399988241
24869.8200020539
22454.9599915122
22570.4399923417
26597.4749796544
21570.9800036182
17982.6449928971
21155.2549969766
22214.9600139114
18251.4349929476
23159.7600061726
18887.7750074158
24136.3099991377
21505.0700052524
19801.2799952288
22395.104994931
25329.7099968891
22575.005002171
17637.0500035421
21840.229980966
23213.0449976251
24290.4449918094
21134.5049950741
20705.7300087633
21532.7750010272
22366.2850015752
25464.7500073826
23292.6750006027
20448.0899974057
21852.2349962862
19527.1600000337
21755.9850048859
20390.7499974668
20631.7999948757
21512.0099981104
21257.3550132765
21090.8349981337
18283.2849930248
17996.1550025982
25904.8649741692
21737.1399939866
26362.60499509
22872.105003646
22985.8449985184
24170.3200098949
20105.0350021655
21333.6300019938
22493.5000029379
16131.3150189825
20069.0249975976
21303.7049939104
20792.3050046647
21833.5700053163
22845.1649982347
22035.4649922178
22608.6900063666
22280.4400033185
22962.4699841449
25144.2549901032
20788.4900051228
24171.4250095296
22448.1549993868
20503.2649931707
20881.3600154928
20564.0050070309
20735.790008381
25026.6000039217
20634.1150057494
21920.260002614
22673.7100123846
21269.1699952979
17968.5249910009
24191.0749861492
20061.5649961406
22828.7799755586
18773.4899943362
23208.0150186967
21970.1149963412
22799.9449790096
21856.7549985228
23272.6450128795
21672.585001827
21849.0349987485
22084.7299959059
20285.7949946075
23807.2200076241
21219.7650041712
23470.2899992056
21398.075015162
24956.7900012109
23977.7599912049
20536.2100024032
19467.9900110285
24545.364992104
22073.5449894171
21676.3750026597
21474.8650045986
20891.0949954041
18936.460000562
21704.7349975277
22948.1799955317
22628.9399879286
24154.4150011216
20340.4750046367
23558.8900024043
20336.1850021319
26986.4050026873
20020.3399884797
24999.5100101433
20350.339997692
22630.0500010517
21901.7850083639
20938.5199894561
23000.1449914334
22115.0250038861
18815.324982438
22682.6899994126
25214.8349977185
25505.700001446
18615.2799895345
22706.6749967982
21093.2400004034
22192.1850077118
21311.9499945639
21429.954986243
21971.929996082
21649.4650061933
24365.2699926901
21146.109998619
22176.9499935749
22948.8200202939
21697.4549971074
23607.0500076845
24590.7700205166
21439.9949929754
22785.5950002767
20951.4599884429
21157.5849905849
24443.4499919981
21267.8700173326
23470.4299831307
20779.3550131701
25860.0450188254
20480.9899998366
21763.729998145
21392.0849970784
20129.7250196962
21481.6950095445
20137.7249861304
20660.6950030872
25588.7750063067
26711.6650018401
23087.8900036351
25703.0549925715
21113.8950076972
22599.9249988229
21582.5400045387
22628.7450151703
22569.0350124261
22389.0950071984
25306.7150059883
22463.2299936537
22878.3199966755
20790.3449959834
20710.8000033168
24563.9549954068
22239.1799952276
23638.9300105339
22804.0349941943
21186.2649999715
20362.5899993784
22493.7500022972
20994.6850062183
19997.6499963307
20835.0649996428
21257.9299945319
21115.7649959036
22530.5650081561
24096.814995197
22146.6800122141
21309.2599918008
21772.8450126655
22169.0250034721
22965.3199950357
22305.05499487
22517.1149991644
17486.7649973712
21960.3999976884
20865.4249942255
20507.7449954638
23181.0249977319
20685.8699948246
22089.8449921915
20275.6200053438
20377.5650094385
25985.5749969967
22051.7799865545
23405.6649906104
19413.0050054959
23452.8500107939
19807.2149839252
20330.1249955463
22200.1000095593
21382.1650053622
20921.5150060572
20853.0899974557
20603.7249969836
21158.8000137729
23291.9399940823
24020.5750108296
20324.7849874593
19851.3400123687
23988.4100102363
20885.5650033704
24590.2399842709
21453.394994637
18484.8650023709
22027.540010029
21917.7749961694
17429.6950100009
22418.5150060432
18283.1650016871
25231.1350114006
19822.3200062411
21091.775007378
22194.7900150905
21075.8650020511
23472.6899803521
24303.7650173111
20575.3850068266
21936.9949836973
24845.6449875963
19870.0000069204
21781.9699985597
22700.039990854
21691.1399977573
21160.5600099736
24789.055001379
22895.8500027464
25562.330021102
22449.3549820969
22769.7999970767
25776.0699945006
19529.1049992335
21905.2299940851
24476.4399984099
25095.5249996309
23471.0599975205
20944.2450075243
19630.1049870066
25045.6250010954
20082.2249970036
22468.7100014986
21543.8450036151
21698.1400031273
20693.1400040173
21489.515002107
24321.5349887777
21678.5900153807
22759.5749919271
23205.0750067192
24363.310009677
22320.490002843
22276.3399903903
25109.585000861
20284.9700030132
23658.2749954034
24984.0300108099
21912.9700082912
22769.7299934697
18453.0450014824
23992.314997952
18463.1849912927
21154.7999977528
19366.6499978921
21192.0900042778
22666.6049896914
21461.9899988018
22698.4100013584
22382.849996269
22739.6349932569
20621.3450058424
22092.8650075179
25378.1000044494
22340.1100003861
23399.5400027299
22004.5899951846
21876.1400008358
21004.7299984766
28542.9300118164
24443.4000036962
22569.6649991276
22867.9099992944
21559.9599891396
20610.8899995298
20091.049989563
20070.3050034161
21597.3550206786
21356.7499914886
22620.5599882486
22863.5749840322
21059.4049905912
21513.5949981538
16672.4250011544
23640.4950122153
21722.7050019988
21461.0750115909
21894.1600038235
25208.5150097616
18726.9950023033
21720.9450075073
23727.0649995813
20263.1999880208
22012.535004081
24587.6699918522
21296.720001569
23807.0799855136
21867.8750033015
23738.0199941206
22154.124988629
25990.7200018591
24213.6900167528
19634.8899946992
22329.739998612
24681.0799995943
22586.0100023734
21438.4650077033
22622.4299883747
23656.6499951525
22120.1949974322
22046.0599927972
23355.0000011127
22709.7299989526
20268.0599926991
18687.2600052482
26217.1600050633
24111.2550152418
19090.2649929204
21379.4599836365
25343.2250134324
21348.7150004217
18505.0550011874
18652.1500237621
23555.8649917119
22531.1650047321
21181.8250024286
23216.1200143969
22422.7000106573
22309.2549973074
22341.4200028075
22824.1600056833
20900.0199987707
23400.8649867625
21747.5249966685
19292.1899988271
20792.5450027758
21090.3449905026
24235.504996052
21010.8250073441
20022.2349970269
21678.8549982267
23068.2600044312
24028.5400031577
22755.1900065488
24375.2300064326
21389.5800081824
22303.5699880786
21884.0349812012
27701.9999997006
22041.959998361
21088.7650062146
21542.180007963
21920.4650127073
20656.0200056718
23348.5199888791
21657.8900011992
23240.6550050188
23957.8999922792
20373.3099913243
22493.3349891024
24181.324999857
18759.4449843785
20270.2300087217
21371.0549980795
21155.3749971292
21836.210001918
21954.3750035784
23431.8800102724
22734.5249861609
24112.1300107805
23094.5049801272
19734.9699970512
22066.5800018467
20220.6449984647
23284.9549969157
23775.0950095835
21053.5549994281
22195.9300149952
22492.9249944444
20931.5549902425
26066.9299906843
21430.299995481
19986.1050054596
26748.3599872844
21896.4149977389
23010.8499980462
21257.8299944864
24619.6300045026
21637.0150122209
22188.7250066126
21996.5200038718
22992.6600055252
20166.5550034232
22061.4349961997
20219.31500047
24122.5850021127
22793.77501005
22163.8100111273
21245.6599935422
22103.7899961122
26739.0299939472
20594.5999999855
23990.8150007491
19447.470016356
21004.2749981781
22603.9599831457
19180.7500004619
22443.9850138651
21409.9649994695
21048.3550049606
21179.1700101371
21955.010004367
20148.9650132975
23614.1950008909
19895.0199859771
24513.3650113961
21182.7949862734
21681.7349887167
22721.3899904895
22347.7649947263
23693.0349987715
23469.029989702
21703.8500012417
17525.2000062363
21362.5699858319
20573.1550129737
19981.399998861
23865.2799992939
25507.709997331
22530.6300053997
22658.1249992941
22811.7749872978
24553.7099904444
24673.6550129508
23607.3650126392
23148.8250092481
22451.0749913364
20441.1649876852
22077.2999995877
18574.9800038403
22081.4849949146
21717.150012092
23540.7000052024
18891.6399890109
18490.7650132655
20256.3849974535
22535.4149963078
24665.7500007077
20344.574981461
25011.7200021129
22069.4249933892
26307.3499863556
26770.7499846483
22610.7799885953
17773.58000321
20102.0300123715
21283.1699966945
20700.0400006842
19887.2300000102
19417.6249968393
20874.6749926992
22483.5449963222
22920.4050043879
23222.1600015727
18286.9649851187
22066.0399850467
22286.6650016942
25278.2350024635
20115.2149997244
20550.1850034916
18762.1000104565
21340.4100018721
22120.0799964575
23208.5300025585
16977.1399958124
23052.5500094273
21561.1999925954
26423.9049981017
27289.0600145988
19463.3100006492
19889.1699947072
21547.2249973327
24243.94500153
25999.8050056654
25149.3750073501
26875.4050036773
22113.3199971616
20048.0749905207
24090.8250092198
22011.6999883056
23499.42500114
23381.1349989834
21506.9499950591
21730.4100068678
25468.7749997036
22779.5750095074
20969.1700062973
24800.1399884108
17135.3049782232
22247.7099950695
24247.1899924959
21978.1600059255
23476.1150016555
18545.615002432
20968.1049947622
18767.6300046444
22358.2799919714
22250.0950068199
22694.6649709991
22416.2399927871
20248.7999980864
23884.9099972919
23102.4650075616
19755.8700125032
23082.6449939089
22273.8099987069
21693.2950092226
23872.1150174423
27213.5850085865
21171.7250069412
22081.8149975906
18716.4650093397
21889.7250027927
21851.0750007231
24807.7549839912
23063.4599998549
20776.7299954383
21963.4150090735
22740.9300032451
27408.2699834271
21414.1949870072
19768.584982242
21651.269998716
22246.3950046743
22355.0250175619
22063.6149924831
18866.9299941318
21164.4100026671
23304.2550058396
20282.1650158295
24763.2549829065
25671.739995794
21557.5099943529
25580.2750223266
21004.5099868914
23118.5150113013
23862.5299998973
18740.0299872181
20003.8749891357
20605.4650092742
26435.1399927125
24202.4949874096
22921.2449928147
22049.6449971229
21947.6650133098
21385.8749970356
25823.8850036497
25174.2349994532
23693.6749884248
19777.8299997362
18362.405004126
23444.4350109566
19544.9049797764
20991.6999950222
21847.8850053353
17823.3350002663
20314.5649959054
19262.8450101613
20180.7750108987
25673.7050003895
22717.1599840166
21681.6950007374
18559.7750157593
23571.4999982987
24160.6799887978
20304.4850159384
21398.0299995106
17154.4149963022
19838.6100123997
22807.0650073466
18850.9099987136
21238.4949975642
24470.9199956943
26861.8800078691
23139.5799927331
23663.9300075627
25075.9599852761
24212.734989161
20036.2949984713
25260.769996884
20745.0649991718
21687.4949918756
21892.9299921955
19592.8800077541
17657.0199981277
21248.4699955205
19383.3300006667
24865.3549999697
19571.0050062694
20833.8199942283
23082.3800039989
24293.1849754655
24607.1249900179
24524.1049927531
21664.6799884486
22607.7349911202
23030.2300006701
21362.090010315
18603.5999976855
20284.9950165458
21504.7750004763
24127.6849982084
24055.8349891908
19252.7499807903
21408.4000093443
21375.6300049606
22726.6049751497
25249.4799934402
22738.0849932492
22967.4150232691
21259.2599947122
24782.7599939922
24835.4599826075
22912.9649955776
22666.7800101996
22987.5749817687
24635.4550101105
23459.0500121439
20899.1449931135
21747.2800009251
19405.0400004506
22576.0149914287
24426.1699929712
23726.8299943689
28286.5399936803
23600.6900039543
23713.934992882
20884.8699994239
21353.6350154029
24533.6450006178
20396.6400108729
21110.8600160358
20454.5449954984
25896.5999941384
21725.9500016741
23662.3550097081
23068.8599812696
23077.7499932055
21940.6050030631
23522.2300024931
23008.5850007681
21309.945007594
20177.1299981143
21435.2500056699
22487.9600083086
22612.0850225494
19749.3800106021
20962.815008586
22567.670005829
21824.6250012588
21002.5699915351
20762.7300059607
24319.4649992563
18317.045005238
21854.499990126
22086.5149943258
22160.6150057251
24068.0699912242
20752.6550087532
24444.730009346
24534.9549962867
19870.369996859
20206.8099883844
19577.7550060208
22068.8550003543
19621.1800056966
22924.6550176344
21542.2000100184
19256.8899856869
19346.9700099593
19503.1449849761
20226.6450002287
22654.7899913681
19496.6550019486
22743.7650021475
21169.9750010639
21520.8949891343
21461.4599883305
23797.4749943223
26137.7250114325
23052.9349947227
22623.5400023907
22063.8650021986
22189.8550028079
24130.6100018537
24373.2999979863
20330.1899951596
20841.624988493
20842.4849936671
19160.3750043003
20921.169993314
16868.4599941607
24037.3949957325
20934.6699925079
20979.1749976458
21794.1249886279
25376.8250060754
25058.5650065262
22737.439984011
24116.0599759295
25694.1750009782
19183.3900060707
21142.7500104989
25301.6900032882
19091.1549959924
26940.4800058498
20776.6399936886
18329.2099948078
23460.7299913394
24237.410007656
25988.9699762014
24681.1300020309
20852.6350183454
22740.959998877
21957.1999952924
23348.1349919706
23471.0849990601
23240.4349953728
21202.6350107645
22005.4100000488
22239.5749998341
22765.5949845212
23790.7250108189
17814.694997298
17879.2399945435
22772.510006819
22665.0849983706
20473.7100174926
21166.160009786
21306.2949988395
22005.9600082666
20067.2349938558
23139.8150015224
22444.1000049827
22422.7750049615
21757.1200038908
20609.3499870265
25652.4700136986
24352.4799904785
19002.8999953642
24026.4000063404
19681.2199879789
23706.5350175297
23340.8550068093
22557.8500014539
21902.3149975005
23816.6949993544
24532.9050092405
22255.8299927211
22036.1050116469
22018.4900060415
22154.7499996768
24191.0099962075
21793.6250065108
19005.1150062
20571.4299880422
24155.8200311031
20428.1250056455
16836.0800033098
22562.9350187331
20110.2899885122
22738.3799935978
22294.6500018816
21538.28000601
20213.7300056494
19711.4649997111
20031.7100163582
23968.8049967649
19489.0949947091
25782.929985075
20648.6200022313
22690.2099906537
23360.530006977
21153.5299921669
25507.7000018288
19946.7100151025
20286.5150183467
19486.1600069545
23011.4649899196
21420.1550107456
27563.7150074409
20362.5449972804
22336.4799899127
22155.4250074086
23521.8150055077
21445.4800008353
19730.8950027742
22536.8950138139
23566.7449944536
21210.850005165
29540.8649862437
21287.4649991477
25724.0099999485
23179.9049940034
22301.5299944228
24746.8000059426
23614.5350035665
19487.2299913166
22921.0799859068
21429.639985454
23056.0650113384
18922.7000012714
21545.6249902974
21984.3749961228
24025.3500033806
19744.294991259
24981.120000847
21577.5749979763
20147.9950047873
21385.6999858831
23858.9600021627
22213.2200042367
24516.0299835253
20238.8499981802
25244.7049954729
22586.4050011828
23531.4649950545
25183.6299950758
17587.3399876488
18418.4349863003
21638.8599981136
25102.5349993055
17103.9299903131
23835.1600032095
20552.060012857
20232.150003558
21477.3600048032
24422.1999885839
20566.1900023296
22288.6950261407
21012.9449928112
19306.8450025111
17972.9249784314
24383.5799911083
19917.4349973104
19830.3049813004
22347.3899815101
20311.4950054122
24830.9950027205
20648.1049936805
21904.3749994243
21430.0500104157
22658.8049892711
22449.8699872834
24553.6949815669
20717.5450012218
19158.8250060908
23306.0250044221
20574.1150198171
20327.0399978717
22186.2749986057
23150.0000136014
20328.119991228
22465.3800017897
18055.3949941602
25113.6799938441
22559.580011667
21463.9099988583
22604.8599896362
21431.8999902531
19047.7650022161
22912.560006133
19908.0900079844
24383.8750020119
25474.6699827031
21028.2899905879
25339.1800133316
21125.6249974102
20134.0800146565
21993.9000009981
19201.6950128579
24704.8399854968
18708.2699855147
20663.0900062071
21299.7899998142
22291.5049868205
24223.6150007431
19910.5850026109
20254.1149848432
21433.8900074146
21138.400010627
19628.3200039881
21907.9949829178
22088.3999852313
21314.2900141869
18415.5999949172
19918.5899940151
24365.3300044595
22313.3199850775
18009.9250080814
24960.6149876695
18762.0549986891
20233.1400003649
22907.1500070732
19183.5199979004
22657.8300293737
20709.359998955
29189.6949979607
23357.8900121915
21236.9049987006
23157.5799975079
26644.844992067
22329.6500184929
23010.4500148534
22203.9699926884
20721.0600088984
21158.4399965107
21826.0050021615
20964.5349986507
24896.7800132947
24921.0650025699
26789.955005065
23076.2199974288
23378.7549891577
23141.5550011693
18403.8100059931
23321.5050062058
18396.6900005752
23046.719998068
23707.2149891914
20498.9450013331
19373.5199852768
24815.8349914262
22434.7499862234
22457.9050005586
21980.3450090837
24293.0949938718
25255.3400089295
22735.7050204109
23225.8849934595
21975.8849927518
20388.379986221
20074.9500001911
22404.3950036415
22183.5099934211
20110.8800071939
23675.2599900642
23800.9600035814
19997.8850037695
20920.3900128922
22267.9450009507
20712.144992162
23206.294992375
24003.7349939608
25847.8750024748
24057.0050008744
21649.4899991795
23475.3849897582
21090.5699910144
21979.5450060773
18560.0400075112
23811.1650001375
24167.0799928741
22882.8249914963
23460.6699924869
24692.5649908459
24692.0050036308
21412.4750072679
22171.7350046299
21750.0950078508
18250.93999549
24023.1799922314
19929.4099981752
23203.0049954911
23286.9199883015
20662.0050045337
24573.2699993516
20693.0849905885
23555.4999945818
21963.9150035288
23540.4149929081
24363.8599992606
22260.6800000996
21013.3000032109
21783.4649976521
21299.3750030147
26610.0850084054
23072.6449887406
19607.8899879676
22413.604995785
24141.1650090384
22469.4599965815
23929.6749972791
19009.6150108164
19910.0099958624
21531.1400029838
18506.3849944059
22660.859988733
22888.8200000875
21637.1299850462
22142.6549879199
21222.8850063938
22736.3299901834
19655.0800009458
21744.7999942768
23205.6950041819
21762.8000016353
19675.9149825727
21110.1450011814
23034.3499938521
23298.3699989746
25701.5200038785
24019.5500019339
23224.4700079726
22024.9100096741
24773.0700000178
20843.375000897
23946.149998683
21317.0600043623
24408.1649893192
22061.820000563
20928.5249996586
20932.4100091271
23309.5299955891
24179.8650006336
28003.8549949398
21305.5399934882
21766.3899945784
24270.0400112216
19438.0949934849
19360.6750035814
22336.0449847614
23146.4100087548
23783.3700044391
20303.8900083124
18121.0250078631
22220.909996576
21171.9149997532
23178.9099930385
21599.4599959964
21276.4649870081
19518.4850007692
21786.1500012942
23583.1999873975
26129.4450095264
24195.8199987058
24339.2600069712
21608.2550020319
22395.6699875041
19001.5200025987
27256.7699939781
23186.2649942366
20315.1199926803
22276.7300220458
23060.1099916059
19526.9450001733
23233.5250034833
23785.6450046862
19068.4849974766
21818.9749978168
23035.8350104201
21100.3300033991
20555.6300054966
20570.8150030188
24132.60499085
19559.0599929283
19981.0450079327
21639.7350136529
23341.6249917182
22214.7650083164
22360.9649893048
20909.1850074925
23989.0799927271
21923.8399916813
21797.130000351
25234.2850127772
22243.2650103698
24847.1900086108
25454.5700070473
25336.0450080647
23985.6749947355
21666.1650013516
22761.4399980096
25041.7599867282
21648.4849998406
24543.710000983
21186.5449889699
25318.9249949544
24137.9550040405
23997.2100052537
21086.5099996941
22370.7600111712
25846.4699970761
20676.804998364
23282.330009517
18178.9600101388
21954.8749988402
23443.1600059441
20728.2150000451
20019.580015678
22919.860011397
21809.2900070821
19451.2850060277
20962.1200065145
23794.0150005748
22404.169997276
22569.6050035176
20691.6350127306
23499.9100081022
25377.6900126931
24071.7800054993
21543.3149928827
21424.1700077027
18102.7350041638
21117.0199968984
20758.1999981857
26823.6249903749
21669.9949966736
22066.725011385
22028.4600016993
22546.1000009753
21826.7200115542
22107.1199931713
22056.4150031577
22411.9300005597
21540.9649925022
23267.7549985837
22644.5700186031
22218.7399880229
20987.7750204089
22658.639998088
21659.615005163
21164.0050059037
22470.0900077266
18205.7200170148
23752.9499870972
23383.3550067344
21257.0200074435
20057.9250014927
27032.419999272
22977.2749943093
20552.5699992138
21020.6100097472
21209.9400019827
20549.0149839569
23184.5300000819
24559.4600121349
21050.6050141149
23056.3550121496
20531.5349990271
21431.1849997002
22235.8500050063
20453.085011363
22422.4749961656
21580.5250008416
23984.7499974272
19084.2400101409
20333.444998705
22155.8849912779
21979.3050070396
23339.4450064234
21991.4099911088
19956.8000022353
24596.6749900398
24192.4949824456
23367.9949882485
23231.8949965574
21957.2700050594
20769.4650122023
22040.6900013224
24451.8299973591
21623.3399802693
21455.6400060678
23708.720003488
18423.0349912872
22897.7100135278
20968.4900192817
21415.490005774
20402.2949959482
21969.5699975517
21311.5750064556
21499.2750059649
25415.2949887591
21597.0000154815
25714.6700038066
21698.7350053208
23964.9650068185
21304.6750172646
22483.2750100689
21013.9600101289
23405.3849965811
24200.0650149097
23965.9149954247
22321.9149885044
20393.184983026
21397.6700048386
24316.9450001961
20990.5249956087
21018.2199940654
22609.9299900215
21278.1500026101
19514.8850132709
28578.1850020345
23716.2599797205
20105.5899878384
21123.0199986925
22947.400005057
24701.0749996726
18729.9700130755
22108.4850032125
23599.8699931601
25243.2299930958
17518.3500136979
23811.9750139747
24851.0700128973
22271.3649793678
20334.2099950779
20709.9600113593
22648.7199932524
20686.8500021945
22003.9000072116
20537.3600092199
21794.785010264
23894.1899897478
19591.0750016743
19300.5950004526
22501.5850020358
24196.2199879771
20913.2000018102
22682.0099998491
21018.010004556
23179.1049920373
23383.3400044534
22720.550000312
20549.8699932341
22075.1949791873
20082.4749764452
18509.8500065897
21633.0550020151
26216.2400057353
21036.7400009237
20659.2050128992
22911.8450122513
24375.6599959533
22213.895012869
20972.1200032791
20926.8350060276
22718.0000039486
23616.8550119251
26169.9249943806
24471.8750041428
20846.6750034108
22635.3249928907
19546.1000007124
24300.8949991897
24211.4500155353
26139.8400035644
24091.8450064109
22355.649994375
19030.3599956725
20575.2500088338
26283.4000276681
21444.0100071119
21307.3050051085
20263.2650095416
16830.3499990023
24816.7950156871
27483.9150041147
21801.9599975004
20798.9149916563
20194.7100061483
19853.2100009508
23073.9799969632
23041.0150243457
23305.7249965373
24479.054998955
22536.6099965163
25317.395013443
21850.9050048975
22127.0049870167
19211.785008845
21493.9399951458
20636.4849959649
20101.039990213
23432.5649975375
23137.5550030037
21760.1099898362
19758.9749825738
21836.4250161663
22737.309992898
21178.6799838373
24712.4549994547
22327.6550119282
21208.6549902693
23258.1950153073
20841.3899973934
21834.1650072681
19996.704998984
18455.7400017937
22947.6399981977
22520.8299941358
20245.994999053
20822.72500314
20547.3699928147
23349.9000025361
19492.2699952783
22168.1350021986
22368.105012191
21318.2500096264
22229.994985927
20947.6100158538
20376.0999910383
22326.3750113625
20133.5350287532
21114.4050222556
25945.2400082069
20511.600002625
21118.5700063733
19897.4849909953
21363.4049929932
22680.9449951654
18728.9750005567
21994.6100105424
22860.9949920247
20198.9299976984
20935.9000007893
22668.6050036275
22832.7450043285
24731.2349916317
20013.4250111287
21852.5050142354
25477.4349935783
21550.5099859799
22975.3200074385
21856.1700002365
26707.8450061292
24843.2899933159
23848.1650117586
18495.2000013943
23484.2799962293
22555.3800013098
22294.7599965895
19874.8050038388
20347.3450104387
20348.3899906158
18482.7000064901
21952.6150104608
24566.5799924883
23295.0749897743
24109.3650072375
19058.5650061594
20768.565007648
21223.6600105411
23569.0100174866
24192.6400020027
24807.35500272
20970.7949983925
20873.4500040927
25246.5500130621
24165.0750148169
21873.5699670163
26581.6549829356
21317.7350002062
19679.6049922619
22109.9900136559
21685.8999820052
17905.029994573
21542.5050101203
22405.6350025595
18369.2549999163
19587.0650058225
24361.1950082375
23357.7649974938
25787.7449922024
20298.2250074098
22829.6399828648
22565.5249965806
21573.9949894743
21435.190000053
20305.4300055457
25849.4950037921
17901.5399885108
21093.2250126097
24197.2599995132
22927.3499924204
21604.1900113423
21025.9800121534
22197.2500006896
19245.0049942238
22144.7249890987
22456.3050086047
22328.1599884818
23683.3000028192
23405.2700083421
22316.5750015473
22324.3399906079
19916.2000163358
21252.9399934391
24668.7550065948
19211.0050022199
21294.8799947048
23124.0999968601
22731.5600177303
21179.3599819797
22226.4999972098
22073.7649868275
20857.460002773
20496.2450006418
22273.9400167565
24811.1699886762
25422.2750061799
20692.9749985565
23004.8499959974
20578.1499953815
20553.0600046066
19735.0950034673
21641.7800004771
21640.3199917919
23612.4849971486
20460.2099819432
21591.6599990247
24823.3100046177
23064.6449989382
21310.2999929209
18367.4550003125
19931.7100106513
22586.5799915807
26436.3000248764
18693.6250043353
23569.6350039176
20583.3250020138
19660.3200193422
23927.1200133269
20391.4949823556
22161.7700043709
20362.950000756
21309.5950237443
19371.2949924951
23365.2600024928
22627.0499976679
20252.4949954569
23144.8500177835
22716.7849957019
23483.9400070243
17416.6899915083
24017.1850083099
23765.3200002862
19638.6199929471
21352.7249993733
23386.3850019458
20401.7049966305
19984.0150010762
24929.4599998186
24278.2700011395
21554.2699976888
20871.6849970904
20842.9149881901
24642.3550016012
21275.6850123266
24723.0100051042
27169.664979662
22054.5500008101
20796.8750068707
21492.1300055827
22611.980006306
21012.6900049751
21300.8350079093
23605.2200080865
25009.9799879745
20948.6850139298
19885.0499913146
25821.4100035853
24391.5850056846
22392.5500216278
21101.1300145935
17549.295006227
20600.2349929807
23859.2549959769
21313.410012546
23580.0549964512
19758.4500080766
23800.0300033538
23226.4549902509
23518.58000825
22785.5049951996
24325.1350123053
20729.5799923886
18830.3700027962
21480.1449941916
22652.1300015692
20315.0800073273
23850.9849864797
24159.4149883909
23824.8099937302
21788.8900011745
22883.8949849152
24107.5750053481
23694.1499916248
20597.794990844
24828.2199963462
22474.6600042317
23022.5699974736
23820.260011563
23159.2850178416
20374.2400029581
24371.5850027069
24861.7800137511
19658.2650089696
21926.9999958633
22646.825004422
24382.7249966166
18486.7549979093
24952.9550014422
22927.1549934789
21429.5349807085
23369.385009086
18746.0750112106
23666.9950119068
19419.1999962126
22650.3949990813
22875.6500146594
19956.7099889116
24840.8750115957
19613.1149997793
25593.7100014556
24353.7099923396
26759.8150048746
21714.7749926781
22297.9799999096
24248.7800066667
21570.9099937386
22044.9249791635
22746.9750149861
22343.3199920361
21097.3449923776
20678.9349876312
20803.6349947759
21838.7650009522
24700.7799783964
21826.2900116015
22531.7649896489
24474.160001112
21579.6700012083
24132.7799908806
22768.3200110009
23265.5349961636
21667.9250074938
19334.0450167703
21087.4099961944
23632.2900045584
22836.3999930691
23211.7849908617
24908.8850219132
25639.4300069171
18696.8350080894
22544.4349959075
24620.7500023681
24641.4499971342
22794.3999971882
25111.4300014515
22533.0049835112
22442.7599952784
20421.5150018649
21178.6400058912
21086.6699821802
23202.0900073885
25540.8350114934
22336.9749983053
25325.8099944961
21569.6000099233
23027.1999871775
21484.9749967242
22221.5300125221
19210.9900142546
24439.0949935362
24975.3299971614
23331.064993472
24278.1099988027
23581.4200016107
24274.6449889523
21036.314994236
22448.2499885624
21540.515002695
22875.4800056769
22101.6100038086
20864.1250086389
20470.5999999223
25490.7699885489
26665.7749953794
21918.8899783161
19964.9699979294
22717.6249943467
24569.5549987488
19833.7199951895
22851.7999857488
21343.4249939708
24565.309998204
24164.7199910388
19265.5900004724
20131.3600037824
20609.0100002736
23919.4249997345
19570.9399925158
21047.4049847713
18228.1699972188
23038.9149950123
24987.2150098232
24777.2049994415
21030.5700133033
22910.4650122954
25071.8200050438
28967.9850035166
20203.3999782233
21384.5550064038
23676.1949995505
20083.7850096571
20061.1949982295
22460.565002633
22032.9549936103
24830.7750007195
22485.0249976502
18771.4699893973
23850.3449998808
17946.094989816
23789.3850226337
21801.7400025548
19442.9600166182
24331.8699806688
18372.165012962
22166.3500143823
24842.1199929663
21480.0099976912
23916.700004247
20323.1850063642
22985.435000564
23719.7149950517
24008.7100098045
22035.6749962436
18934.0499989691
21506.1999898432
22171.31999318
22768.8749892568
22967.3699799264
20727.0999870946
22193.2100003221
22242.589995234
20063.7299993518
22035.175004486
19687.4000084631
24492.4150147518
20021.2349930365
17333.0399974745
23892.6749918209
22645.0049935456
24060.040003004
21688.9849905143
22959.449996941
20890.1600078042
21920.590000439
19292.6399935178
25077.129997122
22701.7750055569
21066.8949957062
24436.7900023005
21535.700002379
19907.6650044071
21388.5250001691
18696.3050184753
21492.4300009087
22066.4800092683
18541.7499955432
22174.0100191731
22748.2950072193
22220.3950106499
24116.0899947826
28418.769991852
19215.4049973765
26930.5349936854
22289.9850051873
23726.8199992818
22467.0750077607
20175.6799980129
23635.2699919681
18731.5400016567
19565.7150040986
23573.6150064513
21366.4199949289
20777.7849904367
22535.9999969298
24648.4349965234
18924.4700110691
22833.870001691
21044.4100102572
24123.0250050314
21819.0750103057
23830.340012985
20488.7849976178
18237.0149946278
22988.6950102393
21388.7999922364
25448.5800182194
21630.9699940941
23017.2650274485
19564.8349988358
20660.9450010452
19579.1299979602
21859.050001102
18296.1549996883
25241.4399935503
23259.7400106888
26922.54999841
23136.949998955
21751.4349973993
25242.4699899915
20779.9849978335
22271.8700098522
22222.0549932848
24599.2350046153
25254.259999955
23156.9150143166
26249.0950016589
20598.0199980015
22467.824998257
20859.9849943742
21908.4650132939
20157.0049954638
21261.2600070557
21535.6850075249
22480.1299915443
22954.3149899732
23562.1650009862
23973.9299994912
25929.635005448
22626.80499529
22777.0400052125
18153.0699941181
23876.5399882009
22705.2350024414
20246.1399876329
19894.6500108032
21742.8950052308
22861.3449943911
22673.7149921748
22627.7150053952
22082.1599961648
21912.6199874659
18552.3250091444
22417.7399916539
23168.8299726655
18909.3100009462
16615.9000044536
28194.6949975977
20673.8700040886
26943.2200065773
22770.2750012908
20657.0650080363
22764.3499853674
23731.8450041019
21869.5599864583
21677.4050003709
23637.4299977068
22362.0199905888
22546.7300086007
19434.8450041998
24285.2700213018
20387.2650109818
22104.8599883626
22639.9099997031
23726.3849981259
20116.3949891021
23818.3099926399
21279.8699754914
22603.6750047251
20278.4650112113
23871.0100100712
25735.2449917332
21771.2600164334
23024.819994533
20979.0149984577
24185.0249883694
25327.9250058006
21249.2300057158
23103.4850039879
19428.554997246
21445.3749890476
19817.5899969219
24330.519992592
18563.9699800819
21134.9250028856
23087.785005695
25438.3450096226
22452.8949959599
21299.2999907043
21352.9049988511
23937.5550163318
23206.2350057476
20993.579993853
20734.2600127112
22475.9250088355
16675.3550010655
23759.4050095689
24854.4649934915
21030.8849943839
25150.1200163764
18385.3699982448
24493.6450006331
24769.6449993802
19767.5199973162
23990.0100041982
25345.6850127719
19596.190006685
24830.9599982534
20566.9450065922
21351.2649931871
22083.3200102081
19985.4099930804
23314.150005159
21652.0550050497
25053.4499956248
22195.9400088447
21882.4399973179
23987.8050014824
23028.4249966657
23263.6800095323
20244.4600007695
23187.7249834157
24792.0899911063
21981.5899866731
22192.9650011658
23499.9150197534
24284.7349860426
22837.3350126334
21462.705006892
23777.9949984015
22237.9299944468
21324.4650048191
22522.5800023065
18649.8199945586
20243.7200144611
19088.8399930333
19856.6299881288
24563.4250093771
20361.4349964288
19725.625000295
25002.8749987624
22918.9200139625
25309.8149863824
20178.6899913546
23023.1650002591
24948.9350049137
25694.9049958694
21615.4749939828
23580.4249933735
21622.1849913688
21407.4349848123
21650.1400120523
21769.1600314071
18202.4149992684
24812.2949988319
19172.3200020685
18877.2349941437
21198.6799991764
20995.4450080465
23659.9400023781
24571.0999811743
23607.090008527
26721.9299935125
21614.0200045482
21833.4050009326
21272.2650138232
24629.9599990067
25416.4599977375
22783.0199956838
21660.5150145383
19226.2399985831
21661.9249973809
25197.8800063427
19218.7850008835
18818.2599974989
25369.4349924005
21096.1350057386
23586.079983092
22261.2099988051
21621.9050042333
18320.5650044656
23137.6400075254
23839.4899997055
22145.1499960113
22306.1000056166
26239.1150119123
23327.5050004537
22300.6500038404
21314.6550049704
20645.9399944569
22283.2949949561
18289.6700066761
22218.0700032427
24268.5050151518
19966.5900062947
24808.7350071882
20158.1749992926
20712.6150142041
25260.5450017955
22247.9850029336
21593.0550119634
20715.0150023403
25087.8249936669
22731.6299950662
23587.2850072586
18923.019991891
22944.2399837521
22818.6050031808
23485.4049889136
20344.5700033293
23615.8749997923
21774.5350236609
21112.1500116429
23537.1449977198
22406.8600126654
30623.3650061605
23755.6500077286
22404.2849908248
21775.0399902757
19270.4749960689
22636.9850001649
20839.8999996465
21934.4399939522
21964.0699775212
19953.8249995451
19810.0000049766
26131.5900082642
18653.5999862603
19819.2049966766
21457.5999959681
21238.8899978847
21302.8900173192
21844.6599983562
19581.5900026835
22278.2650160313
21320.3100134265
22317.2699994363
21455.6649916649
21084.2500066965
21216.085003909
21651.8449947455
22960.3850165426
21322.0800025321
20661.7300170871
27397.3199943492
24182.3949898447
19409.7400019958
23764.2250008176
20409.8649946916
17983.8549864362
24536.8050037945
21248.0550095944
20719.8700051882
22181.3700052034
18619.9100101974
22036.2850131929
22902.2350003687
23813.3349979365
22253.7149995747
21451.1899956614
23064.6600033019
25754.2550004977
24713.8800007608
20490.4849939801
23712.1349992888
22829.7099769685
23838.5250136624
24510.4999883496
20993.6499960074
24749.1100155621
22723.2999986746
22960.250001136
24285.1200176142
21700.6099815918
22759.1399977787
23810.0550036095
22698.1399821418
20875.0900090463
24216.490001603
23287.3399932799
22000.5449822791
22676.8449998114
19870.5099961415
21142.0099955105
24871.2750031905
24152.4349928608
22951.4850048502
21462.6649913238
21397.9950010583
26760.6500108623
19041.7850036801
23369.9449879692
21245.2999942187
21596.5150068884
26138.2499807785
23692.1499996239
21225.6700084258
21284.339989427
23140.5000038035
24292.7300015384
21491.5350028218
23370.0500021211
18076.279976077
24862.5050045265
22741.5649898953
24152.4300055706
22360.7500107095
22131.3149921899
23231.6199874611
24124.4350064408
21995.6349950138
20618.160008816
23492.31499355
23454.9100116361
21108.5699782323
22184.8849959612
20816.940008742
23932.7599994619
22475.2450108144
24916.2450061431
25544.8250136581
22246.9800018766
23279.6749923013
22858.395015565
20648.6199989283
23986.7399877894
22527.0099887405
21796.9049924999
22352.7799937315
23410.2149951465
20814.7800026222
20905.8600115509
23022.9049984509
19386.8200016116
24677.3000088045
18326.2200001775
22421.064996504
18523.6449883599
21203.0400038308
23747.6099949297
17603.8950050767
19937.9899918507
20953.7249906329
22515.2699971992
18407.1249985571
22573.1800006175
21658.7450077673
23963.5649996758
20079.6799919596
22548.390006063
21654.8549916481
23253.9650025493
22832.3800047578
22704.1500001065
19051.8900004416
23264.5049974467
24142.6900007962
25768.0950135979
25827.84998107
22078.0700061829
23973.4549989707
23585.2549936537
23829.7000058092
22615.5200044902
21606.7700069826
23033.770007713
23349.934997231
26151.6600058995
21843.2649965903
24481.4950182104
21507.3750077167
21333.2150002017
24293.3350173621
20797.2500087477
18912.5700048481
22725.9600030612
25419.6450018836
21571.9800007338
20467.1349899338
25228.1200014918
24674.190009902
25073.7450011874
22658.6049959262
23481.2850024516
22388.3400098253
24078.1000051766
21776.2599956466
20652.8249998549
24893.6900052361
22661.7950085592
23022.6899962518
25132.2650113944
19662.2849967461
19459.6300082701
23311.8000061845
22264.3449958031
18360.0500018138
23184.1099949323
22403.8549959308
20617.160012958
21350.38499779
24743.0149846
22874.2949984823
21962.0400047714
22335.7249990457
24021.780006387
20168.3749844423
25419.4899905496
24042.2200025971
22242.3550063495
23206.0649847095
20099.1700044748
22478.0149942013
20511.2050140244
23484.114985778
19324.7299981525
22495.2099957182
20756.1849937184
23849.0050082244
24070.020010662
21597.5099950074
26119.4649965799
23762.0600030373
20514.9299982127
22431.8950063067
21959.1899889281
23812.6399950914
21797.5450256713
21589.5350156379
21788.6899985082
21717.2350067628
23518.3500038526
20073.095008232
23402.4600093369
20628.9600042205
21660.2500004691
23070.9299938979
23892.0199862875
24110.0900062995
26695.7949832587
21789.1699993896
21195.6499907212
19736.7450087706
22568.2699971308
24160.5549987919
22971.3849877177
21640.1849952354
20112.3000016068
20106.4499937233
22728.759997312
23886.0699876463
22981.4199947117
24221.6550034035
23691.0450118183
22835.3400113524
17206.8550028228
20835.0250001085
22974.4400011289
22934.2900067072
21281.0750053925
23600.064996012
22345.7100204716
20802.6800000691
22734.5249950713
22508.5999812867
23214.4349995414
21303.5450015541
28151.7450203778
24072.8449899775
23347.7399981397
24320.6800041199
24284.5149991451
26616.1249940599
24456.0349965552
19191.3099987756
21237.9250002184
21924.7149932228
23045.1749931793
22572.0000122818
24132.1100071983
20317.5300041079
22279.814989333
23511.0499971691
20576.0600109652
20982.3949949525
22808.3150039668
19262.8050027124
22762.4500097765
21490.2800029942
21743.6999964095
18191.9199940506
22600.7149970213
27067.205006287
22980.1900098342
22683.4349935135
22490.7500047195
19154.2350020088
20742.3150001627
22751.8150135302
24183.4300057009
20666.190007033
22731.2549962229
22639.8000169888
24499.0400031712
26192.9600072859
23644.2699979492
24511.9549957826
24780.170001103
22514.6050042927
22667.7400120257
21786.6550056042
19602.5649970751
21496.1249869396
22976.6449967795
21034.8649940838
21965.3049932193
21496.4749988188
23810.8199945729
19402.7950050212
19332.6449949085
23616.039993972
24293.5250085222
23253.7899850011
22141.399994001
24822.1849920697
21466.1649853033
20196.4899986607
22611.7099887216
21765.4649984634
23796.4449999295
22121.6049913092
21663.069996506
19954.7399922488
19819.4249909637
22601.8050018949
26847.2949951205
20483.7050114323
22577.3900124345
22479.7500080932
21485.414999529
20149.5900106794
19753.0749918486
22690.9249921535
21536.7600026142
23663.4150075731
20258.9100089508
27668.3449955792
21161.8950134321
22024.1150016466
20914.724997931
23398.9300131383
22292.4250016176
22719.3299922869
20414.389995627
23328.0249919104
22627.245003524
19691.2150011245
20896.3099888812
20327.3600057489
26178.0249912851
21391.0650116354
20252.0199876683
22653.2199983598
23848.6449850131
23349.7149840151
21617.1049979553
19033.0649793603
21409.5700005716
24192.379991225
20864.1399907477
18757.8350091531
23651.944988761
20627.3150050337
22469.8400020889
21303.2749936953
23530.4199629719
28874.799997146
23765.2850034859
22167.2300022806
23253.5999935679
18561.560001346
25783.8650055928
21092.1199909492
22280.7999903454
20808.6549970391
21653.0099985969
25164.7499993662
20759.6599734304
23700.5499852939
23445.2049962166
18758.9250007878
21079.4599864488
21254.7850067033
25095.6850092446
21785.4099989624
22822.0799903849
23671.4299985753
18721.1649895699
22757.3549991441
21834.4099974068
22466.7450011196
19838.2549941721
21408.3050091057
19443.6500002468
22470.960002576
21123.7400195431
22437.5950121887
23859.6800031201
24763.369990479
22317.8699993712
23218.3949936786
22176.4399959478
22825.2050080234
22147.9399913587
24285.5300153258
23975.1550062242
24980.6899901532
21823.1950165584
23872.4350121582
23515.2899903059
21373.3350149393
20854.1349955411
24664.545000934
22372.7699963828
23027.8700109636
21602.5400053342
21355.9250111743
23326.1850235133
21420.4749969437
23337.2950079018
21101.8199881347
24544.7400154968
22794.1300003476
25275.0749984053
21386.0050043717
20872.9350027145
20612.4199946179
21501.6899975279
23555.8850035779
20744.7000002684
25604.9850100973
17881.0250014253
22222.5049959728
22496.2750078697
21969.6900007342
19977.5849940139
22685.855001762
21521.7300025297
19740.0749958187
23769.2550088104
21089.2799962121
21059.7450013072
22411.069998119
21468.8900051452
22824.249997223
20903.289988067
22884.2150166365
22267.6400018386
18343.8199956788
21935.6450082822
24635.6699985903
18792.3599986774
21165.7850191603
21029.1899817918
20219.9449990068
21511.6849994525
20667.4750063556
21104.4350078694
21572.765000639
19643.2649935739
22948.5599949418
20223.549998954
18378.4099857931
22208.1049946146
21839.7549944955
26624.3100026931
22965.2749893491
23278.5300300596
22885.3199956764
25132.3250017469
21140.3350033098
23240.8299871052
23918.4350047959
22220.7900116846
22164.6700141967
19964.9050054682
25466.8100054716
20010.5300084907
22355.3700033195
22897.6650024853
21008.2249885537
17401.224991163
22892.1350036739
20199.5750090815
21562.8999961626
20034.955003948
21097.8150056221
24711.3000113145
20547.3099942621
26097.6550133624
25641.7949998043
23495.5000139188
23265.429986926
23598.4250028786
19922.2600063991
20801.9400042705
21673.8799909766
21664.6999841097
23458.105003386
23541.670005449
26069.1750095349
23799.0400044958
23958.2799921443
21767.2000009387
22323.4499971475
21829.3449973087
19118.3849980488
23722.6099987539
25930.4750013492
24844.4899973634
20734.1899983825
17368.6350033937
19827.4150001369
20235.1399892457
14767.7149978396
23540.0899955817
19956.1350101522
22782.284973607
22873.2600134233
23558.8499812821
22359.7950074919
22765.1349854534
20809.3549967487
19624.605004044
23177.6899932374
20952.325001113
20591.6550038464
18979.7650128822
20713.8550080903
23007.4600038575
21037.6399941099
19877.1600104633
24678.5549856471
23353.3850095613
20984.9799966149
25844.52999799
23242.0599929295
18645.910000553
20355.3550051554
24616.3049989503
20816.4150046671
24073.8200030108
18970.3549903004
22616.5500018217
20612.4799992135
22111.0999902023
22870.6199994646
24896.395008887
20561.1350110094
23278.3599879916
22033.3649953585
21551.940011607
21967.1700025513
22921.2150001293
23419.1349770047
20636.2449930432
24912.3499846116
21183.2849927874
21601.6350112811
24521.3400074198
24776.8499943878
21311.2299982583
22995.6050123216
22658.7199930795
22066.5200061484
25602.665000889
21683.0650120259
19427.5550106989
26054.8149948239
24078.8549981379
21188.4299897761
20812.5049945019
22343.5500149466
21382.4699960728
21195.4250044592
19429.1600067392
23264.2250108432
22467.3899920222
23761.0399950824
22093.644991359
20886.1299995896
22793.2449888978
22916.9350150884
18560.8199948288
20788.4400125123
22617.9550012215
20629.0599887324
19993.8349940924
19669.8449759141
21602.6649944705
21349.6850020319
19162.1099842088
22205.7899834248
23026.144997715
21793.6399867826
23309.6599941942
23118.8900013696
23891.5899999943
21549.6200116626
21785.4399862755
24276.8399918608
23373.0600061353
23570.3299872684
23087.7349954484
19057.00000049
24343.0200057687
19607.6899930472
22320.3200070059
20644.4550137375
21691.4499916201
24173.440001183
23397.6249974293
22655.1749993815
26339.5650073008
25377.9550094958
23334.3300075959
23845.7449800711
21394.5299934841
24601.8300040639
20009.515006193
25920.1000016062
22378.4799833428
20545.2500069613
23413.3750038308
21979.1400081824
25317.1699908269
24837.8850045387
20699.4500059768
20384.6149938372
25031.5250001879
23434.1300170557
23384.4649909397
22451.1900042174
21712.0350035029
23841.9550034791
22797.1449808994
22867.1700025962
19963.1700005583
24350.6650005005
20173.4700030494
22593.785032118
19366.7999774055
18936.6949960787
22877.850019282
22703.0199970262
20418.0449947407
23320.8349995972
19746.4750197965
20912.5000104494
21665.3200003963
20640.434997522
26469.6499974958
22207.9949963097
22439.0349871587
21995.9749875283
22777.5249890127
21889.110002056
24176.1899867525
22649.2000010187
21273.8550015064
18879.8449934686
24135.865012635
22527.4199985926
22647.7999969132
21625.6849967621
24413.6799954615
20796.3249971718
17147.9249969902
19575.7300000116
22766.2649939036
23441.7600042834
22767.6600077816
18517.9799910327
23233.4850036328
19712.6950076307
23116.6649968877
26977.9900100925
21070.1150085984
25051.0899994169
22690.0299940552
23039.4000184001
23632.5150025625
19202.9950071354
22297.9149841078
24733.9399952012
23113.3699969238
24038.2850043253
21968.1850062106
24565.5699985377
22373.2800049949
21667.4699995058
21473.8000090278
24557.4400013353
22719.1600099732
22049.0600137745
24485.6299919025
24702.014989038
23241.1149893624
24344.3499894722
22982.1649972863
21306.1800055509
20971.0099912002
23861.789998154
23554.4450018607
21523.2400032063
23868.4150055859
21874.2049944685
18021.305022256
21905.3200080029
22520.6650054989
20809.5250099229
21414.2999995895
24690.1150079942
24864.5549945688
20086.5749971259
22393.8900079884
20617.4900069935
21473.4649964279
24343.8899874659
19558.4649997572
23250.9149955839
21357.8449994536
23657.5249958088
21635.2100004533
28211.8300132934
22653.5749936828
22228.6150019834
22224.1050129982
22499.2149940458
21138.5449890275
21148.234999232
23021.5349915402
21955.4400067014
23064.2000116191
23380.7400037241
21003.9500116499
21178.644996827
22624.1400009612
21199.4899900658
22028.3500127322
20086.4699989905
23948.4299940902
20098.7099919337
19597.9800024133
21310.8450040866
25942.8350105872
25633.6250132923
22482.5400077975
21734.2249904469
22447.7549951114
21378.5399994638
19691.8450091816
23947.9649993742
22853.4349945253
24524.9750090123
23968.9950098397
24238.9800099314
25862.3599949824
23462.9499859791
24316.0749909472
21275.8550071593
20505.419995958
21504.0400028693
21593.3500014613
23495.6600013202
23129.2499917415
23549.7449989072
21794.4450055459
24294.089993806
24251.0849904276
22789.9100017397
20980.9749956198
23126.5799939921
23622.1799940068
23043.4149968906
20888.2549938095
21155.8350069576
21752.7749912576
20130.3899999236
22053.0499962893
21720.7449960151
21558.6099956734
22231.7600161457
22136.0249924746
20216.6849910868
23367.4750031926
23774.0350122369
25328.6750080112
17014.2799933022
23610.4599913449
22585.3000010727
20502.0949995844
24423.4650035512
20678.5300043325
20189.1299944958
27088.91999607
26410.194993206
20547.8250093696
19676.8449982107
21901.560018938
20364.7099946282
26577.7450040857
21579.895007965
19767.1250096903
21816.7600014127
20650.7300020076
22632.7249948788
25160.4699972179
19542.9700046338
23515.4850042983
22838.4899959185
22810.935006386
19882.5499920041
21255.049987702
20491.1649997709
22841.1949970324
23964.0549966714
22662.6200128993
22434.1099996365
24086.2650064053
23409.3899777858
21287.2449903776
21133.1499976154
24059.5499766339
22527.290006645
21601.2399987883
23488.3200087203
21178.5149967801
21980.8900011294
25974.1399772848
20723.5149992752
20267.5499977749
22576.1499921373
21783.349998813
20387.2199921857
21623.2000011383
23365.120020112
23372.8600087864
22913.9800135975
21164.2149747957
20349.3500034004
20868.1599730466
23539.1549950553
19345.974994148
23140.0950029984
24689.2200083639
21117.7650270087
25237.9249970026
23977.5100046508
21647.279999063
21860.8699943023
21468.2550015537
21232.4949949626
24801.2849970819
23237.1199910112
20889.2549937229
19560.9599915039
18680.3550053191
20997.4999964882
19027.9749895949
24410.1449963951
22371.9450116592
23455.7750230055
21913.6999927131
19499.5850125272
18804.3450075106
22724.3950063501
21859.6750176209
27077.549986442
22819.9650049214
23514.9849898461
20216.760007202
21745.8800028641
21188.9850021322
25467.235005632
23638.9799977344
21225.039990013
22716.4300009434
19474.3299997216
25356.650003274
24877.4299916892
24272.7400027366
17676.7100040372
20460.9200086067
20866.9249983745
19945.0599889341
22269.3300010877
24940.7850065618
22948.4750034832
18769.3750069344
21942.1849842094
21715.1400236121
20619.1950017929
23539.2850100126
24433.9350060872
20413.8599997798
23130.9150024998
24030.1950041622
19738.824998816
23544.6950058229
23286.5900021871
22352.8400072353
23444.0300031735
22380.6900073914
23690.2850059897
22792.3249933887
22351.3600018201
23028.300012925
21870.1250030525
19999.8499883085
22144.0549892996
23418.6399949511
22328.0499904631
20755.3700002788
20831.0100063161
20467.7600117748
23358.9349982284
22432.2400055529
24612.0500090523
24392.8299959507
21883.0799972424
22685.239986175
21030.3799972412
20278.2749990085
24084.87999794
23860.4100000696
22261.7100038046
22454.2399950714
26611.8049904874
18460.6700133403
23688.9300077443
22154.3649826515
22270.415003519
22748.6849982395
20429.2349945228
18843.4899874789
20149.9599966754
21870.3150073956
20646.8850085239
24755.1249865301
23990.6900126701
22623.520002235
24111.7800031365
19698.2550039105
24079.9450148088
18801.6550019666
19765.0949964602
18595.5800042831
24123.3349911851
22391.3799852486
20680.0049825027
20117.0000123645
23568.7250039623
22153.3400127615
21700.6300002068
21528.9399781559
24742.9200061508
24446.965012864
26386.0949910362
22170.1049903248
22886.8350026249
20004.8249863171
23390.4249898089
24759.7049951851
20851.3499981016
22162.3600012017
23478.6549851347
21788.5699971072
23505.295001867
22470.4149997053
19278.8499909387
24032.0049938717
19058.1100229099
24776.5249962609
21996.1750312698
21288.7250078259
25327.2349958039
18834.8150050646
22781.5149974573
21816.31001484
20502.3200021107
20998.9250166495
20699.0549926929
20754.4449826637
19757.8349964748
22736.8300027549
18604.140007314
22286.1250068981
24127.7899994581
24621.8999922546
21855.6600108537
21623.5800047762
20187.7600167587
21274.6100011151
25421.7249932666
24738.7599985329
23428.409989065
22422.9249942526
21214.2000056508
24876.8099990837
20830.5699951061
24913.4249813211
23132.9950002121
21459.71999847
21006.2999963346
21155.4450008688
24493.3900099916
20553.0949931985
25400.5850028773
20104.5050012404
19714.6349993256
25330.6249957192
21294.5700072674
27041.1450064779
18447.6849893141
25029.8649979136
24005.8949996941
23103.9699988553
22901.3099979737
22236.4449892784
24377.8249864195
23817.56999744
21405.469997235
20319.5199957845
22674.9399834739
22435.1300030197
20317.8399738525
25537.0899928417
23970.2949914964
21481.9149996768
24098.4500048182
25255.1699960539
20921.9000086319
21024.0299907506
21635.8900110424
21892.2250055538
18781.4499979807
21458.1799942707
20600.1550050653
18541.7450036928
20678.4099924293
22831.2150099855
23805.9500078461
21893.2850051585
20987.6550261726
22405.5750106835
24830.4699990479
23179.2350006271
20379.3150010041
21178.3150061374
20726.7099871044
22062.8949931322
25912.6649988554
22386.6949827846
23767.0049873918
20053.8499947218
23047.2100015408
22459.8150105077
19042.0699919357
24830.8749983863
21858.7099935295
18356.5350058477
22420.2050056381
22870.2000013252
21721.3550023935
22513.4050104613
25322.8949901159
21654.8699949196
20454.6399892548
20156.3249960532
23497.565004176
23819.9050077545
22615.4099780456
24963.5850063782
20429.1099935063
24313.4149961018
21455.2300133095
21944.4300134939
20540.345003435
20577.3449966663
21250.5900052139
21708.910002771
21795.2699829964
21399.6800016807
24677.2799998722
18178.2649918742
24150.379995644
21425.4699889593
17223.4849922315
22956.8999928855
21606.0049989094
24161.0250009891
24237.8349816825
19523.909992594
23047.3849998144
21200.9700082236
23294.5000092466
20160.5400038394
24351.7600010708
20179.8399974094
23448.6650084462
23549.2499845074
25575.9649877532
23176.5750032517
19161.7949838159
18928.8799942029
20569.3700071503
21092.9050187566
22689.6849947795
20127.3349948474
23309.5900127848
21752.4399881851
22719.6900071838
21428.9899927723
22370.3699875178
20802.7450024784
22129.4150042646
19939.3750053284
22260.9849897856
25144.5249985413
24038.5950047262
23882.1250187141
19964.7799943925
21224.8649907988
24470.0799941934
23619.5749893589
24529.5900174243
21187.8999957517
23143.5300023444
22327.9150133017
21677.3699907259
21708.8099938538
21663.9400158164
23131.9300089522
22858.8999962902
24570.4149981332
22892.055006845
23267.7349960042
19857.2399859163
23026.36500881
23417.244996418
22926.1349921677
26827.264986372
25410.7549881899
22355.4900015634
22887.924989078
21630.5700120073
21746.9300047162
23493.2799977306
21211.629987449
21210.8350027371
20953.3249941308
22571.6600011347
22225.2999946073
22517.4950041103
24446.2200056529
22851.9300044767
26754.2199850216
23202.0000107476
23618.704999815
22142.3499898718
21211.7199931346
19572.0550036686
21134.3649873167
21981.6499936837
24067.3350159895
22106.9899984309
22534.6400230948
23198.8399991296
25243.1749815871
20644.0649966449
22062.4700200628
20937.1699921907
18444.8750017625
22197.0150024123
22438.3399854486
20725.4550057519
21084.0149988771
21612.7349918467
22054.2000005905
20744.9749938985
22367.3750028395
23461.4049960632
20548.0299958107
23872.9900051604
20531.6599979431
20651.774984278
21491.1649992184
20884.4899869449
22620.809984383
23717.2349934491
20833.5850081815
21382.3449998149
24116.0999909653
21425.6199913013
19822.0700035506
22140.6500083035
24893.9349934612
22897.319996685
18336.4649903277
21964.7200029298
18742.7899976714
22736.3899871968
24775.5699964606
24384.4049977997
20557.9250177867
20747.1450062969
19483.750006495
25530.2050059666
21573.4349945392
19857.0549801816
23386.4399960841
21138.8349979526
20008.410005132
19581.3199913793
23209.4149879445
21886.2550004341
20168.9149930163
22106.135000624
18960.1550086035
20378.0300002477
19719.1750043228
22545.6149798648
21091.4200069802
22614.3850061801
21389.7349980127
21832.249989496
21871.2850084754
19829.4350076339
21464.120007731
26909.1199895451
19616.6299918385
25298.7100065181
23969.299999226
19668.8800024174
21365.3299989451
22300.5749963252
23395.4200125136
20261.0100062455
24718.810009755
22288.4699969788
24113.7699991681
21858.3750078983
26129.5450135751
22364.8549979153
21808.3199881525
23711.9450056418
21491.6900011189
22091.3049914269
23011.4449958664
22068.1349993169
22756.9900060369
22877.5400037181
24043.7349870271
19680.4650006422
22714.5250072839
23708.2299954528
22434.2749971855
20189.1300222042
23167.309997144
19867.8749967003
26048.9950160026
24826.2750021936
21001.7900054238
21009.1950048201
20962.8750049998
22544.5299983146
20815.7399948603
23548.1150112147
20156.9950075306
23224.6949931999
19346.3250069832
26649.2799982659
24845.3700042379
22820.3799998625
20851.9349998091
20000.040004732
23329.8900012904
22603.0749965601
24922.3650029639
20950.3249914903
25509.6149982675
22658.0299922582
22290.7399922877
20872.2499973937
21808.460009404
22873.2950124911
25071.4499971353
22064.9000132314
24784.2299998032
25079.764972039
24195.2300010192
23372.2499958823
21168.280003278
23588.76501281
22326.3299828168
26784.5300082713
17492.1750192734
20633.3400116563
24012.3250111974
24421.2100098514
22697.8150039266
21518.7950089291
18756.5500043421
24814.3699989849
19353.7300052843
23138.4550047638
22279.5250246931
20476.9799966817
20016.4099906669
18539.5950084063
21582.1550009849
22308.6549876607
17389.4100008775
24462.7349932876
25115.770005946
22001.5299927749
19628.4200043063
21041.8099971631
23069.7749969871
23855.9849906429
23384.4849999719
20753.2750206853
22134.8750023711
21007.7300148606
22200.7600050527
20637.9399992421
21273.2599876205
23964.1250071365
21713.6149967485
22107.5050162679
21663.1850051451
22697.6099972939
23241.41498687
20404.6200053481
20154.9900037285
17941.5450006365
24118.9350138505
21765.2700023007
22792.7899980913
21867.944999984
22929.4199997394
25965.5099860401
21163.9400008406
23661.4699975642
21196.6049944409
22427.7049973137
23932.1500037804
22696.600005446
22697.4249940605
21917.6850005008
19452.3049977816
21468.4099852863
22974.5250221338
21647.9900067961
20954.6800032768
22546.4399872917
24519.4599870739
23007.3700017594
25335.0549914143
20269.369990367
22819.9149969551
19380.0499986581
20880.5699824378
24200.1650004715
21729.0400064555
18752.1599913763
21980.7000002486
20733.3749974339
23541.1550009223
20639.7950039596
26185.4950029469
25405.1500109078
21681.4550087007
21445.7399843696
21276.9399976243
21652.2000061935
20106.7950072835
23227.6049953811
20602.7750053789
20081.0850154007
21664.2199957693
20589.9299934913
22382.2150074511
22149.4150099787
21580.7550018956
24515.1049825901
21296.6000023322
22185.5850072819
21750.2749917474
23603.5700147259
22013.6449972128
18512.964991742
25339.8200013022
21601.544985869
22774.640004034
21411.7299977871
24698.8349956037
25624.1049961472
26862.8849888556
20737.3350107737
23783.2050014585
22739.4250185527
24225.0700008859
25010.5299991382
18774.3350017203
21849.2600041439
19765.3549970696
22717.3000101678
23152.8350013391
24990.5200041197
21765.5500100629
26207.7200071642
20785.7600056656
20489.5200009134
22543.8750132358
20446.7150058161
25855.3099997337
25924.9000174473
22811.8799874006
22468.4000101575
23671.7850045594
22466.2150005957
22667.5150035102
24177.0050051976
21617.6899980187
25286.60001435
21556.7099876292
21451.3050159843
23305.3149941317
24146.7650019184
23348.264988604
23629.8249794107
22425.6650003823
24093.3599981582
20877.8500074358
22244.7999949842
21478.1649930687
25511.2100130597
20177.6850104016
19358.4950057678
23212.0649965695
22337.1750078651
26296.6250160832
20497.7549991799
22549.1200017518
25649.3050004794
20967.8650008845
24251.8549972961
23087.3599973042
21519.7950046921
24135.040003546
22653.4899900313
21888.0650199791
22606.9299954312
21797.3499835243
22972.9549956229
21579.2999973368
22873.3550066708
22221.5649904927
23284.2550040737
18718.0999939198
21182.3649959355
22699.5500027509
23636.6500023804
22576.7250021087
23123.7550039273
23118.7250150321
20988.5049957713
19261.0150080116
23312.7349928434
20434.1700026032
21698.7099948872
20167.8900071769
23160.6350097737
24785.7500024985
20494.9450022737
25213.1200006346
21278.7550000038
22610.105002058
25560.8900016604
22365.9199916576
21063.3949989665
21864.3700042593
20797.5249940453
22288.0649852242
21840.6850053603
24014.719997487
24598.5000249061
25884.0850024403
19957.2500030948
21320.8100175934
21502.1049898668
23441.6600100397
25463.929986169
24659.3850149845
22397.0649951049
24203.4150025518
21738.2750064817
21060.4250001881
23324.325015448
24456.4649932878
20692.2699786765
20498.5299825112
20575.4500044576
23560.2750057498
25771.2249942211
23357.4199947124
22183.8450069274
25711.2850076272
18708.3749964265
21629.9700011917
22631.3549993392
19837.215000209
22163.3499955782
23104.4149964065
22558.9849859632
24428.1799981757
19898.1500029862
24704.0899908071
21620.3800094301
20399.5849929459
22856.2349999782
21546.634987172
22169.1650055095
22893.1699985318
20690.4950028867
22688.6099957331
25271.9199906389
20772.5550055117
24313.6699831334
25173.0150002427
18594.05999992
23483.7449917016
19159.9000160981
19996.8149984146
20769.8799899612
26625.8250061148
18752.325001028
22396.4450053207
20606.2750105785
23469.2849983648
21082.1999891202
24377.8550039701
23582.3200024703
22584.664991941
28337.2400015976
25042.5799988809
22591.2050059945
23765.9300118824
22742.0599840716
24840.4400004655
25008.6349994121
23943.6749932134
24022.4450045291
21868.8650131333
24255.6600098592
24745.7900097219
23886.180001359
22257.2299858028
20013.2500044298
24075.7700104751
22359.3599994248
23335.2849921731
22943.7049971189
19505.7700033104
19547.4600000158
18448.8099919187
23035.860006882
20895.7250202867
23233.5499970886
22636.1399960787
19965.3950032718
22953.3950040028
22797.1700140283
23498.5199954927
22366.2100052409
21078.9399989659
18301.8699907315
22724.8900016141
21660.7949974431
20414.8399963446
20971.5649990747
21121.8749995525
22195.0699955439
18589.1300109312
23273.8350020018
19883.6500083774
21236.2600079402
21020.7399977481
22204.4349968103
24728.6149935238
23307.5000124243
23207.3299967097
22674.9950036154
20690.4899953794
28942.8449972757
23249.7100022814
19551.7999866502
22848.8049895527
20679.2600000799
20295.9999978463
20422.4249983943
19904.1149999197
21607.1849990946
20436.8049998933
21496.2450043308
25104.1999945448
22764.4900077155
21006.7100174958
20451.2449967712
21045.925013708
24853.9049930694
21097.8199923225
23082.6049985788
24559.5750059342
17430.535000077
20957.8749995906
22405.6250000231
21843.6850190773
21441.7850058898
23029.0950040341
19161.709982195
21490.8249948059
22452.6500017393
20667.8000097093
20323.0049971838
22205.1499858955
21351.9599895987
25531.5500135892
23253.4950101536
21225.5400034001
17228.2699979017
19972.4100052125
21835.359977603
21970.8949933281
19761.9299852727
23020.1300079072
23301.2749852757
22413.4649885481
23044.5500125865
20657.6400000751
22118.5299953013
20785.0050124078
21674.8799884329
20212.0900055584
24186.3149939139
21679.9699863486
19890.2500040072
21533.8900050442
21072.0099878045
19109.0000054309
23371.7449962887
19882.6499873194
23870.9750055184
24541.8199936289
24668.5749967399
23143.9950031445
22837.9100176168
25543.3449956522
24881.3050013675
21107.2700034701
21603.3849959518
22993.900007139
22308.0000132908
22244.005011447
21006.3300069585
21885.8550032051
22089.9299990105
22351.9400000722
23610.2200108671
21327.5799980777
20607.3299901942
20632.2700034243
22064.3649959816
23348.8499940541
19210.9850002694
26073.754998314
20237.8649964314
21404.8600088735
23047.9850084789
24291.324992463
22267.7149953438
20293.0049942004
20423.205006721
22458.4650154829
19399.0150030372
18516.334990651
20331.3449944677
20475.394999356
24967.7249973776
24931.0300024333
22555.174979574
22186.9649895183
23443.0300093628
22566.9649941778
23034.3199874912
27773.5049989613
20625.6350006456
23348.5599999856
20835.8400113818
25519.3749977525
23881.314999429
21153.0149932168
20251.4649827869
19705.6899743782
23188.0049966654
18137.3699904454
22937.1499943843
23692.3800028164
20169.1050024962
20279.3100027082
19972.6999985547
22995.4750028038
21154.175008994
19549.5799909046
19476.2049894255
23252.3399986164
22556.0900014511
18205.1100031303
26038.6050081711
21078.1149947601
24954.9649924082
20012.3000082891
21784.3049952686
19314.6950078167
22356.7649968608
18375.0999872343
25200.1550062947
25048.9600059591
20152.8900073994
24504.3100035369
20364.1599956653
26234.5200126255
23811.7300117889
23469.180002373
22906.8399913118
23040.4150008089
20106.2449916352
24227.7700056227
20780.7449879811
23944.0800105762
19657.7700089591
22276.6999970204
24522.2000086913
22090.5650051874
20509.234988091
21275.1749968621
24528.7800032059
23276.5449877405
18915.6550082495
23664.6499972563
20562.9550049696
22708.6300054147
25532.9699992816
22488.9449975364
23459.8149939775
22065.7000056586
23990.0199994486
22343.0949946116
23239.9650034408
25140.8250152683
23717.8999945498
22463.3549925678
23477.43999714
21115.7200004386
23254.6400096244
28318.3649953252
18118.9249992861
23707.1449919723
24820.4250166089
22088.6199947754
23099.5549934992
20220.2599990299
21046.8099957407
21651.5900070911
24673.2650137508
21751.5050038681
26646.579998303
23447.484991769
21634.2000054051
19159.8450071051
22693.9649953387
20064.9099976938
22637.3549888988
18615.6899872513
22899.2199966742
19554.1050133657
22161.735014996
21809.8449941282
21445.0499962519
21090.134995188
24829.5499742678
21387.2900054599
25997.9999896498
23319.15999276
21011.0299897527
21790.7849992779
24886.3399895427
23443.5650049453
19261.8649990495
22231.5899826944
23285.2950081257
21213.6700163682
23392.0550007006
24524.0399976229
23442.7699928439
21862.7349930652
22349.4650075847
21679.8950052797
23207.875011084
22439.0600151944
22292.3999976204
21459.920019283
26575.5150030335
26811.1099980206
27539.8149959152
20354.0349832874
23324.555003339
23506.8050112585
24038.1250088189
22467.9499943068
21371.9100021839
24642.3449969559
21747.5149783071
21541.1249924919
22349.9850005362
23258.3349880343
20403.0549989691
19975.4700194625
19050.6949936262
24620.2849984805
22185.7400084869
21323.8550058982
20213.3650224531
22636.0049864678
25413.8350019068
26843.0950015771
23133.6600016062
22259.3999919598
18670.5900041225
21387.4999941882
24546.3750091654
24567.9549869096
20959.1250185358
22761.7249964324
24501.1649974226
22239.5599933687
17713.2449943261
21931.8000054008
20983.4850097919
22823.165000279
22642.0200130371
20314.940007196
20907.4050034981
25775.2499990007
23292.1399953509
23711.9300056035
22049.9399947324
18463.8099937711
19742.8350070312
23752.5450082036
20307.615001287
25711.2949756722
25541.0749904481
24175.0699867527
22476.1249992169
22691.0000026943
22350.850003467
20244.8249927289
20287.2799889992
23697.2650209656
20266.7800043027
22169.004994928
20789.7350185714
20583.9250109541
20568.7500288129
22570.9899933627
19339.5200010882
23273.9900107479
24036.3250030479
22943.4850061788
20796.4649934465
20736.6750235061
23255.9949971494
21825.8150013527
21118.7700010413
22793.8799984003
19255.9550251091
22888.6500000525
21078.0750017739
23122.6100066795
19516.0549900269
19200.0099874178
20984.8450068806
24314.6349996574
22014.4199969987
24070.7250019612
21568.1349809659
22094.3299797699
21836.3600017148
18827.8299888002
18856.1250083607
24159.0249902249
21168.8899799208
24301.4600155228
20786.7399913475
22682.1199799154
26409.5800053675
23748.9750033959
20718.7699900849
23298.02999564
21502.5149958653
21512.9750000502
22776.4249953564
21013.2199848293
22537.5049994942
26064.8750054186
23704.2450046133
22600.8599919629
20915.9699954066
21700.6550184705
23014.3550219387
24343.2899928621
23681.890002574
22424.2949753883
24980.0950114297
22312.7549820032
20608.7650102072
17817.0200034059
24182.4249918056
19014.140005669
21169.6150051071
24051.0400061805
24480.7349826824
21694.0350077337
24143.1549959672
19036.7200024115
25148.8199927371
19784.7350082486
19587.9400087588
18577.9050017302
21812.2200009017
20469.8350119934
22538.0299978454
23985.8399959231
21927.8249911251
22702.5500262029
20787.6749989435
25895.1600079904
22750.239987781
22313.2900157985
24837.0999967023
24253.839997058
22406.475003199
26244.3599943941
24655.9749967194
24364.7350023472
21623.8299875428
18535.5199993188
21823.2549931945
19232.98999344
23293.4099872584
28609.9449827964
21005.9349860675
22492.7349824534
21761.6049896287
20540.2650058717
24507.7950036807
24000.5150042091
24028.6950136132
20952.6650051908
19159.2000090377
18475.8199915607
19300.755012885
21875.8449897342
20936.0799979424
17961.3550094742
22416.6749972913
23368.7049877553
24088.5799989856
23473.405010295
24165.9550026357
23922.5500106234
25318.3199822358
24758.009996951
25407.2150012536
21554.8799865629
19061.4899991879
24346.1350074431
19293.6049863095
19824.8649819946
22756.5500090186
20137.0550178811
23291.3399831471
25303.0099877769
20213.2599875581
20903.3750031527
26096.4900067121
24039.4449772822
19087.3399998117
22210.4800116342
21018.4400077865
20979.9450060617
23544.0500033256
21304.9399964691
22664.3200009828
24800.964995358
20633.0699984371
22852.0049933276
24209.4549920629
17494.9949900834
22972.9050162903
22384.1450159159
23396.3300020166
22148.1200147347
22328.9699914
22861.2299899468
23909.7249984634
21189.7699920041
21977.6449853419
18773.6749770607
19476.6950066406
23569.7400074573
23334.8500063685
25154.3949994007
21812.7099894611
21643.3950066806
20545.5999843912
23565.5300077242
21423.6699953021
20815.4800160969
23414.4150062848
21791.5349996618
26896.6350166703
23784.8250105171
23170.7149890906
23555.9499997946
21963.5950117287
25086.3000063981
19390.0400117293
18887.7850125926
22194.8450089807
23821.6449962142
21680.2399959537
20501.4150039039
22105.9949969833
21063.8250149526
22683.2599995241
24359.7699987923
26416.2150043799
23344.3049970332
18938.0700145292
22461.9200102657
21254.0100019746
21660.294999947
23152.13999551
20884.4699954854
20626.7250211723
21777.0849964097
24720.2550013959
20291.0350011587
23702.4449940096
26813.3849972079
24085.3149914017
22916.6799979126
18311.7300065276
19165.6000101037
24196.3750031876
24473.4450123812
24272.4249847983
22161.3100099643
21923.2099930408
20398.1049937848
22874.2000116962
22860.434999077
23630.0350084752
19805.4599942609
20403.6250091093
22807.3799857018
21674.5749972267
27121.2400014973
21427.6950038953
25087.699995392
22411.9000166476
25633.4500026726
23524.2599878883
21979.2149996388
22078.6750095144
23208.0600038185
20997.7199788997
19877.5700205779
23599.5799996485
24339.4950102116
23615.7850106173
19834.5650144413
25146.4549967344
23587.4650052432
23855.9550087088
24769.1050027471
20278.460005642
19856.099998584
26229.995005923
20972.7299977876
18608.8199959785
21155.3599999929
20419.4299954675
21108.9249943676
22693.7049840691
24448.4600053116
22543.3600030781
18836.7150156529
23140.3449984384
22572.8050005468
21902.6350015499
20094.2700131941
17692.9150227418
21794.6300126408
20764.8749927905
19314.7649929455
25255.7950094065
22333.4949970625
19907.9950113595
24279.1349796947
22206.8799998609
23748.00501595
21654.2399831284
23368.5250025681
20504.6799997441
20347.2750024087
20838.3000273854
21388.4950020363
24837.4200039547
22055.1149856644
20581.1899874732
21958.5300076024
21278.1350009618
25154.3749966297
20905.885002816
23941.3700088966
19143.9350144738
24507.4949921221
21113.940000728
24584.44001206
24919.1799981836
18370.1499951824
21533.1349924726
22528.3100011537
23954.6950094088
25224.7500003097
18100.2750019946
22871.2800151509
22007.324981309
20868.6499981064
24190.8100161382
23588.5450021438
22720.4749920747
18329.8799934548
22027.2150185403
23298.1999953152
24753.9750132345
23468.7950077604
20794.769999553
22325.2050117207
19452.219990216
23280.8800006687
18591.4150086064
21809.2400020702
21969.0100009357
23866.455004398
25911.9749794278
19624.0699890719
24496.3749810634
22478.9749897448
25458.5349998991
22528.780003091
21860.7400099952
25388.3350012177
22196.0000039716
19598.6599928687
23999.1450179078
22457.1099887489
20871.7249946075
21210.3849957248
23017.7950014183
17360.7449929619
23079.6649892456
25966.0850007163
23098.5549959166
20875.8699996252
21812.9899996667
25315.0750104273
20474.3000111592
23215.8300025708
22008.3600111613
19841.7649979321
25456.2100126871
25023.6899916325
20783.7500045787
21637.5450000654
22670.9400096403
23833.6000044518
24981.0349933641
20093.0249748725
28126.48001174
19632.9549926999
21437.3850094105
25152.99500327
24553.6599780306
23078.0100037322
24873.8899962842
18622.9549937893
25993.9499963794
21157.9899841566
23209.0249957957
23270.0549929095
20267.755011125
21030.8000020791
19174.430009197
19875.7900045479
24509.8149856298
23071.240005608
19665.7399912616
23014.8349951674
19201.1550120043
20745.6950089244
23529.6649989572
20787.4400078433
17589.945020401
20589.2199996393
20272.3199922566
20205.8150111638
24882.0099883521
21810.2599994093
24086.8649904134
25548.7300030754
22230.2550070815
22073.9749929902
21627.3700010544
27398.3500056609
20672.1750042057
24320.7100060828
24218.2399884883
21322.1349938618
20361.1049957953
24351.1900067986
18744.1299943606
22953.5549966987
21793.300007741
20167.8299979562
24425.0749932039
21628.0099987965
18916.5400071524
21675.2149935515
22617.0800310513
21755.2950136717
22261.5000023372
20669.304997336
23759.5099996037
20795.3200102246
25916.5050152744
24100.1749927402
19621.8700004909
22391.574999708
18983.3999873192
22761.634998261
22821.5149955384
22792.0750180227
24625.5199902731
19551.4049799722
20928.3049935251
21304.0700109117
22504.7700064484
22490.8099914698
19911.0249955639
20049.3949884451
21059.5449965859
20317.5300042514
20775.5499850558
18969.0949937733
25280.190001838
24540.3700002369
22835.0949906253
18672.0150069554
20266.4199857154
21927.5149833123
20340.3899970184
26174.975003574
20945.0699979728
22351.2250032014
18716.3799965277
19071.0699953733
25246.4900012144
19954.5100120385
30040.1700037853
21705.19500086
22078.5450070153
22117.0950060872
19487.530000339
22566.7549897111
22213.6750045436
22536.2350148394
22440.8100055007
22386.1400208279
25389.0900045531
22996.3750027288
20954.2450039773
23055.6500057429
19704.5249930713
27361.8799983468
25148.6950110267
21938.9650012611
20953.369993086
24749.294991445
19354.055009816
24946.2450105308
20186.5150117427
23386.2350165062
20633.569994142
24056.999996322
26113.0600100942
23031.5849882578
24618.5499986103
21671.5899857355
20764.6500046253
22116.9350016222
22420.9350118084
21413.7599828138
23104.3249972542
23911.7600050138
24106.4700104585
22775.9650080816
23573.4150034399
25622.025004924
20982.8450048214
20735.7050082676
20891.9399948432
23074.3650208304
23919.3699956172
24543.9749934825
25245.4299823846
19748.9049875613
22170.9450041761
23047.7499962209
22611.4899907163
21969.1650059177
20979.6250085996
19769.8849998439
17179.2050071813
21440.4050145806
23351.1000148348
23607.0650108734
24331.2750077017
21213.4499984595
24372.0799864624
23940.0499996644
21180.2849992553
18713.9800012592
20914.4950067473
21575.7149784453
22567.8899890091
24612.719994379
20382.7200001688
24650.395008889
19366.4250152525
19473.929983282
22202.060017159
25450.2350040181
22519.6150118763
21952.499989931
20375.4650001667
23566.9899908802
21462.944988641
22529.5950141672
18304.0800011446
21968.440001244
21675.635034991
21581.4900110972
20045.990002095
21988.7349970399
20868.9699917258
23586.5750065614
22129.570005923
23016.4749893
22379.9100164188
23168.8699845776
24101.8150068455
22314.3999943887
23607.0900002865
24490.2750075648
24851.2300174129
23085.0750004726
19134.6800127711
22194.9350011144
19077.2399985065
24056.2450007987
19518.4249980791
23302.3400082614
23005.8999914888
23715.8900054987
22206.6300309527
20868.3349961979
21260.9850245453
19591.1500065429
18895.1949952969
20918.1099991805
24263.5200230711
20875.2949973145
23753.9300003485
22753.629981112
24073.8250202534
19946.4650007865
21113.5099934232
20804.9050111496
18653.6700071509
23407.1150138304
18786.0299967837
21935.9450039892
18062.6649983239
22481.0350057458
19198.9399945741
24230.5449911588
22005.2349916705
25125.2749893302
20909.1249946236
22504.7099898627
20914.365001282
21965.9799965433
21266.1100090211
23575.4000233605
22691.7300020508
24514.1649987765
25255.9500006003
25469.8049855478
20271.2450039975
22679.5150114398
25646.5750075574
21484.9800033228
23541.5799971197
22660.6999973857
25442.0800063214
18921.9049953328
20734.0550039874
23493.8600023128
26454.9649990965
17536.7199897253
21628.9499992185
25470.4899925478
24601.5249936518
24460.1750230057
22755.3199741923
24389.4149954675
21016.0000159141
23461.0249936087
20428.1149986536
20754.4000019927
21704.0899842236
21961.3899953449
20625.9000007377
22031.1499971822
23298.5799876782
25477.3199956914
20399.2950115445
26538.3850087322
21874.4000094391
26970.494994327
20646.3400059826
21084.6699949394
24248.4450025526
21374.1050021062
23008.8700040644
22860.5399945528
23557.1150064194
23723.9099968322
25553.5950004557
25000.5450043408
22085.5000000098
23421.2950159486
21049.5750068957
20540.3049999595
20165.3049957349
23490.5800012347
25206.4049996773
22414.679989951
23325.3099922227
18672.8799999059
23257.7149866556
20763.2749943524
22075.8649876992
23685.9850002939
21725.1950039061
22190.9200195066
24144.9199899976
22363.7549906054
21451.8900070788
22207.4949750747
21535.7100021217
21089.0500145364
21553.2050007998
21109.5200047131
27268.1450085056
20512.9899899559
20809.4049959894
26864.2400131348
22987.6699891783
21457.1999946176
23458.9899806449
20343.2200206394
22375.3150118282
21850.7500002782
23971.1400013254
21577.3649985295
21269.6449992142
21450.6399835718
23611.6699938467
22195.2500051572
14558.0650154151
20780.0200113679
24428.7450017665
25813.2500068508
23689.0200067437
22513.4500000781
22007.7849999412
25633.6250135435
22725.7799884363
20596.7399991311
20098.4900118069
23053.7000100253
21388.8249927433
20117.4249954172
21242.2399921464
22108.5249870275
24953.8450029194
23810.0300009493
21936.5149843688
22674.7100071877
25685.1899990267
22229.6099885335
21640.1899975222
20671.1499908031
22096.0149952255
21040.8299970501
21807.9199989825
20102.0600094104
23088.5099979477
21872.5099997533
23698.9199861011
21416.9749970265
22322.1849892058
25082.6000073105
18178.4650061546
22659.0600051935
23104.1249997561
26501.2150326809
21288.1900115712
21202.7050086317
20305.9999975429
23521.5599913883
22223.9300042838
23290.7349861583
21847.4699924352
25412.5750013432
20152.8349993024
19616.9399986595
21131.8850053038
21853.6649896298
23764.1600069656
21346.3800039761
22744.9549981761
22302.2849820165
22703.4949942564
24056.3150016939
22887.0900006071
24608.0750011356
24859.304998675
19619.8250081007
22479.9350112114
21087.9400011047
23708.8699881367
21431.0300070624
22238.1049983655
21189.9400030607
23696.7549819595
24129.5899972455
18233.2599969355
21568.510006147
23956.7849959031
18436.2150249461
21492.7849893866
21357.4800029731
19407.9800046126
19279.920003897
21769.165000251
22126.8950007143
22930.3149933669
22650.7950032708
24687.9750052922
24321.715001229
21161.5699932371
20822.9899999115
22608.8500051424
20719.1850115741
21675.4899964796
22353.9849982217
22837.0800043591
19649.4399963904
23319.3500002665
20336.9099947554
21865.6800001878
21343.7700004816
19556.960004248
21320.2850196491
25842.8050104789
23161.1599953547
19039.2400018012
23443.5649944677
24472.2149885569
23194.8450175741
23145.7600028111
24338.3950075713
24156.4050162702
17955.7050101249
22750.2900035447
21849.864999383
24471.8149937708
25187.0350112222
21372.5100059998
21916.9400098302
20287.9399978227
19694.3199995252
21782.1850068173
23487.3950039826
22265.6349890962
22142.595007129
25109.6699965515
20513.3299990525
19409.5450195079
24037.8249946837
23197.6799906628
23449.0850115123
20898.1099838846
23669.3350016619
18908.170009101
17606.0399862663
23967.0600151357
25309.305008127
20687.7550035943
23298.4550031118
24457.5850021084
21923.6950087815
19476.744994347
25247.3200044442
24325.2549943756
21006.3350031178
21993.8750108936
19126.2800133321
20620.1349992671
18289.0149907424
23733.154993674
22002.4749928701
23615.8399958474
24707.5849811351
21594.099991776
20100.4750067941
25295.7450115514
18785.2049954804
27670.0449921495
20681.0500009367
23298.0599978953
24575.8449973094
19444.6150012305
23981.2899886189
20570.5300005156
21038.9999976052
22549.5749958765
26233.0100058632
19691.5000046424
24080.8200180549
22124.5800095713
21015.4050159738
23345.4000029068
21627.8549844217
22679.3349968776
22837.3099859293
24125.0449856446
20810.9650056381
25113.1949986047
19628.8950008339
27617.8049972887
23018.0900062775
21841.4200122047
22603.5350011955
20334.2899821447
24794.3600014509
18366.6399988071
18727.495002981
20920.7550075846
20331.225006548
20255.9400136574
25462.775003412
21924.2549903149
23759.5400090427
20696.2549871711
22577.0450084588
22657.6400023454
19397.5200069062
19919.1550031444
23422.6100179842
23468.5449909597
20866.0850043282
21586.5799946112
22040.1849986669
19138.5199942489
17653.8649962068
23430.109997482
22428.1249907948
24359.1150014354
21603.734990722
19739.0150043424
24801.8300120952
23443.7649904864
21919.0500038495
21742.3700058404
21342.0199959576
24352.7299942673
21185.5500087102
24819.4499938972
24517.0600030551
23682.6349996831
20556.7750006411
20483.2849912131
22386.2199931652
21713.0900019992
19898.1599857239
22410.6700044749
20365.9399940497
24882.4099987961
20791.8700042577
23321.949991885
23586.3699989917
22589.9949979199
20936.6599955359
23229.9950052717
23966.1699856776
17875.8699968522
23648.0750038539
24678.6450073548
23654.2850050291
23284.635002456
23449.9949753638
23309.9899927462
21483.2650005664
21146.5599965919
22657.4250023495
22870.7900161517
22808.2100015837
22320.9499873918
22664.6300089343
20670.1899976004
19805.9450018641
21040.4750031904
24366.1449981246
20448.7950083032
21092.4849916056
19719.9200059269
22565.2800004716
22165.3050106926
21459.9099910593
26572.9450052135
24510.9700254189
21544.8800173011
22896.8900129881
22833.3549965729
20567.6850007325
20047.0550030172
20361.7950077367
17400.4449930608
23828.7100103937
20325.9849922747
26436.6850048969
23163.7450131702
23701.9100088552
23122.0450090078
27052.1449959085
21064.9950016055
23649.2749924292
21631.1900011085
19585.3749993471
21068.0449864651
22112.2650128462
19387.4750036297
19381.4600030107
21055.3049997785
25342.6250206931
20059.8699853452
22311.6499964381
23006.9549922986
20613.0549857423
20687.6049755358
24237.339997401
19614.1300065031
24967.8799971429
19492.905006717
24716.1500016301
21513.1800166536
22324.6599970547
24111.6899942099
22136.8399899602
23284.00501363
22500.6899925657
23185.8649925429
21336.4700096914
20307.0099996441
21614.6800150189
20699.7500068384
19080.0550109294
21727.9100024451
20787.6850021721
23413.3399925823
23286.2849983491
23579.6499987833
23149.6849905271
21576.0749943648
20883.3400041327
20078.6950023134
23987.3700098348
20612.9800038598
22264.3400015491
20992.8949992487
21013.3049962915
20708.2850035361
22460.1099959235
21699.0050240536
20217.944983731
20634.7799755954
23871.3599993121
18628.3299932759
22198.6400118348
19695.3749988293
23131.2100006175
21170.2400102839
25357.1150086912
19208.6250043346
22272.9350091034
21032.639997805
19817.8799952338
21103.6450067395
21881.6499935968
23230.5649934397
18754.5899942965
20364.455014491
21528.8149971354
23421.4849963202
22828.640005972
24954.5200009331
27823.9600003867
23143.2650021166
23123.6800038385
22853.6600003238
21634.7650011401
21989.8749937415
23373.2150100558
24933.5649973576
25115.1949974205
26690.9099902948
20889.6150089428
23154.2600104668
20754.2399976379
22924.2699945024
21958.0399977869
23806.8650060754
24020.2100072105
23978.8699943455
20431.0550062533
23323.97500546
21741.0750045204
21275.505008809
20396.574999104
21359.5950012763
18608.1650070203
22538.8600054281
21880.4750025708
21639.6899891079
22888.3250017762
23565.4849963958
23829.5500103898
22475.2799798185
21972.1250037805
19779.3349863025
19944.805005521
20151.2499967192
19503.4949985393
24378.1149910936
17831.5200043216
17925.3100073729
24203.7650056281
19892.0899919772
24579.7650187131
18081.6249976305
21247.2699820271
26101.730004578
22580.1550010238
25060.4899939159
22046.6000180251
22663.6049792961
18123.6199909764
22892.8999919327
23018.1399981604
23443.3450048207
24415.2399931706
21367.2800103818
21602.0450076186
23381.1949913161
23466.2250184038
21858.349990744
21893.7750119223
21069.2750071507
19250.9700055588
17138.5450021997
20226.9249979632
22575.4299938893
19902.0049946376
23552.2700057948
18949.9549985334
21820.8500040433
20758.6800173647
21244.7400091928
22775.8100033601
19588.8450044619
20851.0550065113
25357.3399966524
23384.9700048158
22303.9249923844
18646.9599970439
22297.8049961179
25219.4400014442
21367.065006076
21872.0049997466
23780.540000923
25457.4650054761
22920.609989177
23587.2600239237
21879.0000007434
21234.4899928519
23203.3100030768
21516.455000734
23573.3999907786
22035.1550008772
21916.4650008439
23764.8449981866
24538.1850047978
18384.5750075185
18922.9599964613
20039.140014095
25158.1549966425
24524.5350020081
26567.3100024472
26427.2650053087
26408.7500011912
24795.9900054226
23636.7949916148
24051.6799993955
20956.4250071149
20440.9049926094
21000.9300206179
22798.4449997549
21123.3900075032
22543.4949988688
23822.7600070662
23208.1449852685
17917.4549960509
23883.8000037426
22337.6299984367
20042.0250034153
22922.8950066282
21395.6299944897
24589.9050005332
25388.2849919147
24507.09500403
22739.6149786505
20583.3250031919
23349.5050074495
23196.0449952404
20948.9599994375
23099.7649995144
21994.5050054528
18734.8600040358
21622.7999977173
23097.8200088826
23914.864988453
21393.5550007836
21758.5099975769
20142.7799974742
20898.8899918357
26980.4600028413
20780.3649965083
19857.3349844093
20086.9149947294
24181.4799975925
21633.2650008691
21867.8800002126
22106.0950137261
21602.2499888859
22664.5200062462
18963.7400086457
20180.4149998156
27185.8900188376
21409.6650015793
25053.0399936005
22061.9749931437
22286.7899845226
25085.3399938848
21591.8299882091
22997.5399945443
21063.7049975195
22724.0599963397
23440.7850100719
20430.6700077744
20897.4349854163
24880.214984609
25693.4650089005
23463.8849885801
21536.8399971148
21189.7899850112
25775.2849967883
22547.6499808333
20961.9499936181
22670.3650002536
22960.2449965378
24861.5549997275
22505.2450086358
21682.1350086103
22628.5500063207
21561.5049991377
23371.1550048909
24476.57499192
19589.0899911721
22195.3550046435
23360.850002832
21844.8899986728
22231.050004654
21296.6750232396
20832.0499990287
20498.1499932376
20780.569993314
21334.4749916326
23057.5999878182
21263.6400040451
21197.7099889158
23174.5449936683
21812.1599947034
22068.1849961985
25963.5750077709
21389.4850066593
19934.6249957397
22266.0000104172
20803.2900060582
20747.1000076018
22452.4399824014
19673.9300195646
24268.699999007
25372.2000167347
19923.095010581
20799.169983157
26244.215007446
20641.2700067154
20478.3049996065
20732.754990872
23307.8400127112
22716.3050051423
21663.3750047726
22110.8000010116
19672.1049901208
23385.7599936533
21982.160007302
26202.1300043515
21535.7649924894
23019.6550058346
22954.180002643
22107.9450078895
27639.690008122
25413.894997312
19981.6200044855
23856.4500042927
20885.4599958584
23075.439996101
20114.905004308
21816.7700025628
23499.1849883447
23191.6399909842
21427.2100049285
24668.6800099153
23626.0600066716
22630.0949915536
21054.4150014217
23527.0300033342
21246.3749999047
22198.0099883822
20851.2899941609
22676.0600008182
19308.6550049994
21034.994999587
22092.4849926274
21701.2000025059
23105.6499879524
23226.2500035842
21594.254997772
21400.3650112562
22248.2499957047
20923.360015474
20797.9299982553
23807.4099947192
22142.405001373
24350.8499955575
20978.5650067335
20949.7950040821
20624.2649967618
22452.1449886649
23626.9800000275
23279.800010575
22675.9799935974
18600.479988842
18357.8299981887
25760.9900098622
23407.8450117017
18439.4550064155
21774.0400109296
20420.0750046805
20644.2850139532
20078.6800079138
21449.5549943186
23804.360008463
21518.7900078679
21705.0099797527
22804.3299975684
25847.8350052602
24971.7050104453
22897.8850011727
23113.7899950537
23785.9149944598
22240.545006607
23605.8900050935
21878.9399900057
20118.74999758
17852.2900015337
23675.2149983826
20278.0549927559
20628.8050041856
20607.6600004425
24989.5300071887
24695.1500025359
20520.9249940044
24421.9100012695
21459.5899926454
20521.214997993
23025.1649987614
19356.5499999062
24899.4299965955
22897.8499915926
16809.0599954673
24604.8900010762
24755.8949905534
24116.2399846343
22215.3249926392
25115.1349846683
23921.6700028265
22683.6950111992
22384.8899918559
20080.9400047944
18869.3349947192
17782.0450057053
20355.030008218
20969.8799941315
19389.8300048185
25753.6749982341
21297.5150203422
19388.3699974149
23554.9599873403
23604.859988027
22374.0100108531
18366.0699903717
21764.304984821
22885.2500100451
24257.7599839666
21353.8150062819
19864.3649981881
23774.519993316
20781.1450222717
22431.3249970934
22282.869995032
20998.064992628
24107.5449972348
22993.6450023993
24278.999997586
23462.4749901516
23864.9949865977
19356.9500064298
26510.4199931743
24569.2750126305
21744.9100081375
23737.2299982714
17244.5100066967
20986.0500067603
20303.6550067522
21651.8999975403
19471.039996044
19659.4249909344
21767.5999929911
20724.2449979335
22221.6699997716
26305.5250044909
25498.1499984714
21099.0300067328
22887.2349929141
22424.3749917396
23364.6200006482
22381.3599973132
21347.7349941987
20069.8549976081
25149.7400030971
22949.5450188622
23562.360001052
20958.4749903905
20475.6250081188
24466.1199922294
23346.8099964429
23706.9499962169
21369.6199937545
24027.1150016481
21860.7399972391
21503.0149981601
19912.1100005614
22975.5099972729
22880.7800035749
22142.3249955989
22583.2299982834
21227.8649964979
20620.0300009807
25723.8850135617
23519.940009767
25167.0050096377
22454.8749997042
24235.2250079212
22792.9450061657
21564.5999938382
20488.9649896637
22804.4599946658
21702.7549957703
21555.1550067454
23656.1950055235
21819.3100038501
20135.7800069037
21002.1249959941
22375.4950069169
22922.7449975729
22127.4500050463
23961.4250004208
21239.7400017995
24453.4349945511
23462.0900067445
23639.130013035
18090.9100116296
18220.2450014653
22558.4649917008
20987.1949882698
19506.075001061
19164.0350021049
19147.7449978464
19207.2799945041
23325.800005327
23820.8500019218
18864.9250031397
19663.7100005671
22922.1950087929
18982.1249966772
21891.8350084118
23446.9500024203
22828.395010612
17712.5449861565
19899.3699889068
24794.7250043568
21712.0599971727
21188.6249963434
24073.324999146
24667.1299911123
23573.3049985645
23681.595003554
17961.1200165744
21345.3149987205
21986.5000091166
24203.5250191989
23284.4650016949
20739.2149968203
18966.8399914896
26106.4049806738
20069.8650005984
24858.3550013549
20803.7699795199
24597.0849936993
24676.8650065675
20908.8749980334
23031.6249765402
19033.0300038182
18693.0949928593
19812.8350009113
19033.515002558
23716.2350074589
23570.3200046406
19162.0200002769
21055.7250055852
20583.7849956115
22752.1049889638
21493.5750011737
20443.4049834129
18891.9000014705
21926.3550149594
24907.2650013312
26205.7749983728
22175.9400246154
21158.8949980035
20563.2299947646
21710.9649964999
21004.1550110953
21428.1200101872
23509.169994247
21115.1249863617
23355.8049949916
23215.2299958444
26262.6900157554
25737.5599882222
20922.3399963601
21449.9950011736
19971.1899923395
22326.0650062594
23353.0700014134
24739.7750029125
23921.854997851
25852.1950126485
26043.4600061917
24870.7049920752
24746.6899989217
19118.7250049529
25731.1799947512
22124.8550051497
21886.5850002386
21058.1149942256
23266.2000068936
23222.6800193316
19821.4850149895
21615.0600064851
20638.6050016105
21405.5950102243
23878.2399967297
20772.785008396
20802.4149980559
22901.5849918451
27591.3099925218
22395.6849972581
20503.8499979959
17777.6199995566
19412.0550015949
21735.0049972725
22598.529992478
22552.0000200954
21373.2349925941
21131.8949859425
23449.1699992787
21313.3950027538
23503.6450057394
25094.3749909862
23510.5099863678
25964.3900130121
26314.6100082272
19412.694995513
23208.1899991535
18915.8149958006
21187.8049923599
21953.4249807276
21146.2699895524
21047.6399979403
21304.375002046
19932.519989659
23969.5749984323
20673.3349964675
22624.9699905192
24563.5150145013
21901.639985675
20161.6799972863
21493.3599864676
21850.5500086404
16985.4750036048
20826.6349891545
20901.7949997111
19780.5250017186
20021.4649876598
19684.515003438
19496.625014214
23752.5100079757
24645.2799889985
21657.5200003495
23659.1499991722
23385.665004972
25777.2150013658
20279.2950026204
24631.5350003123
22490.6399947106
21755.9249955302
21742.9450035063
18783.3599999086
25822.4450053985
25407.3599919463
25056.1999859149
21489.2149919461
21055.3200197924
23360.9149885345
20932.6250111435
23822.7349941097
21106.7800041179
22377.244995014
21077.0900005574
17554.675010853
21488.2749895098
24028.1050155956
23590.6799920886
20144.6850030136
21480.2099852585
22342.0449894224
22293.0100113715
23830.0050113797
23546.4949867965
20519.1849987872
21357.5199989024
22854.859997511
20678.6099937693
23914.1050092282
22046.2400045986
18928.550001891
17497.2900026992
22107.0200072599
20930.5849944898
19466.2550063391
23117.3999916711
21826.0950062103
18391.0499961546
20032.3250146748
25498.3699964128
17731.3250011468
19426.2699831296
19761.9850077645
23562.380009912
24237.2549955221
20999.354993185
18005.7249982848
25129.7399908954
21835.1449863454
24119.3099993654
21479.9549916144
24655.9950101839
18403.3449997338
21472.9699963741
23403.8799993832
23540.1249950173
23406.9949966031
24301.6549897562
24297.5750228708
22882.8650113752
24766.8449908172
20682.3000042322
17679.8549859941
23937.6799952894
22634.4699975558
21658.5300024014
23134.4800017127
21399.9300028713
23352.9100050796
20574.4099900037
22649.6600049159
19894.5700117956
23519.7800066241
22843.4099878613
22543.8650071416
20697.8650033779
22971.5449954109
20784.9450062005
18750.7150082439
21592.4149916508
23106.6100188154
21288.1250016365
21130.8449927339
26531.2249941404
27181.7600037195
20092.0249956202
18202.8800071003
21085.1400036192
21345.8100054131
26163.5049905668
26012.4749856903
23929.9649885611
19211.0900001262
18474.3850012694
22106.5050056909
21297.3599949768
23337.13501034
21253.0800053491
21488.8500056136
22088.105006675
23765.8299987662
20954.7799993008
20934.7700089281
21279.2949903572
20397.569996587
17885.1650082127
21006.1200065718
19306.2700029281
20750.0750177889
20464.7950068931
23166.235009941
21887.3949841608
20079.7949843758
21339.8900031255
23600.9050040934
25537.7399933474
22235.5050059343
21778.155011548
21607.3100168717
20520.3050017669
17717.8850121566
22537.8700051322
22606.0849840145
25288.7950031277
22795.7400022979
21527.3299990342
22693.1799917211
21584.8399945342
20706.700005586
22004.3000071233
20138.1950090425
19497.8350183833
19371.0049965258
22949.5900060019
23146.0750085721
21949.3049969887
19824.7600069798
20070.4299943673
23114.6350034669
23180.9149870052
20032.3299968219
19273.2299995122
22127.7449953039
18898.1350079064
18638.0000065066
23306.4599975744
21981.8500041783
22584.9800003658
21922.2849866231
28111.0450072186
19297.049995778
21655.9600150145
21577.0200213889
23981.7799980612
20778.6349993614
22260.6750085443
26422.7550215187
22609.1449983935
24590.555006414
20863.0950027948
18267.2249918591
25646.3100149549
20557.3999956136
22014.2699986871
22419.5749970344
22311.92000234
21739.1900060874
20650.8699834764
21243.819999107
24353.9650104349
24034.590005233
21094.1049898913
18542.1099990326
20917.4899905676
23698.8049923247
25031.8349996242
22166.7000178739
23539.4450012113
21438.9199959745
23763.7400139167
20562.9950011338
21256.8150000554
24940.8650064012
26147.5700070215
26193.6599964523
22513.5199975425
21460.4749979507
18751.5250011119
22357.7099887501
21345.6450141824
26295.2049922639
20390.8949991887
21208.8399876646
22568.2299963541
21135.4149976538
23555.5800036006
24708.6049993623
20936.5549768624
22774.8800042164
21565.9649833356
19955.910004313
23420.0499991883
23559.5249947775
21976.3699955159
23290.5299754029
22892.934991777
21744.4150042454
21467.4949819404
22224.8950043953
21606.525011885
20875.0099950392
24159.5599824272
20668.780005792
18540.5300097418
23255.7699977302
22026.5399984249
24848.0400034087
23621.8699796549
23659.0350035792
21721.6900029003
22266.6549983954
22632.4250080026
20506.9050013809
20320.764987299
19861.3499981305
24098.599987712
25132.2500191785
22739.1199839907
23967.2350032198
20354.4349936615
24807.2849856492
20853.0600027437
18825.8350050729
19313.020005951
20592.5649931068
24410.4099981354
23550.5550037511
19885.3650002886
22969.9099870521
21098.3550023332
21852.3350001459
21085.7000047695
27712.7150109976
22652.5750012832
19997.850006639
23998.0149983065
20803.3399965445
19523.6399846293
22013.8599996031
21859.7150118225
21763.3700041913
24979.9200061168
20868.6150066549
19296.8249945524
23913.5500041537
22991.3150096028
21238.7649820448
20414.3749955402
22251.7900008067
22708.0750075151
25604.5300067994
22348.8050056223
20605.0600029711
25674.0650058691
21320.3550086275
20599.1399888216
21279.3199994902
23828.685006642
22574.7050223823
21289.8550051683
21013.1750032804
21553.9449981125
20901.8199972264
23991.1900050219
24904.4949954326
21268.3799949372
21173.1149853376
17993.3650152804
21377.7999940773
23412.1099933963
19116.7799941339
21612.9950006277
20422.4249896355
24759.560006151
23629.7150080996
21989.2400053926
23693.4350146977
24035.050002094
23252.3550081409
22981.6599802051
22370.2900079188
20168.4900147482
24451.9549964034
21185.624981282
19903.6649940468
27791.9500007463
23205.1449794862
22724.6100039143
23957.5999939741
18976.0999991659
23911.8550125747
22901.1150127822
22992.6400107729
20290.2300005476
24800.5150027619
25484.9250133175
21232.8599964446
22351.5149970255
23261.5399853261
25652.0699794644
17212.7550117881
22919.3500029801
19696.7099924868
21803.8149988663
23364.3050112784
25026.5249973158
19436.6650040112
25187.4350000238
19139.6600069398
25130.735006128
21557.1849942142
25115.7800039059
21240.4399854816
25753.1249998224
25393.1450103333
19554.9699909224
21903.9750037291
18672.1449948343
21154.5300076664
22472.5350133446
19973.6550185743
21688.9850079761
21274.5399877261
20690.1249946245
22417.1000055688
20116.3350010035
22584.7749889689
22029.2349938925
21142.2600127682
19412.2599968091
21743.9249984063
21134.6549878916
21880.1100058153
23349.6999943459
19795.4399852646
20785.9800033928
23860.0199885769
24757.9950083142
24452.6799896793
21695.270009438
20273.7099966538
22150.809996607
23587.8799887422
20063.5899944072
22077.5250048437
20460.7099951017
23475.4149773889
22436.9849956488
20344.3649954898
28131.650000786
20510.2900092232
20739.6099908851
22370.9399885784
23669.0050075433
18369.5550013907
23341.8549909734
21431.9250043353
29881.7149883623
21749.7599980731
22229.1600132184
20074.0999845732
22557.4650202205
19033.6099937886
23769.4599950276
23744.6299816509
21134.8299973104
18165.1749985907
22119.9749875065
21164.2649950802
24792.9050064038
23378.8299997619
18765.5649978258
22005.1499990796
22138.3599934159
20761.0800019515
18690.0099996967
22244.4249904178
21636.6750027731
20829.5900137824
20233.200012384
21811.2150066402
21395.0050007186
23883.6949919427
20605.6899974201
20739.2799915862
20987.4650027895
23665.4800161032
21081.9900083006
22262.7750077798
18254.274999284
21244.5099960862
19736.8050204441
28169.9650086163
20450.4099932297
21781.935005567
22057.2350003286
21486.9549961619
23137.0799802286
25329.2700043159
25541.4150051704
23642.7049982295
22053.7699882813
23673.5350100176
21568.8900006603
22433.7550004004
20682.9950055208
23532.7049919433
19953.7949851701
22737.5799991651
22331.9800190263
21797.6100001883
23676.6900109726
21936.9099815178
24205.9899988655
25697.8549980161
22206.9400017787
23847.2499899477
20720.9200050107
21234.525001867
23070.0400049271
19209.4599929057
24247.3750035376
22889.6499735746
19510.5550034666
20982.7700038138
23359.4550113602
20827.3700087445
20607.3700134907
23492.6300096731
20083.7049966734
19276.2799994936
21634.2050055078
23343.6550171023
22107.0200015226
24499.6600184222
26415.2250014655
21566.9950098656
20566.0599957356
23315.4549975713
22279.8200175128
23136.46499732
20495.5799887888
26710.5100116895
22480.6149866084
22636.5250115891
20932.975025486
20032.8750090459
22332.2100058492
26322.4250017557
24619.6550102117
23559.8599948195
21381.8649839971
23590.9849985219
22481.5650089569
23300.8100045102
21288.1000125674
23286.899996551
20973.6450070504
21901.7699766598
22945.5699961628
21686.2650042393
21169.074998435
20129.6450091787
22506.4050132941
21647.2049925873
22618.9800004442
19321.5849967003
23511.2100061069
19923.2400091141
23459.3400198214
23790.0450143153
22933.0599829687
24545.5549980712
20567.0049997056
22995.3450039002
20330.5499903802
24291.400002318
19475.8900017533
20224.6600016012
20217.7399997225
20022.0800060271
21882.3600038178
22358.3250062891
25026.5949926094
18733.8050007012
23397.7500024505
22795.4600084582
23406.275005562
21375.6199954282
19061.5200055586
19280.3199928608
21768.4149955057
23648.3749955056
22018.5100126637
20290.2050047361
20686.7849994039
23007.9000034653
21233.4300038243
20120.424998482
22982.2750016007
25662.8650154113
20164.3150040753
21645.5650119958
27188.7050142582
23484.4249982166
17970.9550116118
22568.2999962424
23622.9749969563
24883.6550080503
22043.9700000576
22200.1300000083
19090.4399814457
20798.354987898
21437.0550000686
23463.9049841899
21512.3649928323
20998.9950063382
24571.0199942026
17957.0850088173
22162.039992666
23745.2449983541
21755.8500106405
23830.5199872442
25167.0400038031
20525.8950047707
18321.6799989525
20866.34500456
21408.674982267
23066.4400104862
21335.6250049749
20018.9349842201
21700.4099835284
22924.6599882997
20636.2100114163
22577.9800113139
23412.9249966452
22027.8999982422
18972.1350219767
23101.5250022133
25293.9200040784
21594.8850000667
21061.6299919836
25547.3199941213
22101.8749990023
25180.0900035371
23604.1500078372
20093.4999989031
19474.360005477
23970.2849842312
22662.2950009366
20405.069997223
21447.6150046628
21743.2099951906
20901.3149957203
24170.5750260283
19917.589994208
21164.5399917125
21452.2749993207
21298.3050082207
22075.1099945279
20805.5000001047
23545.2800015159
22985.4500029504
20977.6000089357
20143.1350090959
21236.6350039365
24564.9650064456
21665.2450050595
18860.2999984506
20898.6250000987
25515.4700056287
20607.3149938018
24623.4500011301
21692.3700086587
17101.4149951927
18490.9899925364
20108.2250052146
20397.1200083373
20811.6449998557
19159.3349953359
24680.6399907661
22548.7450115373
22932.1800142173
23568.8200084647
23088.5849835102
23063.4599921673
23053.1899979622
20497.3650004467
22095.1399938357
24891.4249999166
22525.0850035474
22242.7650076178
24265.9599926677
21950.0500025721
24521.6749996804
25510.2850130983
22611.1149964562
22475.4299885738
21476.4900141885
24730.1949950752
22556.1800083058
25078.1650047156
20489.3250065993
22060.3599827309
17493.6099854055
22280.9850038583
25007.8349988505
23867.4449746427
23347.6649929483
22601.2200027059
25110.0900036836
18260.3949867315
23037.6750154215
20733.675001702
21021.559978256
27586.2100091968
20578.8900015745
26202.3350069984
23469.4949874524
24720.1699962154
24732.3150181039
22853.619997994
23060.1149977518
23704.1749896707
23411.4599733958
23434.7000068323
23247.7649973354
21878.4399920632
20953.7300110196
22724.2849784852
23754.7649929787
24186.8649975171
21825.2999966228
19696.0099867007
20803.1400020019
20537.8450096515
21209.4949907789
23412.0200131158
22416.3750039452
22517.334994378
21843.25499069
21801.4299868101
21977.05499707
24174.144998488
21664.2500081385
23084.0300008252
18374.0149986847
23650.5849958551
22810.2449812601
26694.3850210711
24663.9100119499
19536.8999971393
23607.5450002432
23485.6200121053
24709.925005488
23414.1850051819
21017.1049971101
22347.1050001855
22571.384988626
22887.4950040076
28798.3899799397
19405.835004257
22388.6750092998
23358.0750055369
26420.304992585
22303.0849954246
20648.9249957605
22705.7999877439
21636.7149947118
22959.4250029196
23525.2750056735
22858.0450179004
22749.1199994653
22888.0050056507
22192.4199998071
27997.8599947761
18763.0999787757
17042.4899902807
22151.7949829845
23946.3000029523
24839.8499771415
18895.6900183128
21582.2149946586
21431.8150032562
24753.4749962228
21814.7400078177
19874.1899963018
26806.7299983185
24368.0099911819
20064.92000822
19997.7500118946
24653.8000089011
21819.3700004197
24726.7550150929
22293.554987627
21381.984998632
21813.2799941959
21891.1600021836
21107.7300022781
21441.6599836164
24607.8899955662
20129.1049930092
25142.7250042583
20396.4249980079
19762.0499910105
22860.0800012926
21714.949999484
21696.6649941599
21139.1650036324
21853.3649926248
22675.1450042604
24505.2249970183
21511.6650067988
19528.4600042359
23770.1749921423
18473.14499857
24426.1849865002
24233.7299935182
20684.5099981272
21464.6250068033
22174.1950076704
22998.4749994228
20540.4399824428
23239.9399831449
22886.5349963801
21124.9800048233
22055.5799915758
22991.3000095243
18933.8250015413
22100.395020575
22939.7499960018
20618.9649983882
20449.0400049458
20896.7099953515
25359.3449922561
21311.8950038245
22695.3300060749
22708.0850033158
22983.4899943259
23840.5550068044
23234.6449913625
22638.8199958093
18535.0550185328
23852.389983645
20492.9300057327
20927.0849918898
20489.1149792133
20071.3299960913
22001.190011598
19042.1950057705
23999.6949957381
17203.3350012721
23887.9100071362
25474.339998575
20759.8950095606
19845.0800171997
24579.9250019263
20529.3049893384
19524.3799936967
21568.2150036716
26295.2549954881
21022.8099869324
23540.8700012216
19049.2799838509
23720.9099931896
19771.1300000392
19427.5999938818
20993.6449915149
26152.1249959411
22766.2900151932
27224.8850056059
24965.7600174723
23725.1500130542
25432.0749901822
27427.1850000101
22489.3350084298
18061.844992704
22869.2249925904
24750.430002811
23323.5499889425
24223.2199999643
21964.2300050708
21462.0649985354
21373.6300066067
24025.4199953754
21430.8250004994
22186.7000079599
19545.9900057671
21788.0750045697
25116.3150071595
22117.2849923406
26306.3399974881
23349.58500051
19722.1400149842
21404.8849909859
22321.5900211174
19642.0399988983
22528.3699870319
20841.9999836842
22834.10999456
24116.9500025089
21037.0899937642
22085.8299908999
23028.4749959512
21726.7099998132
22388.5349971035
22032.310022814
21813.6649971071
20004.3049976323
22978.3950024267
20228.3799947966
23832.0100006526
21876.2950029066
22392.0949901268
23532.2900089461
23481.6900193135
20401.1499926317
21027.3200055573
24474.7849919378
18549.6099866638
19235.8600013345
22620.0200042757
19885.5250028279
21823.8100029844
22188.5899809435
20503.5199983154
28251.2199971114
19672.8399968145
28570.3899896221
21758.4699936126
20910.3299840667
21050.0550008918
21196.1899904118
22923.5000180295
21907.6799811007
24721.4099890463
24565.0149986926
19134.6100055815
21152.330000706
24191.6699945299
18953.0450106828
21179.615004575
23903.9749982939
24294.5500113262
19704.7299863833
21150.3200116933
25814.9999937532
24233.3850052706
23740.4250134773
21185.3000007768
26411.3799896876
23127.6050034274
24708.6250001973
27185.4500055934
22700.2849933102
21892.7150039503
20025.414990422
20222.2050279686
22303.4050022531
22256.2300131082
20403.2150107849
21148.1050011131
21087.2250118277
25312.3800132325
18693.8000003453
21012.0299884761
20858.4599959933
23032.9399951708
19509.2900066384
23109.085006088
19154.4250006931
19626.4850027426
20946.0899989931
19051.0850157503
23441.1299942001
21457.5800111991
20099.5450209242
22385.9299981878
20214.6650071554
20928.2250079957
21392.765000267
22940.8850039931
21930.1200056711
21182.7249922487
21245.735012535
20722.0199857489
23835.895007033
21443.6000066431
23366.0099868714
16484.7349932978
19721.1050093165
23040.6949985997
20991.5499939492
22021.615000587
22651.2499985808
22501.4199857695
22975.7099798601
19083.8649905513
20960.9150007106
27357.0250030982
24283.9350012555
20688.7850005808
21481.0650077129
23019.9900230241
21488.5300259585
19856.6200050993
21375.9999997588
20119.9150022075
21780.8699951668
24186.8199958222
22977.0549892411
20471.9049906144
22059.4999838034
21168.7499934591
21612.6300018104
22746.3750103946
20153.2800018365
24656.8099956717
20638.4100006184
22973.5849940367
21919.4050019365
19642.9100069859
23671.7749907194
19542.379984336
22804.0500001679
23775.6250028822
23812.9349915362
19639.3049872415
22164.694990544
21016.5400061475
23455.7649997696
21271.6549995735
21386.9650056519
21589.790008207
23266.2300107887
19938.2050014995
22405.6249979525
23253.0049869433
21032.6099914531
23065.0600036687
21659.4049970403
20722.3599859187
22534.8250163968
18575.3799973904
21986.3600236239
24788.2549938865
25351.4149879593
22778.7699950903
24488.2650059191
20300.2250153365
21780.1700062617
20584.4349896975
21454.7500009313
21871.7449955528
23375.1250103496
21179.9650015845
24613.6050013408
18671.7950011959
24120.940003382
25711.1600069299
20196.0849954151
22580.8849958418
23097.2850056456
26695.7799928797
21298.6799855342
23008.1750008018
21864.1550252683
19219.9349945844
24696.2999992068
23977.8150049045
20270.4350054767
22534.635005879
22169.5849896146
19558.8749993604
20687.9450044862
22261.5500084005
22369.1500173673
22349.3199885908
22708.7350050272
23043.839992605
20046.9400117573
19579.2200102939
21447.889992232
22247.1949911261
23284.4049972697
20261.6349960403
24091.1000211705
22622.1950047391
25414.8150124133
23406.2450032171
23009.9250128912
23099.1499904722
20635.770006865
19676.9999865802
21543.2700030932
27088.4150017211
21258.6900037988
22113.2099907158
20193.955000275
18337.0150006399
24715.0399906033
20818.3350031506
22963.4549927332
22115.7200007422
24822.290001044
22286.3999953959
21903.6599800834
21028.5549960553
21956.1450244563
24502.3050020018
23263.6149868852
18487.8599939512
24158.2699882346
23485.6500047927
23760.7050103131
26153.785006853
25410.6349897557
22141.1649963582
22393.1849890434
18607.5950039511
24478.0849867779
21485.0999905159
23971.8800086947
22234.1150050401
19928.0149927037
24630.9550063098
20900.6400045418
23860.130007212
19585.6500019229
23702.8700072636
20178.280002357
19696.7400005993
23945.1349840527
23959.4849948101
24208.4500099611
22813.8650033455
20627.2099913674
25538.4000005407
20536.30501814
24252.6600210397
21412.8850260025
23767.7099905307
20957.195004296
23274.3549972583
23784.4850073778
20416.8199995873
23234.3400067099
21405.995008276
22230.044994675
19252.7400015667
20433.690008834
21428.3199895667
25594.3300008599
20478.1949901975
22334.9150088197
22153.9300041616
20523.9299939284
21103.5799996953
21825.1500210111
23357.0450014188
22052.5649915913
19922.920007702
24184.8000154026
22602.0849903224
22415.1250080613
21834.5249978732
22679.9350076061
22857.4049900062
18797.044990726
27228.3150116866
24608.495005473
23646.2149965851
24578.7499961557
24786.2249968054
20134.8999992971
23961.109998472
24032.9349915654
17244.5499951709
23523.0100095174
25380.7700104515
24011.6849944908
22391.7700050292
19364.5799957034
24253.8099998488
20919.1199996837
20425.8900001963
20383.1450042631
21499.4550018481
19666.694994151
26259.0799964694
20038.3099917341
21687.3949846877
20783.340004717
21008.7350043813
20121.3950065346
21362.8100038067
21308.8599927809
22153.9049956447
24201.8649903467
23455.359996183
21718.3850037563
22246.0649950631
28327.0950192059
23636.7749928201
21019.1749961377
24641.0900065121
22860.2600027961
24257.9350057381
25548.8349999879
20612.8450074261
21402.1749957991
22210.1649960417
21453.3649972464
24638.6350146433
19083.6600042669
27422.2700081241
23778.4749893844
22720.6400045002
22570.0199932447
22496.669984761
24326.3749951288
26150.6599995808
24931.1250034086
22121.4050015055
22947.1000059528
24091.9699970549
25939.2749994348
19736.550015762
21544.7699957876
22186.189990022
22471.2600030815
26003.5500026834
22851.5849923703
23023.6249936295
21822.6500025368
20410.8849816278
21066.8449999799
25356.4999848744
21976.2849892228
23207.3499989361
22077.1899951473
21999.0299957297
24187.7300045881
21292.2050048264
18928.5900054548
22187.7300136236
22514.87001186
21144.0199975547
19548.1550021858
24972.8900188145
22800.4299963976
23235.959997607
22059.780007713
20019.9699871805
25998.5149839544
17916.514998442
22972.6700010473
20336.3950023378
21651.9150037741
22863.4899982464
22511.899997061
23453.52998488
23531.1599982223
20874.8999862103
26221.4799805302
18275.9050006623
20686.7049981922
21917.984984637
21566.619991443
23193.8200005571
21613.4449885957
22292.2449959866
23644.5150179481
23605.7450017404
25927.0800085691
19223.0150077108
21637.2149744227
21712.6950137157
20950.9549971696
25905.550004386
18037.2699971863
21895.7100111858
22641.8300067883
21237.7400035118
22306.3599862817
27608.9250102118
23652.769998447
20398.6700098877
19865.009992486
22740.9400012174
23885.1900173998
20440.9649948983
25192.104998863
20122.175006224
19264.8449935747
19806.5850093334
21747.6000140431
20248.2299927486
23373.5399964029
24972.4150056452
23779.6149956924
20899.6999959205
20218.1449974137
22730.2799981674
23693.9699917278
19211.2999943421
21668.8100022706
22887.2899911448
23086.6849946106
23453.0300014501
22952.5450023485
20929.3749866999
24255.8849978028
24420.6700049075
21523.9999908968
20483.2900089438
20005.7249786647
22920.6949897898
20361.7050078799
27601.9949859768
22273.0300108828
22142.4600089497
24321.5349880373
21627.8450044011
21684.1450075982
19130.0099973641
20332.0350143138
20708.2899908246
20867.4449937133
24504.2649815679
18959.7599953947
22113.8050048112
22423.9949906459
27439.8000202182
25322.8900003845
22846.8699958903
21612.9249803642
19627.4749874149
22631.3099910349
20644.2650099908
19186.6500263729
22501.259992128
20509.8450166988
22967.3800085797
17637.2900082592
24366.9449802587
19510.8299893662
22336.9949993929
21744.9399972428
24726.8850203991
23911.9450002923
21774.9700042298
22134.0550016945
23436.9400114003
26289.0250010676
22645.0999850418
20356.7200083419
20774.2699981318
22829.009998277
19890.1500047329
20691.8800091339
25352.7849989637
20800.0899876793
24636.8650001148
20452.7500151794
24645.7449955835
21272.9899867122
22423.7950071308
24841.9050035494
23005.2049828188
20848.1299958762
21187.9049960189
22608.4199930034
23718.1450096997
19748.1000104697
23024.6899915938
20328.3049991915
23733.920001996
21484.1249939655
21865.4000034351
24258.7249746101
22244.9100026294
22394.5950055949
22264.1750051338
23819.2999932664
24596.4699898388
26072.2399720582
22515.8499969741
22248.0500059687
24123.8200007738
20470.4950086523
21414.4600029277
23675.2399961944
21308.6400217703
22068.5200005828
23203.3499969391
21184.2949913041
20995.1999987703
20631.8549862709
22900.4000022345
21134.6449920555
25921.6949892699
19862.1450026655
21405.8999913051
21928.739985582
19100.8450026817
21658.2299842765
24065.0250184947
24452.0400148854
22433.3950120544
21170.320005784
23483.1299999751
20377.6249976425
20373.4449963634
22403.2600136489
20542.1549832046
19847.8599968162
22040.3849971146
21509.5050019131
22145.6150014009
19392.3850061518
20798.9399923036
18369.0699841566
21181.5550020239
19825.4700005231
21030.2850009792
23673.7700054651
19985.6000047484
21944.1350073433
22183.0850020211
24217.8950164914
24028.559995966
23203.075017363
21102.8199898142
23669.5449827281
21276.985014133
20671.1550088553
20368.6800051381
22226.4999833937
19152.1150035693
19712.1150060621
21742.6199916995
22052.0050243101
22755.1849937848
21580.8200046682
24890.7799956205
20289.9850100926
24052.8650190614
20013.5700053837
21158.4700077161
20325.9600034314
18393.3350092941
22198.719990825
22946.6949946873
18576.0200172167
24632.0649978993
23762.5850028472
18775.4749904715
24689.8900097291
22389.6199909679
21485.7250005169
19693.5300080208
20988.9349941886
21963.3000008987
21247.8200157189
23546.0349948906
18757.2949968674
23808.1499939624
24485.6100018529
24400.2249981752
21713.0299979784
21466.319996638
23187.8949981048
19662.5099892823
21636.5799938375
23593.8349989336
21062.400002894
22930.5450046214
26268.5700016468
21360.3000040184
22305.7799974526
20405.7800150553
19747.2849677771
22441.5400147014
21082.3650060392
22803.7499869126
22480.3999887848
18320.3799949272
23181.294991208
22790.2249862265
22951.4099817955
22151.1599973296
22784.2250020765
23323.2650058231
23907.6700022386
19293.8150073901
26299.1050015709
24503.9800061567
24243.7899974061
24248.1250117556
17585.0999952795
19000.7299903037
25474.3649965508
22999.8250120897
18954.6550108974
24706.7000165471
22621.6450062277
22925.0149985025
21618.7100068696
23405.6949869662
21232.2900013048
27096.7550058203
20558.9199980132
21829.9699942462
21124.6399996364
21586.0849846734
22869.0749901668
18881.8400083221
21541.6899941827
23713.8950053885
21669.2699966258
18333.8249989103
20865.560010443
21986.9850007868
22094.5499963467
20308.6950046399
23471.7800077639
24438.9400055702
23746.34499864
21592.4000141281
27383.644997829
20643.0150054458
20134.124987901
22052.1199979456
23554.154982188
21693.7399905311
22145.2199998747
20560.8600085137
23842.3399946563
23505.5400138963
20212.2349988329
22177.54499745
21689.8799992173
25554.41500663
22959.9500004181
25354.6949968267
20909.6799975429
23017.4699928007
23945.9449945344
20567.7350011171
28343.8699920581
21688.8449922153
21853.2149997164
25238.2800122327
22749.520022757
19419.8149876753
21122.7900061976
25171.3850096766
21415.9450097132
21897.4449980785
20456.9049898798
24810.2499970221
22332.9200099824
21950.6250106175
22142.1700054905
24989.064996919
22100.3249976798
23057.9549902135
22148.0800190279
23647.7400066738
22772.7899901387
22795.1849984995
22639.1999972235
24459.3949928597
20224.2999932435
20793.2149901112
19304.51999301
25247.5049750987
20712.3600011042
23366.5999954282
21858.9000046463
21630.5349948102
22745.6200050167
21883.9449919543
23148.1399814514
25145.8849971537
22967.3249909629
24632.9600113792
24584.9399889626
23035.4999895366
25550.7349972101
22108.8149937445
22665.9399993996
22661.250007771
21824.8000075916
20089.7799968327
23333.6900136972
23874.8499992893
23762.0800172435
21101.1800053192
22950.1100020588
25994.9949970287
21111.3300011536
22914.8899794538
24244.7549976268
23637.0249964235
25787.6550021619
21225.1100004229
19918.1049942527
21675.0500030167
25121.459994968
19919.8649867366
24377.9999995753
22274.1499976104
19872.6099839205
23024.3100030743
23469.0299997961
20748.4850059208
23268.4799914234
22752.1300021052
22598.1299959525
25066.3899874236
21221.2950100368
22625.3999917479
21013.0100013678
22408.3250153691
22191.0599978939
22712.0549857903
21853.0449820405
20644.3300007395
23978.6450190484
21492.7350061774
24306.4249874391
24436.6049848869
20314.0549978591
19756.5199969311
21020.8199964939
21947.6900042333
17187.0250106375
20482.5099956739
26424.2400091544
23352.7300128859
21674.3450045442
17286.0450043352
24634.3950077982
22194.0800102674
18088.8550116122
21042.0900120417
23575.6449992824
25473.2849952418
21434.7599918698
17857.8749767409
25679.3150050486
20700.9799843432
21014.0249976057
21492.379980389
24622.5150067703
22631.0349884736
22104.0249933264
27044.5250001376
20502.9149951007
19786.8949945036
20969.2250080607
18913.3500196501
21075.0750048802
23227.055012517
20691.4050089318
22630.0249993302
22655.2500005843
23589.0849923124
22763.1700067781
23357.9650022355
18057.5199832227
25226.8250013142
22787.3600105911
27196.0400116076
22026.2900032433
25583.5299939566
22839.0550016623
28037.779996957
22708.1399821953
21379.3749873412
22784.3249860232
24647.0649964921
24054.9450023833
22121.1999936039
22391.8149979183
19110.9749802668
23095.8150216317
23162.6350040899
21584.029990762
20683.0650083115
25312.324998131
25925.2899846222
22598.3849992634
23416.5450106458
22234.4599972533
21416.9749929389
20999.0199665622
20257.8649986293
19952.4749921937
22900.9150077123
23106.9500006095
23176.1249969045
20833.029996001
23016.1300039077
19100.0300118012
24513.7600073207
22698.5199972662
22144.2000035436
21691.7700008299
21882.5199814385
21668.665001508
20315.5750081677
18938.3149931883
25108.8549970151
24665.5200127654
27552.9500020866
23500.6100074736
24554.514997246
22867.1250099582
20317.3649993685
20903.3850001269
23408.1599900461
21707.5599940158
21047.4249956018
23520.1099928485
23350.0299989511
24633.0500170105
22357.6849985835
21963.5949864956
22868.1600014785
21469.2699940581
24324.4400080768
24086.6699806396
23548.8449817265
17083.4399952809
21384.3999862758
22123.3450076751
21573.8550074016
22824.4499926324
20052.7950021185
19365.7749982574
19121.0949993874
21560.1499871211
21171.0099980978
21420.395000854
21910.8099963082
19595.9550044325
23524.5199887869
21688.2500095039
22294.5650038272
22560.5449977603
24539.3899968028
25352.3300035973
18911.6900075063
20937.6650015912
21825.880004341
23418.7200025986
20176.0250086086
24990.0099936707
26819.9800091991
23648.1899925964
20603.1650062307
22294.3650066731
25552.9250226931
22622.1149891757
26966.925001531
21047.6950331464
23590.9599770707
23285.7400099642
20839.3649921621
25363.8699916359
25747.8200000371
23864.2250122761
24744.8950048692
16888.1449738154
23340.9300010973
21042.0799977349
23002.8000018992
23893.6150161044
23472.0499869115
27473.1950024409
19362.9850097686
23672.9349995488
22182.2299855485
17758.4299887317
21027.0300180579
21092.0550068913
18813.8749985264
23252.4699892619
22968.685005481
23430.2850072978
17780.5699958445
16735.8600000266
20536.2699995618
23977.6549938892
22453.4149979079
21104.2449940772
23389.6100064171
16666.6600057145
20620.5199957537
22047.2500019538
19396.9300143952
21784.3949899775
20484.6600008397
22738.1150052162
24506.7250056134
20860.9949985755
21696.6300005772
21936.3849811748
22000.0250075874
24418.5499858188
19440.0500014316
20766.259993483
21906.2400007482
22450.2250043535
20784.0149856482
20304.4900073125
18909.1049977157
22603.6300040326
20672.2499980707
19510.4950030111
24843.9600364158
23453.7600111984
20061.8849890619
21748.289966148
21175.2299803246
21019.8900019085
25139.410004816
18228.8350045867
22373.4050090644
21592.2799906516
21417.6999927701
23900.4850009006
21942.1250012779
23478.665002713
22321.4749900738
21235.5449907659
22618.7600116894
22845.8099930986
20918.1549947227
21250.7300022347
21323.925014104
27722.9200015217
22105.5499899904
20980.2849974693
18527.1500013636
21764.8950011523
22950.069993047
21730.2000189535
21416.7749972521
18748.2149863706
22760.0349962488
21039.0849948765
19338.0349923377
22835.9699894725
23445.8700016099
23715.5499947584
24674.1500041505
21470.4999959522
24976.8800043907
21597.5249823895
20868.2599933366
20544.925009755
25185.495000537
22626.5599979291
24254.834988507
22566.8900104974
21640.8999960987
20302.1699962616
20952.8750065378
25924.0599971747
22475.9250069029
22619.2400016373
21622.4449975227
20602.4650016841
25372.1499971095
22798.4500084431
21068.245003985
19153.1600043882
22103.8999881389
23466.3500055652
22656.1550045825
23978.3050008299
23911.4250080475
23895.885002112
18777.6549989734
22755.979996381
22812.5150044863
22763.6549896238
23400.3499838684
20021.4349942552
24448.2799907536
23377.5599817531
22127.5299895371
22218.2999959295
21830.0699895144
24759.7450031343
22117.4200038357
22278.1850009226
19614.8149877657
21112.2299958847
20738.1849904394
21135.1250037258
17478.9849950518
18328.2849981044
23063.2300005462
22880.8100071703
22863.045016759
20255.2800004253
20690.5149896688
22965.2900098914
23701.7050010875
22732.009998697
17300.1549895683
19370.3050023151
21194.5300079794
26178.2250028322
19062.2700031595
24167.2800105363
22789.7500116178
20728.479996814
22339.9749856825
21386.1449990275
22520.7849990854
24549.8449988274
20977.8900073452
23105.7050097447
22579.4249970275
21535.3399967712
21577.3949939352
25042.4200054191
18122.9900030174
23429.2600092182
22790.3499905469
24716.6849986181
22666.694994573
21415.9000059998
22716.385014631
21624.2800030195
23948.9150049409
21262.8449949462
23488.0950164778
18616.6900023078
21697.6500052165
27376.2050078693
21057.3249972373
18628.1399900506
22993.2849983742
22629.5999824158
18536.4249884318
23331.4350061719
22725.6349886332
21096.9550045766
23741.2350080695
20134.4200087702
21303.7299993586
18308.5300081208
24569.8649986426
21088.1100003555
24896.8199968981
21689.4700096489
21277.5600026499
23474.1100008034
23491.675007333
21901.2349998583
21807.5049988606
21839.9450019898
23566.6700057974
20987.3400269017
19150.3099856093
19277.4300016963
21967.6799967332
23662.8900047551
25129.2900040287
26140.5500063546
21479.5499949206
19595.2049948676
21024.7099888369
24198.0799976647
20288.7550025352
23122.2299923315
18320.064986344
19085.2300030254
19772.0699958522
23174.4749971705
22098.2349900477
20328.1950006391
17702.4499861705
22206.4049960843
18364.394999655
23482.5700112488
19137.415005094
23090.7450095406
25959.5549895726
21955.6849992558
21121.2750011407
23430.1299888198
22355.3599940715
22572.7400041182
23677.5199962949
20256.3899983591
18122.5900055537
21141.9750002873
23069.7749952738
20225.4699993939
23541.9599994471
23598.5150040364
25601.1050085451
20767.1650030321
20742.4499867406
