# Supplementary material for: Intergenic, gene terminal, and intragenic CpG islands in the human genome
Source: BMC Genomics. 2010 Jan 19;11:48. doi: 10.1186/1471-2164-11-48 (PMC2817693; doi:10.1186/1471-2164-11-48)
Supplement: Additional file 4 — Monte Carlo Simulations. The archive contains Ruby scripts used to evaluate statistical significance of overlapping of gene segments and CGIs. Results of simulations with different "fixed" elements (see Methods) are also included. [file 1471-2164-11-48-S4.ZIP › result_cpgispag_length/result_cpgispag_lensh_10000.txt]

set_name	crossing	average	s.d.	crossing/average
../3intron_non_coding.txt	58186	94759.8152360274	13244.0258895997	0.614036655253818
../internal_exons.txt	937042	131015.965903229	6669.62559347112	7.15212068651327
../last_intron_coding_exon_200bp_5.txt	77896	22197.3583440159	1989.21312978916	3.50924640638599
../flank_regions_3000.txt	3663500	252007.992249515	16767.3849398768	14.5372373602054
../1coding_exon.txt	1255672	31932.3014740409	4030.11251715764	39.3229407852355
../1intron_coding_exon_200bp_3.txt	474466	23527.4346250288	2147.63164566447	20.1664995594232
../5intron_non_coding_200bp_5.txt	353756	11653.8143855528	1555.94553529231	30.3553830785695
../internal_introns.txt	1235293	3206929.79279876	88756.281436733	0.385194899736777
../1intron_coding_exon.txt	2318823	1318984.44549052	49528.3412105987	1.75803665306883
../last_intron_coding_exon_200bp_3.txt	66487	21824.6271523923	2062.63395255793	3.04642088663183
../1intron_coding_exon_200bp_5.txt	574576	23782.0094005407	2149.63252850213	24.1601115499911
../last_intron_coding_exon.txt	329090	511814.03788737	28447.9670016813	0.642987443952094
../3intron_non_coding_200bp_3.txt	8067	2877.90890098901	793.822647857903	2.80307691366732
../last_coding_exon.txt	477506	36713.3907399467	4264.53061308941	13.0063170515177
../internal_introns_200bp_3.txt	213862	137548.957784923	6379.35122144156	1.55480640089184
../internal_introns_200bp_5.txt	249061	137425.585306151	6418.50113992695	1.81233355815914
../3intron_non_coding_200bp_5.txt	11754	2943.0553395199	782.821308437021	3.99380869335519
../5intron_non_coding_200bp_3.txt	280052	11631.6959179571	1580.25905828991	24.0766266566214
../3utr.txt	176915	91830.3137549471	8251.2289342069	1.92654247563724
../5intron_non_coding.txt	1523856	647559.311344518	34765.569128131	2.35323000272522
../5utr.txt	1617322	24333.7974344771	2895.07348798877	66.4640200262584
