# Supplementary material for: Intergenic, gene terminal, and intragenic CpG islands in the human genome
Source: BMC Genomics. 2010 Jan 19;11:48. doi: 10.1186/1471-2164-11-48 (PMC2817693; doi:10.1186/1471-2164-11-48)
Supplement: Additional file 4 — Monte Carlo Simulations. The archive contains Ruby scripts used to evaluate statistical significance of overlapping of gene segments and CGIs. Results of simulations with different "fixed" elements (see Methods) are also included. [file 1471-2164-11-48-S4.ZIP › result_exonspag_length/1coding_exon.txt.hist]

left	right	value	probability>=
22351.5749995551	22685.0194496529	3	1.0
22685.0194496529	23018.4638997506	0	0.9997
23018.4638997506	23351.9083498483	2	0.9997
23351.9083498483	23685.352799946	1	0.9995
23685.352799946	24018.7972500437	6	0.9994
24018.7972500437	24352.2417001415	6	0.9988
24352.2417001415	24685.6861502392	6	0.9982
24685.6861502392	25019.1306003369	12	0.9976
25019.1306003369	25352.5750504346	13	0.9964
25352.5750504346	25686.0195005324	23	0.9951
25686.0195005324	26019.4639506301	20	0.9928
26019.4639506301	26352.9084007278	38	0.9908
26352.9084007278	26686.3528508255	39	0.987
26686.3528508255	27019.7973009233	43	0.9831
27019.7973009233	27353.241751021	51	0.9788
27353.241751021	27686.6862011187	47	0.9737
27686.6862011187	28020.1306512164	64	0.969
28020.1306512164	28353.5751013141	81	0.9626
28353.5751013141	28687.0195514119	88	0.9545
28687.0195514119	29020.4640015096	97	0.9457
29020.4640015096	29353.9084516073	109	0.936
29353.9084516073	29687.352901705	135	0.9251
29687.352901705	30020.7973518028	172	0.9116
30020.7973518028	30354.2418019005	168	0.8944
30354.2418019005	30687.6862519982	163	0.8776
30687.6862519982	31021.1307020959	192	0.8613
31021.1307020959	31354.5751521936	207	0.8421
31354.5751521936	31688.0196022914	203	0.8214
31688.0196022914	32021.4640523891	240	0.8011
32021.4640523891	32354.9085024868	236	0.7771
32354.9085024868	32688.3529525845	246	0.7535
32688.3529525845	33021.7974026823	276	0.7289
33021.7974026823	33355.24185278	305	0.7013
33355.24185278	33688.6863028777	282	0.6708
33688.6863028777	34022.1307529754	281	0.6426
34022.1307529754	34355.5752030732	315	0.6145
34355.5752030732	34689.0196531709	304	0.583
34689.0196531709	35022.4641032686	309	0.5526
35022.4641032686	35355.9085533663	263	0.5217
35355.9085533663	35689.353003464	311	0.4954
35689.353003464	36022.7974535618	301	0.4643
36022.7974535618	36356.2419036595	275	0.4342
36356.2419036595	36689.6863537572	276	0.4067
36689.6863537572	37023.1308038549	284	0.3791
37023.1308038549	37356.5752539527	267	0.3507
37356.5752539527	37690.0197040504	266	0.324
37690.0197040504	38023.4641541481	246	0.2974
38023.4641541481	38356.9086042458	254	0.2728
38356.9086042458	38690.3530543435	228	0.2474
38690.3530543435	39023.7975044413	219	0.2246
39023.7975044413	39357.241954539	188	0.2027
39357.241954539	39690.6864046367	167	0.1839
39690.6864046367	40024.1308547344	162	0.1672
40024.1308547344	40357.5753048322	162	0.151
40357.5753048322	40691.0197549299	147	0.1348
40691.0197549299	41024.4642050276	121	0.1201
41024.4642050276	41357.9086551253	127	0.108
41357.9086551253	41691.3531052231	116	0.0953
41691.3531052231	42024.7975553208	96	0.0837
42024.7975553208	42358.2420054185	68	0.0741
42358.2420054185	42691.6864555162	75	0.0673
42691.6864555162	43025.130905614	68	0.0598
43025.130905614	43358.5753557117	78	0.053
43358.5753557117	43692.0198058094	57	0.0452
43692.0198058094	44025.4642559071	41	0.0395
44025.4642559071	44358.9087060048	44	0.0354
44358.9087060048	44692.3531561026	47	0.031
44692.3531561026	45025.7976062003	36	0.0263
45025.7976062003	45359.242056298	36	0.0227
45359.242056298	45692.6865063957	30	0.0191
45692.6865063957	46026.1309564935	27	0.0161
46026.1309564935	46359.5754065912	26	0.0134
46359.5754065912	46693.0198566889	18	0.0108
46693.0198566889	47026.4643067866	13	0.009
47026.4643067866	47359.9087568843	13	0.0077
47359.9087568843	47693.3532069821	12	0.0064
47693.3532069821	48026.7976570798	7	0.0052
48026.7976570798	48360.2421071775	13	0.0045
48360.2421071775	48693.6865572752	9	0.0032
48693.6865572752	49027.131007373	7	0.0023
49027.131007373	49360.5754574707	4	0.0016
49360.5754574707	49694.0199075684	5	0.0012
49694.0199075684	50027.4643576661	4	0.0007
50027.4643576661	50360.9088077639	0	0.0003
50360.9088077639	50694.3532578616	0	0.0003
50694.3532578616	51027.7977079593	0	0.0003
51027.7977079593	51361.242158057	1	0.0003
51361.242158057	51694.6866081547	0	0.0002
51694.6866081547	52028.1310582525	0	0.0002
52028.1310582525	52361.5755083502	0	0.0002
52361.5755083502	52695.0199584479	0	0.0002
52695.0199584479	53028.4644085456	0	0.0002
53028.4644085456	53361.9088586434	1	0.0002
53361.9088586434	53695.3533087411	0	0.0001
53695.3533087411	54028.7977588388	0	0.0001
54028.7977588388	54362.2422089365	0	0.0001
54362.2422089365	54695.6866590343	0	0.0001
54695.6866590343	55029.131109132	0	0.0001
55029.131109132	55362.5755592297	0	0.0001
55362.5755592297	55696.0200093274	1	0.0001
