# Supplementary material for: Intergenic, gene terminal, and intragenic CpG islands in the human genome
Source: BMC Genomics. 2010 Jan 19;11:48. doi: 10.1186/1471-2164-11-48 (PMC2817693; doi:10.1186/1471-2164-11-48)
Supplement: Additional file 4 — Monte Carlo Simulations. The archive contains Ruby scripts used to evaluate statistical significance of overlapping of gene segments and CGIs. Results of simulations with different "fixed" elements (see Methods) are also included. [file 1471-2164-11-48-S4.ZIP › result_exonspag_length/1coding_exon.txt.lengths]

38252.1850005745
42619.1100007081
35369.1699976665
35589.6850084279
32850.3599929771
30983.6649943981
34494.7349986451
41991.6300000848
39459.1849960315
39368.4149922344
34390.6150088548
45301.0349921766
34527.6050091481
32539.3599990127
34183.9449902836
35568.5899899399
35574.5999937867
32858.8700022869
44506.4199961529
33089.6050029247
39482.3299982623
36814.8899994807
47920.3650054545
33673.4499992643
37197.0900046173
40072.3899889259
33973.5599970506
32079.2849993453
34933.5500051272
39488.3300119786
34061.4050085191
32547.6750086676
34435.3900082328
32018.685004822
36983.8700027779
34328.9800047746
45512.7650056696
39854.6999933809
32909.1149937692
32377.1049965557
38197.5699978149
33749.0799983616
41505.0749953634
34818.385002623
33007.794998356
34886.9849923358
35644.8400018746
34736.8449995159
39246.7600032514
27230.1050008906
36980.450008127
29712.444999936
36500.2150088425
36962.4100028267
28440.5350032886
35077.7649979674
37319.5400011325
43233.2649944057
29106.4299955096
39918.0300091393
35169.1699982111
36516.9350004138
34240.5150048507
34134.5450005638
30648.9249986903
41695.0550012457
31295.2950102818
30235.0700119089
27313.4850083231
39453.955004516
32371.3500040716
42991.8050069277
40673.1749972531
36114.7400038142
37583.2500002405
31945.3899946511
34578.8450033695
46351.7399879755
32754.3550044749
36836.4249962141
26916.1600018031
29852.6450086569
36755.5949913393
37054.635004204
31742.9699988278
30203.9349902609
34229.6399958709
38086.6300022706
31277.5600050651
43275.5750091547
30149.0449902275
34996.9699971005
34631.5549923566
36462.3250000303
32156.6400097766
33691.0100010848
37869.0750003466
44424.5299991618
32705.4049966311
33197.8249981355
36064.5750037953
34427.1200085094
26937.3699975568
29347.1149994791
35954.9000114551
38118.8950010836
37241.0899986144
25652.0750014783
40586.8899946524
30477.9299997526
37864.6100021283
36440.6049856932
40791.9899929016
30612.6549963125
40614.1799906805
40566.1999924539
38444.2349868957
30383.0499945148
38100.5349981383
39534.8299979654
33104.6850015757
32974.805004946
30706.6800002394
34654.4800104007
33871.4050010771
37735.0900009977
37533.5349948374
35807.5449994857
40371.479994409
32942.584995984
32617.9799954574
34708.6450036504
47437.3999964595
36266.7399913497
28872.2900086602
33122.9450186446
41350.780004115
39150.4099947651
30902.3749923928
32721.3200077213
33036.0599983197
37673.8799844153
35187.8600071312
33659.3050023266
34436.4849916191
33311.4950061106
30292.679989866
42323.4850018618
34700.8049984311
32738.4549965711
37511.3200015768
33240.2049893193
36925.0650151117
37864.7949916446
38187.8600099297
32809.9549994414
29943.4399968272
30155.7299903051
24306.370008515
36530.5650089505
33353.6450128992
34222.1250062168
28190.6350069622
30493.5449981665
39704.7850084971
35146.004988838
36537.0250035471
30622.3149963506
39096.810008568
30925.8300055166
30522.105009847
39798.3050004598
36770.8999907107
39948.8250094835
36831.4700087898
29299.3799957063
34178.5350138692
33537.0400034139
31499.0700009146
44833.6750061031
39549.0200047528
31740.5549984974
34091.7799978532
35022.2899892732
39067.1250009003
40025.8949958767
29004.1800012529
44845.7800011734
31760.1299999744
39362.5100003307
33341.8599998279
34383.1599920039
33238.2199873032
29645.2049935172
33465.1699945538
37258.2649960936
38238.9450147649
34654.1549992588
32450.9049961913
31028.7499997242
42325.8499939657
39738.1650026294
29802.8650097557
44559.6099955381
40366.3600030931
34445.3750094943
37796.494988215
28701.7999968839
33751.6700017456
34932.1599937778
35555.530003615
40084.8000009919
33687.3949929214
33744.3700024291
32418.800008085
33286.1999969828
39809.6950054056
29636.9999973224
38895.2200016845
38336.2749917855
40058.6999977053
37447.6950007447
36072.1599960473
41038.9299961782
26045.3350054307
38964.8699906189
34683.4950002599
35990.6349897216
40801.5899930777
36656.6350140054
39470.4349970443
36658.5899998518
34969.6849983793
39371.6149973737
49550.0700032486
34515.5499901297
33932.3800221254
43919.6350071909
33615.90500025
31571.8849944959
36420.0100015371
30361.4250037954
35337.2200066395
37274.6749948265
34138.399996167
34379.7449924828
35261.509997681
33229.6699956444
35589.5850160613
41309.1399940428
28290.509998297
36611.349992978
33562.555003077
27851.9249935853
33856.8899969744
40506.8000013464
36370.1699893211
33264.9500092525
34220.360004088
36033.2150000561
37109.9550041115
31085.8899987659
35633.2450061298
33739.4000013116
29738.4299967615
39481.6150024536
33864.6899947045
35048.7500013356
34700.0350000918
36621.9750051276
36003.884998569
36519.5550090648
31456.5900023866
38766.4400033572
34184.509991937
34541.5599939297
44040.9899841356
34273.9549927425
29325.88000012
34071.3699985339
38033.0099939852
42152.5349980759
41408.8400071206
37006.6499959862
37439.104995982
31551.310000669
48466.4099993346
36042.829994988
38514.7499841723
28128.9300036684
30355.9650041165
38456.1349947132
41254.7049994024
36407.2450081352
36692.9799957582
35030.1150072312
33135.7150011336
32435.0799998216
33018.6650027373
30457.3000111011
34470.070002014
31920.2750050469
40545.110001546
36301.4000055915
28253.4050005191
34705.4049918618
33072.439998162
34154.1049983092
35235.5099971103
34526.9299952821
39312.2450039031
36115.1700107786
29298.8899985008
30345.2700048017
34190.1949912305
33180.4949942356
43076.5299952152
29497.3950024518
32220.2850063239
44756.3000028895
37718.3600003184
36927.7649957938
33962.7399883451
36298.439988121
35068.1850092295
38149.5400071199
40897.544993478
36201.8899987636
31942.7150041689
41133.815001726
37668.1400004735
41232.8899951321
35554.0750045695
32832.6700088064
44509.750007449
36628.8449955555
41122.7549973652
43613.0249946244
31568.9299895996
39317.205006401
36078.8399999858
34095.7199982732
30163.6699986841
39931.4250027168
45116.4750094407
32521.3549961522
34241.3300079933
41837.9000027624
39770.3299939676
33663.8749924237
42379.7650124102
32129.0099920485
42788.6399903449
38002.1200008012
34473.1399936843
33256.2900065673
35124.4350090193
31517.8550003833
37051.1850053546
33342.6150000138
33231.3149931874
42186.7649890756
35811.1100031477
42381.6399973838
29219.8099972807
36743.5649841115
36009.964992007
37701.9849920328
35187.1399935229
35762.0250036063
33242.9499998355
39613.0999994457
28858.2900065693
36919.5950014543
36127.7950041942
35864.5200071607
38888.4050066651
33397.8849976737
38167.1350026412
35263.8099924982
28560.2700043265
38806.449985645
37880.3999928175
34693.3999939772
32116.0199810076
31603.3299929209
35144.6199993942
35715.7550010766
37425.279994802
29817.6750038021
33675.7799996592
35514.9700008291
37494.9550060836
32643.8300057056
40754.1499873143
35360.4400000357
29501.6350048541
40232.2050082976
28583.1100094117
31251.7349991053
35664.3200035588
33141.6100015681
36233.5199979095
33287.0299989494
38107.8899912259
34246.324998473
34904.6849892779
39264.0550023251
32673.9750046454
35111.2149918666
37133.6850056411
28372.4250068175
41020.9449986238
38907.9799831378
38119.2600053696
29062.8150046842
27247.8650044984
38260.7349986317
33680.834996242
36397.5349989105
35602.9250059328
32690.4099971945
36551.9349951469
38280.7550104897
32844.2849985568
39526.3299967389
37698.4549922029
33453.7600070871
36069.3800058998
28548.68001307
30655.0599879289
35899.0100076864
33094.5099966022
33250.7199962931
35568.179978396
38595.0699976723
27668.489998727
35838.9449979621
38620.9499881296
32095.0899912929
36365.2100042154
41652.0200055224
33673.579997564
35363.6849900598
39515.6949956906
32553.5399951197
35308.5150053388
37415.3999976038
27530.5149821611
35191.2199964941
30843.1650023349
36620.5750043489
32720.9650020492
40392.1000065159
31507.8699891155
32247.0400052292
43683.4199996281
45477.5949958705
45350.0399931421
39474.5100042492
33505.8400047849
37718.6550072266
36126.1000033461
37264.9199950235
41337.8200081845
30336.5950024141
31301.2299945054
32896.7599947257
34655.7649989465
31382.709998816
33820.3450073119
28186.9499902757
32824.1000073462
32414.5249939096
28461.0200086652
37615.43500933
39098.2850010386
35664.5999978388
27495.7050101187
36840.4949933406
31907.7149963313
33242.005005157
39115.0200072003
36147.9099999227
34614.5799945598
33543.9400063583
36806.9650002769
34206.5399978846
36498.2650046132
33060.4100089639
35266.6950049038
29037.0749997651
34686.1450008347
38094.6150078554
39936.9300114787
33532.0099971349
49489.569999029
33978.6000045033
35523.1100006142
29967.4500061235
36756.4199958966
28455.3649972724
44673.2350011836
36840.8450070802
33686.6499980991
36279.2050027504
36327.6799929667
31580.9700165111
38475.5350029995
39111.5200116406
29944.1449959218
31468.1549968268
41292.6599967278
34589.6799987024
36120.1749994382
37576.0399981917
41375.7149923981
32998.6949981572
34086.1499953088
36804.5650040636
33265.0350056845
34174.3700085124
34043.5549802906
28549.1399958773
38327.4549934833
36603.5949876977
40147.3550142876
32097.5849937325
34483.389997761
37723.6800054786
36407.9299937106
42752.6149922952
37130.81999471
36233.1850020883
31685.7750177479
29634.1699916015
36152.6599999749
39191.2599945806
26943.3450043735
32257.4900002581
35666.0549979303
38395.5999984915
29515.4350152464
34640.9200003013
29074.8000089086
31806.6249982433
41057.8900017921
26229.5749969962
35766.424998254
36183.1250002414
33611.8099976521
36043.9550008012
41961.5249945675
40176.9299946014
39543.3699965548
26844.2449997412
27239.8950063331
29433.4449995039
31507.9149997061
45210.9250019763
35159.9800022691
35569.22500764
37991.405001205
34953.289995672
34936.2099941924
31512.3599983173
34954.8549886193
31987.3200010612
33406.5050045782
33462.9500025174
34060.5999987239
36930.0200017467
25534.4300048597
41692.5700016874
29475.7549963873
34407.0150058067
40862.1900042859
34707.6649955831
40297.6699997007
36746.359995611
32137.9650024872
36800.6350034131
36404.9249945362
35783.9349984946
41806.7749987104
39173.5699973344
30918.1600004788
31779.3899961702
34681.9300090276
26011.3600015201
33408.4649985461
31552.2049966345
39313.9550020795
34783.8149972213
36798.8700033004
31911.5199904968
34275.7450037409
40279.7050038597
34161.5200027054
38035.9650053787
40128.0199948691
35793.6249939317
35022.7849995488
36784.4250021903
31896.4450001027
29589.5899908903
38044.2750071099
31225.9749865673
37103.730001615
34095.7750001418
34171.8050010536
44739.9199994213
40562.7849983418
33987.4100082404
41341.9550039301
26663.0950042569
27310.819995392
36788.2250163681
39380.439998016
31206.9100020849
36481.9399931155
34918.0300025634
29819.950003274
42575.5999987961
32392.8999991266
34000.7799968593
34352.8599958743
34108.8450034985
30585.3399902691
28626.0849964225
33839.0550066128
35873.090009263
37018.9400011871
30784.9299929996
42168.860005292
34641.9549970843
35219.4699969816
28452.1600026766
38023.2299997998
29798.7299898035
35839.2750081892
31913.9250034778
38278.1750054145
41142.9350041832
37045.4799988973
34255.3800029788
36764.6399875886
37117.7599867499
28420.7199906219
32830.6800021169
28667.7149982427
34035.3150012707
41689.6499847235
29986.2000012191
33452.7699965463
30053.5050079574
38513.8849987155
34842.7249902471
25857.7099955013
30002.2800046422
40849.6299998197
44727.4949914649
33587.6700015354
40983.4200088065
31468.9299896102
37975.8199993331
35243.7750038091
26272.5900028535
36213.345000632
33418.8450037408
35564.8300027397
39610.3950031427
34883.419992372
37385.7949987446
31543.5849855036
29741.7549944851
37927.1799833652
41969.4850106637
30862.6750006498
36513.6099970312
32398.9100002816
31971.2299978118
27836.5549919401
32252.6599957653
38503.9549989041
41145.48499998
36166.355006177
27933.2699885068
33412.4249890087
43837.6650006688
35680.4100088832
37125.8600045223
39462.565009917
35646.5150057323
34868.2799967409
32780.4450061537
36336.6750004494
32000.2899942502
35902.6650059478
37571.5349994478
29005.6099925389
29344.9850028032
36511.2299927993
40561.3350044804
29016.920011343
41470.4800061634
36710.3649896633
34898.4800218001
31967.1949955061
40703.3950025946
38057.6750086724
38361.5050079868
40874.0650043867
31806.7750014781
36697.7649995624
30051.1199998707
40038.1049988349
28498.0249985962
38758.7349989458
37684.8150079641
29782.9650041426
30747.3800015738
36489.1399978416
34547.3700078178
30020.3550077885
33620.6200021197
39442.2949843011
34390.7249977088
33053.6999978839
33021.0700085096
33717.7099940073
35807.3299989534
33349.9499929719
31090.0250087753
33687.0050015896
38248.1000064629
28125.5199980559
36188.4750029069
38841.0899997081
44401.8200075458
31651.3099945547
36807.5700006204
43956.0299848519
30056.634998752
36273.0649899624
30084.5199920257
37092.6099941306
40024.8049992958
36362.7049948862
36246.0900032807
30732.8750027278
41736.7249999286
30606.635002676
46212.8249983381
32531.7349918198
35543.9199960816
30614.1650045828
43352.389998507
39035.0400015334
28558.4699898117
31958.0600052874
28161.4999928363
34830.1350031807
45859.8349905372
30777.4199944079
28711.2599996807
39170.1849980341
29359.795000928
35723.1249914414
31593.9399888834
35362.9649933145
30641.4750017443
38105.2250066364
39682.5450003924
33240.0399968281
35595.1299991386
33564.0000118116
30099.7250115115
31627.9150093086
36784.2099985797
41400.7900034154
39551.3150051114
39202.6550062462
30932.3249946248
37763.8399935595
35491.3049933756
34172.5249915409
38779.8050079179
34192.8899916096
41647.5150058568
36559.8599964232
36691.0250051531
32316.6500125283
41650.59500463
46126.3950029405
28923.2999885017
38517.8549924922
46084.3349996571
29416.0549974514
31682.1650015087
46306.3499943716
36944.4249970808
31333.5950019096
36092.0999978904
36745.9249892964
38287.3300000748
39341.6149965677
32841.5349995006
33502.9150007106
38935.9349978253
29487.7950022499
39065.5399978628
29573.9199989314
27314.7549974078
31225.4300045987
33460.3899969186
39140.3700066879
33082.2749955902
35951.6400040267
37855.1200065888
32573.3849984983
33877.3800093769
28846.8599905715
40338.8449999151
34437.1400022915
29220.1900095356
43383.835002882
36668.674996344
39836.3299888092
32127.6049958209
37438.365002885
35815.4849954722
44799.9000001401
35047.3050031585
34282.7900000243
35496.5599862563
31523.6149924112
37733.1900059178
30122.0699972502
38361.8599984324
29728.1700002771
29218.7999923189
32105.434997587
38686.775003013
28823.0950136536
37806.195002456
33591.7950041851
35423.7950036839
41785.9149979767
26101.8649956354
33996.0599964487
35713.0999918338
40516.6200038797
34319.5599975218
36448.0949972265
33548.3400090541
31766.4550004398
39186.0850122645
38211.4349948376
36032.3700135318
34283.254992804
44007.7400011321
34275.4349989045
32175.5100083809
36883.3699997085
34259.5249968721
42849.5050011424
36744.1250020698
35386.2899952231
34098.1399901703
41178.3100006043
35781.6899859926
38403.6099930709
29883.1499980174
35251.6800121469
46217.5499922468
25630.7799971334
40230.734990154
35615.2499995428
37064.4100055306
44212.6700094958
30340.4749999722
39443.5049972912
38388.2800080013
39269.5899903452
33299.9799956609
35508.4850065053
32350.8450010609
39488.139984094
35825.7549906381
38050.5899891685
40403.8300008269
39956.7399958702
36713.5299923396
35811.2499949343
33765.970007204
34338.8299922071
31607.1999919742
37612.5000005885
41305.0299945502
44963.0950033147
36682.9700032354
40549.0549974776
45714.2599981213
43696.6849949915
34959.0049983013
31227.2499945767
33329.9600093641
29053.8149956622
26965.1649901922
40801.8700102337
31992.9900014985
34216.7850001082
37313.3950045396
42692.0099978372
30979.099998496
28763.5949992031
41197.5249974092
31767.1300007553
33566.5699942946
31588.810000484
38916.9300121202
33183.2550059115
38383.0749965401
32792.4249900248
38441.7549994281
29645.0649963982
35467.2449910236
34506.0600028111
41332.2549976964
42697.340014655
35696.9199892105
37819.5299947748
30955.234997489
30595.8050088214
32780.649997509
38198.619994998
36779.5999987765
36541.1750115553
41844.3899948469
29418.9149940944
38097.5300014315
32534.9650018884
28301.8249959658
36582.0149996194
34979.8999998053
33309.7800057461
39824.6550119381
30259.5300024675
40411.3150031439
33347.079997204
34044.8849989928
33008.7150050751
34293.089997787
33835.1450062075
30543.0250050216
33565.8500036595
43662.5549898889
32808.2899899553
38717.11500744
32154.3500006743
39571.4400056887
32357.860002559
32357.270003897
38671.4049951901
35922.2300000127
35431.4149928654
31464.0249911443
36687.7550125911
37652.3050032809
37620.0299993048
29964.2050209357
39329.4849951641
34060.8400001172
36223.9999981441
35890.400002531
37650.5500018071
31730.2399941849
35991.5400021162
33947.4000045645
38766.435003909
31880.109992058
44871.5700079341
30103.3899995466
39717.5849938079
36842.4849937574
35641.8349959695
32868.8450051121
30634.4200067307
30939.9150003533
36523.4099985048
32709.0100111511
37254.6699998931
32687.2000001644
37416.4300014579
35679.7150045359
35813.4749967227
29275.0449927727
36594.6300044407
31080.2199991978
40746.2700036465
34741.494993076
38258.2050001017
39376.0000040197
38798.4649911062
32919.1750015523
36595.9950039493
26429.3549974069
34582.2599914633
32142.124999675
35420.424990128
41245.8150065199
34547.854994301
35514.6050062823
42711.7700031352
32353.7950031566
38716.645004039
38420.205000908
34337.1750082705
27307.0499911698
32308.9650069027
37937.5350031477
37901.1200084024
33070.7050046902
35585.5500055058
38861.6300025203
37840.4199940938
33778.8150065681
45370.5800044413
36520.9650039014
30949.2899985546
33384.6499979573
41805.1499993991
44453.5499975457
39131.2699846278
30426.2249965005
32533.2849945412
37555.3250007075
34878.3199955504
39733.8550153901
36530.7000039254
34966.7749888289
35804.8249926773
32333.4999972552
31542.305000759
33708.835003142
37109.510009373
41150.3150017118
39208.7800096258
40769.7500120988
31515.7999860814
41194.2950105439
29551.2300058792
37793.3049991198
39858.6449936253
38646.6250008111
31269.8600037295
35913.1400110956
38362.314994243
28215.2400081576
30960.5450057957
37341.5899989464
33516.3800036226
34195.0050064466
36502.850001274
32370.2750111884
40268.7000062509
38924.4999995625
35465.8549907583
34593.1299954517
38397.5949922731
33619.3049976947
33663.8299933686
40071.2999962082
29275.6600063253
28122.7249962157
42317.8350022359
40095.35499483
33624.3499991062
30646.4949957982
28708.1949955342
37504.1699967801
37668.3049956699
31203.2250030263
40130.8100009353
33244.8450107981
26813.4650041569
33485.44499525
38089.4550070235
35830.9699868739
47187.930007518
35979.7900095561
41583.4400107032
35426.4649999513
41905.3900089669
26271.8800005466
28343.1849896443
40828.4900022025
33959.8199972978
28237.7500079793
29784.8750014848
33142.7099999789
33793.9449938245
40803.49500873
39394.3799886131
30530.9600147462
32991.8049983172
37786.8000018491
28588.4850034219
34784.8699931638
39351.1849968236
27542.745004544
28879.809999748
37145.4099978619
46581.4850079007
35484.4849867804
34635.4099929618
41532.7399983803
31808.5750005597
30550.445001771
25048.1250039106
37317.5999962974
42023.0500046019
31088.0600003304
28629.1299963677
34008.2100014463
34820.12498938
38248.3799994655
29752.0950087262
32620.819999861
35681.694995456
37212.2899980026
35281.4250020945
32604.1199984474
33928.6850009945
38250.4749984069
37949.0049987528
32641.2049921144
29039.7950059413
28156.6799950128
24029.1000000911
31864.9950025475
33150.8250099732
37296.5750048967
31927.62999715
33837.4099966146
36473.8600002588
31293.3050071296
31720.2399916408
38473.7300025129
37108.5200071898
26996.1899966386
44607.7899958792
30997.4250091633
32871.5449937779
32636.980009796
36128.6700019
36919.3050008708
29893.5150018789
36754.9550020212
33286.4399980429
34617.1699991887
28506.8400009088
36797.0999999139
35877.1349978009
36586.6200060488
33774.4849875591
36054.1900094452
38081.7749922159
39343.304991611
37682.6649934463
26234.4799995309
34801.4699973093
30954.3249969058
31011.2249951144
36035.2750063087
34433.3599961528
34817.5200030423
40581.0049992662
37073.1599877537
29460.6800052446
41453.3449905931
36822.8999893225
35830.6949961793
22372.6050044782
40498.0999968905
36037.9250005506
35740.025001057
27178.5950047051
34900.3250058346
35725.9050030005
34730.6349999494
38370.7400030757
35718.5799967176
33960.8449946417
41506.2549855098
31742.989997483
36690.1449984877
31912.5850056325
36633.9149879302
32133.2849965007
38356.75000149
37359.0300083562
32129.6600028647
38081.2049941733
41374.5199943663
44418.8849908882
41446.015003979
34483.7899954024
30952.5600166533
33693.7400039692
44575.8500021126
37608.8100019507
39765.1350020089
33003.4550051952
33720.3249969614
32881.6449968778
37797.3949901648
37195.7299927041
38400.4000023602
37491.3299991672
34201.4149911137
26159.4499963968
34716.5349935478
40013.6950067153
36009.4400029242
35431.7399963546
33977.9299948369
39199.9000093913
29762.6349987609
32400.9599908254
31896.6050000095
33872.8750013514
28392.9599997733
33130.8450001691
31213.8149974935
33952.410008709
39417.6399896267
33850.5050040298
36553.2700064058
34276.6649982801
38236.6650030649
35275.3250069907
33273.6299971743
36875.0199979898
45947.9300040861
36429.0450050732
32387.64500503
39572.9799909251
27452.5249937713
38969.7449927413
33312.0800106727
30767.0500115582
43984.6350016663
37426.2600135783
33764.1549944392
40099.9600196205
40495.6999930119
31312.0549930893
38623.2300035122
36195.5950010167
40981.8149928461
38157.9099893591
40038.9049943968
34610.3350063827
37404.1849938035
45655.0650059972
42353.6000145604
31659.0950107184
32540.8000032601
35833.0050027976
34535.055003086
31424.3050050287
32320.070005207
39779.8100035215
31449.9349959246
33600.1949913437
28809.7500090071
39797.2399972551
34058.6300159948
33734.4449952116
40665.825013665
31355.094994141
31768.6149971737
46372.1100108894
33674.6600005451
33422.4999976736
34804.2400030844
27780.3449988406
36541.2550010007
38112.2550022439
35681.8650097633
25642.3399954393
34109.0999958692
36894.9450036387
35665.5300026047
34861.264994782
37029.9049984599
32795.1150111897
30293.8549882444
38323.7600013661
39117.4950062581
26727.5650007108
37131.159998176
43017.2200014822
29472.0899885207
39140.9449916049
27784.3900001586
35755.4549961571
31542.3699995021
29750.4850053639
37948.6850029918
38984.2799992715
27656.8800068863
34044.2399941728
37376.2350025704
40911.895000961
32552.6699957694
36287.1100089896
32221.0899954458
35495.8049997744
37478.3550004869
31324.0700020066
33147.2650054157
25842.3150097327
38949.824993473
39617.0799984257
30951.2350022626
35633.8949918461
36518.4050030698
26418.8500012541
38797.2299964258
29291.1300003611
37723.3950058934
37371.9550008716
33811.5900021049
30223.220000302
39142.4200017586
41238.7400034898
26497.099997972
31497.6050086608
39708.4249940298
33957.290000366
37773.1650016588
37814.1699974241
39003.6450102662
36469.7799956075
38295.5049995338
38292.8349917162
31759.6049976815
29673.9549914538
38431.9850103608
30653.3050048661
40469.7450011337
31657.3950101186
37294.8800000538
30323.4300011119
37670.9749933018
35152.7749937072
35285.279995633
35578.6100011856
34116.2500053044
34960.7649884358
40021.5299940839
32595.354994193
43360.709994877
31754.3650032268
40392.6349985894
38225.6000123653
38048.134993161
37167.6450023769
43063.540001858
45082.290006252
36777.48999512
31384.9400019311
30771.7800021444
37225.5699864617
30179.9999942067
40813.3249913038
33890.7299978275
28205.4949969407
25202.8250023596
28984.4849997323
36338.3399978268
39427.8499970734
35858.4949906781
34453.4700016523
37603.4199965851
37874.7749928414
40433.9450050296
37206.6549927116
36561.7749966596
38596.3550000316
37475.5299978782
29955.2350077473
38574.0650073374
33572.5950004784
31151.3399904589
39674.2749969183
31125.6450032018
36606.7450032249
43586.5649922709
39095.169998254
33368.7649977999
35450.6149952871
28968.9200043709
36605.4599933337
30527.0650003286
41345.5149894653
36510.8050014088
33485.6950085867
44096.8350053933
36350.1099879907
39197.7050036427
35473.2400005641
36795.4000015627
34047.1149978476
39816.1300036678
29966.6250002082
37957.314996979
31248.5450020789
34552.3399916209
35134.3050000313
40198.2500044073
35720.9299991448
37229.8450031083
32633.1099926654
38697.7999929726
37475.1600125228
40368.0750105506
35048.1699978528
28308.4399960082
33087.5249999787
33483.7649984627
47731.3400044182
42221.0599940829
38215.9199957467
35983.8749999055
41234.8499969873
27118.0749985429
39929.3699955556
39983.2300024123
32272.2550137281
34972.03000014
35578.8449969655
38767.9349912056
43265.3700100327
32670.8400052615
33322.7149879587
29509.9599913298
45304.8800127138
27177.1850028852
44186.8799998698
34491.0250005246
34141.1299879164
30029.2399962785
37834.4149837398
34738.5000057206
38758.7450011525
37309.8849928952
36324.4100006211
33438.3799965535
33356.1949987407
39817.2100076872
36238.1750074658
33647.9600073071
33626.2750025008
34367.4150026057
38019.8800043598
35073.549991613
37355.1349915191
45490.4999960077
37038.5149892552
29659.2399911343
33752.4300108241
34052.3000006892
36667.2200043488
35926.9900081452
38327.1149979236
28035.3449971248
38904.9649948866
38173.5699975356
36366.9999962562
33764.1049954079
33756.4000064854
30963.1350064962
29755.6000061888
45431.4650085082
32550.2699934435
30032.0250017329
32404.7350050496
41584.9400045665
27571.1649980748
26617.9800043276
40059.2700134403
36959.2900056073
34875.7449910406
38169.4049929872
42000.8300006126
34750.304997205
39149.7450031811
38034.1250004501
45590.2099894947
35115.7800194346
40728.460001716
35634.0799984409
22381.3750063301
36838.3949974617
37430.0350091878
31812.364999964
34349.4149890945
35550.0649904525
27563.4149946336
30910.2800015123
34599.4200042206
35223.4050062316
30171.1599983394
31178.5250041072
32370.0700029666
35652.9149959461
31050.61000034
32511.4300039217
24836.0599955839
33589.6199995007
43173.0199874529
36881.9200034856
36473.6100095715
33538.7450003996
33902.6899876749
40043.9550075224
35301.5050011609
30981.8199996366
32978.369997601
37290.689995637
28872.0100092464
31607.7999958553
31681.5649995271
33991.6550001878
40392.8650071181
34494.9750021903
33455.679995632
28187.4399915313
34795.7199999279
41286.1150026803
33487.7050114651
38929.970011275
39213.2900025522
36734.4349956575
32484.3149943578
38550.8550035458
31331.4449968603
33149.1400075132
38281.9000091725
35727.9949990198
40961.2450027922
45409.9450068378
38281.1550002815
31698.3900058815
36850.4550029503
32749.5750064359
31536.9749888135
35518.5999948404
39357.1699955128
37803.4849938543
34172.8650046692
41970.5699969149
27062.6099947549
42520.3749975784
37465.689994903
29992.450000299
29266.6350093959
41470.0800181214
32234.135004341
37360.6650024902
35992.0700036669
36380.6900057707
39109.1950051861
33262.9650006739
26506.195004972
34879.2299933236
38283.0649958625
36817.4350052066
29623.34500601
36403.2350105131
29289.6449947567
34658.0550077996
35593.5549851501
37770.4750003087
29257.8399939746
38244.5750025949
37193.6650196159
28350.5899981891
36544.0850045987
46828.8599851967
26980.5050058439
38990.7349922254
32429.1699995098
30625.5299991245
29514.4950044646
42582.2249940869
37668.3849954729
43010.0399917508
36701.9749932184
38813.1700058079
35774.8199931599
42250.4500017039
39483.5300055973
35214.1499917901
34030.0000136264
33663.4599994229
31933.7099972515
25926.1400093104
30074.0300012408
43889.3400017387
37624.0399976721
40269.4899990991
33459.4399968793
34612.439997592
44413.9400005263
35863.2800024762
31290.6649988779
40290.2149907577
37575.9249970154
28095.3950021467
42238.6449979033
31741.7850032547
40081.8149917364
30053.5149968032
30672.645008042
38882.0349981572
25076.3850005448
40237.7750015828
38374.3400133217
37739.1599998346
27589.3799954667
36638.7400057773
36558.6399965636
36838.7249904861
31323.2099853026
42431.9000056116
37826.4749965849
39281.5550037214
31772.0950065859
32110.0300062787
35446.0900035774
35221.6200067477
41457.9600093265
33901.4200004443
43716.5699958567
38451.394999137
30601.4799993499
44653.9199986623
32336.4049953416
27145.2600075902
38117.4050043445
39137.5199982023
40078.6949958439
39368.2449971524
34593.2250077385
33463.6350076117
43030.864994173
33200.6700023599
30545.2350036344
30075.6799969907
34542.7450009899
35020.9599906694
38548.2449980211
37731.2950041087
31286.544997908
37075.3850045102
33927.9949978179
31291.2600098121
36110.0749958589
36602.56502166
32715.4050003474
34218.4650032204
36077.070002728
41564.13500001
30959.9799892548
34869.0200009689
44474.5799901959
31230.2850093561
38396.2300039992
32953.1050021347
31098.4500040758
37710.0350018179
32468.2549952048
46319.4700041328
34701.2150015397
40156.7149993814
39245.2200006086
31676.3400040705
41159.6300038157
33317.8449954474
34232.7600049004
42723.1799891279
36134.9000002923
32308.7600010786
35684.4400002112
36161.544996997
35150.1800006554
38402.9000087697
38877.9249980604
38418.3500078542
31468.2300014078
26461.119993966
45697.8349981118
38334.8200046748
39697.9400016246
38655.6549870443
37590.4199982685
36705.8350037505
36702.9299981271
33153.7749987553
35543.3800043432
45383.0599983605
38635.9450053443
40076.6099945592
33250.0650036586
35224.3250072388
32258.4500026079
31938.1149999475
35381.8700046509
37874.0750023603
29008.3750041298
40292.2949943247
35610.6900078385
33047.785005366
44705.5249993292
43463.7949920666
38570.3400058261
33828.2949988676
30975.5900022536
37748.3499926012
35142.8599997959
32788.5400018526
34849.5100053684
39746.6749912296
37007.7699975714
38635.9000029197
37881.359995401
40051.6599962466
35747.3449975643
28053.6200026575
38417.8550077619
36797.355008029
35630.2599938741
36037.6950094459
39981.8599949076
43334.3899915515
37361.109994265
38939.5199885892
34174.1050046486
33802.5149922398
39158.0500075208
44878.8849967691
40338.215009924
41113.3850046711
32053.9449975653
30549.9149928731
30895.4500003175
42900.7449936513
26530.2599951132
34532.4600004347
45616.3350046503
39942.1500141066
33664.5600091329
28167.7049966527
34593.1899991072
37513.9000047321
38270.6099888642
34295.8200041702
31164.0599982549
40467.3200063304
26680.6550013548
33656.7449882771
32193.8849958439
45448.6899920228
32033.0349994298
41269.1649941701
35312.1950167044
36383.2299979741
39610.2399961101
34052.5399941438
39732.8699970261
37629.7200003597
35595.1399913341
31916.9100057886
33966.0300096064
30056.9899937253
32917.619992668
35985.5900006091
30663.5699932686
38834.0950057585
34169.5400076651
45886.6500097076
33604.0100009677
37821.5350018667
39077.900001163
41075.6349890369
28132.2149896675
33443.5399982519
41898.4099998767
43113.514989156
30038.1200032118
37920.3549971096
39582.5299975543
33188.3500086988
31206.5900095009
35569.7500023065
36374.2199985378
36717.5799971019
33859.8150002334
36999.4000037134
42163.9300024313
35530.9699950847
40744.4449934079
36607.6049999168
43191.7750008746
34119.1249928567
28642.5599976827
35990.9900050227
33346.0450063892
38283.1549949007
37357.7050067264
30463.630002368
46516.9800057524
27298.1300076495
39253.7999981303
36907.4750044113
23822.9800070954
33347.24999775
33035.0849991698
27447.6950024399
30228.7300076464
27467.7600012759
38577.1949872882
28939.9849824414
35255.4050002352
38915.6250058969
36544.5950097202
33005.3100045497
34973.7649941515
36133.0400047325
35765.5600014557
36355.5650054311
28691.4749991122
39773.4800021459
27686.1249992209
39602.3399969318
30628.4350058895
31382.9649969547
37529.5900012406
36008.1149953541
34192.0849990216
45700.719998726
38162.0649986608
36872.014991959
30989.3150009066
30147.9300151851
33746.0399948237
43233.8150106904
34102.1999922074
29599.705001118
37208.5999960506
41805.3349949899
33235.4900084614
36563.1649977911
45675.1899989099
40805.4049988016
28275.8699937538
39563.3199994186
39177.7949939511
36368.8799983702
32926.7150010098
40535.754994926
32426.9599992947
37030.1449956733
26246.4450059826
31586.7850053509
41200.4599920367
42866.8900050267
36033.0199988056
40997.3550015349
34326.934992302
37920.2150122901
35178.2500004292
30694.990007715
46237.4149874502
30935.3400092116
41400.970012798
32343.119999262
27245.7749965568
38644.369999147
28187.2599983583
34222.139998093
37649.4699942003
28837.754997578
39516.7949978996
33681.0649975013
35266.5649995524
32889.9900033005
32751.6350038301
32348.4850005732
37474.2299948033
38200.5599904625
31933.5050021101
30415.7200065022
31608.1900095848
32126.995003056
36297.3200014462
35102.7199981624
49969.2650056836
40284.6150021266
31187.489998881
33776.679997878
36441.5699998554
37069.4599988281
29564.0150076593
28912.3750082108
37175.1149894401
35785.8499924753
41964.1549976858
29320.944999967
38625.9750009058
41210.0149944415
31849.4550001999
37974.860000943
40742.4200043154
33088.5250026693
32632.1000022588
37739.6500034387
35416.8050020789
32922.69500114
35256.1599971456
36199.9199956449
32678.3199964261
32124.7450079382
42626.6100090828
33381.7250067157
27561.1000006058
36793.815006873
30150.6549989745
46977.5149895792
34829.684990764
32072.2650039812
39873.8299968683
33898.3450034037
31485.1999979159
32808.6199998749
34143.3449968289
35682.9500000366
40123.6600063613
41371.0349977093
31577.5800106846
42500.5500001403
37908.6600049421
35463.7050071243
34962.9350036029
29039.6549966628
37348.195004167
33784.6949971181
30663.7899989169
42339.0549979734
33445.2199997839
32978.1699995826
36837.1400020911
26726.6850095447
30354.1649983518
30743.9149951034
38709.1449997849
41872.5549933936
46256.045002978
33702.7649982061
28981.3150076236
27084.2099950972
40721.3900076006
35990.2750000512
26692.870001331
37750.110006204
27930.645015345
35048.165014297
33941.0350050119
40462.9049973783
36331.4599982235
30252.3249996422
43059.475007262
34997.9549956691
37217.5399984254
31115.9549979387
28565.1850073078
33048.245003025
36411.4799952299
36983.6949939826
39725.3599985396
36328.3049914069
37596.8200008522
36729.2149941179
32186.8500060676
36613.5649999372
40619.439990766
34973.5849959222
44678.6850065252
35727.4999925536
31734.6950008848
32424.1300067219
33415.2550111095
29610.58000031
41360.9149968525
34284.1700140731
35141.0200077544
37236.0100071222
38329.6600046808
30378.7600050825
35747.0250089567
36074.5799985813
35781.6550185634
42086.1250006585
41125.0999904584
36162.1649941914
37700.0250039549
32789.5199999508
37888.4149932691
30427.5950011885
37115.2899798003
33549.7950028718
34230.2650018666
34425.5250067962
35517.3999810073
31721.9399934449
36059.0350065068
29587.1650082576
34925.969999443
33545.5900072728
38097.2599962214
36393.3249977091
31790.0750019127
38150.7650002878
26262.6749991893
29323.9650001449
28458.2450015774
35658.8349858182
34343.6649917509
35543.6900003142
33453.0599924621
40614.3949928835
31532.6250003203
41520.8100078742
41572.6250040199
34220.4700057283
36049.739996014
36055.4999986845
41816.9199914528
32136.9700089263
45995.5600050819
35891.5699990418
34912.2400055572
32040.2950001555
35027.430010028
28078.8050041161
35124.5850118148
34301.8949958613
36803.899999603
32776.3999914911
36326.919992055
40791.1449993337
34935.0600089793
42179.0999940222
41933.9100055648
31598.5750013886
34603.8150015012
40256.9450042355
32567.6350011493
31736.8399946976
28847.5449948937
38488.0700080251
37953.5500125862
38635.6649998659
34359.2449934203
31394.7000046612
32098.5050099011
32238.8149896223
37599.0949992763
32899.0749880897
34402.5499830679
41048.7600075667
35076.6650079071
32530.3300037271
34383.6649957873
31912.9950043012
36365.3349986293
34397.2800085922
39076.1599964751
40147.8099926583
41474.7949952307
37325.3999952464
31479.2699990167
33741.5249998802
39255.3400056288
34980.3700130908
32105.5350028205
40715.870003701
35833.5799950595
36191.7349945698
36031.6199949554
33134.6349974077
48653.7449907941
39520.0349970554
39245.1950004323
44191.010007616
44796.6049986086
44957.4850022695
31687.5449931028
42570.7800015605
41443.7050138213
27267.5050012826
38491.1499970155
34281.6399944444
35151.0150019765
37520.8250029695
43548.2949934812
35582.9300007902
37168.8250047481
30621.8399924967
34812.5149923065
44450.2099977633
31875.1200023013
36114.52500444
30377.0000092803
35968.2749942166
35541.2800050105
36090.3149919257
34439.8250157034
33837.7500025886
29506.0149951789
38573.3250069951
36619.144996515
39270.4650030636
37119.3399995914
29407.0850060121
36733.8250036822
27045.9250027013
28230.374993197
41565.2399956932
33308.4449983881
35871.9550033554
30323.8550003101
26188.2799965187
28126.7799949097
32758.2100013952
36682.8299978524
44612.719993922
44661.7899964751
31279.4999927853
32990.7950007468
26791.1450122563
35044.0550120021
39397.5749976641
37239.5149978957
40903.2550055625
37447.4350114592
37560.929996006
29823.6650006369
27875.4249897322
40550.9800065639
38302.9499950625
37948.5200005468
28575.1449908671
36266.5350089478
40278.9550010562
34641.1799948452
34303.8049978616
34590.7800046421
36908.829997335
41452.9750028178
34498.5300014134
42612.2000094045
37314.7749988766
31710.2549912508
44410.8399953927
35717.1700034674
30360.4649888148
36122.6250040734
29336.3049994507
47278.8000131386
29124.9900044485
33706.0150045056
31620.3099953994
29186.8949972754
42955.9099963506
42110.2199987464
30835.8800048328
41684.3449983405
36958.1449916392
38609.6500002014
34261.9850024602
36442.7099941681
35760.3199899232
36801.7399943685
33811.4049967056
30677.2650056394
35328.7500057138
30852.114991605
35428.1900087863
38970.5300121378
37722.4650147127
38273.3350021155
38649.135007967
30196.4449879322
33545.800012715
36925.3200035762
38037.1849966604
32902.1950030886
40300.9099884404
44500.5950058332
39343.849998165
38469.2500000565
47836.5849988995
32989.0699984517
35478.6500133635
28088.0099903955
41083.6950015189
32806.4099978862
40099.6099929081
41561.8349913127
40696.6950005998
39363.3200090405
40191.2799951751
30991.150001371
38866.8400017661
37292.9550036723
35933.2749988312
35552.5700010724
30170.9849997964
33981.9550029024
43243.2749952259
32284.924994823
43114.8250030368
37734.3699984705
34758.0899950474
43186.9450074763
48051.4899997052
41378.1299966401
44038.235014657
39095.4699936539
35340.5199977568
37590.334994943
29722.9299975464
31341.7700049997
38107.7800005981
39696.3049953168
35326.6549944867
36319.5299964568
36195.9199967018
36457.2950001436
30850.7299860715
39818.9699953889
43280.8650097585
31322.8999999684
28158.3350008705
36911.7850053195
39480.0849938933
30947.1299878132
32529.2900127859
38499.5549950668
32950.9150006322
32632.2000059319
34710.110001436
35062.4799927509
29507.9349922567
29133.1600003926
35184.4049967122
32430.8850010482
39860.1450015396
38465.8099949392
36155.9399938515
30006.9700036747
35041.0850011588
35964.1049953203
33489.2649970906
33254.8300181634
39312.4950075306
34995.3699924672
36144.2550072359
43270.2000128183
29796.8049972833
31139.0900024186
41787.7749967771
39794.2450013487
34444.3549965026
33384.3099969034
33316.2299999439
32878.179999931
34718.1950011178
39485.2399992597
30533.4100085377
34537.7899926737
33489.7199948763
36195.2350062916
37086.955004859
39149.6650098073
37434.9200016768
37202.4450042885
40507.5899991476
32010.7149954283
30265.6450086251
33104.22000547
26322.5199952176
34917.25500543
37915.8749954773
39557.1650020693
32380.3299930666
37519.2549971337
27969.0699975849
34516.0199898705
36517.2900060351
30098.6950026272
32315.4999920912
33420.6050049919
38476.609988777
29193.6449986324
35205.7450011875
37161.5900113846
42510.8399964444
28128.7550011243
38991.9350042138
31630.7400051483
32650.6249920978
33560.54500172
39650.8700023046
36032.4000013869
32346.4700075419
34483.7100079599
35005.0850087475
44304.0649958628
34999.4149957172
32676.6500039293
34880.9250067361
37834.6050097327
38418.350006904
40581.1749900714
38253.5749986923
33882.520001805
41169.2550063343
29204.4649947697
34017.0799965771
34329.6699971145
36798.0599935037
38057.1849993658
38529.2450091705
40769.5599880243
29137.0350116161
31252.1000102997
37043.1299945531
35534.6299967731
28568.8899938372
39591.7499970242
30403.7850030192
32762.5899965933
32092.0000055139
34161.8999952781
43277.9099938144
32093.1249865806
35780.5549932402
34898.6999980521
34795.8100011119
37729.0250071657
30004.5650115367
37460.7500098293
34173.6149996241
31158.7399968011
27974.9500010447
29706.110010586
29493.8099924622
37229.270001263
35163.0049973262
37498.5749877326
44118.5549981189
32465.4000033779
36767.1699982061
35521.034999891
37787.6350024899
37498.6799979779
37167.9850002277
34326.9649972777
43279.8400046233
35624.8649925176
30340.904996666
36172.9649939391
39785.674994882
30234.1849994566
40957.8399963484
32098.1150084059
34886.429993665
34753.4999908149
38944.495003866
46645.079995798
41493.0349975538
35936.9949896978
38092.4600013941
33349.9499855327
39488.4550024926
37504.2949929991
40596.5949929733
32479.6999929661
35094.4199983913
36918.1999982394
38742.0499925095
43248.3000120188
30228.9900029483
40098.6949835894
38930.6000063533
32517.6999989472
36493.3149943425
39582.3950006003
34290.8149927374
32068.9850016471
46485.744994483
37014.684997157
31640.8949895733
34720.9900133671
36104.8349963348
34421.0000026801
31562.4900021573
39973.5400051228
38975.0999987838
36954.3850079512
34495.4100012244
38626.0550128049
35538.4149988696
37639.4400092761
43887.8300028632
34661.4250049604
39354.8600025154
27381.7399933285
33454.3049922431
38256.5750107921
42997.0749942119
35764.25500088
33104.7999990159
35455.6899977444
37882.4000017533
36327.7700026514
38043.4249924463
32818.3700017452
27887.3599938237
35579.4799954585
31339.9700028274
40086.4200076909
30606.9250046273
38851.4099987231
42103.9200015143
40540.2050007332
36308.0250009603
31818.0800013932
32286.4999995895
48358.8299970943
37714.845002996
41130.5999952764
39000.0150066414
37967.3199977337
37654.7100072684
37394.5400091194
39451.9750005667
45574.6749928061
38815.614997033
42719.5099980988
31888.8000017464
35621.8199992858
33714.9149967503
32368.5749976909
39787.335001694
30880.8149912358
34256.2749950608
32391.9000135619
33138.3250004895
31392.3599972774
28208.1500077235
40936.4800038591
35853.3900109359
34791.375000956
45261.8199974337
33690.6499963574
33787.4900033916
40632.0749995748
33429.9149901166
35954.7649968163
33031.460004885
43252.9400065441
33510.1599962633
32447.9599970518
29768.1800055213
33430.2300023917
36301.7150031931
44567.7050111209
38277.1450002981
36695.4699914707
31452.8549946823
32223.7499840695
34195.305005694
40648.389998742
33765.9199899242
35010.4599884618
31578.6899876348
29941.7699973539
38766.0099964382
37479.9500062555
37112.1850008345
35865.2700107428
28003.5200009614
28895.5800007939
38448.9849946583
32333.9300073702
31931.0349949587
35904.7049990926
33065.1800086024
41132.5300070223
35980.4500017575
46402.0550068305
38305.7949886916
29760.6899971626
40205.5899992816
41072.4850092445
36431.9449872594
36588.5099952436
31885.6500030695
36445.8300010302
35597.2450043493
35570.0350030831
30803.9699902055
33870.4200079368
32769.1050087521
29872.2599942561
35303.8999940632
35414.7049950897
33914.6649970715
30810.9999938482
36747.904998024
31974.715006666
34865.0100003697
28900.6449975664
29328.475004461
34147.8700002711
41368.3600041834
37099.6250037718
32336.130003839
28753.9250111594
33823.6749959548
40203.4000094931
35436.9549946139
40075.1200037508
35666.3500003266
36295.0900080995
31970.9650086105
37362.9100011067
32615.4699948297
34296.1249923708
37323.2800064547
27466.4399969222
44001.9349936515
36814.899998642
37696.6299954655
33685.975011201
30154.889989062
35731.3800018919
38443.0799904987
49647.4950090826
40911.8700037016
33903.5650066028
36779.3250033028
32300.6149953001
40904.3350102293
35458.4850000923
38361.0100126546
43823.9349872251
39089.7799998014
32655.840002704
39792.1700180412
40176.8999893443
38137.6000161092
26614.295003917
31332.51999406
42392.3749982853
31705.5900023254
34641.2050066332
36463.6000077024
39351.1749985166
28962.1200067659
31221.5099985598
27361.8250057814
38681.2149991854
38486.2899969233
35774.8850082287
34326.9850036229
36907.0749966537
31105.3049946442
29415.8199950905
36874.5300040846
30094.9249971129
27686.9799995837
36725.9399922792
34212.0699942193
30201.5149943113
32687.1300019411
33464.3250104284
29922.0799964736
31743.1699975022
41566.5699950046
34429.124997947
36630.6899878428
35877.3550064416
31387.2900036313
40508.0549970014
34322.5599991106
25431.7000061607
32538.9950087413
32971.360003135
30970.7649937341
32695.9200039073
37699.1299929677
41505.2699953594
32429.125006758
38144.6349904288
35127.5549945006
39236.785003854
32122.6049896031
41257.8499958582
35144.8750028679
32378.6449986396
38450.3599909479
38256.9149903028
35530.2699983851
41349.0149929263
29469.1849978477
33140.7700073734
37296.2399979131
36858.030006546
36968.0750032277
32895.7349902235
30197.4250013317
31423.5150166467
36980.0200084075
35444.1200027806
32535.605003102
26130.8099882443
33507.0549969045
32894.62500264
35007.8100117206
36937.1800029549
37001.0149925806
29259.5199990924
42648.0699923832
30011.4650118309
34173.0600002743
26393.9100017684
35373.2899992924
38372.0900078029
46839.5950205264
39848.469992818
27161.9100136323
25113.4399949813
33158.5400027531
34136.925003791
47454.4999976151
31875.8599999847
30682.8000038598
36784.6350105891
33765.3650015062
34943.7249891594
32518.0199942803
39735.5899985277
30419.7650015849
37507.7900054136
34315.0600076967
36247.9249877979
30910.5200052068
37367.1200026821
38220.3750063743
34910.6200074265
29602.2349911581
43927.6849909986
37456.0000039218
38790.8250074483
30042.0099948945
38341.0150098168
33680.2000007922
30871.5999949774
37518.7650001452
43073.5949809295
34061.4750003133
36416.2549923368
33167.0049988379
39955.3000030936
28761.8999999597
35571.3100032159
25989.8999971969
41586.6700002523
32461.9900034788
32497.6049946318
47396.6049966194
42581.2900029176
30943.4900003259
36639.540004394
36394.2449993969
32463.0850116005
38147.8200063134
37612.0199959904
33842.4850122273
42700.0899880868
34076.1649956611
40350.9450052591
30317.8749989313
30971.9450006627
30961.9550016754
41109.3650010643
29617.7999964357
36269.545016403
34954.9350103831
24950.2050009556
36555.9050056888
30639.3750035856
31214.2399922092
29852.6599954996
30603.9850014721
44464.2050005238
37517.8350016543
37075.6750036109
34982.1350123447
40545.5900054845
42782.9350075596
32133.6799954983
27809.1749997856
34846.2899929562
37591.9150150867
34883.4649996449
31933.1999919962
34881.0199756395
29081.8700083148
28804.8100137716
43151.1249994125
46456.0949949413
47506.4699977955
30229.9600042744
35993.0649993761
34577.0400020535
29788.7649981853
33767.8699919835
39652.3249942738
38920.5350073678
31302.4799922508
39413.6300027168
36528.8750021553
36166.7599993878
39990.2799975555
34164.0350068042
38904.3000010906
39194.3450068651
33746.6849947338
33343.9200081399
34202.9949953826
32545.9950080874
30854.690011035
38461.470000872
34263.0849950946
39307.2250018525
30039.5099954882
32108.6050033125
37273.7150007364
37920.0099994711
34934.8399963723
38014.3450203835
29722.6500115697
32205.4300028727
33492.335002171
33672.8350021585
39135.5999961325
40317.3950070118
36423.3650006801
37874.2349978588
34267.8549922592
41706.1600002445
29034.8899905052
38131.6749942961
39980.2949988779
38477.5350016064
27977.3549962206
31632.0300054697
33490.4399984718
35191.8999964658
33764.1950091936
36693.5849965205
26326.7900052286
34256.3399938943
41727.7800005848
35225.0800017045
24053.0249922488
35977.2450027313
28194.5700005679
36821.5300036218
35128.6050118065
34909.2700068841
38305.6950079044
34666.8299998678
37507.5050140596
37275.1249946707
40196.8100123755
47359.9799955501
32643.4100030277
36341.6649933294
41226.8249984648
33736.2349968066
41987.2149983507
47274.125009241
33220.549998036
28793.9799850266
37466.2850047584
37691.800006018
41833.9649952822
42358.7850067344
39015.4399975892
35715.1749979872
30945.9450019586
37448.1450002072
33183.7950005204
31209.360000413
32993.2100018628
36347.4799904238
31376.5399978236
32143.139997758
42443.9900076689
27955.0800083365
31783.0750053008
35955.2549913004
48520.7949973986
39621.9849908856
44038.1149960982
33246.110004321
32148.325002591
37995.6200008843
37403.7450048212
30239.8350017125
40666.2050037347
37704.9399887649
34074.7049935885
41646.6599996254
36791.0049945711
32078.3200027824
35534.8749946097
33324.2849994705
36236.9549976008
40816.5700039628
37399.1700150452
37104.6599815072
34790.1399973291
39796.3649922949
34133.9050044462
32184.8949993138
34944.4449942755
39274.1100089693
35593.6350062372
41802.6000064647
40654.0350098391
40702.3150110931
29418.7649999167
31403.7399940732
39859.8200090408
39718.864999689
40022.9399866346
30480.575001416
39578.2099976747
23147.0000025992
32436.0449910585
35090.340011748
36253.2449971727
41644.7650001377
32547.3750021651
37185.9800033987
36799.9800014965
36661.1550029096
33570.4599972971
36598.7049935871
34367.2250080192
35070.6550083801
36545.5499959349
28444.7500012597
30869.660007009
37675.8350020051
35157.2250004276
32628.3799980669
41895.1100004088
38483.8550059799
37786.1999964267
36450.1449946706
33024.0399888071
40157.5450005886
38940.1699965387
37367.0649993399
31320.4949953205
33349.8649982217
35374.4049907344
35094.7150066773
38457.3950034983
42925.7050036269
29372.3400016353
37113.2749984809
35241.2499950548
32059.9999915123
35354.9250102113
37871.3200095746
31729.2099959236
35535.5599934028
36036.3100060014
35432.1399925014
41496.6100036803
34661.5650027733
41499.1549951409
30692.5000046748
34204.7949995956
39627.2699993131
31474.7499986431
35119.5750017378
36313.6100035247
34370.2000020419
33796.8599947776
32037.7249986726
29932.1700011627
30222.2449989205
28001.805000191
37810.9049946521
32567.4349888979
42031.0699989197
38924.8249987881
38367.8649929736
35728.2150073932
33225.7249924688
38033.8249955741
34093.1250085661
37053.4249989058
33640.6100032523
39079.9600030173
39059.2650020486
35893.5549951045
33357.4900060752
41391.2999971586
38208.4749983737
28313.4500032084
33257.6550010826
33934.1600004397
38340.4149968961
30355.5349878818
33258.7300026549
32638.8150123548
32382.8650096183
35973.6250034925
37642.3450014064
31673.0549971847
30180.0699901045
39187.2249968071
34280.1050015194
36285.1949937528
29288.0400054846
34852.2249964767
32337.740000746
32165.8599993167
31611.2450028358
36155.0049892727
33724.8499993419
30852.7000048344
31323.1950049961
46373.0899995887
31506.9499986474
38470.2749957645
31369.7649986888
40647.459999131
38337.3699948686
32561.1099958862
29499.9100091409
34770.0949963783
35262.2349951542
32079.2150025497
35439.5750035911
37231.329998403
35218.2800034653
35090.575007668
35348.325013126
34749.5450081526
36432.4199954809
35770.7900017648
39950.5799979786
27619.7299920318
34247.709985887
31220.0149955793
31619.2699896855
37118.1100012405
34544.7149941585
27103.0850012489
28465.7749928259
37801.8499958573
34035.9550010237
36893.6350160614
29507.9350081747
36606.5200041352
37529.1700001221
37673.3249963369
34130.5749957541
37374.9400103861
33098.264987908
29337.0099917754
36067.8449917156
35875.7250030093
38984.1599968568
29353.7249953904
36321.4999948893
33049.6699934292
35577.2550055045
35707.7549992557
40163.5899921246
35540.6100105077
36975.7450109612
34736.0399957598
38458.4449982715
43601.0950022714
24075.8600029837
33718.434998008
41086.9700096855
38906.0800073055
37415.2399992087
33549.7800073682
40022.7950053223
38095.875016168
31709.4899963358
30258.3500002192
28103.0200005542
42848.5699999749
35533.6600030263
38367.0600233929
35615.1400023745
30543.6949999129
31042.6550052516
36870.5749974556
38394.6999961928
43192.4750019638
43039.9650136383
38903.3200007279
39077.4649981597
31665.1999983442
40922.6449917379
45828.9349968549
44028.5000083616
36065.2299935864
39249.135001675
33374.7449994872
39219.3749982037
35042.2350123898
36556.5950002269
38775.7100034563
31105.2549919675
36358.0649972613
32555.035015751
34814.0700048551
39813.7999948893
33716.9249911382
34391.4199964468
38824.2050010984
38175.9100021304
35251.3000066259
42588.2699974101
31061.6949950545
43258.0300009013
37462.2549950507
34193.9500082377
41206.6800055441
40180.5100053682
39765.4349989468
28975.3999994842
38502.2899888452
37944.1999975317
32012.2400029809
46583.3650007679
33165.9299928428
33664.6349957059
36509.3400032648
32267.2700001595
35160.3249949196
32996.5899970484
30245.7299947798
33593.0450077428
38582.225001912
27261.190012336
32600.5699935704
35292.645006775
37248.2550023393
28071.5299975228
30551.4250044263
37299.6350003189
34681.7600016922
32588.3849941681
36967.5400010127
30200.4149912993
35482.6550019997
32629.2250022628
39391.0900024973
33853.1949974702
37644.2499997903
32824.6150048672
35579.8050099859
42538.640005441
31544.9149984847
32905.8349939208
33538.5899968127
37545.3200031285
29380.7549993665
35643.4650026239
35879.4249968371
40231.4550068241
39004.3449999049
31177.0900040429
39937.4149861197
35529.8050012418
33226.3599886531
33529.6150065237
42381.7100030452
31310.990006574
37685.2749984189
37606.7650009778
31048.9650009329
40911.130010416
35969.0799971332
38988.9949992488
33471.3350003058
32237.5450122379
32129.4599981938
30515.3099985748
38027.3150007934
34818.5950067908
37288.0849991123
32070.1400080317
33464.4100071003
39944.7550077586
26412.8399978008
34081.4050065377
37748.634995721
38520.625003599
35533.8049962029
38848.7250025518
32415.795005099
36149.0000045543
35795.0950029338
39618.3999958174
33529.5350006862
34437.1249973826
27387.9699987668
47084.6249993888
37880.2599917983
33488.2950140075
49584.5699885536
43083.6349974471
31976.1999940492
36200.6499865004
40987.9400199127
35735.8699991123
35243.234993804
29027.2249897404
31446.5799986909
31927.1750021904
37391.8949980462
33507.2900008098
28989.3800017366
43688.714998727
37840.1600003142
36074.9550076851
37329.7499963737
36956.0299955475
42029.4099921488
35961.6050057423
37778.1450097405
46131.7849994666
33973.6950029563
39455.845005311
31553.760000997
27738.0050013708
40494.5699992377
42012.9599910234
34979.2599901406
29197.1450060396
34004.9949978479
35178.0499969383
33635.2350093667
32944.8900111717
36598.8099981516
34413.265003767
30275.4549997165
44401.9850057602
38552.5350070027
38342.1450107704
30546.5900070381
37311.405003679
37366.4300115621
44556.0499809114
26148.1150016588
34799.9799943772
39709.7450093474
31299.9649949744
40923.0749986302
28951.1649985161
40188.5849952799
36895.0450085324
33456.8049921906
41710.7500028528
30754.424998123
36440.6750012494
37496.924991566
35083.7850093791
36339.2749967998
36724.9600037429
36762.5900060867
34925.430001047
37903.2800027507
44744.9999911297
39550.6600103784
35580.3549883765
35383.8200030619
42172.7149912997
29282.8199945964
36248.4450011909
36655.6049972635
40476.4199964954
33077.6849940907
44217.5299989741
29057.0650028087
30048.9500043993
35482.6900132974
33475.3050087068
40862.1349977595
41627.0599972944
33640.6750049996
34913.7100039762
37643.3500106162
28285.8200077169
28126.8099943445
34072.0349953356
37487.350001139
34635.7100053752
33487.5800063759
36765.4450014714
39340.6000018602
37757.8900024751
31486.1200063742
36173.2449988223
36861.3499918309
31134.3999983739
33300.1149957798
30560.7300030247
35832.1650033733
44497.5200061421
36598.5450065658
31519.1749940466
29711.9549950825
43506.8900087072
43430.9649908508
39015.1700083203
40449.2999985437
33396.7149965596
28611.9350015127
33374.6449942182
45939.4949944587
32719.9250005694
34075.4400081906
34935.2649909435
34746.1849908785
36406.8600034767
39655.2050155762
32081.5299911705
39221.7099997708
38785.6949901331
34440.799999785
38431.4400017803
29801.9749940463
31268.205000659
32508.2599937672
40090.4950000089
32443.294995234
37109.9499902679
34930.9050099852
38030.4950032354
35467.0749937242
39647.2449988801
35335.9999921379
30992.014984305
34994.6649933818
28857.3850028997
35395.4450002449
32601.1599918239
34422.8949974218
39377.2700023611
32316.3849978896
30804.980002735
39087.6150031845
31761.0449954318
30732.4900093605
30461.5599965228
36976.6600071033
29339.3699982853
46019.1850029011
36079.8299960003
41335.4450036584
33512.9849918344
33700.9700021097
31597.3299977332
34869.5550011925
31742.5549936569
43860.8099989574
37795.6350027623
44911.6600064813
31898.4400012948
29290.6600001435
37033.3249928969
36054.0700037047
37377.1250041358
33155.9600088359
26859.0600013505
40574.9949980802
39855.1900066585
33540.0549922357
38751.535001171
36593.7400036846
31323.2200032936
40855.9899950486
35439.3150006999
29560.6400025631
30822.0150000698
39259.0949960529
46820.5999859794
34139.1500092407
37888.895005094
27383.2699941667
32800.0900170869
38419.1749976132
34035.4600003586
35533.2899925401
37466.6549986894
36593.2549960168
34726.6549990176
28822.5100003059
38742.5449980414
39778.6300013092
35572.624991923
28827.4149972564
37038.7049917272
30440.9249958768
32971.0900055695
28597.3499953433
36805.0199905174
33086.3699991097
30939.3100048555
39453.0750048659
35803.5549949523
36262.0550075021
27638.7749979014
24118.2449999792
28033.1400030414
29229.2649954285
31530.2450057582
34331.3899969222
29440.1049998904
35139.8499910614
35605.090001561
36949.5650026064
30653.0949991911
35232.3199851139
40708.7800048233
37240.9900076638
39345.5100020336
40646.1450038691
36640.7850014151
34935.3800103277
43615.8600027426
36484.6199950729
35822.5449912923
28165.6399950448
35312.3749974285
31984.8599960754
37581.3499920859
38308.8549955278
33084.5549948448
32469.4399980451
38187.1150026153
24294.5699966686
36934.1950009095
32836.2449963917
35021.2850051344
35776.9199894577
39408.6850023927
34936.0650031411
33509.3299985423
38654.4350070904
38319.815004573
38061.3300104853
33390.1799975612
49086.3200088091
35469.1450192101
34142.394995783
31203.9599853664
35909.6199836993
33438.070007038
39591.1449972739
29757.2500033835
39743.9900006612
34540.5550164056
30546.4999994983
40815.4899984176
37365.2000010784
35268.9900076054
39899.70499338
41278.0649948563
37098.9400044755
30933.2049961253
38951.8300050627
34725.8449949368
39868.2599941397
34000.3399985507
40074.2250100986
34063.4500013196
34312.5700099765
34594.1150022066
35963.3499980058
36707.6899968368
26145.3349897921
36264.0599983798
27783.8350002805
33046.9199956756
40422.9099980875
28388.8800050517
30385.8099947606
41463.5199988999
41965.2349947307
33201.0950086876
35096.9200029515
34181.2199965558
32577.8850040196
41682.3950027775
35207.7799995885
38799.9250001016
29491.0950087396
31952.1650097673
35564.0100127461
34455.3500041773
30510.0099954865
46930.5250040994
34137.1499983909
37678.0699943604
40980.1599897436
30447.9750074219
41447.0599937633
44850.2349991687
36705.8950003216
38913.6599887116
45684.0549984664
40368.7949994765
34193.3849903549
41229.8000119366
40844.5200089775
31067.8649975643
45623.9399920517
36018.9049922459
36187.4050015161
35815.3949987421
37147.4450131289
37389.3350033889
34983.8400003745
35881.8749873916
28475.2999962897
33077.3549910369
28070.4649978936
35290.5100054795
41367.1049978497
33534.7599830674
34014.9649929063
31386.4550070364
41837.0299974569
33292.3449985897
34282.0200085142
34190.6749905027
33980.2000025724
29419.1900050555
30832.865009471
37070.7750072049
35283.3450050774
35225.8900004443
38077.8600029263
37986.9549877396
38237.9599936785
43056.810002607
34242.3200006856
35694.7200006437
32972.0999969027
43737.6749963603
26094.5300053355
38259.8750002301
35511.9500051186
32617.8899941834
41222.2200072353
37136.8799987822
39191.1850016634
33767.135006497
36282.6099948542
35964.5799916874
32661.6350047481
37213.5950015123
36893.2249980245
33347.6299974064
31356.340009794
40152.7650072335
37638.1150028276
38582.7750100296
38473.4499978973
34683.4399991699
37677.5649985441
33356.1950100259
30525.6699921964
31780.0650046575
28608.3899960051
37572.8150035706
43205.3799942741
26200.6250063452
38372.6200048889
49092.0500026959
38172.6599962701
37922.3500009342
32126.2749997005
31678.1350099788
32858.0399979888
29766.1600032969
36104.7149920801
29749.6599994566
38007.8949987568
43597.6550012933
37362.9450050266
29364.6750005949
32938.4500031293
38709.3949965762
39531.6249923647
32347.1699950896
36413.5749993703
33378.2400010255
29779.8450075192
29027.6750026478
28565.8300005624
41038.7000012835
37816.6699956328
38622.5400032646
43413.2800091275
39431.9349909584
26511.5900040893
34658.0499956879
33060.2449953232
33415.9099987239
34520.3149992685
40785.12000574
34962.275003558
33087.7200099077
31071.420001641
47682.8399963614
34783.530010809
38732.9350162833
37330.695004463
48809.7900095341
30725.6899987964
35353.3800052896
39849.7600033474
31817.5550058862
48406.1749916213
28251.9250013665
38555.744991814
34067.8399901049
38165.9399970132
35878.6899995394
33264.9600035775
38371.6050072341
37807.7300049391
42892.8299995246
35283.1699953821
36220.5650057648
32413.6850043949
33154.4400069523
28072.0650055238
37240.81499056
35971.7750062544
34941.8449916184
35569.7650016775
41805.7700032816
33231.7749903218
35062.7000045388
43971.1149998838
34755.9400004697
41923.7299951216
37575.3999938382
36462.0250015405
29650.7250024237
32525.3249874776
33884.6350086869
33854.1549977289
32461.3699961445
32743.9299953933
30949.1699975735
31671.1050078451
38287.0450016473
36037.470000329
34800.2450032552
31330.7700024153
32108.9550038866
37531.134998647
42104.1449898746
25533.6249974215
34524.4800013107
38061.6849937373
27352.3749921125
45103.4299948885
34112.8249961114
33835.0299990366
34347.7299998949
35365.0149954985
35870.5049928414
35152.4450040938
37591.0250083711
29281.1250016924
38706.1799952427
29529.6450059222
29528.2049923692
38230.3900004858
28358.6250022441
38631.8749923673
30712.1000048124
34593.4399921134
28010.6799980573
32654.6850026492
31381.2449946876
32088.4200070399
43076.3349926377
38522.3050037631
39177.9400013321
32689.114994509
32948.5399903412
31302.4199992084
29915.4600132784
36341.0300113676
38790.459987653
37194.4000044905
34812.6499970228
31820.4750067256
29917.2700038044
31569.9349971956
31678.9299933032
32074.284999616
33378.1449938881
35805.9450052508
37997.0099993823
38113.994992787
32109.6449969882
27574.4300027053
35508.6900148735
31240.5750024651
32680.2400031721
39676.0250053904
35394.5200021303
30563.8500073452
35420.2100032674
39037.3899925772
44188.2850099797
40565.7150022279
36832.1300005642
37077.0599977989
36110.8149975113
29623.8400033739
39059.7050065597
37507.4850072878
42480.8099948193
43057.554998761
38333.1350049679
45961.7649956287
35205.3499979785
41312.0049987434
40410.6100117784
32595.1350092039
37652.1050027218
38002.9950028674
33505.3650053953
35380.1649875002
42735.9150024822
34800.0549987339
32814.2999983405
39123.8350118495
43362.6049978787
38322.9549962273
37673.835014008
40030.6000054475
32949.1200038684
30254.1349966091
39622.3299930758
36098.4849976709
40838.4800067879
38711.2899989952
43259.9299888718
44084.4950062376
36347.7300002321
33022.2300131438
31884.8700050996
33858.9249974868
34547.2150052977
34000.3300090612
36935.0949933556
40154.2449992881
32380.3300018895
36470.7700102578
34266.0350088913
37735.029995021
38410.6550025373
42007.1099909234
31561.7099958229
32625.3049963971
31145.2899998028
34046.5099953591
30058.9299993188
34283.9399947396
46285.5399874116
34646.0699985449
38333.3100047477
31444.2399990156
27036.8949964768
33782.4199995538
40582.6300013687
38855.1099967322
30377.8800034686
27367.3650008104
34074.9300031245
41398.9949991206
34269.3250135026
37215.2499923839
33278.4149950347
44787.535002291
36024.1150120634
33241.6400067593
36380.0749968165
32443.5450118346
37219.1400059353
35101.6149906544
40077.9500021892
35537.9349925971
29599.6799985052
35543.3699922536
42260.3650003788
36327.4199946727
36509.9799970379
34414.599998373
36137.2699980414
32085.7849924816
38138.0100057738
37591.4049908486
33441.8149961629
47027.5300018633
38600.5299951364
37476.0650016355
30098.1550046783
38715.9100099159
38571.434997439
34630.7999960328
31051.490001219
31045.5900011777
36560.2049897582
36131.5100024522
36691.9599928093
32549.8349958838
35432.8849984852
35270.1149993336
40039.6000044434
27465.8300026709
35017.6749949888
38002.2400013074
32940.0000082013
36965.710009485
34209.4700052468
36116.450016457
27753.7900103725
39912.7099978598
30552.6600020637
38410.80000283
33285.8600098843
33243.3350087664
30568.1500001258
34300.5400053179
34121.6999938971
28433.5799866653
35454.0349952861
28543.9649997859
40706.2650021205
31137.4150047101
31019.5699925859
36647.0100027414
30947.6250041564
37461.1600028624
26964.8849976341
38057.6649988916
28653.2350018562
42312.1649937787
33309.609990529
33897.8199968933
35743.3849879534
36517.8049968877
40571.5999995187
37922.3449926379
39375.6950037675
32826.2349965056
30081.1350044095
34883.5349917853
38204.7200051549
38505.8750037675
34219.2149975556
39299.9999995349
33723.4650011273
36952.854995918
33000.4000184606
47382.2450087103
36006.160004058
31756.165000311
30010.4950011104
43197.729997895
38609.305000985
34773.5800121447
34945.8249961532
38690.6499965532
43074.3650067884
31366.5549939838
29181.8249891996
30100.1949937938
32798.4449950644
31080.9500035945
27822.890004487
30782.6599875643
39538.4199950432
30848.7749833315
31046.9249987336
35873.2550007073
31772.5950124377
31955.625013612
31701.7949971609
36457.3300012981
30096.009988675
26121.2049977458
32400.5200001063
34751.2199906206
40852.0450045058
30223.0300060005
33119.4749928561
36271.4799996249
32816.7250028135
44346.024993389
30720.0650017723
30445.4450010909
36988.0749986385
34158.5000086848
36853.2649878808
31083.5299876791
32596.2849889105
36727.605002521
35410.7950025637
36428.6600212451
35878.1250012498
35065.6050015676
39462.4000035469
25103.2950031224
37213.8200045557
32834.5599990382
31163.4450155478
37296.0250099833
35171.8100069065
49979.4200027352
30241.5100067854
32942.9450039385
33580.8099963154
33632.440002369
32975.6999995987
30014.9899971738
36305.3650030825
31551.5149983619
37822.719995431
33016.6100095386
28991.0499914445
39593.9600100151
35845.1149963803
35782.5550104742
32820.7900023437
31656.9699999922
39279.6849915967
28857.9250030194
43691.3100011662
36467.4449966847
26695.3950065
35523.5300018692
41298.8150060941
38621.0699961977
38990.7949905317
45764.6200063347
33425.8650023131
31562.1699902226
29914.6799918866
35237.1300012633
41985.1549970442
38321.2949980607
30386.1549963912
33040.5550000329
36437.4299996459
33760.7200009215
38535.654997771
41121.3400078275
38757.8700126456
36894.9049912272
39210.3700019845
37683.6749861729
48280.5699964553
30024.3649896002
34182.4949986658
39040.4600021095
37773.1099970597
34427.4149925585
38537.3549867975
37057.0750072943
34401.6300028006
29725.2499936069
29493.4999903408
36717.2500079826
32523.0349931928
30349.0949878972
29590.8050013252
33387.9350041242
37726.994997839
26154.9749961015
34006.4700042673
35142.0300011121
32982.1800001698
26134.5599974411
35696.4349883299
35563.0800038273
39345.1650069737
40152.4650005521
38708.6700016432
36052.5199930896
35890.025002675
39968.3800068384
38936.8049996589
30302.8549945825
38994.9000074056
38353.8700031003
34424.9650059665
40219.4149987796
35321.12500037
40070.9399977535
37224.479997075
35820.4499888002
33189.8099966658
31478.1999924878
29626.0499942925
39023.8549966213
35688.3500072434
37498.095001193
37057.7650031038
40323.4449899723
42221.9150020227
37864.2249964278
44174.3250023827
30192.8200056052
28788.4999957145
39577.6049943872
26222.4749906911
32622.9150015779
29740.3599963102
37020.8200033527
38859.1800046091
38158.1549973311
30401.3550012487
31108.9850069621
32365.0849997208
35432.1300116899
33579.1499991817
32409.9999918368
31909.525006057
32850.8100100502
34560.8600045022
33213.3350015405
40210.9650012152
34002.5049900747
29757.4899893341
39230.6099982329
37480.5449957654
29728.1100020902
25963.9100024388
37538.3299998605
32274.2849987593
36147.064989216
35790.6500050921
32599.9700075193
31414.9249982741
34909.4650032634
31525.9649974788
43799.2900019816
35951.8499953332
41913.9049949552
33741.5899972575
33936.145003039
31835.794998874
30929.5350009758
30929.0900048206
32886.2449962818
36271.86999457
33061.1399971745
31061.6749953436
40960.180007142
35769.1599999564
33341.9149950886
32247.2649975865
34178.6049966483
37700.5599970815
32855.9649975888
37579.9950047531
35720.6649914028
39478.9199959348
35519.5499966087
31300.7150011708
43371.1299939117
43313.7100070851
38815.1200003342
34435.3050003941
38241.3250010397
45895.1850089193
34751.5249980284
48522.8450023674
36611.7100068588
37495.6350144158
30350.2549948061
37155.8149998737
34392.7699915005
31953.8699999171
36813.1050036815
30835.1450019491
32732.7399914942
46091.5299992989
39224.435010934
32721.7500016116
39927.9049957012
40673.7750053022
43117.0050044605
31752.2949994476
41366.5999973936
36145.3099964061
39420.1800043703
33908.6850041852
32341.2600192808
35338.1649932683
36946.5850015951
47372.8050004293
34019.6649999766
39791.4649942418
35432.8749976291
26822.9849991025
25229.1699969528
27071.3000038968
37812.7149982713
42575.7499960203
37092.3999952995
37694.0450002974
31228.9900002282
34961.8299926682
29896.8549986506
33353.7899974164
45794.6200084967
31276.5099931919
33219.8850007617
35518.7749993552
33842.8950036304
37215.2400019193
34475.974994822
34822.4900009306
42289.1350006219
34309.9949914297
39467.9099850056
30449.5499928152
36942.0699984983
23402.7450119414
35927.1300045692
40309.354993473
47292.3749943397
35434.2599934104
36961.5349975287
38586.2450051028
28713.3499962586
32690.6799955798
39321.1600011705
31750.6700019234
37883.7500099449
35765.4999945238
37805.694995227
33283.3200002773
38619.4249980148
33704.5450042178
34056.1649987439
41651.0650034149
29418.8299997232
38882.5549974577
38505.6300010852
41723.0149946623
34775.5049957244
34707.2850128496
34122.1099972487
41975.020005687
42662.1749967856
33321.9599985168
37824.7250042132
36787.6749961947
30943.3850063473
40147.8799938955
28891.9799979355
41214.0400125398
38610.0050043639
32185.3849916589
37697.6300051085
34890.5399910909
33637.9100018016
32247.6950146835
37612.1849869086
29685.9249982962
35759.4100013598
37790.6499932118
31771.6700058802
43089.0099916296
28614.2900021739
41690.6950079093
32839.0000024673
39990.0299970504
35951.9300074832
48967.2749945119
30608.9649949423
38360.425008722
39660.1599936295
38487.1450016757
41955.4650031874
42102.5500011636
31817.8299965177
31116.8550090606
35749.7700008429
29482.4700036391
31977.4900046719
32035.8949993961
38525.3700013293
37332.7349953048
38117.7299953463
29170.9699985082
43167.2949936012
41950.6550021702
31712.880000775
33556.6000120683
35085.36500248
32880.650003567
35724.649989645
38852.1349999722
38543.0950038193
33694.5650002597
40564.8900066101
32400.4599924051
27717.7749943468
31295.6449968104
38565.9449961761
28460.6649981969
38455.4550001315
33906.0750078609
33749.1199876872
32029.4749953635
34447.5250039168
26446.7850116687
29012.1950052181
32899.6549961124
28477.5749906587
30982.8249964926
34185.8899953805
32189.2399985003
33749.6250023055
33487.0399884119
32526.4799948218
32892.7500009991
29265.2750006755
33778.7849962105
30857.2400029113
32178.9150088555
31864.6299846186
32971.9600016176
38984.8000038435
38502.4149866353
44666.6149966111
29408.364990844
45807.6450069006
38208.2949885463
37274.284994752
35703.2850049876
45586.9600060185
26843.7450089165
33022.169998007
37251.1749888273
34752.3249909129
32349.3600023402
29725.7649952229
26391.8650018339
36434.9149991588
33571.4950042181
25832.6899977569
41277.5650009427
29021.7700004927
29349.9649991477
34634.8450021396
33141.6450038646
42198.9449909885
35763.1149955987
31825.8650048559
33926.7549997793
31716.7450063724
36102.6099964288
36966.8499957942
35795.3849930572
39361.4499975701
31699.1799847759
36763.0349900873
33749.9350046352
37555.22999269
42577.1099965548
31708.1350029516
32805.1299980343
33196.1449910074
24750.0200016905
34187.8800042234
38421.639995323
40217.2300040891
38406.1450006322
30036.3100003758
40053.5549987445
38744.0100043037
29062.7200066641
33947.4099946655
31596.5949905976
30593.5550019654
35190.800008683
41007.9400053386
40419.9100002222
45429.110004155
35807.7349981375
38426.3499999979
32570.0099911696
34792.154994664
37175.7600007954
31621.2500001463
33654.4549868094
39894.5399996251
25747.225001024
31707.2500043467
40943.445003038
38476.9699982587
34681.9050054068
37279.4950125607
31892.5949927779
36802.4399982933
38871.810001368
34572.6299948915
39607.2600032571
41839.56000606
39084.8600062132
36374.9350014087
39273.7550000781
36880.2000071553
36183.2600118221
34906.8849987889
39575.555000151
32509.964999076
40680.3850023809
29835.2900075472
38864.8749973537
36225.5199957219
35556.85500646
37343.5799941042
37449.5350136339
44012.1449949253
35812.259984782
36949.4599990829
35688.1000038952
38994.1600079662
30308.0500173426
30980.3450040415
33728.8149994521
30763.0100049138
32820.2050079324
35652.5149955205
29671.5850084005
32710.694997711
28477.915001658
32188.8399915366
37656.8999987897
27962.9050043218
40100.6449965719
38048.2899998255
43083.0500071831
35324.1699981842
37870.6949977824
40281.0349977306
45073.4300018277
30725.4549952177
31161.7000022272
31373.1799857215
30350.4100083762
30249.1099992662
37627.3749974252
37117.2499958674
35764.7150049438
46056.3149969729
38292.8400027227
34861.7699918882
32471.9150029703
42076.6999916598
33313.9249871497
38386.7250004637
30499.2099990199
34282.1549959212
42337.5449962565
38397.940003057
39757.3899870462
32328.1449988963
35926.8450008016
35674.3000005766
25649.3799961477
34280.1100097909
31954.6849940411
34519.8250002148
41491.5749953816
31087.8799967475
37540.2900058241
40891.0700083426
35475.1749899267
28038.2250043788
43063.6050044311
35981.7250037685
39369.7749948784
37650.1899974258
37247.4399846656
38845.4050015546
30872.8149970913
29982.3500001815
38748.6049992713
33280.2650067491
34764.930000652
36925.3950005315
34884.0599973896
31687.8799978853
27061.9949936748
38224.5349937791
28822.5250039134
35155.05999599
27213.8300031128
32936.5599962012
43411.1049986051
33418.8950051875
34551.3499977261
42165.2550005853
39028.1799946561
33383.2849973796
34335.2100088443
37029.5049989913
35627.8200009525
41080.6750021377
32163.7450020931
40084.3149983814
29898.1550006478
30895.3699974231
37480.1500009437
36147.4400016419
34209.1149926872
36103.294997114
39741.280008963
29991.6549944163
37718.0949965521
31423.819990264
37546.864992146
38602.969994906
37449.2550019495
37524.6000022819
34834.3799950165
34520.3650068459
40642.3799976741
36419.5849913865
36258.7650009349
38103.7150038048
35008.9199938184
38206.5199945238
29440.8800066783
32252.7300058224
37204.0950057442
31693.5549999757
37198.7100022128
33180.8299986923
36943.6700115827
31656.4900062475
33023.4650054352
39117.9999934002
32659.5099928561
36328.9600065858
41224.5650012485
33575.1499973403
35815.8700022292
37170.839994052
36690.7800048747
29618.4800022448
30863.7300064481
45322.6949942228
31489.6449984122
36655.7650059861
36331.1400059487
30365.6999997663
40715.5349876634
46362.844999338
30236.5249986832
39329.2900005843
33782.7300028636
30126.9750003947
35963.8750028091
39814.9599876116
31759.8850017283
38682.3749938139
35073.6099978513
38174.8299991607
40404.9299962871
30437.8999956516
33127.6800004184
33484.2400033113
34396.1099996619
31782.4649964985
41084.9899931795
34840.6800054684
36275.3899973116
32612.5199966732
31587.5400004868
28504.6249968091
46613.8600000579
37219.6250014736
28317.9500094727
36051.0050000878
25779.760007263
41010.2649998843
33044.9299916588
36298.6050007766
38098.8200083233
28892.3899883373
34723.4000018588
31762.709988526
35653.1700009264
30777.889999449
44271.2550052346
38151.8100035974
37362.8850077294
35809.5450027846
36436.1749984813
34535.729995249
35883.7599901433
34762.3700026001
39906.5600099845
37118.3799882872
42509.6600024698
27002.7250007784
36733.7050022706
32879.9249950522
39261.8000043439
43956.5300073968
35084.0450016538
37557.6999953213
31743.6299983534
29475.1399894883
34148.8700003666
33656.3949953199
39107.8249997699
33604.3299979108
36341.5699951552
33078.6750082711
32939.6600025618
32854.0350067916
43117.7499986372
34679.6399943206
36146.5350044216
36822.6649908983
36925.2300024321
32358.8899964346
28182.2300017342
30595.055014616
29192.2750089112
38254.2000098675
30368.3100008216
33579.9150065746
34431.820008127
33892.1900103706
33603.464991705
36930.7450065571
31151.0399977736
32764.8549935051
42271.5949997855
42045.7400035434
29645.5150110514
39085.0149950816
32288.0150052292
34216.6249978342
30114.8649965723
34404.1499976398
40520.8549896524
31495.7799974848
39285.5149901412
32068.2750049161
35283.6450000245
38232.9900014068
32691.1399853947
39150.6899981441
40372.3650042216
33023.2600032359
34733.4249916688
35260.3799988888
32089.67999843
45030.4300025251
37520.0150051976
36386.8299981059
35524.3699911546
38051.6500134588
42593.1499997043
29605.1099927318
31612.6899978956
41671.4900038235
33265.3649991504
32968.8400071592
37555.2500101131
37114.2849958557
33020.3799988441
38605.2950146983
30338.0749940064
35375.005008466
40771.5700038059
35284.2750093894
33107.2449992364
35084.3949973379
39705.6500078823
36656.6199980196
32371.3900002326
37959.1100036549
34969.9199980196
31002.17499696
37084.3050020384
29829.2800056014
37554.6150019958
38267.0499930757
37108.4950043582
27953.8549934725
44349.4900024583
30001.8300105333
36135.7200009411
34441.9250131113
26024.1550071983
38639.7799942705
31884.7849929482
31643.7549936264
45920.8399966669
31820.9250016874
28764.6249945658
33961.4000042826
35493.8100008471
40472.3349966418
32770.4949978491
32301.6049947037
32058.1650032902
30235.2200082437
34755.969996164
35731.0100105306
38545.7999974393
37011.2950037606
40927.5849914984
38790.9649996052
33735.5449958293
34160.899982343
40279.8850073384
31539.0900091522
35610.2099996436
35628.699999703
37898.3299984514
40087.4750066425
36137.4699983202
36110.1700001186
32574.4600058349
35655.4499885702
42618.4400012797
29590.1300082567
29749.9200011057
34917.0500107401
41326.8899989084
40513.469990367
38619.9499978612
32756.9150096365
31278.9949939466
32678.6299914109
26205.6449947181
38308.4850050533
35011.260007378
33971.5699885707
30892.6950126073
41520.9299959703
33346.1349991178
30352.2650056819
32871.0499860635
33728.2450016132
33736.4700004967
45028.0849992383
32010.2900084318
32430.5050043762
34984.6549991898
34322.5499976452
33988.9199934038
32103.8600077377
41636.8349939638
35044.6949996208
35049.7850227522
30846.7800051509
32020.3249924131
33771.2899904125
31494.7300078392
37253.2149961727
35074.1099921169
39820.0450049844
37278.0099861955
33428.2300024535
35779.5600029316
36342.5949960883
32933.7050052024
38875.0350024014
32136.5150064187
39401.4200002588
37328.2749944888
28673.0900012542
31262.1200018337
32445.9250013572
39200.9599899757
36818.8650043636
34095.2099991031
35751.5500028044
37016.7350061265
34877.1450138085
39433.8449947741
35579.6950014776
31348.1149939351
35156.7150019385
34587.9350036282
35321.480006428
31298.3150006736
28611.4350056989
34036.4549942237
30119.904995823
30450.9250002843
37766.5350056087
41951.5749955678
28170.4549977629
34333.3049868027
30498.5000007461
29431.3400017415
29948.1300042325
38322.8949986245
29707.8050109255
29725.5050100327
38901.5849998277
36644.0800019329
33631.0950001453
34307.5499948164
30837.9200043067
38502.1849899875
28815.7149972134
29789.4599963039
38576.2950055354
30707.0849894803
34338.3500003107
39070.3150093425
35616.0300080206
34039.425003884
33876.895002651
35353.7500022118
39197.6950033812
34662.8400081593
31418.1000074662
39850.8500050387
36015.1450052756
32423.2750008859
42975.6400019523
33345.8599977345
35391.0800042391
40918.9800004172
39053.4950101099
32172.6399985337
43644.3549864659
32575.6849961871
33911.9750017651
35369.8849998481
32101.424991018
39161.2750035496
32336.8449947044
32683.6799937212
38124.6950007987
33740.1049957075
36696.0650008451
34894.1900054834
27259.2500048167
29004.1050051433
38713.8650037888
32467.9999953844
36865.6149958707
29663.9700055576
37027.2499991536
45420.8650177814
35491.1749992393
35392.3499988436
31848.5699803921
37711.3949909514
34152.1350001475
36105.8000019148
29909.1850068946
40987.2899947722
35340.3550013377
35224.6500043967
31948.839999889
36897.1500001812
40505.76499263
35017.7250004981
37420.2050149563
38127.9499999572
35740.4300097184
43103.2999952476
39135.9050055393
30726.8700065817
36655.4750015769
29039.0999985414
38343.2350094928
34343.8249970593
29044.9200080141
37562.689997696
28191.8800018093
32060.2600026414
40628.5449998975
30131.7199993625
34484.9200090206
31332.9600018468
33641.5699976848
35390.8400060009
37084.5400029581
29948.5450056721
37477.8749910684
32629.0649940271
33040.685000075
26787.4499940757
33749.3550053363
33092.690002371
29846.1549984263
30385.4599994299
24520.1249944872
36292.104995466
37181.7450029009
37860.5699994194
36871.1850030276
28391.5750086127
37421.4050018918
33346.3749998279
33925.530002391
41379.329995319
31624.8400012691
35679.9549928589
32795.775000768
30165.4299847109
37526.4799899985
27326.7950099021
30086.5599903876
32415.0449993858
29183.1350148323
31416.0499925066
31917.8650017113
31448.0900156033
33127.5750078975
43587.8599850256
31518.6849894093
34750.0150070601
37803.3249947857
37098.6500003084
33039.9349988504
25400.8249874816
40861.3800038634
38421.1899900349
37824.2799980591
34890.9150053215
45898.6250037162
35451.1800092992
38248.8599963473
38846.8149871021
39862.8699988591
35631.1700040721
38114.139999053
36373.9649907442
36425.6149987011
41019.9400007707
30000.2049938496
32481.025002375
30792.2350009353
37269.449996759
30411.8499983689
37443.144997095
35108.744996539
41273.2600079039
38857.370009299
41023.6150035386
37929.9699995017
36344.4550060442
33531.8799941589
37650.7549735222
31038.3700079736
35047.8749938368
36523.5150000536
30344.0299934521
37383.4749966241
34246.0500012633
40292.7149961384
35511.8199977329
32447.4000024752
28259.8600066524
37652.6150027337
29647.3299901027
35157.7050139816
35317.5500015628
35441.3350046966
40181.9349990553
35271.0600037937
28904.2700068745
32958.0150054037
33999.670009284
31278.4299968465
37488.2000182011
31779.8149960908
31944.7399985184
32280.0549995878
32360.0299963265
41606.2950043644
48253.8549923441
39140.6650023449
38952.7499973744
32915.6299977236
30918.8699997271
31814.1450018806
32735.9650083441
35701.8000006677
38016.959990543
37325.1350032475
35569.7899994426
30151.4599928908
40463.7299979889
30007.4700054271
43669.8299996234
32445.8249916597
39078.7150033199
35422.470007045
38040.5849975835
34367.729994826
32089.2950032621
36417.7049897283
39597.9950100993
34787.6849916307
39278.8099999095
38223.1799992194
38158.1499919877
43144.0950032317
29951.9249986832
31956.0699940241
33538.4049974289
38892.2299961501
38844.5199925666
27226.7100159924
35221.8099956228
24978.8950037257
30618.7400056471
34804.1400037096
36576.1999925036
41686.9449970743
40407.6150010087
30684.8049954381
41468.4250069174
32980.7949870536
35640.2850042343
29551.270007918
34849.0299960386
30103.1699889728
38853.504995923
40307.5599987876
47291.2450061658
31687.5949965511
31258.6650084994
33338.4599988221
27337.590006722
31626.78500838
33937.975000123
43985.7399938584
39900.4950086668
37992.8550091994
41439.2249962198
37495.9199990807
31733.7899870313
35170.2749986632
33950.8499990032
34418.5150055694
40779.5800091975
35777.1000202468
33767.4350050222
37542.9999998158
32682.0299919033
40326.804998123
40865.8250041658
40207.1450042349
43193.3449980702
30309.8099971195
31836.4049964136
26604.3999974193
34105.0899929046
32571.1799941942
35517.2149995113
34387.9200001755
38268.3849947383
32757.5449975357
34876.1500007974
40926.070005618
35938.1100011934
34949.7049853974
36339.3600024811
34804.7149991369
39305.4250092315
36820.1049976356
45128.535008682
33205.2250077398
39492.0749918486
31996.034995838
39865.6199978199
37402.6499988505
31506.0900086452
38089.3900020856
31224.2849968962
33060.9950086067
41832.8900053005
40210.6700082567
33421.0150159528
34965.0650080084
38133.7750007461
37735.0650037045
36457.6150036292
30933.7449975732
32500.0049981739
30099.5850103674
34558.3449934432
32204.5350013542
34559.090015308
23687.1349981808
39806.3500011545
30799.7799977945
39371.7949912428
34815.2599993442
31184.794987377
40327.1149946067
37269.3699961831
40948.5600023541
32692.2300032378
31534.7099983308
35036.8649962207
31611.3100077665
36452.8300064729
42171.9650015073
35497.5400019136
38120.2849954969
36093.0850155427
30368.4549957165
36570.5900026717
37607.2049992703
36872.9200063917
28310.5949925021
33259.9949968247
31871.1049986684
35630.4550089251
36188.7050092532
25108.6350000392
41141.779993316
26640.4450042547
36055.8099996197
31285.8599996823
35439.3600085856
36824.7250009069
38189.2599923064
41123.4799955615
29665.4150004535
33279.1249977056
27967.9899984646
38450.6149952094
43603.4199937548
36153.1150081347
36769.5599968652
27993.4500011698
38333.9300019558
32974.0400055962
33709.1650046482
33683.1049964658
34191.3850035724
36002.739996748
35168.429997849
38750.2650043444
44726.2649901693
30829.2349895523
39130.4899960604
30232.5849992891
32263.8450038583
44774.1749904782
31402.4299981844
41983.6599968128
29528.8799998786
41915.5300073421
33748.8099962637
41591.9500083048
38613.0700016595
40579.4849938739
34973.5849976088
49228.0649991371
28865.4949997801
37380.5999966924
41337.8550136127
29060.6200056656
42748.6449974464
33796.1900051193
37239.9799930996
41170.8299898884
29923.3200058502
41594.5849987488
29367.4200084718
38680.4749986616
28958.3599987673
38042.619998295
33547.9900041126
32098.7650113581
35922.504994311
26721.2649967859
26943.7599943847
35645.9500040381
36790.2050020329
29977.060002991
37278.2699932868
42772.0200021605
38241.9150048111
38006.8800019262
38094.424992859
31588.5449954482
36760.9149988527
28642.0800009712
48209.5299962495
41607.6249909536
41093.1399960502
30177.9799962895
39787.0249856468
26027.7649923653
31428.7199986826
34173.1399931242
38905.4399951755
35248.2399983844
28545.1100019083
32759.209997975
40887.1849914212
38807.6399927247
33309.6399987647
30338.2550005121
36812.8799892143
40863.4149953504
32327.8050019456
23207.2000103001
40938.4699919918
26204.18499093
29646.5650014851
32833.9949926608
31562.0650006385
27848.6249988744
29602.3850067417
37435.3449955871
37782.0350055138
37244.6500079634
32131.7199963973
37431.2449999519
36838.1250125472
40362.3500101611
39509.5550069953
34580.3549975442
31372.7199979632
39054.6950066802
32158.2900048379
30677.0250066628
36708.4950051144
31353.3150057039
34585.9650024809
37611.8949948102
33649.2800037208
31309.054998013
34919.4449993441
29604.4399840431
33235.0950134255
40171.7050036892
34978.399993258
35448.9400071903
38873.9349960502
35263.9250118658
27370.9299995446
33472.1649940376
37316.2450000392
36322.4200037417
47004.4950026403
33128.7050002832
35230.9550077426
34346.5000031915
34518.7399955736
37101.1649997711
32646.6949939909
39725.6900031746
36693.6199905512
30607.7850041718
35833.5349999221
34767.5550007976
28760.8350003027
47987.6300028443
23708.0749937764
35783.7899994653
31821.9249954706
37304.9100044777
36307.2199938138
33425.9149928321
29457.0350045532
30917.5350053175
36710.9100060244
34914.9800051356
36895.9250087972
37971.8600018899
30720.7549970507
42540.9000081968
43457.8199895283
34576.1150059121
35589.6999917434
41882.7100033262
38019.7200027275
39216.9600004985
30041.0549958269
33352.379995611
39936.6400002945
34897.3000067943
30865.5400024075
26640.4499989465
29514.7850028138
31791.9399979216
38746.6000000563
30936.464989733
34812.9299929657
37396.0499994361
34443.764993245
43621.5849950763
34104.8899969299
33433.8599865047
37042.2549973314
34535.3599970992
37769.0899963934
36980.0149955415
33061.825004215
36330.7450008566
35232.8399859988
37242.0200079296
42536.9349998669
44264.1449940256
38756.8800117736
41265.5600061988
32038.7000058857
35622.3699877056
40285.4399968985
28212.4149922981
36098.7300081343
48471.4699847744
39040.9949998473
33330.6049906216
34758.9650006585
41449.6700043684
33450.4450048276
31906.6699946294
37836.9200058795
37173.6799876266
37077.0700052725
32688.2800053441
31020.8400024202
33033.5149942772
30823.5650028088
35598.1500046315
34425.8550003229
46295.1949967683
30537.4800002096
36645.6299968221
34726.3799935434
32593.83999342
36429.1249982225
34842.2400077283
38253.6150110532
35862.6349965039
34558.2949982635
32786.330000955
29912.1299974106
39875.5650065958
33739.1000009606
35492.4899919864
38918.7549885507
37340.5399975422
34792.0150053978
35595.7500031043
27008.3599916903
36866.3049926625
41534.4949884911
30269.0450050461
42347.210009219
31566.6249947146
44392.3449998092
43966.3450055201
39826.115001904
31139.1449964135
48578.5300034438
35676.579996078
36414.3149995254
30832.9250068727
28916.2900011566
35076.4799998412
38554.3750011831
33918.1750014573
33302.7799938674
34785.0500038743
32633.3600023201
35985.1599983268
40369.3250025546
36097.5299979576
37877.2949933943
24018.4700002277
30223.0000013976
30276.0400034319
37608.2250137367
41224.5199912666
36133.0249970699
39480.4200067873
30933.4700018837
32426.4849996979
34268.1949921441
36608.3600015604
34998.1449940453
34715.9400015447
42505.3099981504
33983.4100002605
34845.5549944181
42688.8800046082
36955.255001406
32494.1249965756
34091.1599946608
42332.3399981921
37104.284993527
34673.6600023754
35425.1899868397
28702.6200078509
40909.3099932079
46250.4500009788
47162.1699958767
37030.630005734
29416.5750020763
37282.559994936
31941.9250073703
40290.975000183
34363.1800012251
34514.6900042362
43433.435004434
34071.6550014745
28997.180002361
37735.9599919462
31912.7000051779
39548.4799989217
42737.5149964644
38204.1699889626
41764.199992336
40179.8800024056
37049.6149973279
46679.7999885905
34101.5800067956
33054.5399932642
32673.0000055486
41808.0099946437
36626.3249859926
33707.9150054627
36873.3050020047
38085.2300021321
41826.6700127434
37900.5450028682
40207.9250098891
33129.720008493
36456.2449985241
28964.2199940821
37364.1000109293
34700.8549999557
34369.9500061587
39940.8950040963
34273.3949970368
29301.1850010557
38928.8449890328
27891.550005261
37255.2399830883
32915.6900165051
46314.3200049695
34843.2749971434
37184.8399824367
32462.7099938958
35569.0799978909
36889.7250020744
31254.8250021713
48901.0649998791
27942.7350003545
28340.5000023827
34694.7499974185
34599.9599994778
38274.7250018413
39413.6750160465
38494.3150086113
33510.4000125562
38360.9149846597
36635.4549981544
49280.0049923423
27188.1300057047
35177.1850037134
33402.6500046258
39399.4749922846
37652.4849981562
33871.3099963811
33164.8849884945
31556.1549936471
29484.034992534
35829.305005458
45320.8899991387
41444.2149984198
36733.8099929603
38267.5999897482
38696.3950027505
35622.9750046649
32129.2849986764
42458.6050111775
31683.820005258
37310.7500061645
40214.2549894885
41798.8849930671
40410.6149958453
35491.439990834
32710.1099993175
39892.4299923624
33735.1300069356
40896.9299980814
38836.5950087695
33756.0950019399
32639.3700027596
40645.2150038468
29901.5000086089
35311.7950039348
37106.6950016637
33053.6800003271
33106.9400041169
34581.9599984883
38047.1849923357
38511.7800043195
33115.5100001695
37177.9299942616
40903.1900007918
40540.68499611
34859.4249952759
40401.8750018935
29847.6549947372
35898.1149982365
33663.7599902669
44355.6200081506
34064.1650046164
27176.555002899
38398.4950071522
31679.2150043056
38910.0299967829
31565.0849976398
35318.7649959362
41785.8699992776
37809.4750032701
37529.8250069311
36196.8599901338
34096.4399959951
43668.1449968491
31592.5749971158
35815.9849976327
42475.8999998909
44997.5850006653
36098.245002722
46004.7749929318
35754.7499909354
41064.6799971489
31986.6999995432
29634.6999965913
40021.5199911589
38815.6550058142
34037.9449984635
27904.5199974191
43994.2849994394
28344.1000002362
41267.4149948515
29602.0450034722
38105.0399871491
32218.0750081178
34521.9550023415
42999.0200042604
37784.5350123665
35758.1449894269
35547.715007467
37928.0999888918
39792.9549962601
37187.0950038096
28823.3300030229
34021.900007184
27926.6399995019
37297.979990106
35725.8900141225
32822.2100125217
32850.2750027514
42406.6249858633
35994.9750002316
40820.3900014567
31647.144995654
37224.7500056815
45912.2999989583
32144.0449977692
32909.0799979289
32729.4949913947
39363.3999836311
34073.3449956964
34717.4249969628
34147.7399945158
39131.5750114856
34278.5199993859
36707.9049991777
33006.9950005408
31397.0800019886
42980.7249940018
35188.0900055367
31876.9049950565
35744.3000088878
39685.1750006862
31323.1650000429
41820.240002915
30228.3100003943
40488.6150069537
29155.2299949636
41295.5149933376
33060.3999958633
34532.1700020369
31403.8499990976
33172.875002863
32016.639994604
39865.1999912706
37954.0499998096
40780.4399930703
34645.9500007994
29807.2349912884
33301.5700021776
37160.0900095624
40518.2950082965
38036.6249948651
37893.6599880763
33862.6400029745
34834.4849946796
34518.7300011765
37532.364995643
39378.7200019084
33875.8799941994
34382.3499929996
36012.0950086899
35600.1649990908
30196.2100078947
35153.8100018834
38700.0799941773
36550.659997853
28292.660005551
36787.0900008249
33681.5550013077
33922.5650045768
35458.1150041316
37046.0050003298
36095.199995905
35739.9149997552
31562.8249932399
35919.8200008181
34684.8850048864
37578.2149928771
40382.8800018782
29002.8449969005
41657.0599949399
27765.1549979321
42909.2950055353
44525.3499993075
34417.3999922746
40656.9050055352
42746.8599902801
30587.7050032939
26890.9150148575
31049.8849909974
31530.1049935438
32675.0349927455
33723.6099928524
34883.5150076344
46242.5350001702
31089.8400079294
39623.6999997576
37668.0500064816
30229.5299970032
32349.2500028906
37655.7249933729
37491.6649888554
31983.5449988834
43585.5499988748
41362.7700051575
32900.1250037556
36484.1549961699
37980.4800001639
40999.8149946498
34998.6050091439
36192.4249890544
30825.9449911912
38280.0550100551
34119.6699986423
30907.9399922135
41598.9800028526
42654.6200047025
34866.5949994214
42523.3349988183
41735.4849981973
40324.9500032462
44023.0199975921
32938.1550126385
42607.374998064
32360.8899922932
30976.3549843299
38768.0000032676
36328.7549981505
38908.9550035191
33922.6700016267
33269.3750038204
31000.9000107258
38198.81500016
29193.8100004671
29617.3950038993
38263.884994282
39903.8950059905
31813.0399979984
36408.2950002142
33376.250012199
36685.5650066754
34502.9899997181
33646.6749990199
30249.3750036877
34338.6349961998
31714.2000113404
39003.8850036887
30518.6099987822
34815.6250075231
38985.4149959064
37639.7400140192
38016.0750020569
25076.7700081742
31948.9999844298
39797.9149968141
39310.279990431
28468.450004359
29981.6949981292
42166.180001533
39758.160007297
35911.3799867391
32080.2799981673
31319.9150135715
30945.0800028973
39227.1450060378
29573.7449989063
40909.3299957841
33925.3799966753
32037.0849916536
32465.9749972346
36334.9150006124
41285.1450238634
34000.2999895389
35094.7199974906
41389.7649961831
27863.5950044603
36097.1999924193
36102.8250036885
34937.7850073127
32463.4800054
32852.3499894774
37048.4500001858
38127.2250106984
42410.844999115
37157.8000013924
37032.3149979573
27556.0050025671
28617.0949986645
35168.6450058404
27664.6700011247
34799.270005347
46868.875001607
45858.2199828253
45414.9350027412
40286.4499980005
35785.8099996686
39191.8750040033
39819.3899960565
34232.5149929362
40913.3049961025
38734.4200091523
33815.8400009938
30172.0250005659
32259.6549965766
37238.6950020009
37292.0200039645
39339.604995366
29028.6250023309
34432.0650023362
33595.2899997571
28000.3149941835
33995.604993033
30790.034998949
26944.0849955237
25154.8900010051
26170.0000110662
36566.3900000304
34477.4899913217
33261.9949949645
35373.5899984596
45390.6100041668
34017.3299987766
44611.5150060437
42485.2450057961
32737.0699995404
32443.9599910925
33074.6699982644
31376.5700050871
40061.2600176493
29949.9049992802
33741.0599983123
38713.504996184
48159.5449985004
34902.5300056888
28553.0499995262
41356.3700003121
36052.4600114933
37080.9999976554
32087.0399981564
36434.0599940793
36404.9399900821
30595.9050041651
35956.3499943773
30618.5399932192
36582.6549929586
33310.3800138452
34421.0399988732
34102.2949926265
39307.6350103436
33325.1000050954
33115.3549961689
38456.64000124
35344.0450074316
41501.6699995722
30689.8200069652
33772.8399945507
32748.695009771
38481.0350076583
33918.0649928427
29382.5549979999
43379.984995538
45319.589996061
26935.665001733
29140.3400057282
37748.089997073
36083.5099950223
30958.5100028677
37672.5549869516
38040.3550063688
33294.9300086063
41046.4149997139
37940.1399971498
41599.99000502
37008.9300028953
38102.3750016896
37770.0700005341
37721.1449961045
38065.5050065245
39623.9400081394
28593.4999956356
36701.6899959203
45312.9949959069
33200.2100037843
36417.2699873265
34666.9449850653
34199.614997805
40166.1849961297
30851.8850027695
27152.5550044526
39048.5849989098
31203.4049950669
33457.169991576
29723.6650060231
45262.379999574
41549.9199915491
35892.3799997805
28579.9749973079
31313.2249944634
44840.1800060901
33109.4300021036
39616.8450037151
29176.3050072899
43963.6950051878
29823.080008551
33831.5600013165
33242.1849924138
29215.5599890187
39652.9000031489
32227.1849981573
42206.5700024464
35497.57500018
33081.5999951144
29748.7849981606
33287.165007142
38070.9049931053
30391.4449978895
32243.120008871
37147.3450077224
30041.5700074984
33851.2500003935
40295.2349945795
49873.7299929873
38127.8949910053
36072.8650015593
40238.7500001506
37138.785003742
37165.0349999394
35974.1350023582
36517.034992507
37123.6000030527
34174.1849974869
39595.5550006652
38883.4550010118
35012.9600029185
40995.3599959019
39305.7800009627
32205.4599897369
40466.8150054559
38875.7000039462
42856.3799997489
33255.5649916271
42668.5650017943
38938.8600080585
28424.0950014009
38691.5650016186
37388.8150044486
33346.2750041216
34937.5850108498
34594.3650072776
37273.5100062961
29660.2450051522
30809.9950053499
30480.1649965869
35132.6050028681
38082.6000136892
36749.8499987574
36486.1499994473
41647.2499994187
30155.3499964493
38693.2900005411
35983.7650019584
31467.130010698
44418.5800003794
31855.1250003062
34063.9599933245
38176.9299944932
39301.5799977733
34698.7050126074
36935.7650051082
42727.9799970362
39131.6850027277
44665.1500052569
35431.094993156
31334.4549864613
40461.7600042484
30629.3299981934
32311.0550033688
39897.1600105787
41938.234998997
30591.865002554
29503.8249966289
40276.5500112597
32670.7799884491
38660.935002279
34576.7950074405
34661.7200000466
44376.8500042922
43705.3350104319
34576.254994411
40827.9200111965
33478.7149984037
32504.6500088142
38038.2850006887
35225.2400028608
36501.4199993694
42444.2500009695
32157.490013022
29948.4550026297
36317.9549978641
36818.7249899269
33654.029994417
31185.3149957093
36168.094995004
29233.9500035078
37712.8450085392
39006.3350119196
40202.3749952215
42596.8100171011
37170.5299905206
31195.5100101935
34209.329998537
34952.0500039248
43107.1000048564
41279.53500185
28635.965012623
35738.7900016264
34300.1850041631
29168.1599990136
35867.9450037418
33297.0799959269
33481.8799963747
45468.8699890748
32339.7149923548
28151.0800015911
39029.3249967533
33148.2400036696
30692.1599990382
36308.3549965952
44023.8350050669
34212.625003632
44099.3599954408
38007.230005359
39308.9550001445
35261.79499951
48719.4949979044
37897.2550145673
37709.4349996553
33611.2600020389
31289.5199973767
30927.9699928765
37501.1850066764
42283.8399985497
34786.3950021933
35512.6849974443
45534.9300026914
43221.6750025282
39222.6499911293
22351.5749995551
33063.7550013958
28396.4750037986
35596.4950096922
33652.1499914748
36395.1900060909
37470.1449968241
31919.6399974253
34418.4700086496
34820.759993415
37892.915001019
42053.410009867
29152.1100021765
30867.3200058339
42155.0599998502
32500.790005103
36608.8000038394
32440.6449946156
38656.9800008372
40454.8099948597
37280.4349908326
42589.7849964104
31512.4400041316
38824.9250007775
30482.9750037334
31206.3099992331
38864.7099994884
35917.3000183702
35519.0849938991
32339.8550029475
33623.3850030348
35514.6750009331
37019.5900032186
32944.5600028915
29864.9799914693
36921.1200026809
32641.0950068128
34753.6949990578
34521.6599994278
32543.7700003841
40021.4200016054
39197.8249968803
41513.5199848742
38787.1500002098
37682.5150007052
35574.7300020625
40152.7599904028
39580.6450052556
38825.0850059123
29478.3949940649
24665.125008569
34245.9049937494
40182.480005655
33226.1799977934
35443.0649966963
26521.2900026438
35373.1649943313
33243.7049995154
34525.83500029
34350.9250098793
37126.1550115129
29046.0949989973
30379.6449919799
35472.2000111787
34978.5699837278
34161.55499821
35948.6500009634
35949.9349967712
33512.9299996323
31525.2099937854
30820.9749971182
34227.444994773
34606.6449877109
26173.9149957135
27755.2500061814
33374.8499846017
38177.2400079899
38251.3100026598
33255.8199994835
37343.8349894404
28532.4049968312
35660.1049971013
32052.5049987948
26124.5800011462
33707.0149893897
31021.0100010787
35352.9549973602
45198.3099954454
32007.9049945195
43189.0850095729
33581.800000018
35599.5099977026
27865.3800019344
39777.879993725
34340.0900011326
40614.8250016831
34617.7500058978
30954.6949935999
36293.4699958994
37546.2999922741
41766.1699980462
31960.8550084722
37684.4850036774
36491.4899950031
27926.2150023683
37685.3150053838
34862.0649984762
31160.4099983932
30474.0650035195
33766.2499976206
30922.0249981759
29030.1350018592
32530.2849982782
35017.0000014773
37727.8650009927
30220.5900049997
27414.1699960838
35846.7900008874
35999.7749955548
34909.1099982233
27900.7950040993
32012.6750022346
34071.4649920716
30393.9249997149
28462.6800017804
36709.7899945932
44881.1850087898
39535.0600068019
32835.0250021648
35758.5299983541
39342.9750031921
32467.3849987618
30003.590012181
30877.6800027728
39654.7449972837
33257.3049982664
31845.440000992
38271.4650023184
38725.6800036483
35070.8850036036
30577.9250009576
23707.1500034959
34254.3700011712
30301.6199942932
38268.1249916236
39787.7149970502
33718.2999940197
38947.1150111135
34498.8300038849
39756.9899935897
35523.2499981117
36648.330014911
30433.4450064274
39483.3850002401
34927.4050013813
39192.3499984039
39903.0200117286
32197.6699976742
27378.4999955916
44231.8500020329
35183.780012451
36778.4950015906
35687.3549980927
29970.0249971192
39608.9500104789
40493.1499971166
29277.6100001544
36755.1550099724
44644.4600009688
43011.0050011089
40403.249998806
30731.9199925313
25562.4800005771
31002.0999907771
34336.1750024142
31530.0000049698
41962.3349944477
35640.5149985691
38058.0900103097
42682.7549958383
36136.7199876914
38501.3350145578
32101.8049873824
37629.5700129166
46064.9400007197
28525.7350039651
35958.7599891424
36971.415001713
34226.7099992585
32917.3300082603
39151.6699963434
31148.2449941713
33516.5500038278
36311.7049948873
33148.8200076416
30292.2000035295
38507.1799924825
33826.3600097391
30573.5649963967
33032.2950121048
36456.2200044327
41994.2000118633
32313.0199975016
41671.3999908803
34861.6099992109
31077.5249960795
32352.5400047827
35842.6999973996
35141.4999974402
41240.2300103097
44833.2149928149
32459.9649964822
36402.6200090684
34234.4300082609
36730.655004822
35724.6999943579
33984.5600069703
34619.3449916019
36741.5750086575
32894.190008366
33927.7099915643
31490.2050017015
39415.400012777
41432.6800044553
32790.5099982367
34677.1249996976
35605.929994149
31978.9650093464
36635.6250097518
35223.6050023083
30549.1350029522
39074.6000012177
39247.0500048825
36756.484992417
29728.4649994499
43579.4600017807
41245.2899985017
31558.0399971365
25998.5599987869
29670.6649997678
41784.4049926633
34327.7500010602
29067.3199986237
39643.699996992
33483.7199984017
29646.3849911962
32810.3599942173
34089.0699989158
30987.3349940082
38562.0149997917
35948.9249992461
45091.4249970649
38269.6350057999
43865.4200039851
35482.7249966566
41652.6149907074
42881.5650012832
39952.1350112003
30110.8649984142
33987.9049998004
31992.1250068217
38089.5850018197
33827.5149955319
34799.7049891757
34494.5849912965
33912.3999886569
36088.2850023006
33144.8499930567
42082.4249948102
37484.7849939681
33982.3100048958
35979.0900055671
47043.7649970684
40817.1149966203
31957.5199941306
41369.4450004813
36379.840004039
36260.055006664
38426.8249921799
46833.4899997199
34994.020001907
33886.6649875355
26862.6899975616
30991.0850039027
37353.7750078443
38916.0050090958
39709.385005858
34566.0949933017
42020.4199985032
44542.8299942682
38750.2700034473
34364.3049915791
29041.490000162
31380.2500041012
37647.6349973036
40799.9899944713
36209.8149992099
28557.0049950678
32914.1249998601
39577.8549877068
38464.699994935
27323.9899965098
32002.5900026226
38033.2099995231
30204.5500046673
35668.2450080218
44609.6500007068
34572.9849997564
37155.4900067671
39088.9600095137
30434.5849969489
36420.8099969777
36910.2849893589
36669.1899965121
39050.8200010669
36857.5299979473
41632.5699991617
36251.4249980534
30273.7499954738
38210.0349888528
33860.5800061787
35112.1050039615
45306.9050025563
33361.3750096699
29871.6800014063
25680.2450039892
38490.6149980868
39098.6449960226
26705.514996036
31040.5800056589
36147.9700016047
37115.6550022213
47862.0700043961
32207.884984504
36022.2650004775
41749.9050047833
32846.2650049491
37987.2649950069
34579.1150006643
35526.8050024969
31217.0650142215
33165.0649926057
34132.4200089161
28843.9549960244
36001.7949993142
38179.3349924393
38865.254997903
39647.1850113391
38541.3749909543
32845.5449927855
42250.9949983127
33178.2350074276
36346.6349998614
33548.0300045626
44234.1899872285
35644.2799982529
31768.2850005541
40024.2349962236
40468.230003541
35098.970001149
35382.0749983014
26990.8099999512
39479.6449965103
37736.9399945812
33414.2250007037
35178.1999998421
29799.9849949198
39996.9499985019
32831.2600084993
29799.4600080261
32358.8350010729
38426.0100006487
42101.9199882263
32613.2750049582
33751.5349887977
39354.81000053
28566.1749978489
32880.7199956656
40521.4199944429
33362.9299981496
36463.3649970563
35273.3250003223
33255.0149975685
35318.9449941389
34683.6750080453
35956.1950057026
38497.6799935991
39297.2449991719
31025.5599979312
30097.9599976504
39752.3149980099
41274.8349967524
34807.0350000231
41250.7299946831
40152.4700057724
29462.6150046141
39256.1649946888
30396.654999896
38795.8999994522
30954.8750110671
29181.6750080231
37441.0399925416
43216.4900098456
32174.8249968304
31946.8549965613
35843.805002489
43830.9950027199
39076.524993207
35751.7500008874
33388.0950013583
33345.1950035992
37344.6450012036
37587.585000912
43423.4500115796
40438.994999712
30992.7900058496
35207.769997532
31921.765014625
38963.08500737
27736.5850000752
37065.1800010779
34109.1400061649
33162.7550059052
35373.314997834
32180.5049923612
35858.4250039344
37965.5099944204
37214.7099952612
34219.6899974909
32046.7600075933
43126.0400062001
26654.9449950974
38932.1349990067
29928.6099950712
30164.8700081309
36755.9450062012
32053.5649998876
29505.6550039055
39564.6999872731
41654.1749975431
34549.045007391
42988.435009223
40047.3449882464
40010.6000019562
42559.2500092924
33207.359995561
36252.3100010885
31206.9799951568
33235.9449929666
48119.619992559
32146.089991665
30309.6250035495
27442.209991502
36116.0499935889
34612.4000005237
36406.7299982625
36042.0099991464
39476.8100035715
33760.3700042964
42780.4750101746
27364.2649993555
32699.3050185071
41885.0050088995
33413.1000019134
35050.5799919015
32021.0149999872
30720.0799984786
39177.9100050918
32392.3800031786
31310.8749975146
34320.5849979431
31127.9149955761
34595.1800037582
36756.3700027361
37711.2499956948
41238.0100029148
37764.8999954009
36155.1099985475
37025.1049928335
36634.3250046633
35569.769994875
33875.7750036488
37839.8350053786
35735.8749942499
35996.6850095261
33815.6150076024
43608.1649976179
32857.8950001818
31840.8249918633
38596.2649910284
34551.1500107701
31221.1349886906
38164.2600044705
34815.4850069058
28052.1300098883
31680.4349939995
41463.6500002265
35216.9800054816
44820.1649960565
34746.2900132624
31027.5550089297
37192.6549933658
33073.6149887994
35585.4850083239
33885.2850041565
37587.2100040196
36979.2349891115
35550.2300094138
39382.7599971296
38305.0049977527
35308.815012499
38352.7600076064
31289.2749885443
33931.4749945411
35846.3300045879
39737.7799969654
33966.2650064259
41951.3999933416
35429.8750107488
33948.4049975223
28896.1900030914
36863.5999879992
47162.7149999583
31926.5999894675
35254.7899881421
37872.1500079265
29875.0500123564
39113.8249792492
35086.7599936827
33184.0799925646
39003.9800059814
33504.1399880396
38382.7599930498
32791.0850044126
40045.1599892909
41165.5199946826
41097.0699874992
29551.1050002996
33282.6799920291
34152.4050009411
31505.7549919434
35514.4350022556
35889.7700062394
32568.2249922493
34908.1700023259
33478.9100074067
31106.1799972228
31323.6899976242
25160.379996967
38193.5299922761
45122.0799940618
29333.205001979
38435.0350093457
43237.6899901031
35434.0599929427
34881.0899989926
34719.8899853694
34287.3700050357
35757.6350004712
37501.1249916734
35242.8499943571
36152.9250073889
36106.2350009213
31606.3199973753
38668.3300006481
33502.2049923802
42292.4700116186
35517.8349977798
40153.8299983986
45731.8450076485
44347.855005899
34737.3199936314
31540.1349896873
40662.624993389
33717.269990071
34021.5899953706
35288.1350014222
37579.4300030781
34648.1450057428
37455.6750107199
33873.6850014906
36837.0399997787
34039.3300104148
39623.6099906916
34116.7100044434
32933.0300001936
33014.1999995442
39900.1100037454
46190.3400010516
34977.0999988806
31941.620003561
32756.0099996899
34855.1700049878
33431.4449863899
32117.0850158325
31195.309999915
36698.0550002126
31343.3600022781
34342.7449977464
36968.7899988504
34799.1750016186
30605.9950032936
41915.3500060951
35420.1499983055
31463.0449887848
31520.7549978142
34445.3249975435
38989.9249954057
36310.2549932046
28953.5649979411
40833.0300138529
44930.7750041687
34978.7799891852
28902.1099999855
36280.9199950178
32688.5899940158
34286.7749985914
36502.5399868442
30139.7700052471
36613.7099984954
48069.8600019356
34924.9700013297
35737.5600171221
33574.0249993275
34600.3349976254
33117.4600043795
32845.8000076725
36087.6850068558
35285.8749983195
34403.0400004989
38942.2750016943
41141.290013943
29394.9449948592
32031.0400014566
36233.0999956715
37220.8649985404
41535.3450054687
32947.3299983038
31210.9399993807
35746.3049926201
39803.5400032678
38959.8649878268
36043.7499948865
29732.2200058555
36648.5049866426
33584.1000053548
37514.3249892376
38380.545000892
31027.0150128359
37428.0750090234
28221.5700032802
34749.9100054642
34486.0899992029
40884.3449983211
38663.5499973432
39922.7300002501
41913.6149943793
38369.38000572
29801.3650022255
36397.1350095794
39641.0549857393
44319.6849996681
38293.7149936415
34073.1799955708
34728.3950066383
36738.5199987353
30001.1800025939
37830.7500096764
37395.3749984478
35286.6800112948
30337.7749979389
30852.3650102647
29470.570001291
37092.8249902644
25933.2050025173
44344.3100001058
29023.7549958442
35531.4100014394
45331.1100084968
29418.1099968336
36165.4149983871
31040.7450001628
32308.7050057576
36920.0750100558
29527.6800041054
45462.3149997822
32776.5850001372
29784.3500008021
36607.8749912468
29556.745004294
31939.9450002205
32828.264999647
33765.960006614
27229.895005663
41073.8950001828
33702.6749907514
31176.6749829546
29910.040005887
37873.5000059975
38859.1399955733
34057.7899993397
36881.7649825231
34410.2900008049
32342.3250021866
33044.3050013628
34257.8000075355
32840.3849909365
40972.8550032801
25452.6750070222
36755.899991481
39262.4949823634
37484.0499977064
34556.059997471
36757.994997658
38064.459992275
44361.0400111186
47615.9850059161
34975.1099984502
38159.0349953499
29128.0650016882
33200.2450062517
36495.0849958484
30844.9000047471
40510.2799975162
34297.8400053211
34660.4749943725
25462.2149911928
39288.325001278
36216.3399944155
45341.8849928096
29732.4900024592
38471.2749886408
39848.8050017251
33501.4850008121
34009.9399929073
31814.3299958659
33650.5150068107
30985.4049934102
47753.9050091963
37447.2999971966
36896.8700016615
30030.9149929782
30059.7900040083
34011.1349945506
33225.4949911694
36682.7599955122
30604.8850099818
36913.7650125774
30566.7399981057
32450.4650031978
41266.5649954664
34185.2349920783
26585.6200024726
37626.1549992438
36280.9349986017
27136.0100006503
43397.1800029953
32786.0399926612
29901.0200053581
37852.4549938578
31883.4699944854
34644.7049964557
30661.3400033239
33361.205006338
41699.7949986532
30822.6800044868
32302.0350012883
30878.550001675
30384.3949963482
40153.2500016738
27823.255009381
34514.6800020488
34438.7150089254
33485.1600165006
31172.1750019452
32082.3700111144
36291.8149983045
35515.4899915292
28275.7700005954
37610.5400074487
29724.0550014703
34909.8000038359
37640.2949950575
36689.4700040229
32896.07000329
37377.6299999555
33345.0050045192
37230.499999261
36434.8049909874
39771.6899993786
35124.7700069567
32976.3300059473
39247.9600038642
38675.2399941123
32638.2600079684
31321.799999458
30934.2549920924
37678.6150063804
31101.5499978187
32968.0350002143
38881.8349995255
28014.394999349
34040.5199991131
35009.6149978716
32820.6049964547
42979.1549983715
28161.4750123267
38575.1600056652
31533.005002261
36963.9200103974
33718.3850056386
32105.7499971513
34789.2999979339
38917.9049889061
29487.3650051855
37945.1450003865
34767.1699884677
37585.1650002341
35936.1549983709
39194.2650049482
37105.6350095127
41256.4299993984
42474.0050025105
32425.0599959845
28021.5299945464
32567.350003957
31903.3349885466
35719.9199987553
34084.0249992883
36268.6349984899
33285.7299950657
34074.7349933456
36804.3650048998
32260.6649929257
35844.1700042251
31697.7349880866
42738.5799989971
28269.4300074965
35421.5800012471
34995.5450068628
44711.2199862581
34208.4500066414
37877.0299994317
36331.1699908809
44221.2350006715
34419.0200065378
30346.8250000144
33864.8449963343
37801.9050076635
29791.7999866507
35718.4999919176
39379.124994467
36328.1950036993
42862.5850095542
33834.5199956709
33055.7300045069
41646.5900034732
38282.9999963795
36515.6149998995
33293.4849998276
33975.6600004449
32850.795001819
37016.5399989692
31097.5049981139
35768.7500058562
40164.8149980088
44719.8250008493
39896.5500166365
32211.9350020645
32752.7350087785
40135.8149994223
32490.5850016698
42768.9800004781
38207.5650041841
35396.6949921469
44051.4150073543
29878.2349956296
38089.4599933566
41937.8800118114
36469.6949987504
40679.8250037321
33338.2600043165
34091.3799963514
34752.1799965178
36089.8999923325
32943.1150033095
34616.5099995446
38071.219994003
41790.9950017896
34951.5400013267
33587.6999979863
26245.2800103759
41152.3550104866
41043.4500006175
36508.9450069575
31854.6449961925
37035.6450067804
36848.9249987107
32990.9999924687
37127.3250035211
42698.5199992154
31339.5600008889
25833.6049899764
37253.0199844751
33235.9199914978
38884.3299976824
34677.4999926912
43881.689999537
42281.6199879226
42009.0600031695
33122.6050048511
41947.0700131437
34646.8350069681
35035.6200012677
37927.2349957919
36791.1949991094
38665.6949947928
32001.3500056864
29773.19498896
35963.3849992859
34317.6100052834
37358.8450055913
32422.3850075027
28640.2900097067
27734.0150101551
35895.2249944297
38623.6899974943
32125.9849940665
42270.8749949493
38184.110008364
30482.6549969833
34447.065000819
42400.9350016935
40612.419992672
29298.3650022738
34918.1499960563
27126.5799996185
36823.55001041
36082.3699883187
30152.7700099764
32318.715005249
32787.5250095106
27002.0050033167
43993.6699859858
38750.165003186
34614.0399899685
40697.4299954135
31219.2849998575
33686.2600037274
36653.3049832371
41858.6299859746
37574.7399972556
35397.9699960398
43850.9699956609
32136.409992673
34704.3749933257
31281.679992673
34083.6949978593
35460.3550080406
35925.5250003613
27097.2800051859
35985.4950110954
42090.0549983098
34615.2699860452
35961.5200034914
31698.375017304
45855.1550075358
31160.8699936176
32371.2400051767
30668.5049980774
34025.8649930051
42624.3549855624
37988.5449889455
33318.3250094211
30575.149992268
32556.9800050591
32710.8399987947
28176.9350076174
32272.2599998552
33420.0800099988
31693.7800018862
37993.5800027473
37292.3500062239
37087.1249939445
35553.974997845
39572.3999962136
41312.8750006603
42858.6750136054
35164.9349899186
33375.4199940411
29015.589995873
38862.9950043357
37841.9149924809
30829.6050060956
34680.0500145028
33608.224999366
44803.7399976393
27928.2549977255
42604.1900067253
34236.8550009027
37159.17499687
31541.6999992664
39018.1849936126
37190.4600023261
26432.7850014537
29886.6549978502
37975.5900017248
31187.4999924282
35990.8700111171
29832.7849954972
32448.7799897941
29913.2849922075
35205.380003283
31455.0450036018
32959.9349977293
34910.6349860899
35028.2900082082
35140.5800120461
30217.5549978043
35171.8349917489
32868.0900087999
36795.1100141707
34379.8949931282
35763.0149958765
32845.3399889194
33427.4399990898
41275.1699982874
41703.6600058906
30006.7299928071
33308.8099883219
30240.0599962129
38451.6249940741
43371.8599991531
29591.2400019236
32979.2900001182
39673.775000667
35658.3199950817
43237.0950124391
41969.3050018938
30691.0600071377
39448.3500032283
44365.0650157249
36035.4849957186
40265.9300006195
38803.330004054
40158.9499924027
32925.0699964824
39167.9850076272
38899.9249906886
37049.9050003324
28430.7050014259
41863.6499921558
26552.6900001699
35906.2549903187
32260.2450012804
40508.4050032824
35279.6399986295
34887.2050065366
38280.0250030891
36465.7549986922
38437.1249906019
35950.4749980202
40370.6699935538
35113.5850042679
33589.5649991599
29767.2849944804
37770.6000006936
39155.785001808
32011.5800105027
33130.5199958979
35692.8449915445
42799.8699973544
26228.3149808779
36370.2499933533
37401.9499947479
35590.9200008922
26283.840001816
34229.5000093187
38310.2749976146
27812.7849913933
32845.2799976306
27105.6150027055
37182.344997241
34974.4599977639
33235.0649991505
30536.6750109754
34652.4550024734
31193.0450013122
26364.3050060638
33889.8050005208
32649.2300178884
39180.7400043469
29771.194999966
37349.6550059125
36645.1300062623
28998.2849946982
45387.2149992158
42548.4800077647
34077.2150075464
39184.7749973822
29159.3899915621
27234.9350005391
34109.3450028603
33612.0800013364
30911.6250035329
35861.2900012018
30469.2249991498
32847.9700083496
31723.0100222623
41165.2499863332
31917.7800059521
42661.489996368
33026.1049947825
33312.0349852991
32588.6899930919
30846.9749979568
34748.8200011562
43447.6349927231
38888.6599943819
37774.7849896397
26366.3949980419
28398.8700042225
32010.9499920183
28419.0400019533
38426.5899962888
36262.9149939282
33640.5499964167
32903.8099914605
30815.7099980421
31971.1799943207
39345.7850030216
36720.2850067499
30858.5650023043
31916.5349942941
32958.7150065062
39918.6199952232
37278.9450020832
26502.8900077872
38010.349994642
35983.5149964417
41390.6999986847
33843.5650094877
31163.3549897999
38947.7550058266
45761.3899964057
38284.8099936232
34828.024993185
34609.9100020824
30479.6900034186
41212.805000635
33833.4899989094
39267.9200034986
39853.3549868906
31404.1649996963
32196.7599779882
34175.8099965309
38695.2699991766
35716.815002744
38648.8799931532
35902.4449958983
36438.04499909
38352.3749995556
37255.0100096537
42938.5399906484
34833.2450068638
33497.0500044863
35163.5749877534
26606.8450035585
36002.5850045252
39090.2249986442
33820.4499926528
29750.9199985323
34595.4950087077
26318.2400042617
37215.6249925285
39825.3949886264
36079.6650058024
36512.9049951821
34338.3099898447
37420.9399941963
38279.959989699
36585.8349942798
44739.2950035073
28933.7749887106
40995.7399988872
40292.9550023937
29670.5750091516
32693.6000110728
39302.9150001559
41175.6249937291
37034.2650070926
38553.0699927444
38742.999986802
37072.7349982715
35515.9849932753
36261.9500036039
38485.8750099217
29961.8200057345
35555.6249933357
32736.0099946386
43222.9049966685
40212.7350092563
38377.6199920924
28931.4350039165
35758.2850036672
26906.2800012442
33021.0199915239
26800.3799926125
35598.1000064717
37258.4249905584
37299.4500034984
30637.3000040895
33466.5500024515
37230.1799997252
32770.6000036807
34885.5450106761
31821.7249879293
33172.0899994676
48972.0499904734
43915.0099981319
37537.8950108287
30165.3149949373
24801.0100030798
41720.020016079
40083.2800088905
35723.0600110448
30212.6400067958
34372.3800117314
31486.7149922112
31450.5650135564
30892.1100019168
40173.7149952441
38023.1999967024
35160.0350082112
38826.7900038929
32347.490000411
34066.9399930256
34413.7599987837
34347.8400092295
26999.6299996569
38292.2699952878
35248.1050062466
42730.0050018192
42625.0400049901
36237.6499936582
29758.3050026447
34624.1250070629
34507.945000646
37019.2400083057
43672.5449955137
32559.2499931714
33404.8250024991
34632.9500064592
26621.8650028494
41078.0749901811
39555.6700075798
32560.2199989764
43028.1049953927
29456.9049955323
31861.3550008684
28419.9499951923
33868.5999997407
33084.0300037522
33462.3500089624
33038.0049987712
37799.8649953868
37876.8750024485
37126.3199888765
33080.8600053166
33432.0049911277
33810.7550082551
37195.8450011151
33523.0599983973
33870.5800036769
30557.2799934614
39047.0149932314
38203.4699971791
40342.1700053244
35972.9649970902
31807.0749999914
33397.1249957308
41091.9700049413
31893.2899917309
31933.3849915001
34630.1750071117
27959.0450007067
37964.8950029364
30038.3349873947
38640.4999856376
36504.5450056629
46121.0700052141
32274.7899891047
43506.055007393
36258.7649965636
33997.4649950006
37451.6200037604
35480.2849923347
37018.0800057957
48639.3450028769
36630.9800150823
36511.2449959193
41099.7749998805
41773.1299923009
37016.394990811
45812.9049971929
38742.3300062066
31801.1849952386
35902.7149963818
34652.015001365
31511.4800073633
31437.0149989689
39367.6300001653
45907.455004689
33653.0549966263
34204.9100065461
35716.8999976897
31187.5900030615
34657.5350081981
38716.0300022265
30354.0499991144
35606.580001693
32812.0299929629
34065.6899895119
29637.6200031909
38420.4349953302
43752.8750054346
33776.5699990308
32125.3750077186
31709.5450059032
33757.6000000421
31115.005001266
37828.140008536
40304.5750013147
33997.7949989001
32718.7900003901
40296.4199918586
41359.15500074
32993.3900067348
28763.3649972964
37073.9249999926
34510.5250014981
32162.6849943163
37012.5199882335
40889.0649945943
41184.9149878578
40842.4900045402
37658.2350026013
41327.6150153293
45863.2450035341
33855.6299999421
35290.2750042616
29065.7950064943
30401.0499986295
34545.2599943167
37004.6949976566
35399.809988815
34590.8700033103
34725.8350026921
46851.5299963333
24873.424998987
38548.3499900361
33342.3300087046
42901.8100088873
36418.4849868537
36480.6750189388
38836.2050046726
37278.1199909496
30349.3549993606
37609.6750062049
29528.6550023662
33306.3399987943
42714.6450032325
36460.7450020816
35017.6900061546
34436.4400125955
34413.8299961468
45135.1350034487
34459.8249973987
40796.9600087011
44168.1600004159
44075.6849968451
32420.6049920116
39701.3750012724
36162.155010577
36780.1499985131
35637.3100008329
39426.4650109927
40645.139998882
31765.6649910908
31674.2499974597
36728.4000015348
32315.625004248
31130.1299916672
36256.4099908313
34224.3099997942
42443.4049924104
33421.6050111267
33498.1449992264
38004.214999147
35542.6149980283
40241.0599888532
38734.355001907
34251.0950021856
40558.4350061142
44218.4049900095
36254.9800002162
42429.7699958653
30097.9900023211
37771.4599999698
33241.9249946114
32362.6000041275
44241.5350027898
41634.3899917937
30729.9350013691
33423.9050059052
37569.7350022414
38743.9649983094
34312.9400052089
33268.3250008431
35617.8500033373
33944.730003015
45425.8849931772
31796.6599953783
32476.0400024451
41198.4049940074
27497.4199917282
35016.474984395
30886.4250002052
46316.5249938386
38999.7700074447
36300.0299971326
27747.1249936367
35965.9500072923
35096.705004239
33079.5249976404
32120.8200000233
43538.7949957014
28744.9750070185
32248.7400040181
47849.7199969058
34041.2650008436
43177.5299990419
35235.3400049091
36701.2850014981
41632.05000383
32429.0600020172
43239.2750050033
32511.1200005577
36623.6850016667
33146.9350037358
38448.6800075741
29924.8500042922
32073.2000062009
36788.879992208
36167.3549911815
32814.6200031048
33801.7149942908
32997.6949918433
33069.5199830676
44980.820001509
38621.8249962593
36539.1749908155
42417.5000138313
35439.0649960648
33225.5649958064
29354.4600071199
39247.3050091524
32833.8050006892
29407.2900033955
31287.6499964628
36115.5950011602
29192.0349986749
39320.8450084299
34900.9600129142
38048.7800097429
41951.9499898556
40260.2000061755
27315.2849970332
30912.2050034249
31088.3750026823
31729.4300111397
35414.6150046486
35955.9749949921
34556.5799892303
36388.5650011636
33707.9299975631
31085.5000060636
34952.9099980896
36017.8499988208
37023.1850045842
32794.9750016806
42503.634996112
37013.5899996274
31838.0899864168
36640.5299934604
39644.7749972
27634.0249984995
36479.8150131765
32951.9999986026
41516.45499827
35818.9300022514
38247.6500020257
28681.9250022686
40441.5800105971
42303.4899966651
38381.3499965834
44130.8349998979
43131.0850009876
31172.4749927082
37990.9899909843
30393.5200011844
40192.9250087923
33634.6750026977
40536.020002807
31963.314994803
43907.9849960788
35722.200007397
37207.139992801
43589.8099932807
34136.5399989765
38978.689989934
36527.7899935932
35697.9900024046
35279.319994382
38326.2349948226
39555.9299914208
38737.5649985279
32684.2850027794
38427.9600036322
35189.954995731
34910.5350052426
40977.4249954782
32569.4350017682
39241.3900022532
43956.9149995318
39381.5650068632
32479.0550031164
36453.7700034675
36620.7099926693
36181.6000043184
32822.6800039904
36408.12000225
37100.3250078552
27410.1699926166
31938.5249847833
32070.9450075002
38300.3949977303
36157.9749973127
28328.0699975205
32042.9900019702
32624.75000674
41686.7650009156
39389.215000106
32789.7899956063
35372.1199967386
25459.4850077634
35833.6000017161
40262.6600056759
38310.6250027281
36990.1050007083
34501.1199941974
36014.8150009651
35176.3950011922
29822.8250029811
32802.4199963841
38821.2649975323
45306.2550075792
45285.9349994224
32375.8150004275
42449.004992133
34863.6750043667
36367.9550027275
39004.0149937829
32947.8850064045
29246.5800002653
31062.5800046457
30857.4500067467
34020.9000032344
39189.2949938287
35754.3499897066
33357.24499803
34157.1249954879
33609.4300073141
36786.3549966854
28499.3850052748
32624.1400000255
37414.7899999138
38387.4200080493
36636.9999905603
32500.5849944318
32851.1000007411
34790.265002191
27192.7799958156
34438.0199924043
34365.9749965775
31541.2250039321
42807.060002621
34810.5050101351
32447.7149931301
39943.3849974714
37819.2949958449
29742.1049999843
34050.4349928499
31311.6449937758
38743.0000154949
36249.8549936446
40045.1699980812
38086.3450062654
35428.5950086446
30022.9549890388
46796.7299940867
31185.2599977515
34240.8000007325
31652.8350014329
35371.5700100753
29213.6250042112
36795.8799981912
31061.2800029533
40607.2899946179
33391.9700009292
37523.6699967921
38535.6350051688
32445.7050086043
37792.0299876932
44397.6999987635
33693.159998667
38928.9150064878
39314.5650090439
31080.5999970585
34199.1549958812
35780.3549968954
33894.2650113535
33236.4600003334
34437.9900009563
44741.0799980761
36466.0849896056
44992.4649864483
36973.7199926102
35645.7100001659
27600.5950110243
37112.3699987894
36236.3750048212
37751.410008442
37890.525003165
34056.9200000987
33485.8749936415
33666.4550005767
36344.0899878995
43057.6150007996
36930.610007653
32881.8049998643
32705.4549968586
31029.7400005045
32020.5700024143
38076.6200031216
37452.8549966179
34089.2449931455
34307.4900011542
32455.5999970721
40941.3250129597
29910.8950044106
28366.8099988115
30379.5549939264
31392.9599944805
38166.2800063025
34786.6050057233
43352.3550027661
30040.4300013024
35645.904995512
33300.5350018
32704.9450039868
31258.4199953572
44934.4150117835
31374.0699904328
38106.5049990366
29331.8599981681
37902.4550096869
35368.1499938388
37551.7999969262
33605.5000150944
30049.075003772
32347.1650016556
27474.5649961191
35408.6400058629
32389.7050000535
35817.3949944174
35025.6750008624
26015.2700026404
41395.1199916234
34248.9800072981
36314.7349885414
31846.3049952039
35126.495006386
39280.489992957
38072.7500025033
34215.2149995256
33884.2050019777
35397.6699992899
33181.4950038121
30364.3900098162
31649.1249965764
33308.7050098774
37101.069985979
27389.3400054743
31474.6700006258
33537.9350031995
33654.8199983817
33269.684998072
38671.9650037657
31909.2399983654
34747.4599904763
33471.7550031948
32794.464989658
31507.3200020352
32677.9050084453
29546.8200109428
30361.5899948599
33023.4450018384
33248.1749970014
32748.0650004258
40454.2949977763
32347.7749966107
36294.46500014
37705.2249899202
28714.6899935035
31285.580002963
46404.894994286
37636.7049944105
32967.6200044822
40180.8099910497
30660.6099946909
34502.910002104
33648.375006494
26940.83499739
39372.1950043346
35346.0100137249
37230.0550006692
42865.5350058679
39014.8100046757
36406.7549936102
31949.2100024613
37268.0399992287
29702.6050073599
40499.9499975697
35953.8050125966
35727.4400047094
33112.689999619
27924.9350028436
39186.6399909774
38820.6549903006
32897.1550081913
31119.2900017643
33093.1700040402
33795.9250042836
34483.9199971434
35040.6349943941
29915.555003774
27932.4999952606
33704.1249955411
33385.8949906067
40604.9200099054
35714.8600055262
35348.1000023914
38974.5399979038
28169.4450064048
45307.8400051814
29808.4949978401
39153.5850092509
31084.3750112692
35693.5799977998
39247.9600031659
36900.600001291
35943.6549958386
30405.0150002285
36184.9450047015
36722.7250036197
29625.0450000123
28378.5300022888
33080.9250027245
28038.8199882292
44243.9950014172
38095.5199992887
32171.0299876462
40325.3849957141
38486.1299912573
32700.0799948049
29371.0700029033
29104.5949963711
29138.9100063369
44090.9600055569
37521.3799978991
35136.1149991666
38824.0999921943
40841.0850009451
29952.7250031743
46058.8450033914
33136.7600043747
32955.6750010843
33653.6100046439
33192.5349958029
37453.1399930759
38819.5499961959
39257.1599952081
32714.1249968493
32676.3150246055
34938.0299935493
35057.9350024618
34442.4700054086
37954.9200057836
40080.0050061084
36202.8299983299
41321.4399931361
35456.0350118488
37975.4099929848
44660.9949981009
35227.1000040732
33199.7400004008
26715.8649917032
36006.2400000906
38886.60501042
45256.6950052648
37438.1750040808
43993.5300055885
35382.0349850342
31919.4299973141
44847.7750071202
42568.3949875366
35696.7350001214
33969.1900020619
42302.6749977552
45459.074999481
34448.7299928352
40369.1450021726
39910.7500112637
37667.4350085952
34891.1900062795
26132.7300048332
28909.4949847256
31068.575003097
31724.8450122296
36109.7849962885
35043.4950013348
36844.1650061329
38165.0650064385
37898.7600028722
44366.1850072833
35948.5199988605
37116.0449883141
31866.8049939696
28301.3150051781
44146.8749963475
35241.7350094237
34287.6950017208
34982.7000015001
27946.0950037281
43156.594986353
30752.1199985781
34598.8149964213
27401.5350122943
31044.0099923769
35059.624999111
33214.1149948714
28656.8000028391
34341.4800058597
30504.385004607
31955.6349945675
30928.8099928885
35979.2400025413
30455.3199956218
34834.6999946373
33810.1699941959
39685.5199978205
32639.8450035026
39443.1150009219
41350.5500026476
30678.985001101
26713.0650071749
40744.6850020047
42234.5299988038
34476.9999901556
39750.8349960757
34820.9349896028
35551.549996222
33174.7399956719
36505.7849962703
37280.4549953903
31681.080003309
28314.584995262
37815.8149956569
36100.7250032807
43477.5850100955
33292.5949986968
34714.4599913573
35297.3549945295
29629.365002483
47115.6500131187
32037.1550033153
32844.3450015259
34064.1949899492
34079.6450068564
41831.3949986431
36577.3950059002
34749.6500038719
38816.1249959987
37924.529999265
38302.9600001293
38612.3150012534
33328.9849977614
35640.5250024689
36090.3000110695
42027.3150084816
29189.0400129586
42504.9050035165
32011.6849931822
34621.1550020055
33398.2350103456
37131.5700033896
55696.0200093274
34885.9600092651
38433.7949994172
31326.8200126056
29440.8099964047
30260.2850002329
32711.6199771399
32027.5550047108
34308.5850074827
35495.0649836797
30408.5849965019
35954.6849964581
32518.5299982878
36821.5649985744
36285.2200018904
38417.3900050643
38677.7300080188
26700.4500066234
29872.4750004543
41152.8050052073
37065.3199982385
38440.5150030205
37626.8649912862
40555.655004576
32907.2800012447
29408.3050048364
33815.5249959562
34653.1399973721
27559.574997218
33246.3899900169
41216.3499934684
38267.744995665
29894.4099981477
37731.2850164435
37697.8700000939
35110.9249987261
38095.8799966564
28378.6999939868
35646.1600015756
32294.9849929746
31730.1750016426
31073.7899933489
34498.7450029385
30142.5450005489
33548.8749904293
31149.6800002914
45467.1299913534
40473.9850202145
38214.3400026103
32775.3049971493
35898.5599950699
31744.439994443
27086.8599955246
28814.3399952401
38739.7849911572
32114.3200050809
33420.0650048385
29964.1850054559
29094.0950073386
28791.9900087297
37523.5449963008
33905.8249982481
35735.1599858568
38386.5549964815
41956.3200006677
39347.5750067638
39256.6650073944
37125.059990572
42273.1150042589
31069.1899957017
34536.9249990153
36138.0800069325
32686.3099960296
33372.7750210165
32098.450001493
37175.6249929087
33042.2050074024
31073.2149924046
31962.3050053146
38259.6999963177
29546.7499924116
41412.2249899267
37156.6549983276
37196.6500006406
38278.924995595
29053.560008766
30159.8650023167
36268.6049988627
31033.5050053151
30275.5800024242
36340.1999918541
32818.4149984771
34382.7099935266
32050.6600015388
31995.0900042653
38505.1749971948
36711.819999196
37826.5350069617
35162.4799972753
29566.0799937241
33196.9799968376
32274.3800006544
41052.5349978003
29980.8300007986
27690.6149976254
33567.7200118449
37607.435004124
31969.9599982139
29056.5449908088
27362.0450132822
41578.295002745
34155.8449959353
35228.8800085459
38670.5400032024
37053.7399837018
42873.3000014552
39705.749999029
34874.5299910089
40711.0049983796
32086.4899902744
34053.2099993217
38694.0350042956
38431.1199959269
31770.0299971367
32674.0549987241
36490.4199969085
29348.3049965126
43468.4050050776
32636.8499965926
28774.5800081491
35401.1950023699
40189.1999951352
40501.2699969583
37351.474982733
28680.0950082059
35740.9049976175
37045.7800079204
34456.1200089924
35631.3899871535
42827.2599948436
32575.8749878739
34019.8749934239
36858.6550028854
35556.1000077602
36219.2849939245
33080.5499941954
32634.149991133
44809.8350014639
30738.1999996413
33230.790013138
45591.5349943475
34298.8899945274
29742.7700061672
37320.0049997608
32689.4999977583
36878.5900018106
38213.0099920505
42515.8299939925
28249.1249941712
29912.985007939
26606.7200058007
38193.639985247
35661.8499972744
36541.8199845245
35592.9199930307
33382.5450102289
33666.5200006643
30235.2599938487
34042.6849978205
37256.7249961184
31508.7749946412
34987.1899946402
33609.9399968983
30803.7650089919
27613.3100099682
33894.8999984058
32829.049998051
39849.0850000156
37504.0599962536
40337.5299986735
40283.5000022354
29355.4800026083
35036.4799972426
40665.064996456
32093.8649985175
26075.8450041007
35039.9450100447
28622.2500046813
32883.4399991112
37522.1049998853
32644.7949975441
40408.3100008732
33658.4900046903
39773.8399881135
38422.315026076
31393.6950036405
36953.3799956874
36683.4899937732
37962.1900020451
34350.8300016152
36633.2299952884
31780.4600047331
27657.7650070803
39522.4249899597
39759.7600034105
39474.9199997403
30827.5749906467
35276.7649961771
41821.479996442
32469.8499977142
34990.0600084185
36408.8750000491
27853.0749963123
38946.7649905848
40386.9650006605
35041.6800009467
29417.6699963548
42932.5399930832
28269.0200079439
48255.0849980893
30863.2599907603
36350.7999986344
37952.9199928861
32021.8150144852
32842.9699911255
39119.6100031934
39014.5600044459
34595.6550025439
34377.3200004566
32801.7599958311
39354.4699956914
30079.8949986808
34841.2049969502
44066.3649990954
34359.0949949429
38739.5949911582
33275.2249968858
35353.80500055
38879.3350048847
35549.0949911322
43808.0449917053
40141.255002087
33242.3899939132
40033.3650045713
34726.3550035665
36093.1000061983
31814.1250029542
34393.2100072554
32170.9950050371
42582.5249929331
36869.5700004268
37746.8450026095
28848.9600042145
27175.5099966672
37963.7799916643
36030.5349954104
42286.6299946823
32066.4650000334
37336.2199843774
37576.0750010287
39909.465006007
38653.3050163655
32696.6549953588
31032.4649970476
33178.5599983162
27841.8400033673
39915.7249978345
38341.399997198
29859.7999877063
42822.3049970522
37639.0800064881
38207.1349932908
36708.729997936
32845.2549973551
34156.2550031535
38759.224991211
35036.5150067081
33785.8900099514
28122.8899942903
33892.495003798
31052.3600018778
39470.5899981992
32198.0299927969
39332.3550003058
31719.8450006609
34414.6999966834
28772.6900032767
42528.575004863
40581.9300058988
33580.970007445
33351.4849921459
40686.4199967327
36597.0999990811
33414.5450077595
39524.0950017223
27572.4500031226
41888.074994484
31935.8700024163
33185.8649976211
36912.1300072085
30525.2999992706
38170.6999939482
29348.5250035344
45161.6149966307
34247.4649865925
33001.3149916828
33818.4550047059
34434.7899923688
30400.3550024579
26600.9499991318
34479.5050027541
35456.2799914195
32527.0900054491
38146.3300025347
36843.2999914759
38715.0249928267
38589.4100048226
38131.7799939422
32757.1449881713
32290.009994371
35785.5749972273
27941.6699938496
29948.2100096897
32524.4499935035
41107.3399975081
33147.8299967623
35658.6749951903
32285.3549924651
37415.0100017569
33475.5850050533
36010.6349946861
28278.3050024639
33552.1799845379
40246.3749992964
39101.3250013432
36020.7550044401
36910.0449956293
32720.1000130565
47513.2799997632
34602.90499505
32220.1850077364
30667.2150100415
28888.5400105323
46151.1650107841
32919.7349973371
33581.070001983
40284.2849912802
42639.3799924728
29472.100008281
43463.930002272
31060.9150038015
45537.9549896168
48061.2349997161
41966.2499989118
44163.7100040475
37993.0750035562
38315.295011856
32888.5449915756
39918.5349989065
34638.6050164175
31832.0899920111
37638.240005419
36846.8599872779
37025.6499945322
36154.4350046626
40738.4099963768
37617.5549906406
43724.9849898634
39257.239999803
34147.9400019343
36893.8199992784
32970.745008538
37314.6850044357
26559.5699977289
34157.1299998598
36549.3900000579
33925.9299915785
35958.3550013537
35552.5349950441
31370.6449982363
37354.2649984094
40566.5299914266
38066.3500014564
25482.4400057703
45212.3200025833
35904.4350153274
34277.2100022736
36631.5099967296
34789.6350101752
31615.7850009343
44513.5000031462
34664.6000047781
35928.2749971872
31040.1449957279
36812.2950056334
38716.4999969412
28403.5249946452
31016.0899975212
32236.010003053
34646.4249952155
30880.644992961
44784.3650096204
41003.5299970751
27739.2500130499
40788.9000090641
26205.4399918769
35493.8000001543
44332.694994673
32559.2650043622
45178.3350123542
33341.099996818
39300.5399996243
33789.3049997626
34499.3649946398
45186.0549999843
28542.0399914311
34149.2199903925
37415.1449948626
34833.7499994962
33931.1449842544
31980.5199843555
31083.3700004396
31478.6749988232
28204.4849988163
34117.9499971639
34464.3600028685
33693.2499919484
32432.9349946745
42513.4950020087
38419.6800027761
36859.1300007068
37137.4599979888
34042.9600072862
33988.2499991936
32838.9400016572
32818.3800085906
37620.1399920935
35803.6850106952
44057.0850040654
37772.3400049615
38396.780003467
36847.6449990473
41291.325001093
40578.2850052642
37516.8399981159
36904.6149905747
38165.8799957531
33723.6000041513
35085.3400011199
33131.1399946782
34660.32000039
27316.24500515
34032.539993058
24519.3150035071
35179.8999988558
42886.8499951207
34543.4449943268
31054.1549983986
31751.8550088365
30074.0699913226
34210.9849959373
35709.9599995278
25279.1000018013
33166.36500124
28008.9599948415
29830.8150024422
32319.9949997597
31296.844994491
39774.5499960909
34183.6350055249
31625.6150027214
38935.2449976645
42710.9150016571
33712.2849939467
31080.0600109316
32653.0850006272
36299.0649882477
43262.1399991824
36418.6299952194
33812.3549933415
38161.4600075908
31572.8299967229
29892.3899969413
31954.8050009724
43176.9149997665
33946.2249957352
35956.8549980655
33587.5400018596
34824.819997695
28626.9250020848
35396.809999094
32609.9800065816
38686.1549998925
48029.760011561
33803.6950111452
35883.6400022625
37219.8299956465
28817.3549988481
30538.2200069652
29382.9700080887
30052.1449986022
33473.0800018818
37615.3299999678
30533.5700171708
35735.7849955925
38474.7299901458
34145.5599970141
38927.8750017961
34376.8199939284
41983.6900019272
27155.3650061546
32351.8099938204
24976.3750014008
40284.950000542
35568.0549972743
30081.3000044816
37309.5950068789
43480.159997542
32764.3499920566
34135.3899950663
34382.6500093262
37361.1400086859
34848.8649946214
35036.6750066853
37727.504994309
36194.350000411
32398.955002911
36533.675003251
31260.7149979909
38633.3350010993
39805.6650104749
39911.9049954048
39239.5650164711
36664.9849956244
35176.2750023283
31510.779998673
24484.7149958826
26846.8850069082
24941.9099967215
36838.2899930483
42151.8950031556
35814.8749951166
36045.2499943403
35636.3249979391
32133.3649983366
31476.5700032039
31749.8649989228
35566.5699906446
42166.5899967408
38524.3350035557
25439.2249988029
36885.3849953233
34915.0800067042
27981.9899995847
34103.7700035458
35137.7899988811
29702.4799930773
35230.0800007382
43184.9299964395
41408.0349996903
48874.9700025806
32784.8400055377
38214.6600083289
40057.7350054602
35142.0350031251
33871.9399964532
32984.7149986252
29478.199993887
47195.2649955984
31263.1949948171
28077.7300065962
35697.0300034437
33944.0749944469
35935.4550125526
49666.7400067735
28954.6649961213
36600.7199974573
40285.1100043119
38953.179999319
29069.2550026192
25259.1350017455
35743.4300014472
30420.9200102956
32339.0300078696
33530.5049943051
36732.509998629
36240.6600004417
33476.9550027502
33952.420007668
31303.6300108489
37728.1499971211
35555.2349953378
33940.654995278
38165.3949989108
25947.2250039922
38036.4449958766
33126.6149999222
25790.5900044278
34988.9400007139
32869.4049992342
28306.7750039184
31454.2800061135
32986.3099824671
41923.070000761
33639.6449822609
26863.6099985356
35326.6500101787
31609.5349970651
35185.9300038745
38133.7099982402
32992.3649998601
39535.6099991294
35164.4349882226
35229.5099975382
33219.6500013154
34137.539985444
39826.4399925005
34797.37500459
38762.6949980019
32924.1449881808
34846.9200026819
40227.6650013849
35878.1349958851
33752.3749997868
34695.6550108194
30727.8100015458
30211.1049965009
35953.8599958001
43353.3100058513
38301.4399976162
43369.1349922759
35942.5300057535
34460.5749861153
26478.5549958391
34577.8499943832
36414.3800033932
29200.8300061201
35225.4249998229
38515.6649962364
39836.6750027662
39085.940006866
37629.4950070931
30189.1599967089
25408.950006485
36612.2350102135
41043.5449948188
37245.7350008043
30863.6099947736
37989.7449958473
32699.8800028332
41055.9600001574
29341.7249933878
34790.1100030383
31130.3949913915
45701.8700065648
32030.9350118161
31853.8949964151
34132.1449963507
37530.3350042746
36505.9299939247
30575.2999925576
30327.7449998427
42068.2849998239
38865.3650108376
40815.8000061034
33660.7750029603
37645.439990103
36409.7099904974
30578.1700056176
37443.2249885285
36346.8850021302
36206.3350052508
32329.4200018159
34426.8499891422
33890.7699879584
36106.7949988172
33109.379997763
34730.0199991765
32979.199991937
43276.499986705
33275.0500004122
32093.749997708
34867.8100058674
39691.9700017449
31934.9749955741
31227.2350076728
37864.7949903214
24634.8750011954
32129.2700023509
34847.9900109418
33192.6550022481
37955.8199883706
33613.4599969564
33552.9299988383
36577.4250026001
29413.7099966563
32721.0799969644
36404.4749895808
32466.8250073628
32655.7499948653
31617.3699964123
36025.5049985906
30160.1999961349
31917.1050077106
25480.0699936548
34460.8249914499
37780.719994647
41084.1700046812
39492.4000053309
35862.3949918388
36738.2949946363
43414.2900050037
35950.8649925916
33879.2250030056
40497.8200075225
34346.8650093665
32205.1499982916
34878.5999957441
28044.5500071597
29571.3600018942
31530.2700023662
53056.099986353
33725.1499922583
39229.954997553
40351.6950058239
35684.4349916297
35799.5949942702
40455.7850075214
32533.0750058531
34061.5449915469
25878.0949934585
36976.7450032957
41671.704990283
28776.6949888015
36194.5250045298
36559.3749924859
38754.1100055857
38789.8699936235
31330.2600050314
37532.9999932039
25437.7950028449
34343.1900114005
41075.4949928398
39398.2800002401
36855.2699912603
34227.7600062574
35754.4649977925
31935.8899999761
33068.2999912386
39679.7749992788
37796.0500024764
43705.2200073463
28564.9350018241
32279.850003682
31160.3899983674
37956.5299951837
33833.5149930548
37436.8100065906
32864.0600006698
46551.5099913274
31793.3699985918
31778.1349973086
38550.0049914763
34989.1600072002
41739.3999992796
29805.46499715
31673.4699989368
29827.4999969725
30377.3249980947
31854.6199921155
32213.0649969867
26442.3599964974
30108.9799989112
29213.100000484
32990.0649939317
31773.5700062893
37157.215001034
38480.2799934167
34025.8849960083
43485.2700026084
36277.1199961627
30936.8250051084
33003.2750044214
29160.1650041606
32383.8050062989
30979.6849966429
36132.4299943006
35380.2649994417
31368.6799892001
35650.0900034212
42935.4449936553
38116.2250055608
35230.7450016763
38409.0600094872
30997.3199975442
35680.6699980582
34537.3449987538
40347.5800062453
36754.0649952872
33678.4649961405
34685.3150037964
33324.9299969574
37660.8150016133
35749.3050078957
32656.5100035083
32342.2600100515
34926.9750019824
32611.0599931006
32862.5599967894
33039.7749871069
34462.2950040944
28650.4999960817
37880.6350076218
42398.945003329
43046.2149982984
28978.9300058042
34939.5849917668
29281.0249944725
37762.4750009496
45227.6499919683
38657.275002478
36238.2850020992
38924.0950055844
40135.8000032143
30511.519988808
29106.3249999871
29757.9399964355
36365.9050145941
36625.8749939603
37267.1250014596
37622.5749948
36680.9400045019
28529.9549953043
36315.7199876884
30438.9450091842
36965.3949886749
33021.2800014683
35899.1249950817
30999.6549988972
44373.1300032961
30634.9349900484
41505.9999999709
35681.3499992457
35055.0699965009
37219.7150029365
37892.7899924165
32748.265004854
36236.9850053329
36091.7149929862
27943.3649964319
31416.3450029417
31980.2449991859
28773.7849942441
31143.9899968258
31722.0150007679
29952.7600031637
36536.2950024993
41304.1249957216
37175.4549843245
30917.3650043351
35399.7249921556
39430.7550090525
40800.1000011898
32413.3900055384
33326.5849955541
33671.020010471
39063.2099916819
30208.3750013477
34575.5650004694
30239.3350048765
38038.0400051255
30772.44498798
34958.040002811
40242.6799959733
43593.4799961306
36870.5699882784
32251.650000907
38829.7050125838
39041.6800092848
33447.8099985488
28462.3950023993
31384.360002482
34881.1750085659
30827.3999936429
30437.7299920236
24896.9449973903
35947.7499943053
31549.7499948362
37973.2599995461
31623.2249953337
36900.8699980615
33262.0999952395
36034.6250018843
38164.359998121
36729.7750032123
28446.4149941186
40989.0199879672
46852.5849963569
41122.6850123607
37144.9499928703
27540.149996292
36401.5749956062
33597.7100067422
38286.3149988949
30780.3049906034
51309.7099868446
37296.9299993867
40280.4199996142
33304.129990795
33908.9450068674
36926.575006637
36163.3450016257
31559.8200007211
32042.5749890674
35198.6899980523
33602.1849884954
30439.0699992559
36365.8950011994
40717.1099933687
32285.0049903952
40567.1850017401
41433.3400150971
36680.7349967878
34988.3949980169
33608.8800004486
40269.5399896038
37165.9050041973
41619.6100020796
33480.2450027365
34391.2949937831
23815.9350036725
39838.1000022964
35852.9249992109
28959.2449948719
30137.9500018329
24645.4400119537
29201.4150061326
37628.8449973708
32771.5250092504
36850.3299993252
40458.8900038734
32764.9150019884
34604.1950046474
30977.9249963628
30250.6449987523
40347.7450049623
36094.3149961763
34658.1449981421
32815.4750112151
29509.5900080841
42520.699999297
33734.1100006372
35770.2150018708
35303.5299947843
35657.0699991588
34471.2849939386
35454.849991912
33897.1999874465
32998.0450052466
30710.6999944972
35769.5350116511
40743.134992752
29340.1399932485
32843.8450090035
29871.1649894965
31180.9849986255
35348.1000023599
35593.3599842066
35593.0299981744
30322.5699983983
35597.5349944193
33512.0949951982
38820.0449970371
38990.7600044491
26379.4449994864
36527.1249964577
38128.9300057655
32523.610004171
29948.9299997515
30117.9799953861
39534.5499921968
44627.1899994791
32266.8300012697
36475.5049978674
29017.7849848933
30530.3249924095
25227.4550007276
39834.7099960448
27475.4550044807
47692.9200095146
30398.1399964497
37907.9699941546
33249.2799997795
36376.784997299
42797.9000050133
32266.0450064425
30064.3600037447
34160.3349890651
31681.3400023584
35051.9099920217
40536.3299982791
37266.4050072657
29643.5500006313
40863.6000043882
30986.9499906363
40102.0400042937
31153.880003116
36188.8250066776
33971.7749951321
32535.295005872
35238.0249931536
38431.1250016307
28840.4200093445
25805.2350048734
35600.4349975633
34327.5150062922
38766.5099930693
30840.43499555
35805.6399879698
38513.325002907
33025.6999928309
39926.3299973546
35642.3099970702
36855.779998906
42061.3500039745
34434.8149971906
34782.905007562
30733.9250036158
37464.4299939659
31910.9000012304
36005.0899983516
42514.5550002474
33442.2000010028
36695.3900021036
35405.3299937237
31405.19999455
36417.880004116
30343.7100118106
34340.5649972598
28575.8049967367
31220.5599874531
30943.5200028523
40444.9149927355
32249.4150039057
37414.1850009266
44108.6499927817
38636.6000013572
29527.9600063871
35753.5799929604
36543.8850036452
31115.624988998
41323.1599973185
40666.9400065013
43271.2899989148
33089.4650017427
37159.8650119157
39151.1250018459
45495.5199956442
39448.6900034588
37939.2949968973
35331.9950011359
33998.0849988197
40496.6849962753
37863.9149877144
31544.6200059535
33777.9000045771
33808.1899917632
40252.7099970365
39958.9700103887
32311.1549970248
46364.8649945741
35425.7050121429
29225.6550069748
38966.9799946096
32028.4349906843
29892.5199954043
29970.7750013115
31335.2250000915
25377.1749997785
39847.2150107998
35432.1050004819
30001.5549906058
29819.6800021259
35604.4750113204
33260.2550007474
43534.6499950297
41458.5999890465
42100.6849993094
34959.2699979424
24698.8249898733
30039.4899868008
37256.5949964997
27622.7150088369
30306.7700084381
46462.9950083902
34460.0700057596
40735.8749925123
37313.8349916582
35027.1100050195
37866.0750084202
40535.2200030668
34785.1500015034
32273.215003802
31694.2449963914
42797.14500169
38419.0749918989
32796.0499978525
33972.6050043708
39590.6650095865
34503.1000006045
35475.594999142
27882.9300003569
41235.5650027355
30560.0799962432
35201.8000063649
31343.3950024082
37815.7299957462
31170.0099999664
36910.835009671
38067.5399929883
33481.715005188
41100.8999964749
37697.2050055171
32956.7349901793
42905.6099986682
29328.0549889052
44049.2749907231
34227.0050007452
34515.2799957311
43237.8650065069
24877.115001208
41678.5299928202
43258.5900075115
30850.7650026364
31974.8450075339
29297.619998052
31682.5349942538
34034.5950083545
40971.1999976412
34795.8650047504
37344.8650018298
41084.9400057778
30565.8699975221
35209.184994095
38053.0250168439
39744.8100046096
32499.2700072144
34912.535006139
36772.7049992473
34849.1450035663
37452.9350103043
34508.6749952006
41030.5049943975
42882.7400054666
30955.3499976855
36561.8549995145
34553.1200026418
40617.0949983551
35166.3049937751
42062.6399841568
38982.3749975094
30868.5200116268
30797.8050064589
33386.1950003265
34581.8699922372
38646.9850037821
31860.5450059479
37798.3550038028
33741.5600012527
32346.8499957197
33870.8599993844
46137.4499968607
31366.974998901
33454.9199996245
38374.9650010946
36255.325002262
41305.0199915641
34078.4850050966
38486.6150003286
37779.7800031909
32865.085014435
41390.6349911753
28830.2100038103
37770.454999692
38189.4950042005
30163.1100014417
37742.1650062604
27838.0849985132
26039.3849908108
46715.975003272
33664.6799978535
37333.0599998543
36449.2750008191
32003.5399992893
32440.5349969482
33972.9649983908
36959.4899975851
39287.9800015785
31240.8400068302
33607.5949918394
32245.7700089683
38498.769989329
29753.4500066593
37190.0200102098
37574.0700073969
34466.2899917476
33121.6599969753
38718.7100055882
35847.6349991431
37767.9849954204
38645.0050066866
30113.2349911681
36221.6499919893
33810.8299970519
35867.3350010709
37526.0500118457
39101.9449957035
35791.8599854512
35170.8750025954
34261.1499972763
39431.5800071681
40234.0750022316
39313.8399932549
39757.3249966436
32441.530000217
33933.6050100072
29944.9700055653
37655.3850014808
36005.0500025321
42986.7700014802
33653.9650055286
39728.1650002275
29541.1150031886
37922.7300035477
34677.0650130326
31292.6599978787
35382.3950055604
36319.6799949036
32997.6099951861
26540.9650042341
40302.269984858
40117.5799901891
38495.0100137351
39826.0699965304
39358.7749980611
39930.2400011783
37644.990002563
41506.7400101674
36472.4899989152
34065.0549955628
35395.4399941665
28541.2599975645
40440.2299996127
40809.3600002186
33213.5549969345
29504.5599955502
31938.3050037782
30420.8600036446
31893.2299992297
27912.6800007096
37740.7499930983
35482.4450017264
33885.8149991721
26662.4050106262
42694.2949993149
31329.1399999753
41857.0750006645
35748.4450087589
48299.170009762
36958.4650029934
31214.9749951213
30901.8650066532
40070.3799973509
35728.1249968545
26730.7599903401
34235.0350074541
33696.2550039284
35507.4550149771
41429.8400087273
34060.3849904894
41641.6350023161
39469.6750189017
29229.7850142114
44929.9300063648
29032.4850042681
37027.16500136
36772.2049924472
35959.3999762754
32374.2100000876
39485.5400010663
37012.1849971069
39754.2000095709
40324.6099961231
31685.9349953799
39384.1099891163
34388.1499949431
28440.7700109766
32747.964995748
42956.7899971326
36479.4400001418
41428.3850015094
33534.0649973955
31956.7099999972
32478.6850031981
36121.9649924383
40197.2349953137
34454.6800042957
38929.6750075836
41188.4199971122
33440.5350009949
34732.5249943529
29699.980008378
28773.0299951457
43159.1150034026
37447.8349998088
25498.0600004554
38971.4850029512
32531.3950011604
36143.7500013228
40458.2149980495
33170.4850017474
36687.5599953933
37707.8650026431
36595.3149971636
35761.235000667
43568.3749989119
32164.1600036945
34167.1999911977
31035.585006592
40402.6049918209
31993.4650075012
36691.6750075344
33191.1249916782
40934.265007314
33204.93000075
38488.2349980478
29541.8499970947
42368.3799955454
39141.7200037171
30761.6999950926
29821.525007573
33325.2450025661
30758.6499967251
38781.8050038908
35056.2849989089
31838.2399999478
41669.3050027267
33621.2399995899
35532.0250044607
38014.0900021524
34301.3349950627
43556.9900079152
39411.634998852
39705.4249976224
31417.9900056476
36106.6649965718
33502.7149966251
38887.8150015982
32762.3300044996
41237.7249947777
31128.2649887898
35191.0450098559
43541.7599969105
37039.1849989059
33246.9300082806
32286.2599932941
34707.260004473
37924.6999974418
36550.9899948251
34200.1700050684
37263.1549998272
39523.6250059803
27784.6199898244
31510.2150017408
32812.045005019
34779.9349982703
40371.6800099472
37442.3850027795
40276.9450063182
30508.375006203
27195.6550024658
29893.5249959307
34368.5799981066
26101.3150031232
29451.9749900085
32829.3150068716
33062.4649940268
40638.7250017675
40121.1200069226
32446.4850154295
33360.6750033621
35541.2899949475
38238.9150023036
46028.4749985415
35830.6550008524
31008.3449935464
31797.7199948969
38530.6549901693
38911.7300025849
38558.7549966722
37796.5249952789
36958.8199915336
37941.1399968641
32347.0150087396
42513.7149953309
34427.7300042217
30479.1749994404
34036.4800012433
40626.9550024497
32465.8950015219
30789.4949945618
35248.225005893
32928.5050031937
37810.3599906159
36050.2399985371
33128.9299994742
46057.23999216
34505.420002734
35933.3199992203
31008.9549980572
33470.8099923307
36573.4549987435
33094.9250017392
38530.0349897799
32497.3900067697
31417.0499994343
43083.3300002381
37686.0849903167
32501.5349994153
31012.3050003308
39662.6549948851
33407.6000030878
47325.7650016137
34482.9299844962
33847.2650093373
32901.369997652
37229.2899944249
30416.6599994684
35754.7649891379
35570.04499505
34791.9849952302
38236.3849929079
40554.5699944608
37361.3900040786
32636.5450163337
34105.0899979493
38693.8599920426
32588.4250055512
43713.8249998151
33577.8650042167
30687.4500013735
32056.1150098897
38089.8449898515
34720.6950079126
38365.4800033432
42095.6200007797
38165.6400102964
40626.0800042595
31092.0200022451
30527.9599946248
33585.7500019305
37758.6449999987
31985.4850039019
34036.9900045105
34483.7699969489
32074.8849967373
33704.3650014155
30277.5449973371
39593.3649930291
34322.7700106738
31923.5699937459
30035.279983819
26615.149997034
31672.6299920785
31650.7849991123
37916.4499975664
36517.4700070102
40027.5350122869
31861.6999976258
33263.1100010969
36711.3849829537
35021.7700023737
34830.1449978325
41004.1100011057
32527.37999504
32463.9800023607
31198.4149974305
39786.6550105698
35094.8649995041
33961.4549962265
31045.7349974732
41796.9400048626
37889.1500044126
35501.0550005034
39203.4049988789
32916.0349962157
41597.7950025221
33048.1899982197
37706.1400081197
36070.7850090951
45237.0299961987
35595.2550091721
35472.1999930606
44196.6199945158
35141.5799920967
28485.2100070101
35314.9150077144
31693.3300027461
33644.7200120566
33681.2900049498
34660.4249954256
39859.0449959473
39912.5200052852
34366.9649946422
31340.6250001998
46605.5199984516
35216.4649978766
40184.2950023183
33242.3649987948
35235.7449954861
35359.8999965739
32375.000000878
34519.2100025348
41280.250002212
39587.9499999768
40467.6700020467
33318.5550065296
34678.2599990673
40667.9800106738
33575.2299925125
43597.1850015818
35383.8699968312
32930.4699996176
39819.649996306
41633.6600049812
29784.2649992216
37749.305002845
41729.4649982424
26954.9099960686
28910.5050032434
35827.5049982278
41397.3599972576
35164.0650012869
34503.0549946416
42297.1249931458
28728.0650071597
38182.75499959
33869.5849930894
38974.6199899707
30237.5949950707
36909.8150079389
33838.3100029532
26919.9700017569
32852.9200139322
37299.4249999017
41107.065001649
43185.9100050412
36461.7149842563
34086.0199872819
42754.6549910057
42947.5900011183
32034.5799975126
32452.2400129213
32963.4650111195
29731.4800023392
37440.1400027408
34705.6399977243
35568.4600160732
34114.0800014135
38427.2950046891
33991.5199924209
36695.5749952266
29974.4750072947
40012.6450085993
36144.1250070715
28983.4800078764
35081.6850015334
44637.009996856
34550.5650012415
31618.6399891623
33961.194988312
25465.1800040788
35564.445000094
36836.7700118819
31874.725002187
29915.0499945412
39660.6149902143
34222.9849967219
33904.8249989458
33818.4950000932
39184.3650013302
30323.9300000294
42576.1599953895
31383.30499605
27703.5599952777
39653.3699970306
33663.6850006332
27165.2150087792
33176.2750067257
38920.7350049839
34966.7849976881
33586.7300062411
39325.979990706
37221.1200017177
41836.6950018847
35077.3550049417
30641.1899875574
31280.0599967811
36082.8550047856
37442.9550121577
35465.2699945837
40368.8300048559
39272.9300007562
34462.03501747
40077.3750037862
40363.6149984491
33563.2400100413
33060.754994411
31275.9699987168
35197.215004327
34322.4299987123
35592.3700044009
36360.7850001713
31899.6149974461
31959.0649916917
41595.2699979393
38253.5549905631
33593.7000015124
35911.5899924878
36483.0800029692
36662.2799868765
38569.2199954429
42004.6400008034
48946.2350034182
34903.424993449
37582.8050005484
38842.7899959325
28182.5050052349
35656.1700040257
37629.1649992996
25542.6849901669
32240.8899971768
36675.7500002477
36692.240006691
37840.9999977156
32867.1800025434
27582.4999926726
31589.2299987626
41410.6449961652
36820.4700047633
26015.7900008794
37684.6300066857
33996.7500124583
37657.8150059158
41250.9550094387
30181.7399975873
28921.2699978603
37743.964994518
30610.8150047025
48220.0250060452
33263.040002718
33264.4800053556
32502.9150017234
35068.2049905118
28569.4899970075
30897.020002661
29679.0000067743
39885.2399978316
43543.3949951912
34735.6999959543
28469.3650118973
38468.5650047887
40795.2699976973
36615.8899981508
34384.5649887329
34684.5499971385
36395.3249939836
35188.9700023381
29350.9749935921
37652.2700093997
44301.7949949377
24783.1599934866
37729.6650027825
42750.315007461
41710.0399998641
34019.4599942355
32323.3950011181
33380.2400093659
38859.5850085282
29835.2200101271
31271.3599998032
36034.1000010466
37100.9899997103
34047.9949995298
40665.5000120078
37730.4549977734
36929.48001152
31503.10500863
32244.0299942105
30526.5899994861
31965.8949958835
38193.2649984913
28979.7950032242
29927.8449998721
35433.5449975228
41607.1299911427
33979.810008765
34701.7799920787
47628.8950015475
38747.8849970285
35309.1300079283
40110.3349908289
29551.1599949161
33455.4750016569
42140.7650032991
46711.3099948918
34662.2399938484
31767.3449924912
34332.2750091046
36432.4649998736
33743.1749901475
39718.310000544
32872.6749946593
27193.5750002681
38925.9850146347
40766.2550095994
28916.6200036013
30360.5699952944
39518.1300017005
32078.6350069469
25814.8649965646
34603.5699972775
32372.4650044486
39554.0950112396
29755.8649927167
29691.6550028021
34358.0850008007
33115.9500023003
29672.5199894761
29632.9050045183
34803.149993398
30011.6799954574
29101.1350034853
34946.0200003302
33167.4799867145
39628.2599984421
36159.5700121653
44457.0900021829
40554.5149944348
32639.6199997464
27933.2799984309
40507.5900040133
41116.8349923413
33076.4200002613
42738.4249945956
43896.2199973028
31908.2050034799
30815.8899938111
36447.3100025031
27663.7549932958
30804.7599923251
38951.5100107671
35849.4500039457
31360.3750025468
39202.2049980276
38603.6100132467
32359.019990881
34405.7850024791
34736.6699933385
30742.4450019687
40647.3099981905
36046.9399983464
29968.2899945066
34149.9150017787
28153.4449960871
27175.9849942701
38867.9899907126
33952.0099979472
28676.1450074065
34410.1499972998
32074.909994018
34502.1849964551
39507.8249963308
33374.0250036139
36933.9849978723
36118.5550064616
32096.8100071813
42384.4949926904
49746.0250040906
36582.2999858855
36507.9300064854
36448.7700076132
35767.7149933958
37190.6749916852
28900.9250055174
32352.8499982366
40992.2949967482
39987.905005567
34268.6399959736
31814.3550006176
37887.6900038916
36408.6799969845
38997.1249945619
35906.8099969252
44654.3349938346
35453.4050000525
32410.9599881484
31011.7449983073
41167.2700120887
44447.5299948622
38021.6000095058
34831.9049994417
33273.539990745
38568.1399984772
30873.9799940317
36198.1050015597
34476.479997049
36386.6000051159
28239.4550031393
26208.1199968599
32531.3550057001
32926.455005372
35148.0799949416
38277.3700043418
37732.3549933883
28425.5850012949
35074.1100044276
34455.8450047125
26702.5799985945
32305.1949897115
32317.32000099
34822.5400059296
37284.7149977825
31904.0949983827
37802.7550127968
35843.0999964404
37869.365007078
37227.6000007234
31732.4349944365
36020.7399955401
36806.5950022158
35298.5600167635
34393.1350040176
35739.8449996478
32839.5750086131
29080.2800016307
37952.9700014809
37186.1599927363
28071.1799966312
27026.1349971758
39497.8449897264
31205.6150024469
42178.5699951724
38013.7950064656
32793.1900071297
39842.7100012007
40410.8849911558
31806.6700036461
41777.9400082362
40875.9699825319
38783.5150016013
33179.159999778
38160.4549923697
34076.5050006295
30073.1449877853
35445.7899876682
42587.8949961083
31616.1750061135
29991.5349953941
28812.7449951982
34805.7349914077
36262.1449994249
43428.7149879784
39995.3300089711
34705.8899896457
42351.9900021981
36796.0649992964
37685.5799868662
36626.0799881504
30329.9150008168
41549.3700036082
36296.3799962148
33341.1949945288
38482.8200108589
39030.1649977139
38079.7500067314
28790.7650029212
31282.2900104548
30582.2150008305
41569.155000995
39761.8949942965
36889.5599886604
30736.9449996531
38515.7400064024
33904.73500426
44473.404992827
36264.1749989502
39475.1549996504
38215.4050078628
37688.3649973929
36361.9150004662
37736.5549960516
38569.2400010726
43089.4300064208
35055.4100052668
35948.8499954286
29368.9550012598
34078.8100047288
30945.185002723
28213.000002118
37417.4900056318
36847.8300010439
39565.7399994718
36344.0300049603
39546.1400041617
35074.5600123217
31600.2199962104
28592.9349975534
36361.5399906299
43943.3149966971
33476.2499927481
37142.6250059176
40990.8499948585
34648.9599981946
44309.5350049661
40480.8950024016
42264.7500123726
40095.3799868343
34321.9300101985
31869.6750057624
28346.5450017254
35355.0300019717
34384.3249966054
32064.8850007855
38767.2899938154
32363.3200008728
41097.6100028782
30240.5850034402
32631.1399981203
43053.73498127
30973.1050015236
39060.4999894148
34100.4050056227
33991.9749991851
40203.6950019301
41121.0349919563
32423.1799961511
43341.7199961952
38537.1600052189
40136.2200027181
37127.5400004286
36828.5899983647
32067.9299958664
29932.6699876627
33838.1149956544
37127.0250013504
35520.80000054
38268.8600004251
41144.5700049009
43107.8950006219
42057.4100019687
34031.5200001528
34910.7250053996
30867.6050023061
32241.9199987565
34868.7249961465
36107.2350021112
36100.3049860886
40289.6100018819
33264.434997185
37648.5849989635
25750.5749984703
29426.7099966343
42026.9149994893
45091.3099941153
35152.3799894666
35516.6049940943
27699.3249955513
34320.0299869052
30318.4100089273
41559.9200056149
34466.87500029
28949.7349901665
38817.8749928683
35549.4350057623
34573.3600161278
36386.0949944548
32062.3750038721
34364.0449964417
34255.2999915074
32540.4749894172
35227.9850049015
38272.2750105398
29457.6099984078
34503.9900088905
39762.0099922825
36779.1749980102
34126.6450036138
31370.1349954071
34133.6100016323
36170.6749983794
33652.0700013088
37041.8049929487
33220.9599990228
32715.9599980349
37020.9899983623
31699.1799983654
33025.2449987447
32006.2300018886
34968.7599927585
39351.0850016701
30605.9550087494
27161.20499696
32261.4699993678
38447.8899925736
39254.7999984552
32440.0099959532
35067.2850133993
33608.8550075449
29997.3299909279
39569.8249961438
40672.134996142
33386.7950024664
33860.705003001
40380.6800026096
37513.6149996393
34434.514997152
30533.3549908204
30998.5000060343
39418.48999848
32874.8749984409
42077.2800024197
36768.4899967029
38143.2450004937
36249.400004696
26605.335000516
29694.1700081374
29652.1950066851
41741.9000142768
34386.224999944
32598.4800085738
32992.6249983738
39625.6100077574
46615.855001479
43205.5700089517
35745.4000069671
34017.2950085885
40596.770003207
38725.2450033464
42816.9849999527
36597.2049904114
34423.1149980101
33050.9449942277
35361.1099945673
33749.550002343
37585.7400069176
30637.6449973849
39102.6500036935
37362.5150051344
38928.7300150629
36403.1399947847
34779.7049983952
35017.7300123165
37164.5850027665
37696.5199895051
36299.5499874525
33437.4699959459
30300.9949985858
37989.1449961615
48572.2750080265
33615.6499971234
36821.1850051378
34372.1699928882
38449.0649940264
40759.1399982066
43603.600020854
40485.5199951111
45282.4950049826
38525.4699756669
41727.9700120767
35513.5249982721
33685.5950082273
32031.8149944572
41072.1400023807
38413.5950050553
34663.1350044652
32819.2599868793
40808.6549997425
38543.834995943
42557.8599973531
39802.2950188697
31269.6400043751
29830.2399998231
42377.545002001
40851.8700098095
35523.4150075066
34012.0149979589
33182.6850020996
31988.3499949854
31949.0200003303
30790.5100028644
30240.960001089
35145.4350051829
39581.1350048836
35605.5149977293
34643.0499985473
41705.2600053255
38117.2999960733
29363.6349996597
40992.290007125
30720.3249982296
42846.259993401
33039.2200056573
29783.2600019649
32081.7949919997
38646.724999151
39971.4450018717
39384.095000123
36467.8600053888
35753.2149962699
40611.4900025431
36543.8099944761
36517.8049936779
31967.3650084545
40385.1950023749
36722.2500030149
33279.7250129587
40041.4250035782
33043.6349859952
41141.044987167
26551.4549916931
35988.3800012718
43509.6999957876
33452.7600071731
34165.1000005438
36143.0349953217
25357.7650016707
33260.8450000543
34974.6400037857
37424.7449977404
40543.7100043196
34502.9650037402
32572.7700036723
31575.4800060907
34142.6599992684
37043.8599951906
41561.3099911436
28028.2849960207
29819.1650065954
37653.5949943776
43181.1450019247
36280.0549983917
30142.3800042971
38140.9599913748
33054.3899937004
35294.3899990217
34739.960008799
40997.914986015
26691.3000104963
30000.119999537
38169.1599977476
40287.4200026348
39108.3750025119
37306.3999998618
41941.0300057511
35330.5550058578
37007.8449994497
33987.1700110326
29193.105012026
32045.9999977982
37314.3649987211
40923.5550038957
33234.8999938234
31552.6800154241
40418.9950027276
29698.3000048953
36682.4449925807
41398.5499809766
30698.5200146575
32173.7600010447
39491.3850062886
30624.4700014977
37157.5849845913
37143.9049900357
38508.2349946015
43502.7099922622
39692.9500067818
33837.3249954932
34923.6900109735
37398.0150123751
36302.0600018254
39734.8450069397
38271.5449999904
35309.8800136774
37005.7049955069
42321.7250100345
35781.4049985621
40911.5750089846
37387.9199992722
28703.710001677
39776.2900039855
36618.3300022315
37306.28499999
31796.0750067379
29929.4949988105
30624.8649943225
34569.5899953516
36587.2700012902
34320.8649977864
42465.2349924068
32048.8850032897
