# Supplementary material for: Intergenic, gene terminal, and intragenic CpG islands in the human genome
Source: BMC Genomics. 2010 Jan 19;11:48. doi: 10.1186/1471-2164-11-48 (PMC2817693; doi:10.1186/1471-2164-11-48)
Supplement: Additional file 4 — Monte Carlo Simulations. The archive contains Ruby scripts used to evaluate statistical significance of overlapping of gene segments and CGIs. Results of simulations with different "fixed" elements (see Methods) are also included. [file 1471-2164-11-48-S4.ZIP › result_exonspag_length/1intron_coding_exon.txt.hist]

left	right	value	probability>=
1088590.40000795	1093885.84935777	1	1.0
1093885.84935777	1099181.2987076	0	0.9999
1099181.2987076	1104476.74805743	0	0.9999
1104476.74805743	1109772.19740726	0	0.9999
1109772.19740726	1115067.64675709	0	0.9999
1115067.64675709	1120363.09610692	0	0.9999
1120363.09610692	1125658.54545675	0	0.9999
1125658.54545675	1130953.99480658	0	0.9999
1130953.99480658	1136249.44415641	1	0.9999
1136249.44415641	1141544.89350624	1	0.9998
1141544.89350624	1146840.34285607	0	0.9997
1146840.34285607	1152135.7922059	0	0.9997
1152135.7922059	1157431.24155573	2	0.9997
1157431.24155573	1162726.69090556	2	0.9995
1162726.69090556	1168022.14025539	2	0.9993
1168022.14025539	1173317.58960522	6	0.9991
1173317.58960522	1178613.03895505	4	0.9985
1178613.03895505	1183908.48830488	8	0.9981
1183908.48830488	1189203.93765471	8	0.9973
1189203.93765471	1194499.38700453	8	0.9965
1194499.38700453	1199794.83635436	4	0.9957
1199794.83635436	1205090.28570419	11	0.9953
1205090.28570419	1210385.73505402	22	0.9942
1210385.73505402	1215681.18440385	14	0.992
1215681.18440385	1220976.63375368	26	0.9906
1220976.63375368	1226272.08310351	27	0.988
1226272.08310351	1231567.53245334	38	0.9853
1231567.53245334	1236862.98180317	55	0.9815
1236862.98180317	1242158.431153	47	0.976
1242158.431153	1247453.88050283	55	0.9713
1247453.88050283	1252749.32985266	67	0.9658
1252749.32985266	1258044.77920249	90	0.9591
1258044.77920249	1263340.22855232	87	0.9501
1263340.22855232	1268635.67790215	119	0.9414
1268635.67790215	1273931.12725198	131	0.9295
1273931.12725198	1279226.57660181	132	0.9164
1279226.57660181	1284522.02595164	142	0.9032
1284522.02595164	1289817.47530147	171	0.889
1289817.47530147	1295112.92465129	174	0.8719
1295112.92465129	1300408.37400112	197	0.8545
1300408.37400112	1305703.82335095	218	0.8348
1305703.82335095	1310999.27270078	267	0.813
1310999.27270078	1316294.72205061	257	0.7863
1316294.72205061	1321590.17140044	248	0.7606
1321590.17140044	1326885.62075027	261	0.7358
1326885.62075027	1332181.0701001	295	0.7097
1332181.0701001	1337476.51944993	300	0.6802
1337476.51944993	1342771.96879976	314	0.6502
1342771.96879976	1348067.41814959	316	0.6188
1348067.41814959	1353362.86749942	330	0.5872
1353362.86749942	1358658.31684925	315	0.5542
1358658.31684925	1363953.76619908	346	0.5227
1363953.76619908	1369249.21554891	299	0.4881
1369249.21554891	1374544.66489874	345	0.4582
1374544.66489874	1379840.11424857	304	0.4237
1379840.11424857	1385135.5635984	274	0.3933
1385135.5635984	1390431.01294823	292	0.3659
1390431.01294823	1395726.46229805	297	0.3367
1395726.46229805	1401021.91164788	302	0.307
1401021.91164788	1406317.36099771	258	0.2768
1406317.36099771	1411612.81034754	255	0.251
1411612.81034754	1416908.25969737	245	0.2255
1416908.25969737	1422203.7090472	206	0.201
1422203.7090472	1427499.15839703	194	0.1804
1427499.15839703	1432794.60774686	204	0.161
1432794.60774686	1438090.05709669	165	0.1406
1438090.05709669	1443385.50644652	142	0.1241
1443385.50644652	1448680.95579635	118	0.1099
1448680.95579635	1453976.40514618	141	0.0981
1453976.40514618	1459271.85449601	102	0.084
1459271.85449601	1464567.30384584	106	0.0738
1464567.30384584	1469862.75319567	78	0.0632
1469862.75319567	1475158.2025455	87	0.0554
1475158.2025455	1480453.65189533	65	0.0467
1480453.65189533	1485749.10124516	59	0.0402
1485749.10124516	1491044.55059499	64	0.0343
1491044.55059499	1496339.99994481	45	0.0279
1496339.99994481	1501635.44929464	44	0.0234
1501635.44929464	1506930.89864447	31	0.019
1506930.89864447	1512226.3479943	32	0.0159
1512226.3479943	1517521.79734413	20	0.0127
1517521.79734413	1522817.24669396	14	0.0107
1522817.24669396	1528112.69604379	9	0.0093
1528112.69604379	1533408.14539362	17	0.0084
1533408.14539362	1538703.59474345	7	0.0067
1538703.59474345	1543999.04409328	12	0.006
1543999.04409328	1549294.49344311	11	0.0048
1549294.49344311	1554589.94279294	7	0.0037
1554589.94279294	1559885.39214277	10	0.003
1559885.39214277	1565180.8414926	4	0.002
1565180.8414926	1570476.29084243	5	0.0016
1570476.29084243	1575771.74019226	3	0.0011
1575771.74019226	1581067.18954209	0	0.0008
1581067.18954209	1586362.63889192	1	0.0008
1586362.63889192	1591658.08824174	1	0.0007
1591658.08824174	1596953.53759157	2	0.0006
1596953.53759157	1602248.9869414	1	0.0004
1602248.9869414	1607544.43629123	1	0.0003
1607544.43629123	1612839.88564106	1	0.0002
1612839.88564106	1618135.33499089	1	0.0001
