# Supplementary material for: Intergenic, gene terminal, and intragenic CpG islands in the human genome
Source: BMC Genomics. 2010 Jan 19;11:48. doi: 10.1186/1471-2164-11-48 (PMC2817693; doi:10.1186/1471-2164-11-48)
Supplement: Additional file 4 — Monte Carlo Simulations. The archive contains Ruby scripts used to evaluate statistical significance of overlapping of gene segments and CGIs. Results of simulations with different "fixed" elements (see Methods) are also included. [file 1471-2164-11-48-S4.ZIP › result_exonspag_length/1intron_coding_exon.txt.lengths]

1271349.19499233
1370648.28502245
1251152.85499129
1390422.9099996
1465070.96001395
1286798.3700156
1306615.67500796
1390267.46000499
1291019.29500402
1330525.70500126
1349300.27999398
1349851.99499826
1442490.52999277
1490940.61999954
1292349.83999084
1356114.93998442
1383520.25000227
1379148.89999966
1368421.83000342
1347838.48498858
1281047.52001104
1331363.77499069
1305709.04000883
1272124.34499711
1332916.83499497
1300333.16500598
1358228.3299866
1319456.90499927
1410392.87001788
1414512.20999174
1428702.84000941
1316561.88002166
1286120.73999716
1402551.95499198
1423227.08500164
1341147.13499896
1467426.00001571
1356390.66999898
1315323.71000609
1380443.04498547
1394238.69499846
1295509.46500426
1298588.28500874
1308923.49500548
1381382.57999705
1339041.79997997
1365700.25998469
1311815.9399901
1337500.86000125
1448986.45499453
1437143.16499509
1287986.86998757
1270691.25000511
1349611.38000344
1415384.86498324
1378735.78999654
1372761.9899938
1227146.41999072
1431178.40999917
1264249.77998479
1267105.16000002
1287288.3299943
1481991.04499508
1329356.92998351
1365527.53499836
1380868.75999444
1385618.82000201
1383784.02000241
1407884.7700059
1315959.60497883
1327046.17999034
1290192.69000711
1330954.50499218
1411246.68499647
1379128.97501711
1424992.55500036
1326892.89499288
1239885.75500737
1322585.68000355
1315989.95501155
1295985.49499114
1370689.53500425
1594146.46500812
1325514.18998691
1389261.14000164
1308502.61500242
1281610.12499901
1425614.03001044
1366290.58501417
1266453.86001448
1336644.17499725
1218387.60501991
1356800.03999533
1463391.68499585
1246566.32501652
1385663.96499595
1330378.73499387
1348055.70000748
1323399.86499018
1374718.00999955
1498145.94500349
1329952.80999517
1306043.06499081
1422241.26500183
1449029.84000773
1355978.93499112
1361498.02499762
1319933.20499329
1283535.4800018
1312572.05501315
1355789.88499459
1403375.53498667
1530941.85499728
1323516.53501099
1476800.24500018
1392355.9849982
1348448.39000925
1361330.68499195
1414200.98000672
1361080.89000588
1331835.80001541
1276603.87001263
1413434.05500638
1395276.52499864
1436455.65001346
1331454.14501811
1304837.02501427
1216966.77999249
1329564.17499954
1423991.70999325
1350587.34500025
1423991.40500103
1336710.98500102
1341372.32999484
1393124.66499916
1359720.75999514
1371903.48003032
1449068.92000862
1307335.08998591
1338576.11000397
1298077.829994
1287711.58501057
1389700.10500217
1337846.21499188
1354952.64999357
1444571.71502303
1432613.50498976
1358823.20500215
1354090.04999832
1353118.83000013
1275203.01999762
1345159.42500682
1320237.84499979
1309618.13500495
1434279.85001776
1382595.84501478
1252132.16999714
1294327.21999875
1545099.42501659
1433586.34999821
1402987.57498898
1272149.73500575
1330347.81000198
1339407.99000219
1392659.9299905
1396268.81499672
1378904.78000904
1425007.26000768
1400724.2600144
1373137.64000638
1324581.77000652
1466371.42999128
1421444.71999346
1397653.90000025
1471817.05999826
1343281.01498943
1324401.99000596
1374003.18997971
1334472.77000653
1362273.10000061
1463683.87501858
1273170.45497123
1397790.66498735
1368650.68000837
1327589.81498383
1434791.15001017
1402971.7799925
1370506.40999838
1358482.46998561
1369480.19499915
1455052.38000749
1399719.03498409
1470829.87001005
1361612.36998912
1361739.07498621
1347782.90498737
1427444.69501099
1269154.80998528
1390814.23499882
1337364.18501224
1235311.76999562
1549430.38999892
1211392.42000308
1320197.44501781
1382613.96998281
1400389.94501405
1444673.6400072
1340434.35998242
1340656.15999661
1359695.4799895
1335907.76999904
1342053.20998792
1291004.27502717
1489526.70999889
1374411.74498847
1348754.98500676
1344347.44998646
1324448.3599956
1407979.29501386
1486342.15997726
1379873.95499749
1342893.65997251
1361388.42500171
1301209.51499545
1320521.56998163
1363781.12498646
1438883.48500242
1363860.5850154
1363636.15999112
1384322.39499249
1313518.71500036
1321753.82500937
1309917.34997697
1382359.80002092
1360159.2750141
1413729.87498251
1349629.18501253
1420412.53501655
1451230.36501121
1293003.03497984
1364448.50999533
1318527.2949869
1240839.4500119
1424393.38500124
1233705.1550144
1475014.99999831
1450867.93500749
1348112.21000996
1294769.58998242
1449973.27999955
1315123.1249943
1331011.2099821
1253563.55999341
1356075.41500958
1346822.46498938
1349601.34997898
1361250.50500461
1298380.5349949
1409642.57503437
1357461.93497746
1351116.92999589
1387085.46499869
1300958.58499994
1316643.46500167
1424328.02001252
1415588.61000154
1285301.39997859
1298200.47999158
1343971.42000263
1371488.72500293
1415436.49499497
1383201.38999397
1285347.39000141
1413922.94499519
1359337.75501793
1357780.2749896
1288950.8000064
1423673.93500141
1350830.83500373
1170349.64000079
1318375.84498816
1411679.43999822
1392623.09998555
1453528.10501286
1295774.94500788
1264546.29500928
1395711.87497711
1488650.07500528
1405483.66002302
1325895.24999979
1320831.89000368
1432574.2900058
1268505.90500066
1467005.25499523
1395489.27500023
1288728.27999877
1425530.28001362
1484512.69001061
1335162.62500079
1491430.66498047
1331734.6300041
1232879.12001687
1354587.22999142
1346734.72500349
1262015.73500106
1312884.42999974
1182164.00000315
1342066.38498166
1385973.0299966
1326583.92000234
1383865.89497691
1449283.57500499
1469463.10499036
1428756.43499932
1379227.37500403
1198711.8299887
1343289.07000495
1404344.2299953
1305947.87501012
1349105.54999714
1364954.36500419
1215909.09000774
1386464.10999774
1314411.35000377
1269533.72002013
1572378.3899969
1356303.96001877
1265699.26000348
1314381.83999289
1421957.90499678
1433850.34999969
1387508.78500922
1192415.72501318
1404541.94499155
1363209.10499257
1380300.18500649
1447749.575014
1355159.65000738
1356561.8199952
1336800.02001865
1434664.13999671
1278851.80499268
1554887.67499442
1303248.430001
1497288.94498709
1304066.11001477
1335967.5900084
1339717.98501093
1380393.76500468
1343071.45499648
1404042.600002
1340022.29499926
1300744.74499388
1267891.9600194
1365143.15999375
1427098.40498781
1452912.82000357
1347162.29999662
1314255.02000336
1256629.5700016
1226285.97000216
1367808.61500564
1289872.76999829
1403458.07000244
1294925.08998005
1429302.57500005
1282609.26499943
1422738.93499214
1270462.07000848
1451095.89499041
1350760.18500274
1311021.52499679
1283113.12499584
1345430.16000682
1227226.53001574
1439249.61499297
1548487.14499968
1394445.52999856
1352689.11998041
1269533.15000186
1238504.08999219
1378214.38498798
1316385.06500903
1241049.41998019
1328424.33499247
1332543.07498283
1345200.66501367
1413036.75000998
1392893.10499784
1408809.6749955
1260990.73500863
1391218.1399971
1345694.19999671
1339460.61999942
1298598.37000388
1383811.92999986
1313011.974998
1410763.93498959
1281393.4600069
1522832.60999977
1375608.91500915
1240384.56497272
1397096.15999928
1474684.72000941
1450233.20001367
1406602.12999433
1440089.96000068
1286087.35499553
1391650.49499693
1382334.35501077
1324519.3849909
1384006.96500121
1303489.8799918
1397278.66500706
1368162.60998864
1416527.76501971
1371131.3450192
1370836.72998723
1370983.77000121
1453461.90999195
1265754.79000745
1445516.85000544
1352842.72498347
1448684.99499068
1309834.57501322
1415816.10500198
1405710.65999207
1345366.2100197
1446126.78501611
1395333.04500162
1441287.88500133
1428930.22500489
1285728.81999462
1333306.80501374
1341561.86000751
1467254.45499432
1309909.24496563
1315272.62001896
1319005.26000662
1449761.54500959
1317956.18498395
1179535.38500308
1496055.40001296
1348624.30499672
1348183.49999909
1328930.63998209
1469493.26998959
1345403.70998733
1321489.47999404
1421722.1500032
1373662.19999303
1407333.97001254
1451871.73998327
1350060.25999938
1284170.39500428
1395749.09000889
1411917.69000161
1413800.82001774
1320015.18500112
1301059.78000319
1234148.44998605
1279568.66499718
1340392.75999191
1385089.38999568
1278732.20999996
1473121.09001198
1379548.4450003
1439865.55000453
1311231.06498612
1417036.68999665
1322297.94000061
1446944.57997386
1405901.49498982
1351711.67998206
1228805.37999657
1406131.28998644
1313520.77000762
1361829.61000902
1379893.45500936
1409232.76999549
1332219.30502257
1338101.49001043
1314569.18499622
1425289.3149714
1294659.47501568
1433924.0649968
1305935.91000737
1404372.47000721
1276159.4850018
1328521.400009
1392566.26500764
1307298.49997575
1376085.08999018
1287192.61499908
1261246.22999684
1402228.00999666
1294007.35498665
1326059.84000041
1446210.09499363
1443615.96501343
1378657.455027
1329078.16501046
1411474.10499225
1307197.84499959
1329388.51000484
1341676.0449927
1391837.97500633
1376362.23000483
1309218.89499279
1260164.12500124
1362874.04999011
1304193.8199909
1317128.56001373
1470886.35499365
1390333.11000944
1380848.60500552
1390264.86999805
1368632.72500914
1291363.92499206
1432543.6499907
1352022.15999662
1379627.45999959
1336074.54498964
1385213.43999882
1463167.31000673
1484662.55501037
1266577.67500172
1431607.22500797
1343706.49000819
1383791.97999499
1293699.37501949
1371037.10999752
1422018.80500119
1394834.63501611
1307043.68500864
1293564.01499737
1405772.80999454
1359902.07001461
1386096.38499017
1300845.72501509
1374305.93500218
1316608.10499794
1405232.59999081
1328091.1849967
1501036.1499875
1367690.1299932
1395375.89500519
1369636.2949839
1457400.80000105
1561781.75000219
1372398.38498981
1317435.73999831
1332243.84999445
1342363.05001729
1371939.51999811
1283128.06499083
1261069.27999771
1427773.54998374
1307000.89000029
1288365.83001592
1335639.96000373
1387836.30499749
1360853.16000609
1330012.68000982
1452856.41499627
1268719.1449865
1377327.83001853
1272051.41497633
1349138.75000465
1510791.66998531
1345512.51998031
1387445.55999779
1249937.68001969
1306309.96001312
1450761.14500145
1392221.86999129
1432326.49001549
1367743.3349861
1413231.11500839
1348041.20499547
1435159.08001694
1385502.18998662
1350996.75000309
1284961.26500073
1400475.1000097
1330918.76498721
1295536.42498133
1384000.48001201
1306330.09499752
1316824.86498905
1433756.11502292
1418924.19000588
1434302.01999253
1350526.05000016
1494274.87499869
1336402.94501829
1318140.42000319
1369572.86999049
1313185.32000434
1322770.80001155
1419338.24500689
1311928.8100078
1474111.78499757
1432467.09500754
1335862.57499071
1354000.93998987
1353881.22000555
1331784.25499985
1497966.4750013
1321949.33500483
1475677.19000782
1372485.99499027
1270699.14502556
1304382.76999974
1341773.07502189
1339756.07998956
1270260.89999477
1373219.98499935
1375713.74000735
1337852.13499882
1306588.25001008
1314418.4250024
1443403.45499172
1329239.28999028
1241027.24999475
1296852.70999092
1299989.5950034
1413942.93501009
1349036.92998375
1369421.92500698
1359544.36000928
1314974.50499432
1332717.00999952
1424722.23500298
1332150.61998924
1377537.84501037
1270961.08501111
1366363.43500881
1330842.73999904
1373532.15002667
1432258.40001492
1244760.90500404
1256467.28999335
1314006.17500871
1468459.32497362
1281475.03998238
1354947.91498531
1481284.8150021
1416920.24501195
1413726.27999888
1338065.85498397
1375873.15500162
1382405.39500728
1341038.17999597
1335381.80000598
1350641.0049873
1288724.77500297
1371808.55000382
1447272.8400132
1338997.01500103
1414735.60999523
1300844.28000165
1326142.30499653
1314978.90501219
1398364.9650023
1414932.42501583
1332697.45000172
1524760.69999576
1381639.47999751
1335139.78999315
1388203.56499508
1349256.25502048
1402562.92000507
1370839.36998814
1362245.32498451
1339424.75000281
1387904.95998853
1384241.76999898
1374875.61500746
1433655.92498784
1584399.67999926
1337935.42998778
1329548.66000699
1293258.36500504
1374083.98499302
1331124.18499268
1340342.2300014
1393826.35000313
1309053.06500872
1346859.83999517
1473569.57497928
1504241.98501441
1413190.41001919
1406589.7749934
1338477.45000261
1359405.38001944
1464580.59499535
1402040.40500112
1330439.46500425
1547272.18000505
1468001.58500875
1425838.99499951
1261656.08001504
1397519.4699983
1366091.09501081
1290792.87499583
1472386.10499777
1348400.64499354
1332495.03998622
1454921.66499196
1371282.395
1372170.04000639
1307162.16000622
1339155.06499769
1363702.17998946
1476657.43501332
1362413.39999113
1369736.39999625
1404658.90999357
1556323.8199827
1332973.54502439
1293227.08998906
1419828.13499966
1305885.45000109
1358386.24001168
1428145.64498711
1247149.16999721
1321725.63999682
1475088.3549783
1326712.49998778
1438264.50500678
1416809.88501316
1429897.8299885
1271333.61498888
1334280.96000864
1451739.13999591
1299634.06500307
1362569.52500183
1430730.64499003
1422245.8850052
1236037.46499682
1355641.60499445
1445039.5950139
1392495.77998935
1354275.9749975
1406071.56000243
1347373.16499692
1182847.57499825
1407835.85000718
1430255.56497848
1459158.15002492
1375520.26001458
1360639.1700018
1415088.48000481
1333516.42000103
1295859.60000712
1369542.2850041
1443101.53002067
1272213.38499455
1330003.27001195
1392019.44500788
1420383.49000958
1410699.06499384
1264036.04999955
1432663.06001101
1323788.0499963
1263930.86000631
1405822.17999428
1429770.1599916
1333837.96499041
1394111.65999736
1348743.05500346
1352678.91000066
1386962.05999516
1373868.9500027
1321591.46000275
1472881.0250035
1365352.67000225
1302965.93998436
1338959.67999006
1341070.04000295
1305150.04500802
1316499.41502016
1457140.3799955
1488843.79502513
1289881.21000235
1212421.97499636
1409650.29499239
1424499.51001045
1332937.76499674
1498318.43497813
1363368.29501451
1291677.19999608
1455890.4000026
1271713.00001424
1339676.11501298
1304716.95498268
1364844.99499232
1400167.27000189
1359190.45999086
1337072.95499803
1320989.72500106
1400930.18498105
1416891.70498475
1397082.31500517
1319425.57499988
1429285.5200113
1227718.43499597
1315786.48499382
1398122.69499759
1407736.86500984
1317671.61498971
1401038.5250077
1333817.43999349
1331426.93499656
1343975.48500133
1361220.79000896
1389914.58500672
1426114.48498921
1342967.91000583
1388876.47000326
1365892.99001117
1373570.44497138
1350933.96500155
1361079.95501303
1308879.32001256
1343664.99500263
1383206.77999688
1419236.10500498
1452455.20001615
1509070.14000578
1410299.61000205
1440325.03999601
1362347.5450047
1459451.97500986
1389579.65499218
1319702.1249843
1557150.68999379
1344077.20999824
1356688.74499214
1320091.20998358
1267341.91999289
1248096.69500431
1325688.83999839
1423362.58500203
1315673.19999207
1308012.27000924
1495447.42501621
1406104.31502119
1487004.72999481
1414374.66500548
1381667.44000428
1370506.96001138
1402678.65999646
1395398.20499624
1318755.09497484
1208876.14001714
1335989.41499932
1418021.53999588
1406243.77501892
1391448.08501706
1491103.71999995
1372712.51000208
1497200.33501172
1380635.9799922
1344669.1599971
1284638.11499889
1389880.90498487
1234748.87499692
1369390.00002518
1376514.42999504
1294961.85499678
1339162.27499645
1432141.55499598
1178329.91999655
1420357.12000701
1368714.10500429
1215235.44499362
1497846.55000652
1360991.83999277
1320492.25001643
1386576.13499347
1379538.00500822
1258335.57499976
1395620.76498316
1288477.47499167
1349886.75500605
1442374.84502012
1387721.40001213
1392122.36500033
1361645.20499892
1393967.87001286
1277796.77000135
1330353.38497763
1174111.47999139
1283380.2500004
1328319.66500468
1475828.53999072
1294010.78500718
1359410.93000337
1452241.20000303
1327272.62000049
1274927.21001172
1363410.33999481
1538152.17501342
1495130.564987
1338577.79500536
1324724.01500532
1406432.26499573
1309022.49999357
1512130.75000131
1326109.68499161
1453999.8949899
1310772.40000461
1498313.75499929
1371756.02498912
1349256.34499462
1357492.99502052
1401008.75
1507581.59001495
1300649.05499444
1539745.47998778
1558724.55500106
1319925.42000121
1383984.42502583
1354022.25000127
1341925.92001318
1358643.82001502
1501113.05499973
1313116.11498293
1330715.0350121
1354200.12001343
1451065.15001432
1298297.85501288
1501269.2249986
1426860.33500561
1318064.3399892
1402353.54000203
1333910.79498906
1265167.22000313
1333055.17499441
1335604.20002292
1277611.15000711
1364764.81498838
1386912.58498107
1507958.96498833
1283867.91001193
1213519.15498906
1287766.84999737
1426828.63997802
1340208.60999719
1309508.29500671
1309620.51000356
1310398.25000775
1347555.83998317
1328975.88000659
1293765.86999393
1480471.84498433
1377163.41001159
1376559.49000171
1434516.8349965
1302254.81999656
1290704.3950033
1329793.02501253
1377418.36498263
1299849.76499774
1327523.81999514
1311495.82499906
1443960.64499782
1500752.29998603
1393105.78499972
1328217.33499349
1239183.67498215
1336049.05500503
1339216.30999729
1376963.83499337
1354745.6949877
1397334.47998967
1450250.06500267
1348825.93998548
1296833.78000797
1336462.85998026
1296032.47498991
1302890.86500837
1461575.85999086
1334575.00001609
1338092.09502196
1338652.91500022
1306951.48501515
1490280.390001
1350452.23001123
1385167.56500092
1406924.37500001
1427813.71499834
1326291.58498749
1398017.96500699
1406654.50499942
1422139.14999873
1356959.51000571
1326344.71498999
1369990.73501167
1351293.98998023
1314594.74499616
1371028.6750039
1201209.31500538
1282556.14499016
1395522.68500705
1379701.88499628
1229943.13497994
1501276.97499692
1360287.57001128
1418691.66998893
1291756.30499398
1321057.26500633
1334186.99000018
1383639.28999216
1299199.79500142
1376093.12500142
1379226.40000478
1420313.3549957
1321242.89000439
1418306.94999821
1403197.1749936
1311175.47499446
1359167.71499989
1392624.99501627
1243437.41998742
1435373.8750077
1414087.0199738
1203791.92001405
1290713.69999712
1379904.47000102
1301190.16500003
1304580.53499888
1434299.88496709
1369410.28999511
1371058.19499659
1315817.70999292
1304582.40501978
1471650.83999181
1384028.49000558
1330451.29999481
1451445.88498373
1345024.22501464
1391369.32502236
1333924.61498434
1477843.33498846
1285666.6149828
1321813.92500794
1386173.02999601
1376517.11499828
1393653.26502675
1305232.34497869
1382034.96499597
1231141.09999224
1442265.88500693
1189164.54498647
1345276.47499975
1324181.03500672
1312219.00998172
1291582.179999
1376353.02499288
1241613.66000613
1345000.52500946
1384015.41999606
1319732.69500537
1351976.6849908
1386979.56999577
1507620.00000091
1529351.69999677
1351594.26499847
1306885.26499515
1381489.69500408
1305451.79999242
1405428.01500102
1406027.7050121
1399889.88499768
1382825.73000045
1332363.19498441
1326176.05500331
1386213.65000276
1337608.02497828
1413308.89999577
1406054.05500171
1348419.57001087
1403115.3999977
1368643.73499559
1374275.05500402
1363662.28000003
1351942.93998951
1337792.41000252
1383450.47999757
1303382.41000637
1406102.38999808
1499234.04000423
1347948.66999544
1374632.18500651
1332307.47000932
1409365.69000531
1346926.55499459
1339511.27500323
1257635.19499045
1468571.99999687
1330579.79499045
1342428.07500618
1372288.97499648
1373584.30999656
1406477.07998927
1443205.91997593
1395926.65500315
1357953.80500582
1304672.77498902
1293237.82499466
1377924.77498892
1372735.24998164
1423464.71500108
1451299.04000849
1412957.48000649
1362625.11999444
1393672.55501029
1340378.78000106
1374455.38999768
1386472.21499964
1300393.3600059
1398124.51000673
1291420.734997
1429142.23001127
1423217.44999792
1344032.25999972
1438102.89498169
1398628.65997464
1334886.55000247
1290334.40000602
1500399.43999503
1379183.11501796
1315923.55000369
1514750.32999583
1367892.67998605
1360164.69499366
1397836.50000466
1285186.88998939
1386996.83499721
1453299.25499025
1332674.24499467
1293464.25498533
1315440.02001154
1323162.34500071
1259184.50500664
1336347.55500645
1395612.05500041
1316822.56499005
1285775.88000259
1372209.09500802
1357141.48500305
1365146.41499299
1451543.01498667
1408092.27498177
1311820.00502264
1418827.42999987
1342713.90499418
1402321.94999877
1330662.09002044
1378900.55500934
1409472.5800038
1305559.45999178
1312243.92500426
1245301.72500025
1374909.48497789
1299677.58500412
1369492.24499551
1278284.25000816
1271421.53000852
1376445.32998002
1434848.6600177
1395794.99000335
1374289.29998307
1390547.4099954
1395893.4750016
1392091.32998757
1490348.8950035
1443977.69999042
1303202.46001016
1343604.46999593
1486734.83500142
1239682.53001164
1277519.53000191
1286296.2799976
1323722.69999582
1273931.41999258
1377604.79500288
1248854.74000447
1487994.18500893
1390075.07498933
1318513.71500217
1316749.87500726
1313679.74001536
1356690.72499937
1335453.32499848
1399958.13500243
1307841.19499357
1391819.58500525
1322970.91500133
1348336.36998773
1412623.63500115
1328164.18000176
1286251.59998981
1302568.96999471
1306459.07000705
1342047.30999756
1359836.11999913
1375582.96499691
1422144.84500057
1412174.15000831
1431136.21500089
1409494.5400173
1353497.20999384
1300836.62501206
1180400.06500242
1416225.40999165
1344531.469996
1323961.32499093
1311308.1800104
1350152.66500262
1494682.13998929
1320128.75000639
1450999.57001501
1317631.03998971
1384163.74501324
1284803.45000543
1277593.83999661
1358807.73500132
1403559.16498188
1411835.82499423
1552632.13001018
1171559.79499824
1411890.29999101
1370976.0599905
1501384.31500931
1401828.54000309
1295825.10000707
1344444.2600083
1440737.61499363
1387984.96000892
1402618.33999208
1361862.50999269
1362080.11000578
1398029.21998902
1370988.7549938
1372796.01499975
1358538.99499278
1293291.20998988
1374601.31998797
1222814.21499179
1234869.16001199
1406653.66001236
1403149.5750133
1322819.31500433
1385345.5000023
1422718.0100209
1235689.9199993
1472633.54999569
1300139.98000687
1399178.08000309
1394563.66999825
1341322.56500257
1282856.46000668
1306857.62000638
1278771.32001276
1431635.02999646
1447539.09502674
1348160.47498409
1366709.55001652
1363776.74501256
1328864.1150048
1305165.87000764
1374799.08499589
1299347.98999163
1460193.1350174
1338634.22999324
1502907.77001658
1432111.94499617
1255441.87000282
1416867.84501925
1371462.23500219
1404031.19499559
1337381.4749989
1458959.2599919
1334248.47998902
1357300.64998143
1287330.43000116
1434113.78501295
1385697.13499057
1426390.9100088
1383654.58000664
1378748.56500711
1339062.05999672
1343017.2699943
1323518.45000615
1323405.49999874
1351999.63000007
1378484.30501088
1367550.33500141
1156222.52498848
1377432.50999989
1353597.48002358
1506021.01999292
1281214.22500353
1479378.26000445
1332985.8999914
1326173.53001066
1504422.38499098
1324969.76500344
1405573.2550034
1447945.22502502
1307087.66000454
1304710.91501326
1351645.60001063
1354527.68499989
1305911.92998488
1484422.54002389
1606317.98499795
1336994.74000241
1484929.50000884
1366878.98000358
1407235.38499946
1384467.26000993
1512619.68999089
1389304.41501745
1230691.80001464
1299627.32000997
1224619.79000236
1304769.25500331
1393443.65999225
1257520.50000334
1341993.00001047
1262647.50501181
1298840.58000796
1345263.75500037
1340113.22499819
1314524.2749893
1482950.40999255
1292925.60500193
1360001.06499582
1506393.47501437
1214736.03000034
1423979.07499837
1420345.10000711
1266646.24998832
1323934.82000032
1357714.53499228
1488633.6300187
1332851.88999762
1359378.96999265
1368161.93497636
1307362.87500158
1243419.78001546
1322369.85499469
1325805.52499846
1425397.42499258
1155117.8200007
1405525.06999879
1352575.90000924
1359884.70499969
1507400.90000084
1395513.74000359
1350344.17000943
1345258.8400008
1366772.17500585
1402576.06498813
1413235.67999519
1335809.04000271
1420453.86501484
1443639.47999804
1331382.88499677
1226839.21000172
1397568.74500643
1371181.45999024
1293601.60997966
1334398.61499775
1361919.39999831
1408745.74498372
1469970.484996
1441809.85501743
1499996.14499946
1347021.02498214
1317746.51000204
1448964.60501055
1402847.8449916
1427948.59499731
1367073.29499751
1370397.4850073
1400086.12500664
1361038.88499944
1350886.51499834
1420767.98000505
1297160.17500582
1401090.5200021
1429228.64499807
1352917.14501092
1334247.99999434
1323059.52500924
1477884.91999842
1356236.59499615
1370955.94000753
1393109.9300012
1314317.85499449
1360287.48998689
1425632.29501453
1349909.6950097
1314624.25498541
1331703.13499459
1394579.21499884
1385582.46499939
1336916.16496554
1370666.30499686
1327944.08501428
1235064.91000011
1310049.23000646
1397709.64998922
1321413.56499419
1338408.10497242
1411158.5349878
1377003.53999171
1384677.31998454
1354357.61499838
1346076.69499902
1443249.89499914
1298101.25499371
1375710.71000599
1454446.02000908
1270343.77000398
1321191.34000316
1342600.26000123
1281005.70498735
1490000.68999272
1335324.54999129
1415125.64499686
1384329.81500807
1397697.83000046
1316106.95499542
1302622.34999966
1387346.98500307
1392057.32499741
1240637.75999654
1282039.28499347
1435428.11000844
1429738.09000163
1316452.22501629
1235437.59501278
1322852.00500599
1351898.48498687
1346717.24499052
1311423.16000383
1342880.19001732
1347808.43999162
1201553.4349952
1287594.71499169
1370920.70501394
1476909.62500004
1315724.2399888
1314154.44999624
1250613.43001739
1424004.29500901
1393477.05500189
1305799.63998352
1416918.00499917
1435446.63499845
1335051.08498727
1475527.82499486
1393435.32498941
1391487.94499788
1300756.03000648
1305781.61999044
1313035.40499506
1351010.76499112
1348448.45001965
1453468.89500752
1352582.18501058
1398642.5650024
1347954.1899915
1338852.79001788
1381767.11999233
1531167.45500994
1472807.7600026
1324500.39000303
1343043.44998721
1361440.26001281
1337927.70000424
1354487.33498705
1346535.53999375
1509391.1600013
1411117.43999075
1329468.66497566
1454796.48497715
1420886.27503053
1429868.64500952
1306544.02001347
1338347.28499005
1350577.28999919
1359599.61497886
1417401.57001392
1336566.64500414
1250079.67999163
1482404.26002066
1367290.15498686
1242220.00498471
1321594.96998619
1302331.62500606
1268443.14502142
1308212.85500472
1493927.39001293
1453761.5299892
1407411.9399908
1408291.98502519
1399136.47498206
1366684.29997752
1343271.17000451
1392260.11500688
1350810.55001758
1307140.29501647
1362898.9699996
1322694.07999457
1371972.57001597
1239629.2099916
1420639.14498159
1318801.69000035
1435191.89998879
1413876.36499875
1450389.35999823
1424729.19500593
1419857.70999802
1315030.26999754
1352506.48498462
1396919.34999843
1432079.4250031
1341825.59499819
1397481.76499553
1413908.16500183
1271833.05999353
1372849.8850051
1285524.43000224
1318485.64000128
1258709.90001168
1462969.38001785
1383140.58999604
1435650.05997309
1393445.92499797
1297431.83999967
1461243.1699943
1411028.09501964
1331628.48500419
1454077.10499415
1307440.06500363
1264930.11999606
1358295.04000356
1257338.17500652
1510653.45500567
1281535.05500266
1231849.66498679
1433974.72498945
1287652.07500308
1423949.37000021
1230718.49501248
1426137.51500438
1492987.73002335
1364300.70001527
1168678.72998593
1333511.04000477
1254090.74998564
1458105.33000154
1385938.20499952
1309570.30498275
1350477.66499027
1325744.69500137
1298556.41500555
1463027.08499573
1328944.55001416
1334157.58998952
1332490.80499511
1385224.00500434
1364415.73001025
1252784.14998603
1216728.42999803
1302442.54999226
1395281.54999989
1440049.09000073
1377990.64500998
1350580.72996595
1355655.89000039
1366191.10000655
1402468.39501392
1287014.87500288
1317975.56499436
1434548.74999532
1301269.96000733
1295666.41999835
1219591.29001944
1343334.04998483
1441114.2949999
1439776.70999248
1295016.61999718
1412278.34498171
1327879.83000742
1372220.43000255
1385475.53000427
1539048.255013
1375790.41499879
1375243.51001478
1350611.63999485
1380403.80000936
1360895.63000688
1359122.37999826
1398928.40499787
1325226.47999711
1445940.10001559
1303799.84000476
1384193.07500385
1413387.28999272
1387564.8550008
1329353.54999882
1340340.76000574
1459829.71498763
1321491.21502049
1317713.23002953
1362929.78002466
1368200.46000822
1311531.06499368
1278828.22500147
1426390.87500031
1309968.45998308
1386179.66000162
1250695.69501409
1362954.43000099
1380825.14498893
1399275.23998798
1326813.46499554
1394277.24500586
1407944.32500197
1375973.78000222
1330165.69500749
1407703.34498686
1343269.64499699
1238234.26498944
1425810.21497229
1362872.66501276
1496140.87499897
1409796.73999839
1291610.61000213
1250335.97500198
1377350.97499689
1340655.57000257
1403296.63000207
1400353.72000484
1338997.9149945
1367028.32501065
1354481.83501223
1310007.75498912
1411023.19498877
1306757.13000602
1237131.43499516
1349866.19000203
1360567.27999777
1396681.78502513
1367468.24999622
1361034.10499255
1273527.58999784
1319616.10999295
1509995.32499864
1396391.12499737
1364951.24999309
1222126.5099945
1463864.54500594
1371696.49999594
1532162.39500319
1462155.52499704
1335554.5649975
1421495.17500465
1374644.50000249
1311485.36501182
1374211.95000337
1400971.9700028
1411095.96500591
1390517.22500633
1359707.29498929
1308227.17498915
1318849.79500127
1313666.89000547
1385381.55999254
1402000.12999377
1361633.11000053
1320697.24499572
1374527.10998687
1568995.73999815
1373454.94500184
1357782.52500868
1346398.0800131
1369091.0300028
1362021.79500569
1334523.50999337
1352505.44998319
1341882.76999298
1411142.54499761
1349250.63499874
1361339.35499635
1344092.43999757
1257308.66499247
1395247.99500556
1295889.51498807
1301309.37501789
1338610.40000241
1308114.07001472
1431956.55999748
1265892.31499826
1363742.03498933
1336093.99501253
1447251.68000434
1358044.70501912
1299691.15001946
1270824.58499775
1326223.39498467
1391464.96999067
1425085.48001303
1354980.08998962
1262361.7950021
1395597.5849811
1301011.8549962
1433279.66499221
1346950.14497572
1219727.33000838
1367029.26000014
1361179.11999669
1334220.97498602
1364307.36500424
1350972.52998979
1334108.1699863
1244196.06996766
1405127.09000208
1321041.59499606
1389582.17499927
1279078.49999671
1479223.11999835
1350798.81000501
1449149.91000076
1456157.7999881
1314789.5199786
1217311.56500049
1398843.05999991
1366933.83499784
1426859.96000128
1502867.40000425
1449347.72998586
1346415.49502012
1277045.86500644
1298559.9149947
1423471.30500037
1382801.50500425
1382357.65500548
1421982.99500243
1341385.27500143
1446632.85499308
1344556.93500166
1547530.28001004
1358344.02498393
1360813.72500243
1413390.34001603
1359786.29999609
1334717.56000848
1370787.19000153
1356101.61999684
1330549.46500407
1279698.9049877
1489775.57000098
1433346.10499678
1359621.11498743
1292060.95000256
1350241.02000791
1324782.82998706
1502840.30499718
1420040.19497915
1302390.30499993
1416102.87998851
1496332.19999917
1402781.24499221
1414251.15500399
1316922.59502124
1312392.04498666
1283603.20499392
1434411.38001761
1351306.32000151
1392305.00499335
1384941.3300094
1391128.45000738
1349798.27001182
1388557.60500523
1335593.63999128
1459244.38499609
1438588.88500318
1411100.54499457
1397843.3749992
1336755.80000048
1412208.29000419
1357640.0199955
1367094.06998909
1296861.74501097
1407545.80500659
1435583.65500289
1423475.86000423
1358529.13501384
1358755.22998869
1393059.72998316
1380313.93498237
1302167.75499938
1268692.5999983
1362073.24500107
1309490.89999992
1363456.84999299
1253982.25000087
1320562.87500723
1468610.79999579
1264329.66998072
1339695.29001292
1408423.51998769
1358976.61999362
1505653.01500708
1384394.76500558
1401467.29499024
1417930.88499631
1292331.70497506
1385635.82503018
1465650.58499626
1467990.73000108
1404279.74499941
1367054.5399898
1334338.78499338
1343964.90501219
1482377.50001287
1276521.81499536
1317409.16501175
1326094.83000133
1437308.93500071
1375553.12500138
1410381.6500084
1424658.67501454
1401054.01500309
1358778.78999573
1271849.49998441
1381218.46999509
1385968.19500195
1445004.88497891
1311220.20002292
1287728.14999265
1347320.65500234
1313916.03500897
1374384.81499944
1331172.26000565
1313568.92000065
1375734.26499949
1444543.07502096
1346181.18501171
1303374.92500187
1371148.17500724
1333671.83500829
1415079.45999108
1248510.13998818
1409973.94998802
1338222.66999983
1421666.32999956
1334158.42500654
1289208.35499812
1395241.94501428
1371116.73998866
1325147.6300136
1415342.97000974
1433167.1000234
1318450.12000732
1305354.81500655
1340967.15500415
1288180.18499821
1327434.394988
1367831.18500593
1393109.80999979
1324114.52000246
1402517.36001278
1398145.52000147
1493842.76500203
1357076.04500442
1345955.77499421
1394340.28000573
1398760.33499362
1389703.70500899
1417308.32498341
1517569.77500073
1364116.90500108
1265463.71499861
1340544.38001247
1369986.51997895
1337196.08499877
1320200.73999594
1439183.60999902
1403816.70500568
1299782.96999899
1349445.76999995
1377960.33001046
1369588.53499396
1308181.66500113
1501340.25499793
1349847.4600101
1340467.70999214
1317628.38498706
1428733.04999799
1349817.28001477
1289786.40499557
1341229.97502149
1348345.98999441
1390570.33997361
1324421.18999827
1439461.78499949
1347683.29500045
1317626.74500512
1444882.44499184
1372103.22000508
1234933.72000966
1428776.8200005
1370167.50499353
1331217.16498382
1385631.76001571
1310717.03998933
1344534.68999842
1339259.70501879
1354821.27001499
1341670.42499209
1267033.65499838
1350125.2649965
1453672.75999631
1306217.85000059
1274814.72998996
1344453.33499819
1307400.10501756
1356116.29000063
1268838.97998495
1448883.98497909
1338872.74000279
1318004.23500224
1345056.03999919
1257921.7200129
1366045.83500612
1261390.7650038
1413605.85500527
1433828.1399981
1356909.78500821
1310047.20000674
1322738.39499517
1285326.0550012
1400607.15499967
1278389.43500753
1363046.44000799
1266415.12002132
1357711.35497948
1447709.5549966
1423469.02999299
1361056.44000752
1315599.06498721
1320691.90498547
1397629.18500304
1277973.89498138
1370939.48500783
1263972.6899964
1363737.85501751
1356261.57999776
1394643.88499564
1437556.97999848
1382897.0600086
1264824.80001874
1336161.08500253
1393569.83999996
1457576.61498924
1222141.0750158
1247313.06999883
1372906.9349873
1447098.73002329
1333908.36000904
1369424.66999792
1317285.49501804
1350890.97499129
1329436.84500557
1419573.79499703
1316123.29499036
1463554.99998709
1411241.62499386
1303471.04499942
1295545.88500212
1365712.29998079
1399460.15499481
1378461.86500733
1208821.82499776
1286790.63000236
1405412.9499972
1423916.13497804
1425319.81998997
1336563.16999626
1365293.60000819
1413299.8699751
1404386.26999595
1470436.49999322
1476772.91500428
1408762.59000457
1392734.86000474
1390286.76000053
1354563.41999382
1394140.59001883
1356752.81500431
1419722.27498255
1383008.20001618
1399160.60500642
1465564.35001386
1308251.44001448
1267390.73999463
1338840.24499318
1444960.23501548
1366582.15000162
1399010.34500225
1360723.61498831
1250990.60001843
1374864.13000817
1264941.92000474
1394559.74498703
1403104.00001689
1326915.1549901
1416815.63500137
1348425.6600085
1361873.77500436
1314264.4099857
1324825.83501041
1347194.88999263
1518108.18000173
1257104.16497866
1525983.43000645
1290269.13000287
1366874.38998502
1393111.31002327
1374450.98996248
1354518.21000657
1387327.4650079
1331924.71500664
1486361.3050025
1360881.000007
1451058.11998946
1409476.12999446
1394718.76999851
1421779.55000662
1391476.86497734
1467936.64500213
1310017.18499022
1480525.29499261
1273953.50499903
1287293.80000568
1339046.23000089
1438191.4450144
1403590.86499854
1362758.98998988
1458349.26001764
1460604.65999974
1368110.11999421
1346790.50500168
1402048.80497987
1414509.82998863
1357923.74000218
1401266.04501683
1233117.25500316
1434124.9450223
1477663.45498296
1364644.43000278
1467240.3300006
1250278.47999142
1391536.9900189
1434894.90001028
1459396.61000242
1332322.81000414
1299914.81500092
1376100.20000326
1362948.18001202
1407404.54999423
1446925.70498172
1351846.96999475
1224104.22498659
1349592.07999884
1404045.45000544
1376257.64501686
1520873.41000939
1361815.55998534
1392408.86999423
1436917.1899862
1388747.72501264
1301317.88500215
1459185.0549955
1247210.90499644
1318754.45499649
1417406.21999129
1302420.2049751
1440134.88500361
1329907.56999677
1207717.90499095
1305740.07000815
1317589.03499458
1367850.83998138
1414748.97998788
1394026.44997174
1346968.58999543
1416886.24499943
1304016.6749941
1348609.46001785
1417998.72999291
1319587.71498587
1355879.8649941
1413808.58500423
1315389.66499623
1423074.89499198
1442560.87499263
1317694.23498572
1347905.99501241
1234857.06499953
1369444.53998719
1463956.60501106
1374594.48501473
1374742.46499539
1309447.63499547
1440370.91000223
1346042.10502381
1265189.74999731
1352525.63500012
1321800.26498684
1377961.79999932
1389725.04498499
1393362.75000479
1288879.59999429
1402193.08000699
1238470.8199994
1312065.91498768
1369418.23999855
1373207.77999018
1393629.32999425
1352309.92000352
1440492.61998578
1321068.58001165
1372514.72500588
1253672.16498584
1433851.96999359
1343116.60000565
1372098.83999533
1384434.70000019
1385550.14498991
1315926.5950014
1384675.80499317
1355621.69499721
1432100.84999562
1322039.440017
1418142.82499967
1305727.07999874
1353612.03999769
1382764.91999534
1359398.29501659
1305545.6899944
1454173.22999609
1307133.80500574
1238898.36000471
1407761.41999518
1435178.83498853
1343428.32999849
1290705.99999645
1310839.91499739
1278414.01501435
1368371.89497997
1474192.89999938
1374046.44499593
1354818.76499633
1389523.21500173
1280303.70000758
1342867.51998595
1347956.43001664
1373972.9699775
1383541.33499758
1396534.40000443
1267861.33499208
1327886.70500113
1421414.57000318
1376738.53501432
1320829.63997801
1418659.63000131
1478940.79499267
1395740.5050067
1313806.80499759
1379077.07499975
1234302.11000514
1407151.54000736
1352784.29499056
1352196.89000632
1284617.86499045
1447808.72498102
1295370.22000794
1442035.13998326
1350280.96499888
1321667.82999353
1292027.36499313
1375612.17498952
1351013.86000042
1352464.1050088
1367443.34496956
1424929.17000035
1470351.07498188
1411747.06500083
1419610.07997364
1374251.3750134
1402193.29500163
1366266.82498072
1347602.63000327
1359532.67000246
1449478.34999038
1382188.1299979
1382138.72999174
1307276.78999424
1436822.82499313
1447791.87498773
1295102.88499404
1336037.46500461
1379231.93500169
1366271.0150019
1374601.91000413
1330747.75501771
1309325.21499624
1462214.67501819
1413583.54998733
1355601.61500948
1382269.86499236
1394700.47499849
1310560.84998031
1353779.43500296
1383579.38499311
1353947.21500862
1370301.77500305
1286372.02501314
1341073.61499914
1306447.63500381
1404256.83000551
1307054.28999737
1305954.640006
1424469.83497962
1393834.64499827
1435870.62499504
1277049.9500061
1324702.02000584
1402182.84499943
1397015.9100144
1443694.69500154
1292144.20999975
1354801.3699935
1410207.7100133
1392156.7800017
1315469.890004
1398838.13500104
1448948.73000522
1331696.76501758
1428866.17999262
1362602.50999116
1368131.64501216
1312417.8949994
1326137.04999516
1255673.15499587
1249776.39498978
1339467.6050052
1260268.63001322
1305931.90000092
1425876.87997661
1392302.00000215
1526133.35500709
1276974.65997894
1344808.22002498
1334764.93500759
1326992.36001166
1348129.85499364
1390261.28499782
1419079.43001117
1362975.9699925
1475734.34500483
1319731.25499973
1300680.57501377
1185664.96500349
1265466.1249933
1417890.46999382
1296002.41000279
1356778.12498079
1448319.86999015
1418141.15500438
1380975.00500704
1410832.11498099
1321571.48999188
1418150.0099757
1312785.57500548
1391847.03998656
1418102.15998311
1422806.32000642
1353372.34500298
1318857.655029
1342477.06999126
1428746.80000176
1270632.36499268
1314023.26500168
1476419.69003108
1456173.45001091
1425286.18998931
1425227.11000611
1374259.65499714
1412345.66002047
1278312.42501692
1428796.88999758
1313533.56502378
1421090.48500494
1419738.67498551
1415534.97499871
1497992.00997633
1479883.06999669
1410700.48999738
1279797.24001281
1553964.46001062
1426966.17499489
1386445.95000124
1334215.84500175
1317656.10999006
1319785.67999341
1328679.77001424
1313442.81501231
1362165.85499617
1366626.7900089
1411890.14499209
1367809.67499519
1274939.23000807
1327066.90001486
1452118.50000703
1381286.6699948
1281200.20001077
1316589.04499977
1264019.72002075
1387386.24499325
1374917.02000948
1295479.37500368
1346799.76498946
1405119.48001537
1318475.27498845
1391376.25499348
1275877.84498433
1370917.38001315
1311349.9349973
1327471.8999932
1298082.92998696
1372534.46499528
1353323.5399911
1227059.22999962
1348456.59998133
1345641.71001474
1382760.14999464
1436615.00998949
1422952.78999239
1313575.19000582
1277484.03000509
1415334.33501182
1438250.77999609
1358516.52499843
1299900.05001048
1339788.15500109
1406652.80999778
1382656.55499509
1456478.70001458
1395525.03500036
1230069.30000458
1282092.97998237
1269198.74498478
1311717.4649964
1370276.62999673
1394306.73001037
1337543.30999531
1288549.48499942
1317202.57500551
1294155.49001772
1283730.07001338
1269367.94000603
1468167.39999489
1313112.08500577
1286851.59499252
1268654.88499413
1360896.23000206
1340498.5250192
1446297.98000023
1462215.60001039
1346836.56500305
1279817.10500795
1260250.4799966
1346855.0800136
1555852.32998627
1243455.5799935
1381590.07500104
1377167.93501279
1341771.63999693
1320221.52001296
1352365.51999238
1408938.00500625
1499509.7799969
1370354.41497792
1334760.60000178
1262989.03498021
1448955.66998594
1352354.66498422
1287552.40500756
1404854.14000171
1370212.24999972
1355532.57999561
1359770.65997599
1506441.83998449
1290792.86001107
1375099.89498851
1295607.45999894
1449864.08498765
1263942.76999633
1313113.27499395
1423846.46497471
1381612.13500427
1359445.25002034
1440431.58000727
1349311.92498734
1181908.75499967
1315446.22500696
1361798.64997422
1293893.69000632
1415451.94998828
1414003.00000417
1395385.52501215
1315226.73000432
1451882.31500495
1458094.49499114
1417448.72000204
1377081.2750045
1272800.41500227
1361058.2450054
1346294.20497502
1244160.47499174
1336086.46000859
1363642.92000188
1276885.005022
1402667.47498658
1267387.45499062
1268203.94500923
1417330.92500491
1404184.14500553
1376377.69500691
1366614.22000643
1271899.50500869
1366401.36500364
1349367.63498999
1445850.34998822
1369332.20001539
1385724.52998982
1434368.47000977
1378934.16999628
1388641.08501653
1380600.45502484
1379906.7100008
1254588.92000358
1387066.9950022
1314625.96501693
1468973.61500468
1438792.0349785
1222466.9550009
1357246.85499243
1332335.02999368
1382851.76500305
1377340.87999682
1337584.45000516
1281592.26998856
1316844.94499474
1350570.9050089
1369590.04500532
1273919.79000435
1349677.88999242
1341897.9499814
1324564.68499168
1380595.41499622
1317199.60499324
1388364.96499186
1408350.48499668
1272600.6450075
1294809.36000182
1306433.48999816
1405848.00497859
1309173.92500754
1341096.25498903
1264042.98499182
1325552.91497878
1389053.20500162
1379092.14501057
1329849.70998637
1324662.31500535
1282825.68001979
1472012.78497574
1303210.96000405
1492327.29499661
1458511.22502083
1304777.42000287
1419753.44999576
1480329.11499519
1208158.94501043
1401486.68000898
1335099.72501558
1348550.23000286
1286101.36999208
1442524.32497953
1340034.96500392
1253675.13000303
1318686.05498589
1392650.1849934
1309676.78500683
1284656.71001569
1414640.08499764
1394015.64500279
1467855.8750034
1341830.15001592
1359973.56497945
1317862.64499037
1427395.73999574
1278817.40999486
1378672.49000923
1316386.56499882
1274013.83999127
1284015.71500805
1472822.12000867
1374152.58499967
1347420.44499306
1359608.95000517
1290681.37998056
1352995.68500339
1422927.13500504
1344253.46997108
1345115.55999001
1370724.89499627
1355766.47999487
1351600.60000724
1302422.26999973
1321241.63999749
1401334.47000221
1369904.03001189
1295963.88000096
1385804.04999402
1326064.63999535
1372442.91000664
1321205.68500216
1313627.14999129
1285744.2999965
1298189.28501133
1381598.95499295
1352185.22001025
1255906.8000131
1422184.93499709
1282308.09999054
1351608.65997674
1323422.4899963
1350372.92498174
1357976.85499846
1456827.85499464
1280597.82499239
1402797.34000322
1328835.47999231
1388062.68000195
1333308.13500083
1350381.82998254
1320215.75001792
1320984.66497152
1410240.93497166
1423612.36000512
1518713.04999853
1402428.7100012
1350626.58500417
1303793.55999104
1312552.79999575
1295025.06999021
1355433.39498984
1321346.99000547
1421056.70499201
1371018.88001387
1424497.85997509
1398870.41499861
1407828.97001368
1414803.07000931
1284383.16000241
1298153.34999484
1309861.85499696
1422065.54501104
1309573.4400073
1355302.20500337
1466126.96001745
1354992.61002768
1345316.26999907
1255970.53499138
1379358.29499194
1221785.36999258
1353325.99998108
1496623.71501846
1450406.60499644
1349228.77000453
1355275.7000108
1345878.30999912
1271974.20501743
1289774.28999893
1354351.49000978
1347641.42000336
1410741.72000458
1456396.02998743
1374441.44000043
1304719.44999765
1242868.31000962
1433912.62000579
1362943.39998957
1209741.17999731
1362427.97001256
1355239.36500644
1337026.19499484
1363632.93999832
1356366.33999748
1341195.94999517
1352641.75997375
1398762.67499671
1353072.90000419
1514207.22502107
1252460.26500383
1467593.51000965
1435196.63499129
1518082.73998286
1279426.7049976
1352726.28501603
1360810.52500741
1324464.21000421
1393400.06997873
1323939.77997973
1236513.02999407
1296558.6849874
1261738.70498793
1416767.29000555
1331271.67998966
1292861.88500316
1379703.42500888
1333325.33499131
1420104.26999714
1427581.23500498
1255551.07999502
1481986.04998478
1325590.20000651
1429669.96499288
1382323.83999681
1443895.44001022
1433706.51499796
1449790.16001166
1282213.53501679
1427707.14999099
1357935.2199944
1382246.46500207
1304627.40499307
1309718.26499973
1387291.89000349
1299593.895016
1271239.48499081
1359646.85501916
1374134.6350051
1339416.14999114
1401486.67000292
1472077.76998702
1346426.24500316
1362945.14999752
1308522.4400072
1449561.36000468
1290588.78502333
1450589.15999537
1376013.05999103
1280050.92000094
1375817.89999373
1311551.63998584
1335617.5650067
1277244.76500434
1284708.56998455
1348069.15998373
1406590.45499194
1314319.74998699
1426267.72500074
1357241.94998592
1399043.61000082
1270395.16999754
1347688.5000057
1373212.50000484
1440398.01002336
1295677.03001768
1338342.26999914
1409717.27500121
1340855.85497843
1463438.90500817
1267490.56499796
1295531.63999517
1430176.60998554
1260023.03500935
1412552.22501248
1463928.75001504
1408553.0350088
1412975.86500906
1415881.06501241
1236793.27000076
1385551.35000907
1385927.90502244
1206811.69001071
1283923.03500105
1278193.57500064
1343349.9400002
1345515.44000793
1285590.55999832
1387660.56499932
1385784.87999871
1507009.49999087
1349825.59499878
1413241.54500187
1381554.96499785
1393513.88499375
1354783.32998471
1328136.34999918
1360570.70000692
1277321.44498634
1318145.82001045
1348523.40500167
1353935.71499952
1473293.36500246
1393915.45000122
1335861.8200097
1499180.31500273
1418791.91999064
1230513.01000118
1267164.39501131
1310009.53001825
1396042.82999445
1508843.24499908
1314491.94000215
1362146.23000191
1299644.30499771
1559383.52000105
1343349.3250005
1406094.20000167
1385515.5500001
1504595.37501509
1357858.88500633
1389945.86998297
1315855.07000448
1436730.24000522
1415987.19998057
1422648.79000305
1399038.02499865
1381032.58001181
1436903.41001456
1301391.73000908
1390041.65498979
1282123.09499624
1339686.96498887
1439148.15500514
1369789.11498085
1289358.32499893
1330461.42501304
1331052.69499601
1339623.6249996
1430590.35500585
1398081.03499344
1401017.87499764
1336308.85501104
1426978.64999725
1362556.61001954
1440352.21499539
1346996.71499062
1400198.95000303
1305705.49499146
1368439.7750109
1378273.58500153
1413155.24502208
1347032.4550167
1284011.41498299
1378029.26000377
1334570.09500285
1413798.0299902
1299897.49001346
1433595.99000159
1278959.23001466
1322299.36999851
1368167.9950057
1273070.38997189
1277465.08999865
1346217.96998396
1366765.83999707
1317769.37999878
1350876.48498905
1348672.35498756
1259820.32499397
1322763.84499051
1360174.33999761
1232003.75002091
1264557.24501333
1385971.44501096
1304580.98001485
1349633.77999344
1321800.86499868
1471919.2850041
1267032.20000571
1566171.54001059
1367092.36499642
1328789.81999452
1376310.3800107
1313473.15998083
1405013.15499291
1418969.0349856
1295471.32999618
1302676.71500306
1202369.62500467
1348896.89998909
1456844.56500747
1393858.12000439
1291824.26999392
1365294.99499297
1355339.24001053
1386773.71999562
1255276.08500971
1424373.81499842
1447948.87498344
1355801.49000394
1441222.99499743
1485908.47499687
1409975.07000073
1433956.45499653
1385306.51499795
1304954.97500631
1269549.68998705
1323870.78999755
1342571.72998618
1433118.41500996
1326192.73001684
1475892.67998399
1204834.40997906
1392210.19000832
1244246.54498696
1364228.83000821
1245803.75999981
1377459.55998202
1406360.67001582
1372776.28000149
1345251.20999938
1427842.36998727
1266844.02500834
1171050.62001061
1407835.46500844
1289697.50501085
1441288.70000067
1392766.09500499
1310259.54998287
1439005.43000481
1298163.79000695
1348000.94999575
1339907.27000747
1406201.70499145
1507294.15499274
1337353.05499411
1253883.11999793
1295595.87498124
1293773.22000756
1432521.23499661
1328362.06998437
1300070.59002067
1376152.31001106
1395747.44499747
1364875.67999413
1461979.98000529
1390570.76500795
1331938.01499884
1310310.64000411
1323266.25499945
1295022.75001361
1303941.44499619
1391942.35500932
1382093.39999856
1474121.2149982
1332334.01998881
1443120.96500264
1302656.73499244
1386713.24000751
1358748.24500312
1364973.49501351
1351091.04999451
1353944.92000207
1238929.54500894
1260820.22000208
1395536.72500123
1430815.98500581
1400228.73998903
1311199.99501426
1219476.44001523
1342757.53001291
1231999.9399984
1453919.22998593
1338468.73498844
1476710.50999911
1358966.34501948
1332451.22001357
1229438.57998614
1372624.55000002
1318756.04001017
1371280.30999865
1365126.72000767
1383063.02501723
1407541.07000319
1275505.9400062
1413642.6800216
1319971.06000738
1427145.6949906
1302277.95500411
1270567.56499781
1330414.77998944
1356872.07499715
1462802.55000927
1367383.9650056
1430635.72497852
1365423.62498674
1401039.69998318
1447375.25497908
1375855.33500272
1324553.75499901
1340985.71999357
1512516.2399905
1261201.28999974
1488052.96001561
1280436.11000012
1337033.30500617
1418770.4899983
1321013.08500385
1367532.32499506
1323333.51501229
1316041.65501799
1393304.57499578
1366694.87500685
1555675.02499281
1317145.79500013
1302821.97999388
1341454.55497051
1264615.74499672
1363231.06000363
1448736.16999484
1466706.75498957
1413356.26998477
1490076.28501021
1435240.46498497
1346582.48501573
1488441.93999621
1442255.25999033
1397374.47001505
1342866.55500062
1358675.34500589
1351002.59498356
1427467.53500225
1375008.99000564
1436948.52999377
1394400.75500007
1417140.51999853
1279037.3949874
1322180.78999361
1375383.77999372
1379123.42499343
1384308.21000669
1325929.73498885
1544361.45500102
1385860.79999487
1286081.8499947
1399060.45000294
1408481.58500916
1466038.58000364
1372008.27499877
1343622.77500947
1329770.67498277
1238126.86999948
1375496.76500534
1348237.23000455
1387446.79998761
1268549.39499705
1393878.42500646
1406245.83499423
1535069.97999314
1307163.1900115
1351905.82500903
1294969.62998607
1312259.67001184
1432261.45498964
1306186.2650055
1498505.38501673
1400167.38498409
1325175.06999707
1320652.30999072
1405154.37998028
1418070.52999402
1224205.26001067
1342818.15500414
1302728.03498881
1383404.17001196
1418069.34999706
1379147.14499703
1259520.36501986
1341405.02500323
1344331.46500731
1299398.77500536
1369968.59499384
1334662.6100154
1281240.55499509
1423631.09500092
1420110.34499599
1528848.13000301
1369885.66499596
1314800.33500112
1486504.45998728
1349731.64000173
1280574.79999262
1367937.74500101
1315473.08999837
1292165.94501061
1379043.82999301
1371152.7850053
1414169.40000762
1380047.94499522
1359078.155002
1437090.13501191
1384705.86000467
1347921.39000791
1460053.18500868
1340500.19499751
1431918.3999962
1467344.01502246
1380728.80999155
1307834.86500629
1434602.97499463
1542096.16998973
1377871.74499458
1371972.91998821
1271728.11500428
1440669.43500486
1338449.24000882
1308972.0299901
1333432.32501525
1249646.55000294
1425002.27998945
1223749.81999247
1303438.51000892
1371269.170007
1401237.36999597
1277131.22998062
1364585.71500914
1340817.82499293
1341908.225036
1398993.84500481
1379223.69000202
1361940.99000768
1398372.54500015
1318350.14998831
1312104.00001296
1414475.01999609
1341725.96500971
1448368.27499869
1377527.00000336
1435331.0900021
1265726.11500316
1303885.90998635
1454852.93499841
1472560.51499933
1445663.40998903
1371973.46998972
1432401.36999659
1471852.30999913
1364184.12500452
1404790.44498482
1432745.12000057
1318519.67001538
1351925.48499985
1418454.86999889
1304459.64500848
1221840.60499946
1439584.14498872
1359813.13500058
1368496.80001546
1297828.79500548
1338001.75999908
1332695.1700023
1331814.38998811
1463928.76500377
1323776.16999087
1345600.31499037
1256758.07501167
1407720.24999592
1400783.05001292
1381195.37499267
1368379.86498767
1354946.79000558
1385270.56000684
1481901.57501304
1393816.26001332
1371624.50999236
1400792.74500271
1387978.04500759
1385377.09998368
1476437.80498527
1304165.6299825
1425841.52499555
1445431.53000199
1400834.44500548
1259840.43999337
1305471.44001752
1381235.57000168
1311643.73499199
1387784.21499923
1302021.91499626
1425928.46500443
1363586.57999733
1288635.74501114
1373916.00000179
1303480.78000827
1432065.70998447
1453406.8850242
1330606.31000402
1416941.38000567
1361375.27001309
1407541.34499297
1410651.75500183
1305713.80500878
1296118.59501566
1281470.57500597
1255597.0499896
1331053.00498827
1279445.87998417
1342510.22999248
1298402.79499472
1282417.7450176
1381632.17000022
1299429.52001264
1436435.20500017
1356201.15999299
1398376.58499843
1292695.20500458
1453371.0800203
1347582.34000122
1330582.59999677
1545994.11500626
1356882.18500242
1348378.07998825
1320250.74500506
1408786.4899941
1312594.84498566
1263072.97500718
1378231.76999676
1422346.17999676
1547304.70500143
1382246.00999194
1452831.8400222
1507881.21998598
1244990.7600026
1351165.84499149
1339723.06499292
1294814.00499349
1284203.74999365
1367090.70999544
1432982.8149969
1436499.88500079
1398196.95500193
1487304.78999892
1440744.30000826
1319933.01001219
1189399.3199994
1404014.22499977
1266825.99499046
1439686.0600154
1414372.31500061
1487268.59499443
1485256.62000011
1261151.58499297
1276939.81999182
1287697.50000285
1340449.36501103
1390102.12999307
1477954.36001038
1324173.11501019
1360576.55500839
1316223.94501836
1410682.24999567
1375818.02999967
1398472.93500622
1360170.77999058
1373208.26499313
1430992.50000423
1415202.28499742
1365864.18499967
1491668.43000596
1394304.78500209
1282078.73501378
1433760.21499623
1415477.6150151
1390253.02500085
1402785.33499281
1297783.63997975
1244631.48999141
1452706.77500135
1420933.35001424
1438649.23499687
1350235.66999867
1253533.71499267
1433958.94000455
1312642.61498411
1330176.42000119
1305063.74500435
1420924.46500142
1274306.50000258
1387236.89500352
1371469.90501121
1441972.69000345
1321323.49000327
1336268.93500221
1288966.27497664
1510418.23500386
1494808.74000575
1411297.99501543
1394938.07999973
1363016.55499549
1339622.65504273
1567835.3349797
1262721.54500313
1415139.59498666
1356417.72498049
1289457.68501
1357015.44498711
1357202.95000456
1310503.47002369
1349614.95499205
1493342.58995797
1326727.54001288
1372790.43001134
1258767.09500777
1408121.48498552
1322180.15499702
1327100.7849919
1307736.45001345
1432622.8000003
1411407.38501049
1336961.35498615
1347119.55499972
1274026.16498348
1368221.64998639
1274793.61499887
1350359.08998967
1286570.8850161
1272754.62999654
1399016.02500171
1393598.23499974
1445481.22999756
1308805.19500393
1325144.90999953
1359222.58499932
1361804.37002085
1271928.2049898
1325137.19000036
1404724.17999713
1310334.70000443
1385526.0500024
1314758.22500304
1400650.73500161
1280197.88500591
1395826.6500117
1384287.48000805
1417213.92000173
1316529.93500611
1367250.16499681
1387206.67497894
1298969.03002067
1258450.97500564
1422833.67498879
1354074.66499178
1303932.3400047
1394439.43000269
1264869.50499076
1343753.02999277
1250869.73497166
1387373.96499842
1441746.15498423
1364752.76001553
1217095.69999855
1394044.32000311
1507904.84499542
1295412.76000168
1307327.51001295
1488134.72500386
1437315.99999103
1348379.03998923
1358281.01500495
1416800.58499708
1473343.32999048
1360229.31501557
1479949.09000236
1288438.3750072
1411340.07498649
1309850.68498566
1217921.18501219
1491290.96000307
1420962.81999912
1352834.16499632
1309268.12997727
1315000.50001272
1395981.83498607
1220361.54998774
1327803.53999677
1313213.37499542
1270413.57000106
1403184.21498869
1437363.31999147
1237884.42500859
1345171.95000789
1434285.54499484
1332550.50000422
1373237.83000564
1378340.24000346
1353737.72999983
1351137.81499901
1410899.85500144
1402271.87500517
1309058.85002708
1484978.03000209
1341504.10001021
1429166.90499756
1303513.9400091
1217006.49500118
1335130.96999015
1428336.51500576
1245325.40001653
1311462.41999825
1201980.61500441
1363936.87502459
1462688.69500031
1245899.08997309
1407426.45000916
1370508.11999148
1332791.48499529
1390072.81499207
1431068.43500143
1414422.124999
1351762.55499469
1323735.13000866
1350503.32501338
1444837.15000638
1350921.22501103
1457438.29499186
1360605.72998979
1269001.50498083
1373959.43500219
1452323.69500013
1344362.57499494
1365519.80999251
1314746.21500271
1288350.34498912
1300603.17497146
1394587.31000769
1311476.02498907
1298330.09500108
1598979.15500009
1406103.34500227
1382925.02999094
1280125.72999967
1390798.33001016
1271160.51501019
1430482.66000232
1238999.3299986
1312233.46001574
1318345.67999432
1425013.57999374
1276498.08502275
1403150.18998629
1335427.97500791
1417524.5699827
1340692.87999724
1402010.6350044
1354241.59999824
1328864.59998099
1400959.09000828
1341372.32999765
1459486.49003765
1438694.32500671
1401205.26501547
1210748.72501663
1432330.89500319
1353225.30998772
1354870.9200127
1286875.12999565
1339399.99999226
1290814.58500283
1382211.40498492
1448470.46000336
1354788.14499167
1493638.84999183
1435832.14500538
1424066.2599983
1351650.23000596
1422245.72499602
1228533.8399901
1385422.54000524
1477475.65499262
1406477.10000853
1280798.80499667
1433223.06999462
1417559.25001314
1324283.01499087
1265165.69998557
1332052.16501098
1309999.1000069
1408314.60498626
1236346.67500174
1485237.1299977
1494714.19497097
1366009.18999297
1309979.36000133
1388154.34999693
1341789.37999839
1363688.11000576
1360842.9400104
1488752.5850038
1308588.56501658
1397198.39000479
1503903.86499238
1399556.2999968
1448657.59499185
1374353.90499859
1448603.14999711
1412072.39499338
1383187.41999031
1391557.65999337
1232181.80000772
1334970.46500476
1334107.47000138
1460541.71500289
1365033.56000487
1307672.62999629
1326889.98500321
1308600.26500456
1335050.94500544
1442345.89999733
1378951.64000749
1279241.86999318
1322717.3049998
1313385.04000423
1346887.03499744
1255387.91499409
1387291.65001258
1333985.73000844
1266141.76499147
1294827.63499973
1334278.58498595
1333885.07500511
1314560.52500079
1416480.20498824
1344532.75502792
1438790.8899937
1394629.90001088
1277996.14499893
1348592.82999143
1319958.94997557
1445461.06999088
1363015.21001974
1405288.53499797
1315326.1500014
1371777.11000892
1269160.15999409
1374635.20499859
1323391.19998938
1433011.29500505
1378355.79499502
1366166.14500951
1308334.60001749
1299345.20999538
1421304.74498703
1336220.35499304
1391937.15500422
1271773.93502265
1267189.56000357
1379124.24499028
1394792.26001177
1286131.54499384
1287588.98000006
1317123.61998377
1427553.88999194
1315518.16000813
1330506.05500041
1512300.68999757
1423520.05500349
1353990.03499343
1272527.67499734
1224950.69500173
1385547.92003399
1468555.66997405
1407149.32999551
1251355.97499153
1298648.39000222
1415004.5299934
1320695.49500974
1418270.36499589
1339320.03500092
1390492.80000575
1346413.12500174
1417728.86001226
1338004.21499562
1341745.10000053
1437239.63000554
1235303.44999414
1405141.45497722
1338272.51499969
1387505.06499109
1352562.9099999
1422652.48500228
1423269.94000021
1354065.66999256
1415153.3750003
1381328.9350009
1365994.31498635
1364129.99499108
1386962.70500442
1387887.75500303
1352628.23499228
1415247.36500122
1428015.16497948
1381629.04998841
1352704.00000694
1411600.62500441
1416400.62001284
1259270.34000689
1295253.3149969
1434071.4699972
1317049.35000096
1362397.31501519
1344181.75499435
1366360.64998723
1397173.53501637
1309459.19499477
1340523.01499665
1366381.13499995
1304951.08499105
1376302.84499838
1446070.3249927
1322091.85499078
1311092.97499943
1315275.48999223
1388448.0600094
1435018.75999535
1306234.77498786
1324215.29002229
1310981.5700173
1379264.2200026
1402583.81499097
1342485.7350044
1422245.70998749
1393538.38999559
1287243.79500272
1367281.83999544
1313435.50499642
1285105.45500416
1318063.29999031
1439939.01498749
1346709.32500198
1325834.72499632
1304923.39999467
1404208.11497753
1419384.38999672
1242445.0000089
1451333.88999532
1376162.35999554
1418368.39500917
1434752.1949895
1329267.9049996
1364282.06998308
1371221.76500262
1398127.68000434
1391616.10001876
1394616.13500262
1380622.74501064
1461915.70001176
1371302.64998937
1413632.40998481
1300043.45999913
1307704.8250076
1355139.20500935
1359775.05499666
1378856.80500542
1364902.09000427
1358884.67499611
1382555.40999048
1369756.1800006
1375277.60999932
1377558.59497767
1565897.32499744
1486473.0499759
1436874.97999057
1333821.53998428
1362864.8850049
1274226.71000412
1398019.30498984
1393447.5750163
1351427.19999704
1514869.11501579
1439777.32500651
1450106.88001121
1296229.70998491
1402325.36999955
1319282.0349967
1285083.44500813
1375859.8549927
1359614.53499998
1283743.95500318
1383480.70499399
1397911.88500225
1354560.30000102
1447713.33001838
1406657.31000478
1306532.36497887
1401367.1550007
1350499.58000005
1345469.43998783
1393899.18000767
1307342.9849962
1421747.15499268
1254485.12997273
1397643.63499255
1358780.76501924
1411360.62000646
1312334.39500676
1346034.28499438
1396943.06500424
1235106.38498987
1339733.15999865
1404565.34999021
1426439.42499742
1390094.66499985
1462276.17999975
1355822.93998058
1312778.70000389
1278693.45499448
1287644.51000895
1438292.94499988
1391014.43499163
1346439.20501204
1321921.26000831
1360494.53001164
1291371.81499506
1355571.2699954
1437101.21500086
1381898.61500099
1355776.19000529
1395264.28001039
1444104.15498501
1484217.74997868
1349599.76499783
1292968.05998663
1462195.64499273
1330999.22499755
1348264.64000691
1290029.55999697
1329890.9549954
1299073.56999186
1371419.45001206
1432823.7150046
1381638.04500537
1421197.56501029
1394801.32498561
1362050.71501074
1342196.20501075
1305513.53499211
1453302.01501235
1291039.4149972
1294736.50999804
1263956.74998327
1346141.94999935
1302546.8400119
1364423.13501583
1286013.19000931
1431812.13500144
1300890.58501523
1289727.0799904
1360483.00000153
1294864.20500541
1385064.6350067
1406228.11498937
1217412.69998459
1488344.82999537
1433294.89500013
1387262.66999753
1440206.92998536
1360951.62998261
1381798.29999714
1378227.8400073
1284669.26000384
1341777.98503314
1331902.06500564
1473590.34500454
1307405.94501332
1460292.43001013
1358060.91999408
1333577.75498877
1534034.69499152
1277808.69498897
1300551.62000005
1377796.47002419
1377763.34500535
1310210.1350124
1426118.74500689
1341086.82999708
1353044.52498972
1216570.36998724
1471515.41001071
1397469.65001548
1373326.25499859
1402205.33500751
1348642.98498517
1336601.79998932
1404022.12500831
1379521.46998185
1307522.89499823
1308072.95499991
1365700.94498077
1359180.23501032
1386306.68498795
1447276.87002737
1358040.23499873
1325225.2950056
1322370.62501679
1310337.59501666
1351101.23498468
1354144.73999644
1367489.62499207
1416247.27998849
1317232.31500835
1390356.42998703
1399566.2449828
1442556.44499721
1485480.65499206
1363152.43500439
1410882.96499923
1242401.95500699
1335769.23000986
1317228.4200049
1228535.58498462
1371021.05999782
1335885.88999586
1298488.88499658
1364155.84000183
1339633.88000409
1284540.57499369
1364862.58500185
1327655.49499257
1428709.97500797
1251401.48499508
1238845.8150003
1389115.72999867
1224121.04498208
1379378.49999865
1419032.47499308
1221751.46501188
1351016.5899845
1367156.73998881
1427290.57501953
1436105.83999825
1411308.19999427
1370171.97501075
1553238.08498894
1389038.65000678
1324099.21499996
1286321.96501088
1423236.75000868
1260827.25000641
1439005.84500996
1341787.84001224
1444130.46998873
1392560.02500808
1362965.3149984
1319799.36000951
1360943.74501985
1445737.31499789
1345912.20000914
1293043.5450039
1318314.15000452
1402158.29502278
1395323.88497656
1411337.84998384
1284701.45001264
1351881.3650071
1328759.34000675
1412740.40000261
1356268.12999327
1394792.84500095
1347757.20500432
1520944.9950179
1376815.99001569
1415945.43001389
1286219.11501624
1354187.44501653
1332452.62501085
1275818.85000147
1334046.25000655
1393294.23000058
1300839.91000513
1134685.98999408
1362606.57499795
1359552.58500317
1366038.89000525
1428815.84998984
1318210.76999944
1421382.59501401
1306202.91500734
1509947.16001133
1364979.28501871
1254426.78999637
1286407.61500025
1278500.16499183
1323621.13999729
1368658.26997937
1402146.56999457
1428457.98500879
1359442.45999823
1176519.65999634
1347631.96499612
1374144.81001165
1313717.81498212
1262960.45499843
1419124.35497564
1441817.64998175
1348208.75999675
1338048.49999348
1322646.98999185
1307659.84999623
1351118.59501635
1355219.28999931
1259753.46999592
1388232.8900152
1286703.09999832
1403629.95000829
1347201.41000594
1304662.27000012
1361110.5549984
1417292.63499785
1417863.47001527
1316420.00499553
1433242.38501596
1395021.13500485
1332650.46500509
1458045.97500186
1355598.56999321
1298517.97499035
1290143.60001119
1469758.3650006
1357419.47997931
1500224.05998457
1354156.87001144
1466024.6049948
1384640.80999461
1475971.98999617
1372486.88001685
1397636.25000676
1406302.03498942
1373003.17499311
1405757.88500278
1419804.39501091
1308442.9550067
1346343.25499671
1385770.44999552
1508273.97000652
1401800.13999544
1364346.64999584
1249534.85999131
1352544.69999991
1406111.91501353
1300172.33501077
1396106.07000903
1386142.32999457
1324361.95998459
1368534.30001049
1250827.43001405
1339832.69498691
1356184.09000361
1324900.53000137
1453656.57497871
1342141.34501306
1307522.75999549
1383117.97500581
1328997.11499872
1400062.59000261
1377208.32498414
1452479.81499893
1288023.76498405
1415205.47003401
1354299.49000999
1250857.10999358
1363246.2149965
1329750.64500153
1368512.26000321
1472339.04499218
1404145.03500368
1348086.16498745
1462007.72000383
1348230.33000234
1214112.55996601
1386261.13500422
1461558.23501662
1353374.31002084
1398377.96998357
1327409.02002013
1285611.26501018
1519492.43499512
1327420.89000047
1471923.09499759
1326798.68501443
1368041.72500346
1461960.76500341
1383405.62999329
1374885.49500941
1389142.81499782
1332570.35998548
1345071.17498822
1363858.43998635
1447839.14000379
1278173.55501108
1245660.86500107
1328325.18500356
1368501.03500537
1369551.10001462
1456404.00000148
1301190.93500626
1436147.64998174
1325798.53999157
1336647.27999992
1472919.78498881
1415756.99000927
1329363.65499417
1357788.48501191
1293840.71500899
1273463.77500481
1289728.39498282
1370961.77000236
1419637.80497908
1341946.86499784
1299709.70501751
1369220.5349852
1389070.22999853
1350800.9599796
1321608.77999638
1437827.38999977
1306803.21000051
1377464.89998968
1390584.82999246
1245445.8050133
1279046.22499835
1400943.24000531
1463175.81500597
1209834.30999216
1326755.23000019
1336221.95499899
1341654.38000467
1377441.83498961
1368902.58999985
1445527.88498599
1302028.72499099
1314967.14001385
1342361.02501029
1559341.63500333
1514884.06000236
1348565.95997998
1299897.77998858
1508641.12000795
1383705.27000315
1350485.73000334
1417282.21000454
1344029.21998253
1310078.93500554
1252966.18001428
1295284.5699959
1397492.22000705
1540590.53498233
1429907.0099964
1321114.77999773
1369881.23999135
1484508.1299916
1472805.84999042
1378312.07999806
1452751.30499742
1343750.91000126
1281345.6750167
1330136.8600215
1377144.77499568
1348358.45998876
1294330.82500238
1272731.32499323
1265450.19001396
1291153.39000027
1382943.81999715
1375450.62499707
1294958.94000102
1276687.48500037
1397574.68001439
1363285.91500137
1369266.19999757
1337397.8850108
1336335.6950016
1453106.64000596
1326509.78001342
1256938.72500928
1424281.03999962
1182978.11499525
1256791.64501395
1337528.41999043
1364505.85500934
1292334.04500825
1347285.75998604
1387518.37501261
1349615.01001829
1320781.42998417
1355167.15500878
1326619.93498974
1428241.85001344
1218479.97000355
1387248.67000981
1407782.55001514
1373528.03499682
1456647.00499352
1393965.46498406
1351443.14498568
1378389.65501976
1337888.92499655
1304743.23500005
1411582.86000483
1356831.31499542
1334664.99498018
1370525.09500817
1387187.63501012
1308933.82000515
1249642.80499338
1398977.96001721
1528571.17499245
1416275.05999863
1379832.20000831
1411906.23500971
1282186.72501443
1425318.32500085
1364011.84498114
1357216.42999532
1478104.23000497
1409668.69999541
1475059.50999864
1249751.87501061
1329425.21499715
1351861.10999591
1364138.78500006
1393626.36997998
1367909.94000367
1331401.59499781
1460027.80001006
1349981.465002
1490809.55998488
1381760.97500433
1321050.32001577
1407732.830024
1316728.17500252
1266233.16499759
1462617.39001169
1283103.88000839
1281243.30499911
1397698.82500386
1428611.00500494
1464964.06500215
1184813.33999361
1473917.33000023
1358112.94001808
1357826.66000134
1245820.145012
1429996.51999013
1199905.33003163
1358435.20500514
1340250.42002513
1405807.59998767
1422527.69500931
1426052.37500053
1334885.74501334
1343113.35999538
1379763.50999059
1262664.92499664
1388669.24498888
1298118.10497925
1323976.55001167
1258754.37999912
1357702.00498821
1449302.01500531
1243399.64999386
1468119.00000084
1481669.81501043
1441257.13500261
1462416.31999893
1318285.18000265
1348529.36999787
1267256.52500292
1467989.75499344
1397804.88999987
1306336.81500559
1249019.54500489
1413870.74001415
1403096.57498864
1323186.79001227
1318936.96501411
1418574.39999807
1294303.40500804
1298374.79999593
1436805.68999358
1427909.19500133
1427844.42500427
1266819.71999437
1356060.83498546
1378639.89999195
1262640.21000086
1338846.63000043
1351069.61499141
1292377.58999982
1334271.67999452
1368759.71500975
1334278.67500391
1348739.82999362
1359621.4649809
1413408.11500267
1361024.04499752
1490346.85497581
1405981.38999307
1363371.18997804
1335852.19499873
1408866.93001357
1432591.76000084
1393130.71000231
1439045.59000745
1463691.64001637
1522053.0599912
1160941.92999874
1368654.23000457
1416565.5150089
1378068.8600017
1246407.77000135
1395933.84998405
1287268.1949998
1240308.70499315
1322469.4149802
1353637.69499343
1396610.24999329
1340688.7799911
1340103.93999152
1369167.92000171
1188217.13999784
1385401.22999871
1348130.32500026
1333513.93499321
1288468.84499122
1310413.20999211
1362762.3699995
1270845.18502318
1434142.67002001
1369788.93998556
1268321.11000025
1392084.2499882
1430617.39499235
1249236.12498883
1307783.06999504
1406515.85499836
1438525.83499321
1423081.42500733
1399618.11998606
1286711.12999541
1374599.34498822
1467893.56000807
1401535.74499211
1480457.77999127
1431501.3849847
1355741.27999822
1435804.87000834
1486083.20999876
1334196.34000117
1413148.88499215
1330068.90000303
1382179.38998264
1329682.64997848
1304789.5150058
1477191.66501582
1429904.65000245
1427524.78999667
1364623.41499239
1314007.66500331
1406244.69498841
1322792.28500459
1359967.99498935
1468501.87000718
1377029.20998073
1430632.02000788
1343026.00000424
1340639.555012
1290820.3749934
1345520.02499766
1499320.71499659
1385697.4349793
1255924.69501024
1375992.76998488
1410988.18000015
1334229.95000291
1287378.21498861
1330159.73500601
1333327.00999494
1289060.21001433
1372587.68499696
1330914.53501259
1309234.00499973
1428459.09999543
1429707.79998628
1375088.52500531
1471975.22500439
1278892.99999085
1397301.56000981
1319784.64999229
1543682.39500002
1352723.29000835
1497262.7599973
1371748.63503654
1345129.57500302
1367841.3499855
1399131.7550052
1391890.48000173
1432184.55001365
1326155.30499894
1508369.07001009
1217991.52498992
1327778.59499989
1364500.76000013
1476001.63499952
1310906.20499833
1425844.04499785
1513227.3299989
1343060.83997934
1289600.32499037
1224256.10999867
1344731.20000807
1380703.93000628
1375171.56500047
1348484.56000244
1373905.56499191
1332920.174998
1417823.74500886
1412858.190022
1316055.27500768
1323373.51001495
1367861.82999493
1354102.27499538
1387357.91998779
1426703.0799756
1440560.10500298
1461867.41499796
1361751.83499288
1545671.54001236
1308893.87999607
1274602.14499208
1230288.58499539
1412844.05999586
1369327.47500383
1416581.8050002
1460477.8999939
1369128.59001261
1348905.44500277
1349359.95000426
1382981.08500165
1387118.99500316
1326598.08499878
1431932.65001071
1343921.06000059
1376566.78999989
1405558.85999056
1427639.0800024
1318192.82500462
1356024.61000664
1294504.07499311
1322593.94498695
1334248.58000666
1393115.63000259
1469027.7249913
1461022.19000511
1297982.70500823
1336669.1599979
1346221.11001432
1413433.80999955
1301994.93999872
1411342.83501077
1411607.17500557
1361975.65499106
1251322.95999059
1442332.24000155
1241292.31500786
1403051.8599933
1256092.60000297
1380928.86999639
1362583.7550041
1344620.16499595
1310474.2050155
1284565.42499112
1392627.69500882
1412258.43499025
1279763.80501627
1396013.20001019
1351531.73999979
1352009.36498946
1355849.17997825
1399263.91999647
1329748.62500475
1326067.25499891
1298289.96999864
1365114.83498635
1491985.27500931
1321141.30500592
1360182.77501457
1302124.12498943
1337167.58001151
1441103.7649897
1451556.53498277
1426893.8099953
1363497.00500268
1358725.10997688
1294038.42500447
1314551.52999683
1330337.03500149
1295526.33500743
1381053.22999663
1369409.05499583
1456562.42999674
1269246.8449952
1356792.6400105
1452327.47499535
1387450.58500711
1306277.6350007
1315021.40499115
1494880.00999032
1361496.12499491
1290813.09499961
1396876.21999833
1367803.68000399
1377681.78998939
1355973.03497543
1343628.83000506
1381410.18001392
1355050.4900147
1399469.69002094
1350058.68498927
1325055.50498213
1480579.62998343
1340010.65999681
1376942.28000565
1284462.53998957
1327720.37499711
1431454.02500902
1336495.89500376
1359697.61501125
1376629.93501183
1419150.72498268
1462087.56000677
1529935.33999184
1347088.39500977
1438796.17000486
1316257.36999945
1397111.79496536
1359513.18000697
1332060.73000406
1543592.58500076
1384932.36001053
1328162.14499153
1486013.08997879
1330599.91001912
1369835.88999145
1374161.12999306
1355095.07001456
1369798.01000692
1300121.19499986
1263030.43998903
1382930.6899913
1319331.20000014
1383089.59498447
1381149.60499854
1275167.6549725
1356272.54000735
1375065.85000901
1414083.49501347
1331007.04999999
1402941.54001875
1335253.87000688
1340345.88499237
1413738.85500683
1377880.18001191
1415745.24499643
1338605.37000715
1448180.82000848
1347869.79999537
1319539.59500927
1329115.45000675
1411111.06500463
1366778.62999163
1407653.63001416
1395891.70999678
1362552.28999476
1256194.55500224
1392192.22998022
1344672.53000282
1276379.52998435
1201466.42497953
1274470.15499699
1319491.20002244
1492891.13500767
1349619.59499885
1483185.93500543
1341071.63499352
1413637.0799936
1419853.68501577
1426326.91499736
1288158.28999072
1334562.6700113
1373157.5750063
1322417.45999358
1314011.58502006
1428365.52999133
1314703.48499884
1359901.5249988
1484584.01000018
1396808.41500738
1420372.01502145
1338975.70499412
1365321.32000982
1324056.28499725
1275320.13999299
1340066.95000731
1370018.68500046
1396788.17499463
1279738.90500862
1313160.36002312
1371508.89498988
1342014.21000793
1372824.15497612
1431398.23999857
1364546.77001173
1487453.37498008
1401340.45999413
1296863.99501897
1346131.46498786
1256983.45501662
1254124.18502802
1386867.58501789
1351355.2149991
1457879.61500102
1395166.01498523
1428717.29998552
1315736.49499484
1253482.05000525
1315973.31499783
1366196.27999718
1421338.30000321
1328253.71000368
1284902.61000912
1337126.66000235
1459093.48999005
1282545.81998464
1341822.98000507
1398318.69500721
1440533.62001007
1355572.20999616
1299014.80501257
1250012.70001766
1438175.5000075
1364089.74000809
1340144.63001017
1355612.99500097
1396461.3200096
1365431.680005
1414500.61999351
1322397.42999139
1296185.15001011
1407662.63500743
1299557.0000041
1455757.11000105
1273954.684989
1302803.98997671
1395949.14001225
1333538.0499965
1279860.6199869
1340488.37000657
1269659.86000471
1269736.16500422
1303105.56000306
1478095.88999535
1366226.58000016
1382950.16500948
1331409.73499989
1473405.11499798
1373707.42498593
1420504.58499579
1366128.94001519
1341055.1999886
1274903.68999609
1321103.58999106
1469809.41000445
1309702.89501412
1257353.63999969
1310510.4900054
1336330.83502055
1460575.93000187
1370688.3000109
1373027.42499096
1314182.4249941
1391078.52502011
1243528.14498912
1366495.16999857
1406663.58499852
1394199.83999303
1431084.94499441
1350770.87499045
1331302.70997918
1285150.66498818
1408928.29000233
1399861.71500434
1314398.8349963
1284706.4300041
1287767.99000411
1359773.25001306
1309871.63501294
1392256.7699784
1347694.70501031
1277713.21500108
1244386.47499779
1335333.77001014
1294907.44499708
1308914.51500304
1486146.36498328
1313040.38499679
1474428.94497966
1357654.74000347
1476259.91500381
1363334.05500247
1278041.76501827
1360229.75998985
1344856.68999707
1413754.92999571
1278957.5399945
1412106.89499711
1382984.69498713
1320435.40499149
1377462.50999095
1335955.35998262
1386907.40999178
1407200.40000323
1404313.3750059
1343808.71999761
1233598.39000384
1449974.00499653
1343208.9050025
1499288.90501214
1345711.90498796
1279516.27999253
1334537.77999223
1403977.80500405
1447230.54498859
1323343.78000027
1317118.85498486
1314880.29500107
1373960.87501102
1272446.59000685
1316545.63999469
1381198.09498766
1446180.6300108
1420729.86999492
1397924.10999134
1399472.69998042
1248824.51499511
1227662.72500839
1332823.08999785
1270360.44497936
1377224.07500149
1369509.12000691
1323711.39499732
1451201.37001739
1370695.96501313
1443483.25001907
1366200.94000234
1378552.93999944
1245839.43999397
1353327.03998899
1516435.82499539
1314227.57000655
1421647.89998951
1482538.170001
1311062.02499971
1313508.5200074
1253776.55000578
1383859.97999813
1292739.48002312
1382758.05499452
1436988.21997763
1402053.04998933
1442183.65998461
1409887.98500256
1387157.84502214
1235843.98498249
1562582.73498826
1399965.44498968
1346865.26500049
1418393.29501489
1375547.3250068
1322933.83001472
1402621.74998383
1453646.11997227
1315417.37497913
1340793.44499016
1458147.14500288
1479246.52999781
1294567.12000777
1385667.79000073
1400851.27499641
1394814.45498796
1477579.25999177
1437230.72498749
1293170.72500793
1432289.26501604
1292284.3850196
1472243.25999942
1384845.37998054
1484038.69499216
1349741.48999291
1390085.6850033
1342962.51999228
1383862.22500071
1366790.4649856
1344210.32499995
1316377.55500183
1346634.59498543
1364645.55998086
1422323.07999106
1334883.42001346
1318357.5200062
1465484.92500537
1408962.11000901
1321083.73497801
1274566.20000005
1507012.24000126
1428322.87999551
1405631.72000057
1251259.42000907
1392518.99499354
1478422.36000578
1394369.96499519
1326001.55000355
1325459.72499312
1386933.66499806
1260447.19500339
1347516.41497187
1265527.6099868
1361794.04500664
1428040.71000894
1252850.3999877
1319845.17999961
1413645.90498461
1394299.21499675
1375588.24499898
1264001.40501083
1342264.02499224
1385636.13499084
1287520.54999303
1391435.43000974
1375474.06998903
1350022.7699998
1345106.58999853
1435876.59500764
1479178.86998758
1472864.43999085
1387014.29999234
1337139.229997
1331760.0399903
1308096.25999396
1373099.11999863
1265623.06000178
1420600.77499096
1303582.41997822
1431626.21001528
1382494.54000438
1337693.01000574
1406339.24498826
1337428.19997642
1454110.44497923
1336490.93500464
1416698.70503137
1374505.58501183
1396702.1700106
1299869.93999527
1390828.25500465
1308645.43499381
1374181.73500575
1315231.79999152
1331160.83500292
1373379.88000444
1303205.31499885
1363033.61500999
1417807.15999932
1395934.27499429
1320629.48999643
1379943.41500061
1311533.58999822
1393266.49997485
1314012.29000435
1395559.15499564
1349744.57500282
1293350.56498411
1474930.22001012
1307960.15999924
1352595.44499426
1496844.03001605
1388340.880014
1459252.37499416
1360940.48000121
1391836.25000897
1445141.17500486
1310934.6200069
1329313.06501061
1429705.18000515
1260691.03498232
1283971.01998609
1327856.88002728
1368100.77500871
1271914.55001376
1371015.24002541
1409220.31000903
1420676.02500151
1357405.68002176
1358071.29000257
1247241.69499776
1208133.40499905
1261525.01999824
1328887.02500424
1284049.8549907
1326037.67501881
1340674.29499848
1451971.98000024
1342856.59000037
1442138.74499363
1307711.6199986
1230345.4849918
1276812.3100014
1269866.65499577
1233690.62498821
1313339.3599879
1253632.67998882
1402644.97498417
1278368.25500587
1430317.79999889
1348925.42000172
1456380.83998557
1390573.12499587
1419945.29001615
1336916.87001271
1459577.84000621
1328445.03500678
1387143.04001105
1332593.45501205
1487121.20999298
1318013.39000654
1497752.55000615
1326113.87500133
1341904.40500335
1315192.7899923
1398952.83000686
1365156.84501628
1180640.93001469
1428302.76499776
1345693.20999329
1330490.89500128
1374476.77001692
1455948.55998538
1476503.9049982
1449123.729976
1348120.16999778
1363826.3400237
1244499.5600046
1366081.80500272
1358457.82998841
1375681.16498305
1304740.68499803
1357725.45997861
1414028.53500824
1284349.50497432
1348598.29000709
1401079.3300124
1478791.04997317
1421093.0899961
1465328.35499836
1349911.21000155
1423828.16998632
1535792.30000823
1416612.91999787
1389301.48499219
1426500.60999312
1410803.79498751
1446893.05999549
1387838.59998885
1239883.32499323
1409295.27499543
1246755.91501308
1435711.90499333
1383763.41500941
1396020.09001873
1355871.87999566
1326211.77999717
1430227.07499999
1320185.72500772
1344588.17501173
1349589.48500118
1258970.63500524
1329131.77998972
1396745.19001646
1328208.00999277
1431733.38498898
1286893.5099991
1456980.73999582
1428511.6150085
1350946.50001313
1219582.36499625
1374986.11000058
1336124.13000706
1279241.15000574
1432967.76501284
1273199.63499855
1358518.40001507
1399505.59998403
1336346.95000776
1485568.59000803
1483775.41999226
1315427.98001594
1358670.21497558
1370309.57499649
1305648.504998
1362242.73000295
1318459.33000375
1360688.72500063
1306472.76499573
1409071.2749811
1388966.40999511
1338947.39998786
1377877.15500142
1299945.85998773
1307284.39999621
1421937.55498989
1416392.62001469
1305088.19999726
1412962.30999689
1364191.95999569
1409506.25500154
1291283.56499461
1391708.20500568
1361407.95999512
1346391.54501764
1329017.81000837
1286991.1299879
1299088.45000127
1289744.39499977
1439588.5700049
1320296.2099998
1353441.95500154
1280048.17500565
1384196.39498601
1340826.71000057
1290436.14999853
1262371.9300059
1303498.76000765
1184892.90499816
1358709.81500758
1331510.02499682
1336191.03500134
1374892.01499942
1495061.34998704
1357438.71999549
1402470.87999883
1346930.44499483
1450407.7899764
1408516.91000389
1332144.5150062
1399899.19998602
1349488.855003
1302962.44999213
1363719.99499293
1434991.03499151
1399668.39498782
1384841.23000292
1350992.66002348
1407224.02000629
1352518.41000356
1400607.12999331
1359136.91500746
1531912.44999906
1330932.08000644
1467746.26499954
1355980.34499568
1482332.85499444
1344478.05000909
1295912.76499841
1299018.01000918
1341771.50499975
1365938.82499953
1293195.6649914
1420392.49499517
1385679.59499417
1399140.76000302
1389896.0350281
1359184.81998191
1408375.19998831
1295707.08000018
1327536.06999706
1469095.0699873
1408336.83000793
1357853.19000312
1418356.13497703
1433870.51999603
1465590.64999933
1321762.36999471
1393253.72499621
1510008.59499658
1370125.23500272
1414148.11000355
1426569.95000126
1380778.86500649
1223253.67999182
1410845.9500007
1376991.53999432
1273945.40501362
1391742.66500956
1419598.72498053
1332331.55001906
1351731.2550035
1214634.71000428
1348368.46498498
1356303.30499619
1332631.09999854
1373656.59499971
1349450.63500316
1269086.83001079
1392183.04999821
1271961.60500315
1407052.34500895
1464552.86498793
1309934.18001095
1437157.20000907
1421099.60999674
1374610.98999841
1356390.75999484
1364438.4100038
1361239.09999904
1403871.64499902
1377096.8749936
1396356.90999195
1354500.09500497
1285413.55000851
1487382.14000731
1247217.69497657
1385508.85500946
1306638.94501289
1399281.29498864
1323427.79501695
1439602.43500753
1307175.68501589
1366383.68500037
1401701.1799859
1460608.81999402
1479540.51000831
1463386.98999876
1369718.3100144
1434547.75000419
1474732.45002575
1306747.78001089
1428379.23000015
1342973.56498572
1472585.5750008
1241970.61999693
1451270.28499571
1342301.13499991
1405145.23500893
1379069.0800164
1255904.1449946
1425036.11000008
1468727.33500136
1344566.62000628
1326669.67002523
1385506.31499422
1379956.00501306
1384349.10501707
1296849.24500454
1439616.62502185
1303743.63499625
1463405.79499824
1396136.00499034
1375688.74498675
1435428.53000363
1310327.1549983
1372020.79500072
1355582.7850142
1270484.25498555
1341591.65499568
1357905.23001564
1385946.18501207
1383898.00499618
1332447.14499264
1403781.2650037
1321670.76501725
1257453.87498561
1339118.75000327
1302434.6949987
1434731.32501032
1383151.27999235
1618135.33499089
1271820.1250052
1423219.14501884
1393798.34999606
1423703.29001112
1321373.98499677
1342789.99000029
1290003.55999399
1313195.54499924
1364667.439996
1420334.16999107
1306237.40500622
1386953.30499331
1552548.57001663
1218517.43000433
1382876.53500137
1283748.67001246
1399312.55499548
1299525.63999803
1363885.09999326
1355280.1699936
1271538.49499882
1398413.41498688
1318084.67500294
1427335.98001125
1384864.41000426
1359377.71498573
1328916.51000529
1330327.5149904
1384686.69499722
1340648.33499752
1391857.28500719
1351647.15000973
1361336.05999587
1392305.02999805
1368749.98999111
1342003.71498618
1365668.92999493
1386228.86999521
1453879.36500543
1455732.65499699
1451670.0649885
1290089.12501094
1411179.20501049
1263862.1049961
1343232.11997114
1384486.49999456
1333062.81499954
1299756.05500945
1304415.3250055
1410324.02499831
1445594.17501393
1369016.04502249
1309792.19500184
1315933.1350006
1349920.38998136
1385119.97998931
1408796.24002067
1379073.84499939
1371049.04000334
1258470.74501411
1413236.89499147
1389141.31999368
1353489.82000857
1314933.13000004
1352225.06499974
1300245.90999911
1336331.2300133
1239762.11500624
1462972.60001526
1429808.32000577
1503645.95500867
1359507.73000654
1234467.5899994
1356096.8700021
1255065.25501761
1406510.01500196
1404331.1549978
1430728.19500352
1387180.41500036
1357082.90999441
1301945.88999566
1303136.67999632
1207815.43000555
1379900.755008
1377015.87501447
1356557.83497867
1349578.72997591
1280337.06001431
1392872.76502562
1399879.63000236
1458269.32501077
1379585.35998127
1363030.74000729
1342934.45502436
1454050.27499914
1375980.72000794
1304457.1349826
1454427.23000512
1399361.09498345
1397494.85500617
1296052.54999823
1420320.99500661
1294830.57999959
1424458.41499896
1345128.09499957
1329598.87500815
1318029.2549839
1300538.76998614
1317833.50499648
1365682.50001145
1466442.46000948
1317108.3900014
1256687.62998275
1267232.1299856
1414437.77000237
1339714.74999639
1360356.19998759
1403058.55000127
1377259.27498951
1283144.25000032
1345331.11000048
1350384.88999009
1432752.55497373
1404581.64001022
1385799.20999533
1375472.26498919
1344468.74999376
1371816.98500212
1331304.93498993
1420604.5599914
1378677.80501027
1471294.37501408
1391615.58500106
1397030.01498492
1283570.85999488
1386100.49999084
1272826.59000786
1492319.96998044
1295208.47499721
1399461.43999929
1372178.43498486
1361434.81998005
1495571.30000316
1286859.81498343
1459692.38999815
1343403.0750047
1405353.59000312
1309891.57500988
1324607.23999352
1387372.81500419
1313775.23499958
1442908.21501381
1226517.74000523
1337200.24998565
1381837.11499187
1218271.30499828
1299637.99499744
1406454.07499782
1392134.10500741
1393505.36501408
1332942.32499824
1216819.35498936
1337661.51999438
1450237.4400035
1375533.64001108
1378485.61499992
1305550.824998
1239078.04000597
1297386.80500536
1348788.11501484
1337875.02499999
1088590.40000795
1336797.55999189
1501625.23501083
1435269.30000542
1398615.96498859
1312476.04999978
1362686.04999617
1375046.98499679
1262523.08000979
1431164.66999869
1413077.71499675
1381011.75500386
1392186.86497991
1374400.60500388
1384244.47499409
1316918.38500647
1344079.41999628
1285277.72499767
1331702.82500173
1490687.42499836
1378965.82000058
1437871.00998249
1375130.35999644
1261789.58998994
1364487.99499383
1381674.77002431
1401505.55998484
1358131.62499537
1335691.05500177
1258361.11500616
1406349.62001146
1248033.3849939
1471633.12001087
1249135.3999921
1344702.53000219
1446448.16498096
1364495.34998174
1383163.99997402
1516950.75500503
1454327.90501343
1398115.07999677
1354801.40498267
1387229.34498776
1447684.73997798
1291480.60500858
1464993.93501118
1403837.12999637
1481202.43499195
1460364.89001111
1446177.53000343
1432038.01999282
1409477.16499
1324843.36499182
1431576.01499494
1409471.44498849
1421033.98500273
1355388.79999896
1343339.41500741
1507912.44497963
1304442.38497055
1411341.26499117
1324518.51498911
1446671.35003287
1402100.30001437
1222754.02999146
1326403.61501543
1342544.78499587
1467179.24500536
1304715.08999378
1391247.44002241
1365100.28001394
1304584.9200085
1332026.20499012
1333815.00499875
1412198.10000032
1492680.98000225
1397595.28500495
1349424.2000078
1418442.28499782
1559231.95998645
1294446.06998993
1373170.9649901
1441656.33999401
1279320.40499321
1353589.06500553
1295752.75998417
1407970.28999119
1465054.55499846
1331109.32500482
1440197.44999575
1250819.26500441
1324639.47000438
1440984.80999501
1299876.83001352
1389428.69000186
1314013.8499911
1409092.6849912
1425225.1350144
1409900.99999147
1478477.1650054
1311541.42998408
1317405.21501694
1383107.12998493
1335005.08500674
1350681.93499241
1398715.12499602
1417590.66499675
1412602.62000342
1402508.83501159
1308255.48000287
1376367.71499729
1284139.84499386
1453766.85501505
1458926.46998107
1278573.34000059
1410823.04999457
1330925.92000813
1372674.65499216
1357932.96999549
1378350.29000169
1409291.86500186
1374692.84000481
1334490.82000216
1165445.94000701
1290245.84500012
1281483.0399957
1389962.59498537
1211018.13998501
1315989.41999764
1468907.83002495
1433368.2549864
1405061.86500078
1215917.66999418
1393528.85501828
1304491.27999458
1409872.69499876
1300006.6750104
1337048.03500104
1405803.13999988
1363592.47998354
1278741.57001124
1462419.30000718
1289332.83500955
1350573.2999999
1440026.58999982
1355398.3050017
1386265.03000428
1301968.89998424
1356393.63000444
1416114.57999037
1197650.91499159
1283598.44499639
1309778.49501422
1261600.96999654
1325261.60500335
1351304.20998511
1282119.17501764
1469935.68501586
1424708.88500591
1418238.21999916
1355100.62499976
1321175.3149993
1267382.25999121
1345978.48999295
1234644.03496248
1309385.27501105
1349720.47500453
1475557.63999993
1431862.89001024
1410619.04998815
1288237.4600009
1341193.04999957
1296791.54999453
1482642.12500486
1253415.15000357
1409483.59999997
1432261.87499473
1439767.70500618
1385991.31000723
1414901.2650054
1283269.79000173
1387337.39499627
1433434.89498976
1422026.51002121
1271308.27999839
1310531.96500443
1286922.1400004
1385280.3000056
1260022.75999878
1331046.10001318
1416076.19000192
1419896.13500634
1391762.73500108
1447992.20000527
1416860.49000559
1323559.80501191
1316779.77999341
1366869.41001518
1438750.40498234
1438683.8750066
1335448.31498009
1304156.56500256
1319101.45499651
1418560.54998407
1317470.00500175
1392863.73501104
1271875.81999793
1419339.64500323
1409106.32999635
1375915.09999519
1451347.10501196
1378347.71999688
1393070.66999563
1275138.14999748
1341470.33499874
1389537.91500481
1316135.6199909
1456435.7199872
1357420.66501018
1233187.34499444
1239106.08499842
1392980.5599995
1400286.90501213
1416792.6850035
1340711.95000333
1345874.02999766
1306474.61999665
1280412.294996
1302232.74999394
1353476.70497818
1457653.99000188
1441146.49998916
1383993.82999366
1255680.20000921
1402219.17499584
1328289.27500413
1377776.91000195
1425420.22500415
1366938.90000055
1459179.55999942
1421797.04000172
1428026.79998397
1369824.84998839
1358674.86999792
1452536.92000972
1283037.62500635
1383405.03499713
1343199.58999834
1359435.32498931
1424961.57499574
1272475.26500512
1337146.34001204
1208462.93500202
1323762.74500268
1330444.96500033
1392703.54999951
1294440.75500263
1488660.55500063
1316154.12999439
1267190.69499837
1422821.53500452
1352956.56999146
1445565.03500886
1320325.31999002
1288191.20999255
1403478.53998672
1370535.33999989
1306260.37499164
1322809.23499931
1406957.32001409
1369230.74001511
1283539.8849967
1433547.38001266
1228849.94000121
1418761.24000897
1325323.28499064
1335818.62000794
1374419.30001123
1290062.05000808
1370943.9750124
1367513.46000095
1362369.57500023
1248082.99998403
1310927.19500065
1321053.70500377
1221412.53498915
1434378.24000972
1323754.29500221
1221208.62499409
1410917.77500063
1361155.22499528
1361597.53999518
1410291.91000207
1436111.60998364
1227995.83501042
1323329.56500963
1383950.92500728
1343327.53000403
1404793.15001405
1427815.01501521
1417139.84500361
1357826.21000867
1420987.8649966
1347723.50001819
1401669.01000512
1427266.77999456
1355269.42999224
1428476.81499158
1398073.18999644
1384536.36998562
1260397.73500701
1373620.58499351
1383379.344995
1345332.13999045
1426179.5550015
1208403.10999116
1395920.81500724
1350918.70498883
1384196.34999303
1365677.11499129
1359161.75499757
1494971.22500483
1278424.38000583
1453345.62998882
1458359.27500159
1284802.79501075
1330728.73500579
1340439.8499962
1345036.33998832
1385977.77500905
1284486.83501108
1322644.11998845
1441157.23001118
1381003.07500379
1399608.80500633
1361080.77000781
1330206.63000831
1323686.51499026
1366659.27001534
1432027.43499363
1434544.52500609
1363538.34001615
1522168.74000055
1279467.6749887
1470476.16000371
1281725.66000051
1485665.75499577
1404400.10999732
1261658.48999717
1417219.05000693
1487496.83499944
1273223.56499232
1409848.87997905
1239553.24999271
1449965.26996876
1422478.42499221
1398633.80498992
1372962.93002679
1282159.62996508
1289422.72500563
1267063.60999275
1341869.23501592
1456516.86499288
1281156.33500023
1317904.87998127
1367771.47499609
1382690.99500051
1398708.64999764
1300554.52497358
1431344.90001638
1409942.14499592
1364334.25498973
1477850.43500736
1397250.75502149
1306241.41499733
1351873.68999566
1271867.89499798
1350187.70501037
1320357.76000336
1292769.98999424
1213694.33501827
1417604.74497978
1394367.5950042
1329093.08999712
1343909.32500096
1531313.870005
1351936.39999345
1461678.60002272
1398139.22000716
1412084.00999907
1285656.10999045
1299378.29500056
1363547.39998538
1457074.84999188
1407786.39001094
1300044.86500245
1268416.93499528
1416330.1650048
1304951.68000797
1404186.15500274
1336413.19501091
1417431.89499635
1451265.82002251
1400858.74999697
1344898.01500341
1327076.49501781
1375008.56498893
1312737.31501098
1304545.90999756
1335316.91500659
1346491.14999896
1401377.76000579
1163379.44499893
1369524.18499214
1331199.83999018
1363053.54499081
1338614.0750037
1416708.82998889
1351334.20500542
1323878.67500733
1413395.85500065
1342849.21998976
1239183.92999253
1243172.20500889
1440507.52998926
1376576.88502015
1362632.57998729
1362800.50999221
1364881.2999848
1306255.11998414
1407650.09000642
1416675.60500735
1290896.42501661
1385169.39500408
1438040.60999369
1425327.29998809
1372211.24499852
1457622.83000949
1329143.97999891
1401118.62499799
1318735.90499321
1490157.5000106
1349802.40999842
1357970.57997978
1383865.89500442
1472623.56499444
1395668.5800091
1385806.10998825
1293026.550004
1482264.60499881
1423783.69501418
1405457.09000151
1434489.37501314
1434279.93499201
1252908.60498641
1415254.31999956
1348147.54998721
1362507.96998435
1343449.65000517
1404280.3599862
1386083.19999733
1247797.18000093
1328413.54500886
1476393.97500032
1293476.52999767
1304094.45999788
1376275.0950046
1352546.65000528
1291538.18001903
1406998.60500308
1369903.75999715
1276500.74000627
1318033.75501473
1305527.45501416
1317002.23500276
1366530.8050075
1308429.93499823
1381802.90500974
1325435.50498769
1374169.73499272
1425392.97500039
1435027.6849905
1310385.87000707
1345054.28998772
1402905.03999782
1330290.19499749
1366248.22500829
1381933.55499554
1394583.3700137
1392993.84000205
1284291.79999753
1413913.09500246
1375901.21500272
1281180.9100176
1379512.08499206
1449552.14000721
1439055.88999979
1276900.09500251
1485292.89998943
1406506.39500675
1356409.68000753
1303087.46999658
1313194.45998633
1318879.95999316
1435623.11502386
1349117.55000765
1318577.27500883
1390443.70497726
1280142.94998374
1428269.86000026
1324264.03997588
1331131.17003157
1418173.28001186
1511540.65000755
1396481.61998614
1387863.16498261
1368515.77499309
1381890.5249936
1395338.14999663
1408583.06000577
1330517.26502398
1263556.21999525
1230060.27499407
1323092.83000311
1412611.64502155
1529800.31999642
1257330.25501167
1264569.64000487
1338886.69998649
1333803.63998591
1398262.34999173
1504853.92500961
1314503.46999773
1434223.53501616
1387243.36000685
1336150.62000786
1382142.20998159
1331077.62998816
1462834.74498972
1338927.58498969
1333905.174998
1427215.91001402
1398217.38497508
1296088.49001113
1362725.82999724
1380723.53999247
1340667.86500668
1325470.32501064
1296321.10001932
1475906.7300036
1330555.72999942
1465829.99499639
1328555.98500701
1334726.36499748
1390375.01498078
1341519.04500927
1367965.42500621
1421772.89500369
1460349.87500184
1301345.47998306
1373648.83999519
1377559.05499225
1158163.40997395
1316092.85499642
1396760.12999244
1403152.4500114
1304876.55500737
1327457.73500529
1415091.69498296
1352933.33498691
1347761.72999522
1371991.03999089
1422357.18502512
1458632.88000847
1362841.9950011
1375641.79999839
1475654.3549931
1276222.06500886
1326285.92999591
1399311.22998693
1408454.19501171
1343232.58000725
1432975.46998693
1370117.92999402
1479633.94498498
1267686.56498396
1284248.62500395
1472188.64496047
1480979.67999025
1362680.41499205
1366498.81499851
1449155.11001502
1343122.83001338
1370159.60998413
1370076.13000659
1445168.87497472
1322880.67500732
1379271.10999454
1330595.90500309
1470660.62999551
1305966.30499442
1369419.95001114
1325988.10498655
1366870.46502006
1460019.57499445
1369392.61500231
1451145.96500266
1323740.45001014
1356288.09001193
1377991.08000999
1336116.70499253
1299814.34500095
1350354.04498889
1479643.48499993
1269057.60499837
1418411.5700119
1325708.1999991
1350138.54000146
1370821.76000071
1369432.84999001
1329173.75999606
1305544.17999749
1419831.85000831
1353826.98999892
1359669.74999892
1292715.72000361
1451948.91501222
1248335.87499242
1388618.40000377
1356070.70501645
1409015.91502227
1453707.20498276
1429683.21500608
1340719.71999542
1356222.4750102
1215280.16999093
1365333.57498213
1333248.15500363
1420655.74998845
1409258.45000224
1375513.01500282
1450043.53997097
1351576.39999351
1292409.32500483
1336984.49499865
1300598.20001129
1253999.01999987
1285093.56499198
1480536.02999878
1331102.42999298
1395241.20001012
1299623.05001479
1280895.13999835
1396419.19497801
1459630.78999273
1254598.3099964
1396110.91001359
1407066.9999885
1315128.2949939
1428544.54499008
1419608.920002
1338740.6249986
1285029.65999655
1420850.24500807
1313847.86000567
1425411.18501905
1343323.44500484
1462450.03498978
1264453.88499515
1408070.5999954
1287942.47499353
1337959.33499386
1396195.52001645
1343653.67999667
1314637.26500217
1372663.40999813
1456954.85498598
1374556.21999363
1280684.36498602
1338719.21502171
1307344.28000472
1315628.30501971
1437068.39498582
1361372.00499527
1293389.43001423
1260280.12998743
1330641.40000703
1436695.49499957
1340629.95000728
1409307.02501845
1257677.1599986
1402870.58000177
1429497.37499272
1372766.78999514
1306635.57500617
1329036.22998711
1305509.09499669
1245366.59498321
1265019.41001364
1351148.04999719
1397783.28000141
1541297.7799999
1409037.6599983
1405165.56999352
1332539.60998847
1362502.45500575
1410676.05000016
1378731.51500994
1447577.85000725
1323887.27999125
1389061.91999999
1363303.49998613
1394697.88499424
1286110.67499827
1247527.72999651
1421568.60999487
1353466.7799912
1286496.17497601
1459028.77499126
1184457.21999886
1428150.63500625
1447097.67998402
1236706.99000598
1277775.67997763
1306798.38499772
1412240.6049866
1393605.67998909
1530799.6800152
1286962.33501554
1392037.80500745
1353716.11999454
1174482.32001612
1504871.81500409
1351945.42499293
1333327.83500164
1336681.91501477
1359285.94500523
1457706.654999
1284356.209991
1347069.52501232
1378426.95998622
1358172.67000012
1384278.75001296
1422551.1149892
1340598.32499524
1308821.14001121
1330259.6599912
1397166.44999638
1397820.91000522
1373829.44001278
1366254.43998544
1469612.48000069
1333520.42499972
1363209.00500095
1278303.6550013
1275211.38999219
1400504.47498504
1404083.91501347
1358021.34499969
1213589.37498398
1416898.83498026
1350666.5800153
1381436.44999243
1414236.70000958
1449644.46499316
1420188.08000985
1484639.77000323
1308081.39000112
1408288.44500516
1329529.80999485
1473994.78500019
1398661.96998479
1521130.1699995
1332285.72999976
1387841.0149911
1460905.67500683
1377176.6599958
1263540.95500585
1326884.32501411
1347675.15499216
1372191.0250043
1370302.28499774
1402903.03499287
1446315.29001199
1336842.10502356
1381962.31500218
1348158.45999328
1375332.08500091
1400669.30499842
1336399.94000707
1261304.45500022
1270481.5999968
1414419.89499889
1320322.74999438
1421152.93997745
1428176.66498432
1484051.82000635
1300508.68000082
1457171.59499778
1359390.30999107
1476073.52000162
1355671.98000064
1408543.36998924
1368010.81000473
1441810.62500015
1385058.92000282
1441825.2899966
1345809.50498584
1405944.28497091
1445052.84999169
1365339.73501343
1419970.83998079
1266260.33000236
1358672.83500039
1267443.98499582
1520821.05999996
1389799.49002342
1320580.50999142
1250445.38000215
1320418.1799843
1418126.34998835
1251542.0649929
1409884.43000028
1392355.34499669
1347886.49498663
1324037.35999603
1419718.24998731
1320294.73999792
1315131.53500589
1383838.32499116
1311854.120014
1329975.34499029
1401647.99000611
1345752.27000204
1307724.18500592
1327420.1800091
1361122.50000599
1409794.92001456
1358320.06500877
1485831.9950088
1372151.09001615
1310431.00499831
1450099.33999396
1299366.86000684
1313817.04999857
1416631.21498926
1331379.34498096
1356443.69999547
1421594.52501203
1355342.94998554
1305807.64499516
1332078.59999336
1386926.9850192
1390972.1400085
1431671.76998952
1344187.64500117
1435519.90999522
1410797.63999318
1423054.26501614
1275645.73001917
1370642.02998049
1334242.86499605
1399403.9850124
1339017.5249984
1397961.44999498
1342566.75000877
1369520.44000078
1405462.32999581
1303825.77501352
1465630.95499069
1328820.00498564
1137655.43499132
1327097.98999013
1405723.1549909
1463251.23501078
1362888.12499978
1308160.67000728
1458565.3349942
1478362.52999138
1368799.69999885
1378805.0649925
1339686.1500064
1329272.12500096
1428029.89500465
1423121.96498963
1356910.03999019
1506057.06499286
1396806.30998935
1376077.46500021
1326406.77501289
1308164.33500079
1379467.48499502
1318774.63501533
1420238.99498955
1375196.26999119
1418552.24500824
1236985.32999775
1323880.70000178
1406317.62499218
1423605.30499545
1370518.42000397
1232657.67500133
1396199.81998472
1301310.37498021
1396922.76501083
1376727.89000466
1409853.79000561
1506929.94499202
1292907.90999867
1308176.46500423
1367930.57500567
1324536.45999562
1283107.84998671
1320580.42999946
1324663.30001052
1299927.06499696
1238235.83499125
1267998.69001585
1397846.52001715
1432275.86000575
1371067.84999872
1334740.57499631
1304828.01998947
1460913.25501792
1404450.84500417
1394515.65500434
1234364.21501071
1251808.14998872
1340480.34500691
1340599.0049905
1547508.29998451
1425498.66498497
1429791.41999896
1264493.1049892
1435264.99000314
1358512.78999297
1279868.30499025
1371211.09999907
1376082.43499345
1319375.33498733
1373003.86999686
1348989.3899926
1411531.00999863
1464955.86001091
1341293.62499218
1528509.19498558
1341372.55500839
1417293.63002138
1450972.13498569
1419503.42000412
1356837.92000776
1383872.04000923
1418248.36999769
1256498.66498355
1344534.89999301
1383746.18498575
1413121.14502278
1354242.15000784
1365312.5600123
1310537.36998692
1371011.00500632
1334135.94499425
1299030.82499029
1297680.18999523
1340847.79500991
1304363.30001552
1269201.4899885
1399180.18503552
1395833.21501581
1345032.82999797
1296092.98499793
1377347.52997699
1289417.08499785
1445446.78998522
1413039.73997472
1408566.77997841
1374520.45000494
1403240.15499006
1479420.00502084
1417728.27501155
1324208.64001159
1281496.0149996
1416341.85000308
1393813.38000344
1369830.26000179
1347600.38000018
1319928.36999303
1371781.57000657
1433412.03001444
1403281.90999235
1399876.63000187
1347415.14998335
1319186.58000581
1431333.20999305
1363615.59999495
1311013.75499025
1357829.00499032
1427936.85998772
1242664.83999464
1300364.35000521
1323218.11500987
1345645.13998787
1395375.63500024
1402071.68001046
1271272.20999584
1281969.42000791
1399710.17999791
1338747.62500595
1321044.69499297
1425014.26501463
1293307.85000665
1323770.08000267
1459079.65502282
1299705.6949605
1350342.19501087
1327576.77000202
1339486.08499866
1349915.62000843
1388924.07500182
1412383.70001955
1283024.78502318
1320880.1699989
1467691.69998675
1335978.89500692
1370635.30000227
1413617.38498156
1306399.24999601
1374407.80999781
1305558.54999908
1349118.36999174
1368773.38001095
1462373.8800131
1347271.80499654
1262250.45001186
1414156.96001234
1365857.74000561
1299656.35000425
1338744.93000001
1540660.85500991
1454313.47500428
1372328.0199984
1271113.94998408
1354130.13500455
1400633.47001085
1273293.95499852
1290573.76001648
1405853.35999439
1394157.19000448
1473069.39999602
1398554.61499888
1443658.3050036
1413648.19500835
1275945.95501903
1387479.40000221
1356770.45999737
1398113.48499292
1451013.44500359
1285020.62000391
1428853.92499412
1335158.49997542
1363069.38999578
1273166.20000625
1415324.71999275
1376463.649993
1301723.18999167
1338744.97001398
1304368.38999746
1217020.21501717
1370858.8200087
1398614.80999685
1493838.5199948
1305576.4449979
1414055.50499606
1295935.01997668
1363414.4550064
1472344.64998709
1372051.06999968
1323744.09000823
1312751.08498891
1388320.66999059
1319684.94501562
1341427.76499004
1308754.81002267
1253938.06999594
1315055.82999417
1423254.5250142
1357336.49999788
1463949.98498524
1449552.29499152
1270820.09000321
1287929.29003274
1350849.52498167
1430890.29498583
1399866.88501192
1356264.63001403
1337950.05499534
1266541.68998114
1373643.06999069
1313653.9049943
1400080.93001599
1385396.01498818
1379133.96498052
1429625.83999733
1327707.8500125
1379486.58499332
1331432.89000297
1250147.64999364
1382003.51498033
1450402.72499013
1373794.0199967
1335864.47998982
1398331.10500858
1280009.53499447
1258754.4549849
1435734.79999385
1357261.28000254
1377727.55498519
1374423.81501055
1444063.12501318
1477837.81502022
1453831.88499746
1401008.76998209
1324878.71502334
1309692.2749983
1362140.71000676
1349084.47500934
1313149.67999546
1399188.82999721
1329395.59501554
1271927.79500412
1314229.18000092
1365126.48000972
1223803.89499724
1324037.79498034
1351726.7350169
1496750.28000973
1284662.14001402
1383442.61500614
1477441.24001668
1445643.46500492
1311656.09000564
1348466.72500572
1389636.495003
1387748.44999463
1381812.27999267
1361032.45999761
1272632.06997914
1371459.3249947
1338975.95499226
1337446.3899962
1396820.89998866
1259068.99499994
1374101.73498954
1465976.2699998
1304798.23498939
1399254.18499999
1275774.80499629
1355193.25999532
1388088.60998882
1311929.27501701
1391963.20497887
1383823.30499467
1278245.03000872
1333561.8799926
1271905.705008
1309851.11999628
1374248.61500602
1273585.49001176
1309512.08500472
1485924.19500603
1331399.59998018
1330026.48999252
1356515.34000302
1242327.4299905
1383684.14501679
1504870.10999064
1318633.14501977
1458544.5999911
1276942.33000288
1428951.16998349
1493189.91500461
1320614.62002498
1332154.17001254
1343229.55001257
1302750.24498824
1203598.14502064
1355411.31500372
1287615.95501457
1330020.97499258
1247049.19000885
1328560.49501597
1430472.71499414
1403733.71000368
1351465.17500989
1277404.5600055
1231122.61999225
1399512.08498608
1325022.82998952
1304542.84999404
1547443.17501558
1470285.81000569
1381807.48999318
1351836.86999712
1394862.40002236
1454870.36500825
1361321.54998683
1377860.12500279
1383553.56499158
1370464.14498292
1323106.23497594
1347772.67499685
1287931.25001026
1361311.3149949
1361306.94000164
1429075.48500155
1500994.55500281
1302641.81498851
1381201.78499225
1290418.41500593
1488736.18499836
1287098.52999966
1330183.30499307
1401335.0300007
1278507.4650147
1300064.63500755
1356034.05501305
1367043.70500897
1412882.92499405
1318398.36999123
1402925.1349838
1264446.61000555
1295196.53500156
1354411.51999867
1390183.95999993
1427673.93499674
1230003.11498864
1367549.29502157
1326697.37497587
1379837.20999246
1492087.78501353
1480663.71999055
1398089.12999658
1247289.63500938
1191509.38000783
1321088.27500974
1442924.84500014
1257794.76500674
1337458.67997835
1340832.98500496
1334358.61999872
1406064.50999764
1382050.47999995
1242308.76999612
1362503.94500482
1340707.04000993
1266512.53500901
1287720.83498572
1466742.38000171
1437538.07999846
1381090.22999762
1400110.66500517
1333048.9949919
1305819.79499682
1374079.35000501
1406224.00998856
1359747.03000404
1259770.95499246
1407306.67502773
1407325.66000049
1399822.20498771
1443226.61499649
1333704.06001733
1370797.32000063
1351400.60999447
1368096.1600113
1366801.35499327
1295571.56000143
1307663.78499409
1392731.64499555
1427269.59000055
1321660.64999686
1315084.40499437
1358201.11499602
1357829.67000607
1311643.48501108
1310222.63499507
1430257.21998422
1380580.20499872
1438533.99999156
1307769.25999336
1411915.78000063
1361455.11001487
1419317.77999046
1341954.73498117
1359527.4050003
1458294.21999526
1396024.25999571
1509575.84497286
1316049.6150049
1285262.300014
1350009.59001079
1412066.71000821
1387699.82498484
1338081.55000035
1362484.18000961
1338848.98000683
1310853.95499584
1298157.26001082
1389712.08500558
1524050.17500135
1354318.9850151
1310655.81000336
1431120.51500627
1356661.67999499
1449468.86499779
1357381.11499856
1434929.91999647
1344878.37500001
1358172.47499638
1371455.30500402
1387877.46998393
1418927.61999756
1273191.32000705
1417625.25001293
1305669.11500051
1304711.32500559
1398495.12500223
1430332.9599773
1334254.74000234
1380654.78998023
1414472.60499622
1304410.68499249
1409926.63999321
1269841.08499
1269729.27000828
1448410.88999833
1421304.01497524
1596282.91500352
1295949.73501799
1280079.84999925
1333115.8149908
1190276.33999779
1370409.40000501
1295686.31999771
1440691.57000477
1329014.47000577
1343350.20998654
1587886.49500612
1453123.80497409
1366511.94500868
1269610.02999471
1428668.31000026
1327373.18999497
1340383.22500856
1355823.8899793
1437180.21000409
1388339.57999947
1365505.66001528
1363257.38999051
1343860.75498777
1429977.88997954
1360312.20498665
1389565.51000469
1307276.69500541
1233220.43999598
1232757.38501092
1349384.68999553
1284830.44498717
1306894.98998909
1480311.36998322
1371941.27499232
1393885.73499807
1419047.60500415
1295721.77499141
1392549.41001688
1408813.16998249
1394123.02000142
1296787.09999501
1371641.33000285
1327779.00500262
1421662.60001151
1432680.63998842
1456056.08999094
1324767.72500392
1406445.90501834
1247678.20999983
1369009.3900071
1241007.71999176
1396829.73499931
1451798.41498885
1381653.39999322
1258388.80498304
1402643.41998939
1333074.64001759
1513576.57499727
1335704.35999317
1410032.9949903
1283453.02498323
1527125.07499918
1444240.82501629
1403186.2200032
1312591.40000952
1389757.40999266
1331207.53498907
1285184.71000211
1395650.19500212
1334650.01000964
1475285.93501229
1414993.20999826
1371074.36499666
1294186.55499331
1317163.10000484
1359760.06998485
1367305.31998294
1375878.09001306
1397776.91499686
1456490.39500056
1352610.09999504
1382869.31500355
1346914.12500926
1463317.80998372
1363683.71500065
1367490.61502477
1398624.95501724
1415627.45000775
1275029.25500903
1257112.25498567
1341245.17498286
1248380.75001595
1388650.97501635
1373382.50999665
1347880.95500154
1378533.59999832
1333979.69501457
1415733.14499059
1465994.89999724
1318419.12502446
1432269.9300046
1348775.80499304
1404761.93499552
1296865.43499391
1349876.40999959
1453740.64498742
1376549.99999672
1330879.44999719
1463397.67998793
1402738.39998781
1300080.82999745
1347054.53999768
1287215.78502312
1425437.2550047
1395937.95500432
1344868.78000876
1345833.80498303
1316308.57998573
1374170.86498995
1428301.31999143
1439478.63501669
1199586.39998038
1461567.31001255
1323757.14498315
1318078.65501009
1318295.55999414
1289024.24497552
1314693.88498427
1450045.05498597
1400447.48502097
1322573.33000906
1366612.81000437
1376208.29000769
1361022.34998938
1514733.23002408
1401346.24501302
1361919.55999957
1299182.39500094
1320662.02999532
1363318.67500837
1337708.5850007
1414881.84999992
1471674.36000319
1367066.83999862
1408362.49999458
1338707.73000685
1424781.05001209
1355059.79499162
1412861.15999661
1400435.995013
1409829.9549977
1391247.7050058
1372112.10500974
1404843.43001262
1353487.89999537
1306575.84500039
1172900.37500424
1256440.20000957
1283502.17501009
1374592.05000804
1439938.819982
1302380.13000877
1395753.00998881
1329748.35000771
1506597.47000047
1347491.98002876
1254398.93000467
1418084.99501551
1390689.6699854
1347299.30500873
1397144.64500856
1299687.96000599
1305424.71501261
1332687.20498625
1309976.05498384
1258542.71501218
1429679.32001965
1336158.28998528
1378401.23501939
1550991.18500254
1365268.35499913
1350771.16999687
1375907.40501355
1406209.3199911
1358685.83999985
1328567.84000343
1338773.52498769
1290471.98500257
1341891.73999274
1340142.20500672
1338479.06998331
1495136.40999742
1380413.48499305
1384866.03000868
1244046.94500871
1401928.21500655
1333917.2949855
1335473.53002049
1397557.80999247
1396479.27001005
1263915.50499973
1311695.26500014
1329600.15498124
1454485.43001243
1349346.6799941
1399677.63500515
1234030.05497962
1486555.98998801
1364439.08000172
1381140.75500488
1488822.23501886
1402738.22000336
1325366.1149925
1313479.0049798
1356926.67000145
1365846.63500052
1357604.40500753
1389317.78499724
1290383.8099844
1337370.49999905
1428256.70001536
1399310.06001766
1383527.58500829
1512643.70997179
1309506.15498363
1397082.7999891
1406702.05001039
1395336.76499659
1299979.11498836
1436492.09499226
1459958.76998509
1486462.21000997
1351545.54498009
1352607.14001233
1452898.4000195
1272855.23502908
1435042.71000747
1311624.76999503
1384015.12499831
1387765.47501085
1480758.6949995
1359786.64499662
1365538.09500218
1484537.13999192
1366254.58999809
1393005.7050019
1373511.01500019
1461382.75498743
1387216.28999468
1304972.35501394
1462051.91500605
1388364.48999435
1387242.72000228
1416040.83501351
1373185.00500618
1483325.85498651
1328062.23000063
1393200.71000754
1466996.20999174
1440031.84999855
1204404.07498377
1431312.85000614
1363087.48497997
1409791.35999258
1413440.62500225
1300458.24500272
1405607.80500878
1313789.34498199
1343159.88999014
1409692.31501688
1490459.90002135
1334801.47999657
1315638.28500155
1366014.77001231
1394788.96500208
1209164.52499142
1330406.72999881
1335471.02000206
1395933.91499526
1444896.97998106
1424296.20499254
1405708.7300202
1412116.53999477
1529188.27001064
1329609.08497345
1418661.16500139
1346670.82500433
1399969.27000865
1365819.65500016
1415352.52499525
1378328.39499769
1364266.7749921
1372483.84501006
1511837.6599903
1499757.28997299
1370015.78999636
1370628.20499071
1328664.88998737
1374360.49497914
1382428.94500104
1320929.75998793
1378536.86499245
1380796.36501381
1270010.7150085
1392079.29499568
1431801.64500161
1393856.94500814
1469889.33998573
1222450.28000722
1308789.12001318
1458109.74000999
1251929.99001357
1290781.4549885
1309657.96999149
1316026.21999487
1377396.13500018
1266707.23999889
1308625.04999329
1375201.72499798
1389393.3149934
1388471.30000173
1384979.2349926
1295751.99498774
1425633.16000003
1402823.78498034
1362377.02000079
1427109.51001283
1242607.77999887
1313671.47000027
1280379.60500188
1392708.5800173
1342236.91999723
1317742.20501936
1343395.62500568
1330845.19999543
1362641.14501046
1386811.95501318
1455164.48500142
1340469.45000233
1298332.75999935
1415803.03998121
1321844.85001335
1462661.35501075
1281624.19499028
1388834.62498943
1268817.28502099
1383246.16000846
1372025.48999305
1494446.21497879
1431525.66000547
1447173.59498201
1370279.25999724
1303018.85500578
1414725.96500144
1304497.37500606
1336746.69500227
1342511.0399918
1280499.33498165
1461185.44500202
1420903.0649745
1443895.74000815
1315595.40499984
1474877.55000106
1356927.6400067
1404948.52000208
1235241.31001234
1352394.67998759
1277182.42501031
1433745.35999083
1302292.67498132
1321345.14998427
1400207.07000081
1353484.56001085
1314189.86499659
1347491.68000488
1343467.45999911
1413876.56498658
1312383.90000452
1330164.56500286
1367934.80998308
1297623.0600011
1381049.86996717
1412359.8599906
1353872.26500089
1347798.55000091
1344519.71499758
1410406.9749981
1304399.70500307
1496642.35998438
1377069.65999554
1324369.18499322
1334511.55998335
1412236.33997611
1343631.50998547
1316054.46499746
1425373.73999998
1448733.69500542
1360433.96499652
1305054.19498529
1227282.94499345
1496888.78000235
1365352.9900054
1356712.29997832
1362891.45002279
1268851.31500865
1432883.299993
1311962.81997412
1425601.84500412
1385703.02501007
1356993.75000837
1402345.18500706
1436797.3600153
1237252.63000261
1316567.12000003
1307561.05000341
1263425.96499034
1262837.82001766
1251157.82499534
1364749.26000232
1437651.55000644
1399329.51999781
1237248.02501387
1388094.9999966
1414756.13500753
1322699.52998694
1445539.36498657
1257858.28500366
1340635.32999746
1448771.55999072
1364671.73500149
1399346.29000236
1293557.0399986
1191741.9449948
1454981.88498685
1436391.4299786
1363523.87498809
1289038.26502526
1486381.44002013
1323037.68501852
1404940.76499964
1339129.46498544
1325892.40999998
1422959.1450046
1366627.16499633
1356254.64000491
1431956.16999043
1355924.34500987
1347982.89498557
1276919.64500554
1283055.94499972
1361495.80999572
1273648.74999241
1455870.86499591
1561376.67000131
1247338.82000632
1359459.49499831
1403839.1349994
1441743.72499915
1193929.05001219
1302771.89498958
1340221.81499805
1513508.65497706
1379870.6949917
1270861.04999383
1310138.73500288
1427964.05999491
1388861.80499424
1381349.2399857
1332995.56998258
1435390.42501039
1361851.97498377
1390856.6399934
1349939.60499927
1431475.26000406
1345202.52000767
1379265.00499949
1361946.10498941
1398492.56999479
1352409.22998591
1270810.92000378
1332979.85499832
1363397.76999486
1335565.24501545
1365204.69000843
1332540.9300015
1328975.57999712
1394265.44499764
1370818.3950193
1403155.41499937
1361134.97999726
1446434.83498713
1426435.7500196
1344085.21999001
1232669.05999233
1351434.3299991
1262418.6350191
1395319.30499386
1267331.0250018
1247599.83500866
1319782.45499268
1355058.23500457
1341509.2700137
1366065.98501687
1411674.57498428
1377136.2599939
1186422.25500669
1301105.36001805
1297914.76998878
1434204.77999779
1311680.55000655
1269615.54498375
1383349.23499427
1317285.76000493
1294177.41001385
1311754.87997817
1338013.14499325
1443146.16001147
1308128.89498677
1381673.51000292
1506285.34499178
1356209.04000209
1306047.34000867
1314565.3149946
1335510.2550143
1267613.93500968
1407094.93997464
1272810.20001008
1227143.26499779
1327037.28499289
1364256.26001847
1290129.48498999
1459077.31999371
1328120.10999042
1469533.6550052
1434058.5949863
1339360.11000915
1301902.27998617
1300504.34000619
1447205.8749958
1297123.80000339
1405311.17500866
1496319.69002547
1257187.29497679
1466194.80999872
1326814.57500872
1452949.78498575
1315538.72499689
1273938.09502334
1356963.49500564
1371449.80499495
1443545.58999753
1386464.68999845
1324720.724984
1336321.00500697
1368439.17000901
1337715.17999087
1289765.14000272
1443831.85998461
1312759.77500976
1376263.98001179
1454393.43001097
1364781.31000309
1474736.39497641
1437660.77999564
1311001.68500558
1309841.68001385
1394201.63999713
1359364.41499593
1412504.10000799
1334166.01001101
1268504.97000022
1370672.54999031
1398402.37498533
1437206.36498789
1402773.54500442
1336261.7250144
1458936.00999926
1304390.75500744
1345984.23001955
1370767.94500473
1341265.56500661
1357379.15998483
1312799.85499096
1410444.31500054
1338677.86500911
1339166.74503177
1383657.55500076
1254075.51496908
1322120.29001594
1481873.16500344
1377745.0299985
1330374.97500622
1301582.62501159
1391440.73999883
1404237.33001221
1325030.97999342
1392245.18000623
1382965.82999414
1235797.35501386
1300872.61000151
1305176.98499554
1321414.37499229
1475900.90000184
1311953.13502102
1346368.02999387
1369071.35501558
1230242.85997676
1393060.10501528
1266892.0999792
1474823.22499098
1371573.9799938
1427231.63499722
1293111.86999386
1352726.73501029
1362899.57499486
1315706.03499776
1524587.73499637
1420291.20500321
1333868.08998381
1406125.78002044
1350849.34498874
1441817.34500103
1371952.55499382
1376817.37499356
1276950.02003571
1413755.33001533
1329117.29997739
1268706.05499732
1298391.17499248
1325355.36999646
1257278.88500727
1570450.52501945
1281246.89501568
1403532.24499234
1371164.48501564
1332918.08999176
1485909.3349821
1325400.91000503
1425904.37500431
1316845.31499252
1329265.35000429
1338797.93001041
1314038.58498851
1397331.85500513
1358545.93999647
1356463.78500288
1321476.91999119
1464538.14499117
1340732.79502078
1435321.2400124
1434682.92000037
1361950.56000909
1367954.75000567
1354642.02501173
1499009.75999453
1330446.90999305
1470160.03500414
1453255.14500747
1339071.84000908
1357363.53499934
1350432.17001391
1422824.6549957
1315004.31999049
1325980.48999236
1292648.88000228
1370232.18000378
1316534.48000056
1360155.92001259
1450362.76998704
1168616.99500664
1366898.29498333
1269627.25499334
1456660.64999155
1368919.90001407
1269895.09500068
1424402.8400057
1382980.49500134
1359523.1300001
1255938.93001091
1389949.71499947
1378996.90499992
1492289.12999234
1372677.59498385
1409904.93000207
1416976.72001398
1414319.72998585
1392468.69499808
1413113.1449956
1245538.97000308
1369632.61501323
1397018.56999583
1393276.87000953
1414433.12499942
1509978.66000429
1358465.06497567
1399616.44498448
1361029.52499065
1263638.73500567
1379314.62000822
1349765.56999877
1312447.80000064
1484604.0950008
1233453.30499512
1248507.57498922
1408438.78499316
1560959.80500925
1374100.71001597
1386814.48501682
1304968.64000313
1445439.00999676
1402316.06501061
1285839.87498498
1297024.16000417
1363290.86499882
1413494.59500222
1371068.62498812
1265841.74999002
1412836.39499238
1358000.91500192
1353617.74999065
1273307.98001501
1422820.09500647
1325677.07999587
1300826.60999728
1406400.48999909
1317594.489988
1346000.36498757
1341260.37499293
1414625.10000362
1405444.06999703
1342969.12000375
1282928.71499827
1260525.50998965
1351315.04000233
1377120.48003394
1324106.09499101
1504395.40499495
1471924.8949988
1380124.98001429
1332474.68500452
1440833.2049924
1385802.28499688
1483451.31501632
1388660.08501096
1377992.77000326
1387000.49000772
1280461.3299957
1434206.7049967
1370212.42999797
1396377.75501044
1386133.16498653
1415988.21999941
1263452.77500244
1269135.15000937
1354701.20500105
1390936.37000172
1299114.92000838
1322093.07000485
1352298.85000095
1305958.08999986
1374684.25998732
1292821.48999857
1287688.60001988
1448869.96499517
1350382.79500015
1235971.46998625
1327463.15000745
1370558.03998453
1411176.80999243
1428598.8849945
1311139.4449782
1430186.52999778
1428799.94499118
1409822.98998823
1294094.9050009
1488484.85499851
1290570.46999253
1253691.69499289
1327599.39499739
1344717.42499292
1378237.88001358
1358952.37000542
1353868.02500547
1341465.28000469
1279144.07498503
1321688.85499073
1335131.94000451
1351973.26000214
1313494.07499942
1362709.54499744
1376168.19499007
1389932.43998849
1290781.16500115
1359483.65499822
1474628.58499885
1389629.74999594
1435246.7249953
1312739.72499494
1278521.56499342
1423246.35498095
1255425.67999731
1339344.00999952
1359806.0250143
1441177.5100216
1369625.84999496
1374385.15499942
1363603.50499534
1444527.94001387
1314345.27000182
1376450.13998906
1345953.87500698
1299064.9100059
1240525.51499732
1312529.10499397
1319056.27999611
1331128.56000974
1429744.79498996
1361877.70999166
1332155.76500968
1374276.44499213
1245823.03501177
1384808.11001954
1412097.96001436
1462204.79500159
1374139.86500243
1277738.795002
1287603.75500934
1348572.77000703
1349358.85501603
1413505.07499803
1294156.77500483
1408371.02999677
1369549.68999131
1244838.44498903
1312732.6700003
1370512.55498319
1329135.89499739
1350609.69499391
1337412.17000118
1508514.89498882
1386590.23499596
1358422.6600004
1344726.86000747
1282831.33001441
1440525.28499529
1459496.19999918
1381742.23497695
1298304.0099859
1462867.24498889
1432380.72000852
1291271.1550037
1316171.26498378
1535532.4399826
1268168.46500921
1389051.54999185
1293757.90501049
1439520.60500329
1321409.0349981
1321222.88500943
1325642.90998597
1381026.98498543
1383815.63503202
1337233.25500312
1290702.33499807
1447749.58001605
1247608.45000586
1375972.65499532
1326418.01499368
1403547.26000578
1345779.38500126
1320095.04998687
1270854.89499668
1443351.64498944
1487557.68000186
1369570.41499449
1386327.34998881
1389280.08000759
1339829.78498644
1323099.1199998
1240413.06501582
1330329.42998564
1366302.49999
1384537.29998158
1294311.68500218
1352321.97998834
1427030.75499246
1279897.51000683
1410156.03997759
1361288.04499721
1374728.93002531
1375323.64999889
1331422.75000539
1431653.40000904
1332497.24000255
1380920.93997219
1281047.81000672
1226304.05499874
1452692.189999
1347487.92500148
1397506.5950019
1309315.62500191
1339937.64499551
1492524.71499114
1309976.05500609
1361640.83999278
1348908.13501585
1394395.30499344
1333189.42000386
1302082.79998886
1414961.14500992
1456353.76499542
1226717.82000749
1297907.1100138
1259257.57500968
1488597.86999978
1389730.89999264
1282969.47001807
1408362.56500014
1226327.13499629
1373834.24999683
1230760.04999834
1294209.73998716
1442241.58498944
1384110.33001285
1349799.3800129
1271197.02999138
1350697.86000086
1392485.34500955
1469046.92000185
1345447.18498476
1374454.51998333
1326228.62498148
1402698.38500573
1359040.88498063
1285123.27001358
1394830.5450105
1259819.1650022
1374410.34000337
1610680.10998132
1515658.58000627
1467680.90501398
1356479.88999712
1283171.12500156
1342537.82501897
1479664.43998789
1385409.45999365
1344225.01000497
1360451.6499805
1377699.89498419
1365477.36499796
1358563.53499327
1417086.92500828
1379374.56999646
1375526.33501526
1467029.60500847
1314574.10501277
1384383.28500116
1312198.15501192
1349880.90999965
1321350.17499878
1482135.37498399
1286587.80999062
1376811.6849953
1416143.84501343
1344661.66999579
1301182.54000743
1333173.73000268
1255398.95999694
1386291.30998925
1390474.50499745
1401581.54499414
1441365.1599885
1351345.22999336
1327127.30000383
1278048.7249951
1386776.40499079
1327095.0999942
1444050.35499716
1349110.11499724
1419811.12500983
1364241.56998121
1383390.21500173
1386006.69501431
1322303.82000876
1466151.29498064
1427441.00001335
1320514.72998127
1233939.60498791
1320681.15998429
1472268.77001335
1409472.09999617
1302505.41001131
1410671.37500322
1422489.80497847
1336796.76998662
1260071.19999956
1341800.40500471
1290443.62000413
1402729.34998634
1340184.56501055
1328341.07498994
1284274.15501301
1339122.46500597
1487770.45499082
1332709.41500831
1265022.82499402
1384462.22501088
1293518.7900109
1382504.65999659
1307545.92999277
1448683.87999266
1216673.96501334
1346251.14000526
1365393.77999846
1308651.16499419
1378592.82000087
1357693.92000668
1329208.57000988
1335724.23500034
1431605.78001068
1490300.66501705
1339929.11500439
1326088.69000294
1408318.21500269
1265505.97998174
1338919.80998981
1254036.19499641
1418198.86499634
1395936.88501215
1372815.15499688
1453998.38499789
1478901.41000351
1369792.58500812
1459245.13500867
1222620.93499121
1355362.60001579
1374757.10001524
1347182.78998548
1345514.80001239
1299231.73497921
1375983.82500066
1363097.65999091
1404664.52000487
1310312.07498634
1255385.60499697
1301733.66502085
1444202.41999774
1436361.34499487
1366941.06499767
1377904.29000552
1333636.43500628
1573803.78501619
1429551.44999851
1327320.70500879
1346901.51000749
1335488.0299957
1370818.08999826
1397674.23000107
1412792.97000499
1432199.93499726
1341061.44501462
1286690.27501095
1494585.72999053
1411714.41500393
1315438.11000412
1342477.83000522
1416463.72999618
1336418.65998448
1372394.91500839
1373123.59499625
1423749.28998749
1257650.64500772
1357238.66999228
1270612.84000153
1413367.01501913
1398657.41499916
1327221.92499365
1442106.95001168
1338233.90499005
1398119.53501517
1420513.24500918
1468049.79497095
1452945.33998878
1393535.82000598
1447973.27999677
1399528.53999566
1373166.67499102
1282774.54500274
1463426.57500263
1421975.87502232
1453840.99999176
1363213.3949908
1448005.64501317
1308349.13999625
1332602.10500684
1395695.20501355
1312742.07502054
1398780.31999742
1372475.89001534
1280847.25000088
1393763.54999042
1412927.879999
1395431.22999819
1439288.23499703
1399553.54500044
1401246.13000823
1335146.03000411
1371874.82499217
1335865.21000737
1369188.65499614
1327289.66002425
1390950.53999078
1462734.78998118
1287305.29998506
1412884.65499124
1358662.050006
1439048.3249726
1347075.89000112
1277056.259981
1317913.12999915
1312909.49499972
1541324.14498449
1385034.40499948
1463251.59499394
1374014.11499137
1396470.190016
1412092.95501601
1301274.00499245
1431345.23499682
1370333.96000364
1345959.62500682
1436637.06999857
1397345.70501104
1277434.08001175
1385464.46999273
1257047.98500015
1358793.47000604
1509894.56499429
1331401.01999813
1498793.3250205
1315111.36999842
1393727.92499731
1313858.224995
1433210.53998191
1289319.73499627
1423203.34498649
1390224.27499719
1362653.85500671
1328558.41000799
1366289.29000867
1388427.52001946
1349707.90499156
1445985.29496791
1267503.19499995
1318944.38499739
1317893.95998842
1372407.1850165
1489814.53500443
1374107.45998175
1355928.56000198
1281272.38500038
1408029.68001509
1283068.29500043
1455148.54999792
1345966.32500922
1267962.0050041
1378302.43000898
1319671.29001878
1412482.81999239
1378211.26499683
1227525.19499949
1377276.94000092
1326820.78500298
1352315.58499773
1400394.98500028
1306056.21000867
1481373.86000455
1405898.53500168
1348083.18499921
1303098.84499694
1408968.20499213
1368662.68001277
1446495.91998894
1430940.71999864
1296230.5649963
1415793.72000678
1414568.50000481
1397172.19500215
1363867.80999737
1352782.67000273
1374892.69001165
1473695.70500428
1254693.47499258
1334226.64499434
1394274.42000206
1415144.55499475
1401137.72001082
1364726.78499657
1330543.98998858
1341241.83500159
1297916.65497918
1371806.2899996
1352703.45499632
1397847.3199995
1326313.95000345
1270977.57002148
1435852.4050111
1356016.32500734
1471441.19499212
1351894.66497501
1366966.86500716
1363198.65498588
1458492.97499075
1324290.30499244
1390499.98499156
1489330.43500471
1313776.53500169
1384001.3250026
1362636.64999685
1386970.04001088
1429128.63001142
1348679.24499776
1470381.27498225
1260016.54498788
1308699.06499363
1361321.68000451
1407094.13498488
1309182.2400092
1368568.51001334
1528792.84997886
1368432.48501292
1462714.96999277
1285505.02498258
1377253.92000667
1345536.46998587
1390505.76499971
1341270.25001715
1381587.24500624
1415298.49999763
1485657.130019
1291638.71497664
1361536.20001822
1319349.96500364
1478865.03500098
1311756.97000233
1432907.63999195
1333132.83001889
1388801.43999602
1455021.54000839
1306097.04001043
1471473.44999577
1275106.58999943
1461946.51001221
1356875.42497906
1301840.38998815
1309827.74998704
1353897.15999055
1351664.79499738
1384247.27499677
1398159.834996
1379472.07500478
1450821.8349942
1472675.25497306
1427616.53500396
1282587.12000877
1446194.51999977
1470202.23001298
1409449.87001401
1497902.10001426
1439602.12999533
1291140.95000073
1370658.19000169
1329834.45998879
1401880.39498911
1342336.97999041
1403382.26999907
1375774.85999206
1285850.39000541
1328625.05500914
1234314.3149987
1395820.51998781
1253369.02001565
1319743.27998053
1263927.9799953
1331889.2850042
1338718.33999543
1397068.25000366
1389885.23500086
1309143.89500646
1306710.4550159
1397817.56000156
1295369.89999324
1304588.65997641
1404823.64999837
1362750.53499944
1425775.80999265
1420635.18999284
1413494.03498901
1390992.84501056
1423633.60999204
1421721.51499937
1405782.58998482
1350513.47000553
1298149.37999228
1329912.96001389
1306900.000008
1205715.96998084
1239024.73001835
1425528.86499564
1258524.83499695
1299310.24999384
1281331.90999418
1407659.67499594
1406519.1900112
1366744.37000573
1323963.2700048
1422695.49500096
1446177.63001988
1408782.8350307
1458526.90000966
1374586.95000554
1423705.30998964
1273862.06501456
1396708.39499937
1445192.50500887
1340639.27999293
1326259.80500733
1241394.92501231
1318346.67499813
1297181.25999387
1345578.23500617
1297781.71999201
1454731.54999191
1380400.10500344
1322694.95998779
1435652.46999752
1340723.78498823
1430789.77998532
1314455.33502465
1311690.21500978
1274106.20998582
1331234.61000714
1383733.0850129
1295670.81501042
1391990.22000326
1313456.10500343
1364141.3499947
1328631.02001044
1281683.92001482
1368497.58002069
1381829.60499387
1330797.28001459
1394478.74500502
1287948.06998337
1491568.28000728
1407434.93000291
1383528.34999646
1332647.85499996
1281413.46001036
1325060.56000211
1426162.01999932
1340536.57500122
1317378.37001639
1406419.20500232
1357136.22000806
1409824.6350123
1487278.20001775
1445124.60000753
1306470.61499768
1468700.70000726
1333116.13499004
1417813.0700079
1318820.93999515
1291586.60501034
1391457.84000548
1271009.43500557
1366473.52999744
1232972.06498484
1355707.53499281
1386788.16501312
1237451.29999654
1342260.09000364
1386023.47500343
1373555.82000622
1377604.35998535
1334792.43000386
1223063.27000869
1329896.66998504
1334398.16997504
1345511.2999864
1276862.31500277
1419770.27500922
1206304.32999589
1291508.05499745
1302492.79000821
1330579.2349926
1376447.08498036
1348616.72500284
1308683.17001826
1409441.96001079
1386370.49502231
1385296.41499487
1336611.35998823
1372080.2450038
1354098.19499619
1321894.91501316
1361607.2200192
1293488.67500143
1244958.5500072
1409826.69501874
1317502.61499992
1371771.85499384
1380813.80000362
1432173.31500369
1308749.92500502
1502686.08999571
1290925.30500743
1268087.10500345
1463666.4600015
1277326.96999702
1411960.00499768
1279916.77499924
1315153.34999606
1320595.93001002
1310403.89501338
1465083.15002276
1337219.26000337
1452869.73999989
1272391.04500157
1334556.2800005
1361615.5000019
1388769.44501315
1503474.08000806
1391017.42000847
1431206.70999742
1473303.8999919
1249227.55999798
1421027.31999596
1343350.25001114
1369126.14998634
1442295.88000063
1336900.57500171
1395242.36500263
1339584.53499664
1372731.29998264
1386926.68999855
1454039.79000216
1398347.84999562
1450608.57499719
1297337.33999627
1193128.51999113
1389115.6349972
1373562.22998786
1366856.00997526
1406490.52500553
1307695.93001523
1286729.08501625
1413754.54499931
1317115.55000077
1393939.36000537
1307076.63000467
1387183.72502074
1440000.65001071
1399899.76500406
1422768.35501099
1390716.47999797
1325510.70000022
1396149.42999977
1458662.53999072
1338325.33998756
1451908.71002263
1324063.17999367
1280904.90001557
1344617.71500289
1439919.80500115
1247488.69498747
1322379.41500274
1387012.98000596
1500512.73501788
1363844.90999951
1346211.76000921
1302378.51000254
1258633.03999733
1275381.57999654
1426461.91000815
1255547.17500979
1329692.72499321
1326557.80500034
1479728.79499921
1390522.68000552
1320976.03500206
1517346.24501188
1426935.39999975
1258149.36999184
1410631.40498082
1277120.07999468
1416946.86000621
1478925.36998606
1330873.8349868
1303582.54000301
1377694.93999342
1392402.39999152
1298974.51000102
1402033.91499554
1274168.60000305
1297352.20998471
1252915.44500948
1358436.130004
1479229.56501761
1340744.8499998
1334156.91500781
1352944.75497595
1319986.56499748
1450434.59999362
1343421.3100107
1401464.65000411
1483379.55000655
1264154.91499372
1425295.54000771
1442158.02501334
1344052.13000229
1366443.2949836
1414768.28500303
1447705.08999206
1325148.74501407
1333946.41499312
1426139.1399981
1333476.63500114
1411006.99498303
1343034.38999245
1414969.99499383
1359131.51000028
1343328.17998981
1321759.83500601
1309262.29499424
1348601.26500273
1429735.79499665
1307701.32497664
1249531.04001549
1410220.47001244
1386450.82000306
1418445.85501375
1435303.20498051
1393039.12501706
1308164.98496906
1296534.54999461
1347890.03498561
1459309.8150005
1275257.29499212
1360629.14500204
1402804.33001424
1275654.44002691
1399399.57998453
1303731.4349873
1377017.59999487
1381866.15999914
1351692.34499497
1305077.05000642
1271009.09501345
1385239.28498743
1294188.41499592
1348409.99502034
1481434.62501279
1400888.4699919
1218956.7550044
1410115.41998553
1345631.6650221
1413600.48999423
1359526.62501839
1335439.21999662
1400188.28999093
1349567.26000816
1325461.96500822
1488701.9750363
1229564.52999222
1282597.58001353
1391608.33001514
1355600.3899885
1302823.62999041
1339425.31001452
1262575.25998942
1380465.96501101
1385504.90000571
1245631.3050259
1272023.13502518
1362564.81500445
1379678.74500023
1235126.55498823
1443891.29001585
1231992.949988
1330660.29000654
1394890.24996878
1389831.77000913
1279650.79499123
1407380.21000263
1483324.41500678
1329668.09999203
1449210.84500211
1234659.84998584
1364057.42998725
1340115.96001704
1413898.89000775
1433707.89998
1346998.46498954
1360488.09499927
1273441.705009
1388635.11998671
1423776.84500549
1330738.41500631
1325019.83999017
1397540.26499742
1246426.82499167
1326187.46498642
1302898.18498412
1378200.2399973
1351160.27999155
1363464.64501112
1348340.31499472
1361374.32500849
1436848.70001665
1333593.5550045
1295999.0650007
1338869.77000939
1403245.57499333
1365574.02500988
1406354.95001825
1355462.86999968
1367176.10997935
1385110.90999322
1390872.60999489
1471093.40001457
1310745.8749921
1331224.08000389
1377161.1199977
1313138.05500159
1374920.00999782
1424755.31500644
1312909.22000114
1426004.50499402
1358567.58500466
1265206.39999871
1402612.27999805
1512417.29500164
1344146.56500228
1344443.4949987
1398754.67500286
1376966.85000956
1278452.87500963
1375011.17499234
1412036.87500624
1427057.53002008
1370180.48999934
1309077.5900072
1405907.83999765
1391396.73000538
1356409.9650038
1353882.20000298
1347089.28998949
1249611.65498972
1363986.57999153
1395752.07998971
1402579.50500434
1409051.21499464
1411820.34500043
1285539.50001003
1362261.85499585
1302790.5849966
1328826.67501272
1420702.41501944
1365039.82501522
1389165.71002066
1404363.54999464
1285418.41000665
1374763.3950058
1401861.35500092
1340310.45002013
1324519.55500335
1314583.71500908
1469816.31500034
1364641.33998128
1391369.35499884
1379968.21500296
1361835.88499471
1315242.56500352
1428775.91999459
1364783.5349944
1377120.99499594
1472368.73501287
1358453.48500034
1387492.00500482
1373244.45500747
1333086.94501747
1355353.6350129
1377690.95499819
1357281.98999374
1443752.51001096
1472548.4200033
1426303.79499839
1355121.01500073
1346808.97001122
1417458.71001858
1490000.16501465
1495533.71501672
1382607.77999089
1271061.5149962
1411052.70998504
1287058.8350078
1445547.49001124
1346608.72999959
1375916.20001319
1300670.5449899
1293639.56000461
1432732.77000327
1349343.72999206
1326751.86998858
1486092.54000268
1298856.16499425
1462475.23998774
1362798.37500642
1356566.80501634
1347650.15499634
1309154.01001225
1307591.6700046
1339666.93000233
1248203.48001425
1461287.2899976
1392263.90499659
1338692.49000256
1253378.74000191
1348648.13000019
1321805.69502478
1368034.75000734
1296534.77999295
1270100.93999577
1343737.87000603
1407906.23501494
1392043.21999903
1397011.49500229
1409733.89500115
1360096.01500194
1392145.99499582
1394150.86001101
1422016.22999016
1404154.39499248
1361144.96500344
1411336.3249808
1549510.86499132
1378980.70000209
1412798.14497327
1363081.85998534
1260494.10999152
1399011.07001043
1380001.40500243
1372491.94999083
1249671.10499894
1308430.71000907
1329195.34998346
1389318.05001491
1371021.27499628
1384830.2550104
1383650.81998861
1367643.05999791
1323369.35499967
1432910.87498183
1430513.83999586
1315159.47500963
1510297.18500269
1423611.8849922
1369584.07501285
1349298.81001041
1264251.17999273
1272967.02999212
1412481.43500546
1414176.18501216
1341796.76500614
1440464.37499372
1336324.10500381
1388858.31499783
1416424.78501596
1276281.06000523
1342228.5950054
1441047.24499314
1355045.30500651
1283400.56002562
1267186.18500487
1427718.19499865
1307528.97500843
1297428.70999417
1354916.19498104
1338826.53499221
1348671.83499708
1397186.19000336
1441185.58501129
1301207.37501124
1326422.05998671
1419930.12999086
1296085.64499081
1505743.02003205
1350321.32001402
1369723.75000683
1279939.74500221
1332877.69499129
1354330.06499049
1195075.84999544
1310889.7850106
1300712.59998838
1400887.64999302
1376674.00999043
1309637.34999983
1356192.4949903
1292707.60501763
1346780.9400141
1380623.81498481
1427386.99000106
1370498.61501068
1360056.21999844
1386999.85499942
1415711.63999739
1307408.00499061
1438874.86999544
1310327.9400031
1242107.5850118
1304853.33999062
1237350.39003276
1438384.26998907
1352578.42501615
1308182.61000569
1457364.76001055
1399397.11999296
1352840.9700015
1348203.36498923
1449103.57000316
1254398.32998748
1363986.68501902
1350927.21998505
1397789.43499913
1260963.45499973
1371933.22498946
1373752.17003526
1387568.99999715
1397807.44998529
1205332.54500321
1351961.55499698
1334367.22500905
1321841.4100285
1407998.34499054
1396514.23498839
1283161.21001561
1393628.17500703
1505694.5349946
1364524.28998814
1369164.49999191
1420469.56998156
1267144.65501071
1518673.42000457
1292844.62499453
1286515.65000046
1531844.16500201
1304533.99501134
1360165.71000218
1431694.18498038
1405555.27498228
1403399.71000943
1317494.48999193
1387538.7550044
1408610.96999551
1425678.35998898
1272693.91500636
1372523.28498117
1440453.76999491
1305945.05501024
1259762.89002023
1358878.49501291
1384044.29000224
1428563.26502268
1416716.83001795
1398303.00499714
1315606.66000895
1435585.09000211
1498691.54500626
1315130.19000026
1307779.07498726
1383699.00499625
1301008.59000765
1335301.4899925
1391237.0649988
1337434.48499555
1357723.08999701
1372154.33497697
1464260.55501523
1397795.27499889
1463814.83000919
1453145.20500923
1359541.83498645
1300680.304997
1365522.40000355
1391435.07498959
1261400.2750077
1383787.30999838
1308986.23000731
1385636.65999039
1286507.5649973
1346036.84501096
1438527.58000983
1377620.07498704
1398193.34500572
1404604.22000782
1437849.94499925
1440347.40998228
1396010.40497499
1217615.20000987
1383939.70000883
1392350.53998286
1319802.49999652
1345166.63498451
1516145.45499524
1493305.20000251
1385051.80499733
1360563.31499719
1296000.50001538
1396430.78498684
1307404.44499034
1273152.7550056
1370236.6349959
1430516.83498978
1389978.48500053
1341344.45501006
1369621.17000358
1308829.13500655
1363483.11000434
1429144.21999943
1328101.36499497
1321355.25000185
1402404.36999361
1303306.65500395
1341092.57001247
1221943.26501847
1397547.98000612
1301116.62500089
1367539.17999321
1385852.59999365
1268340.9699887
1390845.80498904
1336905.93998599
1393833.43999045
1387155.03501373
1365917.24999855
1327894.13000726
1309038.16001539
1298077.09000251
1449228.37498549
1408555.11502325
1337008.02998737
1385596.1949982
1356864.47000633
1323306.30000731
1391058.34998504
1347456.77000577
1350797.14497908
1333327.89000266
1301365.13500615
1419876.83001361
1445753.51499384
1410311.55999245
1449043.93500602
1324519.69999703
1225805.2650159
1370831.73999629
1368931.53499861
1425995.11501836
1389084.57499709
1366389.5100027
1353243.62999206
1339970.81500114
1343144.42500573
1424913.53499973
1467187.19997771
1313212.4300075
1311443.73998666
1363169.78499982
1396981.00000432
1290224.81501262
1441483.35999791
1362341.50000664
1327669.08999087
1343259.07998885
1480462.00001557
1260468.01999498
1408468.44500715
1264197.78500285
1464389.00000754
1417907.7350061
1367995.29000123
1269196.21997269
1396308.70500496
1255572.83499381
1323222.22000463
1469478.43500638
1336713.38499494
1395227.00499962
1429304.39000919
1389816.63500268
1339923.92998672
1209882.06500448
1354396.70500681
1441549.33001626
1251242.66999899
1277588.98499773
1389582.09999561
1384123.32998279
1462619.72998385
1422521.61499554
1506012.23501617
1470318.02500529
1436876.5200037
1376311.83496832
1370248.91502438
1322982.25499016
1434347.43500088
1358598.40502204
1387294.75999368
1254915.52999851
1484183.03498912
1468219.93000234
1422096.03998899
1323525.85499167
1313015.49000244
1305246.45500006
1289877.05501221
1411822.87998725
1262738.49499434
1360016.26500171
1430259.26001226
1348040.09498963
1398054.6800044
1407819.5299829
1445821.71997
1387617.63998896
1342097.14000812
1248420.59500339
1375463.71000346
1373915.30001012
1340909.31498441
1368195.31502374
1409016.25500854
1265849.74499485
1450170.36998804
1380514.88498726
1279044.27999178
1382273.00999603
1279096.67998461
1298912.93500492
1420477.85999799
1348861.29001194
1381824.77500134
1446212.48500486
1456089.52001349
1323057.9900004
1432211.54500212
1357135.56501282
1324606.68499004
1386437.06499158
1342096.80001057
1446696.88000627
1247324.67500347
1390436.93496812
1410753.87500638
1404741.44999549
1391378.56498924
1269849.95500481
1226920.15500256
1328997.3399893
1315245.30500373
1425872.17498635
1422515.69998539
1426983.83999418
1405868.9249891
1335542.87999739
1316384.45999535
1380479.24499844
1403937.15001732
1369367.44000456
1268399.44999926
1389300.63000879
1366010.9800074
1399475.82499842
1392682.7549822
1338551.30498249
1462388.02999606
1401910.27499661
1436963.43499917
1462131.42000376
1263650.09998721
1363088.34999466
1333888.46499637
1291574.59499955
1418984.3599963
1414105.12500875
1336495.31000134
1251980.71999068
1413902.1299949
1371942.7099918
1285562.80001156
1357899.8600058
1420594.84499814
1422416.36998841
1344900.89001477
1231870.46499061
1327642.05500814
1374820.87999014
1333974.91000642
1308586.77500248
1322336.33999932
1354721.12499111
1312525.0950108
1383716.18000299
1408033.45499526
1314208.04001442
1436101.29498979
1363842.99499062
1406174.16499494
1352648.04500139
1356772.34997708
1259948.52000552
1440551.8650001
1343176.68500549
1362451.23500416
1325136.41499498
1369516.2149822
1310485.78499152
1341447.24499478
1336635.26497093
1375896.41000262
1351356.88501381
1274132.67500947
1416083.4250094
1367235.13001906
1347966.78000547
1489589.2749994
1331535.62499027
1353739.1699954
1394680.61999575
1286393.26499888
1425948.34499882
1389898.26000011
1353676.2199975
1367126.36501227
1412677.90000082
1375986.3100081
1272190.02000263
1371172.56999703
1372177.82499755
1248214.36499105
1307765.9849863
1355976.18500115
1316942.44500186
1443048.37000754
1465087.01499592
1542211.15500609
1322832.91999119
1345968.35998087
1390776.2649968
1375122.67499048
1333586.84499798
1348437.2599827
1436812.50000777
1436712.08499981
1481511.46499725
1409780.46000544
1302625.0849994
1276888.98999652
1332714.18999674
1328284.2949975
1352439.3949929
1391600.98998724
1370347.00501232
1372365.91001069
1283092.35001799
1455173.44000006
1468245.62999898
1308469.33498759
1436787.06999296
1368554.14501745
1349925.13499164
1251710.13500594
1352357.50499836
1389670.66500775
1347607.01500957
1372538.64998576
1333623.87499914
1449566.44500967
1279569.42499968
1281379.30499975
1357366.0699988
1362541.00000589
1310544.80498468
1320377.47000138
1384064.30499539
1428503.50500567
1337448.83000306
1339923.20998963
1300373.10501075
1526156.16500934
1405272.92500786
1374762.68998928
1385137.39999817
1316088.1050137
1275034.31500425
1268048.86998808
1292172.68498884
1435575.81499914
1207205.5449886
1422627.62501205
1419434.19499312
1496530.29999913
1403075.19998405
1356598.93498476
1400027.5200001
1318684.12999681
1232645.69000512
1316543.25499865
1407478.2250015
1327731.18501963
1422029.3450024
1397777.16499772
1341043.1299922
1422814.66497764
1241896.15499462
1315746.43499612
1390191.21500689
1355789.80997831
1389458.52499961
1428638.75501033
1232211.14000104
1291024.58000505
1464504.94999641
1246053.41000393
1211736.74499687
1232863.86998967
1428307.15498962
1453139.10499588
1377909.37000174
1407232.88501388
1332541.33499728
1455533.99500793
1319960.44001404
1287005.86500042
1492696.76498837
1358940.98000065
1342637.83997471
1487548.13001271
1451487.41499764
1378156.96500851
1410647.36999392
1390480.95498549
1360530.74499493
1364907.71500069
1313434.04500653
1348232.20499182
1355312.96501162
1372360.61497957
1393802.96500077
1341734.7100021
1343880.62998984
1412176.57998992
1452379.81999856
1442629.64000598
1392913.95498959
1364406.58499594
1365943.51001728
1289890.3149968
1390262.39502145
1440176.51000823
1327469.10498433
1289766.57000156
1394431.07998592
1326658.30500927
1378002.61500952
1458050.27000394
1348630.24501322
1358680.20998941
1518029.7749784
1375956.47000816
1367374.33000436
1406372.45000546
1330110.43500245
1300970.32998624
1435852.68499743
1393577.32998975
1355331.75498965
1297056.1749947
1441526.49000134
1361109.03999334
1378476.54001368
1309758.41999122
1324531.93000114
1371104.7249971
1367683.43999246
1409042.26499204
1372842.58999678
1292314.27499661
1438897.84499247
1308755.80499976
1293034.54500935
1380165.07499933
1298155.0599945
1342567.93499607
1463001.85499683
1303391.52999978
1388833.40001278
1252885.83000018
1453202.77499872
1389000.42001885
1249447.14999653
1440581.77503434
1282760.51000453
1382914.39499952
1417729.53500732
1414651.21001778
1329223.43000727
1418089.25002889
1288801.87499669
1346207.00999248
1406589.89000876
1353622.97500847
1289866.02499903
1342887.4650143
1538746.90001533
1257305.64998843
1320204.73500213
1293440.73499552
1344197.78000587
1347551.72000004
1342625.9200044
1345272.344992
1288771.5649909
1259893.13501349
1380286.6250177
1328712.3500087
1354184.33499239
1304087.48002254
1339957.95499428
1422280.91001169
1415271.57001398
1374046.09500584
1246400.77500258
1396495.65000358
1309123.20501807
1330043.25999316
1420652.84501201
1446296.68001082
1371196.44499113
1430431.06998066
1373163.59000675
1290408.23501221
1343925.0299946
1448827.6400054
1429854.68502069
1296656.24499662
1373241.03500218
1300622.23498697
1319219.35500021
1388927.47999624
1508177.81001705
1405581.5049918
1429473.68000776
1473384.95499751
1447672.70499018
1307749.8550099
1389285.45996024
1346605.34500832
1379567.40499153
1293088.25997549
1327395.52999997
1268914.05499891
1371476.04498954
1388481.30001003
1397236.56499926
1389423.32001072
1325724.73501078
1351236.74999836
1268639.88499318
1487692.38001195
1369361.1799944
1394499.58499548
1389581.28000099
1389140.43000345
1457952.8499957
1359186.505003
1365948.31001566
1426065.53000284
1377441.52498776
1361690.7649887
1397971.34500282
1408388.10997354
1326431.32501338
1304835.89000305
1405691.87499849
1371323.64999674
1381453.68499886
1390638.74500422
1289038.6250061
1382056.64997034
1391249.56999487
1354797.70499753
1356476.82000174
1399432.07501347
1470716.93501146
1338260.19500841
1365788.55000515
1331676.19999872
1332199.81498791
1436699.55999447
1411918.50500466
1401762.35500125
1420958.91500155
1340331.66002704
1338672.29500578
1344242.29500107
1404551.26500552
1366030.92499529
1351119.64999331
1262573.18000998
1309853.69498745
1480715.61997567
1284395.90499068
1278421.24998786
1347492.01000873
1343139.63498152
1426441.20999125
1547663.93999881
1443649.8699941
1300469.64499971
1367600.97999847
1505990.89001277
1288653.24000239
1327441.75998773
1314125.04999591
1480388.8799881
1359790.06001199
1337212.2400036
1396831.28000541
1310447.05501519
1291858.86999395
1392453.44500206
1355742.11499217
1433063.85001621
1329633.5450096
1273939.50000614
1295970.70000295
1430904.60999284
1328172.79501146
1249407.3599912
1256432.97998928
1390408.53001737
1404990.39000358
1411554.6949923
1275254.16498989
1323762.63500258
1305220.53999295
1421466.64500538
1225609.65998629
1294045.16500016
1407159.63500226
1397185.72998111
1467327.79000963
1388454.69500568
1368968.59999887
1307359.9050173
1335476.86998769
1377270.89500834
1303686.89999986
1330088.75498543
1353672.39001702
1362648.78498381
1555424.40998956
1423628.06501652
1466150.87499778
1333316.30499726
1364052.16498554
1341603.03499858
1345667.41999185
1314704.95499617
1418867.67498606
1351050.11002908
1301101.17999314
1344952.00001701
1372727.34500549
1387929.10500669
1352019.30999291
1402175.49500347
1401069.58500306
1431919.9350027
1429991.2700144
1319401.11001086
1575584.09500148
1393470.65500182
1320979.95499887
1356470.8949987
1427396.79500669
1506336.42999627
1361782.27000839
1378923.14000363
1375288.3349957
1345982.36499897
1370190.96499377
1390540.08000812
1394255.16000253
1449188.20499314
1372488.3750129
1536463.1199966
1439455.59501391
1392377.80501222
1301660.29500025
1426258.5749936
1277165.41999758
1350736.45000309
1369768.80001053
1207484.2150025
1314105.72998871
1417279.80499183
1419489.50500493
1292323.8199961
1281974.13500679
1429490.92499223
1297042.20000107
1234975.15499792
1299141.94000855
1492890.24500063
1342576.9399975
1348062.64499274
1449876.22500873
1328803.44499079
1193900.26502975
1382349.30000981
1350638.4900086
1328033.5600079
1438695.97498378
1331257.67499733
1470404.914998
1415022.01498608
1230961.22000067
1364061.35500294
1393740.59001237
1339199.53498641
1347854.24001371
1284623.40500528
1459509.76499322
1428139.76000655
1365127.4400138
1304469.60999266
1370440.45500095
1415712.00500992
1464566.27999388
1462293.68499618
1433944.77998591
1390150.415006
1280043.95499905
1273789.08000921
1363359.74499396
1360616.38999763
1349051.16497743
1414778.95002693
1338695.25999141
1340511.31498509
1484619.71499439
1299886.97999575
1285097.21499758
1365122.20499854
1381744.24999288
1363614.07499688
1379826.41999259
1399051.54999929
1380548.01999891
1373207.29000664
1358597.30500251
1389533.98998702
1326221.7849965
1391781.34000321
1339336.61500618
1381798.70499633
1380496.32999415
1366525.74499822
1377851.33999901
1312333.62000735
1375475.16001152
1298462.13998049
1428824.14000879
1297795.22000109
1279182.84999981
1411203.45001441
1269225.53998963
1351505.65500004
1360289.18999209
1416070.34499274
1280381.18501849
1329882.29997778
1396893.77000941
1422916.45999202
1386756.97498591
1380780.50999707
1536278.52999316
1459172.44000163
1325007.47499655
1403726.819995
1414202.00496888
1290068.15501438
1390176.49497516
1394750.03499
1277597.34502494
1449900.65999718
1404155.94999564
1331901.8299931
1473007.42501852
1341629.35498696
1362493.27499578
1305748.13998107
1311944.64000729
1402733.29998468
1365365.04499229
1448713.72498621
1302386.0350056
1438137.71500394
1398968.30999327
1296086.63000406
1402953.42500592
1314625.76500228
1255071.06001292
1293764.21499008
1350021.94502437
1316486.66499633
1352155.41500424
1307748.63999278
1365107.87997368
1432496.47501219
1369316.9699972
1290121.72499293
1385497.1899813
1383818.6150034
1463273.22999983
1392375.72500478
1399979.07499075
1444236.31500863
1528873.84498975
1290818.03499633
1325340.40000842
1392027.25001473
1383138.21499633
1335210.64500927
1252234.9899988
1333259.93000394
1450595.55500307
1447451.42501418
1283272.63498426
1371366.67000217
1367311.81999912
1333933.69001398
1320774.09500229
1439208.46497506
1403405.00000162
1336997.04498201
1351938.58499034
1286204.34498201
1353916.44499602
1367792.18498658
1380306.32000494
1306920.31000076
1389886.82499404
1267375.7400019
1400434.67498873
1440541.21000841
1396529.28499651
1351305.56499097
1277737.3199903
1355489.72999239
1438811.57500337
1256846.57998076
1330495.43000464
1420385.0300158
1379361.83000154
1323775.08499466
1251324.98001565
1369301.88501179
1304063.3400074
1480163.20000162
1330198.67998305
1316080.37500262
1376931.6400024
1205290.88999419
1266482.62498115
1326626.29999878
1424605.73499893
1392530.26502236
1320307.94999216
1397297.45001637
1298592.36000288
1328207.49000958
1268621.63999688
1454468.39000959
1238690.82499785
1411716.99999008
1417727.99497368
1261350.13501037
1277518.71000362
1407462.68499416
1351038.11999871
1433582.06500563
1399741.95500246
1350886.30997948
1452505.90000555
1498467.90498913
1263365.35500271
1314160.52500115
1335392.83999677
1394752.21499356
1417909.59000403
1375586.24501581
1372356.97000654
1338531.29500263
1390052.58001121
1267520.39501455
1328673.24500014
1478325.04499536
1298637.57001061
1356591.46998633
1335873.73999879
1330585.93000603
1388552.71497417
1452323.09999752
1370870.63499843
1280170.07498637
1377801.12499266
1414249.21498914
1334832.01501661
1273809.36499332
1374955.32500315
1373244.85000147
1209760.06999135
1420196.94499364
1269959.14999932
1457535.79000988
1407034.51999995
1395135.04500501
1393277.05998937
1477238.65999016
1463315.20999118
1262967.05499723
1395547.30499704
1362026.45999687
1394768.73999083
1251919.22498758
1295957.52501392
1287996.29001523
1338277.9899963
1314425.21000526
1310986.42501433
1336927.81499054
1389767.30998567
1397053.63499455
1290435.07998224
1347036.63000381
1325709.55499337
1377401.33998998
1217619.18000403
1445844.3249932
1465004.78000083
1321720.14001493
1413810.75500919
1407020.53499693
1425952.58499711
1342268.80999485
1418666.68498774
1427406.08999145
1292846.22998805
1465963.21501247
1495970.51499419
1308666.8300017
1272027.1599956
1385240.87999862
1332552.30000566
1347616.28998365
1255847.70500329
1383739.60999266
1349396.96999939
1318277.82498686
1329432.33000163
1346242.21500622
1399527.89498034
1395519.45000576
1425354.30498916
1336563.3549967
1403283.47502885
1498040.27001395
1383031.09999832
1329917.71498257
1310633.16500377
1275141.279991
1449538.75500823
1325505.77499841
1431649.02000943
1308056.84000376
1357166.31499312
1454994.20500381
1357801.71499132
1416720.63999284
1289420.73502025
1402963.62498978
1273428.85000004
1266250.32999389
1313156.91000071
1426791.17498674
1406026.84000214
1414334.99002014
1332966.8450088
1302839.21000978
1433181.41501182
1353995.03498621
1400583.7250003
1406097.84500564
1321678.39998627
1291327.73499533
1288211.76999923
1349395.09500015
1432391.80999476
1307163.69499737
1466071.30500437
1362554.29499205
1361992.82999632
1406691.11500665
1400252.24498878
1289297.00497913
1365964.08500569
1384656.83999886
1433955.84500213
1473747.10999739
1379902.97499945
1315435.54999686
1324707.41499708
1334449.05999981
1364457.61500436
1364462.08498262
1438436.08999731
1433312.19000431
1513970.78500659
1367647.75499501
1317141.84001643
1384378.90500395
1361882.58502321
1359811.7050136
1339190.72499768
1285720.345004
1422332.51000153
1264248.62500406
1336000.9950006
1448396.18499481
1337867.89000142
1487430.10499587
1371152.93499
1439309.19000257
1495980.71000143
1400100.27001125
1392641.38000292
1344991.11500918
1455632.07000168
1285920.29498728
1324702.54999821
1287569.78001362
1379685.94001059
1372857.06001155
1385375.24996995
1372318.75499704
1250934.55500156
1332121.60500757
1396324.88500357
1347826.3949893
1368545.55499204
1393132.62000634
1291164.15498601
1348812.10000293
1379508.80999085
1290024.10000903
1306353.70501823
1299186.90501516
1404434.87999938
1305857.60000397
1463061.2099995
1279056.89000951
1335685.44500506
1412249.81999462
1376478.38499605
1321271.73999062
1321401.76999933
1400866.48999712
1379404.29002097
1370896.88000732
1498585.79998675
1352492.60500241
1408305.35000081
1341919.50498831
1226626.10000547
1471779.21501411
1301293.31000414
1322640.41500481
1453516.5250115
1407669.95499479
1400352.49000825
1429200.85999752
1472290.91997625
1274492.83499434
1355602.80499669
1470751.29999394
1316131.52498007
1257028.27500089
1338011.55498841
1275851.58999351
1223094.92998717
1415488.17500517
1345812.53500557
1358230.14999039
1291374.74500116
1442854.68001644
1422422.2350067
1450321.9450017
1304983.3599872
1459309.89996785
1285516.85999156
1318665.88999901
1362133.22999267
1257078.90498647
1383611.88999063
1275420.20000368
1422581.66999637
1260716.41499991
1480257.83498013
1432765.71000722
1299829.06999541
1253754.57000032
1388907.73500641
1389926.00500564
1295133.77500074
1285558.97501354
1296864.03000203
1437144.22500613
1353113.12501154
1329603.33500089
1472374.50001731
1416302.76501784
1364889.33999759
1421689.49498282
1416191.89498156
1472330.73500234
1325390.08501388
1360676.87998974
1416910.60000054
1404568.04000327
1343475.39498834
1438588.01999796
1380219.6600278
1203956.25499046
1340660.47500301
1299296.13500361
1338145.27499181
1325178.75998198
1372318.25000366
1387250.52498774
1337971.11500878
1542735.38497918
1432123.45500944
1448155.99498445
1310766.50500359
1273467.34000817
1356971.34501326
1340353.26500205
1368941.63497515
1275995.33498965
1351852.86499828
1406820.06499708
1397332.0400053
1362540.77500594
1378650.19999356
1394604.14497732
1287614.03999266
1422904.3200004
1245136.25001005
1326863.76500291
1490771.42000398
1330760.33499811
1496079.35500135
1358719.51000479
1502362.57499564
1409269.07001138
1264198.99999764
1458827.26499263
1431539.00000264
1360540.63998431
1327582.6049942
1420778.70000089
1422973.770001
1405634.10001381
1298848.24499394
1361581.45000422
1527835.820013
1504317.59999622
1321651.19998751
1414848.56500489
1389049.44499341
1308134.01500882
1377960.73499901
1383945.24500785
1328998.72998407
1300602.19500263
1461260.40997536
1363595.6749841
1377740.90003024
1397388.51500979
1340056.41000807
1415965.30500052
1379140.98500831
1366321.98498634
1299678.43500202
1311694.16000243
1368069.84000993
1268547.62000578
1369193.62501819
1278422.24500012
1480797.94499984
1311220.06000968
1394337.44001469
1304723.03500062
1302155.95500569
1384270.57000026
1410804.87499281
1422339.82000982
1388679.39500304
1394834.52499251
1403022.00000733
1457072.63501265
1367771.77000379
1241350.56998606
1282280.05502411
1377992.57499912
1316518.78000211
1329799.02001035
1331753.80999287
1303895.84500454
1430673.75998818
1403828.25500136
1312387.5449941
1307832.80000016
1354076.47500275
1340363.14499739
1332171.45002007
1353842.07998222
1369374.0649988
1424493.17998767
1350377.61501358
1321518.93001986
1400303.59499935
1426797.16500629
1385033.79499507
1349995.27000309
1483815.27499866
1379026.38501548
1321882.3800006
1267213.89500101
1311224.96000327
1376935.13001492
1393176.74500811
1361921.7349953
1389143.41500976
1271183.42999146
1396291.38000953
1430221.25001845
1361399.85500043
1322610.16498348
1297903.30998646
1292148.99998362
1343753.40499693
1439936.62999205
1319935.57499296
1452400.05001234
1408179.60500757
1404494.66000622
1381729.73500707
1259433.61998199
1391906.19499099
1397590.21000454
1182615.37500454
1231491.81000717
1508990.72500272
1328453.18000405
1348634.74001063
1321362.47500565
1274964.56999863
1349460.98999765
1395018.63501056
1266842.00000609
1302992.97000624
1520973.26500779
1328107.56999921
1340245.64499314
1317054.08999362
1358470.62499431
1368606.40500788
1409833.99499896
1378533.884998
1315711.56500857
1326026.69000331
1327397.58500508
1344128.2500039
1311683.18497565
1345399.09999398
1313333.10499794
1347435.30000513
1328666.11001079
1242104.35499528
1319685.65000801
1490446.41000447
1305208.01499191
1276301.95499608
1410249.27997687
1292557.06500908
1412155.55998162
1411313.59999387
1327201.38000288
1394588.99000301
1353223.72500433
1358689.55499784
1328513.32500337
1347667.78998171
1363555.37001245
1300970.80501216
1462941.54501966
1258186.93999196
1306960.52001058
1492721.15000124
1385558.22999706
1286560.62501465
1262177.56500406
1319489.68499403
1360836.93499422
1499445.53000154
1407659.79500436
1342725.97495963
1339421.87498526
1503098.11500218
1460564.34000145
1400900.18000594
1395659.1349973
1411499.65997978
1413932.69500637
1434297.72001295
1370326.22998422
1400580.2449845
1338915.23999192
1305778.7950141
1302053.44000958
1359293.14000258
1310805.63499906
1342821.17500217
1297071.40998802
1415593.56500914
1385895.01499876
1294142.87999559
1298359.29499328
1319955.84999792
1312696.944998
1373490.32000195
1443573.86501233
1235556.76500135
1375007.80000226
1463184.34000095
1440423.7499871
1346239.07998986
1408256.17999322
1387830.67498777
1318160.25000827
1430146.06999888
1412780.74501347
1272795.12499777
1344803.67997889
1431280.6350014
1406503.16999811
1489616.80000752
1330085.20499562
1514156.24500281
1462063.03999401
1377103.38500468
1355603.56999854
1334994.54000893
1400127.50999314
1282741.2699829
1285168.87000384
1384960.73498929
1362797.74000337
1341902.77502329
1347414.52499767
1420149.61998595
1370935.91499045
1418387.26499519
1405472.76499568
1293271.75000309
1356932.84501803
1271861.0349971
1345149.87501532
1245551.05499802
1288908.9999969
1335616.19501046
1466693.69999609
1422255.96000933
1300466.24999951
1470167.63498822
1346886.33999422
1364938.94999853
1326926.08499495
1277141.29499995
1233398.000002
1336939.55498882
1464854.68499624
1326520.63999525
1374327.33499517
1410716.23998991
1391313.2150149
1344330.79498681
1294718.39498941
1255225.22500099
1390242.27002753
1278878.5999953
1435930.73000029
1294544.64499721
1314068.34500801
1345316.31998714
1432486.96999123
1268895.75498669
1338303.61500364
1372236.8500122
1414033.89500101
1348406.63499635
1372875.00499653
1350040.2949905
1304405.47998996
1433791.19500463
1357109.0600271
1329644.589988
1391501.14499948
1410545.26000309
1406731.65000425
1317800.06998108
1343349.30501862
1307941.37997395
1281279.2899993
1315995.36500321
1383829.43999352
1356888.07001225
1447863.71501014
1321571.09499915
1419795.55000255
1428029.62999953
1368019.57999885
1400320.80002038
1324816.47998382
1421342.99500511
1347431.65502414
1414868.00499597
1335372.97498058
1367624.97001994
1395371.46000148
1420397.64001144
1450003.8250055
1243910.49000287
1311833.23499991
1298363.20500454
1236373.1899855
1420335.33000924
1477234.41998961
1449399.31001094
1337964.33001141
1335704.20999545
1369023.11500665
1296411.19501282
1429833.53998914
1366206.73499678
1296898.1199933
1260295.68000726
1455595.54999688
1362240.18498392
1363692.97499527
1266149.39998908
1392103.9399999
1213971.40999157
1465283.39000488
1250020.74500719
1352983.8500004
1341030.08501275
1354775.51999871
1457806.54001427
1318452.41499028
1355127.2549866
1289952.53501094
1354128.32500484
1366406.27998816
1382770.36502747
1422477.66500289
1446935.39999381
1437822.37500306
1356169.33999671
1320994.89500757
1436502.55998867
1297451.31500905
1342359.13000366
1287086.59499189
1332745.39999402
1289999.9600182
1384637.16500315
1404295.68497989
1336091.48501344
1377707.5649939
1322947.35000258
1411713.2849865
1415449.56500174
1321384.26000058
1463392.38000044
1450738.5449945
1288329.73998308
1383002.7749987
1331986.37501529
1365259.09001268
1380892.27498394
1235485.0100038
1446300.54500954
1288467.81000372
1366891.91999658
1411267.81000374
1390458.89499536
1313755.30499725
1408736.49999431
1348660.14499168
1367899.82500074
1375297.71500525
1285383.95501707
1290359.2299933
1380973.94000037
1185484.444986
1266151.35500482
1345782.80499405
1240177.43999593
1251936.20502216
1483490.32000109
1300870.94000139
1340940.12499029
1337499.66500267
1388335.05500327
1404336.99000861
1351050.38998293
1258064.20999267
1362825.00000295
1451384.78000035
1384077.70000335
1407837.42500688
1343592.03500698
1389912.82500024
1440045.15501051
1363042.66999351
1324105.4750098
1369004.97499862
1356436.14999661
1353683.40999352
1299396.36499863
1325045.57499745
1331859.650007
1389646.05499768
1400994.67502351
1343882.41998931
1260591.24500045
1315496.97000192
1440838.62500354
1453779.69501669
1370763.30501968
1375454.92499436
1305028.64500861
1416944.49499255
1371090.45501322
1356985.54999486
1332032.32498301
1400420.67500326
1407441.4149992
1259967.21999691
1311426.88998356
1431812.30499002
1401277.82000605
1505546.92500329
1328314.16501911
1418153.60999405
1440301.73499367
1332151.13498693
1418087.19000368
1458068.70998903
1404119.27500191
1403737.47999947
1473892.47499942
1454561.73001124
1289877.22001806
1357891.34001415
1302807.93001087
1340323.49500157
1331838.27000128
1289998.9699929
1264868.67000208
1247569.02499897
1416746.85499003
1398841.96499381
1255646.52001289
1353173.03000536
1391087.32501059
1367520.07499651
1428443.35500224
1424533.48499452
1299842.04498563
1432109.40000055
1268497.83999668
1403240.30999327
1370287.10998936
1473017.70000986
1416140.6199903
1223472.39999057
1298742.17500356
1361216.61999172
1436544.99497983
1404578.7449925
1335962.06000092
1376764.70001211
1287900.75998897
1284648.51999893
1391187.4049783
1210031.41499198
1353535.07498022
1320495.84000455
1403835.93499476
1311688.11999326
1446582.23999875
1373872.09999946
1262137.29499615
1426631.55000586
1357179.0750044
1253812.1550047
1379706.05500641
1300620.64498587
1239163.24499534
1366202.99500238
1312030.27999357
1309392.83499218
1532401.71498625
1282387.96999912
1316039.67499326
1476255.65000643
1368810.74501178
1309754.51497014
1338685.46501684
1318986.64998427
1407764.69000024
1310769.06998912
1366813.41000036
1209223.50000516
1263352.34498717
1345973.3200208
1329014.70499785
1431232.64998654
1266573.34500402
