# Supplementary material for: Intergenic, gene terminal, and intragenic CpG islands in the human genome
Source: BMC Genomics. 2010 Jan 19;11:48. doi: 10.1186/1471-2164-11-48 (PMC2817693; doi:10.1186/1471-2164-11-48)
Supplement: Additional file 4 — Monte Carlo Simulations. The archive contains Ruby scripts used to evaluate statistical significance of overlapping of gene segments and CGIs. Results of simulations with different "fixed" elements (see Methods) are also included. [file 1471-2164-11-48-S4.ZIP › result_exonspag_length/1intron_coding_exon_200bp_3.txt.hist]

left	right	value	probability>=
16915.1900042476	17105.4380042333	1	1.0
17105.4380042333	17295.6860042191	0	0.9999
17295.6860042191	17485.9340042048	0	0.9999
17485.9340042048	17676.1820041906	0	0.9999
17676.1820041906	17866.4300041763	0	0.9999
17866.4300041763	18056.6780041621	0	0.9999
18056.6780041621	18246.9260041478	0	0.9999
18246.9260041478	18437.1740041336	1	0.9999
18437.1740041336	18627.4220041193	0	0.9998
18627.4220041193	18817.670004105	1	0.9998
18817.670004105	19007.9180040908	2	0.9997
19007.9180040908	19198.1660040765	2	0.9995
19198.1660040765	19388.4140040623	1	0.9993
19388.4140040623	19578.662004048	1	0.9992
19578.662004048	19768.9100040338	4	0.9991
19768.9100040338	19959.1580040195	3	0.9987
19959.1580040195	20149.4060040053	3	0.9984
20149.4060040053	20339.654003991	13	0.9981
20339.654003991	20529.9020039768	18	0.9968
20529.9020039768	20720.1500039625	15	0.995
20720.1500039625	20910.3980039483	23	0.9935
20910.3980039483	21100.646003934	19	0.9912
21100.646003934	21290.8940039198	24	0.9893
21290.8940039198	21481.1420039055	27	0.9869
21481.1420039055	21671.3900038913	44	0.9842
21671.3900038913	21861.638003877	42	0.9798
21861.638003877	22051.8860038628	46	0.9756
22051.8860038628	22242.1340038485	71	0.971
22242.1340038485	22432.3820038343	80	0.9639
22432.3820038343	22622.63000382	80	0.9559
22622.63000382	22812.8780038058	101	0.9479
22812.8780038058	23003.1260037915	125	0.9378
23003.1260037915	23193.3740037773	131	0.9253
23193.3740037773	23383.622003763	130	0.9122
23383.622003763	23573.8700037488	161	0.8992
23573.8700037488	23764.1180037345	177	0.8831
23764.1180037345	23954.3660037203	197	0.8654
23954.3660037203	24144.614003706	197	0.8457
24144.614003706	24334.8620036918	221	0.826
24334.8620036918	24525.1100036775	268	0.8039
24525.1100036775	24715.3580036633	256	0.7771
24715.3580036633	24905.606003649	268	0.7515
24905.606003649	25095.8540036348	310	0.7247
25095.8540036348	25286.1020036205	274	0.6937
25286.1020036205	25476.3500036062	296	0.6663
25476.3500036062	25666.598003592	308	0.6367
25666.598003592	25856.8460035777	336	0.6059
25856.8460035777	26047.0940035635	299	0.5723
26047.0940035635	26237.3420035492	345	0.5424
26237.3420035492	26427.590003535	343	0.5079
26427.590003535	26617.8380035207	348	0.4736
26617.8380035207	26808.0860035065	321	0.4388
26808.0860035065	26998.3340034922	321	0.4067
26998.3340034922	27188.582003478	337	0.3746
27188.582003478	27378.8300034637	314	0.3409
27378.8300034637	27569.0780034495	301	0.3095
27569.0780034495	27759.3260034352	279	0.2794
27759.3260034352	27949.574003421	222	0.2515
27949.574003421	28139.8220034067	236	0.2293
28139.8220034067	28330.0700033925	241	0.2057
28330.0700033925	28520.3180033782	209	0.1816
28520.3180033782	28710.566003364	180	0.1607
28710.566003364	28900.8140033497	160	0.1427
28900.8140033497	29091.0620033355	166	0.1267
29091.0620033355	29281.3100033212	145	0.1101
29281.3100033212	29471.558003307	119	0.0956
29471.558003307	29661.8060032927	128	0.0837
29661.8060032927	29852.0540032785	90	0.0709
29852.0540032785	30042.3020032642	103	0.0619
30042.3020032642	30232.55000325	56	0.0516
30232.55000325	30422.7980032357	70	0.046
30422.7980032357	30613.0460032215	52	0.039
30613.0460032215	30803.2940032072	58	0.0338
30803.2940032072	30993.542003193	50	0.028
30993.542003193	31183.7900031787	40	0.023
31183.7900031787	31374.0380031645	30	0.019
31374.0380031645	31564.2860031502	22	0.016
31564.2860031502	31754.534003136	30	0.0138
31754.534003136	31944.7820031217	17	0.0108
31944.7820031217	32135.0300031075	16	0.0091
32135.0300031075	32325.2780030932	9	0.0075
32325.2780030932	32515.5260030789	8	0.0066
32515.5260030789	32705.7740030647	15	0.0058
32705.7740030647	32896.0220030504	13	0.0043
32896.0220030504	33086.2700030362	5	0.003
33086.2700030362	33276.5180030219	4	0.0025
33276.5180030219	33466.7660030077	6	0.0021
33466.7660030077	33657.0140029934	3	0.0015
33657.0140029934	33847.2620029792	3	0.0012
33847.2620029792	34037.5100029649	2	0.0009
34037.5100029649	34227.7580029507	1	0.0007
34227.7580029507	34418.0060029364	1	0.0006
34418.0060029364	34608.2540029222	1	0.0005
34608.2540029222	34798.5020029079	2	0.0004
34798.5020029079	34988.7500028937	0	0.0002
34988.7500028937	35178.9980028794	0	0.0002
35178.9980028794	35369.2460028652	1	0.0002
35369.2460028652	35559.4940028509	0	0.0001
35559.4940028509	35749.7420028367	0	0.0001
35749.7420028367	35939.9900028224	1	0.0001
