# Supplementary material for: Intergenic, gene terminal, and intragenic CpG islands in the human genome
Source: BMC Genomics. 2010 Jan 19;11:48. doi: 10.1186/1471-2164-11-48 (PMC2817693; doi:10.1186/1471-2164-11-48)
Supplement: Additional file 4 — Monte Carlo Simulations. The archive contains Ruby scripts used to evaluate statistical significance of overlapping of gene segments and CGIs. Results of simulations with different "fixed" elements (see Methods) are also included. [file 1471-2164-11-48-S4.ZIP › result_exonspag_length/1intron_coding_exon_200bp_3.txt.lengths]

27140.8500000341
25807.3350028515
23746.5100018969
24732.3799985638
27094.4850044402
25346.5900125704
25547.6649986656
24759.8949913137
25003.6000048103
25597.6200027471
26864.7850037493
27308.975000887
23785.9849989763
26649.2800022525
23602.3599861882
26809.5700005012
27835.670005064
23048.2350005711
23211.2650055225
25314.0050012253
23231.9350107024
26997.3350005509
25582.984995308
26135.0299941542
26621.8049994542
25739.4349983229
25718.0449936365
27149.4550109998
24667.1749941742
27260.9899980091
24951.2849952045
26876.1400003202
27094.3150069675
27709.0399978931
24276.2049989605
29981.2649926551
25768.0549998312
24339.6550008252
27103.5849898854
29797.3300065481
26170.3199982121
25015.8050028385
20342.8849929839
27938.9699994273
27326.590007137
30466.5000129414
24831.6650051533
26718.8299981559
23587.5499965747
27073.2800114231
26317.5250104264
26908.3000124632
24732.239995396
24811.7849883038
25565.1299983144
26269.8750048859
25137.0899961823
26368.0799950648
25094.9549927055
27289.0549991644
27622.3550054403
23996.9250006169
27439.1949925449
21399.9649957776
25807.3150125639
26522.4199886326
25335.0099962965
27252.4349885279
26025.3450020098
27302.6350063779
25054.2199990123
22515.9899986495
25521.5999974961
27792.0899979485
25292.0950074902
25216.4549995275
22779.1649992889
26621.6850038869
29765.2850055776
26878.3000010431
23950.4400024305
23718.8000014343
24040.6700005056
28629.0050043221
25992.1400014896
21516.6700045173
26393.3099885318
23949.7549985159
25831.1200045648
24597.6499932381
28233.3050101706
25717.5250075373
27416.0050002099
23022.0249963922
24182.7999908697
27156.954996482
25180.1799964471
25645.1100070426
25620.9450053381
34730.1449993304
25105.9150022506
26951.2050051491
22546.330006635
26144.2899941106
24318.4899921138
29455.6199931739
25046.2400000555
25526.1600026294
26031.6899973342
29971.3399973183
26350.8450036198
27725.2850092292
22834.484995326
24359.4549843603
27533.6600008063
27525.7100066379
22596.7649973076
28254.700002454
30588.379998972
26419.8699944834
23612.4049956794
25069.7900104391
26746.1100106531
27219.2150053448
32042.5649960517
30371.410003355
20606.0900022115
24512.3949992425
25590.3050048743
27066.435000802
27364.8499875046
26561.3400063071
23125.0450108549
26293.759985573
26857.0650051316
27357.1600175344
28393.0449972815
26631.0399925431
27425.4200025884
25818.5400066677
27414.1549971294
28319.2000014566
26232.010010863
28515.4250065944
24774.0450012809
28795.1250077987
25132.4399927249
21253.1849962542
31616.9699972115
28225.5499912562
28813.6800045046
26185.9950110849
30576.9700026394
25605.0149903548
25008.9049959949
29071.1749964942
26142.8549975523
26843.6950087555
28589.7100038164
27807.0349975279
24886.3400003537
28738.570005424
26074.7199972744
25640.0749993706
27818.5100057833
24205.9250016574
28557.0799970457
28233.829995472
25610.4549995025
22896.5749947575
23902.380000142
23231.5750007483
23856.3099898122
29870.5649874954
28282.5349998165
24352.5899944979
21777.9699971362
24710.8949929851
26106.7649907288
22391.9450008674
24201.9499965113
23988.3900027321
27223.3299877075
25983.8150038745
28879.3250022434
29665.8450017633
26607.0300068455
30203.3499868279
23010.1599986586
25137.6499939432
22523.4749891619
26141.2250051823
27031.2749846362
26975.4599931767
26778.1250086712
27117.53999359
26944.915008798
22452.7649861533
27005.0999953047
27137.2900032578
23545.2200035911
27880.9149941563
26042.8649941564
24246.3200102596
24816.1249985531
28907.0699917859
30037.3449923807
27973.4299973045
26409.1100060113
29678.1649882204
25582.3100048402
28269.6350028668
25229.84500363
25668.7049946361
23410.7199937163
30520.7399915502
30489.3200002856
26093.7450036256
24217.5400021671
25756.2799969603
23643.6800130406
30462.6949982716
26177.1950014987
24665.1499931352
24856.4699981158
25278.309998004
25704.849995309
23971.8900058026
27928.6349974477
26590.0600063776
23269.9499994093
25170.6350064216
22277.0050011673
26788.2899988797
29851.3899957532
28777.0699885869
27564.5849976119
28321.2549853884
28610.3249947127
26620.4100045928
27818.6750022052
27309.8850003096
25015.8849988861
27019.5600037681
31578.7250057872
22620.715003571
27016.955011347
26043.7500059343
27155.1200033817
21383.1350057165
30040.1500010581
26989.8700135598
25635.0099935734
28325.2649927832
24061.2849966611
25405.4200006371
23709.2499945811
27047.0049935524
29581.7100115067
27246.8500004713
21475.6049977913
30495.4550018219
26528.6399981364
25454.5599958599
26412.2900107163
25769.2649984905
24751.4949928888
27358.4850011495
25680.7199893248
25630.06500009
24864.3900011872
25090.0150059982
25350.5750089718
26521.9900017192
27491.9449977632
26916.9700138583
25667.3800033618
27870.8650071367
26166.804993671
25708.1649952591
23799.0399988178
26323.3450024523
28054.3500034328
29863.4599934502
25536.4799953718
27115.7450070991
26679.0800067256
30298.304994641
24563.2549977898
27754.845008705
29227.3899985547
26356.5549997058
27397.7300043263
25462.139997016
25014.0849999512
26716.6750014776
28815.275007303
28000.1500062582
28567.0149985784
26332.2199970406
26210.9300056601
28711.6499896799
24842.5649982204
26003.4250038959
28539.3650035853
24127.964990102
24709.9549861934
24775.7549953384
24756.7399945309
32961.4999971234
23165.8800045425
23459.2050010235
26770.9550091698
27174.6000040732
27898.0700016821
26329.5100000011
22166.8750035383
24520.3850005162
26190.9149805984
21163.9850154989
29107.3499976925
27691.3250086906
26129.5150063958
23342.2750033771
24109.5350029908
24884.2500101046
23477.8950041633
27645.5849987241
27472.8150113365
24842.1600101543
25165.954988433
23813.3699951305
23851.699991496
27041.1799946906
22831.2700008081
29032.0949995535
23254.3350036278
26186.224993508
28104.2100032414
30888.3550018478
28652.4200019346
25389.1550059947
26354.2799985073
28596.2400024913
27715.8350039894
29856.6799948421
27329.6849869195
25759.8700020433
23603.6199962886
27202.6149992867
25752.3049998958
27467.8599979671
27095.2250028586
25259.2849940354
27609.73499288
24174.3399941656
27756.0550064655
28033.6550022056
23501.7199973685
30011.4850076585
26809.9800047188
26139.2749994389
23739.0049971635
28268.9649949801
27068.9049996058
27342.9550020693
23219.3599973268
28277.1050030969
26061.4049937841
25696.6250134492
27939.419989633
24221.6949960373
24556.0800021223
28475.3100085869
26179.0100020228
23764.7800034393
26285.0550004957
30709.2650034837
27869.2400019203
30815.4299922896
27529.37998877
24145.8849847838
23679.7599876972
25436.4950042079
25618.4050097672
24914.345002562
24456.949995882
27000.8749936158
28553.9299964487
26157.2600029039
25209.970000193
27717.9750003601
30871.1599931608
26003.9600033777
26845.3750063949
28545.6300135943
23142.7900001856
28749.5199990313
26919.3850093749
28397.1749965556
26584.3450006869
22995.4399934496
26797.2100084477
25764.565009263
27825.0800041929
30103.1650040937
25102.0949997843
22757.9599924605
23412.5950009019
22220.6899957765
29839.3849924798
23592.354992818
25683.6150017255
28209.460000847
21573.4299973107
28002.7699977255
27491.1900032463
26989.2849954061
27132.6300024562
29391.1600046695
27321.0499982765
27384.3700001994
25524.2900009745
30564.9699877677
26401.609998672
23433.5500027381
25066.1349980327
24987.3350062559
24894.8849988639
27115.4050075418
26932.8450109375
22266.3499992413
30003.5399950509
29674.4899979993
33407.9549776862
26103.9699950382
25488.9850003689
24923.8900097059
26880.1800064357
25330.6600054397
26372.5199952343
26034.4350013729
22610.8800085997
30259.6000019184
25586.6199974371
26767.3399933959
26345.2850005659
27211.3649977969
30802.009989251
23718.7650027194
30449.7699947446
22091.4549966829
26875.6300035258
29114.9400003284
28631.8549928672
28154.8649958022
24572.1899925441
25815.7500071673
22906.4450036887
26576.6700014851
24293.0950000738
28370.1850068813
26308.4350115474
23092.3000022367
25887.6950082309
28573.5300039347
26066.2350058082
26366.3100006355
23629.864991409
22152.9350012904
23294.2400111032
29325.5499936205
25693.7250011511
25341.6899886556
28570.4099973315
26862.8350011822
27897.9700038588
22708.6750081087
33322.9450047966
29816.9200068591
29407.3850049718
24786.2899957911
25811.9549926607
29400.0800109654
21485.3249956973
25724.9799918182
25159.0849999576
25129.954993028
27025.4550039916
29195.1100084392
28055.0799992473
27651.5400033053
26767.415002518
24125.0349988751
29632.4149977266
26673.7650052293
26847.6500004733
27688.6499892992
26652.9799974951
29425.2399923498
22261.3299940005
25175.8050005522
25717.8800109667
27544.579986535
24130.9950054892
25534.2399954693
25790.3749916854
31581.4600001136
25765.4800001153
27568.0949836404
27481.6899963191
26036.6949930146
22215.5249989467
26632.2399891297
24383.0249983509
23841.8700083288
24457.1700038081
25075.1699996729
22615.795004106
26429.3199976552
28499.0899957972
27201.2449991631
28955.9049976049
26196.1449987824
26185.6149998223
25125.2249895633
24857.4100007796
24079.8099967335
24548.9650091077
23229.3400050414
26359.4800007119
29982.194996877
21577.1049993189
29002.3099984349
25964.3399968082
27043.3800023837
25612.8650073009
23840.8849989091
24565.3949995201
28278.6449985786
29876.1800074281
28659.330001278
28184.0150009958
25209.2150094606
23977.1199970749
28904.4650047263
28866.6599941591
24560.9450006244
26772.0000018903
24520.4000014254
28754.1949913823
25256.3050006882
24807.5749994981
24126.6349938047
25425.3850003881
26942.0000029612
29372.9499959995
28895.0550050931
27364.5700023827
22528.1550080763
24503.4599981469
25429.1550034474
26165.7299975533
24992.4750007079
28755.0800035738
27738.9199948258
25649.2300162645
26227.2500121196
27089.7800035363
25055.4250043329
26354.3200100931
23874.5250045611
25272.1750068265
26022.6549994818
28600.1549993588
25151.1900020631
30023.5650019039
25529.4249944615
26415.4749949703
24918.734989006
26325.3950016468
25370.5249956503
24217.2200080161
28313.444997937
26122.5500093735
27811.1550107862
27308.6200000828
26141.2250070882
23764.5650061322
24391.8899946541
22981.1150009578
26247.3349997105
28206.3150015104
25237.3250013664
28691.8100044439
26184.6299867457
20261.3249977349
27155.6599953115
23393.37000434
25607.9949972317
27174.8399963834
28444.7099956487
22607.515004543
25897.8750067322
20255.5000023376
25661.73498941
25755.3649976285
22864.6799989835
29544.8549969193
26907.4699824809
24597.6750013439
26612.1150038843
25573.5699978299
26358.4999966988
28161.5700020337
29860.7550016886
27277.3599887766
29293.7200077571
27345.4800050081
22972.2449946651
24763.6550023792
27002.7549956341
25066.8400025729
25879.3300095738
24720.4100001554
25456.6800000127
29279.4299925572
28799.4749969093
31037.6100108707
24121.9250013822
26788.8299985355
25399.8550074372
27618.5399895283
25897.6300014722
28054.6100108837
25641.2199875352
29617.3250049582
24871.4899962184
28741.9750046872
23099.3450002666
26475.9000019066
30975.4199950595
30985.6150048406
25075.2799996476
28622.3800114323
30058.5899901855
20977.9999971552
28832.3999789615
27690.2900014622
22815.3099977943
25189.7999965885
33323.2149984811
29626.5449982229
24528.829992592
28838.3800061344
28303.0399948334
25129.9750025854
23351.415004998
30956.1100025787
27722.604993242
27053.4450048489
26723.9899984383
28732.800006076
23502.7800062864
29624.4800132117
22802.7550047549
25954.2900016975
19515.9349835188
28305.4250041453
26599.9949973884
23489.0149990462
25164.7799992634
22025.8549976361
26956.3250119757
27005.1650018399
24504.3150026451
28523.3849994039
24651.5700014796
25578.9550097338
27147.2100005104
21602.1099961202
26067.7600013744
23815.1449923131
25359.1249980898
23523.2399996168
28273.6349992737
25901.5699937653
29927.3999993539
29506.7899989792
29106.4299850802
22684.5399993992
27705.2900028485
28668.5499975736
26358.1150016011
26828.4549931773
22116.369995181
27292.6100088843
25673.7499942683
25137.1650105726
26742.7549997535
28655.5299940306
23543.1049946606
25305.5750069723
30635.6050003903
22682.1099939741
20793.7500012169
23823.22500524
27134.9000002742
27582.6549952491
26124.7400114476
24460.4050095016
29390.8899952979
24979.4150004245
27865.4349922979
27714.9299970941
27910.340012632
27218.0299965762
26925.464990596
25337.3050076999
21776.0950001336
27419.5849917782
23103.7700075955
24733.7950044929
29223.489985054
26517.2099930378
23245.1699919174
27239.3300031961
22950.5849948185
25023.9400057647
24989.9799992655
26972.8400006573
28966.3200061666
28699.2500022679
25695.2900064107
22280.804994365
25896.5300058684
23968.8499911522
22036.6699973132
28966.8249992754
26741.4749951912
23536.0949943444
23195.8449957515
27251.2800054006
30830.9899965341
22538.260017816
24159.1299938954
24925.2249945417
24293.3899994126
26596.1850049263
25715.4649944
26588.0400074318
27232.2049968136
24892.0649983514
23407.3800080879
27331.9950135898
22190.6250012563
23666.4799982473
22892.9850080303
22605.6699943239
22363.5300017046
25199.9850022138
25764.1500010964
26504.9050081933
24237.3900014742
24417.8149926878
22736.2450006179
26030.9300151679
27457.6850059061
25069.1849944944
20254.3899949181
28631.179994623
23293.8300005271
27364.3799989344
22641.0200057916
31442.170001654
24081.9600031585
24607.9700085282
25771.800005263
25149.6099929132
25423.050013089
26258.1050012943
29810.8099962791
25232.7450100194
25250.5800060073
24516.7299934526
28306.0649958094
27475.4299959307
28913.1550044593
24832.9699984478
23931.399998831
28152.1300012722
27641.90499985
24760.2049987092
23097.8250014368
29251.9849974428
24352.5800114989
23973.410004991
24402.0649948301
25339.4599993568
26146.7800012031
23434.3299941802
24722.6699983552
30068.2250000312
24083.7699878892
26681.2800084746
21484.4150065896
26811.6550032674
28445.3549950403
26044.495007331
26376.9949896243
28883.2499980437
29796.1150039645
25860.2099989841
25148.8050066118
24295.8750089726
23213.465007846
26506.65500371
24383.5050078431
28268.2249981365
25550.6149957581
27132.8600038954
25071.7499943056
24690.8600005357
27486.3649953192
25867.9999911454
30479.3249980757
25536.2249977095
25049.4400022479
22978.8750019183
26574.9950007692
30327.4949972563
24934.8850015183
29697.1400106116
29452.065002563
25693.0850047981
27241.7350095575
26353.3950124793
24710.1900022408
25017.7700051939
29673.4100005997
28753.9600064902
25984.6299995026
26483.0150068873
30267.5299882432
22830.9600000046
27217.6299995054
21971.5649908221
29518.6399983802
26032.0149978668
23689.5099999391
28084.0400016771
27722.490002942
25257.089988027
27437.2400002516
25640.4800029412
26879.9949918569
26288.2399978723
26894.3650008827
28130.7699989594
25052.7749972926
24051.6650075488
26122.6399981002
22518.7250127723
25432.9249959253
30576.2150016784
28287.8650035017
24651.9400092714
20274.1149900004
26065.8449984986
23630.2900145698
28384.6300021595
28295.0799966185
23772.6099970516
27323.5250045988
25375.8799960109
26002.7050057037
28264.665001256
23039.2100029157
26954.1999971557
28228.6849979486
24396.8749907773
25249.8749955255
25145.4300035738
26175.6650062469
26504.3000004616
30645.0450056101
23466.80998469
23356.4399988135
27279.7000030611
29623.2299935834
23891.4100038667
27096.1850080008
26453.3349982713
22935.484995582
25578.779995958
24322.1150007906
24934.2599953853
25597.0549895782
28726.8550033745
26091.5950013963
28069.0399950617
25023.6300014963
26118.3349878137
26833.0999999608
30574.1900030791
25712.0499950298
23787.3349964267
29960.5200146976
23371.0749992762
26672.6349975936
28114.6050095024
26447.6850082219
24874.1949998726
27708.075000716
29641.9400003634
24787.124999285
29280.1450006055
25946.4699975542
24591.6800023849
28471.2549996639
29585.2349788316
22985.5500013566
29521.1149991888
26536.7200052921
25739.8700003213
21514.6900045197
24429.0100031674
27239.8399913089
27880.4299858262
26385.1700067961
24833.6850019686
26924.2600035084
30081.9200042132
28026.2000070272
27920.675010893
27068.1100023519
22114.6550002751
27728.4800011636
27167.7400065289
27638.0150019703
27727.7550079655
24620.424999502
25291.4850054168
29574.6850136915
24204.955006421
22882.4599942616
29198.7800046068
25882.3800019031
22433.5500040047
27805.7299853069
25628.4699970159
27835.1399989887
28262.8550069486
27223.174980771
23965.6600115218
24951.3650047856
26374.479991249
26535.2850000511
30633.1650017702
25795.3349972446
25334.2899997805
25854.8500028681
24713.6449989414
28147.1999953506
25084.3099907838
27040.3750056381
25550.9599909433
28842.3750060143
26252.6749998273
27082.7100091004
25548.5600042275
28210.1700107936
26088.1499942004
27047.3649905774
27331.5100123264
27642.8149980702
26186.3100092591
29234.489994369
25656.1499963467
26549.1349909415
26817.6649963379
24550.4049905048
26578.5650052406
23473.1750040461
24204.1949954888
28638.7999889858
26757.3549991995
25770.5399993865
23821.4300008069
28949.8699949287
22461.109998708
25944.109998067
23798.0999950217
24793.090021443
26388.1100101249
27407.4599841549
24953.9899895813
23220.6300039368
26622.7749975742
28058.7900032866
24159.1549977778
29201.8250000177
24923.3650068332
23799.4800070816
28257.0450001501
23081.0250048228
27395.9499954908
23462.7400099174
26881.8750039252
26956.6450111223
25483.8799935928
22602.2450071795
29412.1249928586
27972.6749987368
24989.2999925665
29073.1149959994
23669.6199964171
26756.05499266
24665.2099896483
27221.5650099697
25349.5550006213
24521.0599971984
27623.9599993762
26124.7549970878
27186.0199987381
24827.340007675
28018.2250006363
22719.1099942872
22912.9949954274
26088.749997854
25312.4350007387
30913.8949944191
28753.7700083846
24733.7700026617
26848.2499976176
23366.0750021237
31121.6099926195
23629.9899993176
25091.669990361
24732.3600075052
27812.2999962514
26076.485004426
29166.7399986675
27146.9899998494
24803.9899966631
28007.1400016764
23320.0550124995
26893.7650067793
26410.8599969162
26400.9800291522
27224.2700009965
24311.6200149727
24278.1400016424
27502.3749798988
26981.1899944636
27396.9799826484
26968.0300060741
27775.4550017979
27594.9649933578
25710.719998187
25863.1450043712
28181.4699911396
23440.5700120819
25282.0100015222
24023.8700033115
26715.7550045337
26205.8749983677
29391.6250032922
28997.5599970249
26242.3900094156
26533.8449952645
26932.055002231
28173.7999949463
28980.5100012953
29246.7500009574
28772.8899957385
27358.0050117843
27451.8050017582
28339.9700001679
27621.2549977007
26032.2200006947
22696.859990075
26487.7199983913
23774.2899932221
24290.0499998612
26907.6599972008
26981.8950115255
22005.6750016787
27944.9749941973
25649.8949907755
23176.1299967853
25061.0699979259
26489.1800084714
24949.8350011662
28040.8450004769
27319.289993782
24795.4400025956
24933.1350009115
23528.519984834
28966.3950062595
26413.1700009162
24354.3099998067
30963.7400104696
26481.5549929173
25383.0300005128
24724.1999954382
25770.7499923476
26094.0999994701
29211.610005712
26771.4449990708
26625.204999378
24179.40999047
26711.3250025683
20098.6250042029
24203.3099981529
28420.5450130476
26198.4600087447
27967.5700104022
33805.024994615
24858.0849972323
26129.3149953741
25528.7700016277
23764.1250027968
29120.1849974353
23851.0850004425
23361.9100059718
26466.8350043228
29038.3400072965
24526.8550021078
25825.4499944304
25923.1800050191
26226.1750019291
26557.0400079493
32479.4999933821
26952.2899919841
26454.6450031071
24373.7600057206
26269.6250124942
28434.0749904581
18303.4199927453
28141.9099946265
29025.254988931
22708.285002044
26417.1299990288
25254.3449953613
29183.8349977846
26266.7900074065
27598.6449972091
28149.4350050087
26832.795000993
28719.1300038842
22127.3900105377
28803.6050072447
31596.3699989638
27172.1699867618
24142.6600048007
29199.3950051538
28916.4049992543
26444.3349967557
25233.415003397
27229.4749945182
28774.1050032625
26591.0299980747
27417.8100044436
25777.0600026007
23113.6549968837
29014.4250003317
26878.3000058932
27050.5199972733
24476.879997549
27746.7100018405
25672.7550006987
25000.2499993528
25272.7849890195
30396.0100097999
31929.6900059337
24664.0399869848
28010.3900131976
28181.6949989842
26403.9400000199
24355.0100053859
26701.174998375
27266.1750011748
26383.5449910142
29969.6100031665
25414.060004738
23537.929994218
22553.1200025757
26302.1449999236
26574.7349952097
28727.2299995527
26418.8499981115
26384.019997123
28383.7749920466
26320.8250066959
25409.7250058902
26892.9949952425
25425.8200049102
26275.1449953029
30782.6149958853
28106.2950072135
24479.9349942268
25839.3399882526
23546.9650061585
25713.6649992721
28176.7449971793
26223.2600032311
27025.774999195
25874.1700015089
25870.3799981821
25160.5899973817
25220.1050099574
25710.9550121622
26676.1499988187
22894.2749926787
26292.984997281
23685.0599999004
23509.0799970452
27563.6949950853
25966.5249947319
24015.2999952328
24878.380000195
24651.365000929
24417.2999984121
28098.2249997492
23241.274999662
25050.8899983216
27641.160003858
28052.645004154
22529.5050047893
31211.864998721
26689.8199935815
25856.035000059
27502.9800001532
30593.9899985252
27683.270005723
27043.4149965851
26123.0449955569
27537.1050040124
24653.0150023065
28067.2500047134
28878.0249959626
24248.1849943527
22996.380000514
27211.8350086743
26529.6699960944
26921.8899934864
28427.5800045563
25750.1700078336
25482.655003391
25414.369999136
24106.3100040248
31246.7100004875
32087.6250019942
27693.6950020791
27890.2400008389
26622.6099934792
25013.610008047
28767.229999439
23450.5150010859
25619.7899944582
28752.8700062708
27793.1250154315
25255.4000009235
24069.9899843153
23572.0549966891
27340.3100001352
26400.3800048191
24220.0450008649
27627.1850023314
26523.4749914817
24035.4450102908
25144.2100044552
31151.619985194
25224.5550111192
27016.7949807419
25016.3049901728
26131.5999997426
25135.4149941866
28268.2449988894
25770.585000428
23954.0900041682
26199.0600052223
31253.8449939516
23177.6399994701
24407.9449947749
26123.3899909316
27197.8800124591
23020.550013004
23411.0600076855
26493.1849990885
23697.8399944899
32899.7299992251
27872.4350028332
25392.570000485
28686.9300123559
27756.6099975243
27277.1350016541
28408.5200151458
25456.2950033306
25486.6299981254
25357.0449889577
25160.6849970485
28114.1950133469
24124.2850050694
26214.8249942306
24191.3900007099
24756.0999974735
25617.4250094919
24165.6950028883
25329.395010823
27336.5949993253
23929.1300032219
30641.5950001265
30288.1850133668
25332.2100068991
29455.9250028896
29321.3899995386
29640.6650023701
25807.8750099275
29381.2799911584
28086.965006462
29218.134999067
23768.2750092205
26928.5949999061
27750.8249990309
26615.2400041511
26373.9350085631
28204.5299953716
24451.2349948657
24661.0349928335
29960.0200025792
27120.6599974401
24850.1650007944
25262.074992492
24800.270007358
28123.6549955562
26067.6199946282
25369.2550069958
27657.6000141104
28359.694998499
29215.6999961302
25646.2949934663
21864.2400094638
28908.1199939669
26748.1249854414
27503.8949974033
24953.1299987385
28368.8150122758
26044.5050056701
27600.2099977765
27485.3900050716
29150.3449832688
25459.4550006665
28247.0699985571
23898.9600027737
29879.7399971992
24276.5649935315
24472.3699978598
24829.995001081
24435.7549970369
27464.7399988117
26047.139995327
23958.4299962731
27997.7450020836
27525.9999937118
26086.2400182818
27204.5000029102
28061.4399993294
25571.4700081677
27883.2000057345
26702.44000336
28647.1149942437
24852.9550066883
27444.3700009316
30995.0400018181
24260.7000106061
24675.3600000614
27982.0800082292
27140.1849991555
26953.7950045142
23947.970004691
24173.0049968003
26312.7150069375
25954.8849898556
25985.270000841
24893.6750005132
25356.0000032886
29416.2849981367
22438.4499989333
26242.6250063804
27182.5699992511
24348.0800033066
23663.9650068963
28950.7550015676
29965.1249961118
24863.3249968452
29969.7900006917
26801.5099960048
27481.8049977903
25683.0600020409
28864.6099955754
25040.3349944183
29902.7500020819
24951.3299999643
26419.4599944939
28545.080001362
24366.2050008938
25164.8649908948
27077.4450087024
28006.0499982574
24332.5150005358
25562.0049995469
24302.8350076246
30424.0549909388
27467.8250030837
28551.9299963514
25621.8150071203
28717.7799967472
28515.9650039376
26634.7900055035
23971.6249897689
25026.7100046461
27554.0299935609
28392.7349973778
31656.5600042079
26392.8199979729
25730.8050029386
26903.0699925551
26123.7249903833
26340.980004688
23420.3050002002
23914.7649994049
23215.0049941425
28706.6949969049
21949.8700023575
27604.2350015448
26637.6400057433
28351.2249984482
24761.5900070842
26420.4399969545
27351.689999262
23749.225000449
27221.8799934375
30905.269997854
25668.1850072457
26620.580004918
26978.0949981901
28720.5650006668
25399.6800030013
24649.7699930201
26285.5900059458
27433.5250053632
23665.1500010552
26542.119990995
29441.3900122185
25948.1650012095
28665.6050025663
28636.8049963651
25425.9600046553
26926.6949966103
22144.9999929286
26420.7199992103
31805.3200020397
24377.670003229
25467.2949911657
25699.5700005026
27108.2599949251
27178.0500046661
24179.8049923817
25833.0249966886
24002.1899964403
27389.0099971903
26879.4049971269
24434.7949929252
23480.5050017019
27293.2400072124
25005.9550072413
27520.9049999573
29247.0149988694
24359.5850034489
26097.9250042367
24699.4350048775
21039.4400021417
26280.8600032549
24727.8000029997
25618.3849950396
29732.0050009596
24334.6950006621
23604.7299881421
28410.9650013059
29031.499988089
24574.0799878594
30326.7800000584
25619.58499879
27397.0900029427
27508.7299949473
25578.4850072775
28150.1850087797
25790.2099996672
27924.4199987456
27820.8800042091
26839.5450011292
27082.2200035497
22599.2250052158
26597.6549973418
26237.2650051585
27933.2099943879
24700.6299927504
29391.5400175792
26332.2649907172
24842.3250045605
28842.4000042486
21884.730006341
26755.0850013928
29672.1300045276
24020.860005168
24018.9650041944
27462.4149983634
26486.0750080844
31706.6999991927
26020.9999916968
29596.9799963894
27790.850000002
25345.9850051955
27183.0449934686
23628.9050038345
29959.9049987917
25193.7900039588
27562.4949988591
26446.5450084152
23384.7850043576
27539.2499934532
24311.160006002
23933.6899946773
25732.9100065569
25832.4099963787
25951.6499958526
25794.9349944145
30002.1200024196
26472.4649963559
20358.0450025302
25282.2900098609
26481.8849912375
27377.5200055211
27967.2600059499
29987.9250010923
25513.6100035559
29914.269998847
23624.1449929781
21646.5650040262
26041.9150028892
27003.5650041044
26388.7649964542
25769.7400076439
31621.9299961246
26143.6699994266
26580.7300098488
27360.124996386
30590.4900051851
25633.9049986644
28706.9350134823
26185.6349986705
24719.4450126319
26492.2500024143
27139.8000069594
26432.634996658
28995.7949990376
30333.7650024829
24212.4799976114
26544.7699978912
25244.1550007584
30337.5449999428
26724.4199943043
32151.5700048546
26627.4450140565
21492.7800006519
28101.0350047802
26730.7849993152
27205.3849945655
26934.3300079176
25195.4700032527
26834.5899971629
31011.909993409
21517.3599943247
24284.3349972337
30789.3899941025
22081.635011276
22933.915001522
27104.904997444
25515.1850108814
23348.3300004406
27253.7150026996
29985.0200090288
24718.3049958813
24713.5350006754
23171.5199889136
22835.4299921645
25211.7500014121
27825.6399982321
25150.5449988528
24751.7750016387
26966.8399943789
25732.3649921046
28074.1299915929
28152.0850040232
24410.3650012408
28773.7500008849
27935.7800073712
28829.8150091376
24528.6900073924
25982.1949987245
25177.2649980679
25345.3249919115
27687.8500206605
27161.1050025438
26573.5249992525
23887.5600065469
29066.7099917477
27761.7000006424
24327.6600000483
27582.0849982999
31618.8449957196
22554.8950015698
27582.2050031683
22856.7400034655
23956.3750024563
22472.9399916041
25260.1000030207
26563.4499913433
26278.0500040939
24304.0599975103
28943.3850126258
28153.9700032615
24234.5550069365
26564.2649993012
24757.4050139637
26444.9300014367
26390.9500049854
27530.7750004971
30404.869998777
26447.6150022498
26633.049997845
24973.5749989773
23903.2349976415
27321.455005523
28430.8549993696
26483.7349893637
26328.9300081173
27966.5350058989
33106.3399938009
27759.6449927038
26457.3800033416
24803.6900046093
26080.8149969174
26057.2949918381
24724.6449994569
28076.5549839653
29204.8600074436
26350.2000015795
25348.6550007848
27379.5199960552
25008.8799997434
28882.3649961908
23008.0800035868
26571.2549930076
21934.1600048332
30079.2450015423
25006.7499894958
26881.2400012767
25007.0300028011
27402.4799888827
27149.2400070009
24618.5650070158
22645.850004245
28020.8300029738
26769.7500065743
23304.9099994339
24943.859998756
27469.9499960761
26568.6550046217
25983.2000017391
27385.6199969819
23991.3750008354
25364.5899989574
25560.0499975405
26388.0600022737
26601.7250070825
25657.1899953928
22818.8999920808
25524.1400094835
26718.3049972194
22826.8150014267
29477.0249981455
23889.7599967458
23521.2199953627
24740.9999925911
26146.5699993303
26256.7550166986
26495.8050055017
29607.2049994302
21938.3100108778
26382.5800057822
27033.8850036365
24475.5199969666
27064.5100078159
24037.9600086128
23828.2950034897
27187.5099905204
28056.4999953716
21900.9649990463
26006.2100069707
25815.9799946565
25739.5199985179
26435.1600126321
25552.7000033694
26229.2000020646
24404.3499934439
31695.6800020904
27229.8400034904
27683.4149899341
27730.6700018518
24178.090005149
27907.9399937727
27577.4399931339
23566.7699988308
30766.1099949535
28755.4049930087
26952.3150020588
29190.7800078118
25907.1300089401
21573.2149997278
30077.5099965828
29481.1300111847
21541.9650003658
27823.6599956138
25671.8850025651
24307.4300144746
31567.9599988449
24031.4899977412
26589.3950084772
26267.9100056687
26104.2650026719
24783.4599987564
24300.9749931583
25006.1599951305
24212.3299942609
25158.4550029426
24836.5899952717
30738.0849883206
28905.5950005609
22087.9849927204
25221.4349856721
26186.4399904843
25675.8800034329
23762.1599974506
27133.9849975028
26787.4049979166
32206.6899962813
26183.2599942238
22778.3900004198
25378.7850079047
22620.0650158627
30957.1349962042
23070.3399910251
24979.554993716
25383.1499919777
22422.7450004554
27750.9149939995
23477.5249907805
25719.8400090809
23418.0750021422
25088.614999475
23663.9899973843
28536.2200209341
22235.849986286
24907.775006918
19077.5599962081
26648.4099996174
23821.2200083248
31008.0450021353
23123.9900035989
23807.7000005347
29785.344995579
31675.6599991152
24900.6700131038
25364.8299943654
24665.3250080955
27094.2750007035
28966.3549972387
25756.4849945377
24842.6799966871
22865.4150043073
27597.8999987401
27599.8199963502
25908.9749960868
26123.7300042764
28342.8900020258
27190.940001474
22514.6500073645
29486.8100054826
25479.4749988933
26322.7899966725
27296.079997207
26757.1099945884
23753.759997738
26197.9250065602
24334.930009024
30038.8950176226
24570.1600065101
25812.0200079746
26016.4150075239
25767.7499956215
24675.2349945031
29486.7500042477
25770.4800018997
26224.7950021799
25160.5249976108
24851.4949936335
21755.8500043141
27093.519993647
29867.0600033002
25994.2799947079
28302.7600014819
28858.5600064816
23075.7050002682
20682.4199934601
24615.985002573
28009.3800070417
25041.0999971227
24610.3849971932
26779.7350007595
26736.6400027994
26977.374997609
22849.8499977726
26599.0400035059
29293.7749993913
23823.4549870243
23927.8650040304
27564.9799970694
28131.4900122807
27550.9650039162
29556.8299976663
26931.0550035834
22039.4349961524
27163.3899926691
27193.5249996489
22904.7300111158
26826.7800048341
25556.1899984182
20519.6249966999
26871.5750101401
29002.5099922129
27838.3549883993
26484.5300002933
26867.4599993615
28511.3499993766
26373.3950031027
27168.6300114395
25789.8850026371
25459.5249847911
25013.0449982049
29435.3599987003
24954.7699879552
26486.4400060458
26922.0900083104
26774.5549841483
24062.9199990275
25103.3649898431
30265.6499956537
25088.3600021773
24287.7199967465
28275.915011439
26431.9399971723
22541.7200050671
28470.8000034372
24710.020000465
26400.5200019302
25958.7350000576
28894.3749978456
28582.7800020814
23627.5700224501
28315.1499863122
23311.0650032564
23792.1050056228
27786.1500106599
24041.8799997548
26579.2300062937
29424.3149951646
25284.7799935103
29523.1150014337
25515.5999985878
27034.8299884111
28076.7699958032
29498.9150029008
31070.2200057917
21686.1700019426
22830.985005269
24196.4800034566
25925.6800005942
24723.9199944376
28483.7700047472
27219.0350075134
25515.9700030464
27986.5100096074
25930.5399922468
25077.209988623
27325.9950043725
24763.9400052435
23582.7649971209
20797.0050002763
25979.7450073487
27802.5400087861
28602.8449909629
26739.204993871
28667.4150001103
28628.1650100753
24908.9900117836
26404.6000007971
24431.5150082585
30339.2749962079
30603.2100058628
25385.684999251
34189.6600026794
22939.5950096603
26663.4250028674
26807.4099881763
30157.1799969896
27047.5499992144
23871.4599973508
24248.7400097722
25071.8699891767
22616.7849954536
27868.2600006238
29718.6700042784
26507.2850015323
22842.499999785
25627.1349948843
26280.4750055702
31401.9900029955
25433.1449916308
26630.1549921536
23164.0600011813
24230.3449920194
28603.1650021571
27150.320005873
28489.2550066872
23594.5149969631
25809.079985526
25278.7699983545
27231.3549975306
24697.0700021835
21505.6999987947
22348.9649996579
20349.6200006087
25890.3849926533
29649.4050036963
25161.5600033231
29490.3799876847
25751.0500034543
28346.3149904904
26575.3799979869
26689.9149998212
25803.0899924638
26196.5850059712
26062.6150024281
21827.9600093052
29276.6550100534
27482.1600060234
27449.6950020406
27290.0949966437
26094.7799942088
23246.2450030928
24431.1100003449
24531.2200036322
28782.4999948767
24804.3349910375
24865.0750029695
31406.8000007881
24996.564998055
26397.8650086607
26030.1000004933
31807.9699973967
24919.3100048852
29089.3900078833
27073.7799870589
27955.1499948631
29456.395001568
27224.2499939512
29802.5449971127
27631.3799867783
28488.5700002747
23824.1150180617
25418.7249987798
28380.8400032068
25896.8850018516
29754.3199942022
26442.5850017109
28510.1450049801
23543.9850080837
23248.1750006754
27394.4249887897
25371.0400001526
27392.230004689
30191.3849964304
24071.5400032464
26925.2349969017
26854.5650007829
27554.8149913144
28194.6649958529
27300.2699957543
31702.2299971134
24714.9950015496
25857.6850043062
28239.1499934938
26946.0700168266
23749.3699954158
26459.5350046352
23923.8300020818
20599.1249966913
25829.7699987027
30336.0450032762
27360.9349824729
24013.455000278
25017.9949919285
24790.7549988895
25988.3849947889
20347.4099991459
27334.6950004124
25576.8849790432
26989.3449955513
20487.8300026496
21978.4450053168
27878.8950058297
26304.9300042351
26756.4750013028
23741.6749969916
28770.0900072544
24526.655000588
27509.6950089833
28705.3049988447
22746.9349988488
23697.084995867
23130.0250022668
26911.4049968566
20997.7399920132
25997.959994444
27097.2649936963
24615.8400050108
27804.4749853394
23650.4949958541
24527.8349931851
28438.9100091658
27603.979984646
28539.4900028241
28513.0599951936
24602.5950040222
22916.9699997312
27551.5049950022
21618.869999743
23748.5700031044
26891.6750013643
30842.3849992555
25697.3649931606
26520.7150068299
29150.8700014176
25410.1749950909
25228.3149994487
26840.6600013907
26537.3349938746
26922.5749985882
22075.6549974981
25455.5549951117
27698.8399932458
25471.9800025925
25743.7900000972
27572.1699990892
29628.2949909286
28624.8950004255
27721.9850059257
29056.4600010268
27521.1699900673
25432.1999903885
31697.1750056022
22846.2399957402
27869.7050002977
24006.4549908555
25884.3099976595
26761.8249947349
27951.4349990052
24810.670007487
22303.1750017485
29984.4749998409
27275.1549992422
24547.7299995314
23539.3300027764
25543.9249911248
26976.6699877985
28160.9399949853
28649.5799949696
24577.9950079134
22380.5100017378
25759.7950042485
27646.0200039976
28087.0800029201
26237.739992243
24496.1650007726
25070.2100055139
23981.6899900146
27441.7600039419
26964.4100073446
21936.5649969252
28301.564999338
29475.0250030361
25347.0049951513
23919.0650046887
29221.7999975204
24940.4600106895
26673.8849903061
28061.7300074111
22363.5249965003
26192.0800083923
27930.3299929978
26869.1149944756
25150.6399937101
27809.979997696
27441.8050111826
26849.585001511
26474.8950078676
28735.5000012574
23849.4399971921
31889.2850061996
26358.5800054425
26250.165003486
27738.8149988962
25037.7949934565
28015.7049950904
27325.4550020694
25498.7200029864
21887.1100011675
23903.8400017869
24092.5049956595
22585.1250081185
28247.1050045801
28725.9000018572
23647.9350072613
31169.5949963031
27570.5850061688
29638.8999979653
25161.8299932263
28099.5950034513
25832.9999999944
29038.4199946903
27053.3850078873
27732.305010312
27516.5899973593
29600.3849970294
27290.8450003651
24124.7649941853
26042.5450003575
27381.1249985194
32602.2500065518
26031.7500045638
26782.8799987355
24888.4699960692
28930.5049962283
22122.6649961168
26006.7150008444
24095.6300051899
28480.1650128457
21708.4349944111
29154.9500127104
27572.025006143
25140.2050001675
27953.3249944518
21909.4500028783
23062.7000028936
28547.5149973608
22223.3450128534
28554.9749987812
25559.0800044472
26842.0850058766
22674.9950008376
31579.2900106641
25123.1999987547
26091.1300019625
24980.6850059706
28915.4950018864
27328.7599999753
28598.7649947644
25401.8099969628
22752.5000103768
28628.9949916608
24389.4350099042
25858.8149966014
26163.5649945819
29708.5049815066
27426.3300027084
21907.6650033545
26844.8900053952
28086.5200089143
29046.5899922888
22674.4800023019
28041.2249939158
25956.080004679
27949.8850048803
29224.9050075843
29048.9899932538
23589.985004981
28379.6599962657
27950.7850041448
26714.084993407
24986.5649925014
23072.2399972982
27803.1849934087
27832.1800011735
29200.4600021717
28214.3299978397
25295.1699946556
26900.8899969691
26157.2399944009
23818.7300035056
26577.7150025708
23679.7600072849
27485.9149994829
30608.6850024435
26387.8149975559
27065.4199926363
28117.2249897719
26797.6250080011
26858.6600119222
27657.6350007452
26471.0149995215
26485.4999932334
27094.5049955752
26863.6300048281
28308.6500127704
27814.2900032095
22139.0250103003
24054.3200057827
27486.0649969294
23601.885003293
27404.9949982679
22711.210000381
23378.800009827
26982.3550045376
27957.8899985297
22617.0149924399
23616.5600062483
29210.7300067738
27653.3050006494
28917.5900073237
24635.7900021054
25438.8250156886
24903.2150085984
28478.3700178993
24937.5149966032
27967.9300037819
22717.9450082438
29284.5900005827
30868.135004984
23745.3899976913
26806.329998992
26937.5249925794
28527.5200059941
24530.6249841502
23301.9350017815
21627.6950052724
25497.2400115155
24855.9600093285
21541.5349897556
24031.3850018006
27624.8750016815
24400.7549988589
23019.1049872075
26046.8199936285
26476.1799955649
25678.7749934935
23138.3700115154
29634.9049998181
25272.2099867508
29058.4450032105
28253.6399903628
27743.0500064047
27050.0799971482
26109.2249963363
26504.1400058708
29567.9050046503
22663.0499967606
25103.7699993767
27472.5150044273
23939.4349977194
23584.6350031223
25261.3450121083
26580.9700025826
27132.4249969139
25380.6499902467
28862.5749964413
30072.5749950793
32711.0449916419
27266.825002645
24171.2600050505
23776.9299943604
26845.7699972647
23970.5950037809
27510.8149969095
23839.5799946698
26995.7099935264
27645.0600164162
26197.4450053632
25973.1549962676
27436.1249981903
26687.2949991133
21997.9949882707
25972.5049923854
25856.2650012194
30501.3749939793
26979.1000031921
24728.099995543
24539.7049962977
27676.4200078901
23197.3100012667
27512.5700077254
26167.5799989219
25706.3400003854
26332.2849993262
22905.6149997384
25467.2350015589
26863.1850013538
26425.6050081417
23170.569998724
22422.4050073056
28172.5700159318
26061.7149918208
29380.4949957045
30493.4649963775
26403.615000744
28321.2849892016
31403.0949982439
30530.609998504
28571.7199974475
27430.9450047728
25751.7450028995
26631.0199918117
26082.0699939687
23653.8200028898
26524.8899952124
26526.1700011035
31274.6650013377
23922.7950077066
26757.8200012237
25849.6399853898
28178.1099914911
25933.8049939376
27251.1450042276
22289.0899973608
27568.0249978988
29164.8500006971
18929.2149970281
25118.1100054512
30125.3599928576
28776.1200019755
23632.8500007174
27833.6249928401
27532.7999911669
26463.0650028151
31291.9549917254
29090.3150008542
22457.939989101
27784.0750028727
23011.7899973877
28339.0249949693
24701.5099933053
30284.6800079816
25232.2199944879
29213.6699973657
26867.5549993788
29252.6500014921
24247.3050106574
26094.9150109764
26956.3849956852
29239.1200021192
29558.2199951702
25309.5000039445
24310.8599947822
26729.6849964674
29236.719998948
28984.2050082715
27826.059997481
24590.150006868
25982.8899993408
20416.8950114631
26145.7299956246
25960.5499999975
23809.850005436
26600.3099851523
24462.4699941129
25544.754981918
25594.7799968985
30727.1149906969
23883.4800046156
26813.4950038361
25992.2599953234
27036.1000073421
29007.9350084276
24938.2349990914
26154.4499935957
26398.2150065189
27280.3350037994
26457.7599932608
28751.9149953639
24198.5099959984
32409.0150007185
24916.7050007177
29971.3300012934
23983.4749976684
25847.8949909049
25640.5100018487
24063.605015715
23201.1350080253
23718.2949940858
26462.9250102521
25191.0050092762
27882.3250137559
28945.47499825
26164.434990091
27708.26499328
27687.2949990029
33114.414985349
32668.2099983124
26218.6850056767
28219.0299988151
28231.664995699
30350.3350012542
27159.4600038911
28553.4400042274
28273.0699896964
24114.3949873856
27727.0499947558
29061.5549904224
26086.4449960915
26638.7899938959
28502.8999993836
27090.5550033357
26770.9249981678
30783.8450008257
27076.7549990903
23130.3749972913
25153.6900060931
24906.7900008003
25916.7099990645
27475.2300026302
28202.5100015374
25891.849995382
24588.3750014929
27520.8650028585
28458.7799973165
23149.2799922017
25070.7749932928
26511.6449977524
27185.5550045695
28737.3400064053
29568.8550019771
27692.1400036287
27080.8249961516
24144.234993212
30424.170006398
26739.8299984813
25019.2949904427
22683.4899940924
26963.8600036128
24103.9349968033
28048.974995101
24244.4300012838
26266.5600045732
23067.0049956484
22873.8900030635
26478.8399901364
24282.2949804619
28686.0100055629
24102.8400010857
25712.709997715
29627.0800036262
20786.7499950769
33791.8600051257
28688.9199893031
24559.7200138716
26898.3400031615
32555.2300018355
27669.7450113777
27885.3099954173
24313.4649933135
26465.8449868031
26559.1649866099
27229.584998201
31053.2949994564
22852.4999930368
24113.1999930703
25675.2299915124
25619.854998926
28296.4049931235
26835.0850071357
26218.4099999353
26426.5699966992
26028.9600073838
23199.854996849
30517.6200011998
23484.0099914453
26897.6700044483
28416.7599996451
26187.1600073845
26799.9449998351
22889.3200110371
24937.680003023
24743.7000083149
23570.5549932504
26518.0450009028
27748.3749914427
26624.8599987266
26621.7049985978
26908.3900010377
23971.9900053596
26409.3450013878
26501.0849943628
27414.2800018159
23413.550006209
26778.2999904521
22303.2849973563
20670.0349891925
29152.5250078068
24229.0499972257
24232.2050002656
31262.7749923901
26269.829992915
28139.0100053284
27298.9249834401
20981.7800021156
28300.3099994865
23412.1000069889
26643.5549975413
25449.9749947316
30737.0700099166
27284.5399980785
28073.6549923818
31064.590004949
24679.3350136009
26199.3050060773
20500.9399897947
27707.9149974489
30803.4749986606
25748.6250025051
26169.9599891861
24566.9149978994
27833.7800030715
27798.350004403
26783.3299953215
22904.4899922881
28628.8749996431
25838.6950089341
24930.9850050126
30363.8249911101
27705.6450014406
21609.6000020688
24132.9200025123
27091.2100021181
23945.7750008523
27039.0549949271
29448.390001635
23471.8049976122
26577.4150049852
29057.0949953475
26339.2049970151
24658.310000427
27027.4499986735
25114.7149901205
27235.0800022609
28781.594999525
27228.9449937078
22872.4800031555
25820.1349982889
22417.3099962844
24958.5349957488
25224.234998093
21798.7049976852
27309.7350010766
24726.5150069906
26804.6450012984
26361.0499921632
27177.3699909553
30010.6949981501
28090.2199926606
27505.094999614
28966.0600031569
27210.0849961898
23521.6400004789
27498.115004202
26856.8899927568
30591.4549968067
22591.5150089474
24683.6199947104
25979.4700027941
25739.7250025841
32680.9600043027
24603.3150052929
26703.2200209155
28675.3900017274
26393.7100108267
28099.3950071174
23101.0500052982
28695.0850098137
26735.8800014273
24332.724998288
27958.2700038219
29603.3500017299
26870.3600075605
25426.7049986425
24638.5100061706
25011.2199998529
29812.7099851455
26151.2099966423
25315.8350049953
25494.0499886292
23937.8400022005
24582.7600024064
24518.4000007164
25813.4350008233
24476.6749993568
26842.629995547
25993.4900088014
26271.6850047653
27272.9699962045
26516.2049967968
31591.3200030252
23998.8799974999
23529.5749805695
24408.9549972149
24067.6750045467
26626.1100018939
30537.3450021018
26875.9900015415
27188.5350042212
25389.1499947642
22032.7349969649
31234.3799914228
23088.5400016756
27422.2100030092
25815.680002958
23654.6049944689
29325.6600020379
24025.4049982087
26261.6650040076
25544.2300062906
27595.9300055268
31067.664998597
24570.5150022094
26098.7700066412
27552.3949995732
27598.2700034041
21697.8949986603
27507.2049967618
27233.790001764
26129.7350072147
26492.6249853988
25773.8100032704
25542.9150010731
27704.6600035907
28485.1299930905
24998.4750008125
24995.2149843851
20899.8299993596
25767.8649986864
26896.3249960719
26574.4249978719
28180.5950011462
27516.3500011639
27730.9499963543
22761.4450060682
23404.3800079009
24609.3350033281
29708.5050011285
22400.4100053787
29274.1750055323
25794.3700055846
23234.5650018781
24971.1000025161
26306.6749985511
27905.9749970479
27894.1700119304
24115.8199999876
27141.3849979134
28933.4900089885
26445.9950002618
25839.5750051322
29219.0700009109
28823.1799936379
28317.115001052
28926.4399967775
25619.1499948171
25366.110006321
25687.4099794964
24688.4799941951
28275.6349977964
28157.3549967984
23931.4050042049
26613.8149952898
28956.4100012004
20200.9050016397
26360.6550038017
27100.5950037295
25830.4250018514
26494.9550011691
27520.4500000858
27136.9449883601
27399.54999465
24251.7550034377
28621.4349877072
27579.3700040726
26698.1800030652
28762.5250011045
24474.6799923244
27850.3399973899
26664.2950017372
26701.9400027299
25108.209993226
31277.5800011215
25014.8849987407
27514.5300073381
32451.8949932178
23801.9200009884
26940.060007145
27671.0650021673
29581.4499926927
23794.3750114014
29262.8850005038
26890.485003096
23289.1099955108
26535.9350089786
30602.4700010416
28111.9950038368
26453.3649920771
21342.6250023812
24815.6049943415
23025.9150044344
26919.7100024555
28788.2450048961
22724.754998598
25947.0950020117
25253.8899999013
26158.049995851
25849.390004339
24671.5549913527
22942.6749953797
24717.839989685
23588.2450064057
24997.6199962154
26031.8850123431
25240.919992161
33207.3500008061
28075.2449948506
24628.6450042063
28290.4150021558
22643.8149943323
26146.6549949904
25762.2150070488
25691.6899841872
27260.6649984171
25590.9950002633
23309.1050027399
29186.0399893262
25390.780004944
25760.9850034265
20448.1149940753
24918.6550028851
26260.8400044218
26730.0400046917
25466.6350093939
25333.859995535
25489.44498677
25974.2600063672
27102.5050022739
29017.4500015834
25767.7550041305
30262.8600028923
24857.5750013207
22767.4650068925
27745.2800054896
26947.019999191
26711.1800078153
30219.6050054795
25960.7950061757
27613.4350056234
30096.8750061246
29200.0349903336
25703.3249987189
26538.4100010955
28401.8450026607
28860.6949997411
25660.5450003209
23427.3099976482
24747.14999965
27431.6199882616
27185.5599868908
29282.0700033361
26122.0450081602
26580.0600015033
26203.8599989683
24952.3950019646
27811.0100021086
28815.8049935786
26730.0849884284
25986.8600049844
24417.8949962662
26748.7700064351
22798.6250004881
26585.2350002652
24331.9299985739
25871.1950008148
24035.0850045616
28721.8699945464
26587.1049983652
24919.3449985289
25223.794996869
25617.5300074417
26253.6249918491
21363.3199953778
26892.1799985276
28525.3650040131
22163.32999683
29194.0700100831
25765.9150162623
29720.8949991354
30082.5650024457
20226.3850007932
27859.0149979287
26192.5250012087
22859.5500140679
26389.9800017765
22170.0499917179
25052.0400030786
22801.7450009252
24084.9000126674
26242.9650041493
23110.9099956964
27601.4299888701
30668.2950051348
23360.8800021221
24675.5100041741
27995.5450057693
27122.7650011984
25904.0149923495
27418.0899958437
25422.0750016258
23824.4749957443
29607.970000146
24217.9600121233
24780.2150100032
26945.2750149153
30622.4249916142
25711.8900049501
27483.1300038319
28156.9600015424
29064.6999984336
25623.544991263
26242.599996488
29341.0350049681
22255.1449957954
28682.2999925639
24513.1100151193
25441.2450052326
23378.2550014361
25779.5450017254
23739.1899998578
28693.7950119908
23442.2899948199
26209.1049929216
25626.5600045186
25336.6049997452
32729.4100017191
28835.0950102562
24378.9899913871
29309.9249959135
24565.4449995706
27407.0499951877
25283.8849938326
26613.1749992805
26223.2600134328
26463.1999968154
27220.9149995827
25648.1750084967
26425.7100055607
24367.4899950977
26768.7699861812
28814.4800108192
28388.4950025795
27574.6450054274
25717.6850092599
27757.7249949668
27074.399993254
25857.2349938281
27143.6299997442
27938.7249980368
30369.120010084
25612.1649930152
24305.3250022547
23163.4250017644
27300.2049944779
24013.2100004109
24589.545000372
27594.7399817029
24363.13000195
24164.2849856876
26733.5099976561
23529.9899943201
27698.1499961635
24963.3900034994
26661.0599871764
28280.7000066193
26594.8249930736
26640.7150045384
28938.6000070282
27052.2049921964
27948.870004302
26167.4799958318
25110.6799986792
26792.2749971236
23348.0499999663
28166.3899964188
22332.0100036708
27292.7000032209
26875.6150026934
25003.2500043121
23293.0250036141
27610.0000123194
29292.1799964693
28432.8050037339
25431.4250029691
27420.5949901584
27470.1850011263
22770.0949970199
29317.2699977266
26306.3250036644
25048.5549921057
25059.3400008935
25690.474996994
25113.4599982244
29927.0049988957
28620.440006496
28195.3799989555
27820.270002796
27396.1899995887
23512.5850023219
22723.1850076932
23061.8800045199
26663.8800065022
28086.5100007372
25048.0749958379
28254.3749916085
28230.2949937453
26129.6850024307
24393.7150028577
29433.7800015903
30277.0650092789
27186.2300021591
28642.8100231354
29834.899992316
22321.9749997685
24458.1099998768
27993.5699963453
28514.5299993069
25946.2350115207
26197.7450112157
29655.8250106312
26102.2450028214
25838.094993802
24910.0949917313
23557.1650016949
25583.3600007258
27877.4249981341
26450.150018272
28748.6400046774
26779.289999369
25035.945011576
25313.0100073786
27718.315006735
24111.3599911355
25471.6750043567
25639.8099958866
25840.599990635
26039.4300050545
25778.4749942493
26149.8850154179
30372.8000112984
27037.845000404
22732.9800000098
23713.3250063901
26827.5000111387
27136.1449908735
25905.3400049274
26818.310000105
26016.1950084651
25077.7399905004
23867.8699983298
20180.8550007837
27524.7800008619
32105.5949938161
23913.8600074538
25582.9649998013
25957.354998796
27154.8950080229
24235.9200098124
24433.1200053381
27687.5299974382
23377.3049989547
26257.6649941014
24291.6899997815
28323.1200008809
22979.1549959233
25201.7249864931
26137.1600001187
26424.7949984374
26989.7249930007
22981.5599966478
28895.1800005915
24834.7950019368
26470.6550031145
24235.0499911475
26523.5000003651
30795.2600153155
28563.6850030838
24443.6499968417
23007.9699925176
26843.9750033761
27149.0799945981
25088.5349938336
27538.7550093893
23493.5299966492
23954.2850011268
26728.0149973114
28819.350003176
25174.8049899096
26772.6949951193
22679.5149998382
26956.1300019495
28726.4650089696
24790.2200035006
23790.3300074974
27086.6449994318
24782.3699987536
24887.4599977623
27836.9749887035
27999.6149996804
24379.4150043001
27353.5199883517
27172.6650025058
29561.6050131928
25148.5099867674
27654.0150005582
24497.9900005954
29682.5800045601
28889.2649976157
32289.945001975
23370.9849967785
26626.4200061396
28683.3799987175
24349.7050018244
28036.7300029819
24465.6850026275
27652.7250022796
24948.2450061751
23280.6149940098
27013.4200022013
26111.7100073975
24840.4750050784
25746.3350075446
23829.5550000242
27930.5850042517
24629.8900005018
31306.2949923011
28858.4700023537
24494.7800067355
26506.0850061994
31530.8750032205
27588.5850019908
24754.5299942206
25413.8100018222
22789.9600012093
30529.0999981213
25412.9750018239
23698.7399894507
25990.3350124979
26992.6350056129
27917.4049965953
24042.8900067783
24942.6049983127
25025.609992257
25310.0850082263
23982.2949989809
28057.8099928878
25228.0349945654
26230.5750019616
26313.3049922989
22977.149998208
29404.6299999125
23365.0200082431
25521.4899933392
28187.2900093926
22767.3149993817
23819.4599844971
32165.0849910055
29220.86499678
25060.5750074176
28447.1450091401
27452.8800150255
25309.0800000921
25291.275008685
27239.7449968343
25419.060007353
27301.4899983302
23581.3850015357
27863.1099966007
26967.1449995069
22523.3600016261
27270.0950037865
24757.8450030851
26654.664989378
24309.5600067724
23281.0250079938
23904.5999949775
30432.3950009388
29024.0799877992
23982.8050056437
26367.7950109309
29135.2549970287
24459.3349939645
26621.050004515
26805.4749988465
23986.854994845
28053.2500037607
21843.9999948176
26300.0100074548
25483.7999962834
25776.8749842612
27100.3050000811
25141.9299842918
28850.415004497
27314.5999853802
26735.0149902918
26518.0200076019
26318.1600086929
26738.2049935731
26194.8100062663
26233.0099962346
27014.0049992732
27911.4199988238
24663.2550039615
30889.4099921098
27469.1199840274
28838.7799971035
27835.5549999781
29617.0499982704
30302.4050011388
28149.0199929885
27146.5699995823
27892.8850012293
24895.945008421
25014.0500070095
25746.329994001
23306.5200025281
27142.8850059734
29650.6449909261
26354.7150033003
30938.945002504
24104.8800009634
23969.030007726
26086.8999973368
26554.0350161748
24753.0299936583
23535.3800032207
24418.2599994286
24908.4700054797
26200.5999966061
22355.4450005928
24270.3600030472
27612.5450096306
29542.7850010392
24680.3899899857
24352.3499971738
24630.8100007028
22817.654997959
29754.9300001471
26266.7100111685
25991.7799930249
26190.9849975567
25583.1750018692
18856.6800022663
24186.740004199
25184.1500118798
26380.9500036855
26307.3300031934
24181.0550082265
28118.9950038333
34756.9749993444
30212.7950034331
26564.1000004793
28665.6650054273
28810.049997131
25397.6549999178
28992.165001282
21903.5800027699
31835.7700005204
26268.8799937542
25846.9900037898
26807.3699996682
27188.8800098865
25544.030005728
24539.2200127074
25221.8850066758
22360.6250015045
26303.9399929148
29867.0549962333
23789.6700003934
29260.3899973794
26089.8250070503
27431.3700125623
27563.5150014659
24156.2349993423
26569.8899975517
23581.635004865
29593.7700007012
21020.0799999472
25438.8499958167
25294.7000052544
28258.3450043375
26199.1500133721
26566.2800137766
26097.250005312
27905.0949910321
25254.6249989785
26794.1150016978
24490.7099949404
25171.5000109001
26445.1949973947
26613.7699947188
20740.2899913287
31304.3100033323
28936.8550108906
25917.6800026925
23732.0799986685
28324.0999964855
31099.9899905091
24260.9250017458
24189.005005196
27420.5350020251
26393.4799977415
25233.9050007205
25700.2499947099
28954.5049994393
27212.7399998551
25552.4599936698
29182.1700119236
22938.8049948337
25162.55500079
31138.3100056334
23813.7999970834
29669.9750014189
19713.1649981577
27798.7650039044
22744.5950064701
26830.9850092714
28617.240005322
24510.3199943147
26164.6049992592
29403.6500006072
21493.9999963711
26812.3099939688
22531.2750029606
26578.4899983586
23484.5599990381
27871.2599922042
21343.159995149
29013.8550089425
25378.0849875264
25046.8650008686
24473.6350037871
28260.6349937084
21045.0849998443
27423.4899978391
26200.4250094926
28076.8650028392
26939.0150062917
28994.2849988736
24683.6650053666
24488.0949969097
28440.4699918733
24547.0849937652
30767.4200024993
29065.8399985408
27864.7100001006
26773.9350076891
25967.9300044565
24120.110004042
26559.1450081313
23720.3399890972
24010.184996013
25513.6449990322
27003.3549876235
25412.1750031484
22889.4050143026
29675.0599954095
26688.6550008244
22110.2950102495
24837.939993146
30608.9400129894
30007.3550020544
26870.4449914903
26542.599992145
26208.725018726
27668.2550179038
25566.7000013359
22714.180005818
25943.5849924858
26176.8050059785
25485.9749996118
29217.5849984383
27312.2050021963
27875.159996828
27135.8399992315
25059.000005507
28295.5949944132
27964.0050052358
27650.3599929311
27356.1949975767
25042.0950022388
30819.820005689
24840.6150171151
25125.7150022429
18727.6049975105
24359.3050048224
25823.300002588
29673.1199955986
27489.7600050844
27496.6999908744
24827.2250098977
27195.7900007667
29264.3800079616
24176.9049960704
26199.1200021358
21952.1800026684
23747.4700036972
28262.6549907222
26239.1099956995
28206.8549845401
26375.2400122683
23081.0400015759
27994.9000074914
25335.3800037667
24908.6449960981
25865.3249817058
30719.180003523
24183.0850118007
31520.6549927889
25114.434994375
26638.4500023692
25663.3249953664
28695.8749995603
26761.1800064296
22904.4700002529
27307.5850092963
30043.1749943466
27690.3950052164
29818.4749996327
26604.635003027
23692.2749951539
26859.7499935107
26397.3000124967
26376.5850126355
26114.4600063159
25890.6950122296
25535.9750024802
25641.805003831
24996.6499970706
27576.7000033523
24090.2999968727
24015.5600013283
26512.1049946723
25143.2249885275
29810.3700076459
25981.7649996801
25905.7150102476
24193.1450064566
33935.1549938927
28402.8950019536
21504.210004258
26648.5699965657
26229.5149931875
26970.7849974543
26970.2800032342
24460.1549943534
25122.1850003333
29356.0650019229
27763.0699907526
26646.0899955036
27588.7450009537
26529.2199947486
24395.7749977947
24324.1200060115
23507.3249874156
24366.5499848663
25298.1500019914
30160.6999988782
30693.9650078983
27063.2950070454
26132.2250018045
25463.9150014746
29540.2500022438
26965.929986733
26739.9749975269
25020.5999965558
27742.8699991501
29781.245008056
24784.3350059234
24848.3650172646
22628.5300059356
32653.5000000994
27340.9450026342
22345.4050054711
27743.7800058138
25843.2200008454
24502.1149985888
24714.3400065024
28182.9649912299
26262.2100006067
28253.0700026575
22968.2049908766
29036.4349958489
28157.1550087882
21813.5399912235
27239.3600062014
31995.5250016843
26517.4749973142
25807.6150063171
23818.1900089804
29410.019996871
26923.9000002938
23558.9399963241
27638.0449957326
28783.7050020873
28432.7050026671
27436.1799982711
25892.404998721
24556.2100014905
25195.3550061762
26476.6200046961
24152.57999652
27488.4349997954
26118.1050033626
22659.4249990808
27137.5349989741
25979.2900077591
26718.0099917341
28646.3100148312
27298.2449956437
23317.2600054556
27717.3200026219
31483.6349955486
28171.7049994503
26663.9450058091
22868.3549983436
27590.7149978312
24625.2749978822
25617.8150110677
29447.3800019891
20492.6199984649
26383.9000018375
28453.2450013474
30483.8699947807
23442.4250121371
24697.3900090513
24333.6050048918
24585.1550027171
23597.3650000167
27212.0049993047
27637.1400043514
24450.6350043968
26609.0650067431
25636.1449965739
26070.0899961079
27106.8750037374
27328.944997077
24659.1800035675
24811.6150032974
23964.6449967425
21203.1500063774
24314.0649979326
24236.9600008224
28284.214995547
21606.235008934
24300.6550076293
29719.5700059596
29094.1350045067
24982.8449943642
27293.3999941344
25604.9349958745
27683.2650047547
26708.450002491
22779.7650025724
30247.8499997718
26976.6149963572
26101.5449848833
28006.6199925342
27049.3149995609
24785.799990662
32666.845005862
26695.7999979124
24779.3299933935
24539.9950017066
25679.4650001437
25115.270007754
24264.6949995901
29225.2900037429
23149.2450018294
28280.5150033387
22599.7399952613
24744.6200027306
26226.2900046301
24959.7699959476
25572.3250004496
27834.8299929922
29323.2749989819
27019.1899981573
23379.8699870107
25044.3299942579
29005.1699856996
27691.6449964215
27489.2349950372
27221.0000000503
26501.5149980919
33095.2650107287
28033.2299967588
25311.7700055472
25955.3400008162
25986.4900021893
24673.4300087003
31582.7349975384
24399.8349980241
29972.7550153721
30775.2149950004
28352.2150035162
25612.5349959757
26406.2699980976
25183.1099954095
26972.8200021452
29036.5799941446
27495.7250052026
25008.4999966671
29488.9499920129
25787.9250013682
24913.1149939633
29416.3600123729
25989.4150007335
25776.7599937626
24488.4800035346
23782.5600107689
23717.5600067107
26564.0850019405
27529.3299977919
23912.9699959095
19810.6150068061
23931.4099998164
26836.2750042717
27449.2599943089
24196.4300012301
22224.3600079824
29012.2550062326
26142.1050084854
27094.0199845096
26739.340004502
26729.9699935349
26562.4150040461
22245.4849987928
24883.3099998422
29113.1599997515
26621.1699927577
28353.594998013
21510.5350046379
26348.5349973167
21891.1850072486
23643.9800075417
24118.1250059743
28286.8199992955
27352.0250004129
24591.2050089271
25146.6050002862
25919.0049909204
26097.4850025914
26031.9949987846
26056.9149973491
28046.6950039655
25333.4900030281
22305.7199987362
23049.0050037205
29034.3549948465
28271.4649917107
23371.6949964865
24648.6149922047
26873.9900041644
26162.3399967948
25590.889999489
30710.8000071605
30889.3699948449
25553.0850000277
22338.9249976123
26962.909991545
29010.8499963973
28289.2349953412
25920.6700028553
23024.9200170252
28318.6050062802
29139.4949948963
25690.5450054059
28947.3000039302
26060.9599974679
25041.405014768
30127.5899950236
25257.7149977323
28379.7750061799
28070.2249984297
27045.3900035353
28152.6200062978
23775.6199989089
26756.3449946341
28743.2700088107
23834.1749966793
24218.2699980488
23711.489992353
24765.0650030236
25631.5850085444
28024.6700046053
29612.2749841643
23606.3600035105
25815.0899988711
25944.7049948075
25466.319988506
28248.0050022429
22334.129998882
24084.5649983046
29989.1850006875
24735.3150088004
22368.8699962613
21743.3599944708
31787.6699964186
24823.4999963871
29817.3900053035
26364.7549974961
25535.9950012945
23879.4000041514
26840.8050081834
25332.5749929741
24995.2750027647
29858.369999239
29928.6450075147
25621.9950068587
23310.0549993178
25335.7099982941
25980.0600002678
20733.2350070002
27690.7600001979
27583.9399987433
23751.85000223
27184.5349952929
24459.7499958673
28242.7600019022
26797.1300070335
25205.7750042169
25183.0449992417
22280.4200095425
27200.5849954049
25612.6349932977
25824.6099955339
30986.0800018164
26358.5400012829
25732.7250016301
25468.4649937312
23705.9050036755
27026.5450024493
27766.290002874
28318.4099941331
28726.5800021772
31423.7600060167
23881.5600065234
27258.1250037313
28641.5150004982
27262.4250055238
27764.5749958688
27053.6149917833
28108.5800027929
25987.0750000041
21192.1099961667
26263.1099944891
30337.5950028753
22230.7150056159
26704.8849983842
24325.000005086
27114.3100060918
26886.7600029541
27761.2299900793
26558.3800016358
21775.4599992672
27865.4550081863
24573.6900020483
26204.5449962218
22111.535003079
27451.170009069
25992.9799887186
27168.7699932668
26098.6199975259
28107.2499925641
29332.005004672
24031.645009646
28245.4399944765
22927.964999112
23725.149998525
26457.414998704
28881.4299999583
28793.7450089818
29319.6200019096
23498.8050006189
21827.6299989666
27476.8250073142
23139.0399913811
22444.6450053892
25360.0450120659
26895.1449888043
23815.7649889372
26695.7499981868
24732.9050045629
23753.1700000035
28831.5199930648
23570.0499991552
25732.2949970271
27358.060012999
23630.9799943387
27439.8300100405
24270.2850057551
28191.9149999655
29452.0550108323
22761.820007714
26108.0349914381
24559.6250014081
25542.3250132545
25949.3699952
27306.509997249
25327.0249958742
30192.8399844517
23976.0950009555
20464.5850009386
27697.9750020826
28599.2800093202
26957.2800079127
24466.6400014265
24740.449997288
30153.589995798
30624.0300045256
24089.2349985175
27428.8849941796
28904.2249935097
27963.700005919
24079.495001973
25941.2049951831
27525.1899872909
25773.4750028679
26491.0899921097
25490.7699902972
31680.5700038491
26041.0549985081
23643.9950010748
25279.1800141194
26642.5850006058
27124.920006396
30540.529989191
27582.5700009181
25714.1349959511
24742.0199969482
28517.469998585
26797.9099999971
22608.8849967655
24611.0650029463
25746.6700122611
25588.6450010355
30904.0050044144
27622.2149982898
28179.6900035749
24371.0649960697
24937.9949950871
26673.0649907632
23583.0250005816
24714.2750067032
25132.5100084567
27743.6449992012
25631.5650128748
27735.8049828301
25405.3499904309
26983.7099992292
28436.0299986278
25333.7400043374
26191.1300022808
24349.9800015651
24037.8050102721
28807.235005437
26594.055009924
24426.1599954121
23164.2800097554
22720.1399969399
26329.9699999267
26643.7350076544
25023.2399969407
24890.1899939919
26910.1300091788
23714.0850113139
31701.2400025484
27329.6300045643
29981.4900099814
28933.3650036172
25671.0650035349
27596.0449960723
30942.2000031077
26566.6999987418
26846.4099916612
28776.1299913379
27810.5550007451
20349.3899978895
26390.9700104331
22925.9600011997
27504.7450008764
23572.6749968201
25431.9149963142
28986.1000041146
25617.3750035967
31033.0449966779
25964.125002928
25507.8149950171
29340.4700040682
22897.630001547
26065.5499975487
23948.3950064424
29148.6100018386
20832.0249972213
29331.4900002841
28545.7999996867
24112.1299970704
25053.175000342
25638.7300056336
31966.3700045157
27307.1399980448
25050.5249994451
23122.7799927405
27528.7800055379
26083.5350074668
25671.2150096929
25315.5849993505
27422.0650130014
27543.8749984561
21466.2350038352
28273.7599960738
25515.0100005293
31092.3150053434
28447.0299956805
28047.9050003889
25107.2049943386
22809.0699912439
29224.7550130146
22823.5649947109
24358.4749978351
24603.0999958281
27139.8400029041
30331.1999981398
24494.9749907508
24477.1150003915
27224.8050086928
29275.3450051845
30139.6650022891
27406.3299936882
22650.1700080704
26388.9299898352
28409.1050084074
23066.8750010802
24318.605002915
26335.6100041005
26680.6099996693
23879.6500064109
23616.2099957961
29898.5699906056
28671.5900007971
26738.2549994747
25396.9850045287
27554.3400070578
26108.7850038634
26223.5499962042
26304.5400044905
27503.9450066001
26506.2250016604
26371.9849969667
30621.009998605
23732.3600066087
24565.5400053896
23425.2050021852
28611.0599997251
28633.4949954592
24733.2199986203
23768.0750027095
23639.3450065738
27716.6450049295
27298.4849958438
23475.2799991448
21531.104988898
23656.9999975565
28519.2450125805
22194.8699983806
24876.8000028862
24853.1550059622
23219.6300107445
24444.2100081545
26656.2550003701
24777.7700031934
26556.8149961082
22117.975007063
23866.2650032311
28452.8450012138
26777.4999969591
26293.8700055848
27636.5350111309
25320.2099983558
33286.550003206
23804.8799942815
27148.739995186
27697.9299781805
25570.6800096371
23127.6899911299
28320.9850009563
26064.1350046602
28363.2399981009
25408.1499990439
24871.0949895591
27234.8500029912
26130.4900000142
22663.2750008309
24385.1350158988
21644.5199950523
25229.6749992558
21537.3349968386
26331.7099941467
25796.3250030249
26861.2449959436
27904.2500091874
25529.9549987104
26151.9599905727
24329.8599952729
26241.6000019373
22874.9849968877
26074.1549978743
25753.4849999629
26230.6349994075
27511.7149958849
26320.9650014158
24438.3750000348
25637.4499993001
25738.1600049483
27146.0000147267
29040.635001442
26884.9850094742
23726.3900040887
27138.0899988811
27499.7950035298
22536.2300098226
28021.5200069887
22441.519989567
24813.2900027922
27244.6899947556
24514.4350026958
29337.3950093356
22292.7399981412
27441.119996862
26914.4650044125
25682.6050056555
26470.5149826145
27177.7499926149
29342.3100026669
22390.5349983457
26566.8749932972
29328.2849966158
29035.6150060964
29734.6050099586
24735.5899972075
24697.6600073447
25168.0950003779
24794.8299985393
23003.3900079295
23091.5649954602
24030.8450061826
26077.5699986863
25459.6950075542
29105.5699989159
23075.2150043497
22301.7700046448
26542.0549955801
24216.9600013179
24629.8050046849
26846.5299996408
25266.4299986577
24625.8350082058
26359.6199945231
25823.8899978545
26200.1450025899
27421.6749899527
29909.77999399
26737.0550000475
27254.4649992113
23623.049993807
24139.0199998969
28035.3450093212
26374.2700013461
25823.3250160489
24493.0850110784
27221.1900028325
27616.2250041897
26485.1799958523
24755.6999957783
27508.3049991936
27123.8100015324
24814.760004263
23311.5599926965
23688.4549998594
25535.8049984587
21942.7550035787
24208.0900031129
28782.7550037316
27777.3250049248
26173.9449979758
24821.7949852414
32054.9899940522
25682.5349990246
25956.8900014735
28235.6150134734
24708.4299865941
27357.2750053061
27070.3649959306
29452.1599983793
31019.2799937364
23732.7250006736
25712.8350049742
27442.6850025525
22260.1000029952
21599.8749975412
27835.3950034794
23633.5649999673
23242.1300004376
23734.7349986243
26369.6950046163
27639.439994912
27955.2700063714
24847.3549927853
27184.7699913098
28083.2399974131
30574.389992021
28362.0849969207
24558.3799925267
25156.9699976158
25124.9249959084
23841.4299980885
28078.6899966501
22342.145009663
26436.6950033196
25962.4200039274
24878.024998528
25227.9550051516
28238.2999939788
24808.7850038494
25086.0549967422
26462.074991371
24931.680005197
27802.8599877949
29539.5000055945
28442.5499997549
24363.9549958016
24822.5850098228
29030.7099988662
26946.3999997827
26151.3199984252
26219.8949950424
22786.1650058244
26464.0750028223
29649.7200042368
25609.2850023465
24732.1250042556
24901.314994115
27185.7799955213
24446.5849896001
32355.7399991204
26127.2299932089
23956.0949933763
27999.1799937526
29329.7500005089
24955.1450025029
22127.3999944001
24520.8749966802
26913.8599929156
23461.1950036108
25373.5500003058
28233.7000117935
26272.8800043043
28272.8049922775
29739.7149930707
27224.1199945334
31694.0349964663
24763.8699915806
27152.4800048762
26649.0400060893
22920.1350024269
24432.1550044346
25734.1199967608
22080.2650056996
29730.5849964831
27367.2800138237
28959.0850015137
26244.975001474
29215.4350039466
27089.0600002456
25233.5099999594
28835.6400151818
24261.1800020714
28063.8950183981
23268.0450128121
25112.3400023738
30200.1650080773
28388.8949984656
27694.10499928
26334.9950066077
25793.8399975631
22065.1549993821
21175.1800030508
25797.8450107008
26695.0000014153
32668.6249871681
28947.1749966518
25263.3600023263
29193.6449942793
28445.9449946838
24177.7000016799
27631.8500003902
28992.4899938633
24524.3499956653
28453.079994202
27379.1650152272
26227.4550017738
22877.3549973035
26660.0099993481
25355.514997787
25816.7999928389
25236.5799963238
26209.2950040624
27922.4299973541
26154.279997463
27247.7149919418
30682.0999871917
28135.4850048744
28598.5600026377
24730.7200056123
27933.0100005029
26895.5299924915
28336.7550064337
25416.1349976965
28174.9450080228
23519.1350030266
27972.8200030171
28578.315000834
26069.0600045363
26505.8399897874
24891.82500275
27360.9100126414
22843.3500017494
25921.9649986966
25901.3350023043
26417.7549906909
27902.1500015728
28528.4549990653
29259.9199982655
28161.7449925156
24110.2000017906
26351.8050024399
22476.5200025445
27605.1000078071
27526.3700004833
27781.1899962333
28661.0700035257
23195.2200031634
23256.8499993896
26353.8750207506
25762.8800032693
24791.1750076916
30143.4249962737
30643.635004943
28309.9099896406
26198.6050032229
25017.6850056604
28333.7899963387
24251.3149975253
24474.5399957553
24286.849996822
23842.1749990565
26452.9600040082
26065.4000009197
28219.1600082634
25565.1750050558
25969.2199953234
22981.2549993837
27478.1850096674
29066.2199853114
26469.6049996912
31776.0600045043
27196.7050012251
29783.3500097395
28389.7499938725
25972.3350026207
32066.225006007
23772.5499916603
27388.4150041485
28391.0699951901
30262.874995793
25483.8549963809
23076.8249965593
26874.2799873208
22916.3049993916
24942.4349951381
25982.1449927044
27030.3349990633
24200.5449920843
26986.854997935
26800.820002433
28524.9299968423
24447.7650034658
25308.1850005947
28664.0000058385
27266.2450002256
27970.8500122021
28353.9299930887
23097.9600133567
28352.6300009372
24333.3750015493
31003.8299880664
28482.490002734
22331.3350004602
22398.5050074472
29541.0899988275
28197.3950057197
21476.7450066422
26910.130002349
26485.9499921916
27730.8249907219
30443.6600005979
25904.9799949034
26700.6050093211
25843.1600007649
27029.1000024662
27196.2650001757
26890.9500091711
22729.0949987815
29694.2549970193
26390.6100103326
26388.3450033757
29091.4299966107
30331.514999511
25335.8350100044
23616.3550002277
30504.1799957713
23837.0299964596
29275.2599990197
27470.4799919141
27385.055004761
26289.584997943
24571.1849932332
24638.6449974228
26071.7700110653
27274.2850040093
24913.3800051428
26595.410001673
24592.9799913721
25710.4250035264
24992.005002001
27612.9999927604
24554.5499993186
29011.669996839
27536.1800027708
28043.9999980086
26446.5400115545
26638.6300045016
29641.9500210521
24849.3650002879
28464.2150009447
24146.0699950339
27248.940003969
27037.0850130277
28914.7100024603
26093.0249965921
20883.3499962043
27715.2150044879
29599.4999979045
25459.7700070358
22216.2149968176
24727.5249918114
28002.7449978432
31188.8049915745
23757.3699945592
25331.554998747
28942.1600075858
27715.3949993229
25410.3800006864
30818.6350003073
24342.7300001623
26418.2950039556
29061.4199959678
26846.2399954559
25927.935006814
25981.1899933014
23815.6700010688
23550.3100020989
27959.7400015958
27810.744984687
26513.6299961975
30757.8749908855
27096.3350072324
24540.4850014599
25417.7549912396
25001.7349991621
28877.2799957691
25043.3250128232
25297.3899958853
29871.0050010574
24389.9399880697
26983.1400207252
28023.6499911213
29681.9900000958
25254.1149920074
24890.2999982173
26887.9000034999
25455.4049954604
24694.3000031562
26962.4400002133
27106.2450042194
31075.7600080098
26589.6150003804
27844.265012081
27555.2500078915
29130.9900052476
25889.6699999569
25256.240003264
22576.3549971109
22888.5850015239
27046.0549913172
25874.4050008812
26421.2399934432
23186.7600049615
26840.8149993105
25727.0749969681
25046.8850012078
28750.2700046605
21723.6100088931
27237.674990425
25552.1799855558
28984.0850046441
26017.5699902216
26630.7900119347
25511.9149974148
26511.5349977569
27249.5750097525
26364.3100068142
26425.1100034452
23229.7449974314
26074.030007373
27837.4250029059
28448.7049838509
26749.0549985922
25800.3349775321
27319.2549947179
24400.2250014425
26243.4749994666
23484.9700023448
23676.8150061924
23490.8900038778
24526.145006112
27205.9350046127
22910.4449928211
25440.3550060473
23979.1950068617
25012.005010464
24064.5899853887
24519.9049898094
28130.3249957417
32755.4300022372
24129.9799983199
22057.0899995711
24798.8199908215
24889.4150014268
20869.1300083553
25255.329994618
24840.7750093365
25586.5899928654
27648.9100042731
26116.5149990833
23746.7449939442
28078.5000056202
26731.1900048506
21022.6649930037
28257.9600052627
24311.3750135847
24095.5599969132
24607.8650096846
30632.2000215104
24817.5799992408
23518.5199905514
24948.8200027094
25953.0800078092
25311.3050010491
23077.1099979852
28079.6600016294
24742.0750041521
24586.6799963199
27241.6199937354
24931.2399943178
26917.6050137122
31337.5949997192
22324.9549936992
28958.6650000345
24887.059998991
28793.6300028268
24784.8500082222
28201.7650045028
25390.6950036338
27101.6899987872
29160.5350109517
25035.6850073695
23815.4650080487
25789.1749934107
24683.8650069709
29389.6349974784
24393.2300001025
23773.985004315
22942.3550061916
25971.1849969367
25084.0450004862
25095.1050016957
29235.1050004531
21727.6799955513
26291.4700006665
25344.3449944483
26222.9350022165
28751.8200019642
25462.8899931667
22460.1500029708
23090.7900087452
24311.3650072148
27991.5749998931
24220.1250071556
31384.605005731
26686.5599993271
27033.9350030262
29370.9849967018
30220.1300010728
26304.4900165878
29944.8700047809
25615.6250054945
25184.3550016643
25047.614989906
27901.7850022573
27337.0200040283
28806.8900068009
26265.2350007576
29191.2400013049
26058.9949969695
26808.2349990117
26036.2049946117
26453.4150000305
28207.8549980806
21765.2449927508
26121.1000120279
29549.610006949
23303.2200002413
26668.9250005241
28758.6700033161
30402.3500044976
27197.9400009575
24160.729992876
26756.4100048371
28394.5800016981
22080.4000044801
29975.6600052925
24177.3650029154
24506.3550113607
29680.499985024
24105.9149977874
25234.910000438
25295.5600075075
24503.2049868659
28216.3749966049
23638.264997059
23226.7650077044
26819.2250006362
28674.5200031381
30209.4200012954
25652.5549963048
24337.8249978118
29440.6849940663
25010.8800012842
23434.1850045521
23676.9700013321
30349.5750042371
26804.8449975712
24253.4799854413
24200.9499922138
26381.1150036219
22486.9249891425
25460.2149936928
24654.3749975803
25698.2500010341
27800.3899899014
26076.5100007561
26583.0600006561
25083.3099979801
30655.235005811
25555.5299967279
25559.0650013538
26299.164999205
33016.7400023055
26118.5199969845
25062.5049858042
25367.3050037938
26768.2449980181
24558.665001435
28835.5749930282
23597.9149892219
26352.9500071713
24804.9900117892
31333.1249978823
22960.3000150605
20764.7999922126
28346.3500047206
29155.7849917843
25513.7599952216
28151.2200092587
21049.7549929701
29510.4650066388
25578.9399871791
25880.2099964901
26341.674991608
27913.9950013538
27277.7100004087
24344.2800008945
27998.4150075833
27448.7149932207
24290.589995054
27593.4950144487
25845.9649972672
26041.634999371
26910.6450062695
24420.7150059999
27432.9700032641
26039.9049883
27796.6100028151
32104.5049956467
23713.8649969181
22057.0000048193
32079.8599968001
26286.9450079147
31597.4100009675
27697.0250087613
25210.7900016148
26513.194995152
25753.3949939228
24482.5849990974
25819.5249965699
27258.7600033586
29035.9999886776
26664.6850017358
31065.4549995681
27222.0250021202
23951.4700036062
26821.5349981019
28395.9599976957
28047.7599901833
27211.1849983104
24280.1250001936
23741.8549897296
27801.5650058259
28030.8549908117
26694.269985374
27826.1599956268
25084.9849916462
29248.6199973836
25551.675000488
27134.6550077626
23708.8350097431
28260.9300076814
25212.9550119629
30343.7600095849
28795.0399946402
27035.3399974412
29058.8349952361
28356.1850007531
23586.5150075027
28234.1350037045
27565.2750022911
24501.9399997626
24371.2349988701
28432.7050077614
27532.9149965506
27955.8300080018
25238.5500002153
29618.9399903008
28582.2099953899
27081.200001679
20725.0749991565
29421.094999856
28669.7750008301
24816.6299927409
24019.134995126
26056.5250011581
26099.2899968305
28752.6549943398
26451.8350051049
25836.379989187
25991.4699966726
26328.4549995381
24980.8450023633
25818.0950019342
23021.3199978188
27212.8000002905
29127.609994941
25764.6799963632
24541.9899955532
27771.5449967307
25168.5399858701
25094.9000081095
25447.4449993475
30667.0100028233
28679.2449938548
28213.7000064521
21217.7649977632
26880.9100046641
26162.5049914316
23563.0999974108
21687.2600017508
27365.9549970073
21453.9800103755
25285.2000080596
26250.1249919376
27159.6699987268
26828.7149982862
26706.129998117
25043.7449925394
26747.5849975351
23576.4050010104
26838.6249997647
26921.6049975319
27233.870007068
26027.5600021255
29588.4400004244
20962.2899985368
25511.0849862824
31134.8700017728
25486.900007982
25748.5599986432
24604.5149978942
24454.9449993745
27487.9250039899
28389.9899980052
29710.5949971837
27713.3250049774
22554.5949980725
30273.0099999079
26528.7449986295
27661.4150072294
28711.470007283
26425.5550004583
27016.1600101383
25322.2250002413
26538.2600029111
25637.5949965668
26462.1149975797
24675.4749921724
30811.3499973064
24828.7099955435
24989.0449857335
25042.0750014808
25976.6249964939
26385.8349970801
29770.9150115184
26306.5049850746
25499.9899958266
23989.8099973837
23490.705004847
25064.0250006878
24567.9549929828
27141.400003963
25989.0199988385
29541.8950041969
30968.5999960822
27374.0649941161
29563.9699842024
25465.8849878354
27217.9400036896
26398.0550056582
28468.6650019834
23553.9450074062
22310.2199968435
24740.6900022323
27722.105000238
27324.2200050218
24985.6399966043
25172.0999882449
26439.8700022661
27198.7299978451
28447.5900024427
23708.8599928583
22714.0550070388
28523.854993738
28315.4500011398
23522.2850028962
29345.7899993453
26686.7400031699
25074.5500093547
27558.4900015061
28305.0250094585
27649.1499990008
26453.804998024
20473.8049957991
25086.1599930548
26776.7900035751
28316.4149991398
29892.800010847
29600.1749939361
26736.0349994139
27878.8550021385
23908.0800024216
28415.059995089
30122.2849958911
22995.089998868
25289.5849996298
25301.870003048
22948.4149953676
25141.2400135855
21939.190004822
25325.3000003719
24355.7799956365
27272.5750016824
24302.6750089145
23481.4200005478
27289.5650103966
24547.6149935522
23067.9249925547
26767.9000018587
25699.2350063072
32070.7849886933
24338.9800024351
28530.7650060398
30956.0800110559
29844.1499903518
23074.6950048856
26806.8900175638
27594.6450041678
26687.1349991835
27347.1349804377
26066.989990554
24932.0299970446
24704.1900065695
29904.6500006542
23258.2849946506
32780.4300034661
29480.9250063906
27153.6399920927
26252.405007192
25310.4549969537
31381.7150107141
28094.1449903882
28624.9049891806
24046.0399967121
25543.7549966899
28592.060012244
23622.0600027281
27358.2999993424
30921.7549956114
26688.6700017062
26369.0149934636
25014.7499864495
26140.7999990817
25730.7849974588
25312.1149918334
30229.8949875904
28110.6050000418
25836.8950017574
27065.8599871587
24451.4049964387
24967.5949932265
26496.2849981217
26654.8550046976
27200.3349960297
28946.4349973979
26631.2450036219
24844.350014076
24110.6900016923
29757.1849957603
28195.094996143
25836.3350157328
23020.4850030635
25878.1850126877
25106.5849876117
29786.7050056526
26407.6450121916
26616.6450015652
28274.2599979705
27849.9499959637
27443.5849970396
27728.8599973866
26499.2249943509
22055.1499957094
27504.0049959977
24973.7999945539
25370.7949946833
28772.7749976835
27986.9649968235
23052.9850055969
26030.8399971339
25665.4000146533
27686.2750003977
25387.0300043231
27445.8649997323
27152.2000037065
29886.4600064612
27001.9850085371
26889.6550044398
24713.2349969859
25791.674991892
24431.8550021338
26458.749996046
23907.2300026695
23190.0500035548
28183.3400029509
24204.8899945161
25542.5549980693
27620.4250006831
26792.1100168022
26451.4950000131
24720.520001873
24423.0600034753
25639.4949960134
25692.2499979696
25029.0200036364
27982.0350061668
28261.3800034933
28757.7000041962
29305.104996978
22668.3900016337
25374.9500009499
25272.1750059368
23898.0949982532
27122.8150032168
27051.3050085006
20621.4749916116
21715.0400162862
26794.3000078733
27709.4100035946
27731.3350006973
20356.0400055072
25161.3149996168
24286.1600046514
29002.3300027006
29218.8650003941
28926.0449942832
28857.6549945101
23676.1150030308
28115.365003563
25689.8899965689
25130.220000498
27884.1400037303
27103.3249953222
28256.2649971025
26140.010004182
24521.0749998472
25756.6850119272
22599.7050120859
25166.0450029055
24021.1499923377
28638.135005503
26936.1350052459
26479.89500047
27756.3500025465
26620.6799977148
23668.6299953029
26586.5649964519
26966.4599986342
29259.7350006637
31338.8249975605
29417.7199960806
25783.9199974654
26776.9650018886
27233.1199886514
26329.9500002674
24872.2349943543
26927.6449986363
23723.9350008437
23565.0099967847
26128.4499852105
27491.9900074266
27777.6850070166
23095.2099978137
25941.9050079464
29963.3650010045
28605.8099922635
25598.4200029206
29277.7750035728
28634.8550144527
21012.014985659
25794.2749992721
26950.7800076831
21324.1849979418
21737.6400065428
29077.3750004546
26395.4499976231
28815.599998296
23614.7549938727
24377.3899922634
26335.9400127697
22793.0450001204
27418.0450005885
21199.2300011563
26307.5849936451
23298.1649978966
24131.155005508
22801.6700052888
27729.3599987368
23469.285004966
29910.5050044134
28306.6850004684
27239.2600003986
26805.8000031043
27415.7049963115
29129.4049952326
24811.8800021692
26613.975001991
31744.5650047061
24979.8000013529
28305.8599937755
27303.4299982765
28308.7200013829
24120.384994345
26300.5500105529
26681.4649901108
25412.2350055118
24866.4299979338
25739.219995726
28438.4100084931
26200.3749995608
27730.8449859156
27883.9500054926
28375.5049988754
26154.0899959787
27812.3399980506
24570.5050026192
23916.9249934404
26475.5450096995
24002.999994444
24761.6899985813
24486.2800052352
24730.6999935841
25594.1750009659
25681.265005509
29546.7699913507
27152.145003168
23512.0250029724
23845.3599957776
26684.5549961602
26164.9399946644
27503.6649999472
23449.9499914608
26635.2899959947
26757.6299982312
29142.3749975244
27113.3500040761
23754.4600003873
29395.6100115767
25496.1049973647
25937.1600157866
28450.4450004929
28891.5500058726
24499.7849992155
28408.9650070027
26228.4000039765
22376.9750053793
21721.9050016273
26467.4400069343
24418.7200021396
24577.4699929006
25373.5449975863
24799.7850002981
23514.235002874
28063.1800005982
24674.2949976822
25340.0599979457
29629.4150095819
27931.8500007741
28079.9300084685
24255.349996956
23745.8850005796
28003.0100073056
28206.4299969704
26594.0350105075
27094.1149953395
25527.7849999679
26944.0499968865
29885.8349919582
29142.1249849252
27014.3749934133
27834.1249964191
26620.0399887164
24309.6400054217
22857.9050013924
24815.7699880293
29608.1249934621
26159.8200035069
27719.970003627
23223.4800015974
23162.6300042821
24683.0249988056
23656.8000083432
21867.5099848425
26539.314992735
23896.1399867325
25260.4500132754
32726.1449988051
27246.059999617
26077.0600031361
26153.3550025133
26649.0399945016
25318.6499930866
27211.005002594
26073.1899904894
26702.4849937202
24892.0149998298
26232.059991894
23457.0000045754
24952.1449928248
26890.5599962584
25413.409997889
26102.9500069197
26138.490009503
27283.950003627
23407.9849973561
29551.7250032377
22411.4200109546
25612.3650015412
26643.1999954228
24942.0049951805
25714.7700011695
23303.3900039266
27785.9500086066
25835.420004463
29728.1749938727
26686.4350090988
28379.5750016031
28063.8949935988
27309.9149985585
26224.7650013264
30726.600003469
28855.9700043505
27649.6800032444
25310.155003954
26890.1549999336
24838.9850063486
25525.8449931259
29951.0499953736
28125.8249962484
22653.6949817631
26505.3300074124
24367.1000076036
25696.7699946526
26871.2400012057
29018.8250146545
28963.2249978698
29726.0950036089
26880.2250065688
21778.4850000325
27543.2700106713
27937.6950055673
26568.9899949153
24901.8099956648
26418.1600045687
28688.8700114678
25159.5800075651
27559.4699983737
26569.8450072157
25093.9450020949
24175.8299996521
25485.0600068177
26801.2150080951
27979.2449946723
29575.1099994306
25193.7599974692
23937.8600092813
27225.7850059814
26231.6450099484
20844.6799924494
27618.6800057253
29178.0250004073
29699.6599881559
28225.280003417
29240.7849996416
24217.025007607
25091.6800092072
24144.7650087796
25718.845002425
26007.6400090386
24920.1499964016
28650.9800023766
25875.4749990464
28958.7650028361
27358.8949984144
27104.5549963996
27564.8249925656
27371.3600050605
28753.2549961788
27435.9550022582
23425.7950016462
24708.779995985
28023.5299931422
28422.2600008951
25245.5899917587
24781.3399898114
30406.5400052374
30307.5100083307
26094.2699971858
20419.679999507
30553.2300101582
24619.9099999027
29489.5949960903
27252.8549954157
24562.6099966088
21241.6750038257
24460.1149949149
29525.16999345
25736.8550020311
26485.9649944019
24778.6699991149
24209.6799979861
24298.2199995383
23999.9999904944
28756.2949959869
23082.6899994127
26559.0000072372
28114.9749988797
25189.395001627
26995.8599967396
23454.2349989864
23744.9650137193
25671.2299995291
25533.1349984558
24530.8350044606
26365.9500099776
22349.6150033779
21240.1749998189
30383.3750038519
25568.4549994581
23869.0950013874
25113.7800097522
24208.2850071126
30236.5999934852
25839.854992973
30651.9550023062
26671.25001342
25834.6199983312
25007.6850085164
23390.8349896701
26053.6450086738
27425.6150104468
25766.4550006238
24422.5449846071
20235.7099973071
23926.8050074978
22347.4399970004
27230.2749890834
23047.8049964359
30362.5750183605
27454.5549987441
22505.064994346
29142.0850055061
26802.0249969452
30889.2049976077
26668.9500091024
28475.2600036366
25818.1200114785
26763.759996135
24995.6300069441
25477.5500026934
25787.4000136313
27335.7649994792
26451.9649941717
22357.0150044736
25534.3950015285
28846.3050035813
26104.3600069227
26076.3450019005
27860.4950053439
25207.4300098704
28497.8650073661
25011.7500036891
27614.1000060957
27928.4900016484
24961.1950037601
22884.5100027169
30003.4400007767
29005.4349977214
27314.7550015952
25858.1900016651
28126.5099829877
27186.1150072001
27443.61000433
22991.7949987907
25472.6000103925
24908.549999055
25575.9699997752
26399.0050013791
24048.7250004471
27148.7549949401
28665.4100013809
26387.145007515
22474.6099880824
25577.9950028323
21736.7400070618
24097.5050164532
27096.6300016099
23226.8199967027
28879.3350045703
29573.8399925577
25155.09499777
25791.7650005391
27233.1199903742
25792.2399983179
20776.3549991498
25795.049991717
28487.5099962839
25483.9500045642
26724.7150035344
26543.3099892196
22820.4750003867
23955.284998363
26707.3649915288
28892.6499929857
24320.3649961099
25484.8500037573
28341.6449936439
28947.0499915601
24330.2350087866
27098.634991653
25383.4700012805
24758.9250033204
25875.7049920892
27375.6950081763
25492.8599985837
25931.9100049983
24905.3049959049
25703.9900019749
25643.8899969925
25391.3149975181
24695.5549996585
23482.6049989903
25004.1699986219
24379.5799999846
27213.6600138689
26043.0149995467
27522.0250016038
32678.8749888073
24655.6699937542
28867.7350081757
27755.3400004476
24443.7649951698
21935.6049954373
28907.3499965409
25651.3000101319
27898.8450000958
25528.7499983036
26975.7849973592
24737.7499982737
27991.005006011
25656.8649902059
28082.2800003216
25361.9750102551
28426.904994558
25385.6649985655
23556.2600068736
24978.1900015876
25541.6250070422
25942.3949907598
25306.1149999282
28020.9949869435
23639.5200018596
28401.6299910535
23541.4150043041
25190.5349889337
25331.0349854785
26957.2800006645
27504.400000198
23830.6999925937
25242.4150060423
28177.8449968784
22871.8199964808
30867.8499997827
26608.7750127141
29669.8050023581
26677.5600157759
24770.2199846884
27218.1099981853
26718.2749979034
23107.2050013856
29690.5750017836
27643.9699998639
27116.5700003689
28850.9199984116
30007.7049923674
28995.7549966597
21830.6199722491
27366.1699922131
26944.4849995885
23510.4100092044
24071.7800029927
23045.214999995
26776.4350029104
23951.2900014425
25332.3950140376
26415.4950103302
28491.5600077959
28050.9400049539
25460.2200028668
22637.9250014188
19298.3599996869
25572.2200056546
23417.86999651
31184.7700089409
26509.2599934243
22684.669995658
27535.8500052948
25398.9050073323
27433.7350136825
26061.5099988208
28965.8999956541
28505.4750080644
24813.0249923618
23914.4450018085
26966.7549998006
28949.9000082173
27075.1549997636
26896.3900113394
25987.229999622
24552.1399985155
27234.1150119748
23162.5599774711
31225.3250085847
26586.5499973901
28102.3599931982
22822.5750025427
28294.2200044123
26622.5749976557
27558.3049940856
27730.3550116665
24832.8899878434
25836.8950032673
24709.7950009617
26762.3299895806
23340.5699933528
27179.9350016766
27603.1300044895
25063.0350006703
27438.7899924175
28633.5949982667
28017.3349910734
25222.6749842554
27055.8050016793
26193.0349958732
27002.2549984326
27531.4599943536
26678.1399966922
27431.3699873467
29253.8749951985
24875.7500054065
29516.9149971954
28920.2899903803
29578.295008222
24690.3250022727
25181.870008511
28651.8200047062
28062.4200055332
26524.1399963849
27042.4750067626
26097.6750066417
23836.724994993
31362.3099999851
21264.2099902858
25299.0350029567
24386.74001342
24215.8949952181
29005.5700020772
24648.4149969818
28248.8299959045
26449.4649911012
31347.0449968153
28598.3749932653
26593.5849912534
31911.834988003
27538.2549938179
24110.2399954036
24776.4850081071
28353.6950023081
27036.2399941987
26042.9849950763
23352.5900055527
29304.1849981669
29428.4249951957
23685.3949986517
28425.0549993549
25190.645006945
26195.5849910124
24174.3449969684
28201.5300007894
25801.6200042438
25356.1399835891
26796.2849931101
25302.3549942591
23213.4900015995
25009.1650070676
27362.3300094474
23987.8100102476
26387.9399950795
24320.8450028709
27087.4749929254
30098.7800012927
27081.2950107299
24209.1650112678
23039.0400072187
27745.554994379
25549.0999919188
26563.7800004235
22796.2900028581
29333.2050074347
24408.9499986425
29208.3849988968
27781.3399997265
22583.8899990095
27639.7350096382
31522.8650003487
26714.2049881916
27405.0050021349
26443.5649982608
26279.2449981371
28547.6950015955
25055.8649906263
26788.2500026467
29298.435005832
31519.4999972208
30838.305002596
21842.9049985895
26470.6049990748
25778.645005511
26893.0049909994
25093.9350011127
26679.4399999965
28535.580006455
27652.5349944303
27056.4399906079
24895.6700122342
24959.8099969294
25892.1400007027
25959.5649945269
27252.599993332
29360.4500023957
23013.2250038376
30365.2749869385
25084.5099960527
26810.4150096747
23914.5949985142
30614.6699954904
25206.545003903
25129.7250003109
28296.605004258
22800.8250049574
27109.9600041588
24625.1300025374
27734.3900037279
30928.6000052132
27791.3650057093
23875.479998127
29021.8850140247
25168.3099947823
27373.095001597
25640.0000067835
29175.0900145893
25970.8649929893
23307.5150092385
26810.1199963288
22063.4800014887
26297.7300050323
29005.1850109392
24655.8600049005
27749.2900050275
23231.5749925348
25510.545007051
29905.2949974841
28488.870000356
30028.3050044293
26149.1899987451
25845.5700061228
27008.6700086333
26117.4500055677
25945.3849974117
24920.1650051344
28381.4050042681
23005.0500087011
22637.6049915465
27312.2300043535
29219.9200148518
25789.6549983138
28126.7149950169
25408.0750070717
24739.0549985075
23236.9649981413
29474.9349993658
27330.7349968533
24591.9649933275
28759.7350077246
26854.8999965311
31010.6100055629
24252.5000043327
23109.1700073214
32745.7850155949
27975.9649979889
27019.6599988771
22370.4450167021
25063.0049936989
22556.4849987786
26638.8850075553
21865.4349987314
25079.4399936115
25589.0850045024
30033.840001394
23912.9699937286
25289.9449921603
23246.0350016716
29382.9950004479
27044.7450198803
27028.6400162118
27413.2899965514
26378.8700011099
26007.9150154146
26761.8950059657
26374.8100040186
24703.7449975072
27170.3250031009
21247.0399982988
28222.4800013596
25202.7950025297
25562.6599910401
29802.1050095208
23324.8050017412
30050.9350026501
23599.8199915512
32181.3899998715
27420.6850077658
27887.89000168
26120.4000038512
27557.7199957952
24529.324996712
30564.5450046799
26434.8749911131
24657.9299949342
25245.4600028181
23481.6099957215
25917.1449943154
27110.2349982951
28580.9250071789
25602.675005662
23624.9599958947
28667.5400043597
26665.0800051279
24737.8450126433
26624.4649959548
29138.7750110493
28497.6800107832
29476.2799933616
25243.9800002089
23362.8099919147
19851.5549953227
27816.4750082162
26436.9500018434
26156.3450073536
25781.5000015488
26882.6800048205
25036.985004444
25489.1450022201
25875.9099998463
27421.3699899221
23936.7199967425
28105.7900097749
24702.4650009365
24073.7400072711
28202.989997579
24346.2100062423
25681.1849925122
29415.1700023171
27256.5950118204
24539.5750044941
24482.5500051418
28067.3700108829
26392.6850056049
29940.2700073185
28174.8499979846
22898.3349933425
24754.285006202
25708.5350052329
26492.2550064807
22229.1000090558
26762.1699967719
25081.8550055209
25179.6150138912
25871.1199987057
24571.080002185
29164.5799874138
22864.5500014906
25725.9200003581
23761.5899913633
24703.435002731
27806.1000012828
26603.6750006304
24630.4100120853
26564.055001505
25244.5700043694
26488.9450018953
28306.5600027713
27278.9699996076
25464.4550014641
23407.0249806903
25594.5550006235
28469.3949997568
23132.670002867
29499.9999933708
25153.6850016876
24934.4700056979
23160.4400027388
24082.7399961511
24239.2399993966
26857.6999993616
22681.9950059307
27834.4399871791
26397.8099978839
24432.0099929381
26901.550005427
24049.8049951748
26387.3699966024
25411.5700008978
26299.42999523
30060.5700061298
26099.5650004394
24506.9450056219
23686.6400048465
29211.7900067454
25069.5199956579
23208.2550073529
25866.9649958302
24602.7300008067
26401.1749976798
24719.0699959852
29569.1600004256
28340.1500051265
27598.81499572
23090.9749978019
29531.915010368
27945.3400038876
24658.2600017618
25601.894987843
21624.9950051219
24388.0399961075
26356.2850018441
27898.919990791
28950.7749973218
26236.3349991076
26452.6799980859
27230.2950072934
30351.2349998154
27516.0900031299
25824.300003219
25058.6699949174
23254.7600087115
27888.7449860931
20246.544999453
26862.8849932685
23060.5949907311
28513.3299972929
23698.8349920995
22499.5699956969
28056.5300031583
28218.4349926017
23913.949996333
29991.8749909795
27971.789998518
25533.9349996523
28641.4199952874
30287.6199979445
25719.3999978008
32820.6600119447
23801.2950008571
23129.224987608
32633.7350079071
23200.0150093437
27414.7949999709
25575.8799985271
28173.6100042685
28852.9399928198
25306.0750040478
25942.4750150446
22615.2550054924
25721.4499912067
23342.6650208526
24892.0450042851
25636.9900061642
25373.7099990689
28601.0900020438
30554.4450002929
28224.1999973435
24936.0699983696
24217.6650002961
30888.0499969115
23798.9050059364
29118.9749989737
29840.8800135287
27385.0349874781
26532.7750079239
26321.17999235
23589.7400011461
26731.0649969819
24942.0249985547
27794.0900045187
25057.3450031614
22566.2099870187
24796.330008643
30214.3800059901
29183.4199838248
26895.4949911761
28486.6150162446
26131.5699958062
27350.9499932351
25653.1950051808
26539.6650058627
25848.9100049345
29270.9950008298
26455.449998377
30235.1149947777
28519.3349899938
27067.4649920741
28356.6500020522
21750.0750058135
26773.9950016011
25619.4449925049
25998.8749992497
24907.2450020831
30228.7750006521
28525.4899942363
24887.7699896642
26544.5649910605
28927.2750101728
26385.2500113814
20326.4250004097
27585.1949970746
27984.1150008207
24546.6000159829
29912.2349979869
27911.5300057754
25854.554997839
23436.6549958712
24116.2400028653
28949.7899887946
23287.254997873
20292.4550009241
24745.8249999108
24314.164985422
27368.0750002866
26887.6799957323
28294.5299962277
27070.289995285
28363.7199979905
23701.3299904438
28447.2600030726
23352.8900027734
25989.2250024412
26665.6000043914
28018.4850034303
28046.1400051297
29398.9149900679
24934.4700057868
31088.5449863054
25719.0399955405
27447.640003454
28227.81500537
26328.9499994185
20318.2450016324
26045.6899992096
22107.0650019593
26882.6899981753
30904.8200045597
29898.7049939637
29664.2900022507
26470.9400006501
28575.9849941822
24843.7799990962
27199.4850047631
24360.8050029094
26724.3299908211
21796.3199993623
27400.3650092492
23748.4600063554
29729.8799967094
19970.6399987333
23891.6150025835
29548.7650020018
25780.179996088
23024.3050161531
25314.0549999959
25386.7749996617
22581.7049973926
26040.9149971732
28461.4500167211
23961.2900018358
27038.4699988574
26050.5500013873
28298.334998239
29296.8800021569
24768.7050039014
24374.5700128222
25522.074996842
27534.8099918368
24632.6699965055
25567.990005295
22394.8299955755
20767.2650003982
26820.0250021735
25211.9750101137
29720.7550051793
24694.9950003312
24620.0049914313
23473.5300023184
29210.2199970085
24003.3499993398
28247.8099976623
25356.6000084727
24744.0349957494
23267.5699955885
22742.0749928781
28648.3700075918
24895.3199958298
23025.2499934879
27087.3599954206
21323.5999943202
25461.7400006932
26679.7749962726
25571.1300040238
29021.4500062623
27319.2199954688
23562.1849989474
23554.6899997319
28070.2649908215
21936.6550050237
27362.309989149
25722.480008568
28152.7600063043
28279.5149987465
24657.6600062729
28032.0899976743
29712.8350112246
28411.170004025
26512.7300060571
24463.0700090246
28121.2849944888
26538.1749941348
23744.4800038865
26264.9950087436
31228.7050142722
24096.4600092675
29077.9049987511
29157.9250042019
27277.9599961683
25770.6599970025
26603.8499955638
26276.5100025177
29274.0349946547
23458.5849976714
24969.0950015724
27556.4900039546
28092.0500058791
23559.9099833726
26450.8099992674
23544.5200015303
26218.9350079766
29029.8549960253
26934.3250002218
26181.2199995418
28971.8000016744
23169.1300000987
27647.7400095801
24406.5849903677
27976.0050025461
24234.8650014159
24711.8749988128
27313.9349966687
28956.2250089543
26691.8500004846
26726.7450090808
27436.5450039261
24891.1600031245
27313.384991559
24878.0400010507
26068.0500070376
26747.2199897519
24519.390012707
27551.214999062
26347.9050025113
27215.1200068745
22516.2149997081
24607.5099952257
26735.4150083951
27026.6600033555
23793.4700007627
23846.8299970618
23388.8249977595
28008.3499963025
29183.4449984568
26833.6650000929
24225.3000087535
25630.5750090171
24815.7100032481
26148.0250016383
26349.7899879232
23865.4199986445
27758.0000049072
28991.289997359
26732.0799967324
23028.4550093002
28467.0949992815
22826.0650026948
26953.9599918778
23907.2899987037
28823.1550073158
27321.35000647
27473.284998564
29088.4749971151
26969.995002676
25792.3599971044
28392.6550124703
27519.2899977191
27181.5250023962
27163.9250098065
23865.6700034044
27422.4399808601
25772.5350090613
25112.7550058893
25855.8099952537
26948.5099931596
27149.7800046041
27976.9649993008
24363.0300030431
28003.0249962229
28368.9350047981
27961.3650003524
28752.1299975024
27585.8900028853
27907.6749950731
31278.3800055536
26049.9650065831
26496.9249953301
23995.2499906464
20860.1249914386
28492.9950005744
23784.224996972
27181.359991308
21559.9900041879
22618.0150039003
29218.4649963401
23980.3849979808
24300.5100174363
26537.6600046199
25615.7799901606
25146.8599952278
35204.2150111737
25440.5649896876
25662.3399958741
22951.1800075003
25334.8800020747
26695.3050019612
24493.7899964042
27608.1199941073
21652.2200034574
29548.4800000294
26257.4800013482
26527.8050025386
21894.0299924464
22251.6199992408
26176.1750001663
28037.3250062501
28355.229991637
22951.1499955594
26748.7599943763
26089.6200016793
28550.5299928338
29521.3250050139
23667.344991105
25654.0799944748
29066.7150060638
29986.6250010234
26821.9450011335
24962.0050071873
24152.6850098376
22209.2450071537
22365.959996667
29490.39000926
25870.2750098972
26338.7199879148
30829.2950104602
28867.0450081295
23122.2150143583
27617.8599925018
25817.6200013214
26487.2949841137
27097.2199915115
19672.6100011544
27148.6550033467
26858.9999971107
29580.084992166
24040.2449838198
29188.7550152864
27082.5999945733
27733.2099985801
29377.5250006597
24214.9100073051
20424.4550060691
29608.5199956718
29093.8700093245
24652.6550100411
27411.319991593
22002.8650101122
25633.1199958631
28331.0100084167
25565.3099928881
24959.7699954334
25164.8800015708
27788.9099966323
27026.5099860804
28658.4549976561
30939.9450120944
28429.5900031639
26313.7099957035
24242.7949962137
25795.1449950017
23098.9400132459
26123.6650023542
31563.2399886594
26156.3199951546
24287.6400015801
23812.4450050866
24416.6249932979
21748.3949994158
24970.0549988493
29765.2200032722
31481.5499997981
27877.4449911893
23409.235009467
28117.8649996808
22318.8950002406
28287.409998105
23968.3149974084
25872.3649988306
31663.3850089147
26386.0049956439
24868.5199970143
26349.390000301
32522.2900039963
29119.6799870986
27113.8650076352
27684.2450006219
26781.0150023309
27672.1399984942
26922.8399938908
25941.8399950298
24918.5249964495
26192.7049933831
28358.285006677
26005.5049866777
25868.874997346
31176.2899938455
24420.8199883861
24419.7800011931
23771.6699917922
24754.390004242
28040.1449888561
24471.7150013875
24253.4649980055
26730.6150075364
24183.2649892852
23589.2500039899
22619.8950027795
26074.0000010455
24618.3950075084
24396.1000017847
26211.5449985283
22233.259997988
25517.7500095733
24596.7649961425
26760.1199853131
23826.5050030207
28554.7300023301
24386.1699867828
28000.6599968374
28209.680001448
27889.5950087742
26826.5449958861
21752.7449949586
26396.0699957039
30825.6249966355
24426.4350014182
25757.3249982011
25460.389999875
24551.6000149301
24412.6549963448
28466.035008378
26302.1250017737
28670.0599938717
27378.4750076973
22597.7949989322
27247.8599916316
24423.0199908981
23056.2049985544
27961.3500027327
24287.3900035222
30915.9699990001
28156.3100061226
27172.4849939291
30030.5099960084
25899.9800018154
20824.8099980812
27629.3500001933
29319.5599985816
22388.3600039071
24992.0750030429
27314.0849967393
29452.299999813
30766.5449971658
22836.8799963833
25749.335008905
27132.6700002329
26346.5900071242
25999.7149977913
26784.8350038743
24640.3699965609
25050.1749971477
28037.9550057892
27165.569992537
23841.7549963879
24955.4999982755
20865.6850080383
25584.3450040914
26092.9700009467
31062.865006579
27330.3649993346
27442.5100043137
30390.4449940263
26312.8850057552
26666.0049913751
23804.8299994828
22105.8199964438
27631.0200065132
32566.3499958336
25166.2850144407
28667.3399958574
25522.5699987606
25731.3200052658
26571.314990071
25084.0049927396
26070.5149989019
28844.430001885
28797.9250055513
26261.9500088134
27395.3249942525
28784.6250108188
23219.2800135428
29023.5100028931
23776.3950028283
24907.4250084166
30787.6849892645
29547.7050038963
28862.1050032992
26800.8849923024
28469.8000121629
28654.8499871958
24764.0000098113
25674.6050044567
22766.5050061241
25107.20000948
25269.995003363
28578.8349910155
28242.5700048361
29239.2300183772
26269.4650074154
26148.2050003418
24054.5950010556
25654.7749939174
28184.4949889895
28000.204992325
21007.2650156693
25624.8049966664
29498.6449957015
26016.4900029178
24447.3649974309
24297.8900006163
28091.5350026093
26246.9249961881
29329.1749944462
25700.955002487
27608.5250021082
28909.7650070135
29500.9799978006
25301.4599941527
23079.8799940692
28204.1550028132
25464.490005799
25656.5150015208
24616.1449924804
26410.3649961758
23779.1649945127
26890.1749955202
24458.6900015525
24430.0300051584
28444.5200015225
27410.7149992982
25669.2049982383
28216.5349932329
25918.6399973073
23297.1250075722
25718.7500016906
27131.015001763
22786.3650019396
28509.1550104612
25784.6000053611
27557.7400077951
26503.3249954935
26955.4200049994
28557.7000040057
27260.5399920136
27742.9950147059
25372.675001873
29936.5050008378
27107.6949968653
26474.9650018383
25929.9200070884
25258.2400092517
22554.3249970343
26384.8550086888
28768.5899901201
28319.9350002626
30223.0350068214
25856.900003356
28270.4200076607
26994.3449971754
25936.2749968296
25986.3100077939
26808.0000065967
28019.1949942438
22597.3200026629
25454.6249978795
24478.5999983067
24690.3950061894
34275.6100071581
25371.6000022271
28350.1999965009
24036.2150006763
25125.3450031771
25047.1800064847
25514.7850071156
28684.7299996657
26253.0350063176
27072.2850103081
24914.3549985273
24518.3950087755
24804.9449974779
26338.0449971904
31069.7700044755
23286.7599951467
21664.4849928546
29231.6749987816
22165.9850106467
27633.1400049063
27037.9500023697
24514.3400031672
23894.0650125022
23750.2899960931
30047.824998488
27968.6050027072
27114.4500070627
25639.8949947894
27852.4399932295
24644.594995847
26486.3199980787
26594.0400041334
26843.3250005482
28887.3200004938
27485.1650075194
27511.4649995
25602.9600003847
24361.9549895447
24417.0400009796
32731.394995889
27064.4750004688
23032.2800051571
24076.1050009336
28240.900002365
25359.9799969232
29242.9800049065
27682.6650108386
27295.2549952346
27699.890000449
25291.5950017823
27903.6899923299
27529.7399956013
27301.0399912986
24147.9050014903
29002.5750024373
25909.3200029986
23872.1050049292
30356.6999955927
31065.1100054555
25728.9050026644
24824.4899974317
24884.2750084384
29061.5150097259
27001.1050008172
26124.7350023013
27841.8499986834
27307.0900004924
24529.1700024598
22581.835013933
25508.0899920916
22148.1600023022
26268.7549918565
27979.6649920297
25162.3850052978
26201.1149986998
26949.1449928956
27642.9900021658
28552.340001691
29496.0950012002
27203.7300037953
25322.2250119471
26218.7350053232
27684.3250016169
22074.6649975247
25221.7049982988
30342.3899988332
28272.0949942708
26148.2549937438
29339.4300004153
23987.3499974445
25927.3049997915
24387.4249969285
28190.1749923042
25606.6449993658
25900.9050075612
24001.114990801
23407.6949918203
25662.3600060975
25996.7150050971
25695.5399972416
24358.8199987503
28639.6900065693
24644.6999987696
21828.7549981444
21865.1299951318
24756.5400032891
24802.7699992274
26337.7450062416
31578.6550002784
24288.5350048521
29003.6600033266
25582.5849937958
25746.8700012181
27927.2599972486
26131.3799952923
29038.6549941309
29624.5949987823
25417.5199985523
24225.2399899515
26060.0899963055
22354.3449985402
24703.6850028487
31054.8799971804
31034.3399921343
28655.8949996434
22239.5800059318
28186.1699998171
29986.2099978079
25418.3099951469
24685.7949997192
25470.7750019095
22730.2700019474
24615.8900004409
26147.9000079177
26819.1699990227
27244.0200018281
26854.5800007942
22055.7699971772
21468.0950089425
27650.1599822344
26552.5050022748
29593.5300111799
24474.4199952
25780.0199992367
26924.835003723
28063.7549943692
27526.1199971542
27488.2949958569
23494.3650080184
26570.2799972284
23858.0350020594
25812.5550013296
27717.9700000834
30094.3950119131
27232.7350107557
29614.2650066171
28724.905004645
27414.0349959425
23787.8799974091
24985.5100020999
29705.9299939035
27910.6099905444
26714.6299998665
22770.0000047042
25953.6649969549
23868.8299894724
29039.5299973545
23529.4400045642
23716.0899968374
25881.5349925628
26388.8700043566
25890.3900064057
26182.2550081934
25978.1399895173
26927.4200115973
25840.3250054031
30668.790003389
27041.0800045579
28253.150001237
27981.5300092645
24834.0349989982
26908.8749823343
27134.4450008202
20682.4450042792
25611.8850046131
27442.0699933087
23092.4900033584
23591.4000019899
32530.0749962065
27156.2999960374
26438.5300096435
23169.1850142481
27811.4200001051
20811.3100146226
31415.7749981441
26162.2300072373
27479.4699954958
26024.2649987387
27678.0300017025
26912.4999937458
22780.0850004608
27862.1049963804
29626.2949979862
23676.8149979187
26771.8799990635
29930.0550120132
24427.790004995
28636.2300070749
25944.315008916
26201.489988201
26339.1350025534
27576.3349971363
28576.7449988489
23914.955000241
26788.7549990634
20687.454996953
30463.9450113834
27727.2200010268
26022.6899995824
27331.7750016799
29683.690004201
25518.1249997099
27505.6750028255
28065.9899991605
24931.1450061492
25687.4950039851
24138.3249967346
27274.5700034975
25987.42499987
25962.3250089799
28952.800002435
28924.8549990208
26461.9350015873
28830.3650054122
26755.4300049793
29126.0550052933
27088.9900018197
28415.9350026911
26917.5449959686
24967.1149896607
25615.8749921163
25251.7900072391
29949.1999990842
23922.8750045517
25438.5349862887
25273.7949987483
25519.9999957352
22328.6599981905
30412.680002256
21242.8049981543
20735.1449921251
26431.1099913702
22821.2699931203
26357.1200035457
23719.6499969069
23815.2000118021
28542.8049988478
24652.540001278
28593.7200035566
24882.6250056625
23867.4450067467
27997.8250001074
24086.6349964653
26160.8549985553
27718.7049921881
26562.3350007728
23481.6550050348
24368.0099927724
29960.0699962157
27580.2249980069
29883.6349922325
24558.4849924556
21683.3899930059
25198.6300124796
25863.5299967419
23485.635002034
26877.699996121
32362.3049956308
29305.6850025489
25576.2499975591
27265.4050016754
25662.4200039967
27308.0249998155
25263.5600048059
22762.8399913078
27164.9849948894
29160.6449965178
27358.4650050086
25194.7950023481
25661.4250014565
24809.0049921514
29169.4250201431
27000.0549924797
22282.2349999528
24344.1599907362
21577.5899921803
22529.1549976166
23420.0949948687
27505.1450020038
26696.3299997484
25601.520009098
26790.0200011588
24392.7300023829
25052.2299941248
26235.5399941574
25775.0599929484
28130.7500077953
27277.459989132
29005.6750117117
27328.9199975214
23242.1800100357
23964.8650046558
23840.7750063096
25693.4300044635
26756.0149988082
24936.9800042344
28731.3800007609
26932.554995089
25550.0050003807
22957.7500088133
26094.5850084914
24633.9750021856
27267.8250159746
27039.30000214
25614.8199926489
27509.1050080403
26513.9399952984
26032.9649941812
26889.4299989503
27416.8200015205
25455.4050129436
23732.5199987399
27140.5850002939
19145.8250121269
26172.840006969
20477.1400003282
28031.4099987854
27834.2000032288
26702.520018587
27861.6450066521
27440.5449977773
29329.3599963003
24023.0400048296
23320.1649937148
27694.9049960893
28462.2249999729
23231.4399978452
24558.5149926984
27229.5650014494
27073.8049986768
26417.2949865959
26479.5600006797
25638.0050014903
26840.2949861356
28467.9300005538
25473.6250013644
27728.4050022967
27398.6600092483
26415.0199931227
26012.6750017192
24211.5399971895
27968.8649974474
26540.6550104778
26113.9999970109
23898.7450008404
27339.8799910749
29112.6449919729
26965.3249993969
24466.6750044154
24197.3100013468
27823.6700012992
29826.4800015759
28396.9049988439
26234.8600029079
27820.3800125297
27055.830000372
23774.5400044129
28218.220002099
26465.6950040941
25714.3599958351
23783.849995503
24856.5099956533
27118.0049963811
25195.4650023939
23920.5550132282
26701.119998525
29024.6199991233
25354.4749954967
23759.9700012201
28580.8499988124
23251.1699939495
28888.9749985261
26857.4549958144
27435.4150048262
27885.6900014702
21708.9700011955
25167.3700003243
24101.6749994803
25430.8750066775
25828.5999944402
27164.894995777
31461.6399996653
29612.2599921098
21380.7600029388
25000.9850050276
28646.2750071712
25731.6399893932
24295.8950054912
23903.3450205468
26612.5750057669
23828.9099998815
23663.7100052971
30272.5599986795
24392.3150015872
26158.5150031418
24365.4500061379
23882.2449964804
25785.0950059231
26714.8599923284
26726.2249984684
27067.6000072435
30713.624999706
21751.1600002133
30235.4849981573
21865.1199952102
24696.8500039772
25784.1299909337
25041.6300014374
26697.8700013369
26288.9399962935
24217.6799966985
22149.5650030671
26015.6300137457
21642.1800017087
21496.5900055673
27897.6899963563
30656.8799937647
28534.004993346
29601.4900041396
26146.6600143152
31431.8349965599
29491.629999291
28390.2950031463
30315.1650004119
30011.5850014515
27247.9949972249
22169.2849984505
27715.5450078771
23935.0699917064
29174.5399977278
21799.5249998108
25263.4900078896
24455.655005517
29339.2899802767
29072.3649992483
24619.665002384
28840.6650022871
27317.1399899174
28711.4800068298
24866.6149945914
23079.400000434
27708.684996368
25429.3349927444
28000.8250002305
27643.8900034935
29059.2399951301
26770.6499936025
25452.4100018232
24755.3449892591
23427.4350013184
28643.3249968445
25535.7599915883
27463.0000105131
24017.6099930414
24752.7250135058
24711.0300054079
20714.790011927
23034.599996046
28145.3050027448
23650.5499953213
27444.3749968258
26729.6299944246
26018.9699961967
27224.0650013307
26515.9850062673
27794.1250010891
25833.8549967187
32841.6850073438
24576.1849991179
25258.3000079734
25417.7000007385
26594.5650079308
27044.3849940948
24798.5999928703
26133.6850030683
29532.3000032997
23807.3750026664
26953.3299987371
23322.3550113979
25049.7600005863
24071.2600143254
22050.8199977241
26622.5499982329
30878.6299968828
27498.2099977607
28869.4499987365
25158.6899936698
29826.2400045944
27888.4750029355
29248.6500017084
25415.9600090606
28942.7749991746
22623.5799974274
24932.600004945
24242.8899984447
23727.9400012982
23189.5049907289
26709.600007965
31070.510006425
23233.764990816
26506.1299768577
26311.850000017
26421.1949989526
25357.415001572
28237.8550091113
27800.7450010752
27599.6750016088
26006.1699987943
24198.1250018798
26071.1099899117
26647.5349944954
24977.3150021258
28249.3050024494
29679.8700069761
26781.8949964916
25295.7850016394
22722.3349960472
27751.9399995766
27523.0350058198
27134.8449927953
26594.9200012948
25199.9200095006
26340.8450008172
25361.7099991706
27603.934990116
28081.4100063556
26130.1950039849
24566.9949936517
25214.4350039892
30055.6050122721
26268.8099937801
27779.4350096232
28312.2200022053
25784.2599983349
26841.3899959981
24714.5399958907
26007.05000295
26538.7200008037
27725.895008788
29955.624995188
29799.055002977
26618.2799967638
25230.2850001832
28423.1400039992
22926.0550052461
23633.4650146193
29331.8249984431
25065.0300092871
24524.1999999699
24348.5250167475
26152.1200006419
26545.049993601
27300.6199961241
22749.3500084178
26189.1499958982
22746.3549919194
31201.075001606
27011.7650011539
22055.1799982989
23574.8199957328
28238.8600016109
23865.4999956015
23414.7149997214
27715.5650091991
32478.8599936687
27572.9749913772
25197.3750012562
27625.7350093
27713.0950134064
27512.5000038959
31190.8350049627
27385.2050003736
27191.7999927634
26183.3449990866
24013.8950050971
24117.9850015337
27923.7050027367
24157.22500143
28427.3899999663
24380.1499921916
25421.5399931547
21858.4099989529
32040.8000139566
25007.1699965609
25554.6650033488
28394.154998602
22854.2399967426
24312.5399942901
28428.320003062
29513.3549971653
28018.7799948541
27583.7149971934
26599.6599948362
34573.0000060934
25569.8200046763
26612.4100063778
25163.7649949749
21349.0600064774
23548.2400087322
28293.8899925142
24446.0750047546
27836.7749919927
26187.8700009978
25573.7499872701
26036.0499990543
25164.6850009919
25811.8449969308
27056.5900010426
27554.0199993583
22930.1449967089
27485.1200008125
22443.0949953656
26454.7299954763
27773.9849985589
28870.5200049352
27027.7450031433
25488.8900159114
27960.654997148
24923.3700053356
25976.4699927596
25449.9700039442
25738.4449976443
25374.9550153047
24006.3999999732
25802.0399988737
27266.5300043905
22129.4899984008
25406.8649960495
28099.1599997849
27178.7650042801
25106.0249980576
26516.9500094052
30463.380001622
27902.0949867621
25711.8549977159
30910.7349927774
25743.2250013223
25929.734993511
28088.1550006727
29312.2750007455
25366.60501163
26528.04499988
25395.5449890718
28610.2250103812
25706.1550040764
24870.8199999101
26313.2400072887
24991.0999991937
30329.8649938394
25329.6750059349
25246.2949892733
24667.0150058208
27083.9299987355
29720.2549950335
26515.1749978402
27916.0400041185
21903.5900032954
30002.4749997657
29618.2550102268
26386.6300014954
26271.4500009269
27959.3850006412
26429.994996226
25237.3950163361
27192.3249936468
28550.9200069778
25378.1800077322
26026.010013446
27250.7000035535
27561.1100039245
24056.8549977993
25588.6650053746
26468.1949998035
26524.9450044472
25944.4900036322
29462.9349990112
25955.055009288
24695.4399910145
27155.5499909055
30136.0150010606
26083.3150099986
27354.6249878847
23369.124996634
22663.7399996215
25665.7800004194
26310.2999968036
28314.7500085059
28207.8900028234
30237.0400015539
32734.2449994838
26895.2749972826
27348.5700005035
29182.3799896792
23973.5550071143
27531.8649900992
27286.2649978609
26610.0599973086
22305.2850101598
28169.1249894986
25019.5800018434
27199.0550014159
25374.5199955042
25286.5800022587
29688.1849968908
20188.205001518
25889.2649942484
24574.3800067025
24759.9700059127
27886.594996291
26460.3600106904
23302.0600075035
27075.8149975476
26581.3750042746
22806.8099889763
25692.5300019601
28877.8000091855
24335.0099963501
26090.479997891
27770.1499989509
25737.544994634
25157.0550012593
24932.7899995268
25602.1449982362
24219.6200092278
25162.7249986364
21395.0800060334
24524.3749997782
26077.6499959444
27770.3199860967
21319.2450004795
25214.0150025873
24638.1050019924
25259.2399982966
27039.7049977884
25926.879995366
32908.1050068406
25527.7549926391
25070.1600043387
24015.9749988269
31028.4299972988
23325.0049982056
24496.5049898409
25849.9499897755
28923.7750062747
27578.6449992085
21113.9199903353
29154.4250175137
26793.2449991164
27786.7250039271
30805.4350157568
29662.1600043248
29540.8899869027
23847.6050024609
23298.8200093107
24740.6300083784
27571.5099971088
23446.4050018628
25351.1099996736
25295.1099971001
22688.4049974035
26280.0800045416
26134.4449993093
24447.5150036007
23906.1249949853
25576.7299992682
23048.6500165115
23814.2700001693
24080.9699952618
25451.5850067653
29603.5050022062
29149.165005217
27406.0949917554
28174.7099967305
31820.3199995185
27639.1699877703
25752.0649963813
26874.3400144669
24290.9599902691
23555.539993569
27194.9949957294
29199.5050068125
24404.9250156486
24285.130000158
21953.19500808
25811.1549886215
27388.5500024144
22717.9499946823
26296.5150007099
25034.4350056735
24681.2949951963
24210.8250095196
24123.2699990333
27558.7049943015
23491.3850036308
27399.6350057136
26322.1349973749
26556.3849990122
27044.200007759
27561.575002555
22637.7749966708
25673.7399988868
22939.6300025173
27172.7650030982
25535.2349982538
23921.5100012233
24331.3599997812
26788.1849954269
27194.5749958129
28871.6749862784
26147.3700074192
26868.5349960673
25912.794999443
25248.0049998504
28243.6450015103
29433.1199956625
26784.245004767
29703.5599953899
27135.4350016217
26362.1700053797
29383.7050115211
22553.7150056741
32618.4499973228
26591.74499542
27747.6550015206
22390.2700010747
24631.1249964035
24939.9350062239
27003.1299979321
27247.3299909596
21976.7850003762
27189.9850140433
24483.339996783
29922.4399971466
25409.1149948884
29975.0299978785
25851.2050017874
22268.6999914843
24392.5899858698
26988.9699974538
27371.2350022036
26892.2100078794
29460.5649902362
24654.6750061589
22830.6650004766
24585.834995294
28010.3900037083
30710.5100148024
22769.9599965349
25290.0749873197
27127.1150011136
28598.6450036247
27139.1450050951
27562.8249947492
27544.7849999151
23531.0699997454
23108.5349965047
24918.2899866563
24447.5099936608
28322.3099942004
25812.2549965188
31955.7199969168
22643.2550128864
25399.2700072014
25181.7549966334
26034.3650039042
23911.6250037114
28763.2700047973
25236.360003794
27015.9299991196
26009.5850025911
25772.7599913204
25440.2800106006
25545.9249920918
23720.7199989215
25045.2400069816
26540.2200004394
24644.4950025732
26231.7100046919
26093.9699968218
24955.0699826721
30147.7799987057
26347.4649850375
25020.1899986408
24230.0849933248
23806.6049899117
26958.5650042155
22879.0299967029
26860.3799930289
23359.274997243
25063.1799966122
28697.0550050931
26991.5650097539
26382.6749935033
26339.0049950655
26979.7499924817
28563.3600038778
26592.7900049243
25620.954999533
23837.1100028805
24875.5999930609
24376.5150022669
29986.1399920125
24229.9949973708
28254.1399948585
25364.6299854501
30350.795012862
24627.1099999997
26621.5499954994
27567.3950099154
22644.6999997291
27671.3300031699
28013.1300085708
24034.8949963147
27564.6449910807
27052.099995368
27072.5199975395
29739.9849989919
20715.4900046872
27371.4100060271
31911.7149925476
26773.7799985789
29354.7599971074
27458.4499926669
27697.620001913
25214.6599973825
27572.019999533
30392.8800006934
31598.8949998185
27571.8249915697
23401.1350023451
26909.9849884603
24088.3249924548
29898.0450127565
26714.4150091498
33608.6500119982
26231.9100078069
25623.4849979893
29791.5350146016
28381.9849960237
23117.4849861165
22967.0050018817
27895.9099972203
28054.239996957
27735.7349943103
28236.2700033583
24402.2250015188
27432.6849949253
26146.400000877
28509.5999896206
28080.649986764
25941.9750055576
29130.4399988513
21861.8749996522
22156.3500041897
26658.0399925986
24995.4700040319
32679.3650028537
28475.0849999107
29972.080005006
25899.9149950062
31943.0450026215
30447.5599963392
28427.3699966411
27435.5099986973
26733.0749959421
27886.1800000909
25035.1499939388
22951.944998329
25401.3700044382
27641.8350013249
26994.8250104297
26772.2400165876
25535.7349989817
24851.8599930668
29704.1800094973
22823.8799862385
27481.975013233
26514.0700002601
26308.5799969851
25739.3549952949
27176.6499890499
24481.9950018623
24300.509989145
26244.1999961158
26066.8650019453
27662.5350014269
24648.9350040487
26135.9849962929
21264.2150023938
25481.2849963319
25218.9049994763
26061.2800163154
29142.7899987131
24056.5949816594
27702.8099961552
28659.6149973484
30546.7399958808
27446.1949955527
22079.615001055
25053.7250011
27121.6300040667
27172.0649867289
29034.2950019325
26251.8249865982
30885.7150022147
25054.9749971285
24869.4900030821
27362.7849992155
27827.5300055921
24333.5250101769
28371.7849985253
24255.0200011119
21645.6649978757
24962.0049993689
25081.7400042617
21210.2600015918
30644.2599961369
28485.9199904059
28837.885010103
26478.3549991697
22558.8049797828
23624.1600075552
22715.9649935086
29939.2250045115
24205.3349989726
23047.9150044779
26113.7850110013
25557.9400046962
24438.6950019465
24561.8950008075
24861.3750042428
31093.6450036193
28886.7149998239
25542.8849955849
25175.3049945166
29033.8750209829
28070.8500038998
25990.8200162797
28517.0600003007
22584.8450022303
21101.3050068192
27025.6700066061
26521.8050001764
25305.2750028213
24500.4750055579
28079.1050045602
25448.3650066201
22587.9899971036
27116.309999823
26823.2700000754
27305.2100014033
25701.7949876121
26687.9149976196
29086.7100015321
25983.589997431
28356.6299959755
23674.4550040548
24223.7549982974
27155.4699964851
31994.1149983488
22911.7899973654
29864.5449885051
28482.4999991347
27574.2099926058
28363.7950072965
24925.5849974096
25472.5700084795
22547.4999909598
25908.2600064241
27978.3450008547
29576.2499972912
26597.4000035721
28409.814997285
28410.7149957879
24432.0799961492
26949.42500012
26076.2999966318
24815.2099959719
24909.5150005628
25391.0199950087
24402.9800010688
22251.2200020594
25393.7699957238
24944.8500069225
26329.3349995929
25824.8949955227
25466.9100011718
24368.6100084816
26221.8499991531
24478.3450030053
27872.9100056562
28046.3350035675
26267.7599998603
24966.4250031159
25047.7549947163
25526.8299995614
27509.8750043837
27001.3799976857
22921.6949877287
24767.8599901704
26035.0200018028
29687.0199951407
24733.0450033876
27134.655001097
27324.8800009513
26703.9800049878
25523.1400036782
25639.6500004525
33717.1350176928
28878.8699966932
25564.2949986188
30238.3749994313
26893.695001728
28270.290002044
27515.7249944131
28425.5199955941
23402.6999942652
22392.1899970673
28442.825006461
26611.7649988678
25951.7500063416
25170.9250085981
26526.7950039907
27117.2099977138
25603.4400070498
32318.6699971688
23422.1600076683
25276.6300070439
28329.3199882545
26725.790018907
23501.8849993146
26938.4300036977
25114.0000036764
29236.175003543
26478.0450133301
24000.0050102713
23618.2949915525
28905.3650020239
25500.1899982989
26616.6750123688
29925.3050089853
23828.4350005327
26835.6599938565
27154.3100152713
24015.4700040298
25664.1899990996
27514.1350022281
30272.0800015862
25332.0699990907
28531.7749942939
27261.984999279
27610.2100049684
23785.4950016395
30936.040003632
25336.0600139722
27740.7100029598
25288.0549983429
27654.6549943399
27043.3450032059
29243.2600089416
29932.9350008011
29553.2799981577
22121.3399948559
29437.1849947138
27870.2499895059
28919.8849973347
27515.4799872124
23529.0149980086
27351.7849962269
26585.6900120585
24847.6800048001
26809.3050113643
27341.1349936802
25715.1699990044
26954.4249973341
23672.0699986592
22577.2099975337
22567.0249947957
28074.2050030269
23723.8449931952
24898.0200082053
28780.5099972198
20952.9100119086
28487.534997889
22727.7800083235
28393.7150049683
26416.4450019187
26148.8649968937
20717.7600002087
27113.8100033005
24513.0049989769
25977.6400041191
26875.550007922
28133.4350020148
27997.1700050648
29905.0100075024
25154.5250037173
27883.9650000814
25405.6449974831
22932.3600092443
22705.3700082817
28213.6150022799
28839.7299983305
26615.9549919006
28025.6199950376
30305.9650014057
26432.5949937913
26469.4549975199
27414.1799969147
27081.8249963737
26837.1850146926
25959.1149983661
24978.279997636
26510.1950109238
24618.0250002376
27163.3199955526
29041.9600009282
26241.6049969069
25507.3699953952
24530.5149970927
27296.9749884469
26288.6950059779
24232.824995138
25087.9400026924
24729.0699987304
24014.0400063046
24773.7550054748
28871.3949947974
31372.2900052505
26407.4500043185
26491.6499940047
26869.5800048022
23991.9249876109
26601.5050026319
22033.4500005755
29248.2100094102
26310.429999911
28219.2150022446
27163.5599875604
29062.86499796
30172.6449918608
24572.6100022921
27242.214997244
25173.3449973693
30686.7749967535
27455.4250095773
22197.5300094428
26388.7599949165
24446.6049976718
23035.0150081564
26470.7600011065
29417.1850054715
27228.92998606
25108.349999667
25409.799979564
27518.134989347
25626.934981427
25892.4099937828
28235.8349999988
25530.435005579
23014.0799917013
25635.1600048515
26037.2650038387
26008.5750134263
24800.7900043375
25196.5250051235
25396.5550052672
25314.6149985527
22984.4750091667
27534.8050018713
25853.2700013852
26955.7850048078
25580.0150025427
24447.6200074939
28422.8249965368
24097.8850038034
27748.8300089697
27599.005002489
29225.1700121705
22866.4099983773
29619.969999578
27345.5699903923
28118.040008005
26848.0499909691
27280.5100105591
27143.9699894279
23793.685000866
26335.9800089459
30646.7550026946
24945.699999608
22100.0399964207
29927.0699921959
24606.4800008861
23215.9450042275
25777.1450026476
23940.4150009037
25998.2799975181
26704.3500033815
23760.4900068218
30140.0250086541
28533.1399999117
25877.7450126961
27908.8699985079
29238.3400008157
28239.3299992814
25933.0550002399
28084.0999954575
28878.1700038369
23425.9650026151
24040.2549969443
27313.1449992751
25339.9450033318
26600.6599981217
28391.655009655
26639.6099970997
28191.4299991736
27567.6099971426
26054.4999964761
25925.3650000831
26917.2599948382
26243.3949848789
22702.8299910437
29823.5100007012
27673.1499963743
28023.6450048274
25694.5049981553
21379.4199993912
27699.6249955705
27784.2199881315
26518.0300058369
24063.7899972905
24538.2700009235
25869.7050000194
25304.6399956283
28176.0099978953
24330.1600053499
23475.6799915927
25819.7500023608
28363.9350059269
21622.7999965879
27438.130006485
21675.3000112887
25840.1349969277
26045.9500018934
27069.6600052473
28336.3249891036
22467.7199937406
27360.2050053032
23383.2249921121
25696.8249929744
23778.3399856046
21453.7000000567
22373.4099992916
26673.4249996009
25213.2900024653
27239.8849989338
26781.2450012599
27132.3550004964
23562.2649963704
24356.1749930953
26378.3049999306
24097.7350032031
25470.9449980115
26211.4199972121
23160.4449964441
26480.7549925622
27345.4750093315
28155.5299880784
26163.994998302
27173.7549929471
24864.0149869446
27721.6400103112
23737.8349893139
27359.1850000149
25210.4699965336
24632.349998097
25616.6850122737
25311.5699959492
25647.7950068129
27397.7899998706
28817.1250099054
21870.0550049081
27644.4250113497
27012.3799981151
24794.4599961451
26230.1099966849
23602.9800080837
25410.9200086267
23098.0450030066
26499.109996121
26093.4450041016
26408.3900007859
28329.4800182567
26245.0399948836
24198.9450002541
24975.4300086008
26805.7400061093
24531.6900064969
25718.9449950548
27625.9549951157
29029.1250103689
26020.3849927025
27041.4600045696
26794.590016046
29503.9550071388
30248.990000843
24170.7250055474
27822.5100099364
30961.7849980053
24122.5050078468
22106.3850035214
24277.8749909616
26689.5950052791
25705.1449982297
26393.1649959451
27078.994993457
29515.770002501
28228.774986246
27146.2900081967
26363.4299994069
24066.0999946758
24809.2750002822
29280.7899939687
27465.8599961563
25341.9749998003
27136.0949871582
26881.5499939875
26296.1000012761
24133.274994173
23991.1800086466
25484.7150054201
26433.4949968251
26675.3550009122
29031.8399835524
22627.2300116555
25891.9149950945
33929.6200000858
26604.6549951608
27400.3400098628
27817.3299892331
22414.1550045856
23248.6049948634
24986.0400008893
28169.7199961171
27300.1599948349
26113.5550034343
27255.4199910304
25476.5650005597
25988.1699986524
28607.4550035337
23526.9599987414
24372.0399994339
24062.4100062121
29224.0999969345
27166.1050009564
29638.2249986328
28507.4100169957
27248.4900030639
26045.5649869698
26223.0499868936
27488.4100019036
25346.4700031292
29167.4649943717
24352.2350109167
24537.3199976273
25267.9250045911
25845.7399970395
23795.9349869783
28155.1100072929
25597.1049997637
25769.7400016478
26488.7549926584
27219.1100009629
24399.3899997211
29282.3100026966
23528.3300033908
24098.4300053911
28230.0299926384
26863.0049942963
25065.2249997438
25806.7600010971
26003.2900037822
28167.2750011671
26953.4999962038
26470.9649999214
23927.9550017904
27835.1400105554
29020.5750043358
24727.1550043925
25472.4749999712
26410.5150062337
24432.044993546
24975.1750064061
31446.0049943375
24620.7100055584
25776.1749985355
28379.7450065671
27617.5150035769
29398.8000037318
25497.9299945529
21412.7849998995
28622.044999063
27919.1200003114
30322.4299918356
28382.1000024102
23934.9550023628
25655.939998042
28499.5049919649
26730.8800020187
28592.3050094401
25980.1949835815
26479.3250021697
25143.945003897
25658.555002019
24466.9949922969
26094.2150075636
21481.2699880252
25719.7050101227
23286.240002543
27211.5299974665
27820.9949980317
28706.8900047932
29437.7850064304
26880.9950048404
22406.7299994426
27205.440000655
26361.1050048613
26777.0450015522
25599.3749908285
27318.3400029123
24546.4050039118
26424.4550073946
24299.4999929729
28713.6399988014
28668.0299996734
23253.9900029868
26646.3000043796
26886.5549975852
25266.8450050566
25732.0099965499
26351.9449965165
33288.2799991449
30367.060003421
23170.9799984463
27843.4450037146
26492.7750047235
28096.2850018335
26723.5550031298
25125.5500000916
28568.365004914
26135.5399976867
26352.3999993282
27659.7300005086
25629.4099977668
27396.5049904952
25350.7500041181
25150.809993746
27403.4700056465
24452.6300000229
25141.1500056321
26346.8299942637
29054.3249978763
23571.7349844392
26579.6250004766
27140.4400039917
20573.2650019767
28432.5800121671
25168.9649970893
27053.8049970389
24868.054987202
28489.9999960829
24109.8899988375
25843.0050065354
24584.3800057701
24844.5500077747
26385.1349996875
27513.0100022385
23596.8450043999
23175.8300062497
26562.4950106014
25107.5000031847
23873.7849955448
28995.0999986118
25385.8750013349
29356.4950098905
27507.375000441
28940.2749965477
24472.8500130979
27066.0400029501
25145.0549986983
23981.2499938508
26363.7550010316
25508.9249978957
27711.4149969319
27825.5199993562
25533.8500021317
22376.0600021085
26644.2049915771
25119.0799945708
29970.5400037627
25713.4699984904
26266.3450088389
23685.8850051962
28598.1450052457
26284.9250001409
26131.374993291
28776.4949996698
31877.5599976541
24992.6850021089
21037.4099937713
24029.9949906932
28069.5699960666
24239.3350034585
24451.0750001168
27412.0399955585
23480.1000003012
30933.4000164695
21399.435001001
24166.080002063
24857.2800144339
28228.7300063129
25864.2650058783
28222.7500063083
25905.0850039297
27650.2950123814
24114.0199973359
26003.7749977525
24829.4599877427
26938.0649913516
22173.3400050954
22947.6699931791
27788.9550014369
27801.6650040515
26871.4250034755
27314.8100163793
30003.2649958571
21710.969998748
26802.5299972701
23189.1450025177
25686.5049935083
24565.8199984877
26657.6450139154
27967.3099960012
30719.1899997769
26926.6999981167
24191.7350002057
20811.4649935018
25863.655002002
29399.9899887165
26734.3950012379
24769.4200031855
23882.9549876015
24350.2100001248
25692.5000003227
24133.4499948791
25394.8699968274
26073.9549937421
27022.5299897567
22498.0749975641
20001.8499984344
31166.980006111
25111.4100008816
27089.6749931321
26206.0199985837
29968.2899899651
25159.4099936613
25858.3900007128
28437.6050171447
27584.0500025399
27821.4300094718
23700.4050036954
29519.8500051617
27072.6500047801
24449.3849907397
26495.9299991751
24899.7150151557
26545.3799965003
28552.1550069417
23016.2299970933
26839.4799951766
23738.9899965577
24934.7949985731
28367.8150056946
24203.1449964366
27962.0999983457
25142.1549992798
24235.3950003477
25452.1199998575
22633.1849996907
25239.3099969634
23017.5150061174
25100.9350006693
27123.0649939691
24348.6699912014
23288.6349955034
29107.4600039938
24534.2749947238
27338.0749921154
26250.3699925944
22314.4200041973
26633.0350078686
31748.4249927009
22104.3799998079
27300.8700075756
26417.9999847827
31084.4549981826
25806.5649894838
24913.1449899542
26109.7950091793
24066.5499984806
28054.2349973227
21193.634996256
25791.0600035337
23372.1600090232
23665.4250012865
26312.5950048523
26052.2800006356
25076.4649968084
23996.4400072779
23183.3200020413
26917.5550035921
24366.1799941614
26862.6249920563
28769.444992761
25912.7050047135
27076.4599970171
25611.2049854792
28477.5650151792
26349.1600038839
26933.1700164204
28164.2399975072
23726.2350056389
26474.7600005847
26893.2899885805
23723.1099958944
27247.6349910546
26151.1650056534
26093.5550030869
24138.6149950322
24473.5450018139
28578.0350000981
25853.1200071708
30488.2450063442
24613.2649919802
23206.9650002174
22248.8549923177
26031.8549983573
28654.9350018002
30518.4399979197
27786.1349927261
26276.930003541
26738.9850007453
27534.0100070441
25243.9750062306
28073.0350058234
27285.574991564
24600.7749973074
29137.1400042427
24230.6350024127
29474.2750017246
24899.8750007463
20737.2500081175
28350.5500002387
28471.5249987435
27200.0450058552
26912.1650038771
28683.7449913898
25023.0199944545
27765.1050060786
27091.5450083021
26362.8249882648
25015.9150102276
26104.2099979695
25327.0599986317
25329.7100024826
24085.4000019933
22928.2499842633
22643.5500055085
27766.3150039002
24499.8799954148
24293.6299935228
27715.739999165
29376.3449988717
23978.0400021304
27005.6350004242
23990.9350018465
25975.414998276
24769.565003398
26676.4749980874
26382.2300086711
26500.3399951109
26160.9100001943
27020.2650054866
29427.9200030642
30472.2799933958
26564.9000020591
27407.7250079579
27150.9599942188
27263.1650002166
27024.4349984913
25654.8999883082
24507.6799928853
23567.2950046262
26619.8699981951
24738.6599951771
24659.0850041417
25902.0150110611
25049.0549970678
25821.4500010308
29833.8049966454
25064.1550029319
25632.4749959073
24227.0499980303
21676.6149974468
26346.9750032157
27469.5799940859
27926.7849897669
27853.6600093095
26028.5150023069
29332.435007884
24381.9250031417
28347.4349999558
26567.7500014764
30350.7400034891
26239.0100011523
29098.2550040811
26519.6899994241
27514.3700099458
26215.5950044546
26906.1650061971
28407.0199992663
31645.8400022851
24938.5299998412
24577.0750017891
26145.5450062632
25103.2449949321
23324.3799948544
24313.5999987819
23309.9100081019
27101.6600021508
26275.350005375
26757.7349862553
26645.735006053
27544.5650038542
25778.8800094896
26281.7000013278
29403.0850050215
27394.4299941797
22515.8849949816
32124.5799970941
24503.135001787
26666.5800028967
27425.7849950928
26376.0050014162
29676.4650115263
23818.2250041721
28147.3599953366
26016.5949971393
25096.0950026503
31561.3600024365
27620.3900004812
27182.0299914064
24960.0750063319
27571.5399943223
24692.6349940407
24177.35498947
25533.0550005444
27915.8250047171
24950.7249979735
25158.8650036731
26856.9850019392
20887.2750042503
25292.4849999277
26447.8349936758
28324.1849986694
26281.4699916244
27338.8300002045
30052.8449971074
25723.9949979922
25221.4200044902
29080.7749997133
24397.0999982065
29659.4949990093
25719.5400035848
28018.4999901497
24390.249997541
25311.8699947901
25293.129998803
26819.3700011346
29127.8850051206
25199.6100155681
26440.0549943556
22103.7349974102
21833.745000466
25414.6700043274
26107.2850035479
26566.1550092135
30313.4849943972
26006.1799968773
28464.2899987725
27041.0850021909
24167.5150015169
27654.1200000568
29489.8849984224
26775.3999893868
29072.0450005474
33611.2949947687
26281.2350023254
23177.7899956466
27148.4450001239
25681.5650075758
21352.9500013261
28231.4100032835
28165.195005272
25753.9650012354
27768.6700064117
27492.9300053417
29156.5650162387
25552.4900075772
24475.4599970774
25334.1599984613
27582.2750055987
26415.1850061895
29007.8850029822
26825.4700016392
26137.1850027253
27680.6150017862
25294.6199994071
25378.3699929726
28239.6749856754
28294.0500005487
27598.6249906888
25436.1000027101
26841.5300039191
28805.8100064818
24647.7749911456
23216.5599969749
29392.6600050058
25479.4100023262
24211.1099983072
25442.3600053432
23418.4500009529
25156.6550126047
27817.1450021044
23437.4899953726
23797.1900109787
27178.7499883047
28525.6000036163
27161.7099986075
27333.7500056695
29399.484998803
30189.8899985971
27395.0049886988
29834.2700005501
26339.800005165
24382.2999941884
24682.5349997569
24708.4449924607
28328.0299950694
25489.8099917945
28507.4649991153
31240.1050028689
28423.0849979741
24745.1699961358
27022.5750032568
24702.5400048872
25407.5700025846
24178.3549993891
19945.6199886614
27573.1950010282
24358.8650029475
24227.669998423
25958.7299992484
29882.6900002634
27821.2200164772
24491.025003019
25851.2249973152
31917.3249998134
27692.5050010397
22909.6900013064
25077.1250036008
26159.1499984734
27780.629991348
23430.6649958709
27920.9950006355
26796.6249971963
24631.1300008144
27541.300004583
24653.7000033992
26824.1949968151
27667.5350069864
26491.4349932215
27127.975011608
22644.4250042318
28143.2049870011
32119.0049993896
26400.1600143204
28119.7149970834
26420.3699928666
29814.0049982704
20597.0550018944
25184.4050031142
26738.1999913448
31372.5499991169
27764.2900062604
26769.7400084116
30855.7950183035
26771.3500072168
28791.8399892199
26499.0699965243
23306.945005466
31269.5250085149
27315.829998181
29999.7749944284
24404.9649915697
23256.0149994522
23575.3650020075
22929.8149983737
24788.8799981281
24125.6650009782
23710.8900092514
27890.4850032763
25053.5050095967
24401.6800124647
25178.6850065305
31885.919987673
25687.0549942276
23427.5750069399
24533.4999952191
26813.505001979
28020.9900020599
23845.7449938089
22310.1000042236
23235.5350042627
28946.8950093888
24392.530008025
23870.7549909639
25334.9199896768
29966.1800042961
24234.6800099053
26233.3850003337
25487.3899950008
26416.7150057696
26697.5550097044
24267.8849981413
25244.3249988664
25067.9850076605
27098.2550109733
24525.0900086387
22925.4250046001
24284.2699933739
25742.304990291
29264.8300083821
27628.4799985185
26094.5699998186
21684.6099969208
23642.2650023217
26974.7100013914
27901.3499986787
26358.105009696
25419.9399939475
32798.6350031146
21287.6900006661
26255.1800081854
25758.1499986347
24022.744996801
27089.2599903543
26299.3650064184
24777.9299998178
25778.8750047499
30048.3699971283
24555.5749907898
26074.0650001726
24701.649990633
25586.1950069332
27172.7849884917
28636.4249998622
23643.5450020891
25349.9250078425
25120.4800001745
22001.510008719
23860.9299980338
25780.9249918802
22282.1750067837
25536.1900033517
25795.4200053268
24188.480008242
22441.1499926737
25952.4800030525
20723.9950065982
26527.3649952213
28468.2049924052
23580.4299963049
23149.7849851619
24658.8149918958
26560.7849994507
24118.4149973808
28383.4550017634
24124.2050034758
30645.5150002014
27868.1199958921
26969.5599942172
21478.4600049089
23239.3999893368
23666.1600015277
29414.6350051467
25848.4900085534
24739.7300026575
24309.6700012904
25484.0699996947
28989.8799921614
28292.0500028426
26885.4150164695
26335.3250068598
24668.7550017208
22665.5000026566
24212.7249986881
23559.3099999996
27507.4450016724
28120.2299989361
25757.5299999382
24429.2549955113
26373.5800043977
26797.165000419
25698.4899930115
25435.9599998327
24447.5250032677
26758.1800023635
26774.7650046789
27657.5549868262
26614.7000098122
26346.8699972488
26089.5399962765
27239.1649806811
24453.01000958
27020.2399966434
25541.4250133512
27443.5549996326
25872.5900035329
24446.6450000902
27632.8600033663
26025.6649992702
24903.6000101654
21446.2949973239
29271.0299935068
22599.335001365
23358.240002177
23873.9199978827
24051.530005253
27133.9499879874
28253.8900098813
26211.5700146726
22363.3549866293
27296.0649971876
27349.4000036948
25152.459994382
27004.5800020819
28534.0699947629
27892.0949991371
23697.9999992787
31805.909991859
24542.2450048849
24425.5799930967
27891.5499994653
22537.6099946363
25477.1649878319
25757.470000152
29336.7199978568
28984.3099993967
25884.2250016163
24390.6649895781
25911.4499978569
25600.325006431
27256.6400083543
26192.0900092848
28053.055001338
28950.0750045142
25166.9450010604
23878.069998846
27347.2899964534
26170.1750014633
28415.5550016216
26322.5299974682
28279.95001172
22981.309992279
25616.9849971877
24648.330002286
28284.8949979859
26925.4149954639
24540.9599948636
24402.3100083648
27126.535007078
24675.6700023081
26216.7099950137
24690.3800127649
25866.9750010557
24607.1350016602
26697.4600062618
23220.584996421
29275.4100005546
28094.3299850098
27127.394995189
22679.8850027857
28246.3100007324
30021.3699974321
23698.1450071631
23729.8749972782
25423.9399935468
22660.8449827174
27812.5899989309
27156.7200030289
28153.3149887548
25842.9250000237
28858.2750148882
27159.4949980545
26391.0499921126
25195.3849936063
24200.6100076454
27794.6049975803
24330.7900010118
22333.7100023355
27754.4799910257
24438.13999379
26468.7149961109
25136.1899950738
27084.19499581
29031.6350152624
27074.5500185817
24652.3899926211
24160.6149931684
25068.4400009937
20543.2400022431
25290.355002033
27423.5750021245
26212.7800071024
25996.9550112818
32323.2649949122
28345.324993561
23603.5950032444
23762.6300032722
28653.5649982446
22215.3249968415
25872.9049942866
24491.839994503
30154.9900082366
28750.3100020525
25473.4299971958
23129.0949960461
23126.2500068135
26465.0550056672
27311.375004304
27597.2849983325
26477.6800053388
21239.7849941739
25404.0100085329
26299.2549926107
25874.5899930252
32504.7850143416
28073.2300059851
21214.4700005321
25047.6649972462
26564.7850003986
25975.6699999332
27224.86500516
22669.6899907116
23488.7100090183
28775.6850048326
29721.3100031888
25973.8300000358
27423.8699956734
27232.499989785
29619.4649985831
24010.4900073431
26151.0099942973
29446.6550036944
29585.5749955913
27722.8899941162
29345.4550093089
26886.5050055092
25076.8899995065
25708.9050052833
24504.3499982211
29063.8499959312
26515.7500035839
29580.249997551
24006.3100021105
27376.389995853
26720.4450027264
22792.7049922079
24599.06000443
24712.0650039524
21893.3299962367
28140.8300003509
25650.7000040619
27183.1749904474
26910.8449974109
29855.1549898859
26829.8700045092
26662.090002409
25898.3550049982
24789.055007537
25164.7599969007
27474.7350108912
23869.2850097043
22715.7800112621
30306.8150180319
26537.9849926618
28948.6950002364
26722.6300072103
33568.6549978531
25723.445011689
23116.7250031797
25508.3799961986
22383.8299968173
24832.9000058103
30108.769996361
29690.3800102435
27057.6650119371
27695.2400006407
24700.5199933316
21023.9499946451
26660.2049987528
24321.8349994419
26964.8200013662
25675.5950076111
28021.3499953107
25905.7049895816
24340.1150025821
26005.9750118853
23783.3949890173
26304.5799988739
28046.7199993247
26643.8450068439
24686.7249963556
23953.0799948012
28390.1549984188
27161.895007974
26650.5799955666
26580.574995636
22540.5750054205
27670.0200074446
27503.2149907294
28458.0000032363
25105.3249986343
22730.5350013088
28726.4099919956
24115.5199973462
28872.6649935946
24174.4800045985
27131.5150023319
26814.145000423
22866.8799871955
24246.3750027707
28532.5799985469
28676.6799958106
25594.4700009548
22917.4750074368
25711.2550069317
23198.9849988702
25276.725001513
24174.0850025489
26571.224995817
25327.1349996933
29970.3799959763
27599.9150036949
24404.609995049
29237.7449969556
27471.5550022021
26511.9150073951
21083.0400135762
22998.199994137
24180.5949975687
29925.4400002282
26877.2850051981
26677.6200081361
23671.5949953562
26573.535008273
28911.9650016242
20619.749992452
27056.4650061025
29218.9749942601
25729.4750004796
25409.2099988987
25046.1449842837
26447.1799976551
27647.8749993029
24854.1000054266
28364.6000128031
26129.5049891859
29371.9399953917
22475.6149907264
25479.76500439
30608.1550005363
28284.1400000792
22544.5299995545
24321.0100015828
23521.7800050965
27060.7299910882
28184.8549991609
29592.290000868
22713.4750100886
27102.6950007667
28768.0249987774
23055.4449960701
27207.6200020282
26613.8050044157
27328.5349973674
24454.5049982771
22222.039998439
25653.025002681
26987.7600002704
27803.7350039617
26385.3499967708
25569.2499972448
24603.5600004837
27074.2799948172
28591.0850078177
29420.0599911427
29698.0449926719
27048.084998802
23764.4149991358
26065.2050038232
28536.9899837384
29498.6400140449
23443.0800064571
30037.4000004583
23484.3400044387
29409.5699993092
23645.4300048647
22424.6250066124
32724.7299911987
26395.2599975979
26092.7299978592
23378.8899939643
28604.7950113065
28630.5999993086
25539.9799943707
27858.674993359
28643.1500042765
27282.5050027372
28255.2350010469
25586.6249947048
22757.7149977481
28351.4449948604
28427.0299981897
28692.7800024415
22999.1650064512
29090.5149966168
25941.334999042
30582.9299947932
24652.0700070153
26473.739996538
33355.0749997148
27703.1499968851
31152.610009229
29032.594998553
26582.7450024419
25577.3750017484
25801.0799995317
24635.4499885299
24784.7499970228
25534.9849886712
26872.1199964017
28218.6099981155
29659.865003353
22910.6149979288
27327.7899960773
29369.1049931732
26234.9850062498
28065.4399967158
25871.34499572
29276.2400234342
31684.2199995931
26379.4999961166
29227.1949973923
21363.1849990787
26550.2950049924
28095.7649987159
26890.6150020603
24068.8599996701
23854.2700086438
32321.5299952071
29507.0899916919
29366.8650051034
26309.6899875841
29437.2049998617
26022.3100015224
24461.2099955327
24984.5750047185
27208.6500003076
23479.275002602
26933.3700015269
29419.2449973268
31669.7849971168
26098.0399969719
30469.2200065597
23597.1950040965
23198.2600006743
24130.4700001978
28492.3250059209
31304.7500010747
16915.1900042476
31510.0549893132
27083.159997299
25262.1000061355
26641.129994325
25772.4350070978
28112.7150114629
25551.7699941587
25619.534995329
28610.4999966425
22877.4550019996
23785.5399978482
29400.139997923
27537.0949994726
28501.7399983898
26874.3200078582
26050.5499988859
23690.9249995323
32370.6499955592
26169.4049971434
23011.6800015831
27396.7899916102
21611.8899949917
22464.6800080846
25371.0499995127
29490.6999952936
24537.2699992089
27046.474990076
24493.695000648
28409.6999927559
23480.8949986904
30303.8950102225
27217.7899962302
26343.1949980185
25959.3800062677
27702.9800043412
25592.4950078788
26195.4349972658
30268.4449991937
30117.8500066085
24540.4649943952
25902.1099971212
22816.2099924191
26739.7850087942
31204.8600076677
26871.6249916431
28194.3349989981
30268.3900087368
22560.1300047853
25326.4549997741
27196.9949930646
24092.2699912903
27125.1850031023
26760.770003949
24448.8750044559
27046.7849949551
30277.0449855203
31272.1600117743
29354.5299942627
28953.7749927764
24566.3799989662
23561.0149896914
32638.995003743
28128.7099941142
26719.6649949524
26836.9249901481
21634.0000024776
24466.1900042573
26943.105001385
26963.5549995224
26927.1149972252
25610.4699993134
23317.5900018648
25217.7449998038
24745.6899964665
26538.6000045256
28588.0399997178
24558.5550012124
25758.245005699
27254.9650016773
27305.6349989508
24054.720002848
26239.3650102241
25244.6699979017
27551.1399944778
27462.7249874741
28599.0399939553
21503.1349988289
26738.1350128364
27195.9649941508
25000.1500016775
28764.9600102145
25881.9150054384
27142.3550041958
24303.8300020141
26100.3899960287
28641.0099869359
25287.8349860146
27641.9800051007
25089.5400034569
23883.4899994047
25929.7600069227
27852.6499964656
28069.590004368
27611.2799903954
24752.2650021174
25714.4949825569
27881.8900055708
25333.3900017483
26677.5849997991
26631.3099947056
21953.1200056472
23390.5200041707
28044.0900003258
25031.124997631
26982.2950195759
26086.8650054703
24211.4699746321
30956.5700058275
24428.419993979
22997.0449921459
21493.7200021118
23833.3499979486
29979.3499940027
29448.4200049886
28181.4649963675
27906.4849977786
26156.834997351
27105.7699984491
29304.449982724
26998.2200035646
30601.2299976402
28873.9250004362
25880.1549938605
24448.815012998
24820.8349972031
26697.0100091199
25809.104998846
29532.2500024326
27779.2199963063
25302.0349967906
27671.1450054715
28760.6700051004
29569.7050009208
30558.5449975143
25887.5599940052
22674.6200035064
30642.6300023778
28858.4000039124
27336.7049961497
28109.4999978571
22466.5049993212
22852.7799978336
28962.8949938971
23003.7500017537
26212.9749940191
25799.9900040014
25247.2600047679
27681.0099880458
23515.6150072377
23835.7500023664
26372.3150047185
28149.1899947344
26341.1749881291
25195.2949973278
23672.5850014969
30211.5850036482
25065.8850024592
26325.1650059311
24915.1500008864
27307.2550041083
29303.1649956772
27866.7600047821
27113.1500093055
26524.0649959572
29174.5600150757
26955.6700105955
23999.9599997423
24807.4249962347
25488.8850019739
25577.5400071936
25539.3849935763
28738.2199880544
27733.2200017874
24698.6000046305
26868.8950094677
25443.754995985
29628.2500112681
24791.380008061
24759.0699890485
29020.0849794171
31915.3299969563
25980.3899962134
29274.8300030229
28899.7600004652
27952.379997575
28752.3850026153
26395.0549992997
26955.3149980567
28112.4549981616
24294.3950055066
26140.4400009229
25831.4699972511
26606.0350040038
25745.5599951393
22793.8100050182
24235.4999941602
25439.6450012685
27284.0100056996
24921.6200101816
28616.4699990718
28135.3199966293
27202.314995418
22707.3449991716
24946.9699958452
25452.1950062307
25396.1350151024
30564.705002644
29828.7200030439
27197.795001725
31392.8749998212
23553.9150016616
25314.0150003638
23769.6349954698
24011.0499991549
26876.1900034676
21467.0250032127
27452.9299965003
24745.2500011594
25031.5749975433
27154.8400107933
30003.2749963472
22825.3350025938
28109.6000074455
25484.4849989921
27584.1199898807
27681.4649880542
26653.5500031753
27393.2250012992
22716.0099861285
23056.7700005177
27635.0749891028
27726.4800089636
30666.5900121405
28114.7849996527
21582.8150000607
27458.5800030041
27070.6049946368
22429.7650076868
23088.3150005733
25054.1450065691
27953.2499982333
26875.1900051012
30393.6049909562
26683.6299950767
23430.4400033866
22845.9150067478
26641.6599944777
25581.0600046496
27316.2450012576
25722.2700040263
28605.7649970218
24715.6799996956
26508.4149985164
25303.1100051111
23960.3199946643
27220.6550011337
26312.0449979563
26755.9650064254
30695.1900102614
24381.2149977797
24831.9949962492
23039.9950030718
27693.2550020107
23000.6999995346
26134.8850062884
25433.864988638
24937.8800068742
26710.31000516
24596.3249988676
23219.6050005722
25693.2399890485
28114.1199995936
28663.0000071318
22873.7000051412
28333.4199967578
22304.4149964523
26769.7900045709
26464.3900084088
30118.0899939244
26338.2549979714
26170.0449957592
25102.2749988102
29926.5050154992
28368.7150029273
30420.485009617
24760.6700092854
26365.3599925125
27393.6199949957
23257.4150025201
23036.1550072408
24932.3650033625
26062.2000012433
26362.1250086107
26352.574997382
27218.9350017091
26352.9000030597
26966.7899998119
24419.2049774317
25905.5599969027
28745.4599939594
21037.650010151
24750.9049975587
26482.4400022217
27299.5749993018
25704.4350012121
27051.0000047879
21839.3050006888
28629.3150042769
27008.5749984942
26792.6000021812
25903.0949836547
23468.9849991349
21932.9499964157
25947.2550064498
23455.184996063
29292.0599955748
27299.4299984019
28830.6950017212
28787.3950036771
28040.1700080504
25452.2500040451
21203.5899934853
28526.920009013
29138.2149902448
22422.0350038653
27723.9500028057
25113.0500032864
26417.2749888727
22879.6200036801
24770.8750023911
26978.4699949013
29881.8800013934
25863.7149953495
31033.2900016714
25093.0449958514
24909.254988338
25723.3499991649
30406.9950039883
26223.1800012659
25807.2350026576
25127.8199985774
25226.1849952053
25977.3700044024
27609.3749951143
28823.1150106667
26541.5899921799
26456.9950084025
25994.4800093968
26693.9949899475
25130.9300144339
24066.6149958086
26772.6150045255
23578.0350008171
24254.5700014707
24773.0399993088
25168.084996298
26590.4549919822
23272.4600038902
26496.5000039025
27485.145005948
24088.6800029379
26490.474999054
27594.7100000611
24020.0699956124
24283.004990197
23903.4650084802
27382.3650038297
27076.589994082
28354.2800023813
26853.524990992
25880.9550093101
28830.0650085461
28451.8199950157
26945.2300069593
25549.3349855503
26777.7100077067
27202.0450106878
25172.8799906562
25068.7150033845
27758.9949899137
24076.2299989358
29368.2449941701
29427.6750035738
27964.6600068675
25889.8850084839
26552.9299946309
30658.1950043329
24196.8449995404
24577.6400021084
26424.3499963629
28106.8399979257
22101.1850041144
22515.7949986438
28100.4299982651
26289.9299937584
25426.4200071401
25270.7949955113
27845.7250061104
26570.804994652
26469.3399966496
22950.1599853309
22823.9599908961
24247.9650003454
29407.9749963002
26911.2599914068
24940.6899956852
24422.5099960619
22156.8800069305
28491.5700041121
28521.2799913144
28658.6999984714
27170.5200009207
26109.8750095348
30471.4350032186
28364.4800100671
27502.2249969036
28543.1799975163
23302.8249872867
22783.8249997237
25683.8899935832
24654.2749961416
22726.0100080409
27570.9849981318
27089.6899973394
28679.4000007978
25202.210010801
29753.8749901141
26083.5450041841
23504.2100011206
22360.2499942321
31089.3299957368
27708.9599971367
24790.0750054649
27080.3149986305
21746.0300004906
25392.0800074838
24026.739997543
27181.5500009613
25090.1700041742
28605.1850035403
28437.0600067775
25137.9150082554
27832.3699974776
25614.8799910576
24130.1849822155
24706.099994389
26993.7100038664
21109.9699995512
28271.6399993106
24917.6149926959
26965.7950173304
27848.27999486
24573.6949922311
23580.0500010756
22895.8350021129
24408.9950096381
28904.6000168326
24392.8650004419
24851.2699944836
27757.9749852545
26794.0399970155
26667.6600029583
27614.0399937221
27763.2550022854
29273.7999937703
28061.5349936086
27358.3100148495
29410.2500056644
26042.5399872062
29642.3200069612
28631.0499973764
25290.6349940259
26293.2600105061
29218.6800023758
27400.8700025636
23448.6749939499
24254.8300088719
30975.5299910838
27895.2100067478
24823.7499953473
26048.0299955698
26203.3799932291
29071.7400004404
26089.3450132801
23226.889994854
26323.554993279
22130.8250006387
30418.7200002093
28168.5499946437
23229.0650048723
30736.4199979743
29946.0750007588
23562.0950056832
27559.7899985808
27194.4650039355
24235.7650007232
26983.3550145328
27740.3700054136
26874.6150141052
25809.0249968018
29021.7799958107
24458.6399981907
26731.3000015288
30878.5099971746
23639.2399896624
29631.0900006244
23915.594998829
26400.6399966149
24103.0949904579
25745.5499964237
26615.810005393
22088.5500014522
26950.5600103381
26352.9249885627
28598.4999993271
28754.8999960626
26502.9349905996
28477.6400082739
24730.9050084359
23427.5049976092
24999.1149949523
28987.7000031364
27285.694995987
21139.5500041671
28177.9500000694
28275.5350095605
24638.5100002982
26172.034996348
27729.6750034594
26564.9950101897
24951.995006909
27873.6999982712
26052.7349953734
30640.2649982492
25133.780003738
27158.2199987064
28540.9700053983
22130.1499928015
26386.5449973145
26147.6149856931
27717.1300098257
28150.225005262
30073.0849939506
25859.6000024109
24436.8249974529
29576.6650021854
24723.1399991859
26205.4199896097
27766.4350029248
27157.6600109938
21438.6400043702
27452.2500093511
23507.1050031864
23517.724993011
25015.8000038895
28617.0649964388
23008.1200022744
28080.7649965168
28104.4400046183
25545.3899989483
23831.6049937703
25727.4100055161
25578.624998024
26085.9399967065
25449.875004198
30976.4300123871
27359.8600122147
27722.6499995108
25495.3150060894
26820.8499968534
24387.8800032649
25855.2250047085
23164.9200115236
26156.1349990931
25049.9099935557
27205.4050052282
27936.7199900312
24888.5599959381
27248.715007426
25951.7699977337
30637.1750074333
25083.6699955832
24536.7450064978
24970.8099947489
26083.2000011778
26978.714994255
32222.0999977897
26590.4599959595
24125.5699902287
23851.9799949643
24740.0749836489
21988.6800030579
24831.2350011301
28360.8200015547
24913.1100012648
27485.1600038616
28838.0500009527
27854.7999999426
28420.0949977004
31728.0750038902
28331.5849963183
30546.4650078317
29713.6649990066
27310.6550041825
27491.2650005971
29253.4800045416
27398.0900037666
25197.6550111501
25316.6900043675
23502.5850003824
29454.9550000976
25510.2049965352
26050.3299977257
23835.4250023674
24944.5999894522
29364.6000025245
22312.8999994026
24659.2749983117
28131.9150000044
28254.5549998285
31743.7199971904
24240.5200122317
23689.140014044
28798.5949907202
26564.1949964162
25655.4199999356
28154.4550029426
27596.8549973493
24427.9599942092
27281.6699937943
26251.1350017847
22910.5850121335
26166.2399987828
23193.154996824
24546.394995511
25450.3999920253
25916.7549946152
26844.8250111411
29776.6099944644
22220.1799997142
28421.1899956182
29807.9599936696
24848.1650000493
23229.5999935392
24455.054996515
24746.0700081658
26438.20500099
25744.7799962309
22911.0700062133
27495.0900042965
25490.504999062
26344.8199972454
23603.6449922102
23469.0299960624
27388.8149903844
29242.3649994312
28543.0650124755
27176.0500079802
23873.0700081643
26567.5949992549
25466.2950052686
22210.3449991729
24017.8200036078
26977.0000011421
25731.7450005727
26584.5650028552
21882.1900024681
29626.3049959178
29511.7200056008
22348.6400005
24537.0999929867
30137.7300009405
25632.519999823
26008.1249990037
24665.019996601
27383.9699925531
29026.3150046665
27584.2300030176
24837.3199959357
24718.7650038374
29471.764996228
24414.8199829804
26311.9299963923
22790.0850024082
24736.5549957858
19649.3000021109
30756.870011799
27883.1299960941
25197.8650003573
25271.909998785
23751.5900040681
26252.840006415
28434.0549973625
23532.0049998547
28244.5999930805
30122.2950007959
24541.3150041592
28334.265000582
23322.0200067575
25043.7349984263
25051.1199976973
24817.7949889373
30619.6449969315
29713.9149998068
28325.5899961708
25100.2599976182
27539.6800042097
25974.7700023998
27566.6549974921
24701.9800004809
21925.8549978308
23071.2750056903
24918.3499883862
24924.7249957804
23675.9749983538
27611.6350050336
26464.8750154007
24130.3699915213
25922.4600083031
30780.5450090515
23562.8599945886
26734.4850012172
24877.544991458
24247.7600006417
28816.0849961045
30831.5150071945
22377.8399903041
22907.9599996864
24939.5749983776
24726.5900008595
25552.4049987812
26307.3000052029
25561.8100089744
26303.8700062005
23374.3750074171
26938.4400025435
26069.7649971912
23825.2149906362
24091.7850024859
23972.3599965989
25197.9600039801
27074.3199936951
28490.8549945437
26322.0199992331
24434.9749989152
28066.295004592
25740.3850076736
24391.6950017413
26691.7500126552
26460.0550071613
29998.3700044799
28270.4999958986
29735.1000116314
25645.7249991575
23020.0899958141
24221.35000204
27806.7399935877
27098.7150021869
22708.3250116812
27156.2849998728
26928.1349976245
25094.5149977103
25118.3549916522
25616.3800003396
26895.3900026974
24323.9899927083
29818.200002031
25800.7550018211
26917.3249955205
27382.1149949379
22082.8450065152
26498.8549985264
24933.5000001672
28073.2600032913
27713.1049901327
30074.3549975489
26118.2400012794
30787.3850020082
27272.2749939224
27095.0599896559
26322.2749976192
23824.92999569
25551.3449945515
25386.3500015214
27458.4099995478
30082.3600011441
27161.0249915706
25413.1399937278
26532.609994549
29174.3400015529
23189.0800057556
25515.8550006645
25014.8400090619
28281.8749967864
23366.5299980172
24991.599991778
29868.6200002876
22250.8399950872
24116.4950030804
23044.5650079185
24370.2550026911
24513.7499966127
31278.4850162345
25398.3999959729
28921.0550066392
24766.3850027926
27354.1700083707
23646.59500349
26261.2049971103
29279.9049968724
25149.1199861456
26483.5050097657
24992.1949935746
30393.6550121618
23831.47499755
26926.4700042868
24354.3700051795
25628.294986372
29069.4299891704
24497.7599987028
26846.7299993117
25869.5950032587
31410.3399979853
25305.9649954577
21668.1350048958
22204.7649910741
26914.7250023555
28277.3149974679
25680.4999948144
25736.6249886738
30695.8299923951
23061.8850022184
29953.0450092818
22821.5399999227
22109.5900044235
27876.9349991556
20912.2749936854
25667.4600039444
25217.3599895269
25759.8100032228
24249.3900017768
26609.0599958083
24581.5499940187
26859.3150083263
26112.8800002288
22048.8449995088
27266.119998236
26262.459996361
26117.6699889715
23803.615001492
31083.7099996514
27528.4350031562
27409.3600049799
23510.3350072482
27402.4450045873
26797.159989939
26564.3949985809
23092.9650052265
26449.1899986397
28644.6749987962
28626.3999989672
26496.7649969787
24064.4149927837
27526.5800005348
24590.5349922194
27987.2450071221
26438.7150079139
27147.4400079403
27334.1349968006
27419.879996276
29578.2349907639
26398.859992051
25422.0799982683
26162.3649954819
27980.9399993555
31075.1299996275
24396.1000051856
21363.374999052
24218.239999714
25451.4000057642
26983.1700101608
25673.5549986888
25048.8800041534
23563.4850044312
25408.3799883271
26237.999999924
22786.5349967638
25530.7400134645
27300.8950064118
28677.8850044793
26872.3100133866
25031.8199888539
25199.5349981349
25954.0150043697
28928.4350054606
24280.4799939357
24675.9449976021
25403.1850059983
19740.1399995692
24902.5549971915
27848.9249865192
35939.9900028224
21181.3949906389
25958.0549895332
27797.0900010456
32893.2050036404
27364.9999963455
25615.2000077123
29624.4350015857
27644.6550071564
30040.1450044945
23333.0450003429
27878.445006355
30902.9450023566
24529.4000046354
25167.8999997143
28048.500002464
25789.3249970674
25938.9750041398
24627.5949921242
23621.1550014487
23141.3399986926
25126.4500010143
26702.1850059873
26636.6050001296
27051.6549920063
25064.6349926418
27382.5049991386
26649.6499959081
27982.365004638
25255.0299971667
27979.0699938508
29920.3300084035
22121.8699974271
25027.0400023266
26110.9149883722
23191.8150008211
27582.2249983586
23400.5900032512
24959.27501134
28442.2149989018
26820.3099904638
27558.6649913216
24395.6700038836
26444.5150016909
29372.4449929501
25759.9150018973
24431.3849981196
26548.3649961819
22261.1650023425
24363.8850009315
29080.6999950348
23555.2100020351
26448.0899940126
26379.7849939749
26310.0449895318
27766.4149999112
27153.8450099777
24835.4700057271
26783.0599877285
23764.8600055791
22927.1100071708
25024.6000012883
28735.3149964994
24738.1449929842
27543.9950061154
21733.8950103814
24743.170006476
25274.6900074705
21638.7000034021
26108.5499936775
25908.8099971363
25779.3100026576
25680.2499939453
26713.8900110958
28443.4749914396
23269.4600018827
23838.8250027567
29506.3250036903
29847.3049956105
24918.5199933288
28977.7799931861
26334.8750063581
26222.7650024359
26443.1250009255
26733.5299954443
27126.4699935427
28528.0449860498
26094.3950136311
26808.1300044802
26872.3100066735
27857.4150104427
25846.3649936578
28729.9849918885
29000.2749945055
24490.3300007097
26995.1500099189
22185.0799995453
26609.1650017722
23605.8149903519
24333.3199988616
27700.489991449
23516.93500321
26352.8450011309
27456.4799924163
24895.4800047157
26386.2399938475
28678.4099862404
23287.804999876
27763.5099994442
27205.465000673
24280.275007775
23092.3600031448
27792.4000108087
31069.7799891112
26030.5499880574
28446.0799981073
25676.3350000223
24506.0799927701
26138.6549923465
23571.2849953806
29179.9550053015
23723.4849993557
28393.5649998889
24974.7949941349
25885.5749917403
27890.1550086702
23284.0549984937
25962.4249985645
23135.4449960192
23831.0550082889
30657.489987537
28395.0450014203
25100.5349949828
24341.7749991818
32026.3649952407
22348.7299990802
25163.8799867623
28163.5850043487
25269.8199954337
23726.96501282
24997.4499955231
27792.4299979596
24122.185008275
27202.4200081627
27658.479987312
27227.6650018407
27563.8149994465
26483.3050090683
28358.2299868339
27997.6299880768
26181.4999894031
26153.1099846607
28001.899996635
25853.7850056253
29547.5650095289
22931.8850091166
28144.0449975127
24016.8849963844
21044.4050092817
26589.9799998606
28034.0299929648
23469.4849943189
24474.2500054227
28154.7800120357
27126.3849843998
24258.2749958145
26648.3200034889
29098.654998101
27567.4399955992
29333.8799970246
28076.3699875788
23688.1300113285
26620.5850016403
28186.915001612
26163.5349935059
25922.7850065352
30731.5850028971
27525.4200092445
24154.9249902256
30661.3299990996
29508.0299977293
26201.0100090212
23723.4799939478
26223.8799904326
28276.1350082515
21644.9349945713
23796.5750099527
28369.1099889999
27654.7799971432
30146.2649936129
28277.8849964453
23486.4299963755
27523.1349997378
23377.3549857676
21540.0249969504
25998.9399897393
28376.6150034963
24520.8300015387
31008.8749979014
25738.3399982755
25751.0599910286
25436.1349894703
26395.1250050564
23882.5399951141
24480.4950010772
28630.4599946101
25522.0299996333
28390.3750021016
26420.389996361
28775.4000085654
25332.3850034621
25374.0799944361
23766.6199973755
26251.5000080728
25376.8099985652
25165.1799985375
26063.4499941987
29061.2500040582
22997.2349969357
28018.750003492
26077.699996901
30403.2049715452
26352.2800085358
25347.7249985337
24208.3349956338
22941.5400008848
23512.6899991933
21056.739999099
28249.5299963033
31880.7800137963
24573.1400053799
23742.5599998898
25978.4950040084
25827.4249906678
29663.4750044674
29211.3249949509
25979.8049978276
29277.6699988237
22421.2150016454
24771.6700026011
25947.0299936284
28315.4800101944
30165.274997141
25610.2649945567
27236.2450016087
28683.7400027819
22995.5700036843
26828.0850074544
32912.5650068808
27280.7099942014
27025.7350020653
30109.159999429
20710.9549929183
26480.6449920889
29770.7600002144
28134.1600015067
27661.6249935263
25730.7550052628
26216.130007432
28451.8349955177
26395.4699891908
25125.2450000021
25223.1650049726
23711.1250002109
28914.5250107855
25447.9700085976
27999.470004211
25866.1099998384
28228.5099978506
23852.2850082202
23496.0499959244
26102.0199984292
26767.0699972401
20510.3800006146
27267.1549984039
27651.9400001805
27623.6849984839
30568.4250008396
23875.0850044399
28782.0999930744
29234.4350008729
23244.8849970828
22265.549995988
24901.7149886303
23605.2350044968
28430.6450009478
