# Supplementary material for: Intergenic, gene terminal, and intragenic CpG islands in the human genome
Source: BMC Genomics. 2010 Jan 19;11:48. doi: 10.1186/1471-2164-11-48 (PMC2817693; doi:10.1186/1471-2164-11-48)
Supplement: Additional file 4 — Monte Carlo Simulations. The archive contains Ruby scripts used to evaluate statistical significance of overlapping of gene segments and CGIs. Results of simulations with different "fixed" elements (see Methods) are also included. [file 1471-2164-11-48-S4.ZIP › result_exonspag_length/1intron_coding_exon_200bp_5.txt.hist]

left	right	value	probability>=
17902.8700050242	18077.1003550278	1	1.0
18077.1003550278	18251.3307050313	0	0.9999
18251.3307050313	18425.5610550349	0	0.9999
18425.5610550349	18599.7914050384	0	0.9999
18599.7914050384	18774.0217550419	1	0.9999
18774.0217550419	18948.2521050455	2	0.9998
18948.2521050455	19122.482455049	1	0.9996
19122.482455049	19296.7128050525	1	0.9995
19296.7128050525	19470.9431550561	4	0.9994
19470.9431550561	19645.1735050596	3	0.999
19645.1735050596	19819.4038550632	4	0.9987
19819.4038550632	19993.6342050667	3	0.9983
19993.6342050667	20167.8645550702	9	0.998
20167.8645550702	20342.0949050738	3	0.9971
20342.0949050738	20516.3252550773	4	0.9968
20516.3252550773	20690.5556050808	10	0.9964
20690.5556050808	20864.7859550844	13	0.9954
20864.7859550844	21039.0163050879	12	0.9941
21039.0163050879	21213.2466550915	17	0.9929
21213.2466550915	21387.477005095	23	0.9912
21387.477005095	21561.7073550985	30	0.9889
21561.7073550985	21735.9377051021	30	0.9859
21735.9377051021	21910.1680551056	45	0.9829
21910.1680551056	22084.3984051092	44	0.9784
22084.3984051092	22258.6287551127	47	0.974
22258.6287551127	22432.8591051162	72	0.9693
22432.8591051162	22607.0894551198	63	0.9621
22607.0894551198	22781.3198051233	70	0.9558
22781.3198051233	22955.5501551268	96	0.9488
22955.5501551268	23129.7805051304	104	0.9392
23129.7805051304	23304.0108551339	127	0.9288
23304.0108551339	23478.2412051375	145	0.9161
23478.2412051375	23652.471555141	151	0.9016
23652.471555141	23826.7019051445	181	0.8865
23826.7019051445	24000.9322551481	165	0.8684
24000.9322551481	24175.1626051516	204	0.8519
24175.1626051516	24349.3929551551	210	0.8315
24349.3929551551	24523.6233051587	220	0.8105
24523.6233051587	24697.8536551622	228	0.7885
24697.8536551622	24872.0840051658	205	0.7657
24872.0840051658	25046.3143551693	270	0.7452
25046.3143551693	25220.5447051728	243	0.7182
25220.5447051728	25394.7750551764	297	0.6939
25394.7750551764	25569.0054051799	296	0.6642
25569.0054051799	25743.2357551834	283	0.6346
25743.2357551834	25917.466105187	302	0.6063
25917.466105187	26091.6964551905	299	0.5761
26091.6964551905	26265.9268051941	319	0.5462
26265.9268051941	26440.1571551976	294	0.5143
26440.1571551976	26614.3875052011	308	0.4849
26614.3875052011	26788.6178552047	292	0.4541
26788.6178552047	26962.8482052082	274	0.4249
26962.8482052082	27137.0785552117	296	0.3975
27137.0785552117	27311.3089052153	284	0.3679
27311.3089052153	27485.5392552188	248	0.3395
27485.5392552188	27659.7696052224	275	0.3147
27659.7696052224	27833.9999552259	238	0.2872
27833.9999552259	28008.2303052294	249	0.2634
28008.2303052294	28182.460655233	237	0.2385
28182.460655233	28356.6910052365	220	0.2148
28356.6910052365	28530.92135524	213	0.1928
28530.92135524	28705.1517052436	167	0.1715
28705.1517052436	28879.3820552471	168	0.1548
28879.3820552471	29053.6124052507	185	0.138
29053.6124052507	29227.8427552542	147	0.1195
29227.8427552542	29402.0731052577	122	0.1048
29402.0731052577	29576.3034552613	95	0.0926
29576.3034552613	29750.5338052648	124	0.0831
29750.5338052648	29924.7641552683	100	0.0707
29924.7641552683	30098.9945052719	93	0.0607
30098.9945052719	30273.2248552754	64	0.0514
30273.2248552754	30447.455205279	63	0.045
30447.455205279	30621.6855552825	58	0.0387
30621.6855552825	30795.915905286	44	0.0329
30795.915905286	30970.1462552896	42	0.0285
30970.1462552896	31144.3766052931	39	0.0243
31144.3766052931	31318.6069552966	26	0.0204
31318.6069552966	31492.8373053002	31	0.0178
31492.8373053002	31667.0676553037	25	0.0147
31667.0676553037	31841.2980053073	29	0.0122
31841.2980053073	32015.5283553108	16	0.0093
32015.5283553108	32189.7587053143	10	0.0077
32189.7587053143	32363.9890553179	7	0.0067
32363.9890553179	32538.2194053214	8	0.006
32538.2194053214	32712.4497553249	9	0.0052
32712.4497553249	32886.6801053285	6	0.0043
32886.6801053285	33060.910455332	7	0.0037
33060.910455332	33235.1408053356	8	0.003
33235.1408053356	33409.3711553391	6	0.0022
33409.3711553391	33583.6015053426	1	0.0016
33583.6015053426	33757.8318553462	4	0.0015
33757.8318553462	33932.0622053497	3	0.0011
33932.0622053497	34106.2925553532	1	0.0008
34106.2925553532	34280.5229053568	0	0.0007
34280.5229053568	34454.7532553603	2	0.0007
34454.7532553603	34628.9836053639	1	0.0005
34628.9836053639	34803.2139553674	2	0.0004
34803.2139553674	34977.4443053709	1	0.0002
34977.4443053709	35151.6746553745	0	0.0001
35151.6746553745	35325.905005378	1	0.0001
