# Supplementary material for: Intergenic, gene terminal, and intragenic CpG islands in the human genome
Source: BMC Genomics. 2010 Jan 19;11:48. doi: 10.1186/1471-2164-11-48 (PMC2817693; doi:10.1186/1471-2164-11-48)
Supplement: Additional file 4 — Monte Carlo Simulations. The archive contains Ruby scripts used to evaluate statistical significance of overlapping of gene segments and CGIs. Results of simulations with different "fixed" elements (see Methods) are also included. [file 1471-2164-11-48-S4.ZIP › result_exonspag_length/1intron_coding_exon_200bp_5.txt.lengths]

25298.8699948064
28860.5300032941
30161.1699930221
25049.1149958512
27567.2450074209
24141.6500042359
28151.6250067355
23143.1650022383
28160.1450023009
27758.7099993926
24088.5100034959
25250.0100009609
25558.4699988229
22773.2000038088
28797.7049983564
26524.0149934533
27010.7949945489
24639.0399944546
25748.2149988814
28897.3700072952
27228.1449960682
23446.8050032712
25691.4600014144
26758.3650004427
22317.6399989015
24512.585002283
25130.8749970079
26743.0150048026
29961.4549959108
31211.3100023444
23271.8199967228
26203.3150030999
26713.1850000721
21937.6799986117
25307.4950019386
29861.2099988657
22322.850002314
25279.0950056735
23167.1299986636
30691.9549981167
23343.0899940099
26436.9749874399
22931.0799981809
25936.390002479
24873.1649968478
25398.6549981881
25370.5649974417
26190.2899963265
26306.0400000146
24103.4099957256
28270.6350011098
26939.9049919927
26586.5949978075
23544.7400072927
27994.2750061985
27221.2949988216
29752.4550022559
28084.204999999
25255.5850030488
25323.909999419
28198.5149865604
28373.5500018547
26158.3800001405
24104.1499960355
27047.2100024438
24647.9099974983
29969.5050102044
23017.7849997205
24074.074985055
23640.510001984
28968.0150025461
28548.984997209
25328.5000016781
24723.3800010054
24598.3900014933
26042.6400032621
23675.3299997292
27519.8450030883
30149.2700024616
28909.0450020421
26703.1700049096
25219.7150033802
24877.225003257
27128.7450013165
24851.1800111145
25251.464997384
23543.2999990177
26049.7500067977
29673.8949895276
26683.9150057704
26369.350002479
30892.9250115926
25115.98500107
28474.4349928683
25096.0049965944
29694.9099971802
24689.140006334
27074.3049951356
25944.3400100411
26596.5650052697
27103.8400029651
27924.6049934601
25355.2049969395
27206.5899933838
26758.6550000079
20715.8050023628
23091.8899979627
24014.7049923677
24007.0850002524
24328.2449957904
29896.1300009188
27212.1249992904
27082.1600084428
25843.7699957683
25383.6600207672
28991.4850029798
23709.3300019542
28200.8949995083
27583.5499928844
28336.6900033602
26483.3550020237
26907.9699865624
23184.4099887485
27304.0100051147
25337.9149995251
24891.9000106512
24858.4600101688
22753.6799916357
28291.8600014748
25162.6650016494
23843.6599922589
22313.1549967415
24583.630001781
31056.9299975676
30959.650007309
24636.5300011989
25609.639989735
27801.5800091804
29294.8549875232
26484.0150026522
25041.3800005163
31190.7500062027
28493.135002963
25456.2999887895
27312.3950022569
27574.6600017559
26189.9250036621
25018.7349974706
26667.9799876839
25492.0500009641
25896.7300038814
27150.6400024845
25172.669982759
29849.1849954861
29351.6599971921
25101.0750040651
26691.1250013313
26878.4949951912
26956.57499969
27785.5199995843
27035.3549984016
24873.2650002496
27212.3449952053
24082.9400045068
27794.1150068508
26547.3099984802
24585.0999888192
21628.5100080507
27569.7350117532
28475.2550020178
28127.594992521
23454.6699919091
26132.930002912
24202.4499960516
28423.5549944251
28379.2149979855
28151.1450092196
33066.7299996603
25421.8250007113
25334.5599876831
28020.1900014067
26594.6149994038
29674.3100044951
24468.3950030566
27354.1850000631
24186.0950144361
29955.309997544
25380.3849956791
29367.7749922517
30211.1049968746
22775.6299968604
25330.5949961182
29087.3150028795
26949.1000185481
27136.1250013754
27452.8899973641
23238.3349976178
28063.7600056415
29023.4899919823
24935.275008465
25719.7700183351
28348.8549977554
31387.6899889184
26675.1299897635
30138.1550055893
26061.0799972564
26354.3699994376
28414.7749989279
29303.2900037719
29538.9549983987
23424.5200053836
20555.6849908422
23743.9400039934
26240.2449955081
24377.0750029683
26668.3200031373
27816.3599938598
33526.7699866384
27009.2950022744
24298.0700124807
29691.309990696
25616.0749968845
31142.9100096441
25907.4699969796
27773.3099971421
28408.1849995858
27322.2000016955
26413.610000272
27054.6750070679
29772.895000727
24795.9749972964
22474.6250063214
24129.2300081407
23719.9449960929
27931.9049931479
26873.2549970308
29368.1949936534
29535.5299986903
28114.5699927495
27482.6349905801
22378.1600097315
22041.0350020852
26888.1700005746
28499.0449998411
24722.8199958373
24732.9499944416
24536.6050042506
27065.3599984795
27377.8499894001
26874.5049936412
25937.8249969484
28723.8500045086
27598.7500107842
30132.1300000172
29494.8250077374
24775.6550022888
22929.4199967766
21634.0800040551
26097.0050032203
27451.3000027758
23288.9950057314
27104.1550057481
25547.0000031182
30096.7899955793
29419.9199836767
23776.5950008694
30728.7200022115
27361.6400047862
24343.6900105735
30669.4050004824
25745.6850002362
25884.5949974033
26323.0800077312
26089.2400014624
27972.200001891
26405.1550106766
26475.5250041437
25693.8349995162
27729.395004377
23945.760003964
25173.3600090996
27442.1299897378
26231.5600074706
24497.5599969858
23855.3500045795
28587.7400001358
28563.0899997051
26763.9799912946
24077.0500053119
24891.4050022734
26196.2349953052
25316.3200105812
22736.9950019465
22537.2149952706
27494.0499918955
27376.4750026085
27996.2450059938
31039.1849962464
24234.6149944396
30833.8700055044
23609.6700063475
27524.0700080318
25378.1449910477
26278.7849929736
27103.6350078733
26374.4500035762
27081.7450081038
28345.9149904938
25706.4249956927
28469.8899884368
27909.9599911198
26665.8499996219
26141.6449972873
26407.8849993387
24389.7650039368
26710.1799967692
29211.2000158402
27728.4249996257
27927.1600005601
26678.3949872555
22957.8350003087
26534.2550025372
25483.6799992823
30108.0200052501
24279.6050012448
26222.3299957972
26572.8499987745
30496.9650031014
27592.9199855386
28083.2099992379
28395.8699887411
25684.7049898574
26772.1349954131
26746.0299955803
24679.695002704
26240.9300071867
23675.7150018378
24206.4449989708
25747.1299931613
29179.6450006897
24351.6249907725
24727.7350010196
22472.6150020323
27617.9549946456
26339.5650012732
22050.6100121269
23257.974983351
24721.6549999932
25625.7549979003
23031.9199829317
28116.8950011935
25639.9299982932
30757.7550027494
28246.7800084937
28875.8599938822
26789.0100070414
25151.9150016352
27555.0550060002
25635.6050043391
30083.5950009025
24242.7250045424
23019.3349998415
26851.5349869495
25447.3599980675
24416.4799908775
27891.0549972558
29239.5499951049
27048.4750027144
25045.9849954221
24873.9500015864
24281.3649942936
25337.6450033855
26955.839996215
26702.6099970578
26276.7949998943
25094.8150003913
24931.944998658
27370.8950066947
28869.9099961697
25559.5699974523
28192.2899957039
24948.2050033973
29060.4650065978
22658.7000001606
24356.2100024453
24920.4149942613
28777.7449981203
27041.5249981159
31821.3000017381
25711.8399955958
27212.6099997367
22098.4099990329
25940.5699919525
26003.3199909979
27894.4550078536
31753.6399967108
28100.6700010103
26083.9950032228
26076.2550078442
28176.3849835586
24821.0600007662
26877.070011698
29134.1199995231
25023.8749930772
29649.9349916775
22014.9650057431
29389.539997537
26701.4099895745
27849.6950030386
21075.9750001066
25614.6500096
29377.9249824572
24281.0299933875
29080.3049958004
25598.5999978033
29220.8199886466
28528.4699967513
27384.3649853225
25651.1599943036
26223.1300042778
23850.7199971239
27080.5699901364
22474.0949860401
22051.1000025405
29437.0450011086
24324.7700060712
26511.620000446
23556.619998233
32219.424995479
26874.3600026117
24953.1649908994
25476.884994226
27182.1399924168
27948.6199956539
22403.7650000842
27493.0499932931
26324.0950098095
28162.7150059614
27425.6700103055
27004.115007476
26931.1849962323
24083.9800133591
25253.2099951672
28336.0649991054
23458.2850169434
23690.8199939774
24485.5099973046
24533.9700009124
27490.7199931818
27221.5949986
23669.1399872842
27603.699996886
23984.5549918046
29000.3600000015
26649.0599878649
21224.1150032392
27450.4600035803
25057.859991467
24839.1549954054
24340.0199965637
26419.0600120921
25170.4450119572
28702.5999979061
25717.9099899179
27279.6650029301
26474.0449917569
24565.2450026379
26690.7099958907
25600.919996131
28623.2700059809
25367.2399849612
26213.0199990522
29665.30500275
23407.3549945978
25005.9700039883
25251.9950059506
27169.4599863342
29167.8999973915
25429.1349969456
29545.3500077667
24586.1500022887
25608.9199986012
25585.7950057173
24988.7249999555
27842.625006241
24356.4999998857
26631.3649914318
28020.5799962662
23658.4450068668
24996.5550006395
23386.569999937
28015.5099922718
27189.7050075553
26265.3399996894
25532.930004108
27396.5649900488
24670.094987359
27404.9599997455
24616.0749996423
28293.7499989137
27269.4850078161
26143.7149965751
27440.2699953606
27307.9750028979
28339.4049959725
21994.639998262
25847.9699974859
27418.9649973424
28445.5849998746
26339.8949922275
28468.8450018367
25524.614991395
23534.9800024353
29563.5450017932
24412.3349956685
23850.5800040292
29202.8449887919
25442.8500019211
26241.8800015296
28292.5900145426
27696.0900037134
27387.6899980216
28099.5300102047
27396.7249977454
28551.4699859817
25007.7899986184
29637.5949994694
24289.6700052698
26171.4699968451
26027.114999104
23822.9050054427
27239.6600024775
23025.4600107454
27432.5199919057
27150.7249942514
28262.8900070073
26041.3649925044
27219.5050039902
22692.1450018302
29009.3500012075
24318.1250035058
24447.6300048922
24893.6050035921
23599.6700020951
23403.1550087631
23514.4049949888
28416.4650040973
26495.6399921511
26321.4600085535
29330.7350070002
23908.9699963142
26920.2949929344
25565.5400057547
27728.5750040302
25597.8249954828
25747.260003698
28937.1799918885
23788.1850103473
27113.309997196
24252.1299994985
26936.6649911785
25907.8099920135
28022.6250097127
25439.1149851393
26800.3899940143
29753.9149952594
27570.2350022439
25410.2950002534
26052.4299906386
23965.7000030516
23817.7950033307
27123.2149983303
28350.6900060025
28345.7850027044
29136.1099990844
24076.4500000053
26668.0900011973
28244.039995377
25856.7050026118
28394.6700074708
24270.065008842
26411.4950155466
28341.7699907015
28061.2350043295
26823.6450122484
26348.8500002672
26382.6850080308
24876.3599976308
22209.1249948582
27232.2349986393
25930.8399926173
26742.4500031131
27054.1000019608
28530.4500090791
28901.8050017612
27771.3700059743
26916.6049985199
25795.8549957676
25606.1600032098
24772.3300011943
27573.5599985866
31785.1949968784
29952.5849932416
29320.6700015122
24303.1250001069
30408.9250018998
24572.2350001714
31270.9650037939
24634.5100048471
29019.5800061943
29149.870009488
24039.5200036496
21964.9050002076
22121.2699813314
25242.58000755
30251.1950002288
26120.2399969276
30311.4399973234
24863.8249938388
26889.3199999844
29475.8350004527
26902.7200120017
27529.7549995766
26765.4549900143
25739.4849892324
24924.5250036463
24418.0999963858
24733.6400009266
32827.0750051623
31448.9549953755
22084.4899986617
26391.4499940203
24115.2050014361
27159.7599988713
29189.2049993041
25510.5099989931
23267.3050046219
23558.3499972654
29132.764991834
23327.2949952103
30035.1099953017
25729.8000071622
23863.4350035359
22458.2750067018
26078.6399934592
21512.6499943393
26089.1600028728
28265.4450020514
26590.4499964054
25879.4150035838
25857.0050043686
21316.5700052672
24116.8299977981
27198.549990295
22545.9100057229
25939.4400008233
22519.2599965942
23791.8300066201
27065.4899963481
28492.8499951749
23958.5049993047
30513.4000013902
27041.9250024608
25941.9450045291
25252.6699995323
28931.6250059682
20728.9000022015
26929.8500108759
26586.4049948201
26570.5000073063
25887.3700073926
22985.9149981304
26014.8950044613
29527.0549997755
28873.254997889
26659.1350000234
25940.4649921573
27817.7399943944
28040.9950035111
27556.7549972844
24331.2649908141
26827.5899931862
24466.4300025592
27463.3250046083
26434.1949952405
27657.1999903572
29848.2699997188
24641.8399892932
25364.6350006966
23258.6950066508
29006.4500053972
22934.7949888064
25854.8300029928
23720.9099981171
23733.6549940376
26436.6850101694
25951.5549933652
24418.4250031995
27316.1300038145
28071.6349903255
26315.2049947279
26778.5699991596
24807.5800015344
26053.7499980319
23823.005002101
25587.4000032421
23025.2599875242
28738.7100021116
27775.9450068899
27408.0299964111
27582.2000019629
30022.9749896493
24519.9699980131
27482.3499953575
28737.2950010897
25283.9450016443
25184.1700117676
29011.6699979766
26882.4000039471
26521.4850057694
28063.7250099945
27124.8050070954
28673.1800065196
25468.7600042043
24903.7499966577
23651.9000057258
23423.8049956788
24472.7100038436
27423.1199961441
26110.1649960235
22357.1500031929
23453.530003276
29247.4799968111
26415.0949903011
25350.0449845149
20621.6399903084
24964.6150032334
26427.0600057783
26906.5849967736
26777.7499929451
26432.0350018138
27604.3449952549
23104.4699991603
24214.0450134802
30775.0899994886
26878.409990536
26676.4799985969
25270.0750001035
26694.1050137554
24590.8400002121
27815.1149909864
28715.1549986236
25027.419996238
27705.7699917375
26031.4000081912
28589.1950043586
27983.6499938545
25019.5050011007
26345.365001852
25326.3900033026
28324.8550032607
28599.3849978332
30074.5000031453
27232.470002818
23494.3499988309
23869.5149953149
25439.6899985613
27174.9100002335
23877.4450144456
23746.4549972688
22424.1250005606
28243.4549915816
25675.0550062514
24323.1650087283
21960.5999961047
26647.0250032579
22572.835001905
26108.459994483
26455.2249985397
25226.5349951486
26375.3699963367
27906.840008449
24012.5200063243
26270.2700065324
27010.5750013088
28615.8750067627
26720.0750116838
24549.5950106732
25533.9350043509
26879.8800015711
26258.7499973939
24390.5850029049
28078.0449977866
25806.3900112881
26521.7099966787
27238.2799972373
27681.0899904197
24826.1150019907
25439.1100032197
27513.730004695
25596.9650066804
29474.7400015534
24122.8649890248
26399.2999978526
24933.5700082931
29040.234999022
24227.5499968232
29285.9200106456
25404.5449989882
26401.2349948606
24790.975001995
27205.6649985703
26194.5250032576
28607.8749982213
25531.1249990217
24090.8049969397
26637.8449991431
24094.8000053317
24090.6499962262
24992.5100081297
31747.7200002112
20785.2049962715
26676.5049955229
25738.2499909935
26087.1400061081
28127.5300008411
23736.2700014289
28882.0199975258
27547.3649981832
25052.7249943667
26319.479991508
28370.0550009921
27050.3400022152
27021.2299992659
22812.4300049789
24800.8999964404
26015.7700025091
28973.1850022663
25301.9000045715
25691.7400007005
26035.1100019098
28046.370000317
23218.0550019685
27737.129998705
25170.8650012569
26682.8799976953
23988.3499842757
26562.2949977196
25440.229996932
26170.9550049123
27552.5149954692
26733.1399957864
21387.0450058445
25940.7150129378
24380.6799924593
27617.4500016042
27588.694995067
32196.5300017877
20090.0550010059
24678.4650003195
27456.3699802757
27939.0299953794
31526.2049970161
28212.1200152905
26973.2299830799
27861.4449989051
24860.6549959331
25441.3199958894
30534.1300050433
25552.269998491
26226.6450135193
26531.5650035368
26122.1149920105
26341.0150110356
27168.319993581
28228.0250005912
23833.3800066537
25563.1200035531
28263.9199837006
28573.6050105115
27401.1250014307
29176.8000072997
26672.5049937504
27222.1799968052
25289.1800010828
27206.5200023979
31965.5600084264
27915.3400046785
25261.4499966433
28286.8499919233
31104.080005731
25446.4099942237
26587.6950051315
27220.2400026836
25113.7250020974
27981.9050066168
23149.3200115318
24897.169991762
26606.534999707
27932.0999965887
24094.1799981603
24627.2950093848
24279.44500432
26512.4250113844
25661.4750053544
25846.5900048206
27971.2199964493
21538.1199885772
28984.6349985148
22814.0750005467
25819.8149902329
25166.9849959735
28200.5499989048
27446.479998259
24688.1050064882
26903.4249858278
26625.2849921098
25626.9199981224
22466.7650010409
23757.3949973146
32499.7000073264
26498.885000179
28059.719993797
21906.9600103467
23411.0500021885
25384.4100014157
27876.5999972354
22685.0649990945
25532.5500019878
26933.0250006635
22559.3900143293
23234.3849951137
30807.3799887409
28434.5400060871
31758.4899894111
26219.5699956354
33250.3699940385
24957.2999957923
27470.9299963352
27549.5949997919
26644.2400052326
29738.935006815
26349.7900095686
24910.1599964912
24537.5899958554
29048.359993008
29429.1250026751
27792.4099985195
28731.6449937397
23677.6349965522
26612.964982498
24990.549991309
24014.529997216
25405.1549986342
29806.3450037265
26033.1149941407
26342.1350030478
28221.5199948174
29881.7200082742
27180.875000399
26525.6700072727
27624.4099917623
31286.7250007028
28522.6900058982
25898.1250013529
26077.9150070864
29169.7000022173
27949.2650012412
28627.7550030232
30071.9249988701
25991.0799902778
25319.7299985556
25779.7649907141
28554.3850020474
22774.4100028031
25741.0650083273
28972.649998991
29271.7799970377
25119.389990821
26210.5999993413
22545.6900080446
24603.6949997734
28406.9000042177
28084.2349970833
24980.2749993679
27146.2399921434
30199.0199985932
25252.0700034574
23342.520005242
26513.6299939891
27207.859992723
25699.1349990748
26888.3800018651
28888.019998642
26902.8800093128
27499.2399949054
26926.0599950466
25385.4349972425
27667.7999946463
27560.6599947038
31065.3700015722
27762.1950119387
27260.4850023586
25689.4650031505
28393.3649944496
28399.0849996858
21862.8249974952
25843.5649987099
23265.5599957703
26286.3700007843
22863.2550054462
25324.1650018975
25631.1100036901
28176.9450013879
26803.3399962062
23515.9699867539
26710.9649940855
23176.6599972958
29283.0299833319
23893.9100010517
24818.6949865345
24633.9999979439
26581.3349981834
24994.1900003811
25424.9300109613
29996.159986157
28639.3299955134
22276.8049999528
28114.0050062358
23923.4500038541
29383.2349948302
26208.8849983646
29638.4299975557
26050.5049957498
31904.574989698
25978.8650042862
29865.0999945556
27142.5499949709
27621.1450022807
26056.1799999601
27539.4099879594
29784.9000086075
25297.275009896
22316.4300025989
22841.8349945753
24915.124994968
29277.3649917803
31591.9600039864
24426.2199943591
28202.904993942
24680.2099938158
24108.6050013143
25866.4150072985
28144.9549982625
26887.5849909016
28614.8399990321
27322.1949885769
28276.9299963808
25217.4349986661
23640.4450034121
31160.3750047584
25661.8450183955
23390.0549982855
23557.2249859826
25807.8550094816
24791.8349955599
26590.505001597
30041.9999992968
22164.0199981285
31172.9349968028
26681.1549982315
26481.4249989568
28733.6599969082
27243.5300002901
24882.9050031331
23154.8750026806
25717.8000038327
26717.4400015811
29639.494995912
26495.3600050102
25471.4199997582
29235.0249981887
25798.1450031331
29302.9650007184
25182.3449966481
28131.064991487
26487.5550023168
26786.1850116442
25412.9799948394
25126.2199962207
25794.1000054001
23554.3049903958
24916.5349883022
27624.3000064647
24820.9399970103
23689.6850081546
26008.0149918399
27732.3700052609
27435.6149889105
29081.3700005583
24978.3950023474
25020.1000035357
28017.1500049361
29029.7350011058
26151.6750069254
25304.8500023344
24331.2099944191
26538.4149935984
25478.3900005093
25538.4249940407
27237.4549988968
23043.6400112137
22514.2500087089
27171.644997826
22969.1249972128
28902.7949935533
25044.8100020969
27127.4350022558
29649.2149950982
25421.8900123658
27572.725006823
25883.3899969576
28594.2250001955
26653.3349926602
25635.9849959212
25137.0649978567
26827.8099996156
24817.2200073847
27992.6500026525
23276.3900071963
25143.4849952711
32130.1100064238
26153.2950120052
25517.3950022245
29418.1799980799
22550.2749935169
27308.4649998988
27390.169997426
27761.1199901893
26988.3749974833
26739.0099987083
28541.5900014917
29245.4299823219
24677.83499612
27931.0099990102
26599.5250034965
27055.7349802345
27741.1449963256
27987.9899987503
23478.2199974938
27855.2149969942
26936.1550076928
28156.1599979372
30979.5449971666
23124.5799824671
24172.7299869914
28718.8600054503
23150.860004163
29263.4750173834
26197.4199951995
28761.0050006598
30215.5600032451
25336.2999993914
29446.0399892459
26349.2800121233
28332.6149989494
25179.9849972544
25559.5299931763
24907.8949947983
29193.0999982205
23511.3499926133
25770.6549987942
30524.9449997963
27162.0500020929
31370.7749909053
22813.6799999494
27046.3449976427
28867.9050004588
28603.7599993092
25105.4149983409
26126.7349990016
23991.3799964872
26375.6049972304
24981.8250016338
27008.4899961219
25070.9049979198
28089.100012853
24051.0950077465
26015.3749974888
27148.2550076117
29165.7900052557
23088.7699927476
28234.9850067695
19051.2350064635
25686.1700082286
26296.0349883577
24851.0550032813
28263.650004726
27985.6150093167
26024.2999936728
23480.0549964788
26018.5950005793
25998.659995638
22568.519998986
28335.1449962298
27576.0800053003
25683.8150054724
24589.695012033
24396.0800032532
29740.0949978894
26842.6499943245
25936.6850101562
26104.2950028171
27065.9449879194
24852.7500045549
22501.6349931403
29030.2699931152
28186.0799992334
27936.075005202
23417.7549975089
25132.9349972986
24891.140000262
22875.8200076269
24589.0700018415
28209.5999909464
25385.6000019013
26858.605002215
25656.6999970369
28289.2750038152
26379.1749933596
23128.2550008795
28548.3249953201
26267.6099876102
29361.5249992683
26399.8699960594
25397.1450008523
26267.6700179495
22796.1450012675
27558.1349998395
28147.3499998228
26353.0000016476
23956.8050088262
23453.1549940367
26648.4349886425
28484.7499901121
24233.0699989362
25281.1399959815
30832.6049921383
26227.1699945163
26606.6500003853
23073.8850095353
24482.4250028362
29434.3500033486
28757.8149925541
28516.1599901378
25635.1000014221
28308.1700016455
26169.7600002548
28907.1699961556
26493.6099994915
23757.9950030846
26929.2549970252
29031.9999897642
30281.279999276
26534.8499896105
28827.8650026205
26601.2700007702
27010.270005356
23643.6550030078
24469.3000009251
27824.3399984551
28106.3200027439
28208.079998077
24292.010000197
25953.184992323
25971.9149963787
24782.384999939
23259.6400045
28183.3900098298
28446.674996172
26853.5699994716
28111.8150040642
28887.0149949638
23643.7050074259
24064.0199955407
25303.3549952429
26671.0849909726
25751.7500015937
26081.3399914755
28489.2300078072
22888.2000008106
23144.6749947541
26394.0299951576
29429.2600052947
25452.400002935
25542.5200026824
24900.1100027975
29655.2749928701
24901.7849998832
26726.8350013127
25349.3750126192
26253.3599938806
24523.1700022765
25424.4749955631
22564.680000357
27276.4450030232
28288.1099933802
25639.2800034456
30479.0350056843
25130.9950011555
26988.4750003641
24969.3299927735
27320.9749982551
25380.1700026306
24218.0399958067
27887.1049936363
25998.8249920792
30407.7199882841
29019.4500074004
23319.989996611
29122.6649983897
26104.4749929022
33817.7200139987
27634.5899943359
25571.9549961741
23578.6850057423
25992.3499997533
27958.7449842835
22830.1799977771
25878.9150063446
28098.6750063608
26814.2949932933
24570.6299911179
25482.3999892862
22276.4849974713
27500.0499837999
26587.8199961871
25638.1600017312
27701.844999345
28003.6600053969
24224.9199924876
23827.8899952553
28247.5150069808
22717.9849978768
23687.0249926863
26635.7250000668
30328.3199960632
27599.9149984604
25916.084998374
29166.994990468
29916.4449874269
28721.1099959385
24796.4099903363
24569.6550148191
22765.4349961506
28795.494996225
29781.775003677
22914.7800077863
28001.2800035407
26895.6600008697
30189.8749994234
27696.1249958139
24619.5749969688
28282.4500062704
22983.9300022329
23866.1800015126
24261.9299984494
29017.8300085577
24957.6199971054
23434.8049975851
27070.5350063922
25767.6550007058
25000.93499761
25338.19498967
28642.5350053447
23267.3399970242
27274.9299928523
27341.1450022913
27155.2750100724
28331.5400077919
27237.5799905988
27621.0650029609
26294.8400107499
26620.5850087218
27404.57499039
24219.4550045446
28640.2499979335
28195.9650012615
27553.7000052951
30645.3049929508
23339.5400106554
25741.5899983047
22362.980001724
28679.7849999993
30338.9099957987
29296.7999990962
25815.3699952615
23992.7699952143
29023.3150040069
26041.7150060419
23563.6050018305
27046.5799947941
22789.6200122479
26598.1249973839
25926.6999948546
21915.2949871801
23674.2299954152
25889.0250011149
29067.294988953
24862.0849972006
27352.5500016841
28883.500006106
29757.7199947245
24055.7100033773
23037.4850028738
29101.6449999842
26347.2950047505
29073.4599976118
29396.5299944381
26331.9550010939
29217.4150014531
26822.4900064137
26805.9349962499
30318.5200017153
28781.1300049399
27716.6100021464
24519.6950025238
27579.0550033423
24418.6999877519
22548.9850091047
27096.3800011048
26198.7100001862
28129.5399965056
25976.2699962709
25054.5999832947
29791.1849908819
28928.6249977939
23155.9700010182
25755.7450071789
29083.979994391
26411.5249988798
30693.3549884472
26586.6449961254
28257.4949965144
28000.5449992914
23785.0849948162
23496.500004817
26210.6400084196
26444.9000031709
28253.6800075001
28560.755000198
23811.4850011691
25427.3049969716
24173.9050099872
24438.9999897068
30130.6500025108
27093.070005677
30045.484981217
26522.9050014591
29746.8050066874
26151.8299936554
28073.2400041022
26080.350007869
24518.9649979009
24679.94000374
25568.2499993548
27422.0450090523
26066.3600017594
26199.0200019434
27161.4300008611
26401.1449942504
25542.9850013526
28277.6750066152
24270.5700012631
27512.7449974118
27576.940004545
24475.5599979703
30207.3850073934
31118.485000341
24838.61499788
25474.6950044804
27660.9849970221
23965.4649947771
25432.05499337
27629.9249916103
26191.1999929067
24030.0849974908
24973.2299925126
30755.0150021558
29834.6749942917
26270.7800085772
21613.5499923012
26152.6650088858
29118.9749977803
25738.5150043898
24978.7550044095
25853.7399968822
23394.5600016578
26266.6899977911
26102.6400012201
25239.5650014004
26454.6849951941
27818.4550033696
27502.9550046706
24966.0650046267
26186.890005362
28655.3499951086
26825.3650052719
25524.8000014608
27676.810006746
24992.8300045426
26513.5499964526
26922.339986451
26842.2250049023
28416.9000105619
27374.7999981392
30140.1100035706
26785.0150047124
27884.8549963844
24858.7200039777
26472.7600098028
27246.8449992532
25841.4149946312
26723.3999921404
26378.5699947042
29703.6850000786
25893.8450052802
24159.1999971007
22400.6850045135
23571.4499945596
23952.7499949437
24767.8749904355
26049.2349961826
26349.2300028087
29605.2350042815
28745.4400011189
26286.2699969257
28654.8349964993
25979.8100035137
24025.670007722
23995.5099917726
24778.6800018925
33390.709994726
23053.6549997272
26494.9250019808
23797.5149985922
23707.9399934502
27002.2749888475
28813.2400018687
28565.6650015112
27323.1450039414
25026.640003317
25962.6800012912
22421.15000749
24280.9000012641
28029.9949986518
23547.1700034912
26844.9249976648
28569.9250009911
26853.4100055889
30431.0799936235
25266.2349935819
25835.9650037558
24998.3500172017
25992.2000071206
26211.3549967218
24291.5299947086
28129.389997819
31273.9200119849
28566.7700001572
25512.7749997082
28632.8799949488
24665.4449905316
24143.6150136343
27329.5349928155
27561.0049995287
24320.9499882082
25976.9899957144
25394.2250110764
27885.1349998198
26166.2849973977
25705.0950041086
26005.6649895383
24950.9949977178
28150.8449913076
23886.5299961834
26005.1850014303
24513.5899879086
25878.3050001034
27999.41499546
23124.7400015745
24566.879996659
24645.2199917985
25875.3399967053
26742.3599939337
22981.955003667
22906.9599966524
26187.9549946072
27429.4450050703
26767.2549978976
22267.1600063808
26086.4750054736
24469.9950015961
27736.2699978461
24277.2549973399
28396.7900025133
27127.844997374
26834.3499980485
26567.7399945754
24914.265007272
24276.9700032362
28997.6049911101
24396.9850033825
26487.364999946
24088.5450015641
31380.149998059
24544.2349968635
27879.6100047627
28316.9950010936
23277.9150045666
25984.3549986971
25654.7149994849
26576.6200026183
23795.2750035543
29275.3250037801
27497.3699996582
25869.5150035659
29327.7449981355
28643.0249982932
25835.405001744
27509.8900048629
27422.4000001642
27585.5849998609
21812.1799986766
25988.8249913638
28832.5100028501
27484.159999389
19996.0099997734
31566.0649951162
25236.1549988946
25994.4849962903
27611.8549942907
32736.1800035364
25923.9649983089
26576.0700036897
25503.3650019753
28469.5600012658
22441.9299920165
26470.7550128406
30041.4350112153
22257.1449983155
25783.1699970894
25403.6599984083
25691.6600119448
25570.2150034934
26633.4649991851
25074.7950095406
31064.9000035925
27734.8800037826
29185.094993584
23325.6799997721
28507.9400080209
27832.3500069914
24624.0549942435
28317.4099966559
27690.8200108065
22700.3450122237
24113.4850032351
23835.9449884689
28475.5499961154
24571.6950075566
25987.0099976856
27940.6149971665
24207.3800065438
26318.2250030182
28476.7650048191
26983.1150121042
28973.2899972292
24393.5249997931
30049.6650055551
27196.7550015008
23335.9900019527
26877.3200097323
27188.5199963429
27617.2299987434
26349.0300009201
26140.2400082636
25716.9849890459
21749.3549968116
24280.4600001537
25102.7599988769
28822.5999942359
29240.5099917112
27210.8549941707
29671.3650015589
29806.9799996369
29384.6400093285
26257.4750038068
26985.7100044111
27464.1250059217
27502.7149945728
30532.3100007164
23714.9149874909
27138.3749953242
27038.4649963626
27923.0100067056
28069.7249933582
26035.8949993015
24090.8399955259
26614.839996868
24345.3499959846
25326.2800094301
26718.4850024379
23787.6549944539
23277.9450055505
25285.5049966666
26514.2350177125
26609.1449985662
23718.475000372
26734.344998874
25289.4050072481
24690.2000104594
29699.7900043564
28058.4549888893
21649.7150059628
27633.0849974424
24158.694999508
25693.5350074337
26087.5799943839
26007.7400142349
28311.0000066741
26505.2049861744
27952.1350008925
30498.0250012823
26322.0649971157
30022.4200127694
25405.5200076179
25071.5050055986
28543.0950013661
28507.4549966208
24251.7149916913
27625.0849970041
23594.3899966986
25732.8500075712
25162.7000038805
27560.819986289
28241.4099972643
30363.4149913136
25587.0449979625
22029.3149953508
27168.4499998218
25675.8999933418
25451.6549912392
26784.0199991041
23298.7600103295
22136.3849986748
28302.4900055728
22346.9500034328
27278.1949985356
26757.7999882349
24994.4199879542
23000.3600034672
25607.4399970935
19806.5949922714
28354.7999962228
23410.8900049821
22569.1849924286
21747.0100020883
26444.4350131414
25308.0749955325
28481.335001139
26301.6250037032
26291.7799963308
29332.2749945941
25491.1400078104
27569.9899987208
24362.8299935565
28479.9349964654
26439.9050000647
25102.5500042023
29510.7100058053
26603.7850049681
27236.0449970051
26101.2949961411
27123.9399819171
25544.5700055575
24316.4700071427
25127.3249985316
29074.495002094
28087.234995565
24097.8349947752
30260.3499979641
27501.2800094454
25132.3450034226
23415.5449959843
28452.0250112788
28657.969998081
26235.6099992229
27477.9549857091
25717.9700077821
24626.7950032787
27742.1449968197
28128.9750009756
29910.8849982182
27408.9850033882
25057.5900015048
26542.3999974235
23934.2849974327
27607.8799994211
24123.1549967022
26903.3250060639
30360.1100021226
25336.6599947804
22132.3050025174
24693.2599986683
24194.9899991455
29863.0749990349
21887.3899988329
26804.5099926149
23494.5699931602
24845.9249986162
28298.6249982952
24497.4499899184
22187.1699873228
21781.7149996288
26226.1400027977
25974.5400019428
28833.5450004977
27836.3800063383
29098.5699967255
31746.5099893089
23005.174999567
27823.4500085546
25721.7750037204
23352.3849967378
26447.2349975548
27428.225009147
29268.1799842707
29012.615004478
25460.0699988388
24808.1400013339
27036.2149943932
24663.5799997509
27205.8099966868
25122.3299977219
31668.7950065314
24189.0750089519
23262.1949937183
26729.269998766
23714.5949989577
23786.3849973831
25321.3149977379
29746.4800024771
24548.2699942102
28753.494994831
23969.0649953945
28164.9000106234
30371.879996109
30257.2599999363
23346.5299878407
26461.2999969102
27971.7250009829
25532.8750012822
28312.150012973
27350.04500301
27406.2750048417
26573.7499985057
26801.3049963359
30000.7099918767
27847.2000077118
26026.3100072136
24354.1650022509
23117.9850075658
26890.4550149647
26975.0500094274
24167.8599998007
26307.2950038312
24869.8650023245
24906.9500010228
26523.7850042756
28725.6549981478
22543.0800091739
29539.8099974197
21587.6550021413
28941.5300044313
27819.5500038802
23309.1050051596
27286.8249986003
24193.6549876122
28709.1099954998
28607.5250119178
29066.8899978638
22989.7399817209
21828.0200017428
26803.7150000519
26767.444995804
27978.3299941116
25636.0449994767
28143.3199958528
25805.1700024479
27639.2350043251
31795.5299865759
25702.3650048672
28028.0249970848
23358.6499937405
24731.8199946212
24499.9999987507
27938.9550035989
27628.3149934507
26597.4649854364
26388.3449844133
25267.985002441
27067.2149938137
24783.0949915982
30479.9000078178
23761.6250072865
27277.0250054572
26959.4299894848
26703.2300007776
31040.6199943893
26628.0850070863
24498.8850063832
25817.0450058931
26901.0300087291
26032.6150014656
29698.9350009987
31430.604999805
29223.6799902621
23793.2249943393
25281.9799996027
27252.4600062203
26840.1100079791
25241.1800056312
22983.5700016815
28235.3500076988
23872.6450057519
25018.8600112199
27453.6549990569
28144.5399967906
25578.5999985863
23542.5399917103
26603.510001394
27768.4750019171
29320.5649943301
25840.784995331
24218.8749962964
26778.6349880848
26909.8150075062
25793.4200262757
28413.5349935344
25235.5449986639
24266.1900059612
24711.4400054177
27090.4649982172
27685.6199902294
24422.770001793
24836.1349966452
24633.4300013409
26779.7299926374
29103.3149965278
24910.884993017
23759.1050107513
28294.7050083124
25398.8499941594
29171.8349972005
22646.7400059788
25775.4949946031
25426.439995532
26661.3850073003
24021.1299815496
27088.4150100802
26612.7100023139
26626.1649977815
29865.4200032437
28598.3249882893
28909.2550066702
24603.9849971429
26319.049992346
21848.404993543
25654.2749976064
28908.2600045483
19863.919999643
26386.9499957202
22957.079999896
27997.0850002433
26358.2049991467
24242.1449910887
24802.5800066495
28077.6850039061
24995.9100058481
24979.2199996607
25119.3750023126
22520.4700127218
27981.4700114921
34683.4250099026
26853.3700151306
28108.4799943196
29137.3199921339
27337.0750015062
24666.8449923834
25134.8749999993
26334.6949914819
26452.2350004383
27100.6099987022
31593.5099986326
26271.4700037402
27615.4250100938
29502.3799950671
28316.2649989949
25322.2000012904
26753.499999285
26453.4350061349
26947.6600031323
27120.3199968105
30116.350008006
29932.5099950357
24945.7399926111
26683.6100026123
27896.9000000332
24147.1000069408
30802.2199956915
27010.7350005522
26313.2999975306
26510.0199924043
26466.6000124367
29428.9050132727
26406.695015822
25313.4599989074
21302.1950011771
23151.130004627
25551.7200054994
26611.6449927666
28753.2950077814
25423.8549937763
25429.0099970345
24037.9300001144
26571.8899951155
25436.0500034788
27846.6099944106
27336.770007316
26439.0550028893
24770.8850024197
26236.3550056261
24209.9899933596
27590.1199963394
27164.9299922477
25622.0500029609
29510.7000188111
23857.8549947893
30173.4950118961
27821.3800031627
27351.6749985728
29128.6950036979
24969.6499950334
24091.5650011292
27965.0650039309
23224.985000377
25573.1099969219
25844.6949918784
23622.9150026141
28445.8300033822
23690.8700015556
25106.1550021884
23735.3849949985
28590.7500046037
27394.3300041402
25264.2700001488
24464.5800078358
25086.6850086052
24051.9600036813
27813.9699930341
25357.5000034379
26721.3150071639
28753.8450014708
23514.6249986739
27220.6549910882
31034.0599959439
29007.9650029413
23977.1599806103
24201.0850003602
24495.3400050174
27724.1150030239
21614.3100074299
26031.0349979021
21647.7000029784
23264.3149972735
25984.6899979411
25795.804992023
29232.9499999316
22484.7049967763
26580.175003332
25880.420002329
25217.1549980085
30132.7300036724
29532.9199938627
24373.7300027986
25230.3299812167
29509.4350068641
26545.9850081448
24873.5499927689
27753.2000127437
27734.3100083505
28815.4499953652
26830.2999983707
24364.4650057792
24611.2499927242
31749.3500061859
27494.5100051333
26242.7199882857
25374.5800068213
24790.0250040841
25651.6949981908
25841.3850036149
26815.8300060986
25630.3650083804
29482.2900113386
28922.6650020205
30405.7799972366
26661.8349946642
29633.1450006021
25989.7849978972
27614.4699877879
27752.8499997223
24490.6649965764
25893.1800075364
26883.8900077592
25704.3999957021
24598.234998974
25831.5549948679
26815.6799911874
27574.5050043318
27891.3500014788
28709.2750006701
26742.3949949716
24413.8750030453
26385.6650009786
25088.5050144889
26874.1000140367
23162.0950010435
24187.6050054132
29714.8299914131
22661.4749962461
29655.42499392
23550.9800061348
26862.85499695
28081.4549986114
23836.0600022089
26185.8299979817
30939.8800025344
27001.2799975651
23201.0000002602
27434.8250052731
26684.2200065398
26913.9900001237
28003.0249937017
25763.8799888484
23468.2799976741
23307.414995912
28432.4549984841
28436.9999994071
23830.4450049641
26473.0950118472
24309.7599967578
24896.895003664
24373.6050030747
26192.229998413
26803.8700059823
28295.4900100098
28477.7399923899
22504.1550002921
24839.5900116239
25546.6749983835
22557.5650090885
29952.8349945032
23870.579997162
26686.9299986973
28056.2549887438
27927.8499971957
26676.36499959
29693.7399931278
25364.5000104517
27027.4500036866
21469.2850001239
22735.6050045652
28007.01500214
26437.9599984657
23704.8350022317
29602.1000101848
24866.7300038387
27539.7400008996
26565.1349998987
24904.8949957317
26112.6950124926
21325.0749986485
26434.0050079681
27945.1150072709
23181.2399995582
26221.6549973227
29321.2300031543
23525.3199969854
24454.4300027946
26646.5700044177
26397.1099949231
27050.8749957393
23013.8399919691
28575.0600000115
21571.9900044601
26531.9400090963
23103.2200010627
25714.3199983302
26784.514994544
32677.8299962945
30515.2950032462
26372.7749968094
25554.0600014742
23459.1499910066
27311.6250009801
28137.5550012675
26461.425009215
26548.9799900184
25274.6350018104
22863.3049907019
25351.7599977007
23618.5949989745
23822.1550052215
24493.1199897439
24969.550002095
25463.1049954709
26553.5699996012
27743.195000013
29171.7450005234
25832.159991051
28950.639997976
28415.9999965916
23545.9000051495
26795.6149989402
26256.3849833718
27028.0100004777
32080.7999958309
26928.0300057129
25307.7149999918
24722.3149988026
23959.5699951557
20020.3850019641
25981.5200029919
26170.9449954096
27003.3400163585
29481.5949996758
22772.750000238
22063.289994225
28983.3950071637
25511.3999939281
22217.8949975672
28099.0799945827
25115.7099908596
27116.7300081266
26072.9950035659
29338.2149971231
28048.1499997454
26654.4699950842
31080.1150041418
26699.3650108373
26621.9800008844
27842.7599926458
32206.3550055434
27723.8800071205
25116.4000068019
27619.5299919043
25785.8400017023
24256.8549962847
29827.5800014094
26810.5249996343
26525.3200005535
25510.135000298
27538.2849817328
25246.035004172
24328.8450083397
29842.1050033785
29095.0250100181
23735.539996396
28323.584994226
29273.6000039361
25214.8599936815
28889.5199917307
28021.4900161902
28473.5099997462
29651.9500077032
27606.879997286
28786.1599955155
25057.5650016436
25176.3050039138
28307.6000025976
26688.6799936715
28911.3200038167
27782.2849980538
26576.1350001015
22938.3350020677
21853.5349993342
23736.2449983742
25684.0199852119
25925.9349946361
24492.2699875916
24619.3949892512
24901.6199985417
28176.3400014921
24712.0149961773
27015.4949910403
23367.2349940506
25471.6650078538
28338.4649972242
24790.5249922564
24062.4200038803
27529.3549948588
30614.8700052295
27813.0700089631
28105.3349947033
23697.2149988152
28455.0749960259
27081.945006033
27080.224998201
21384.9850019344
26126.2149982362
27238.3099920714
24601.8400062155
27663.540001075
27496.0599968678
26135.1499985587
25957.1349935448
26426.9649988397
28247.9349918218
27016.3150037351
24527.6049939325
27098.8799978804
27022.1550063761
30466.6949965836
28760.045002185
31643.0900000642
28121.9600007242
24867.1849910761
24573.5349959394
26628.5949928255
29031.0199991761
28151.6049821151
30610.7749998304
26520.3449983723
24843.8899952646
29290.1399998636
29082.5200084761
26007.4850119628
26979.0899946228
28343.2700011151
27312.9550023926
33133.2149969903
26814.0399948095
25500.6399865764
23545.5900024896
26671.2250058003
28461.0449993118
28156.9750161873
24242.0549979798
27879.4950019927
25938.5700030523
24156.5650035772
27261.2700064131
27825.8900015252
26332.5799940469
28594.794991307
28015.8999901527
25447.6899867053
25075.7300067738
25444.409997709
26192.4199942646
22957.3199989227
23702.1099952463
27748.195001969
23385.6600063886
23295.5449916484
27585.4349890091
19812.6749950906
20891.559990774
21981.9050017723
27829.1849898414
22889.5900004687
27696.0400006577
25612.3949977651
23611.819992585
29996.1750051662
25115.3300045215
23994.0599990945
26580.6750021786
28713.9500092223
21574.4300023095
29043.5399968574
23965.2699845002
25360.7549991447
26292.0449960707
29022.0799962542
25621.7649995237
27258.6850023291
27186.015018186
26661.7650002631
24801.1150061613
30331.4299955353
25630.9249967966
26369.0200098296
24519.4700062094
24501.694999017
28004.2450070572
28224.3899924612
23002.2700006983
27839.7949999041
24952.6500007156
24620.9450050485
27347.1200010225
26053.0449939317
26964.4950021193
25854.8099975248
24476.0699975582
23817.3450009292
25529.0000081851
28679.4050028051
29955.10999496
26787.969998339
30070.1050069118
23926.6449986585
23720.6149998126
29919.6599943805
28146.4699972931
25893.8750067088
26765.1150123803
25457.1650008879
27395.9650086562
25309.414996151
25222.639992256
25062.6149992149
28380.7650061515
26196.3199883064
27734.7250033449
28300.9900036178
26146.2349931765
23960.9549963952
26552.2950010345
26735.8699915716
25166.8200086656
28163.7900012558
24451.7199896287
27987.8149956934
29226.3899919684
28631.2800030957
22330.604998009
25660.415000341
25300.2399939344
25864.7450050653
27571.6149933856
29703.9450138695
27223.980007185
25247.7199898852
26465.2049974789
25634.5000008469
29963.8849907476
25955.5299995474
26977.2899999875
24578.680004177
24130.4300004512
26968.1150019056
26564.5450076611
27792.1349974101
22741.8300029024
25475.0500049403
26353.7800092002
29893.7400041236
23893.7199990239
25081.7849982493
28317.3150019301
25587.1850070935
23708.3249965956
29999.0149985031
26677.0900029472
24155.7449966538
25500.9499943666
28350.1900003166
23658.4300016087
22850.2500101315
24401.6650024104
27087.7849972511
28762.6800041237
24339.3749986793
27868.9749951435
27709.4050118664
22406.0400075693
23580.9899981488
24604.6899893988
25107.2799988124
25659.3099968666
27754.5200017172
30698.624995825
23346.4150003226
24384.7049988057
28468.2900052928
25619.6950029022
23402.8249940398
23453.649994811
26773.305007591
24274.4900080767
28683.3949994003
31413.004993904
25370.3100086511
25236.0350038566
25016.9650029801
29270.0450035546
24374.624987918
21897.1849937361
27699.6999928765
28565.569992479
23953.7099976648
26728.8599934764
26187.5149976476
24539.9800009806
23069.0900120986
25398.4499988709
26769.0299966408
26073.7549950213
25732.750000478
28033.660006302
27240.8999918975
26109.1649938734
23337.9600014644
27443.1250014415
22130.5049999077
25724.2449960364
24999.8450079991
26914.6450046213
32786.8249969196
30900.8699985053
27143.6449970141
25828.6150098269
30737.7199975738
25047.6550013095
30056.0450060705
28332.2549895095
20988.4649979754
23606.9849962666
28922.5350024338
26080.519989251
26842.3949947834
24843.2649840954
25472.9100029806
29665.1250015545
27857.4149976672
26191.2000096134
28951.0750138192
23912.8250158668
23192.2999985158
28515.3499939521
28913.1750020676
25847.2499889368
25322.6899968401
30877.3500018951
31046.9749987606
26855.8699945712
23726.2349879818
26559.0850023135
26643.3799932244
25326.1999940595
28412.6150059193
24297.2400037254
18648.9199989235
25804.300001944
27592.0550020235
25083.0799952588
28641.5200005677
22787.7299921963
26419.4450155068
29076.955000349
23751.6999958483
27439.4499961401
25708.8699986344
26301.1149981357
26363.4450065089
26073.4200043415
20864.8200014321
28095.3700064929
27842.8099979286
24417.3699968752
25571.505004476
23101.9950069653
29780.280002492
29863.0299966543
28855.7850117009
28607.7350066693
25601.2549927376
25480.4150005702
29543.0400015525
31965.5649979006
22806.3450018175
25740.4599907621
23096.8049984212
27489.7599971302
24633.5400036934
28874.4800051468
25335.7399930876
25859.2499925716
23892.9249992366
29088.3100050254
27470.0499953586
28563.784999922
25550.2349970319
24981.1500044347
26669.5850082978
31442.2099933261
29647.0800006732
25217.3100136631
23961.3199991494
28609.3550082105
25843.4349976246
26573.1300020271
28006.1800011643
25656.8300122858
29554.3449978062
23812.4400015646
28872.1200002144
26182.6199944009
21432.2299981326
25882.8899958672
26714.0349837983
22923.7650059469
24205.2849960117
26729.6849976466
26273.189996149
25514.7000026313
25722.0350035907
25451.5649967573
24334.1300082173
25553.594990764
27344.6199944595
24373.9200089671
24833.1300040472
31367.1049945916
24535.8199888286
22254.2300051203
24549.0849982436
25375.3049837562
24257.9249930664
27164.1249931639
28085.0999943698
21540.7299985068
22605.1050049381
27917.6050000022
26126.9300098397
23631.0099979041
24782.6199937282
27045.409993315
27703.2749945652
28890.4249867527
30696.1900017908
24219.7700041394
24328.8199931956
25261.8550061086
28614.9599918456
26025.4050115283
23196.6950016846
21441.4250117008
25828.1350044885
24115.7849988362
31204.9599940194
23902.6950018507
31032.7000093481
23762.8300091837
23604.5700101411
27247.2550019193
26715.8199923792
28913.4950107748
23331.9050075188
28581.3199908487
30443.9500039703
27476.3949847616
25741.6400004224
24392.2000044516
25174.4699961357
21389.810000584
24865.2100013076
26620.12500266
23497.5400077989
26751.5350001919
23767.6100078423
25040.60500802
23044.5699931984
25244.7650048614
27852.9149982442
26581.8799984653
26892.7049956348
29854.7849971886
30408.4799931925
25903.680005684
19763.7150188985
26595.1249983136
24960.3000028809
26873.1349980619
27575.7200097525
24581.9300024209
29106.3949911649
23736.4150059526
25916.7600026526
22499.1299951057
24245.3899918555
24758.6450013013
25521.4499930209
25463.5849945622
29680.2950007756
28295.5350026896
28003.4649991948
22799.7449962499
28477.5150129642
26156.6699985155
24311.8250116662
28789.4750005967
25135.8499925094
29159.8199949627
25144.0149956639
24248.0550102131
27770.7150059843
24073.1099873694
26509.3099970483
27510.984996683
23947.0500053031
25745.2199921123
28287.1049995543
25608.5549940678
24876.4450047373
27254.9699978449
24577.4549982151
27702.4849980631
21428.1749965433
30610.0100035921
28348.3350065236
29978.4699915657
25002.070001729
23327.8750029465
25982.9749980666
29177.1549987431
26230.5300103569
26383.5500084393
23603.5450034415
25336.0949812988
28043.2800058282
29700.9599933718
25958.8500009233
29997.2900106888
23363.3350003721
26676.0050037626
22545.875002248
22945.4450017215
26427.069993815
30960.389994487
25328.2349955872
25665.3799905388
31994.2099814627
24858.6150011593
27412.3599917647
27664.5699966087
25485.6749985151
21970.3450054773
25578.5350007796
22615.5249933895
26291.8600055989
23593.4299975259
26185.8599991823
21731.9550008627
26430.869982771
26577.2799967298
28241.9950039354
25229.6700130715
27168.5500015975
25013.4149901147
25400.4350035648
28714.6349989129
25509.8900035149
26919.7199895723
29342.9449977264
28387.9000077324
28497.6299990121
25410.5599964175
29011.1400005244
26988.4000002416
29679.0999950529
24572.2749987039
29769.6299919354
24836.7150055934
25982.5099993756
28307.4099988278
27421.9650006031
27890.9650073466
23976.184999211
26741.1800013195
25035.190006718
26105.9400023226
25361.1849977378
27146.7800026424
24574.0999979062
24121.8800050155
30297.7049940989
24574.1700043445
23524.0200055416
23089.0250045373
25838.9450026289
24735.9950010903
25515.9149949561
29780.8550031799
24955.1999960344
28004.3100023244
25869.7450157104
20071.7850011101
25822.1199992742
24210.7800048286
27540.2950029417
25129.0849964395
22727.6399969723
26763.5749973404
29271.1500042214
25031.6249919598
25889.9500066744
23921.6400170454
27500.5750018607
27995.8599986969
25309.384999196
22015.729997905
27203.9050023224
25965.2399995481
28340.3099991115
25163.3350024566
24517.7199858308
26726.9999964425
28941.1249939896
25100.5600070927
27324.9799950274
26677.2400028536
30593.3600000508
26613.2100046569
30423.049985383
27312.0350031021
26779.8799999499
27409.5249943124
27728.5649940266
24931.7300061489
24830.3650020576
28163.1299981824
28743.5299983771
24987.5750067359
22703.8150005798
26095.2900087489
25407.280004198
27138.1500014602
25135.9400041968
29057.3199949963
24946.2100035634
24254.784991816
25661.0449992634
28779.1800104018
24098.5449971265
25514.6649972626
28358.9500010505
28427.9649960172
27886.4600030629
29588.9249989914
25047.1599933739
27338.4350089259
25725.4850013398
27257.744998804
25776.5949974831
27117.0700011739
25764.4899990967
24964.9099943927
25547.045003447
26404.7999916644
24855.4149964436
23751.8100020692
29724.3499997098
30849.0349965984
26243.4299927139
27370.8599927122
29239.7900091959
22713.9499966151
28095.6549965434
26059.4950052036
26187.405003626
23579.9450013142
25543.1650045199
25268.9000022192
27466.7700014231
25699.9200038895
24134.8650036544
25431.6899855898
26299.9100087873
25382.0449997181
24058.8899978845
24550.3549901695
30036.5600041233
29495.6850032306
24433.7250131666
26390.7150037149
24039.2349956433
26634.3000033607
26109.2649992196
26334.3900067653
25275.4100007096
24739.5900046763
26776.0750057444
28205.5750028769
24689.0200026673
25141.5650054744
22080.6099993467
25763.9400014546
22480.6649950862
25271.6499944302
26414.3250047547
29573.9850015023
30171.8849985879
26254.0750004242
22342.2550015136
24119.2400027062
21482.5450031723
26671.815003036
27396.5949891565
29333.5600051412
22349.5300058697
26415.03499829
23699.9699831322
26322.6250019103
29123.1800080054
29346.1800004177
28757.5400002568
26534.2699920819
30216.6549912475
25859.2400093156
27304.3699993454
24758.6700043354
23356.4900034574
28900.815001308
25861.68500242
25237.2400006516
27349.7550046607
24000.3500046108
25851.7400031751
25119.5700094323
26534.0049991131
26452.8900051332
26953.6650044686
30946.5849930882
25320.4999931901
30015.1949924366
28413.3300089044
23570.6950086384
26864.8849984193
28730.7349981531
26463.4400025053
28506.6150006945
26465.6550004433
27525.0849753145
25961.189993532
24599.194989912
28505.2900043655
27277.0900029574
30129.0649796764
23779.3199895546
29688.4349950232
25289.165001616
26590.239999372
23217.1450093948
27271.9800037978
26983.0000156651
25612.1349890208
27705.3399963751
28968.5849917565
25682.2350002767
30308.984998468
26076.9449979157
24651.5600035759
25252.0099997059
25253.0299960685
30324.5849965872
29255.1499989936
26473.0349984136
27866.2399983999
28467.365009249
26085.8499945376
25568.9000096357
25269.7399967564
28282.000005151
27807.0899913649
24110.5250047691
26626.2350013005
24644.3499923841
28822.4750048728
27552.4450109114
23584.9999975951
28033.0850014625
26801.7000029429
26931.5900013428
30032.9550043383
27554.8749965105
24264.2599884863
24214.4949991396
26211.9200037445
26198.3800010087
24580.3700081756
23781.7599938394
26613.8549968553
28671.2849999316
28493.8050022108
30616.9100043387
26032.9799997234
27956.8599967241
30540.7149894964
28499.6900025292
26026.7549981568
28244.0600017442
30401.8399959313
28132.0950025897
26773.1100014371
25056.6149977132
26190.805003411
22784.0150040299
28278.1700001815
25721.4900008023
25175.45000357
25269.8850006975
28060.4850136211
24084.8449967511
21572.9549938792
26799.0700085167
25831.8700013264
23915.6050080927
27235.8999954843
27107.1549955134
28747.8800011683
30396.1000020199
26054.3300009019
29625.770004835
27252.9849847659
29533.3250073537
24603.7999993884
23783.6749920786
23523.1249936635
25403.5500040165
20199.8749902579
29076.2349919007
26257.4899941036
21833.8649994822
30520.8549890208
26910.8749967765
24830.9200033372
26271.5549939375
25690.3550092889
29496.9849954416
24623.7450078437
31392.8449975665
28596.5249993758
25654.5899958981
25615.0600016137
25889.1800044358
24508.4150003566
30491.2100014696
26337.4400058594
25708.1650213829
24119.4999984288
25205.3249986366
26735.5250069392
25180.9150023998
22212.8449957479
31679.369998922
28717.2950199411
25403.9250019327
23455.8200015111
27316.5849938495
22369.5949916388
27827.7800006736
29204.9999989457
26724.4749933588
28686.8350032677
28098.1099937995
27694.3749903184
24815.0700027457
22900.7600123246
24572.565000216
27045.0249996558
29799.0949969337
25587.8999865914
27409.4400085539
22573.3649895979
27423.5800043842
24612.4450009573
28727.0899962177
28105.3749938577
23088.4499949428
24462.0349880471
27980.2500166159
24974.0399917653
23289.0750005247
34435.2200000799
28994.0950105351
29811.6549929847
28010.780004966
24590.1899940446
27843.6200019074
31386.0399941385
28945.2949997717
27228.3400031459
21659.4300027722
30426.7199925343
28193.5149982744
25381.6049958241
23328.8250123677
26698.1800047328
20763.0299952933
23208.6250062509
25789.6149959415
26807.0149862881
24928.0050018962
29016.9749954155
22421.794997195
23037.0299899792
32395.1800004179
29329.3050033503
23871.4849918829
26132.7449959764
25583.1100129106
26969.9299996305
25577.6899977974
26251.8199990701
29671.9199848867
25746.1250033992
22973.410005131
27592.0649888487
25559.930008873
28605.1949972889
26197.1449805315
23583.9549911384
26993.7850030411
21554.7150038682
23906.9300014328
23642.7750018604
26382.4849988941
25887.754994687
22786.9449933734
29300.9249975757
27808.7200057591
24095.4799921986
27662.0499996951
27158.7450022489
26359.7550070112
27901.0500100896
29389.6900017264
30321.0400088495
27020.9000079886
24636.0599970123
27463.04999476
27432.5600086596
27757.5450007067
23177.0100042035
26388.7750056082
26697.2250061242
27007.2199930853
28020.0649912362
26031.7099977357
24182.694997983
25206.9650018326
25721.9300054682
32384.6250020786
24940.7600031532
19345.9399891586
27131.7799956258
21281.7949995295
26517.5500023252
26908.1750011409
21832.8500117819
21739.7950084144
27246.0400123684
26823.0200022832
23034.1700029403
25009.0850020184
23867.855008136
26134.3649976667
27020.755003257
28069.7700018724
29869.1049935581
25960.7650047606
26310.9850089967
27056.9699996222
28125.7199918447
22437.1849819178
23699.0800004944
24143.1299985829
26921.0000065438
24383.3899987502
30329.9600070737
26979.3799964042
26083.7099960987
30202.5749886496
25645.5049915821
29305.160001519
27711.0950084807
23849.6900064908
27264.4900061116
28220.0649950188
27863.8949924702
29794.64499818
27664.119992875
24023.5849979699
27496.8000075207
26110.650001396
25722.7099840286
29924.2350084023
27244.7950025968
25401.2249938344
23802.2300027831
27461.1800040415
28854.8800028078
29910.3850031743
24896.5650065102
29166.2549993466
27835.8049904255
27755.1249933404
32590.6400059378
33080.1050063093
25636.6149917741
27418.7750053057
24247.1950066631
30899.7299964682
28018.6450016461
24908.16500127
28364.9300053146
27158.9449925883
27009.6749983774
25990.0749863294
24851.4749942727
27846.7350066545
28507.3149945386
31585.7500014909
27399.1400119057
24759.6849949771
24695.5400029605
24410.7399935703
29724.0699959199
24138.2000099741
21577.4699970909
26764.1449935985
25736.3699922247
29571.3049926386
28434.2549932649
22431.8999992785
24481.9249968191
26679.5999974887
26093.069996662
23778.210000657
22894.1000026961
28133.9650019471
25302.1400015079
25965.914996452
24075.6549879184
24106.3349950592
26327.7200042123
25416.5550069719
28203.1750054267
27695.8550010224
24344.4700089818
28192.6800016404
24771.7800048701
22869.4749853583
22719.13499567
27533.6199983324
30395.6100074427
24591.1650087203
28927.4150030005
27612.0300018693
25529.2650045432
27667.860010074
30305.0099908459
27881.2300049865
27892.3650034253
28387.7050103177
27633.5149903646
26414.6250098608
26308.1199981226
23001.4499999
28374.8899967819
26416.8500024894
26060.0899910433
28549.2899945156
25595.664993997
28341.669997465
25448.6200030994
30589.5300016395
27916.6900000286
23775.3350047366
28393.4050135681
25950.3699960828
23511.7499929225
23617.2749971621
25808.9649921587
23641.9549999493
23222.2500082587
31748.3200032652
30296.0300013917
25220.1699890713
28243.9750058833
31077.8450013975
28740.6399941839
24703.6899943666
26629.7900034527
28108.5199932373
24109.2149959833
23493.9600069057
28941.3949999841
24032.0300030926
21301.4050048657
29626.6799975609
23548.620000921
26339.2049967879
25986.9550118295
29621.3900047601
26543.6099999811
24071.4199772974
28894.0100009783
22860.2400026788
22648.170001287
25700.6899987627
25887.9550088728
29000.474996921
28313.4950130887
24505.5250014673
29566.9750028166
27806.6100021341
27593.8300031435
23977.0399894483
29337.2400015527
25039.3949959169
23987.8049994608
27548.2450046658
33079.6650054718
27644.5999991147
26215.41000438
26653.0599885347
26901.8249962494
22325.3449961257
26184.2199926373
29758.5900043557
25142.1749921712
29293.7549915824
22869.5300029351
29287.2300083694
25502.2300060872
21204.7299982921
26964.695008733
26028.3999906887
27335.3199913548
24824.6049936311
27365.2549990355
29202.0650009432
29096.6050013002
25609.4649944619
29226.0400111257
27869.0700030338
27062.3900070665
21810.6150002428
26484.6449953512
27395.4900031007
26127.5099866946
26798.2499944594
26135.635003329
23796.89999731
25837.67999811
21049.6249983655
26566.779992751
29073.400001283
31029.0100004319
25171.2749965939
27249.7300029573
28170.3300020175
23582.5249972949
23397.2350012191
29798.6249975433
29939.0849990896
28396.9400122441
22834.0850025258
21563.4700072434
27683.0549967955
24825.2600036379
28540.8700041136
27603.8100068497
26858.4599976383
24703.5550020775
26288.9349999986
26794.7500042361
26878.8850130668
25605.5650073326
28382.4850049485
25448.2699959936
27991.6299913537
29881.1449938002
24894.1650056425
24521.7050061669
26718.2649983883
26171.960001624
28997.2250069871
25989.0399941848
29844.790005459
24175.0200038531
23931.7599930164
28978.0349966743
21092.8850117697
26152.5800002788
27970.4849977874
24536.4550061286
26539.1149978627
26622.4749950862
29103.7200026382
26728.2850038915
22387.9599910778
25335.8949960253
27913.1049873342
28467.0800067339
23642.4149937114
25571.2349894823
22927.7349880772
26150.2249947248
27625.0150037533
24766.8850057528
24136.7250047412
24675.0799951155
26122.1049962799
28230.9299885668
27777.5199968763
26971.2049920141
26749.6399959667
28522.7499916018
28029.9200020028
27323.3099950888
25086.3100009539
24361.0950010931
19637.439995854
25503.4499967407
27350.0700017422
26541.83999745
27260.6500005304
26618.7550048629
23151.4150029652
27472.4649889003
24154.1549922194
27893.034999385
27737.3649926982
30324.6499981994
29420.4500064159
29023.2149977916
31080.7449979775
23668.3950012864
23665.7000063848
25274.535007976
24674.314995781
28140.3150010951
23459.8949901972
26496.140001774
26429.8349948396
29775.2849952921
22432.045007149
24349.6699984203
31318.8549974844
31976.9199994806
24420.5750074455
22685.0300034563
28493.285002379
26717.0849955073
25861.4949986546
24648.4000021054
24571.0199944235
28648.889993395
31920.8499929136
27039.9500083498
23775.150000728
27534.5300050191
24144.3600030175
23597.8400056733
26118.3800069651
28432.4650058525
21963.5649925573
22330.660000903
29031.900002369
25382.8499951619
25259.5250080884
27208.2200078848
27502.6699872778
28860.2399953987
30590.5949948379
26060.3949971414
29089.3699986961
26371.4100013745
31246.7799935086
28769.1650116014
27618.2849954499
27816.2750160476
26895.6000118038
28526.964994147
29166.4750042353
29586.1100006207
22620.7450084533
25064.4350010509
22179.4550101356
20673.2599963325
30568.3499912943
22786.7449975175
24871.9900043678
27161.7249923731
27700.7949970083
24600.7649963533
24640.7549983159
25505.3749991762
29568.1800034383
27471.2800141562
24168.6299991379
24951.9700058725
27621.0599961501
22314.2099922381
28603.7049963292
26917.4600002681
26007.5199990742
22430.5649971213
23853.8600051863
26181.1549973005
29368.4350022508
29213.200002148
27244.3249863186
27058.6599914074
26887.9450057056
29493.9249937661
26054.3950010033
26973.6900054865
25867.9549915094
24852.7349986943
26340.2650077623
24843.144986543
23033.414995893
27180.775005205
24715.8299982917
24927.5600024641
24370.6250061532
27265.8800041617
25144.3000000835
25786.3199956057
21550.34000476
27119.4899988214
25109.9549982938
28469.1200067065
26864.7199881935
25854.4499995626
27178.7100089059
23875.8750072132
23592.1750056775
27180.1700048074
26035.1699993838
25352.5400092797
26089.654996189
33753.6200025888
23994.7999984129
29957.6649955084
29821.815003971
25754.0300011681
22968.8700093731
25857.5849969591
26299.8199999348
28412.7449996485
25299.1800046709
24490.3800023261
26016.4149860309
26156.7500113513
24306.1300080272
22109.9150116718
27123.1050132323
25943.6150021658
27635.5449899891
27192.4899968262
25883.2050064455
31917.8300012361
26919.5250028556
25453.0149985314
25876.6200084614
24342.7900027875
26207.5249986
24862.0100064789
25649.8099974642
28386.1850000036
21840.2750067489
22733.9600005079
26848.5550023993
28812.839986018
31673.5049937301
26135.2250001384
27276.065005225
22054.0999971761
28123.8000003206
25137.9850058215
30073.2900043657
28787.344990776
25843.7050042636
26603.2300050157
29518.0999963993
23226.6200058216
23128.2199984403
25826.0550052054
24061.9499964839
27228.7200037903
22029.6950005172
24236.0900065236
27254.5449906507
28204.6699924231
28071.7249969826
30525.58498943
23170.714992038
25778.7650037275
31674.3799905092
27155.5550053691
27982.9550078499
25536.1049941425
26638.8950119481
25420.4000060974
26443.6949820687
23844.2649947171
28881.9099961257
25911.4599951219
24610.4150014926
22460.8700114466
26888.2300004537
28392.1750059458
28574.2749997216
29611.2800025399
30672.7949948176
28378.0000001674
23118.5949973029
22951.3749973022
27952.1900047911
25702.6900023759
26775.4100013429
26257.5149996681
28855.8449957914
28812.4099966313
22522.0149945015
25317.1750015117
28859.7299921871
26276.1200019055
24476.4000043295
23065.6399993638
23652.8399954283
26840.4650081631
20076.5350088947
27448.7900003912
29446.3900024516
27480.0950061881
23415.6500021417
25218.8999971959
27123.3099928615
26202.4649937241
23012.2799965916
25282.0549997933
27951.7549964565
26280.5699985114
28700.8849954703
26369.2899967254
26040.0350113428
28126.5050016022
25305.4399981348
27576.440009753
27545.9450065837
29166.2199892618
22857.0599896153
27915.4950014822
23936.4199990002
27124.7949980132
27119.4100115412
28776.1549993356
27617.0649894266
26232.319995065
27810.5699973801
22917.4250060215
26871.1249940829
27297.0950008623
29050.4299955856
28599.919995771
24019.0799987956
25145.1000031283
29531.3849963041
24469.9399977573
24287.2799962146
28337.8799978314
24980.6750009453
25805.1650026782
24753.184998244
28899.3299879435
22190.1250010925
22217.8050030246
28406.3999990289
26942.2549879632
30941.5900071248
24162.8399999691
27805.4900160798
29961.0499971258
28250.6950107767
23676.7450061567
27286.5599984654
24794.6600006952
25707.2449958626
25993.4950093543
26142.5349915846
22868.8149944823
24296.05500402
27749.4299998958
25552.5249927815
26915.0849996182
22698.6950149901
25289.2150027408
28826.7300144154
26643.5599922974
26128.4299917141
29240.4899959236
24789.2749833782
24647.8099959749
26567.1000033472
26049.6449934518
25524.3649980583
28307.3899966065
24439.9149963493
29042.9199991488
25977.870000825
25674.3100130126
27921.8499981242
24091.6399994546
25718.6449994611
27490.3100008833
21027.0700044153
29806.1649906739
22516.2750036662
25951.2950034004
26739.8449994842
28618.5299945444
28793.9150083051
27929.4350020664
21705.4650008332
22877.415009233
22525.8500026171
29552.5450000072
23619.4699926452
27400.2350005193
27532.0100103169
27190.5849929154
29911.7400028702
28496.1449892291
29692.58500478
25665.9549934976
29871.7449966893
26640.6199942253
26302.7899993543
24577.0600044433
26702.6949948796
25820.0300041544
26092.6199983528
32137.1749978608
28573.925001308
30177.1550060769
27123.8799999978
26531.6000009579
25884.8699907225
26552.5550051229
25096.7649845389
26239.8399886498
24349.904991048
26605.4799965375
25087.610001656
25219.8499998518
27692.8199940027
24089.3750056494
23265.4949948535
26724.3449937242
23665.7699966759
24180.0700084186
27220.3949988307
25312.6950031716
29362.3249990977
26968.585001403
30213.3899943496
24462.0449964262
25858.0900082596
28658.7649990704
27744.435008886
30350.9999970301
26055.9049993063
24569.5550066832
30207.4349877521
24994.4049949043
26093.5700045972
24663.5300067661
23452.2449969585
28057.6650021729
27660.9950007883
27274.7599913556
27917.5700040016
25049.0549969368
23872.8400035411
23873.0999932676
25338.1050064948
26596.2400036543
26325.9549928325
26084.1849873393
22883.9749901766
26988.5150001302
23603.1350081122
29392.5249954821
28780.5949970752
26601.690004094
30042.2250016861
26128.629999137
28293.1050000486
24689.8500009096
28146.835002026
24136.860007884
27512.6599917358
28093.5899972831
27174.1700039698
31926.2849919077
28419.4050001019
23224.479994157
22193.0650024812
26630.5749937662
28513.7049981496
25199.6299933297
27002.8199929145
30536.2399983645
26450.0850125956
25964.529991952
25400.1200055582
32001.4249948259
27337.2199887342
24019.3949978118
28029.275005616
24891.8299938642
29284.5949986337
25807.2950039564
26387.6250129213
26899.8399945533
28678.9699944825
27447.1350049734
23432.6750063952
24789.7649887258
23225.840002459
27533.3599993703
31350.7800005642
24932.5749942648
25006.6949960209
25564.659996211
27531.2300052105
29839.540005423
27362.1050000022
28275.6400021749
23889.1250097384
27693.2750178378
29870.664993955
27790.8849926492
24432.1999954423
25977.764997042
28527.3549957722
23439.0249879631
28754.2049967627
24512.9249954134
23735.5949924167
26013.0949979178
27707.6200064059
30284.0450071512
27387.1299949113
23178.3349980694
27113.7650101998
23826.7450112376
25770.3249939735
25665.9000014671
24868.2450055403
26772.1150094845
24768.2449986727
27214.5500066802
28785.1899991697
22954.0650028267
25652.9449903983
25243.1550108948
26125.5699953672
27329.1200018153
27100.0800055013
28498.3049985446
25629.3449978387
31677.309999589
24624.8800051634
30003.0550022693
28226.2149927359
26756.4200128897
27275.2849996221
28421.8149957735
24520.9849984348
24626.6999944995
21848.245002476
26911.3750059196
24173.2599993201
25521.1799968503
28445.7300073118
22435.6700040324
25644.7149990794
26142.9750037924
26889.82500526
30457.7400011783
27901.440002401
29662.8800049334
29723.6549916538
23222.5500016603
27153.8800000882
26810.9949995369
23309.9650008302
28973.5950029368
23432.9150056725
25231.7850052057
23101.7599910095
25107.7200012745
26135.72999926
22785.004995929
26466.7900021253
26399.7849949222
25181.1749974142
23985.5200046166
25530.9999968804
26304.5799970324
27252.8699959667
30277.4749978886
27375.0600061447
24364.2750094408
26509.4300036561
27360.7550017651
25834.3149977744
27780.2100036895
24680.9150067836
27269.8549957344
24007.5899996031
25623.7949924119
27703.2650036013
29802.5649992212
24788.9750027877
22221.2949996695
24616.1200000886
23144.3649862102
26583.4900073875
27342.7049969704
27629.3750027738
25915.534998936
30466.6400087437
33255.3699921137
29673.1450122074
25169.6600033181
26474.3199985404
24613.3899934378
25171.7699953158
25273.3650078653
28189.3449884953
24568.60499765
30327.5449952931
26029.3549944261
29154.9549942546
28841.9149902769
31168.0900022227
27289.33000755
27787.7749968054
29994.6149924491
23836.9649979388
23702.0450004854
25350.6650087168
22573.0399833465
24014.6649942441
28787.8349967842
25527.1000024216
21731.8699991763
22240.0749964029
27871.8949926812
27495.6049970095
24434.4550047586
27385.1199995784
24225.1649937773
29078.3949951902
29324.0900047834
23375.7649995673
22920.0900119924
28383.2200057466
27595.3750015264
24627.8250071754
23305.52500008
27597.3949961219
28882.45000283
26201.8149999692
24023.9350007844
27063.10499497
26557.6950059697
29646.725002497
25067.1349970302
25772.0099978334
23567.6999980757
28875.9200070388
24334.275000273
28316.0849935519
25674.8600018764
23954.27999708
25703.5550050623
30850.4550103159
24810.7950128877
24948.3600103621
24984.3250033497
26558.2250049211
25143.6700045076
27098.4099965564
31710.0749995683
30782.4350075543
28964.2399979278
22138.155005032
26315.0449961894
26761.0300175661
19625.0699902127
26669.7849982379
21803.5750046812
25345.6200073145
25824.254985095
26814.6999922177
22818.8550051531
29331.7050072703
27810.6049960098
29109.0499873813
30355.3050000771
26108.7200044043
23620.275005579
28506.9999919885
26654.0750050916
25728.2700072192
29666.5150096857
25903.8749893201
27493.739993212
23938.4899960668
30672.5149936188
25939.7849944569
27574.3599941641
29212.7150106954
23924.3450009673
28666.1499972181
26627.6350083272
30994.3899941697
23952.5499964962
28474.3250071444
25863.954998879
25791.3000033854
27193.8849979882
29771.7100061584
27984.6249965205
29947.359991272
24917.81999502
23478.9049954368
25565.8900007751
24238.9249981293
27754.8449978463
25386.2599965765
27285.5250066546
23176.9849943673
24397.3400078009
26079.3899936304
27738.6699977625
26989.394997212
30333.6200047234
24323.6699937554
24044.0000034603
26878.2950078662
26981.7399976741
24981.9950021954
28107.4749965138
23061.0150023731
30097.9950050636
25474.5899935683
27829.4749885956
26075.5950052988
23404.8650049015
26174.7299983724
30101.7149927023
28899.2400021436
26657.4449986811
26376.0650016168
28093.180007974
25134.0700075467
27011.6299985504
22944.4550146338
23471.4600090165
28286.4750014956
25827.2700050477
28043.7349931467
25864.7450015505
26661.6500031803
24172.8450102693
26397.34500466
28123.8400036632
24394.6350000229
24142.3949987284
25207.8700047188
26201.1850142203
29684.4449947936
25402.5900050261
28725.0049905617
27527.8799946657
26583.7849939008
27052.9950102471
25517.4499994618
26011.6550033003
25045.0949991205
28507.5200009434
25268.4050108773
24652.8749992017
26908.2250130792
24062.2400039584
25114.0949846022
28012.6449997893
24877.7499972632
27150.4849977689
24434.9400122409
24783.3750190359
25443.6250017691
25408.7100071041
27024.2949860028
30896.9700014207
26307.1700101638
33953.4000028166
23768.5500013447
24291.8049951633
29699.9400050881
28491.7050013981
24225.529997569
27114.8849996003
24931.5299946938
23958.2550039796
21504.7900039558
23810.3200110288
27246.374990905
27765.6049973247
25747.4249869453
27362.0799971255
24037.8399964582
28977.3850029218
25891.7950056845
24002.6650063379
26501.9399993162
29068.3999938788
29561.6900086518
26259.805008923
27276.9150002213
22202.1150014928
22568.9099985834
22130.6199956039
26623.1799969104
26764.5149934414
31553.7749928694
25951.7350183579
22028.7700021679
27565.9899864131
27615.99500687
25853.4849947744
26129.6450064463
24372.0899982084
25636.7000034845
30509.8149900226
28033.6699965773
25898.180000623
29115.7849988898
26817.5500058236
25213.5400023005
25290.6699991702
26892.330009474
25194.8300033351
22778.4950012611
30523.1300026498
23959.2799974716
25748.8199956281
24556.8549995021
30140.6600034607
22224.5899982809
26764.5799940427
23423.4999922985
28322.8700037788
26076.4349990775
27394.4700043542
30220.0149959443
24746.8400036855
27732.845006107
24771.1049955242
28714.9400024281
24530.6250004816
27226.5100035519
28807.9999977543
28800.5249989476
27089.449992231
24559.4799975015
23340.3349975221
28237.0749979308
28767.8300014749
26136.1300076407
23979.8750006433
24533.4349996154
28085.5899987346
27768.825009479
25859.0699919851
28041.9999931328
27630.8049950702
21686.1100158818
28205.3749927307
27265.9200048966
26467.5950126574
27846.7699995542
25009.014992086
25418.754996807
22903.9399978347
24604.3850013068
25796.1450058964
24457.8550045064
25966.2500082892
27847.2150027327
26204.5749925736
29742.8149980749
28951.2950016712
31047.7550049514
22597.604997802
27315.2850067963
26833.1800048036
26846.7299999111
25289.8499938741
27664.5999980995
28571.250010563
27818.7049983247
24470.785006511
23140.6649992164
29217.2450019886
27476.7749869332
25362.700008185
27470.9899969872
29403.2800073004
27210.0849989195
30080.4300029745
26217.1599979577
27953.2449893664
26910.3350037442
25879.1549959959
31986.2800014603
29397.1400066561
25313.1650004533
25760.0999978223
27257.225003334
25879.4150076121
28281.6950133946
27303.7650052868
24753.7650054283
28519.185002853
24361.9949985149
23422.610000457
22624.1949935801
25791.6049861676
24443.2699956532
23935.0350039572
25024.9650036283
22327.659998804
29032.9049968218
27669.6799910861
26446.7900152245
26458.1400032231
24580.4750194803
26083.5199966643
26524.4999985459
24350.2450080633
26583.434992208
25400.5649953242
22978.8850009491
26652.700006168
30396.7550087722
26688.3199981014
26482.9050166094
23781.3549977865
25843.990006786
25342.4550036574
24383.5200044912
27555.4649847633
25617.7400118702
29403.2050016669
29639.3649995172
27038.2549963626
24008.4550041264
26922.5450086719
29660.5250055804
27303.6649958563
23763.4749969488
28870.3300071363
25015.7899933053
29957.284998738
25205.9549964764
29362.5950044685
27160.3499930694
28790.140006472
26388.5700038313
25319.9849972696
24274.5849858293
24708.7900010293
24095.3350027693
25917.3199931616
29458.9749882631
25826.7100011786
27395.5900037966
27607.2599917569
23104.1850033649
28395.1900006561
24816.0749989627
28252.4299927837
25404.5599971876
29076.6799906897
27671.2199848115
29183.5749982517
24055.8350086289
23979.0699968799
26102.6400009158
26691.9649946474
27926.4800024886
24319.8199970342
28354.5849985061
28842.89999693
33344.7100062181
31794.4200039457
24033.779996226
29771.7599993407
26013.9300020761
23881.0400012983
27487.5100031065
24907.605001265
25781.0650016135
23730.965004672
28472.5450126486
23227.6750016489
27690.7999942148
29018.09499963
26332.660002443
24314.4200086028
27535.3249975825
24568.7149894162
25561.7300012956
25591.33998647
23033.2200065641
26999.8299992104
27641.4050072822
29524.7449924513
25421.1299897164
26822.7199924483
29770.4999967045
24502.8550043741
25141.2949979831
24469.8700019802
25165.9249912426
23677.9750101115
31122.9949835562
28819.0250179598
28195.354990782
29276.1550047147
23421.2799990057
25872.0500031204
26172.0750057358
26139.2749984122
25302.5199962447
27257.8950000407
24675.7900041629
25193.7899966608
29673.1000045883
28268.7150071392
28165.7500132794
26282.1499951888
26117.8399985471
25907.5549968016
25376.675007662
27368.4899934838
30187.8950002883
28557.4850017804
27512.6599932856
26203.3500012502
27032.3149916789
26379.614993515
23703.210002029
26194.3199967571
25674.9700023285
23846.0399985374
27056.4400015658
26878.3900050122
27409.1250119544
25496.3099926636
25226.1699974439
27305.5900053145
23320.3299950777
25769.089996175
24902.0199990399
25443.1050006208
21431.0500036747
22713.9450039542
26787.0949966401
25315.5750013411
27044.4650149702
26240.9899977243
24242.8299943719
26786.389997837
27836.6349982713
30059.635005522
25374.7500013694
31762.155001939
27719.4850067944
28356.9699967637
29043.0150037467
25136.4749847399
27227.2700066739
22650.7949906762
24450.450001254
24168.6149989092
26044.9149949744
30683.5650015567
24830.365001738
22112.1500000048
27256.8749922691
20466.4499954054
27708.7449992861
27109.4200014189
24264.6599991514
29939.7000024468
27251.9749977914
25097.3299880768
24463.0150011452
27278.904998443
19466.3549977959
27782.2700066971
22920.259992189
23508.3849946491
25825.5749949394
24161.3350022155
28906.0649938582
23129.3099984586
22629.0149990302
25937.500001596
27061.2900011975
23342.2249983507
23667.2099996939
27060.1999925707
24477.8900103774
24124.7750028254
24403.6550113464
30438.1849929819
25743.55000519
24975.4199996597
31369.5300003508
27122.1299977122
27456.625000134
26485.6449952434
26463.5300033271
24885.7700063582
25987.2900049885
30236.5249993096
31637.8250001375
25788.2799991285
24113.5400018128
25536.0150122998
22850.210007327
31556.9500010405
27181.4250162893
24201.3599949025
23591.6100077976
25509.8099999043
25015.9749990385
25522.0100005769
27233.6300074501
28322.6600105193
27262.5550009077
30578.8499961292
26625.2899965223
28164.9249987779
28348.884994394
26442.4600094752
25055.8900071744
24403.0649952443
27698.2100004749
24803.7699946231
22272.2799940115
23937.0649961757
22751.2300011402
27260.8299999874
22527.2400066225
25624.8049961425
27361.8299916229
28066.3699918329
28295.5299958203
25350.5500026072
26971.1250021628
24334.4550042072
27351.6800008109
27053.5250086883
25051.6000035965
27728.8099936494
25579.3449923773
24021.1600029463
28226.3650165614
24755.844997886
26373.4199940081
25850.8250018247
24311.84499931
26746.5249953827
23320.5150116501
27295.1650029416
23743.274998178
28407.8249967966
26249.7499999583
30188.935003571
30055.9800103037
26499.9750060495
25326.2849994739
22345.3399951634
29507.8650058866
22098.8599969705
23135.4800029947
28346.0099985102
29861.4700086528
30644.5099963427
24613.1600006429
28580.8499947506
22277.2099966527
29147.0799959796
25284.5149942179
31019.0200033354
24832.9400036857
25435.0250078554
24949.559993907
24572.1700052914
27576.8950038739
27103.9400156648
23128.1250017373
28464.3000055684
28915.8199989067
26417.4899975848
25244.3300007704
24639.3450044855
26042.0149990002
25349.1950016161
27016.5349989671
29117.3099925776
27471.4599921962
23259.0750095375
30229.9450071629
29376.3300064624
23572.5800057393
23182.2449983282
28969.6300015771
27423.3099918803
27560.8949948674
22055.9300037338
24897.9749932247
23933.3099967672
28558.2749968391
24046.2049946646
24617.7199884684
26669.104998177
26509.5299963398
25259.0200070531
25557.9849947435
25714.4349896437
27557.4099953875
27021.9250058142
25576.6899983688
24676.0400141548
28974.3700023235
23535.9049925558
28642.7800000818
23960.5850007172
25846.2999949771
23592.7749990349
23434.7199920485
28520.5350005197
26773.3350035987
28032.1800030618
24198.5099984447
27258.2300071982
25021.3699994552
30357.4749988612
27713.9400103342
24630.119997955
25859.3050001627
26104.4549926935
28917.7399938466
22445.7999975383
23513.5099953316
30661.7900074679
23824.6500022125
29042.705002631
25439.8650103258
29177.699993484
27606.5999949548
25846.5149946071
23874.8150010302
34645.5200129466
30907.1500106054
28472.0849974462
28549.4999962167
25885.9499959448
21442.6600058605
27423.0899962545
28400.1250087433
28641.2350084305
22919.564997929
28906.9350079665
24852.1350147098
22454.7250006951
22704.0849990682
26294.0350038746
24351.8550056519
24691.9699943554
25917.5699927697
26699.9149994156
23067.7500047122
27665.4249864015
25675.0199966396
29076.9100039879
23996.4149898772
24839.9299961042
22807.8350047991
26265.5049965133
26096.7750067736
23553.5749964139
27590.7250024805
22217.0850112575
28218.4700105186
25123.0649965966
25910.7649962263
24949.4850059586
27149.224997999
29139.7500020715
31307.0500105622
25296.1949945478
25518.5049986489
26823.539995217
27313.165000351
25734.5899984247
25376.8549946009
29306.4650029338
27685.0850087665
26236.8199832843
24167.0499977295
26238.1450036941
25913.7750052665
29401.265001115
25099.7150052626
26720.1150045836
20766.9599963438
31198.0949912323
26162.2999885257
26212.2850059758
26640.1350024168
26480.7550077434
23703.9100055922
29061.6899939571
23913.6300072194
25401.2550113633
26447.7100017047
27654.7800180573
26322.4550037887
23820.3549953778
29976.8699986224
27151.0150002093
29370.6199969428
29423.0399976425
28026.3000005098
28497.0349934402
24721.3799973505
25057.3750043917
24910.2349936573
23296.3599976714
25885.9599957152
24098.4799977232
24847.2899996487
25916.4249961533
26288.1099946405
25935.3249979955
22078.7549976064
27007.220009757
22869.9750116331
27146.0700014571
21426.1349907485
27095.8300051372
22982.4299945619
23412.0100016569
26890.879993389
26982.2700033968
23106.5099991653
28309.2749893871
25708.3199970527
24996.5949984914
29834.8899971308
24170.9650008526
25135.6050113943
27212.5299991804
27588.0750052473
23822.630003063
25538.8650004432
31610.9699989361
22249.4049961158
25400.2700006905
24423.0449983214
29581.8949831696
29204.1250079691
26526.1350141211
28908.9350034173
25245.70501602
24123.4800084424
26221.0600056002
24488.090002431
26443.8600014585
30569.4099989783
25331.12000507
24507.0450023778
27565.1499971632
26798.3449989606
25073.8349968061
26569.6199913971
24004.735003693
27341.68000235
26310.209995396
29413.5050000896
25245.5649884581
25057.7200024533
24125.0999918187
26029.2600049254
23725.1849929276
23954.6900053587
24820.4600002721
25802.4299917932
24031.5700090248
29126.8750024292
30921.5150053431
28732.4800004688
25249.2799910177
26748.9100007998
25668.1650136921
25414.0250083092
26823.8650054651
27520.8700035662
26878.6550012916
28812.1150077515
33307.8499997346
27206.5850037194
24991.4399913756
24749.3600004267
26312.2499980776
24904.1449886765
24076.4099989214
24852.0549947311
23834.48999508
28801.165015952
28084.5350028066
29898.8299982929
28857.095006029
27439.26499963
29554.7550005439
23235.0600033123
28168.3699948202
26316.1100095524
27150.5000028605
23202.485002511
24170.3699931193
25654.0450015852
28416.0200012373
26978.8800091784
27025.4850007926
27419.5700030176
25103.9599935318
27589.9649912007
27238.8350015711
29151.484990405
22821.6250118887
24246.3850043582
26087.2199877951
26696.7100042562
24863.5900111881
27239.3750030482
31684.4449981753
26130.2499998542
29153.6899944012
24117.7850041334
27178.8899940564
24777.3399887879
26879.6200034618
24727.1099975215
23922.9350118392
29532.2300116222
20804.4300030125
25205.8150052388
23762.4799954601
25949.1099938626
22465.6350105953
29593.594994659
32150.3350100031
26750.454995162
27684.9100007963
25981.3300000683
26529.7149980813
27969.040013353
28352.9700010381
22430.9249978876
23728.3200012621
23168.9349992218
22039.4350014576
25563.9299973481
27070.4999903792
25552.799995477
27517.7250029125
23435.5850002039
26836.0950024289
27961.2550044697
28736.1550049121
26261.8449907748
26933.3399954356
26772.900006254
28699.7750097259
28592.0599963967
25399.9449959315
24225.0699938671
25847.5000029688
28393.6599986664
24331.2199972099
24371.7399954599
26669.9749915808
28900.7000096254
26091.1099949074
25220.1350077663
27269.0699954201
25675.9850024289
28210.4249961417
23074.2499975981
25585.2249913788
25874.0800003652
24633.4750005908
26945.065000554
20119.67999601
30550.3449989975
24439.6400007929
28639.680002107
23522.6950016444
26108.0300101393
29239.3650024626
22620.0950063461
29048.6899961563
21323.6750079231
31643.7699967127
23533.6700045855
25321.5249933222
25642.4050011474
25959.9000063466
24287.0999884662
25495.1300063313
27218.9100079698
24490.4800012809
25667.329995984
25191.3399962082
24003.2650072116
27930.6900007316
24975.2499975862
31487.934993701
26799.3250016214
25845.4999941528
24579.8899944024
26506.3050023362
24660.1500052021
27310.4349968391
24170.1950015367
31096.2299950637
25455.4400026118
27051.835006617
25523.9000015557
26643.155000274
23990.5300129964
25062.255001886
26118.6100093371
28180.9699989658
24461.4999992407
29719.5649937076
24745.4200169687
27374.0049946805
25286.0199959315
25731.6199938074
25822.7849869452
26607.6349953813
24958.0950020805
27901.2849992648
25521.0549987146
27921.7449925853
25130.6600025459
25039.7949955604
24712.2199945531
26462.7499920857
28520.8300006352
26190.1300047515
28428.7050030658
27149.1100086176
24717.9199900051
22516.79500206
23719.0500065201
21827.9699970715
27628.5000002577
29693.520010289
24202.5250045408
23310.7350131976
21240.8899983094
25903.8250041641
26580.1650061751
26269.8699961818
28054.8649986992
25419.2299989559
30914.2949934725
24334.680019058
26484.3700005678
25959.0100015458
25840.344989957
26957.2649962841
24545.1100123703
24318.7550121091
24198.7850004749
26490.4900050222
27737.2050072937
24980.1800002749
27979.015008457
24702.3000041367
26552.0450155012
29561.5750031341
26690.154993891
23791.7549964554
28061.4900033891
25432.1750000248
28058.8899957039
26994.3700052081
28072.6300028441
27140.750004246
28089.1699949266
24570.5150101602
24077.2450101293
27593.9449902216
27403.4400045064
27682.8550068028
24606.9099993683
27530.1449969332
27030.8099950833
22690.0350005554
27700.3599924446
26850.7099998082
28205.039997487
27282.8750004877
26332.3599949432
26066.8849887688
25842.6400043879
24352.4699964913
27900.0399939888
25280.829995233
26586.1550101616
28241.8299987857
29590.489993769
25607.9549950878
23545.055009645
27679.3150174722
27411.1800079166
25906.3100018663
28066.4749996921
29746.8249950092
26857.0049989084
27371.8350039909
25383.5000063191
27375.4749956828
22515.9349994946
28742.7499962921
25760.1249984585
29485.5600036158
22871.3950080418
24539.4050014277
27894.0449908491
28284.0250120009
21114.5100068294
26283.8849882951
30706.6149938174
25365.5900063069
26914.4900031068
31046.7300094184
31178.8599915022
25682.5699903611
28927.2999991739
22283.0250085735
29284.6499914431
22946.095000323
29201.2450028661
29978.1899955522
22925.3899970412
26118.3749995191
24557.8999926723
25952.9749946496
26474.9900060396
24985.5299963862
23107.2600006071
23344.7949922179
21230.4299957422
26343.5800095896
23008.2500070535
27338.5699998797
23311.885004673
27482.1299947629
25797.2150030601
25162.2950010766
25470.9350000576
25079.7700011047
24971.1899933627
27502.3800001817
26207.4549981006
24658.0050065914
25567.2099945878
26658.9900084535
28412.7599737987
28921.1400005552
21841.0049974716
20648.7199989569
27720.5050001496
26383.375010008
30730.7799986168
26321.1549965432
28112.5250011687
28371.4949968102
24219.8300047185
27053.0800063691
25522.1999970346
29414.7299951334
26071.3150008113
28961.9050013062
28223.2149942564
27039.4700013351
24417.3499914358
28082.115001042
29510.9450116736
24939.5600043236
26414.0599981575
25557.2499916385
23856.6949908832
27646.0150037029
24868.819991587
25567.7399952489
30102.7399939885
29297.0800022593
25060.2949942056
27502.5550014931
27285.3750017164
26980.7399965588
28574.5049944302
30802.6800048003
22835.2000025112
26117.7350045824
24134.4949981479
26407.3349852912
28387.485005146
28891.8499837148
23894.2899981313
28462.695011313
29597.2950026493
28833.4950020639
25049.515005526
30180.4349978536
30128.1650045755
25808.1500031505
25853.2500003958
31495.630009904
30813.2699937259
21899.1699986989
28791.8449926088
26417.5550039728
25050.820006306
26080.5850008595
25400.2150048706
23448.8350080598
24008.8799927932
24983.3999998524
22394.2499945567
24637.590005407
22666.6499993526
26478.8899998921
27890.7099906534
25546.1299968087
31219.2650031275
28707.0400061867
30901.9700014923
25913.1250036392
29728.5549971574
26177.4100089119
27562.949996827
23138.2549959189
26364.4900119052
29058.8700133247
23831.0750004578
25766.1299926557
29589.2000050685
24136.7650075718
26960.7899920617
27483.0149960344
24132.530003149
27957.8350040456
28866.2050086594
30051.0349940318
24568.3999899244
29941.6549950251
24393.830013076
26275.1700099504
28932.3949937133
24647.9499904929
28476.6399975796
28547.0050027987
29548.8499907284
25335.5799900897
27503.1450057091
26796.9900041348
28144.069990417
28465.7949986756
28163.5649998923
22972.1800000106
25497.9599953074
26380.9100154998
27511.6000018194
27914.7499960507
27589.2700019662
28370.814993623
24483.880007734
31406.7999939626
24828.0050075391
21752.5400051398
25662.4150055916
27233.7750040566
27828.2500031383
23774.4499957541
26645.1900089115
25486.8350022463
27784.0449981279
25738.9349953925
26417.1800063869
28934.6449982379
26092.1950027354
25957.2199988695
30612.9000050191
21287.2850055086
25490.3749942021
23521.2699906161
26965.2450000266
27125.8850016122
28580.1900083227
25954.8700068293
23773.7349996392
25189.6399910676
22371.3199892541
25412.7849970848
25178.7350016514
31851.6999994692
26260.0150128426
29819.4499956859
26572.4199909035
27460.5800064652
29166.8200066863
27384.5699964468
24875.1849962621
28700.3350096696
24564.8900005008
26938.6650060659
25924.8250085578
24652.0500043829
29439.4400084844
24062.4449800745
23442.6249998888
26231.6250095631
29206.9049990375
25163.5650099972
25816.6950032077
25040.454999498
24931.2699988879
24496.829996887
25837.8399941802
28438.7299967997
32240.1599920526
23685.9649946048
23180.1349994988
23883.2550026349
28301.9750107718
24405.8300021144
27631.0649941804
28486.4450003979
25151.8200076462
27354.2900055415
27127.4200012661
29473.7949852872
22553.60999069
23287.1049999492
25805.7899902726
25495.6050012881
23555.625006763
28673.7449951385
22052.4850078394
31540.5099995027
28895.0850073342
26826.729994717
28318.8849936866
24630.5349984963
26881.3150033786
19416.8650008724
21753.6000020105
28844.694995596
27168.7349949645
27916.9399906981
27890.9400062962
26048.3049996685
30229.5850041951
20949.0899938938
25424.0899915987
30616.1150113266
26328.2100033766
26072.099986874
24923.4299983373
27799.4300016259
27322.2749947802
26465.1600030299
28958.5949885818
27603.089993657
24710.8100068868
25433.5350050873
25833.0399952927
20834.005000829
25156.8449884501
26150.3899977615
26103.2050020319
24383.7300047025
28119.4999972572
28188.7850101682
32284.1599918375
27049.6749877773
29761.0949911431
23997.1400013945
23380.7250006661
24494.8250114753
26900.0750071282
27746.1549909866
31074.449999923
28051.2850039595
29602.9850066503
26844.0199953677
24607.7400060409
23875.3400049256
27875.6799982259
27733.4299890646
24398.2899994061
24570.750006619
24050.4199956793
27345.6300103288
24240.1250049183
25433.3749954971
29912.7750005221
28149.8849954146
26582.5449957463
26277.7499998796
26300.1649915471
25052.3599951417
27971.7749970634
28894.4300030049
24471.004999666
29469.8350078722
22858.8249899298
24550.2950024567
23168.1850023994
28067.6449960435
24250.0000086047
23011.2200017034
23243.4349935046
28099.4349919281
28402.3750034269
25592.5949973428
27791.4049994347
26920.0300041485
25143.1200050841
30675.8799942367
22366.0499995583
24046.6250116674
30459.769999658
29519.2499998773
28485.2799989364
31398.939989254
27336.9550037381
23997.5249998303
28037.0549947716
25680.9350007195
23587.4950046299
27234.8549994715
21665.9649941396
24006.1100011085
24568.3749946636
30071.1649980043
27442.0199886021
22713.4499975064
25317.1249950984
25051.459991747
26927.6450039467
28019.6699971545
26527.3150010395
27230.1549773219
23934.6750017234
29028.1849978069
29201.8299984428
27112.6149977748
29106.6750095625
27150.5150038273
26471.3849935624
25302.1799958003
27132.9550119586
27947.1049980674
24334.6999997141
27345.9900001069
27031.9699887006
22270.240004645
29377.3350075576
26323.9199945016
27398.624995617
24342.3700011971
29600.0649956157
25143.4250035939
24228.2799995033
28947.2399961023
24715.8700037716
25780.1599992932
23692.9149985711
26224.7450034178
25101.7350098116
28417.749994388
24443.484998912
28198.7600028279
27759.1600013018
25961.1899885056
24613.7449968882
25752.8199901964
24978.0650051913
26661.8349907762
25806.3500092191
26637.8150045622
24238.4899970924
27060.7000043771
26111.6749964703
22556.1549856146
26338.2849978962
23737.4600102029
28196.6949837242
24941.5599919026
23954.454997712
22170.9749946015
29913.0999875629
29264.1649923846
25609.7199861404
25972.4899959776
22914.1699978847
26510.2099970467
25570.5650068189
23700.7699995826
26999.3849959866
25799.1350016058
29039.734997591
24747.4349983666
27114.7299923417
21715.1900055869
24486.4050096687
27545.6050016159
24984.2250009331
27311.7049944618
28508.430010822
29441.294989695
27463.6699978313
26824.7850004157
25944.5749975639
23618.9999892795
26012.1249913046
28904.5100065339
27196.5950038874
23808.7249917592
28049.1299991614
28312.6350038274
26122.514999497
24742.0449943873
25684.9150036908
25096.529991428
27491.6100083665
25666.4650037293
21890.0249972485
27451.6049954518
26573.8299935706
25400.5150007094
24186.6650029223
33878.5399989546
26358.9349995828
27023.0499919497
28108.0350045472
23716.7049976479
22379.7350011111
22882.7150033716
27596.6949964461
24967.09999462
26870.8099921153
25984.8399925494
24946.3499922699
24392.4350019911
24554.9649982567
27270.7749842494
28319.6999963
22420.4049954005
24912.9500015077
28566.7649976319
26110.6399971686
29769.2399934682
26760.6200006191
26828.1800108251
23323.0599977788
26036.724995576
24068.5400024977
27479.3299981519
25236.3400036855
25775.3299808819
26699.1549930671
27905.3350083305
27670.2550003585
22306.980000695
22801.5899910585
23003.5200034716
26466.9450127616
27274.034989737
27015.4650033836
26312.0150008949
28251.1550137298
24786.2999992618
23407.3300003317
28908.8800079242
32925.8250088542
23734.6149796348
26645.6149945515
23181.6399995263
27558.3799915049
26493.1650018959
27172.7449934574
25126.3800044598
25187.9449993449
25959.1150035809
27691.0650006041
26290.8400050787
26734.5400131369
24506.2049938878
26275.9099978319
26539.240001677
28466.8700072354
26635.6850024766
25406.4149926596
30093.9249939281
25749.7700001325
27944.4099978049
27986.9749868325
23771.5850017559
30283.4350028838
26123.4999956661
28110.1100010646
31122.7449841608
27604.3300067722
27718.2050042353
22211.669997648
24466.7400047329
27907.119991053
25593.9349955029
23511.8200014005
23256.9600027342
27995.709994046
30592.840007633
27176.0249987111
26018.2950009401
27934.749998039
26574.1999969914
28244.2799919248
29589.945003555
26961.4650025417
25241.400001283
30120.9249843631
23515.2200012839
27942.2550012133
25546.3900043906
26202.1049941969
29270.9250092936
24494.1549882407
23187.1550023241
24097.0499913259
31539.6549933513
26323.1300077941
26193.2300069674
26458.1550022303
30089.0899981353
22028.6799983929
26425.4649984503
25000.8400039221
26805.5699964063
30878.5800035583
26903.1949944907
25913.3000051655
25655.04999453
24438.6100065498
27202.3450005318
24739.1749958596
26988.3299965578
28329.7849964793
22536.3349939698
30140.8499930852
26852.7850084417
27760.089997763
24818.5600005046
25255.9500086349
23767.3549793836
31321.8700062824
25689.4899988033
27945.3349998356
27812.3200055989
26492.6600061664
25979.6049901226
25963.9050025074
26335.8149987273
26555.2350006883
23566.7950062696
30583.2299947337
27153.1450053491
22277.0349986968
26944.5700013676
24438.1850007476
22447.2350047862
24280.5499933101
29453.5100046218
26611.8800003512
24112.1900058031
24270.3499993682
27028.1400021726
23737.4999991982
25057.6350001817
25781.5600079957
23307.5500048188
28231.1400039743
26714.9249958242
26093.5849944729
24412.5200019582
27967.0249946871
27639.2249986645
28043.1900061574
25782.8699941081
26467.0899919956
27148.6000087191
26907.6849998424
30677.2499885886
23794.4199912797
28943.8600122968
31033.1049971676
23406.6649913375
25955.025005644
25602.4249986745
27289.1000003513
24966.414992285
25472.9399984329
29145.5800105442
30011.144993345
26192.364997449
25352.470001927
22962.1799824261
28545.3149999906
21152.0300028056
25181.4599992013
25186.1799941729
26651.8399998996
29402.270002426
27541.8850051661
24328.460009324
22150.2599945658
26378.3750085457
26788.9649841983
24408.3799906405
28394.4900002763
28126.7900106716
23338.7149882968
26767.3649975307
25906.4550069541
28251.3849965627
25838.2650016809
29055.8399895258
22489.6750025237
29434.5300028767
23222.7099936815
26459.799996399
27254.3249886052
24389.8349944355
26445.9850043218
27466.1800058077
26340.9049937369
27965.2399887574
28523.8199961196
27590.214985068
24521.7100023797
24742.4649984566
26790.9849885357
26104.0049999606
28365.3249945024
23664.4650099794
25453.6799937494
26537.9850043096
24638.5250047182
24321.2850008429
31812.8749973717
28012.9150048743
25843.6900023892
23285.4949949273
27806.1000075157
27360.7900008164
30375.4950078324
28627.8750010629
27568.1499996315
25958.6899987439
23718.6200055465
28898.25500644
26668.00000044
22648.590001394
27430.9299874958
25410.0850033483
23726.4200038678
23140.4299954995
25037.7199975445
23578.494995352
26679.7950116867
27117.9199999029
24710.3349978162
26826.6799963659
25326.9550002375
31134.984999472
25980.7599962076
26371.8249963367
26074.1800097084
27498.9300062832
23036.2399960428
28793.5750004523
25179.0599854593
27600.7749996276
23080.4999984486
29872.1300046925
26548.9699939164
28513.6400003006
24881.6449931957
23316.5749958073
25834.3000000849
21208.3050008039
23025.8499944779
25873.8500026284
26735.8499930689
24768.1300056659
23306.2600027116
27160.9399951806
29142.5899964223
26786.309998311
29604.3500037035
24089.749998131
31041.0450003306
26941.06499636
26801.7050076734
22232.0800093779
29307.7849982204
26398.6749985771
26534.1649968603
28375.8150080952
25373.6800040596
23494.3550059402
25688.0199976272
28727.9100125957
30167.8750038566
29784.8249987761
31801.4750027376
25654.3899988259
30067.1300015707
27216.6250084727
24634.5599993244
28933.7600021463
26444.1000005835
28903.470006112
27666.8850042685
26987.8599964527
27224.7000025394
25527.2150070247
28804.5700063506
28745.5900031083
25991.9850132405
26411.3449913807
25536.5099995647
28788.4400011431
28184.4700025712
24097.5650009472
25420.9449926812
27767.8299987756
25381.9500094818
31365.4099949184
25804.6050045488
27569.4649962347
26334.8449995188
28586.7399979898
26349.9450003545
27098.7150047739
27378.8700142053
23790.2250023676
26389.6850138996
27542.6100049425
26188.9000005717
21261.2850026046
25287.1600060552
26458.6249981321
21562.7350070344
24837.6899957136
28768.2950059025
24166.6400002244
25882.8750029775
27117.6849991591
24211.179999379
22406.7450088195
25125.0500105857
23454.6500017711
23330.4100028302
23546.9199881997
26942.8700090076
29544.6400057209
27338.8949941817
27527.4949941222
23971.8300106738
29126.4900069995
22984.4999937117
28898.0100048348
26808.1249919795
27081.2050065328
25315.715012255
27671.7400020898
25985.5199929042
26364.7049987502
25048.6750009984
27179.7850023778
29740.2450071247
25224.7949837591
27563.1849995366
29599.10000689
26546.424999638
24505.5699859036
23352.5950121971
23610.3199999668
27619.0700035472
23676.0199968681
26601.665013576
23666.2949994776
24610.1550008963
27006.5749927648
26612.0400031864
26651.0899983921
27787.3899906928
27746.199993127
29763.3750034329
27619.7000044608
25951.8100062077
28096.2449960035
30815.9750030912
24907.3650005753
23921.2300157476
28306.2450097801
25148.4699985247
24506.1649941001
26685.7000016023
28245.9450138685
26078.5349903751
24204.3849967486
27703.3100006125
28339.3449921178
28744.4000016817
23044.4950035318
25845.2349944323
23456.5249972843
29979.7850008917
25213.3649870238
24039.2499983869
25702.2349959861
27833.4199915981
23567.2549931172
27701.1899880551
23685.1850035889
26500.4849940725
28570.3200009952
25399.6750035591
27027.1199960302
24078.0450023105
28236.5000022075
22073.3800068386
28438.0750078298
27772.2099878596
23119.6050045985
23588.5249957896
22024.8900103881
28455.3300023001
26505.7549966142
26186.5900031365
27877.1400019889
25237.7699862132
22931.2499952046
27643.1449999723
27331.3850062579
21435.635005354
23544.8350028193
26241.1449941736
21898.3249926947
26485.5800081538
23845.2099996005
23945.4300035273
25170.2200037366
24401.399995665
27622.2849976172
28035.5150062607
23515.8900008732
26533.5899990899
23596.8900001135
27040.9899975647
25505.0200069339
26486.6649927911
28828.005003278
25494.1800087336
27351.2849970798
26293.8000044253
21509.0400015628
25791.8300026891
29029.4349949046
29999.5599925335
26255.4749961791
25759.3050053996
29618.9800096893
26007.9449973003
26274.124997563
25319.3250030856
28710.0099905267
24309.489998994
23667.5100140719
23800.6549979919
24625.960006332
27743.8250041834
30102.7700057938
23014.7449919524
29639.7700017518
24571.755005374
24239.3600005763
31570.0599941899
21121.6199982224
25990.1950036849
25662.8249965074
28378.1600001828
28099.7449924892
24613.2800015978
30263.0749993078
26482.1250089181
24511.4550044446
24682.2450120203
22323.599996833
28280.4749869616
26845.0400041913
29175.3499967556
26481.7299976799
27024.900005038
22301.0700052245
25741.7950058169
28776.6199999616
28802.4249923038
27591.714997736
28706.494997276
24656.9399976808
25449.2499978803
26910.4350018622
26573.9549980682
29096.0999993814
28365.6000049936
23668.2950022331
28303.0749928502
26380.8649992367
27769.3649894001
22759.1750023552
24413.5600105524
25989.0549992869
31709.5899993595
26438.1449975563
22122.7299992465
26877.7050005245
27865.7400057056
26030.3050051826
27313.9600001348
27365.7350079283
27422.9049988051
22354.334981291
24960.8149966118
27696.2849993381
33663.0199921397
26162.0699962316
28032.9349982998
25847.7500038083
23998.5899992446
26283.7399956129
25348.8949963523
28789.645000584
26007.7849974713
27876.8949967833
26958.950006807
29008.1299914012
27998.39001796
31800.9850030505
25426.0150062716
25370.1899920182
25856.6700087399
24306.5049993849
25748.9399979651
26339.4749982441
23237.3000104138
27295.7350005274
25351.8500165299
25942.4550012121
27557.6750081237
24465.5849917793
30619.1950038214
27497.7850075888
27525.2550020336
31132.1699957312
26776.6150038366
30269.2999961775
26467.0649977375
25821.7599950127
25572.1649929473
29621.47000422
28933.044998481
27334.2049902134
27376.5649967031
29241.9349957531
25031.2449994085
29435.979992826
25695.5449990692
24148.1200013157
26564.4699869863
26081.879997829
24233.2149988557
27925.8800073157
28052.9550000745
25362.5550039193
29916.094994987
28115.0450050424
26258.7000077744
23215.1350072359
28419.6549996965
24122.4950061913
29710.5900032399
27541.0099927841
25844.9649959519
24112.9100033442
25102.1850056277
26561.1849922274
25629.1250104744
26990.3500119965
24529.2699933257
31393.2199972801
25266.8350007602
24404.2850062063
23799.0999938663
28651.6149879337
25551.6949975791
25202.3549952971
30485.1549966293
30973.7099994153
25067.6549972838
25989.3950048047
27279.3800085367
25293.5099964409
26549.5950067677
32531.0599944598
27718.6899996214
25237.3799996592
28966.9799949868
25603.420004743
23450.7300023813
26592.3650030295
24343.1500039997
23276.9549966155
24616.4849974542
26433.1650036322
20454.1700003441
23782.0899874454
24771.350005508
25420.5599916039
27838.7100007807
26500.9150035485
29351.8450032677
27728.805002867
24952.1699971622
26524.3249932444
25145.2499956505
26553.7099823085
28549.5099976664
28094.0150027619
25948.2700109828
24966.4999967683
25965.7699960083
29320.1699951078
28597.8399957962
27132.5100016833
27004.9150087364
27851.5149955441
27052.9750039415
27591.7549835983
30856.7999917427
25417.2900098569
29397.9099873553
27576.759989308
24850.1599964252
25932.3499958653
23544.5450028286
23891.720008566
25811.3450009616
23259.9700144724
25118.4850011246
26222.8999975445
25444.4600063456
24472.8800018337
26846.7150066236
23445.7600007727
28586.8650034058
25559.6050019853
24982.5750031884
26003.7149969839
29610.4700141843
25060.2099871695
26810.9200053704
25233.3150052277
27795.5249906555
27386.9800096171
29241.3200013092
29036.5650004956
20545.0749975358
27556.2699969187
25581.8150029212
21137.7800061016
24649.2149944294
26882.7699958192
24425.0149943662
28907.2499997612
26681.0950011449
23660.8150038818
21705.8900009963
28091.4999995632
27024.9700013191
27983.82500052
25908.0999959453
27937.1400056061
23622.6400040344
25472.7000062536
24992.7850022504
27109.4700052703
28479.1149833055
25510.3099943183
24476.2000017731
24853.2049983159
26208.1249963063
30467.3749991406
24597.8800014062
25673.7949918646
25590.2649961446
26800.7850007277
27213.6499969574
27027.9250048773
27021.9400020828
25994.1950023668
26695.0349957083
29979.1249922911
29248.4100030594
28069.5950008422
26541.9500044022
24493.289998089
26546.4250024121
25141.2250002757
26133.7699879323
27353.4599998214
34862.2749897268
29098.1150063988
26967.8050096396
24705.4300008611
30258.2750008547
28421.9649963761
25069.0200148865
28155.1549973696
28173.8499971007
26673.5599938724
28106.1749948824
28343.6249982066
26140.1750027775
23610.230004567
25226.5599999895
30035.7100049143
24037.920019098
23934.5549917262
28903.7049933848
28824.2249888182
26655.1250065497
26221.0549896884
26697.4349913795
24426.1100010792
22181.8349919
27226.4850027733
26956.2599998808
23924.4099964538
27909.6850021693
26159.095006407
27517.0350026379
26724.6649870474
23893.5750027202
23335.8850015114
27520.9750101513
26564.0900011685
26554.7300027964
31451.2649981053
24645.6649997518
25007.4550002479
22179.2799981922
24727.220005361
25219.024990875
26343.7199970406
25682.9900065422
25829.2949949371
25849.7449990811
28880.7000071146
28964.5649940607
27293.1599984037
27269.2899954622
27116.1399925262
28270.370005955
27770.5000057485
27877.5049975247
23499.81000021
28545.2600054162
24147.4950006279
24200.0199982581
26394.5849977735
25881.6500014043
28879.2050030998
30251.7550048119
26208.7799998098
25464.4550013252
26995.9699938038
27141.5400032645
24036.899995738
28622.2150114949
25543.09999615
30480.915001593
25353.5850031688
24902.8950041838
27100.3950047838
25769.6100001241
24684.8650034243
27273.7600053025
28675.5499954307
28658.0200036235
27160.309996402
28929.4600025278
28073.5599929628
24760.354991229
24437.6950034565
22001.9499903906
29812.3099857417
26690.8599936832
25302.1649956907
20542.9649929655
24910.1949936187
25194.8949959998
29275.5450055048
25873.994990799
23873.310003006
23418.7899983428
26816.5000000627
25542.3099966008
29771.6000053814
27556.464991434
27684.5549911211
25466.5299960354
31625.4749836242
30960.7049936341
27764.7500100439
24911.0399881569
28728.4799802268
25662.344991046
26423.7350018072
24997.315000416
27582.990009873
25891.1899994822
25410.1850036307
26233.4750062057
23079.294996724
24658.9099991818
27160.3750015827
24084.4100018846
32174.6599922742
24965.4449877564
27165.2850097867
28907.0800011095
28066.4149994602
26402.6550025907
27418.9449998741
26715.0149982163
26254.3450047272
21697.939997508
28628.0899966672
30266.7149920663
25598.6349988726
27180.6649984551
27626.6349973584
26694.5249899598
25413.2549986845
26260.8550012471
24460.749995031
31092.3099924295
30073.0000015485
26914.0050028306
25693.9849994945
27056.6399912079
25408.8699884943
25398.2600043201
23585.245000051
29425.7150080653
29684.8849993068
21547.1900019958
22806.7349982917
26990.10999892
28659.2750051598
30064.0949969246
23636.1149974189
25321.3350013085
27337.4849986794
25717.8400041392
24396.4200033187
27471.319999061
22063.3500065186
24988.209999722
26200.4950051698
25477.7099896261
21620.574993625
27426.324998791
22837.6799984632
29890.8799881014
25671.6450070606
22662.1900006909
30344.9350010491
26913.2600018447
27399.1049994904
23441.8150170537
23630.7899999237
27955.4349944649
28974.8449940341
22047.0450126732
30067.8599953496
28013.3350027569
32991.3749956821
25248.3900043725
25485.8349959671
27530.8999899159
30155.0849908903
23884.6200022261
28897.1299917762
28280.8799919286
28323.5650078343
27035.8950005402
25116.890007612
25809.0600081451
30823.5200007797
29104.7799960055
27393.0300047096
22935.0799988958
22525.7000051057
24622.004996747
27994.359995256
25386.9250094184
23845.9049901401
25245.7150072212
27912.8799861037
28873.8999950326
24192.5300031457
24357.9900026914
30525.5600106975
27724.9600058547
27932.2900033284
25269.7499899057
30054.0399930799
26995.4600021419
24910.2699977874
30926.2250028373
28441.3300075301
25404.8700094053
22169.6950047299
22155.5850125023
30447.3000067332
24360.9000042459
26995.1049942404
24632.9850048357
27732.4300025296
24017.8199931985
25516.2650170365
26976.7750012709
27858.5750007983
23461.7500068032
27405.5900137396
27301.299988055
26269.9349968764
23704.0949949533
29026.0100027738
26606.9649898063
26238.1999982505
25234.605001466
27694.7399917103
23935.3800139978
22714.9749944712
32765.5449995073
26677.0749974731
23459.0350023456
25971.4700100252
22983.5600036532
30827.6400136274
27536.77500041
24303.2999926666
26092.694996694
25614.4249920365
24138.3950039184
23991.7150074825
24210.7500031966
21731.2999952702
26103.4150112867
25978.8799966771
26012.1500098669
26253.4900086291
24752.525003458
27227.9149972299
23239.2899974312
29809.3599921765
27665.6450025309
26423.8499959695
26856.9600085233
26510.7150020547
23895.0300051071
27845.0950044845
23665.7199786041
21523.0600023791
27291.650001004
26199.5949883691
25697.8199923022
27212.4100033333
22913.8649972696
24968.8649915909
29285.2000116782
26024.5899913948
22850.4600014475
29163.0850087221
24909.6800016375
26239.2749928047
29516.3950088597
25248.5600077682
28713.4550010179
27870.6049967046
21197.260000248
22384.9100100089
26635.6600051296
22863.209995144
28146.6600025445
28047.0450068478
25113.0999986815
27827.2049925318
21765.3049991599
26294.1499955142
25026.2499965059
26143.0649988915
27170.1500075944
28840.0749892249
25658.7250027932
24528.950007737
28308.7050111279
22651.2350003908
26815.4949956971
26229.7049981717
24371.7999993392
25128.6399988551
25033.219996974
27953.3400013576
26600.9999993659
29115.2300025485
26672.7350028294
28560.2149857174
31166.5799920501
27025.8850022675
26738.1299973377
29879.6099883367
28509.6649993801
24847.8949910713
25937.1050052659
29002.4450059395
28195.7500006385
23278.00500277
25579.2499931036
23952.9449975747
27490.6000044089
27477.8199963748
23500.2900029742
26186.344995748
25218.9799950958
27659.5650066435
24318.1549993922
28026.6050013322
28111.3950003816
27660.6300059145
25782.1799964521
23729.184994427
21217.9900014064
25936.4649987876
29196.9950138115
25508.3899962459
26217.735002623
29158.6950005238
30284.9399968233
23673.7750024642
25466.6850045265
30092.1749945028
23435.3200001923
25082.1250042625
25262.4500060519
29684.6950056604
29302.705006924
28128.605009364
26988.109998817
25780.9900039304
26362.090005812
27925.9200027534
27830.8499982251
23968.0200073873
23634.8550039773
21750.2300049332
24013.7299937446
26677.200011412
29059.7700036663
26147.8450045992
26478.3599994337
24281.1349877374
27154.2500134301
24296.5699949613
21818.2999932065
27018.7550000928
24488.4400026233
23584.2950169158
24070.4399919791
28838.9350036386
26197.4549975667
26656.0900084357
26270.8400112586
23303.2950029498
27177.7400082362
26323.3449942514
26778.8350085098
19987.4649970267
28157.5350001011
23525.9849978642
25093.7549995802
26511.650008855
22692.3599940055
25490.2500082961
24008.8049974236
28760.9850070454
24908.159995561
23161.6149931838
28639.8200063634
26970.4350104393
26951.5750042665
22537.8550108668
24231.1900067277
26062.7599999251
28528.9099927774
26906.9149956705
26475.115004603
28265.6599956566
22298.0950014163
30297.5700007778
26804.8700028587
26472.9799886904
27433.419997237
25424.044996737
27034.7199904173
25238.8999931097
28506.769999461
25600.8849986141
26107.0900055602
26903.4250001647
23117.5850038003
27130.4449978861
29955.3500151357
25304.8650018793
23914.6950016519
27299.1150047673
29936.8550062476
23385.2050083719
25476.6399932166
26078.6449991182
29812.4849986949
23951.3200018557
27890.4249937211
26011.1150007546
28505.6100079317
27491.5199936648
28333.5449994984
26127.9000105446
21464.2300043145
25841.8300024289
28297.0650043911
27015.7599953787
25849.3800047363
25405.5199997358
24872.205007032
30724.700008245
30685.210005592
29411.6549964816
30058.4049927011
25462.370001789
27351.6149953425
29307.9799960535
23633.920004003
28565.2400016022
23669.9549955818
29925.3500076787
24362.0950110187
24268.5999950545
23153.029993954
27659.1649929469
26076.3349968285
29419.6050118557
26563.5250026701
24714.4650018452
24173.590007436
28114.3899981512
25001.7399995689
22282.8900056761
27034.240011637
26488.0799943484
22255.8999905552
24430.8250011165
25020.4449977751
19914.2349927824
26569.6649791598
23406.7549977523
24797.0499965716
28003.3749872108
25727.664992586
25561.4649889902
25375.7050012334
25281.089991572
25601.7800017628
27798.5249968422
31637.1950014799
29807.1950032575
28176.8400028246
23779.1799990921
26024.0400078037
26194.930007503
24176.4950031455
28410.484997715
29934.4249819953
28978.0900069736
23393.2499921208
25946.230007952
27930.5500064247
27767.0850038271
27722.6399976804
29925.7949975741
28329.4999954826
26972.4199968581
24779.3850012085
28264.7349991998
26968.1499950278
27534.5299912537
28124.0300009835
24282.3550012647
24513.4299999026
25565.7550018893
26279.7899942424
28411.0550040872
30286.1900020231
23806.7299974672
25900.4149908543
26828.6049930098
27601.8699982971
26726.5150015028
26623.0149949562
27472.0449999088
26540.7149924491
25808.9650011827
26043.7150000915
25195.3750105455
27000.9449896884
25864.0149915006
27038.0400035374
21952.494998158
27687.180002078
24837.4900104588
25788.7250069139
30485.2050038313
27467.0300002729
26858.9249973333
27603.8449912545
24601.7549961386
19501.2200016239
23108.6450024147
23854.4849989518
24844.9700174517
27713.4500026081
25168.4800099354
28239.5799942157
24306.1950021603
24910.4900000102
26922.7950107194
25098.1849913727
28649.1100014624
24688.2749944554
21861.2300010667
27943.7950087947
29347.5199868162
25536.8150142636
26429.2549952009
22686.2900111829
23740.025002067
26340.5000087735
24318.1499999707
28746.3799968114
27098.4600090704
27989.1399996007
27381.075013329
27906.7099934569
25032.2999955169
26409.7100042393
21742.9150012965
27650.6350007332
28470.5499896485
27179.4999951933
23188.3099997634
26119.2750047023
27246.5799941115
23865.4199975041
25444.1100045915
28274.0649949514
25632.8499948794
28571.5600088241
27942.6150034715
24232.9750010603
27030.3399987264
23790.5950080685
23166.6450053384
26108.6900020361
27757.0800019637
26991.0400003003
27299.0249945739
24023.4249999064
25722.4599984598
26950.2250089192
24638.5749957256
29691.7649960774
23939.1600033963
25918.2799957404
23942.5900037362
23867.6149969165
23282.4150035128
27383.795000872
29179.5400033442
26377.7599969604
28508.6699997968
25827.8950070935
25931.7149998856
26810.7149999486
27101.3399906434
27928.459991795
26230.4800047791
28366.0149936558
28078.3099861758
26596.0299968665
23756.2149881556
30541.6100088331
27329.909998161
27737.4500031504
25701.6800033982
25821.4099973142
28714.280004197
27750.445004295
28969.7899921504
25435.7699910258
27321.0849973859
28018.4699904559
25742.0649987852
24734.3649974606
27130.4000019831
29907.3699990764
27192.3850026389
28202.1300070037
29547.2349911146
27165.8850009528
29934.5399980447
26963.685002226
27441.5049995522
25947.4200000829
27748.0999993439
26093.4600029356
27058.7299954676
25169.4099988765
30344.7650063599
26094.0499962388
25605.654993168
23801.1750048506
31445.6700018115
26546.6700085213
25013.0800022292
20683.3149945403
24347.8950001814
27199.5150058117
27800.5000002337
24982.9150123087
27515.8049974895
26888.0299953139
27631.7149960801
24938.5149936341
25355.2800077193
24734.6449979204
24330.3399868154
28045.6200024108
24775.2549940395
23353.8400009836
24841.5899969253
27012.8849995958
31740.7649982631
25904.4250024532
28014.8550032302
22359.9800058962
26511.0399995353
22821.2500062984
27916.6500001645
23392.9099964422
27691.8650016695
30752.0899975029
29348.4200015197
27009.2900107945
27540.5150003016
27267.3199961124
24907.5800051299
24380.1249979643
24902.5500006613
27089.105005806
28536.8649953874
28625.2250050532
25589.8350011942
29290.4649983968
27343.8199994251
29249.4700014825
26539.8900052932
26185.8000058381
29593.5199928875
27144.1299983035
27751.7549995214
25295.3999939357
24265.6650098098
25289.8700024873
26255.7499886011
24751.6749928994
24279.7949953123
26122.6749852511
26754.9700009548
28176.970000463
25266.9599971149
26111.8349902102
23583.8799922253
24609.6850034594
25299.8049957111
30939.2700033235
26142.8200026877
27302.2099989163
32041.4400125184
27681.9850011391
26510.9300093856
25152.9799943219
22955.5199962654
28243.5849908932
23306.6899934804
24489.4550056195
23242.3900006246
24288.3300075741
24072.3149941032
29628.8450008898
25412.7899995719
27795.3150171987
23158.6400012023
26759.3800053997
26338.6800015851
26955.9299993461
24763.9050053157
21112.3500059521
26955.9200229212
25015.7699967757
25667.5400152047
20416.2349980139
23143.5700017509
25924.0299929611
27705.1249949244
25055.3200046678
26175.355001991
23282.7800025485
26073.949996292
27457.2850001921
27559.8549930326
28880.4499977641
28491.9649994154
27515.5800056243
28177.4399841845
26231.3400067464
23882.9899925275
28434.1849993265
26908.6249974007
28099.3850041216
20726.4199940396
26842.5850062588
27097.7750096498
26991.2999933786
25441.3149812368
25242.9349981751
25560.1749956782
30398.4449978106
28278.7000013825
26474.2649963031
28385.875009035
23359.0499918649
25017.0500031947
25243.0949956828
28017.4049918391
24782.8600034949
21458.155002969
26486.8700003595
27218.1800014689
27176.6950083916
29848.7100034028
28599.2100139618
28917.3400038775
26783.1499956705
23701.799997178
24120.405002911
26063.5550035825
28963.0200044299
29290.7899968154
27247.9799980817
27540.1749987096
27520.8249946352
25563.130004397
21795.8750037911
27160.759997449
28034.3500048566
24681.3899999319
22560.9700049267
30029.0400018663
21342.6399956735
24994.8800017999
24307.6749977912
23773.5549895814
25830.3249960235
25714.2499993595
23976.9950023168
25852.8099971231
24536.4099987109
25095.9799969214
24115.4300138479
25517.5100076445
26850.4150037072
27948.7049890873
28339.5300015332
26308.3200033464
28670.7700065669
26731.9299944114
21063.269991863
23969.4399970667
27135.7949906829
28100.7600059585
26395.5800036678
26876.749995203
26540.1099933501
24823.6099999465
29856.6000067084
29598.9550017555
27754.7300024631
24269.1799960966
31149.3300032201
27696.6249972307
28453.1250050687
29112.0799974774
24991.7499869559
26724.7900035847
24798.8249994681
27580.8800006044
27307.8250018847
28426.6499944971
25608.7999994175
24524.9950104079
24725.5600022805
27060.8999938333
23224.8149976899
25456.3000038727
25318.9049958218
30432.065001673
26518.459989128
27196.7749990363
24593.5900059479
30085.7300060899
24055.8249923942
27561.4649969043
26793.0700024493
24544.5649999845
27363.4349979552
27947.3350015597
23698.5850087741
28179.8450067352
25943.8449979753
28464.3099996552
28581.7550000209
24660.7150056304
30654.2249962523
29725.3750019786
25841.6649965513
30653.3400177863
26971.81499654
28459.7449942187
30468.2799943159
27502.150003566
24181.7999954412
25652.0400084707
29310.7850016067
29731.6200111962
28999.9349873776
24066.435004693
24672.3400008986
29766.6000160831
25842.6400006908
25688.9250101103
26991.2250027988
24463.7999941828
27129.094996179
28111.9900102161
25998.1150045072
24393.935001008
26685.7750038158
24987.6099973056
25767.3800060975
25918.5499968216
23399.455003748
25186.1999967437
28119.0400010754
26103.2950060489
25975.9000071814
29583.8500050842
21097.6700064848
22914.8199936134
24957.7499979453
32011.0199960965
28362.2500083906
27525.1149988003
28860.9200038811
28680.69999792
25900.4849954158
21924.600000895
22738.5800056146
29086.8050053054
26585.3600080427
27929.2600007169
27786.309996321
29430.4949944974
33143.1000063202
24607.0549959034
24489.9349959697
25604.1949869116
26036.9350032504
24379.6999876706
25310.7649924158
25228.0799938268
23875.58000236
28699.2749941131
28893.6149914792
22392.9750023
28047.3150013547
21470.2649913242
21299.6499964289
21863.4600061599
29758.5499983074
27093.5649982656
29200.46499697
22345.6049989851
27383.1300021436
27055.825012462
28718.3049928097
25772.240009299
28164.735000627
23438.4349976271
28127.6699959164
24905.0449917601
27892.6950176624
27576.4299976175
27150.8700026231
26751.3449996914
25572.5500045074
28146.6550054759
24501.6299931643
27895.6149948763
32621.1350027379
27774.7550041658
22745.3199976784
27936.4300047827
26664.3899953901
25784.3400077462
28143.8600004395
24036.4649926684
22909.6599938066
23270.1950043781
24142.6099961588
24191.8299999985
23443.1250029228
24937.1049909626
22491.099998872
26720.8199969067
27079.8950012215
24496.3399978097
24850.8000039429
22948.9800004405
25947.9649973365
23798.2099886843
23461.2499914912
23750.2700018609
23772.4099935351
30753.9149906715
23649.3150021565
25706.619996033
25014.6400125603
27879.4150132652
26339.3749982998
23537.2649967541
30080.6850097593
25610.7850039537
26328.6099960326
26245.5100034764
27701.7149950731
25353.969991556
23112.585002191
26119.2400097539
28207.6999894638
26895.6199955301
22932.4300001065
30073.8250048676
26276.5199972301
29396.2299902481
29521.8550163738
25089.1849938177
27239.6800044317
24248.6549994123
23850.2099985405
26283.045003303
25287.8300019134
29298.8299988702
22473.2350088758
26729.6799957337
27354.9400073957
23264.790018634
25974.0000036272
26065.2049955935
24421.8150089872
25373.2200023427
24025.7750033263
25333.2550025374
27558.3150036191
26426.7850071583
26463.1249950534
28342.700002452
28465.1050024589
23780.0800055503
25311.0900019669
23951.8350064275
26613.5549997416
32692.7199934719
30709.6399927707
27212.5900009782
28538.1299967331
26589.5850055161
23061.3949971686
28746.7999927731
28227.9949993501
25492.7599984826
31883.1549928418
23712.7949961272
27106.9150017569
24890.159997066
27666.4799908793
23375.6750103683
26763.1499925357
26908.030004276
29308.5300004789
26869.3849973847
28723.2900104893
27421.654996667
28043.4450052895
28872.6150012199
27588.2949952681
24905.8949893028
27261.9250113105
25373.1899987152
28296.7349983181
22684.38500768
26333.18000476
28279.0999798033
28526.2600090244
26779.2350094814
29057.2400024825
26258.3750090389
29084.3050071033
26800.1149958109
28871.4549979618
24110.8050031912
24695.7649921931
26750.9899981785
29027.6100020257
26081.0300001281
25882.4900030616
27205.2500016123
20203.745004675
22943.0000023698
23117.3250078069
26715.2899887961
29676.8950025994
27141.039988789
29775.4850039199
24762.3300006934
24879.0550058114
32091.6199964217
26575.290003307
25465.4200042296
22211.1850035575
25516.914997946
26892.3900034157
29495.0699961947
28327.8999910173
25452.3000080951
23958.0249929488
26101.6599939696
29712.7299946082
27458.5149951452
28130.5999930594
26345.04000463
27241.2000048993
24964.2850050191
24818.9349980065
33109.4849949522
26452.6150022041
28569.9700149095
25360.4100027341
25888.8949941479
24092.0450011767
28298.6400010385
25321.2000033759
24945.3849880664
28890.0200122374
24404.0350014891
27009.1549902868
25613.5149934627
24654.2849983749
26541.0700025909
26007.3149945861
26881.9950042107
24088.5149978486
25900.90000021
24686.5300085013
27269.5050129387
25647.9550095745
28205.3100017238
29705.3900064473
29389.8249963312
25519.7449967558
27548.8600004785
25554.48000089
28720.4200010554
24822.7450101104
26229.7549908475
28568.8650154017
26002.0700088205
26720.6199909451
20660.8200009367
23540.4849879478
28320.6350007454
29132.4399968094
28358.0449916299
24619.1149902699
30267.8999992305
26410.4250008341
25998.3399971181
27736.2199982
24871.4200073435
25686.4699958861
25947.1450048269
26859.0500009512
26799.159996834
28414.3049987037
28620.7350030468
24178.3249989931
25430.0899949276
24404.4550038255
24468.0150035658
28820.414999858
26136.4899973392
25528.3400066635
22689.6250027565
23488.3050049224
25037.5150023337
25009.2649971124
29697.3800003633
26806.3599997329
29809.4250064037
27674.5199779752
26574.6900070155
27239.4950001117
27205.114997344
27698.9900004314
23244.7899983506
25351.7100027506
31486.8249957375
28341.6200100205
30336.8950105717
28962.1150033824
30960.1799953994
25772.9450006032
25607.3650013028
27511.7900026759
23029.3199934636
24133.3600024332
27174.3349998548
22349.3399878958
25669.8199987783
25884.2650048129
25007.7449944418
28134.4749915962
21955.360006613
31242.8999985865
24395.9799932055
24139.7399839069
26233.6650006355
28807.8149853018
29482.8849984829
25117.4849881991
26553.8300041876
29111.6550001203
26140.5649933717
30309.8200003575
26118.5699904894
30940.4050021188
25141.0200058789
27242.8550001607
23708.7199871162
27610.5650025539
30540.3099903543
29016.6349965709
26015.0949965667
28868.7399980653
25821.3050026135
29425.6199984073
25493.5099980856
28543.2799965599
29099.6849923661
26472.6049990785
26893.6300004786
28091.3950030794
25876.0899820328
25502.6049980614
24194.9499858043
25811.0800048472
26691.9200031827
24731.200005673
27157.8700009983
28163.9750066822
25856.2149966031
27547.9899968506
25090.0050028155
29036.7600089844
29672.7299966979
25193.9150039183
27519.2150134874
24690.9699992745
24383.2599989642
25839.6550099032
25201.7800100404
31001.9599990735
28386.1649944545
27479.2600015201
22891.2849948828
22898.6349962548
26249.7949824974
28468.7499980294
26858.3799970973
25921.1100027535
25018.2850010897
27977.0600078588
25888.8849974413
28979.1799980489
26606.3349985928
26671.0250027255
23935.6550006135
23263.7449957254
27016.4749979592
29063.7199880258
21424.4150014184
24319.0650032937
27217.334999244
25495.300007337
26704.9949951647
25378.1650051431
25873.2349981357
24215.6600029025
25064.8700038027
26335.8650000884
28791.8750059626
28058.1799920637
27849.2500015742
26637.2350085538
30301.2700037306
26656.8700020466
24211.3099996248
22731.8300106603
25524.3350014555
26445.2099922195
26116.8449997895
25098.8049990747
25938.9549825166
28952.1450017279
24806.4550008965
25426.315017144
28473.1149969178
26161.3549956369
31577.9699996487
28998.2549975193
27666.0349959483
27349.9150037381
26751.5249961219
25385.8250029832
25872.7300037991
28979.9849935076
25094.899997157
24747.5999928965
26422.8999862886
30524.76000182
22212.2650001856
25385.6150094121
26497.0949930496
26290.4749996447
30145.8400130239
25413.0600063683
26292.4299958674
29781.3599935721
30665.9999955937
27885.7300106133
25811.0200004607
25872.9849993179
27694.4799983743
23773.4000001848
31347.3899972967
27400.9849933795
27968.6800009123
27140.2199967215
23315.8150016537
25698.0499948961
28010.7250060107
26566.6100098712
26342.8849972769
28853.8949904776
24205.4699979236
23869.6199955205
21303.5449957617
24660.8749973441
24720.5299882611
31159.560001475
24087.040002648
24628.929996282
25309.1350091347
27668.9799870504
28244.6000044481
24920.3549995722
25118.9799905172
25556.6249921054
30665.135002221
26075.5149921806
28726.1399914486
27214.860001259
24286.8549934111
26452.2699887334
23013.379985215
25697.1549910067
25094.6800023073
25358.114998601
30001.3199870716
24818.0100015016
23692.2350050594
26153.5549966536
25937.3849991686
24244.6349920749
25794.0300116195
25333.5549882956
24238.5400057258
24610.5000025264
27067.5550116654
25216.3250020042
29479.2950052445
27176.2299999823
28037.0050066308
25847.0650045353
28399.0599965581
26021.0400005192
28171.5549972053
30668.454990099
26729.8100052043
22349.3749970535
24590.635004386
27062.8349933613
29261.5950009762
25243.4049928638
25009.0699984236
24110.6600125671
26524.1849901958
26951.7049975913
22344.9249944221
25724.0549914601
27843.0249940803
29086.2199933231
24268.69999752
27995.9800056671
23170.124999239
26616.195005174
24366.6399974542
26553.2350011341
26874.8299973662
26950.3450004562
26489.5200025637
26369.6049985467
27003.0399974339
29128.8649996272
25402.0300000428
25167.820007932
25059.4300095683
27901.519989092
23812.2700000851
23709.2449963214
28292.9900207549
26832.1299959546
29841.0149932865
28245.3050068509
24080.6449988874
28125.2950040729
19209.7999975541
24165.6449985885
30101.0049953813
25353.5650024533
25492.624997155
25714.1249952893
24047.7550007864
27692.0649883494
26419.1750011789
26637.2150089863
25169.8949951775
26858.6300002467
28612.8850079787
29617.8099917882
26718.3200034511
21987.6550069971
26479.5749992913
27119.5649977575
21736.7299994642
24361.1549937105
26841.149994135
29761.9150054359
25116.4999967844
25301.6600067863
25917.5099998328
24330.5899975166
29444.0550045504
27038.2400015734
25562.775005051
29682.4849926047
26632.275004115
24021.1150053623
27617.710001637
27755.3900058083
28155.1049954234
24663.0899992405
22988.8249965498
28622.5250092158
26392.4800172446
26461.4800241079
27929.2049951998
26626.2700055218
27241.2250055274
26405.7300014663
27518.9799953579
28861.1050067328
26690.1150069382
26901.9900041913
27838.3750005805
28922.8900064384
28855.4949979972
27514.1650103317
29656.1499981663
27035.1700011819
26836.7699965133
29979.4149959136
24230.3400022806
24586.0500039419
23554.1450050485
28078.7399976743
24678.8600093638
28543.804997549
26502.6400071164
23553.9050098762
25653.8000020419
24646.794997363
21776.7099920553
29968.7549986863
24325.4149990925
28495.5699958978
26135.8550045748
34427.2100020303
23646.1949999656
26166.3100007003
27771.9250062983
24531.090004819
26439.5249882799
26963.6450005591
23910.1799889189
25486.0250102271
27012.984986762
26309.0950085772
26533.3700072609
26053.7350017765
25177.3250062112
29132.3699953583
27726.649990839
28520.8250010942
28671.0950059747
28386.9700060104
23344.1450038385
27582.2950046397
29693.6149984938
31089.4000009751
26592.4649957738
24944.9600013044
27258.9749960531
29679.3250099293
29003.6900059409
25743.4799922928
18943.9950033509
26343.2649913423
25269.9100013127
29728.5300017335
27422.7950056174
28458.0950037082
22751.2650071845
33012.7299937973
29084.8550092272
26183.3699977848
30213.7149934823
22160.7800016447
25944.9900130237
27330.5499988563
26070.78500302
28132.3099932597
27356.1249965531
24463.1049981717
23475.5450070178
27567.9249839138
25188.3349952087
25359.6700063576
25670.3950012822
23735.4149928052
26511.6350044122
23420.4499929014
22094.4600135906
27505.7199928986
27687.9900054333
24436.1300048139
28163.0800011744
28867.1500010523
26497.599993223
22304.5599905292
20716.4850016951
24171.199998584
31224.2099963185
26628.6399946607
30218.9400001182
23842.9750069031
24677.9899994966
23717.8899990388
23526.7599954974
25209.7800015484
25926.9450042559
26328.0149985104
22431.9199966652
26678.0350029676
29235.4199991446
31239.0299961191
24120.5649965887
23102.1849944948
27242.7999935782
23523.4450000224
25331.8449974406
24986.9399945257
25855.8499957237
22521.0649955276
23979.234993302
25357.5149982193
23951.7199972524
26768.8250024742
25399.4849953119
24536.3050012664
27589.1899958503
29057.5900015878
26540.5950149829
24074.1050029453
25960.1500069754
24523.1099890928
25150.3250090898
29317.5899999449
25367.3600032302
24168.9550021535
25086.2349923025
26174.9600029933
30096.2200003325
26385.8850000524
27026.5100096447
24482.0400045133
26732.7400000365
26760.1749894969
24526.7899955376
24057.1249984404
27849.3949923034
26001.5300075646
29565.4499954333
24443.1950003548
27551.5450104414
24830.4249925347
25805.3249835212
28126.8100054496
26785.6749960265
23592.3049931836
26785.0049985409
25569.4100072581
28380.7800022599
25983.9499979413
22969.2000163159
24479.9250003167
24562.584992159
25034.9749937744
24114.4249949212
23563.0950087283
27808.6650054624
23848.8350026958
26792.5200028198
24064.1350014088
26283.4249917673
29471.0749945021
28178.6600028697
21073.6799952125
32437.6299960125
25292.7299810332
28470.7850012916
29044.6000069942
21764.260007101
25717.7800047503
25927.085002617
26664.8650031195
28986.7149986421
26986.2500040008
22700.4750058772
29897.9100058109
25696.0649974984
25262.8949996707
25629.3050055888
25139.0000008062
27970.5700208246
26702.1700058699
27926.9000068131
25419.850003526
27845.6400054092
24485.2249980394
27652.6450082265
27854.3150020799
24868.2500157731
26232.794997044
24423.7749875421
25344.1299986063
29213.5149999731
28244.5700057285
26117.3049916574
30043.9000084085
23865.8249971396
27877.1499939628
24963.4900087214
28479.9199965624
25245.2399967633
25418.3000071546
21909.4050071492
24178.5650010539
26090.850005934
25001.990012034
24100.8700069415
25275.1750102488
27111.6049997485
28492.2200015484
29731.205012078
27694.8600006033
30847.125006629
25248.1249940335
26463.3400106405
23674.4500011693
28013.0899974972
24602.5049976229
24967.1349993859
28144.0300061357
24519.8099993524
25849.014993475
28102.3550107117
22400.3999986393
23663.2950045995
25046.8899962974
28151.9000062004
27529.5449996438
25983.5749995288
26199.3550028118
26030.1999980643
25398.5349969025
25238.5649977438
28943.4950011623
33678.965009319
29055.4150058459
26552.7100056572
27157.6249994683
25903.0500076438
28737.355008063
25437.0600007201
25203.1800195416
24037.7399951429
25753.9849945223
26359.3549989156
24983.9949980216
25622.7449989477
24335.0250060884
25892.6000043277
25686.7349989689
27072.2300016186
26270.419995321
24564.8700072553
27351.905009341
25344.3649943185
27765.2900061784
30337.0850014448
30407.7750007568
26939.4449936295
32637.5850036872
28740.2949966064
23813.5500004502
24328.3199973139
26768.5900055888
23386.1499984079
26524.8449847148
26278.5100022263
29309.1500047262
23416.5049963093
23594.99000228
27873.9550006236
26022.984995658
25455.20500895
26794.0800043475
27442.9700012661
25980.980002165
23447.1650032415
25130.765011495
23568.4799983055
29578.5150025585
21487.2650001779
22999.4150020659
22706.034992871
26116.120010932
21743.0999988675
25023.5999909802
20828.6350012725
27159.1499944101
23770.0000057908
24926.910001286
27672.1199936942
25339.4999997173
25745.5500015941
26213.2500004352
27303.4249951536
28333.2950080831
27003.8350021565
27941.8550016429
26303.4399961387
27049.9949968605
28928.8249934582
29568.7699991904
25555.2700011494
28813.1650038814
24517.8749996081
30647.4850047172
26737.6100141194
23839.2399856563
29281.925003699
27623.8800054433
27973.1150033859
28133.2150055687
27203.9699947666
23314.8649956887
28826.3950078598
34463.1700060747
25985.0799958915
23981.0049930802
20983.3200018905
21407.6050048313
26174.6500006417
23147.2050004185
25292.089987819
25180.884993354
23403.3799980366
24617.4150004345
28960.7450051221
25898.6850033399
25303.614999587
25217.7600056489
27398.5050078721
28847.6599928123
24299.3900091022
28103.8300002267
26649.2849984709
25998.9250122122
24658.4199995741
25997.7650037963
24109.7800024085
23376.5050082402
27614.1049995912
25307.684997447
27320.5500046864
25239.9349957096
27074.3100064216
25412.1849975317
26781.3649886675
27918.6900032935
26558.9199897214
25785.1100195917
25119.9249989143
28319.205001413
29212.4400001159
25779.2000065317
30744.7200016305
28304.8149996921
19438.1849973881
24179.1599942236
25924.5000096281
29390.8899970771
27059.5300074582
28804.205013616
24548.7749968377
25921.0749956626
28231.5650141608
26684.45499962
29049.7449953346
29147.8100038571
20714.3349996126
25114.9999937038
26304.0649866095
23427.6349897393
27670.3049897406
25815.5949990134
26479.1599971309
28746.4650027099
25740.0300110765
23769.9049924424
24330.5149922175
27314.4499922277
28092.9950004114
26493.1499950911
28179.9499899547
24093.800009559
26270.2049971036
27507.299997381
24520.3549823927
26942.5149926669
25179.5850016834
27781.1950095661
28799.9549966516
24558.9350048377
28198.9950098167
24972.9700034317
27075.4800111546
25502.6000023443
24077.4950044655
28512.6200024287
26716.0500054504
24990.410003707
25591.735004889
27045.8199994278
24114.8249905383
28198.9499945002
25962.5200116756
24959.4749979854
26359.4499894008
28908.9799943314
24955.9749902463
23589.8450035059
23610.8800064085
29016.3200079435
23831.8050018047
26201.3650026306
25637.3199978649
27523.5249943565
28003.9299953299
22988.5149992716
26823.8150044516
25096.855005883
28172.5099984423
28458.5949997226
26518.7299949979
23776.8400026197
28433.7550001068
21960.7049950307
24392.910003865
28863.3049914228
28555.9499977641
24183.364994795
23733.6050025735
21006.409988964
26851.515003552
25231.3350015965
27562.7000057728
28818.3250003941
29148.4249932612
26262.5099919685
25225.6199987413
27248.4050006629
24659.2150020368
24978.2000040949
28939.2699872774
28625.4850005716
27268.4699905683
30498.8250064586
27754.2750034555
27066.3099974855
21645.2050063003
29685.5599973338
26643.2500008933
26261.3200032861
23377.1150026222
22721.8400067684
24103.3749965572
31326.0150101324
28314.6750017046
27804.2899954862
24311.5799954518
28569.3149954881
26026.7849933541
23205.7099993982
28557.6750091956
28241.3949942485
28212.864998651
29306.5550013164
22916.1300023456
26965.2550083969
24712.4850097618
30046.6250041562
31724.2199961693
28891.0000040298
29204.385001625
26362.6350095125
24199.8250054588
26570.5749954324
24778.2050028366
28459.3100061899
26905.8999969662
25952.1299932093
24290.5849938514
26834.7599949494
28699.8899939826
28680.5250063879
22851.9549964146
26258.3700037677
24337.9400013132
24406.6050015467
25959.8950078159
23935.5249934658
29116.7899933957
27238.969985416
27835.184992106
27417.3599985695
22307.7650057377
24648.1949991875
26942.5350048098
26803.9249944292
28498.0400041029
25591.1900048748
25072.8199964836
29755.3549970143
27849.1299937401
28549.0850011598
23930.9749910544
26396.8350091092
28357.8550016364
26822.2800106207
27526.1699999174
27091.8749992483
28180.1349963419
29390.8249940418
23479.5399977081
28899.0499975323
24962.0150072532
30247.2849962499
27861.8599976437
25015.3500051497
28492.1949991983
23493.8699963118
26057.9199941465
27146.7649852638
30146.7350057726
23231.5700003153
26505.5900039469
22683.479997351
30340.5899952493
22210.594998393
24126.3349865444
24369.7750016991
26758.8149907858
26121.3199977513
22944.2999996274
29364.7450022539
23418.6899913813
24894.8950119598
26404.6999930866
27969.4849998504
25295.2200044748
27653.3800033211
23949.0649969217
23539.8800042258
22464.4800043638
24690.9400045463
25577.130001522
23027.6700081796
24376.5300032287
21286.5399981178
23213.8050085554
27317.9849944962
26823.2400060255
24508.6050012525
26399.2299921672
24260.8800027183
23252.5149896185
25983.0600037099
28516.8500034061
23832.1799910215
22864.97500359
26543.7600017205
27051.3800185386
24585.3049994083
25192.5199950856
27649.4350092858
26492.1250007511
27589.9900154552
24856.6599956612
26143.2999987742
24731.059998731
23825.9850044058
31913.5500053223
31104.1499932347
25633.210002424
27796.2300110959
23297.2150031774
30664.2649907807
26885.5999890022
26757.5450142764
26148.7550034607
27634.9649977471
25137.7899983885
23799.7999914892
24463.9299995008
27958.1300083743
28493.3399869204
22908.9149919834
30053.0549882997
23418.0749954378
27873.140001659
28213.0650058002
22983.5200019809
27001.9750004092
26874.0849966189
26508.2949974841
26275.7700066641
25308.5300073606
24484.720000905
26059.3000026993
26812.0299941995
26016.0449961716
28863.3600011219
22520.1699945931
25142.9800082348
27392.9850009964
26064.8449979058
22619.3299974126
25934.8049939532
25612.0749908412
26834.1350004551
25555.3700061491
28909.7399775359
24734.5350036701
24595.2850086485
28858.1799958889
24404.1900014233
24016.4650133644
28143.0800070662
23759.8399988163
27906.120002822
25140.7700061035
27113.8700051293
25441.6300092141
30288.3300013987
26294.1500055199
24859.529994734
27400.055005399
25447.0150003099
27712.3249802431
26416.8999943288
22573.729999451
27209.4449972468
27070.6250083072
25990.105003875
24448.605003993
25927.0049993092
25622.6449970421
24265.4500020767
26248.5749914641
23556.629994763
23905.6450026741
27596.8349933824
25377.6700032229
24591.1449971709
26575.2950179224
25116.009996438
26449.4700000294
28478.2700022212
26757.9249990961
29755.524997596
25414.3550077508
26654.0099952969
27971.4050000473
26440.0899938064
26520.0249917969
27445.549996755
26463.2249996907
26980.460000679
26876.170007147
30295.3750034007
29096.7000006149
27354.0900029861
27138.6549987869
28613.0499991975
30301.9499994482
25223.5300075118
26358.0349882024
26000.4249916051
29892.8250007564
31941.2500098899
27047.6000012016
29399.0299956414
31805.645000245
25572.1349982221
27437.6850217583
21726.6249975746
24730.920004947
27875.6250055046
27834.3699939326
22329.5999912494
24298.2749974475
26027.2999913557
23731.040002099
28895.1099954914
23960.5450016836
25549.2199952475
29260.6199984524
26952.364995757
24997.654999718
25372.2199873616
25655.2599937742
26181.1949904731
26459.04999197
25826.3449966863
25139.0700011034
26234.6300026179
30248.2250094012
24373.4250213818
27861.8549976425
26779.6400057077
30547.0550043006
23311.8450049347
23352.9700012674
29319.905004054
25595.940002787
27470.0450051532
26347.8249971413
24415.4949986138
25379.6450090139
24730.4299990061
30853.779994798
26696.885000187
27855.9199926853
22724.8549946749
25958.8350076155
24140.0000109043
26080.8099908522
24307.6599942695
27842.0299974635
26319.6200007178
25600.2100041339
27057.419990017
30100.3699926758
27268.2149903551
29477.9849876369
25846.8700076237
24024.5150001525
27975.1049983186
27712.7850072337
22433.1099913686
28629.1100018223
23157.5500069308
27996.0800015273
24761.9899975178
29927.1799976539
27569.3050024447
26443.8350086382
24148.6849932462
27017.8099964655
28096.5249951104
28774.9750013761
23743.6349975965
28497.1050007448
25677.0199987997
26424.1299953551
26559.3350058961
26446.0549945971
25362.1849968824
27025.5700074713
26399.9550012973
24675.1400061566
22024.8700121517
29203.5599904349
26220.7950062367
28081.5349931418
30851.3199989228
26517.8299987039
28630.1699994717
28684.7699988236
26196.1199962288
23496.1249964519
23454.1950071726
28385.0849894103
24956.4050008468
25017.8650043452
28385.7550060304
27884.2050081476
26778.4449987049
28871.3550053515
22970.3300103208
23147.8549948114
25675.8199891156
28133.9850025306
27184.4899994579
27207.8999980334
33752.5700024814
25088.46500614
29311.7400013155
24336.6700044221
24687.4250002415
27524.1099988515
26613.2350029437
23068.0249983169
28520.0400047034
24255.1750035457
23794.029988049
27356.7949982441
27792.740009071
23509.9400005011
27903.3850100652
23441.5499881996
27541.0249938437
30851.1100024007
25392.7849997346
23136.5549911242
31622.4950037261
22153.2750128275
21197.0749944987
27530.1749943646
27781.9500043801
28766.8400018565
29145.8650070217
23209.5150016515
26407.2100075269
27904.5499973847
27154.4249992363
28754.9099993792
28602.3100061635
25819.1699971466
29276.8049927278
22051.1650019465
28896.915003718
20893.2350050015
25534.4949898995
26219.5199959008
24650.7499911183
30455.1599974658
23771.3000033936
24102.5050055183
26594.3299799793
25086.2049931929
29984.2899977885
29305.5450024785
27367.3600006883
23622.4600019176
28674.5850052708
24828.4300044595
24927.3450007586
27557.0749875659
24079.8399964354
25152.6950096934
31308.4150027451
22623.704999924
32154.879996022
23792.3999990586
25569.744986628
28255.7549957147
24123.7400079199
23783.1249967321
28222.2399950823
28213.8900007767
29084.3800014571
28194.6749924002
29671.515010175
28427.7400134196
29475.9199982748
22763.2250004199
26437.9500079139
26753.1900000276
26162.9149996031
26076.6949840898
24365.4800050968
24299.7300069415
26364.9949878335
21914.2749899305
26504.7550041515
20666.1149932039
26190.7799959682
31569.240000655
23209.4149883602
26251.7049985129
26077.8050119209
25310.1000091304
26517.3600095745
27113.6200000734
29863.5299960382
26889.2650092353
28725.5999986928
23742.5550069824
29717.5200022615
29907.7849929075
26709.7500008122
24411.629993759
28031.5050017874
27649.4399984975
24917.7699981251
27957.8600003625
27952.8350022535
26475.579995626
28236.6600009531
24936.1850101864
27455.8450047289
28682.430000461
26219.7850016742
25844.7550001337
28425.8449985345
25944.6850100212
24175.4249949043
24704.0000026948
29714.7350009632
25000.8550009818
27266.869999332
27363.2400017969
25259.0949970114
29136.7300034559
23385.1749930015
28287.2650033419
24157.0800030814
26231.4899921326
26117.5400046672
26334.4549951
26552.0550053304
25567.9699963609
24565.4749878337
31612.2649965135
26660.8200073385
28471.3749981537
25040.6549895646
25283.5450045187
30914.6450056052
26322.7249796214
23590.2099945188
28301.420003694
28436.0350048599
24661.1950059759
26072.214997705
27090.6850104505
30125.2500064408
23273.6450027994
30850.4000022686
30009.7999884427
26808.9400023895
29036.5850034903
27545.1199988794
31336.8049965137
31140.5650001836
26712.0099983773
29146.3449971356
27094.0249967729
28474.3850039704
23967.5750014742
29276.0950048272
27924.0499980317
28915.135008404
26073.7700031776
27916.1750021164
29735.5149997387
27183.4799939249
29400.9950020511
28705.8599956397
24610.1049933599
24432.020003447
24213.1550072021
27064.0849919674
27388.2799928466
28520.7499968106
23421.2550011943
31478.0149939118
30817.4449904191
21988.4749960627
29089.1100021389
23273.9699973095
23222.7399987113
25830.7449905742
26261.8300017384
21958.360009528
29649.2600005422
24702.7500023765
22845.9650067183
27466.5099975957
31198.4999968512
27161.6949990404
27558.3600001319
26230.304992036
23715.829999836
23227.4349959714
22655.2650012615
23702.8800016103
27117.0950021546
24900.8849968372
30383.5000010104
24486.7749964821
31181.5749896357
25463.5800019904
25035.0949928144
28313.0100066377
23408.1449891435
24540.5900074349
26725.4800072487
28221.2749922086
25580.5850012897
25590.8500022804
27338.1450041634
27499.369999703
24074.8050052271
25719.919999345
26574.7350120744
28198.9450033321
27589.7950021627
26979.2849984276
25318.3900072171
24124.19000832
23055.340004509
25644.1799986112
26082.1649961791
30623.7849995709
26851.6850052907
25044.7450022259
26855.6399942789
27397.259998579
28902.7449970933
28590.7349937586
22410.2849988375
29253.4299935865
21921.800003188
30706.900002394
28674.4349970736
26191.0600040198
28561.820012007
27926.3699977084
30025.1499950356
24417.7999984359
23143.9349915617
28436.9649933017
27409.1699966302
23114.8999994068
25427.6550017696
21522.6999996839
22809.2899969193
30797.9550052168
25825.2000012581
25538.3199977976
26347.659994465
27440.4300025144
27128.9649992606
27426.2399983603
26434.8599944271
20988.9000122735
30906.989992025
24102.5799887709
23599.1900033952
27917.9250020025
28997.4249942082
25322.4950009198
25824.6550007371
23589.2100005412
27921.5649969496
24004.9649965719
23453.0099917114
28683.9949990546
27327.7199968965
27801.5399970734
21449.679997227
28044.5100067281
25196.44001552
27156.9150158696
25548.4399902911
26117.5499968629
25602.6499995127
25743.6649992014
29354.5499900957
25666.4899965024
30770.9949941064
27030.9300024133
26039.6649974893
27789.0700043693
23850.5050044172
33053.4599926721
25497.3549992009
28962.330006359
22709.3549956782
24270.2200065801
29473.7700028229
24311.8849966657
26542.8399937116
25556.9850028715
26898.2999971424
23203.3349957407
27141.8650016362
27496.1000070425
27824.2300071919
25287.144996253
30147.5100050539
25022.6800046795
27913.6399967035
27480.0499956462
25071.5850003104
27922.1399966214
29636.3500007065
23946.8700018166
23573.7599961588
27117.0349935124
30408.104998933
23806.5099974687
26604.9749902917
26039.5599978692
28327.3099900469
26703.1999864549
25089.4949940068
29295.9750033945
22966.3499983346
25022.2950032111
28367.3250125749
27408.0749893291
22249.5799941379
26406.3750002825
32596.7999912556
26602.0149967129
24522.9199935685
24718.0700053638
27960.7099938031
21867.699999734
26627.6449905307
25770.2550041683
26776.8150024558
29315.2199959612
25330.6649876467
29282.5199926543
26103.5149976588
26854.0249971652
28888.939998489
26395.7699928535
23166.0199943833
26985.3499945577
26191.1099870718
23556.0250094237
29598.2450096798
27772.6299950736
29148.3300040487
27245.2650013868
27608.2800062378
27741.0800000482
26473.6800010506
28673.5149843601
28662.7899916389
27576.9400077878
30109.9749861047
26752.470007062
29482.5100001432
27278.4550001103
28195.0849992399
30890.0199967668
26212.0699992584
25306.6050038276
27857.2750046089
23320.3100088171
24627.0099904501
22754.7599973383
25055.5950144516
28167.8500057171
26156.5299916415
25505.2950032549
27293.0949929157
26380.7849997343
24644.9449917184
24885.1400043852
29022.9649933317
26290.8550015056
25336.0649928132
21383.1349990669
26891.0849999146
26645.134989732
26263.9850040043
27645.2500001538
26196.0249867123
27926.5550025342
26730.7599993628
29582.3500039713
31925.4000035346
24587.3849890608
30676.1449967291
25323.9799970468
28427.5449939663
25336.3550014149
24205.6200035942
25997.6650059762
25603.4499948279
26112.9549863484
26965.2249990574
33067.0650001032
25492.1649979077
24783.6300070749
26881.9999920919
27764.7950006663
24864.4749965891
25268.9849984249
27336.9800027584
24497.7749947455
26015.2700086457
28556.5200104587
26334.780002238
25180.0600012172
22314.3549989446
25335.8900061034
25041.225004096
27289.505009595
24918.6599954864
26172.1550003616
25048.0999964722
26166.3550054434
27102.2050039766
24838.4900011683
28861.490001132
22393.3600025485
31265.9250020688
25501.1249962041
28222.4950087209
26611.0349979076
29088.2550065071
26384.7200070006
26698.8099995419
26414.6450025716
31355.2350110075
23944.9700062862
24796.7600018682
26832.319985562
32926.6850049275
31715.5899978077
25376.8600052043
27116.4449978612
30387.9800075947
24497.9650121005
23769.6150019164
29711.3499966636
28573.8199874546
32019.9700002608
28910.5249960297
23764.4099999851
25197.0999985224
29743.6149996338
26165.8149970344
27018.0350049093
23707.224995316
26913.2500066551
24243.2700014002
26073.0550012417
22614.945006953
21501.2250032751
26979.3099969316
26679.5900020878
23761.6500048459
23111.2649995966
25895.3500132279
26087.3749910183
27437.705004176
24191.2049918716
26235.3849929385
24822.540001343
22610.9000034138
24999.7199909923
25607.0000061689
24110.7650049774
27481.3449980083
27604.1300060905
25491.5350064156
28692.81500484
28664.7950028495
25275.6700024393
27438.7750099668
26696.6899988365
25881.0099984838
27851.7600004002
23744.0249912585
30047.1950075976
26500.1699960425
23411.6549937581
23987.8349823773
25393.3449895773
26802.1000117641
28391.7649987848
23188.9000007669
25987.4900012267
28254.9050074596
28999.4199912584
26977.3200062073
26515.1299949308
27562.3349986639
26327.2800009869
28748.5099890034
28621.2750026471
24223.410003964
26004.7649942228
30634.7099962845
27323.9549928012
25818.9349986134
25623.1750055868
29986.6999914653
27742.2549867819
23023.9500032297
24315.0999989855
26695.1650048908
27783.770003943
28396.2300048498
32264.50499792
25084.6199994955
23892.1249992911
23141.8400049181
21018.3600021717
24655.6999973744
26158.535002917
22854.0800008379
25285.9999865009
29866.1100022009
24890.4949991021
31061.8599934647
28691.2449999281
25631.3849971076
28614.2949978731
21731.0949995227
26483.864999714
30039.0750029485
20682.174998984
24415.5999999876
28414.4950001122
29029.4099959305
27104.5199903921
28583.9799895097
27120.0949907185
28769.2250164307
25032.1649919739
25771.6050011917
24350.6250026445
29661.9800008556
25369.234998
25876.8200081496
17902.8700050242
28753.3650020132
24896.7250060032
23633.1700110238
26904.2149930313
28621.6999998559
26760.0750008848
29491.8449966222
21170.4200051269
28077.7549925603
28938.2899974342
26040.6799965246
26259.5500056885
23565.685003785
27970.8550057859
23004.3800049252
24313.9100071356
26667.2750042028
25309.1899902254
25134.9499986056
21580.8000053046
21997.8349988
27990.8650032908
30304.424993162
28641.2649864996
25947.995007808
26955.45498043
31798.1200087554
26810.1949955087
25671.4299966834
28333.8199979236
29085.1649983144
26894.1950003172
24111.1249870328
24519.9200032145
26826.8600050615
29215.0999840464
25179.5200023127
26640.9850055861
28036.2549992951
27184.7449971144
27130.4299985791
26630.1050055568
27924.8500018373
23932.1950029786
26348.5449977629
29221.6800035267
23134.3199982833
27602.7150052342
26686.8399905554
28698.2849951333
24817.3950004517
25603.3150101628
28599.4600067661
28384.4950014894
28333.3799977036
25672.5849992778
25998.5549938221
23758.0899997728
24882.5550099168
27741.485000061
24702.3749947528
25638.0800066058
29773.6499902583
27922.4050079507
22042.2799962121
25007.7100050041
24769.7099877908
27790.7350023358
25487.7099875842
28194.2149951647
27025.4250054819
26910.5849954268
24764.8300035983
27314.2500079616
28514.8200039483
24516.1200049734
25655.6750098793
26509.7499946375
25164.3850101086
26405.5199971352
27356.7800011227
26729.1549927164
26794.954996108
26768.8049995629
27706.1600001295
23243.6850111846
28853.1250076918
25570.3399928439
28800.1700053861
26837.8050033964
28194.0349823758
21229.3150004798
28457.7050075673
27459.2349932892
25381.1699946793
26910.505003815
24873.139999317
27947.2699975206
23682.6449951553
27635.2850043385
29423.1149946219
27290.5549953299
23203.6950116877
25589.2250032828
22838.105004917
27119.2849993356
25804.2100006806
27851.4800008405
28067.7699915214
24621.550000334
28468.8899976229
23920.3300039756
24484.9599990039
25942.9800050041
26244.2700020591
30444.1049957416
28970.1950018482
25643.4850082952
27847.1450077388
28763.5100019963
25846.9649935006
29693.9400146608
25836.2800076724
27922.8199996863
24209.8950154085
26898.9150020417
29294.0399931632
29524.6349803392
29259.5900061906
28782.8250061523
25273.6299941473
27619.5599964016
25506.8250036973
25142.4249997993
22557.3249983616
29698.7099947905
28487.4400056639
28119.8549935373
23565.3500098662
27888.1599917633
26911.205000096
27057.8399974339
23423.4649911073
29716.0249913289
25135.8350097982
28909.1900004336
27557.7949998436
26499.5049921043
27937.8249968996
22455.6150005958
25066.0349853719
27421.5249996585
25303.5600065296
22010.2950027962
23470.7999953633
25728.0550052448
28935.8500050164
24302.3649937582
25381.834997935
25316.5450108521
26986.5899996959
26017.7199943355
23588.7550013399
26383.7099861145
24978.3099957416
28411.2599979972
27192.5800000711
25131.2500015823
27591.7549932056
26199.6249849938
28341.150001115
23964.0800047358
24759.6700037428
26534.1499994431
28251.8349979208
24334.6699987879
24351.4349978892
30181.2550021417
23639.0900015035
26136.7650061339
24258.3449890919
25447.1700042333
29622.984999897
31771.5699966121
29451.6299950581
28441.0600051873
27565.8150051932
24375.6249877287
27749.8000109254
23243.6099972128
28117.4299903455
28819.9200009325
24950.2550017951
25768.8350038866
27535.4599990953
26699.0400071437
26308.949999561
27260.2300043424
25409.9799945203
27085.8949955002
23477.5500055279
25765.5349898819
25972.9550027768
23297.0150005171
24549.4449965556
31402.0799971858
27759.6800064601
25921.4749977721
28092.4149999157
29617.4999972132
25720.2000061472
33768.9150050283
28561.3949942567
26304.8999933951
25917.7949930002
24864.7849965898
26410.6950046726
28741.8599944548
26400.360000119
29928.9949919303
28278.6600006772
22240.6699981563
24334.7149965916
25786.9400082759
25781.0750018879
27198.4050088377
26516.955001698
22860.1399993314
27196.4250067766
24768.8549989983
26926.5700084894
28100.72000971
27419.6899958761
26854.1949980801
26305.4949957027
26052.8500035549
24644.0200011561
29199.4600147625
30235.6449948461
29777.4749976945
25860.2649997503
25665.0500031315
28836.0350005704
27683.6900059987
25328.1500021509
24751.7000080148
24673.2450118112
24894.444995934
24650.0450048332
26419.4849968717
24534.0199966682
24221.5200009223
26947.6450135437
26082.0849962519
24632.2750047787
23835.0000008582
26788.9599984634
30461.8750014526
28794.7949952644
27741.3299991087
27429.3000098603
24565.2099937462
28175.9999990316
29564.6700016228
24832.6699951093
27598.9499878473
26194.1100075799
29205.9749970819
25630.2049943486
25015.0000030108
30234.6500013795
28831.4300082717
27899.9400017564
25349.429994662
29718.6450038985
25006.3149988493
25602.9100023636
27492.035000219
29017.9550108347
25749.5650073399
27069.3450023438
31699.5299918719
27004.2499967234
21809.4450006811
22923.9800015833
28026.9399928158
29113.6750019779
27069.6700033728
27178.2149958947
27155.1650105151
27688.0200032032
26927.8049982619
27223.3249858428
27836.6350083575
24715.3450188673
28165.4649923055
27852.6499955789
26528.8850005629
24679.165001638
24301.1600019331
26253.7450097293
22921.904988499
30739.4749914558
26293.699994924
24053.140000963
25441.4800098742
29235.8250009636
27167.1200013918
25237.1300016921
26128.2499910711
25915.8399967756
24066.1000057758
26170.4899983535
26278.1499944245
27730.0149853123
23963.1050012861
23552.9499971915
26509.1399975787
28201.7000057781
25185.5349959194
29213.4900066612
25885.455000543
25907.0299924518
29073.9050016062
27303.4500091315
27898.8499999966
21739.9699993775
27077.9300038361
25260.4850048798
26449.9949948286
24883.050011422
26137.5650009175
25908.5699985803
25805.8249870029
25597.2799943098
26258.7499993244
25802.0800046281
32297.9299999936
26266.9499955479
23343.1499906864
27442.8600036591
25891.7700076695
25564.7149999657
25856.4749960375
29246.4949989197
26421.5050026918
23462.7200043866
29903.0949993745
25054.6200088309
28594.2450044441
24877.9449976208
21356.4450136808
28906.1100078903
24326.7750190159
27047.2100124836
28355.9700020222
24888.6199966104
25037.1050005712
25258.9300008818
26809.8999941741
27109.965001408
25819.6600016177
28691.0350040569
24154.7499905025
22923.500011788
28281.2250032938
28517.6749933347
26026.1849970699
24238.3749949438
23949.4549979373
22406.5550093642
28899.7699902249
25486.189995029
29062.7700018313
27116.2800033019
22667.1600066127
28959.0049992849
23534.7800139318
26774.1800041914
27255.2949999753
28970.8399978021
22672.5599938968
32662.7199903297
28108.4849966797
28489.2500033055
28322.0199879794
24704.350001993
27877.7799978638
28579.739993711
27718.5500028173
24352.3399953714
28254.4350085219
24367.8050000421
26454.1950091609
27095.6299849378
25857.6999903056
28717.5899991146
24724.6549999028
25393.0700006879
25107.9600025499
27876.0149935628
29768.6499974974
24563.8900049213
28307.0100052562
25478.3900001354
27507.4450035584
27129.9950033398
20262.9599972212
29616.9250055796
27945.8000054832
25592.2700018661
28949.3299959073
26098.9450082585
22359.7549911372
23712.3850095087
26311.4149959587
25701.1949947941
28683.3150045134
27187.2900034455
30067.4999879065
23315.55000055
24489.4649961404
23467.9549934594
25896.9400015284
30493.3149998082
24069.0999962781
29831.5250071878
30272.8899925143
27820.0500056557
25326.0749981957
24440.6750019769
25741.8249945924
26844.6500043478
26629.8749951382
23104.595003424
27206.8350047045
30692.2300120895
31232.5600088024
26710.1450069811
33187.634999332
21190.1950003693
26311.2649951306
26475.720008578
24051.4649933945
26310.7350044748
22814.9249949421
24873.7800028676
25671.290003383
25734.7950001801
31027.8250029759
24942.2800025799
28027.6050026891
25667.8800032982
23605.4700079041
26859.2300090148
25555.0649949075
29305.2700101112
29207.3250010224
29764.5650036615
28683.5049935407
28100.0499962399
25511.4050080529
28340.4200072024
25455.8300004036
32671.2750033479
30446.1699937627
26848.6549885196
28864.1599996376
26705.685005255
26247.8900048991
25765.7600017688
26187.6699949371
28587.1499965903
24766.8499913445
23052.1949986473
27688.4950086144
25434.4199900994
26578.4100084619
24930.8249921209
28938.5849955473
26756.6849888134
24336.7149998642
26015.2049996927
27638.769997396
26815.894998583
27054.6649916812
26259.6650036121
25024.9549846403
24637.0899965197
27951.4600060164
25252.525018535
25398.8349966169
23063.6200006584
32819.2899948842
25796.2699926864
22883.9150091753
25141.1049995879
30791.2299972577
25792.0349813305
27254.1599932578
23554.2849951535
25756.56500345
24785.3000102256
25440.4900011981
23578.1049971102
25311.2900082436
27264.4899970797
27043.8299891298
27115.509993232
25595.6149941587
23352.2900032078
28019.2949826432
27618.4900073536
25786.2049972914
28136.1849974551
22296.9199987092
26379.7299985947
27304.4199915633
26265.879995414
32944.2449979387
24372.3149914234
27136.2500030549
28429.1699993265
28222.7050074114
26698.1700015007
29429.999998276
26946.7800025791
29085.5599910584
23443.6149938767
26004.3099950691
23153.1150033781
23890.8450009746
28259.3350015527
27477.7799979027
28318.2700016085
25321.4899956986
26753.4800078922
25362.2699990127
26730.4099990646
22920.5099950698
27423.6450042653
26421.9949956799
28220.2899964421
25767.2700015427
25832.0200049301
30253.1700006555
30610.5550025932
23610.8899926253
27265.5699945876
24648.0150018697
26808.4449950435
23751.8249893157
26917.1450023441
22388.4500046666
26176.3949971828
25232.890004086
26160.9749967425
24534.044993476
26245.4849976435
27282.2899939044
27994.959991832
27611.7000049169
23695.4249949597
27133.964992095
29699.6000003462
26112.0199912273
28356.515007289
25686.5299983378
28549.4099954821
27326.744991936
25021.5249851065
26974.7950026717
25386.0150068953
24614.6250071262
30480.975003708
24948.2750028221
26178.4400076795
27508.6200018482
21756.6400011929
25562.1650009513
26459.6500001552
25201.0150104774
25445.8750011333
29340.4750094796
27013.3550003055
25602.5900092306
27177.1449932347
28836.5199895445
28121.585000873
28058.7299990702
24227.1199952642
27545.2749985404
23330.6450044393
26535.2399905668
24045.2700057207
26558.4249957569
23276.0400037282
26990.6000019414
29655.0400060651
29416.5049950967
29002.3950020032
29965.1199998829
25305.8650041416
23932.0550011387
24685.8649981897
26204.3800038567
24343.7549917338
29844.3050062518
24761.7450107229
20966.6600006975
31439.8000084152
26453.4249963278
26417.2100110967
29258.8000024431
25686.6699961482
24964.7599868115
27131.9450009631
25733.6949984798
31220.5150074665
25296.1700074644
27948.5100068798
26848.029996069
25010.7150037109
26679.7900048578
24552.8399991853
26344.1099998271
31636.8199806699
28134.3599976133
25793.9299878576
23074.385002576
26590.7149958278
27254.8150013075
26345.4300032863
22096.2550018477
26097.3549945627
24797.3200026117
27349.1799964156
22064.540003539
30707.1849915398
29642.6399975575
25080.4649976064
28207.0900048509
23557.5299999757
27589.9700020838
22643.4499956766
28180.0099964244
25038.6699973838
31429.019998778
27527.504991736
27442.2949955559
27178.5800033979
23660.340002479
29744.1200141979
24339.1299968687
26428.414997195
32684.7099900368
26320.5649989817
24460.4699946874
27807.4949893183
24872.8449964998
23936.5849989754
20079.6000078458
29880.8449989367
25676.2100009691
26839.8199964581
27797.8300008534
23011.1700060091
23075.1799972394
24420.600005498
26545.169993787
21886.4949909942
23249.9799971941
25572.0999975484
29755.1149964634
33356.2600055046
28463.5800068028
25962.1950052219
22955.9600001416
27310.0749982084
26677.7099968752
24867.9850000812
24101.0850061535
28394.6049988477
30619.269995304
25462.4399916574
24441.1899993968
27530.8050042533
25118.4350010859
24649.3299965227
29837.3649983348
28998.4249963964
24543.2500068732
29033.4049990821
25474.7700032505
25979.4749962299
27762.414997848
23330.31500657
26580.9249965632
25659.8549968556
26122.8449846978
23960.1350021646
27670.4150040676
31659.7750040446
23594.5200013728
27177.4650007185
28091.7400025777
26218.6600043027
27882.3749977794
23940.0399987455
25845.8650087341
26930.0549990533
25670.5249975247
25986.0850012125
29156.0750027642
25507.4150093032
27752.0399922178
28321.1349990735
24793.9099968616
35325.905005378
26463.3049923841
24748.0499969067
22634.9499935134
27557.2850067234
30451.8200031621
24700.0200064495
23348.9399975427
27713.4250053254
26490.5049973615
26108.5850020869
21033.0850031743
32504.5450009001
25146.2250042738
29301.5049969109
25492.1750005299
28599.5699947189
26234.6600040993
23286.2449935479
19789.9949950422
29336.7250044665
28574.7549896382
23199.7099988665
28444.8600041658
23226.5049896277
26268.7899998142
29765.7000020058
23793.4399965138
27272.3249986099
28389.7150056926
27469.4550064581
26091.3900033947
27640.0349951198
29471.9900012414
25462.4200054988
26208.1549907959
26109.1750000989
28697.5549996624
26222.6949979355
28673.3699951335
23382.409992165
25481.830005181
22291.5450048346
24983.740001411
26562.2500021624
28361.4050033646
26919.4950009878
27119.494996098
26011.714995335
23489.9599942638
28526.5150059734
22642.1249995421
27408.0600006661
26212.6950007013
29734.4799947948
28809.0699767987
28891.104998132
28796.0800134935
25325.775003683
23525.6100017982
24738.374991582
29061.6599983357
27794.3950019615
27435.6150065277
25063.2200031255
27880.7449972154
27272.6050051125
28138.254993861
27620.8949966257
24698.6850119673
23691.1200005212
23797.0600025437
28870.3399948722
26167.9299887975
28303.1699858784
24024.6749972233
27286.3599959849
26703.5849924497
26483.2149952
24904.7149907313
23577.7750077287
23552.9500026383
25530.0550157646
26752.8399930299
23566.830003342
26252.0599920695
30698.595014305
26821.429991377
27596.7549954704
26397.5400073432
26863.1550030788
26524.1749913589
25296.7150097069
26481.769994535
25751.3700110183
25304.1150050636
29035.9599916149
27495.6199997425
26166.3949986624
28580.7800084826
18848.9999969501
23547.4549958971
28868.6600000832
23008.6999951809
29939.134997089
20060.1199999252
25852.4499971084
25884.8399971752
29722.270003879
27495.1099990895
22743.8650035391
27898.8400066369
27978.1799961013
28061.4899883752
26795.584995913
28277.7450003486
28205.8449919676
22750.9700042293
28723.1599969587
24883.6050100443
23402.0199944023
25616.7350020432
23413.7650049236
24241.8100081128
27289.039995006
26001.7399892254
28052.834991322
25105.5950092984
25570.255002847
24647.2750118606
24347.1199995871
31523.1349924481
25521.7099964684
30999.2849981736
24398.3899925986
24517.740018161
27393.2849982378
25001.7199865902
29115.8250016974
27195.7700004485
24552.0450043116
21859.9850059185
22987.5650059468
29062.9900078611
27594.2099970596
27661.9750060295
24982.5000085221
29472.114998096
28004.899995489
24342.6449968106
27038.6850067459
25626.48501614
27327.9700022584
23675.389998894
25848.5500125627
25674.4249908034
25257.429989323
20769.0400032357
24061.680009223
21259.2699925003
24338.5300048536
22914.4650033295
30463.1599884323
27107.5800086225
29477.0499890186
26256.2400010094
24065.3750006195
26372.9649917335
27991.140003186
28126.729993308
26052.7949962163
21795.4799675058
29219.7600003428
28141.5900040801
25446.1150006902
27112.2750049139
26182.6599957037
28594.5249903138
23544.2000020913
25358.2350024649
26978.1950046198
25968.6050036336
25687.584990199
30257.2600030823
22430.7699990061
26430.255004251
25724.7149902873
23746.2600088964
24048.2050018722
27216.4349963375
25519.4999930371
27436.4950027688
28790.1450149489
26264.549988829
25935.7400085785
28293.4350038699
27106.0149939538
27337.1449992465
27664.9150051232
27907.9249949357
21226.8500137769
26209.2150045841
25323.8100051532
25590.0299908367
26173.105000596
28567.6899863948
21692.9949979376
26153.7649896964
26252.9299906814
30081.1200037822
26814.9500122845
26400.0400009087
27357.3350038556
27228.4299972197
25853.0349998561
25541.8499965572
29611.5499971499
23104.9750088327
30972.3850018261
30586.0550054921
24930.1199900889
27862.1449933818
25112.2200038445
26334.0049995446
32452.9149974341
25276.6850003022
28403.8000000055
23305.8349969009
29842.3750078653
25699.7200011796
23458.7350034588
28908.2050036771
25022.8999941423
25573.244995394
24984.5900033634
23217.9950096291
24331.334999918
24081.0700005586
27297.849993083
27782.774998181
22304.8099988651
24661.8650054139
20449.9199955982
26718.6149923516
24144.1799968184
26214.1999973707
27563.1499929689
27185.954997859
26020.8800028336
24445.9800027598
29914.4600046891
25393.9999923753
27035.380001625
29514.5649983433
26132.6699960338
26404.1450119115
24380.5550145273
27675.0249989126
22946.6849982361
29552.7650097207
26881.4150070404
27517.4399984791
25804.3250016441
24311.714986447
23268.4750045319
20118.0699989609
25156.9100021488
25299.7100003932
24329.0850020244
27887.1150058022
26516.2549995307
26153.5249958114
27478.2000032534
27926.2399902479
30375.5350028079
22534.4299951705
26697.940001667
26317.3199975393
25779.1249937864
22802.9750002402
28057.0050122458
27905.9849926021
25037.7600013842
30570.7450005771
27421.0350071447
28463.4250064357
24416.5800115373
27953.8100084179
24828.9550080865
26405.4950000684
27186.8899906405
26632.950001539
24418.5000012988
26353.9800013691
24723.9149979341
25696.9900010014
25146.0650024422
24922.5599904043
26649.3049861522
25385.8749933212
29093.5200135611
23495.0299966008
27334.2049979095
24841.419995697
25180.120001752
31589.2099982045
26224.4550102999
24942.9700008144
22291.174999549
28545.6500051942
21601.0050020443
28635.7550021971
32091.084998955
32712.7299965942
25830.6850013181
23843.3250076522
25375.4399953957
26174.1500023196
29767.4550024451
26422.8149972289
27497.4700006866
26426.2750036537
27788.5149981988
25342.2799970521
26576.1000054827
25916.8300026202
24855.3299989643
24277.679991141
28683.6300057345
24848.76000982
25764.650005844
27470.1199954534
26405.6200021569
28349.6300013514
29720.3300015458
28725.5199993181
26895.8549901574
24897.0600116608
28646.1099987059
26761.1749946464
27384.344999764
28055.1800036259
25063.6900005287
28439.8650084466
27923.215008258
28087.7799943412
25726.595001727
20694.0499995399
26111.9399938931
27348.005009422
26475.560009428
25637.5799979042
22376.3850005333
27744.0099979679
26440.5300003259
25814.1949885227
25693.7250015861
28224.9250111511
29009.7299956433
26999.3300053796
25127.3100138574
27440.9450051792
25238.2399965469
25223.4750067899
24928.9449999078
27832.9850073658
27644.7449986093
23252.1450079416
22924.3300143732
32508.6650010091
25484.7000012716
26728.3649934229
21494.3950009232
26173.6600026267
26197.7550054906
29599.0700026275
26641.9950062128
23274.4999957381
26342.1749990973
27318.6099998973
24783.475002472
27150.2150187934
25878.8599981803
27492.6700004067
29279.1050017108
24793.5400036168
29055.2549959027
27366.0300060828
24244.919998058
25910.3300051626
24435.2099949743
26369.2699969566
26974.1850106492
26425.9550049991
26970.7699888677
24271.5600016802
24318.7049960073
27311.6950051082
23816.6050001878
25996.1749865597
29053.2649989144
21750.4299963928
23634.8599910597
21477.5900085718
25362.9500067304
25421.5950053713
28157.0350108569
27329.9249987718
23304.6750006557
24248.8000000408
25998.314995036
27704.2849978685
26100.8350005905
26044.4549944322
28719.0850097324
28374.4300027643
23210.6199994149
25017.7799936136
27539.6099988353
23789.279996727
29072.7149944106
33041.2650017296
24706.274999606
26298.5850022441
29220.1849978261
28212.3400031174
29032.4850070541
22580.5300017572
24932.7549882435
31484.885000345
30013.204999575
26660.3099873354
26919.4099902044
25489.8900025422
24886.2800009527
25724.0200002134
23871.67001246
27891.965001575
25530.0950007924
25689.5549992462
25559.0200024944
26377.3950018201
27560.3950018607
26160.229998699
27221.6299937688
26230.2850019866
30498.1350031499
31012.9000033667
25448.9249994599
28659.2699961825
26075.9450102564
