# Supplementary material for: Intergenic, gene terminal, and intragenic CpG islands in the human genome
Source: BMC Genomics. 2010 Jan 19;11:48. doi: 10.1186/1471-2164-11-48 (PMC2817693; doi:10.1186/1471-2164-11-48)
Supplement: Additional file 4 — Monte Carlo Simulations. The archive contains Ruby scripts used to evaluate statistical significance of overlapping of gene segments and CGIs. Results of simulations with different "fixed" elements (see Methods) are also included. [file 1471-2164-11-48-S4.ZIP › result_exonspag_length/3intron_non_coding.txt.hist]

left	right	value	probability>=
54132.0699998541	55392.9816498596	1	1.0
55392.9816498596	56653.8932998652	1	0.9999
56653.8932998652	57914.8049498707	1	0.9998
57914.8049498707	59175.7165998762	1	0.9997
59175.7165998762	60436.6282498817	1	0.9996
60436.6282498817	61697.5398998873	2	0.9995
61697.5398998873	62958.4515498928	3	0.9993
62958.4515498928	64219.3631998983	7	0.999
64219.3631998983	65480.2748499038	18	0.9983
65480.2748499038	66741.1864999094	22	0.9965
66741.1864999094	68002.0981499149	17	0.9943
68002.0981499149	69263.0097999204	28	0.9926
69263.0097999204	70523.9214499259	25	0.9898
70523.9214499259	71784.8330999315	47	0.9873
71784.8330999315	73045.744749937	43	0.9826
73045.744749937	74306.6563999425	54	0.9783
74306.6563999425	75567.5680499481	66	0.9729
75567.5680499481	76828.4796999536	78	0.9663
76828.4796999536	78089.3913499591	94	0.9585
78089.3913499591	79350.3029999646	121	0.9491
79350.3029999646	80611.2146499701	124	0.937
80611.2146499701	81872.1262999757	141	0.9246
81872.1262999757	83133.0379499812	158	0.9105
83133.0379499812	84393.9495999867	167	0.8947
84393.9495999867	85654.8612499923	192	0.878
85654.8612499923	86915.7728999978	209	0.8588
86915.7728999978	88176.6845500033	204	0.8379
88176.6845500033	89437.5962000088	211	0.8175
89437.5962000088	90698.5078500144	243	0.7964
90698.5078500144	91959.4195000199	261	0.7721
91959.4195000199	93220.3311500254	297	0.746
93220.3311500254	94481.2428000309	278	0.7163
94481.2428000309	95742.1544500365	307	0.6885
95742.1544500365	97003.066100042	283	0.6578
97003.066100042	98263.9777500475	301	0.6295
98263.9777500475	99524.8894000531	318	0.5994
99524.8894000531	100785.801050059	320	0.5676
100785.801050059	102046.712700064	292	0.5356
102046.712700064	103307.62435007	303	0.5064
103307.62435007	104568.536000075	323	0.4761
104568.536000075	105829.447650081	313	0.4438
105829.447650081	107090.359300086	269	0.4125
107090.359300086	108351.270950092	287	0.3856
108351.270950092	109612.182600097	279	0.3569
109612.182600097	110873.094250103	233	0.329
110873.094250103	112134.005900108	247	0.3057
112134.005900108	113394.917550114	237	0.281
113394.917550114	114655.829200119	226	0.2573
114655.829200119	115916.740850125	209	0.2347
115916.740850125	117177.65250013	185	0.2138
117177.65250013	118438.564150136	165	0.1953
118438.564150136	119699.475800141	149	0.1788
119699.475800141	120960.387450147	146	0.1639
120960.387450147	122221.299100153	142	0.1493
122221.299100153	123482.210750158	140	0.1351
123482.210750158	124743.122400164	123	0.1211
124743.122400164	126004.034050169	126	0.1088
126004.034050169	127264.945700175	102	0.0962
127264.945700175	128525.85735018	99	0.086
128525.85735018	129786.769000186	84	0.0761
129786.769000186	131047.680650191	74	0.0677
131047.680650191	132308.592300197	59	0.0603
132308.592300197	133569.503950202	67	0.0544
133569.503950202	134830.415600208	73	0.0477
134830.415600208	136091.327250213	48	0.0404
136091.327250213	137352.238900219	40	0.0356
137352.238900219	138613.150550224	30	0.0316
138613.150550224	139874.06220023	32	0.0286
139874.06220023	141134.973850235	29	0.0254
141134.973850235	142395.885500241	33	0.0225
142395.885500241	143656.797150247	24	0.0192
143656.797150247	144917.708800252	22	0.0168
144917.708800252	146178.620450258	20	0.0146
146178.620450258	147439.532100263	23	0.0126
147439.532100263	148700.443750269	11	0.0103
148700.443750269	149961.355400274	14	0.0092
149961.355400274	151222.26705028	10	0.0078
151222.26705028	152483.178700285	9	0.0068
152483.178700285	153744.090350291	13	0.0059
153744.090350291	155005.002000296	4	0.0046
155005.002000296	156265.913650302	9	0.0042
156265.913650302	157526.825300307	4	0.0033
157526.825300307	158787.736950313	5	0.0029
158787.736950313	160048.648600318	5	0.0024
160048.648600318	161309.560250324	2	0.0019
161309.560250324	162570.471900329	2	0.0017
162570.471900329	163831.383550335	3	0.0015
163831.383550335	165092.29520034	3	0.0012
165092.29520034	166353.206850346	2	0.0009
166353.206850346	167614.118500351	1	0.0007
167614.118500351	168875.030150357	1	0.0006
168875.030150357	170135.941800363	1	0.0005
170135.941800363	171396.853450368	1	0.0004
171396.853450368	172657.765100374	0	0.0003
172657.765100374	173918.676750379	0	0.0003
173918.676750379	175179.588400385	0	0.0003
175179.588400385	176440.50005039	1	0.0003
176440.50005039	177701.411700396	1	0.0002
177701.411700396	178962.323350401	0	0.0001
178962.323350401	180223.235000407	1	0.0001
