# Supplementary material for: Intergenic, gene terminal, and intragenic CpG islands in the human genome
Source: BMC Genomics. 2010 Jan 19;11:48. doi: 10.1186/1471-2164-11-48 (PMC2817693; doi:10.1186/1471-2164-11-48)
Supplement: Additional file 4 — Monte Carlo Simulations. The archive contains Ruby scripts used to evaluate statistical significance of overlapping of gene segments and CGIs. Results of simulations with different "fixed" elements (see Methods) are also included. [file 1471-2164-11-48-S4.ZIP › result_exonspag_length/3intron_non_coding.txt.lengths]

100212.879999817
115921.214999557
95568.0900006013
102514.095000223
68833.9850009513
82326.5050006022
82874.225000001
104735.229999415
67937.8450010588
92834.7450006253
110302.964999493
79052.3199995215
103352.610000119
127221.695000045
115663.91499924
110173.865001118
130122.520000936
87921.6549997227
95738.2099999674
121492.324999483
66391.5200005976
103429.290001245
102967.364999811
94383.5699993391
114242.48500153
113851.22999971
74787.9749993335
94373.924999614
112904.37500034
100132.470000022
99753.5049988158
99303.0899998878
110842.169999493
101844.944998686
120042.984999847
104428.25999928
111001.865000331
113420.519999701
98634.3899998464
110238.939999515
116085.790000047
86771.4149998611
87174.8550003115
88520.4450003929
99313.0300005547
85694.88999935
114819.700000741
71948.0949998141
98757.6899999061
86247.625000399
103479.020000702
110652.654999862
132394.209998854
97715.0899999337
110855.205000801
96058.5100000371
101046.875000778
105593.654998608
99513.669999981
96856.7300001725
81349.2599998622
86911.904999944
93136.0350018284
93400.5550011195
85809.0050000745
85815.6050000696
84733.4500002835
99888.8699993733
126922.35000003
86228.8250004012
104102.569999342
87546.9200002881
86960.660000115
81994.4149992652
73998.0399995489
116484.660000014
103756.470000237
105546.884999669
84520.5999992883
118396.259999905
97689.2150002672
95536.0750011862
118061.829999916
85224.7799996186
84614.0950001266
108449.614999528
105095.365000426
113894.684999977
98970.3000003856
111577.54500079
98139.7100004334
111855.804999375
100666.264999486
117457.630001276
104706.659998913
99084.3650002573
121715.464999962
94888.9800008204
85927.3750001633
93122.4199990708
131714.060000661
107746.0899995
93305.6100003885
98648.3800000641
122007.984999132
104057.045000174
105790.425000126
132659.654998939
89041.2200000392
76102.0849998753
95083.9600007266
106407.634999922
101183.965000393
98419.8149997842
98188.2999997001
110891.694999688
100825.155000249
109956.369999628
95184.5949993216
109288.900000553
92537.0400009586
96983.9899999635
98436.3600000958
99151.0699998359
121817.894999869
119468.950001247
103802.009999986
93318.4650002288
84858.0049986032
108381.680001557
98488.1000013331
97657.8649998706
106365.30000049
106812.794999972
104587.360000113
88228.4549993875
98392.5850005468
110325.095000715
74062.0900000789
109876.305000095
107031.894999053
70387.8999996402
76532.810000848
91208.8599996664
109308.134999824
103035.535000338
115538.249999725
92988.6200002133
126723.549998293
87800.7099999832
101305.474999657
120669.295001427
90694.4449999367
75307.3149993401
121615.014999351
100027.379999504
99016.979999024
108124.885000339
110253.459999894
107709.940000465
111668.035000597
77424.3300001085
96356.9849992002
101809.335000152
75937.0150003978
80585.1699993876
140366.849999501
109587.925000973
89123.1899998212
108400.699999822
88923.4700004407
113116.425000018
100536.385000285
135801.285000087
61567.2999999755
106737.280000236
112102.740000121
100684.560000357
140112.599999884
99708.8449999584
135017.049999958
120036.465001142
98804.3849995618
106264.509999423
79700.7350002083
115707.789999762
115447.919999536
96024.535000527
97132.0250002642
102577.409998481
87560.7550004385
105472.659998179
109428.135000258
84782.8199997148
99370.1499995299
136588.75500022
96143.309999911
99567.4300000277
88343.6449985491
104719.989999274
103088.549999696
101367.374999446
96360.1650008387
124851.970000044
133442.50499976
108700.135000025
113870.455000296
83519.3299997021
108245.085000425
99126.230000542
84222.8700000804
135054.639999803
116144.144999873
109139.130000014
122806.274999811
98664.4000006443
98242.7100002144
100540.194999384
87644.1649997055
108490.579999804
120065.085000037
72582.9650004843
88527.4049983948
139392.569999554
86144.749999721
120928.775000409
118242.749999237
112361.20000089
109212.915000379
99183.3800004197
142590.050000618
113896.115001701
116549.985000004
121893.020000139
85959.7900003841
99558.0450002975
104093.304999826
96906.9849996701
99878.3700002287
117439.589999774
119325.284999517
86173.4049994326
122476.00500016
86688.1800001423
110870.2350002
93840.0749997175
75594.1150001497
82802.6349998889
105447.724999962
119328.159999849
80057.8299998867
119093.534999922
126076.079999217
104712.524999453
101939.004999901
123052.855000291
93869.6100000875
109557.575000068
129811.57999992
89905.3800000117
103564.480000262
94970.3549999159
168354.984999543
141814.119999586
103471.014999666
132484.629999797
96151.870000473
82513.9800001508
128049.965000425
88701.0650005656
112015.619999954
133843.185000478
89811.9150000292
83064.0000000736
109835.985000303
99446.6950002527
88271.1249990599
86268.1450000137
107857.210000151
137659.064999781
83683.8799990431
77581.7149993527
91533.6350001618
94811.6299993977
104478.98000047
106180.569999148
98826.8750004238
98281.3050008405
74927.2849999666
81451.8700002895
107858.859999879
94631.5600011576
103411.069999792
118140.390001263
86351.6899999324
94422.0799993321
76444.9100001934
105777.88000039
127389.095000502
105396.874999654
121336.824999999
116412.395000405
162046.270000722
105040.169999771
102183.54999978
116350.665000387
98534.7449997691
88250.4049998943
95412.3250003479
82928.889999661
99446.9549998466
105196.124999184
100256.395000302
140011.615000995
106058.329999634
114172.469999644
86659.5249999084
93542.7950000846
98096.7199998277
131539.450000491
101262.100001235
98704.0699994214
88252.2850006127
135650.260000619
118107.259999118
106423.935000516
91488.1150009976
116863.849999762
139727.345000423
106996.160000421
112460.925000629
90310.1800005827
112914.655000713
139979.405000415
110941.244999992
144774.194999977
104117.179999129
94726.9400020427
102553.974999323
99662.4650003174
99981.689999245
83534.5300001649
92202.7700000966
106807.60999923
101149.58999975
117147.349999564
111914.784999633
112715.35500075
118229.995000354
107469.105000496
85418.2400001901
107454.700000319
91237.4049987623
81681.6300002914
109741.595000116
116968.109999728
102654.215000795
147119.424998339
103116.300000424
102343.839999059
108173.569999363
86211.6000008037
101419.869999095
113171.054999597
85993.5200000463
114529.709999458
95852.8800001189
74473.1399999086
107128.479999926
110427.560000468
130747.005000154
94901.0200012857
98905.7849996451
121412.745000176
91783.4400001003
94908.4599998387
97847.7899989162
92456.8599995952
128170.104999316
88265.2699997053
117413.425000821
107338.759998906
111406.659998908
121803.23999995
99750.484999847
109775.595000148
96475.7399996042
91895.0550002924
95259.2849999383
102750.465000338
100342.795001167
109196.159999351
104530.325000467
100102.019999413
86284.7550004061
105184.934999696
100856.115000175
119350.605000115
132760.910000067
116555.565000591
96192.0199999454
133709.854999988
107562.199999383
121491.099999587
112649.750000166
107267.429999953
100438.724999414
108012.960000527
104409.98500005
105614.225000547
129585.659999922
94604.8250002378
111644.39999896
106151.679999932
108458.724999951
109896.920000297
110975.569999991
105560.879998878
100302.734999496
122817.534999378
145033.740000124
112472.970000392
79138.170000352
111924.844999807
81613.319999533
147963.979999739
111933.474999695
143925.200000861
83457.9350005388
65371.4849987805
86414.9149997146
145333.670000446
101474.115000642
105838.559999919
92838.5700000897
86131.7200002873
93581.4199992237
98966.0199999944
75615.0450001893
83931.5849997038
109990.630000017
101095.685000093
101198.250000353
97290.9849998995
79673.6099995641
130943.359999946
90354.3000004864
106168.735000861
100635.839999637
129570.719999341
133571.944999786
109174.235000505
130935.234999902
98242.1150000271
104833.320000045
133670.554999848
125974.885000134
128866.865000346
95578.9300004309
70406.3249999351
120491.599999567
118087.395000312
111688.769999931
98614.3100002316
104776.53499958
95255.6250002432
93718.5549998621
99445.555000149
98164.6400000096
81257.1050002922
92356.2700001823
113011.575000017
95468.4449994168
100665.110001374
91709.4899998053
82323.5649997903
114138.139999042
104870.269999089
99515.0250002808
92500.779999621
108270.274999576
128670.269999831
94340.1500001765
115125.794999813
94297.4299999666
83885.7850000127
114870.554999444
117339.734999691
115299.774999233
99964.9850005577
104849.689999553
93619.2099997369
104539.630000062
114876.759998593
114982.760000615
104625.074999784
103430.8999997
101579.214999959
116990.700000641
140663.445000783
85872.785000002
142781.065001001
96849.2949997172
87507.9750005988
103412.364999303
107103.064999974
79484.075000638
140668.734999874
122271.464999652
93532.6749994693
97545.1499995436
69151.1800000584
85917.6499999358
102705.679999642
106560.075000565
94494.0949993504
128878.479999883
96210.4099994722
104454.380000794
107595.185000231
73941.5349997631
123119.755000601
117233.714999476
101716.335000359
113486.874999354
103137.290000105
97137.8249987906
82440.7349991258
132303.369999205
93921.8400004185
89621.1850008361
85405.5900006498
99002.4050000518
80214.414999721
91527.9400001591
104524.140000099
112608.394999975
103847.830000312
103048.965000692
85435.9200005334
95704.6849992397
122019.775000064
92146.8500000709
100453.484999395
85439.8400001049
100446.200002408
131565.854999913
76921.4699992873
85862.5850000169
105982.555000217
88104.6450007662
112488.65499992
101112.45499999
114877.685000037
97276.1149986851
112160.734998886
98944.5499985092
97624.8000001091
90300.3100001812
122101.525000331
119819.114999825
93219.4649993796
94219.1700001892
123387.424999854
85391.8200004852
75912.9600009386
90140.740000821
112714.440000681
100248.285000537
107205.039999836
117749.324999769
92047.3300004575
147100.23000029
110299.009999942
109138.970000122
130995.819999914
119327.939998566
89587.1600000801
124622.064999442
103783.074999905
97671.3249991444
94467.0849996722
114693.155000029
104925.484999578
93295.4699994861
115372.500000422
120929.284999475
88134.7099998335
84117.7350005836
125938.29000046
84187.5799999045
94882.4950002444
141229.31000011
106601.989999989
84324.8599993433
90877.6350001303
108291.429999706
118442.964999669
122861.890000645
99461.2350001477
92623.7500003624
89356.694999556
118564.640000082
87495.1700000718
99752.4599994735
91228.9150010515
118020.889999774
137947.030000761
113477.255000158
87795.1500004387
120618.895000336
109953.554999246
121068.785000189
98125.1449986887
78264.9349999664
70276.1050010439
101308.899999877
121695.549999334
129725.474999419
96877.3899991897
91079.0700002128
117116.284999798
93596.5849996798
128639.119998452
94317.8999999541
103274.300001795
82056.6400001696
103999.830000573
103892.635000417
113894.210000218
117289.755000165
80440.5899994095
97820.9199998053
83769.9100000528
144599.17499995
133749.009999876
88449.6449993188
106639.659999877
131901.045000193
106223.249999876
119123.095000706
104933.375000128
105571.034999634
84543.0849998944
98347.3699995841
96209.1249995518
98065.6899990243
90358.1149999073
82425.3449992367
107483.224999566
109030.595000551
84011.5099986771
93226.634999947
92758.5900007084
120380.26999978
83720.3800001603
103760.095000319
108269.904999484
94183.635000393
94517.7399998274
80981.9000004698
110821.795001572
133266.139999634
90538.7750001683
100919.559999949
105097.025000644
118406.460000221
70993.2049991632
128121.310000304
78385.239999583
103696.875000389
97164.8499992259
107519.229999403
105381.625002184
118192.779999349
90453.8250006368
84819.4899996866
84763.085000223
92668.9549989553
110823.199999973
126444.939999859
108210.334998928
107656.320000296
79894.6500000043
92322.9599996537
126029.464999906
146673.655002036
93565.9649996225
108435.070000196
80959.4400002956
94941.3199997988
112785.77499958
104187.330000158
74866.009999808
80423.6050001811
126119.070000341
78383.6399999826
104881.485000385
104012.834999917
115301.055000175
79085.2649998994
91562.3000004051
91079.9800003371
128397.150000662
88872.094999754
109574.115000014
101670.859999348
95124.9800001686
82191.6349994706
120646.589999423
97989.4299997296
141858.769999728
82630.5199987441
121168.739999992
108010.940000586
101397.035000341
86653.6500006114
106029.10999986
110574.309999943
107238.580000039
94262.7200001832
132668.385000397
123655.810000465
112758.260000318
116370.060001211
122214.179999005
126894.81500017
111020.574999822
100278.339999747
96655.1650009303
89723.3699996463
114960.164999316
100534.155000989
108833.654998234
116599.14500064
80963.1299993913
94032.3550005208
105364.89499955
155781.734999585
116572.939999695
91553.1699992729
105255.755000137
109690.069999767
87881.5349999552
89425.1549996363
79156.984999748
110324.010000313
121323.089999663
115702.749999857
103083.23499941
128436.115000082
98063.5900000216
119384.91000142
86155.8550000807
86882.6100008183
96851.4100005786
91292.3799999095
86531.0850016068
114256.820000146
108145.99500136
127826.290000263
120198.600000538
114884.29000021
92728.8949995111
93326.0799992849
93457.5850003211
135906.77000022
140437.404999826
99795.4750000493
78224.9249995118
102433.399999558
111086.304998934
125610.290000624
93954.0399999895
82386.2100000911
89732.7599994127
91448.5749997102
88941.1599999062
119428.744999741
118109.429998766
110763.050000483
155682.624998895
71902.0150004013
121375.575001933
88975.6249999933
104392.80999991
144561.930000157
87103.9299997243
116237.530000967
107958.435000117
117994.629999537
80190.7499996208
122074.11499965
93561.4350006314
85964.6199993236
111599.799999255
113245.539998651
118047.919999311
93110.6350009522
86352.6049992049
85188.1800002658
95619.8699988907
109467.409999223
95711.3800021641
103845.849999667
102032.444999631
126155.655000182
84811.3100003682
110629.430000183
121931.559999186
91513.2499996093
115412.470000053
85537.3899998001
102509.104999669
153549.490000096
102917.774999229
141405.859999775
77746.2600000136
89828.7499996281
81305.1699998934
114885.105000219
109280.494998702
128479.234999628
94775.4450000243
118417.335000135
90109.0899998636
89630.2950008337
82913.549999868
114885.07499965
90542.4799998398
135883.190000253
89441.9899999663
91119.1099959832
83498.9450007107
106916.564999063
103081.224999862
125649.519999947
110542.919999651
99686.1400002398
104009.409999127
79146.0199998436
98682.7499998154
146790.514999808
79853.4550009299
82716.3300009643
101227.719999847
113740.210000126
100329.560000799
116923.750000356
132847.195000664
87664.0550004036
121188.639999875
100052.070000342
98645.1850004382
95149.0749993708
87919.8249998867
107031.230000957
80482.8700002551
91432.3999994265
91505.2599997292
107573.355000082
121149.174999524
115285.005001311
100877.445000617
76491.4299996967
150315.320000926
131726.855000019
103931.285000056
128816.885000486
124307.475000853
117118.134999481
106732.610000617
80929.4400005553
112148.340000007
96015.2400002604
102820.204999757
92996.3099991826
132977.435000068
122984.640000162
103986.165000299
108341.995000337
104547.834999534
117076.390000974
89537.3299999541
97756.7500004256
92561.0399995416
85355.9000007076
129127.764999851
121978.860000267
122873.909999389
127729.314999791
123670.170000326
106569.850000268
95134.3899998633
93780.8550003484
70504.0350009004
123313.684999897
84198.1849997866
112584.180000088
97549.7599992356
109174.769998735
96802.5250011892
131963.755000539
95368.7449996474
97392.1250013255
103960.42000027
100200.434999813
121697.519999803
100326.385000755
135431.98000041
93030.8949997573
94445.7499978307
122711.849999836
89552.0549997286
102230.604999334
105584.769999922
106534.505000128
125522.565000082
108957.289998996
117796.630000476
112364.250000325
117641.315000117
79593.2450005315
95483.8549987713
100390.154999586
125322.285000119
78504.6650007339
105657.069999617
102124.115000423
78666.5750002975
113902.095000041
127957.78500113
109602.679999893
82267.2750005666
99739.7949994496
132282.420000184
104087.210000337
115239.494999854
95959.6350000214
114937.360001064
108936.349999438
109357.330000203
83469.104999966
100105.975001126
89217.7599992454
108565.574999703
80670.7949997647
111993.219999593
123854.060000086
102988.909999699
111740.840000019
95342.1950008073
97591.0799997185
104141.889999751
90595.4200005605
84115.2849997458
96599.4949997263
75350.9350002159
81335.7199995267
93992.5000011201
98880.3000003522
96759.5899995926
110371.279999723
104047.224999533
83953.6250006428
104658.689999459
117960.594999715
109741.000000085
121965.629999734
71455.8649996998
130324.230000118
113202.495001089
105789.360000586
103316.65499972
109476.065000022
123609.895000207
116080.514999048
84479.4700002184
80481.2500008535
88003.3950005766
110647.465000059
130803.745000443
87486.8599998076
136762.670000304
124972.250000696
111084.500000451
77757.5199992046
85868.3700005369
115960.180000516
88419.1249998031
92000.0599999969
107586.029999914
94819.0249998316
107209.545000159
144048.160000159
87080.8600000765
78600.685000209
92174.6749996827
91287.8249990386
108047.045000842
100512.339999963
92207.3900006124
94895.624999875
106824.810000335
138392.294999203
128073.170000306
76386.3700010937
121890.384999929
117535.605000062
105110.000000163
90023.9750001667
94993.725000488
100920.005000115
118190.65500019
100026.215001433
120698.729999344
91002.7950002827
112929.935000346
98989.4699997212
91785.5000000255
98340.0250006656
99720.4600000732
113516.024999281
97004.6249997739
97956.8950002945
116236.720000184
109260.109999609
123166.475001513
87789.9900000787
81642.0999999593
105603.550000068
110712.674999169
97412.8450001774
102637.855000192
94154.4749999931
96311.4800000871
90342.5249989699
89071.4399999068
99732.9899992888
96073.1900000598
117002.525000545
125183.384999978
92572.4899996926
110972.655000021
118608.984999563
100969.044998954
73557.9650002316
81948.6050000227
130988.724999813
82283.1099991587
95392.7900006374
113175.785000066
98831.9349999321
94438.559999314
100910.704999352
105411.79999996
105077.085000152
98045.284999826
103920.434999544
124951.985000001
69419.509999905
112673.6350002
99014.4099996055
107997.750000402
92306.2900000282
118253.4649995
78453.2049994843
95733.930000243
104170.530000311
126230.179999909
103671.870000314
80325.3950002234
104381.69000057
131394.170000197
65685.9800002204
93583.0849997799
119310.32999906
119585.319999618
83909.3450005013
100253.354999597
90126.5499985327
102884.830001077
93465.6050001568
91035.5400011593
135597.499998709
125591.954999843
117205.989999941
108597.550000277
120899.110000213
85329.0799998641
101148.755000195
76307.7650000164
102778.284999279
91114.6299995852
120634.310000408
88962.2150006285
113092.625000503
107950.434999769
91487.3300003446
86121.4950002787
114282.010000866
93577.3350008378
123938.815000761
111632.910000127
88601.1799995936
94735.3550000712
101269.649999266
85071.1299991806
101176.1100002
100020.574999232
99898.5749999704
101240.919999403
81727.0650009472
122354.094999214
97113.6750002657
90544.1400000414
125290.634999388
110804.855000152
102388.459999311
87524.9849996245
92479.3650007509
101394.054999695
124230.634999798
81218.5299997251
141795.905000131
114920.65000063
114346.494999909
104637.930000027
78291.8849997829
118152.790000052
98999.7849994354
116620.740000322
106215.524999733
99443.150000184
96281.6599999344
97073.0900000077
80460.255000027
77190.5100002656
140919.814999229
98261.2450008577
78802.4800002992
106307.639999041
110457.55499936
89429.1800004228
100960.365000099
112573.535001579
124819.605000095
78983.5649997605
108505.049999321
123161.424999994
128298.550000065
103684.764999389
105191.475000377
107313.949999444
87600.9000000333
122876.080000533
107322.489999819
128226.785000052
113824.250000278
110251.855000237
100849.66999975
85636.0100000406
80827.9299996849
92523.1149997337
102181.280000102
103471.499999913
124308.145000852
153004.680000084
99322.6700001836
112852.599999803
109129.450000132
116822.699999988
107972.499999606
79684.6199995391
87600.1049998443
114571.21499991
81624.7300000919
74687.4900005546
90741.3249998556
137942.695000424
121734.320000584
113384.170000454
84904.1700003946
78749.5450007326
129021.660001064
112520.115000716
106589.575000923
101148.115000316
109161.889999789
105155.635000002
88633.1949994623
114579.19000014
105498.210000013
97360.6900002254
85907.0700001866
112009.85499979
105437.870000956
104582.440000648
94863.6299992706
92595.3450007379
102656.499999459
126334.184999528
97696.3400008608
96789.9499997876
95360.5149997871
91029.1949996446
80985.7949998538
126487.87000008
123877.030000001
102853.440000092
103424.574999467
130802.464999801
144921.175000081
110464.420000678
117095.855000309
118526.500000522
94775.6749989662
96291.3849998813
90568.8849999976
97598.4250000661
117603.365000065
79315.2999990463
80768.7749994611
122755.015000181
99199.4099990203
117370.029998414
114628.315000618
72856.4449994979
109040.349999722
132348.429999949
117462.840000075
90610.185000738
101228.954998961
116755.130001054
109949.930000501
120531.530000016
86880.3499994299
93883.9899996287
85768.8349999022
123476.559999902
121768.179998979
84485.6250006858
104753.26499952
105386.649999996
98535.4250002528
91684.6699996824
91968.3549994495
82928.5500001456
74187.3549991815
105372.114999866
132234.705000635
98316.8149991546
115890.549999727
121694.809999729
92654.0199999767
107267.445000336
86468.8050001547
78764.1949998899
97357.7750006649
85436.2999997037
127654.935000444
94460.8499994403
107252.365000177
89409.74000011
87389.6050004719
98513.7750005846
107514.74000012
85420.0649998335
120950.475001069
101528.879999728
99637.2599996812
138035.054999979
63194.5599991962
97618.42000088
111828.100000067
104801.135000875
83303.8899999202
108137.970000167
93829.949999226
125863.070000281
80853.6200000006
78094.9299998561
119024.24999846
133576.135000715
96986.4949994172
120941.710000233
106150.455000471
89941.0400001915
110790.979998269
101510.394999575
105463.384999982
125141.219999829
78796.0800001739
69394.4449989503
114531.930000935
107989.875000186
100095.145000153
105307.259999586
113756.129999486
126757.425000147
90728.9900000591
122749.654999826
103892.949999867
80402.1349996828
103319.624999847
105639.985000032
80398.8649996797
115453.805000981
131707.170000376
105698.374999795
90946.6750000313
114089.304999595
69083.9799999329
86007.8399994097
115931.470001639
93854.8449985792
98865.0299990058
109489.804999528
130541.894999726
105906.825000531
79364.4600001005
125458.634999136
104515.934999462
95415.9999997236
103751.079999873
104744.310000424
106999.359996538
118156.460000342
121194.675000268
113160.210000547
125543.404999365
77695.5800014308
86777.0700003073
102649.185000367
101297.174999884
88577.4200001724
109190.180000005
115468.034999381
104240.674999943
93271.7950000543
93019.7950001382
96306.7600009493
75887.8749993064
90622.9750001576
107348.920001046
125077.314999714
99929.8149997998
106965.355000883
119581.985001323
101542.309999748
118533.185000026
98765.3999995569
131745.279999117
108493.115001538
118003.260000191
90428.9250000244
80638.2000004926
118311.690000778
85699.6949994579
105591.755001459
83161.9049999829
87672.3900003614
148224.039999967
96324.6649990431
115996.115000189
134663.574999852
98493.4099998651
153167.085000148
100718.555000142
101802.695000119
86501.5250001653
109484.455000021
116694.604999555
79054.619999719
102292.190000048
118019.969999971
120893.239999243
105484.449999756
140311.224998077
115186.114999505
101929.519999842
92360.3049997011
91283.705000206
102399.365000641
122300.959998497
109907.294999313
83653.0399999284
107028.944999471
103128.555000217
119687.429999114
141152.080001393
104796.760000475
116639.035000203
100104.995000232
104092.935000021
105328.110000888
99962.884999891
87627.3850004779
126920.469998308
86433.6049982028
95835.4350002409
98287.7649998186
114451.075001047
107335.70999986
86801.015000014
77048.4700005773
89291.4700009353
112387.254999868
76270.5749984835
84173.0149996878
114359.45
112619.710000015
106133.465000211
102278.259997761
85354.0650003455
107549.249999846
106898.63999971
130347.619999807
105277.809999738
107645.285001363
118134.284999906
104260.269998901
106343.264999213
100367.779999371
91327.5499997573
108244.015000398
103640.385000649
117384.885000085
122552.709999982
91246.7050008087
111771.2100002
134241.119999829
79912.5149993434
115686.719999331
62817.4399998003
98777.9700002192
109837.004999536
71242.5250004326
100766.249999678
83002.2600005177
91292.5299998205
92198.3650002186
126988.550000148
104852.22499979
116734.559999926
117335.65500096
88993.0700001581
105657.424999942
110579.339999435
93630.2850001841
112185.509999695
94630.4150012331
101365.320000168
119887.669999723
98341.6299992373
88871.7099990622
110584.550000367
112204.705000849
85166.5100013728
82455.4799994398
73029.9899998324
98689.9349995
102822.18999975
81485.810000722
92797.3799998815
89582.3450003685
100848.220000158
76728.3150012405
108763.759999537
121866.485000185
98191.7749997495
94522.0150000081
115417.545000036
96183.884999626
120563.049999637
97468.5199998145
130394.669999664
93022.7699996944
112970.190000365
91404.2600003152
68091.2099999697
102233.40499984
85940.8850000602
114068.370001454
142825.805000207
97105.9850003073
117349.115000383
121179.070000101
89919.569999215
79221.3700003809
92588.4350005756
98955.9399991486
109081.265000003
121355.899999992
106632.084999835
64871.6049998749
102652.555000634
109276.349999885
133145.490001214
93145.0750013994
99471.2350001014
113466.120000455
84944.779999688
92599.8749999323
99003.0199997395
105479.324999946
101290.535000505
97663.585000113
106434.314999123
94206.2199995781
94725.7649994538
102534.389999674
78035.8799995286
114593.019998343
105259.819999589
86199.3300004043
102931.004999787
125280.175001152
132670.695000164
107562.399999362
131092.014999907
112110.130000525
129055.075000376
83682.7499994339
108960.759999942
108571.874999262
84141.1300011391
87780.7650004567
77173.4550002985
103483.269999904
113170.060000697
101596.544999458
114517.38000029
107676.804999409
105242.645000805
90175.5249990276
104020.21499954
104835.590000144
78687.394999559
130979.880000071
94289.5850007049
100676.939999284
86971.6399997389
124946.67999906
81797.7800004424
133946.039997825
93544.9550006392
116783.295000803
133914.680000083
90658.3549997229
135830.819999922
109290.769999271
95263.1949999851
99171.8049988242
105066.509999932
91969.6899999253
102692.979999565
95273.5049992076
106373.749999269
88216.8700000035
109403.869999538
132485.305000846
103756.534999052
83289.6550001609
113957.774999474
144757.664999905
110986.975000359
63591.374999703
146038.694999889
76912.0749994425
117403.570000187
113733.644999716
122588.535000139
112141.499999265
102095.449999646
92706.4799993539
89972.9100003166
111188.9849995
94152.2450008886
93342.8649997225
80025.420000121
101540.879998801
112544.944999617
95869.4649989714
82615.619999936
128277.869999599
98076.9299998926
113421.009999624
107472.17499841
129556.109998413
86074.8749989147
126644.420000593
134032.909999184
80804.5600003639
82596.6350002351
80135.2200003302
102213.089999589
133578.280001036
74487.9399995687
127727.045000344
109366.935000618
95554.5749993678
100872.165000096
99583.0299998801
73112.5149993756
85306.2350003629
82590.9600014022
81256.275000498
123858.849999132
102649.554999969
83973.7650000958
108658.829999995
77500.3750003314
127302.119999739
128282.480000199
101820.0999996
93801.2750013712
90741.5649994241
75625.7150004692
115885.740000559
73374.6550002992
111444.859999039
99624.3300005039
92482.5099999274
134382.709999746
107610.139999858
98498.2450006417
109958.400000129
102180.98499965
93863.4049991791
98389.454999709
122856.334999804
106117.064999581
108093.635000288
113176.120000271
125752.62499968
122603.445000122
77892.6949992041
131294.535000648
87530.9150006066
72761.04500025
102697.319999615
100700.055000065
91532.715000092
87963.4499993139
105620.314999785
129962.605000349
81633.7600001812
91403.3450001676
107260.700000436
115668.644999859
100643.560000138
103546.165000303
86421.2800010949
90630.6850002363
96154.9299993257
81357.8449998964
124650.029999828
154649.784998743
125100.155000059
101149.519999698
133781.509999922
95161.2750005161
87520.6500006932
84077.6649994293
104610.194999388
118977.470000173
100322.640000305
102553.435000545
104591.089999896
98687.3950000195
113951.779999945
104883.550000444
95014.960000127
112702.220000185
126334.330000044
90488.3749991291
97392.2150008313
96616.234999733
99712.344999816
123001.314999455
91533.5199998021
81596.5649981166
103277.300001036
96903.685000017
96556.7850004706
107190.809998956
118061.260000584
114116.285000207
103672.824999608
115356.099998975
91852.2700004791
127968.519999643
95100.8400000096
123692.57499939
135028.8249997
105628.799999686
71758.6099999117
74280.3599998322
94118.2799998865
93683.5650001213
98358.9949997191
93773.0999992412
84486.8450015871
74654.2450005207
71605.2700007956
92674.8450003336
108133.409999968
112514.025001247
106435.234999498
112742.889999425
87146.5550005204
92134.7699999544
84717.3900002336
129191.089999952
101363.570000151
111214.655000912
78303.3900005923
101786.029999716
91278.770000499
105644.484999745
111151.074999801
115112.310000094
135628.659999711
90415.2250000006
110635.429999391
98827.0799997835
95866.4699995967
116599.980000225
88020.7750000204
65049.7200002326
113845.815000758
102083.004998776
103213.919999461
104403.124999149
85278.8500004299
101407.764999826
117640.820001101
97967.7249996859
123582.094999392
134248.550000444
115365.980000467
110269.030000335
123990.960000516
120926.800000227
77261.7400002548
91383.9599998696
67449.6999998888
99130.0950003724
119518.044999995
83351.7400003751
97223.8900002537
84739.8900000128
104717.78500019
120424.134999407
101203.839998766
92913.2799994312
96191.3750005907
79167.9650015075
116794.960000012
99187.4699988417
79362.2949999666
106755.49999992
112380.690000425
91908.6899995452
98441.7899994606
79967.2600016123
92515.9549994855
83276.8549992054
104434.155000015
98459.2700001164
116753.019998382
123150.109999878
84360.0550004089
108872.865001656
115472.194999448
93975.2049994432
123711.709999952
125300.260000399
131805.364999813
87064.2949999144
127218.565000723
97125.7900005946
154338.385000209
95656.0750000203
123546.89499935
89039.309998609
107073.04000001
118980.070000376
85129.8150003986
118299.940000179
100907.0150008
144295.13499939
84494.2349993442
115543.72499998
111244.564998364
74066.5150012098
132622.119999218
113353.590000681
115989.439999859
124792.689999779
112198.705000106
115780.625000091
113737.939999772
103960.845000138
125715.755000888
85679.5950001222
84662.2249995165
124752.924999323
93190.2299998712
83759.9699991866
92551.4449989956
93305.8300001052
90643.5749996125
107535.379999666
95234.9550005417
125147.189999686
84502.4099995489
92785.5199989915
99712.4499995819
127930.899999483
92880.5700001788
85688.6249996339
93403.2850001177
102849.595000904
126528.304999975
110346.870000055
104855.069998295
133959.159999431
123020.910000603
103914.835000427
102381.774999845
81889.3450003155
108737.960000349
113653.680000006
108295.955000585
103527.129999872
105819.329999982
123072.634999776
94950.9650006959
105540.799999382
108970.655000528
113495.100000887
92890.6099999456
107466.75500019
109672.600000298
98094.640000394
97103.06499982
114941.400001031
112530.175000167
109942.810000506
89589.0349999467
101963.359999427
123305.950000502
116621.305000111
125651.635000955
128239.110000129
102480.145000457
112975.374999202
108603.835000233
120869.104999379
112759.679999903
100146.980000111
116486.900000026
100175.794999517
143311.360000529
119319.250000463
119600.515000373
110497.014999922
122885.555000221
85775.3299992196
111968.370000232
119768.26500021
95768.8049993158
136139.425000658
92751.8549993455
122545.404999666
75577.069999891
105697.4000006
88272.7100003244
87623.8900000795
115619.030000896
106137.255000273
99322.5549999944
112418.605000344
77751.7549999
125422.830000237
99757.6649999981
98488.2950010203
126718.164998089
92146.3549993152
143764.624999982
124776.230000379
98641.2100012222
86983.6300008299
86227.0949996986
96337.2099999916
93317.7399991849
87537.4400000969
105036.145000086
78864.3600004434
111376.249999607
124326.370000676
103911.930000169
90006.1599995598
92991.6799994664
88693.4050012073
105318.845000191
108913.369999225
99147.275000492
108151.184999905
75807.2749996812
107953.95500085
131840.954999004
111828.254999958
108537.729999735
124001.099998981
137513.975000118
97297.0550008688
114160.0550004
86733.4250004923
124845.199999352
125620.579999111
102755.225000269
128144.789999742
96655.4149997935
90148.9800000515
97120.2950007353
103328.359999176
89301.8400004725
109777.954999506
122566.024998417
81896.5549999129
97408.4550001357
94821.134999744
120427.730000124
123591.634999888
70750.7749998253
91101.1249992929
119538.475000275
130137.744999928
123487.969999943
101937.510000967
104537.439999997
84865.8300002815
98209.2350001243
123787.83000033
104212.889999289
129719.000000612
126698.810000582
101522.925000004
94315.7699995479
101153.115000314
127512.595000047
114619.884999527
76854.7199995955
112764.545000378
89260.4449996167
108790.135000491
101383.090000451
93526.0249997513
129005.554999637
101810.700000238
128016.895000591
106577.220000135
93001.7099999504
99411.5800004438
77705.9550001328
100076.585001035
85528.8749999164
61146.1149986339
94641.4300000209
84861.0200002913
113950.704998119
121378.260000934
88435.7950000931
75457.7200000671
117854.5599999
96734.5049994227
118495.789999674
124639.429999373
120862.929999621
85417.3099996649
146405.665000427
104559.885000012
120977.054999995
98463.7299998899
90517.7800000642
133363.990000703
99252.8000002121
88015.009999396
110667.475000041
112375.969999815
90497.4050001929
127753.275000974
83039.7500001051
104793.865000062
140174.009999836
121233.679999863
108486.090000439
102449.549999567
97300.3349997922
105866.874999902
91653.0749999166
111700.800000114
116867.194998935
113557.765000077
142321.960000027
113196.615001033
116821.859999613
87764.6049998698
123433.085000308
142832.954999981
106797.864999853
113281.035000529
104668.100000108
129273.214999127
96993.7249997697
123882.574999985
100118.875001276
83158.2500004244
134698.315000395
115377.389999641
123230.050000388
116979.479998946
86188.9250002459
80438.9250002254
92750.3149992998
72685.4650007693
121534.134999896
118906.349999886
90568.6000000041
89661.405000874
110676.25500033
99796.3350001692
89798.4300001207
95601.9149996354
84905.9350009884
123838.959999937
111156.765000283
85485.0149999922
112747.08999938
92649.0499984804
97990.6599994244
102646.550000038
125818.505000038
118459.659999048
81521.9449992669
99150.2099995871
75245.48499929
117489.160000965
96745.9349993889
128563.479999796
107768.464999292
130682.314999447
92145.5950000797
115427.4500016
93924.0199999467
103869.584998659
94837.4899995361
136960.884999747
92916.7249997046
93857.004999597
102034.24500044
111094.224999218
112805.205000515
71304.3900003797
121629.374999845
93890.1749999978
107763.115000437
142077.915000025
109465.655000233
103348.360000245
104645.154999494
112916.175000649
83776.1349998852
116364.6499998
112353.725000117
76298.9400000764
105770.085001619
94363.250000692
79863.4099993999
134957.694999687
95420.040000117
89652.3999997291
85723.1850007575
75832.3499996354
108669.684999841
65965.9999997914
76457.9900004938
115524.955000437
81543.75499887
93259.4650004896
125204.410000125
73321.8150001939
105322.035000223
123123.770000081
100854.014999715
102455.559999176
104988.044999889
96733.8100001994
130454.529999823
107246.645000398
109180.295000572
81880.0749996412
130656.519998934
79183.6399997339
103600.089999621
110387.090000054
82534.1999999171
103743.419999996
107285.485000132
88231.3150011645
89789.6250008902
124574.674999804
91186.2650001979
109550.400000442
97279.8249995279
98031.375000257
88107.7350003171
113939.335000541
79939.7450004298
110211.940000266
98843.2600001852
102338.310000018
101016.629999482
112854.494998447
97143.5799992966
115562.025000139
101102.940000586
98596.0200003268
112601.035000178
105504.634998953
103532.694999922
95391.0400010062
101474.455000912
98373.8149998109
83475.6749997039
80075.7800000755
116728.999999695
92362.024999389
124108.03500088
106517.464999861
92498.8500007426
96644.1499997453
96434.1099994772
94400.8150005009
118553.78499982
104899.36500089
91648.329999883
101617.604999131
111211.634999946
110668.375001162
121565.67999995
104428.459999828
144343.120000497
94034.304999893
110509.799999212
116741.385001066
98601.8050004507
99902.695000778
103990.619999665
77763.2150000423
124792.464999936
103428.535000091
88444.6350006193
95480.1449998735
120941.844999536
130882.214999573
125778.270000783
95279.2249996747
94857.0649993908
124681.235000258
134541.404999082
81721.9799992802
104505.145000699
111609.735000907
106666.134999368
112091.595001207
97967.1700016049
111898.629999391
81995.0150000508
113324.665000363
114348.085000542
93650.2700003261
100554.71999974
102664.899999808
88995.8100000623
111306.135000111
89109.9400000562
93211.6849999697
90528.0649994952
128763.625000385
87743.2600005311
120015.464999325
112623.680000246
86878.0349992226
102123.104999081
103069.689999528
89173.0000003732
99968.4749997507
108966.305000881
108274.500000234
110412.165000588
113767.314999246
103423.955000713
125641.019999986
122387.214999668
109134.104999482
79548.5499998208
102686.050000258
90017.3849995716
83704.9400000317
135124.145000291
105459.879999953
103359.250000896
96884.4100003595
94743.9499995189
95578.6849998659
81900.1449992673
91819.4699993379
136359.02499958
130350.009999402
78980.1899999811
79450.4149996581
101302.785000696
127861.160000341
103336.385001379
103020.809999276
78759.3250002841
102642.35500102
121154.50000017
116014.544999549
108115.245000751
117317.934999997
129337.470000273
111780.895001058
107626.784999652
103873.485000125
103406.865000371
100547.229999825
94139.9099998864
96682.9050010471
108143.25000033
133744.574999338
104385.059999715
104901.629999737
106173.714999453
78184.4600008398
119436.245000064
93439.6750008631
83128.5399999877
100251.380000194
104847.229999665
77774.1299996949
96388.2500002616
84052.5350001521
97661.7500003626
126273.835001826
83531.3199998417
102978.500000264
94716.3950003399
108862.249999438
130955.135000369
97963.1500005291
104648.260000052
83653.7750005638
79297.9899999215
87784.4699998554
87800.8350003716
117263.225000764
124193.165000406
91261.3300000869
87423.565000418
112776.320000281
143519.774999992
133192.26999952
113991.069999654
105703.734999871
107474.190000065
94713.3899993664
106546.795000665
94642.4099990404
85080.4100006697
81376.4450003392
91442.1050006461
80898.1250001477
118133.790001844
93309.1950002376
109628.104999118
88385.2750000365
107932.629999831
114366.899999933
100664.849999077
75537.3549989797
94964.1500003316
98471.2499990267
92926.8899988009
94585.9299994044
98011.9599998371
106205.219999781
81488.5949999491
105402.730000361
93370.2450002323
108887.039999538
90962.6849995593
103899.104999952
101189.769999694
128859.995000152
98626.8149996241
88279.3899991118
102901.830000419
89713.6850002127
88388.8050003099
94466.1299999394
100784.695000069
118591.740000927
105088.890000961
130262.074999692
95797.6199992197
105069.994999137
113231.079999365
118495.460000138
84878.339999768
120348.889999302
103808.14499982
72112.7499998724
113818.01500049
131887.390000379
86919.2750010945
93836.7850001848
129290.869999661
104147.364999734
84665.7249997464
121511.234999994
105868.520001029
87861.6450002035
94958.5299999485
110854.68999934
104933.764999844
119583.250000119
85779.2049997462
119449.210000724
128561.200000086
110708.394999783
115968.305000348
85530.3199998459
112077.210000804
122606.675000167
89672.9400001331
106187.599999659
92780.2949993678
121269.505000118
95709.2650003199
70455.4700005053
91908.5150005436
121848.170000292
93299.9800000024
86416.215000254
133730.010001238
98702.6400005207
115120.885000226
132573.02999979
128506.054999811
89402.9799998056
125693.944999036
117330.800000192
92168.4350000724
134710.094999591
121386.965000077
93430.4349993456
95365.8850008753
108650.199999562
93740.4849988251
121281.059999634
101609.13000026
101460.834999953
106875.649999394
95382.7100005651
94787.4450000452
132423.104999952
89364.0800006383
116361.350000175
109453.815000382
138933.205000115
82595.2700002403
102497.48999989
96903.2049998557
104552.839999943
96798.0099996706
118790.699999469
102412.985000021
128227.69499972
104831.304999904
90304.3249999367
80917.3050003566
84113.2499990026
80245.8399998613
120854.124999585
113874.729999577
81473.1900013467
72982.2099997994
97478.230001344
113885.925001128
106903.199999868
71040.8100001882
111267.924999328
69646.0650000831
108331.235000059
104068.505000803
111341.404999393
119521.925001089
122149.739999562
93853.2649991415
96238.8700002337
106784.795
99496.784999973
109170.639998941
112136.434999721
107514.404999841
114476.039999988
109037.734999048
82436.2449979292
94084.1750000427
103437.864999412
110880.879999807
97392.7750002321
90297.9999984069
118341.755000533
113675.965000284
97899.1849994413
92818.0149999018
144605.224999457
67242.6250002773
90906.6350002876
111720.605000332
102352.160000655
79346.8549992045
91127.3449999065
106186.535000704
159642.909999762
88883.3700001431
87299.6849997917
132677.359999616
119306.070001337
114647.004999975
86149.5199999359
98618.3450002966
125380.194999975
82848.9199999626
122492.859999872
117939.104999149
88284.1500011327
109484.869999219
125379.0449997
135031.180000105
109933.644999392
94017.929999472
120956.70999832
106563.70000076
89466.8449998652
105174.619999741
111087.525000495
112539.284999259
95556.4850009695
96576.5800002122
97769.0750001888
75689.0200005194
120309.734999287
134574.760000027
115902.090000187
117142.074999917
102287.565000927
109360.185000073
117901.179998923
114368.550000586
123047.419999364
117992.99000019
88571.9800007667
117884.89500056
94301.4349991225
109814.320000237
104722.56000024
86660.8149987523
91756.4499995436
101051.490000003
121068.500001007
113638.815000408
103859.935001272
127034.140000219
115102.160000036
72771.2499995218
105692.284999929
95315.6499998732
135867.954999195
103976.209999768
93767.1450000317
81694.7400016552
98911.7700000508
109592.900000069
102332.85499895
142018.365000608
107681.704999931
116752.520000699
82639.6549997571
118186.70499987
111262.094999931
97013.4200001834
134505.155000496
132534.135000107
127663.00000057
96040.5399999826
96338.5400002516
71848.6350004136
90351.4150003488
116416.934999157
110673.125000516
78904.7850014668
100230.750000066
108206.509999803
84922.0350004723
107721.224999553
91082.8450006027
120270.019999419
95762.4649994529
90054.0249997799
101169.630000089
118386.16000003
96469.9849990952
117747.174999582
176452.904998931
84519.4500002717
99679.7950013933
100101.995000992
85774.6099998381
116583.749999932
92482.840001289
137269.02999975
111156.104999994
127692.854999809
155251.619999892
81831.2249991327
80315.2300000548
111629.835000288
98811.0849992354
110170.379999838
74637.5800003091
90891.6749990799
91632.4149998521
138873.819999923
84242.8349998167
124746.400000792
127464.575000185
105964.235000645
105891.600000201
132903.189999579
134347.065000346
71505.9100000935
114618.009999691
142095.785000901
78148.5450005037
84620.4200008299
88731.7600001341
116075.205000426
110263.704999594
114854.159998896
103222.615000453
93483.3850001269
144564.52999966
109963.940000509
126270.39500023
82503.1199996267
117578.725000529
111319.775000482
115583.775000167
91710.7200003957
104900.059999902
108429.990000068
112254.595000985
126815.13499984
120605.305000885
100181.674999877
93740.9650002455
88043.6900001769
108495.910000537
87873.134999143
112577.50499863
80723.5199999069
109471.269999404
110974.634999527
144056.245000715
81910.9200006978
113909.044999607
102880.96500027
91952.935000143
89474.6400000552
126719.020000104
115315.039999112
112764.570000864
103734.90000048
103795.249999933
96831.3299997752
112247.770000089
140859.014999327
76904.3399996481
97459.3500000625
109952.824999591
95089.3949985689
146078.589999989
110860.074999553
98929.3699995949
133928.140001166
88277.2400000882
112182.255001068
113671.150000934
101849.0250002
77376.2950002219
103072.544999822
126191.285000244
125540.270000199
117259.434999511
98337.6200006688
112916.529999145
98389.8250000998
152759.919999925
96187.5450002514
92704.7199992836
114069.209999424
110753.869999348
124312.035000511
100298.904999811
96945.5399995454
97277.7250004303
121665.83999976
93673.7549998382
107676.714999979
103511.839999603
124368.43999868
103111.630000248
113304.860000255
104095.309999401
91165.4049999877
122937.279999492
112304.134999265
92292.0300002501
103379.910000394
125193.53000008
100647.460000075
71369.3549994254
119746.739999624
78757.4700000736
95377.1200001726
119454.06500062
74756.0300002006
126127.974999525
119354.094999862
115467.194999522
95672.9750003308
90697.4849987379
91056.2349990561
127775.835000402
115679.059999517
104184.145000358
104810.380000174
82030.484999537
108345.394999582
142982.920000483
106485.379999528
96046.8650005898
78886.1250005311
95353.8800002617
127130.754999504
78148.1999997068
115723.545000006
84634.7549990697
83945.3000000493
138478.664999854
108506.385000331
83765.1149996102
111860.384999965
105820.189999709
96868.1999996716
115829.050000129
85858.1000002425
102408.565001096
97075.4049998985
81455.0700007938
104580.389999415
104189.634998686
69195.3099998424
103952.23500001
125230.920000285
110014.849999619
86566.9049993116
100446.169999461
102333.254999781
87016.6049994262
113047.890000231
85396.5549994481
108921.510000401
115593.360002014
124494.950000683
113424.449999769
108463.675000456
108162.34499954
85015.9949999566
108513.949999826
95535.0099996388
141209.000000259
113136.185000727
113087.810000822
102257.104999417
78773.4550003231
98020.2099993398
101912.059999461
88010.0600006951
125943.6949996
103904.950000136
112600.915000249
79904.5300002967
88981.4800001764
114541.83499981
82178.3549995654
129655.124999239
82576.3150000719
119332.114999943
83744.6249999026
75599.5550002493
91761.7300004247
78683.8500000026
78961.3099993056
77922.5849992093
112625.209999951
89134.7150001541
100830.575000043
95450.8749997482
98551.2600002118
64590.3349997094
123580.314999077
109686.400000597
103700.045000517
88666.81000049
109980.155000191
99686.7350004178
115771.955000416
101294.764999925
159841.880001576
77486.9449998672
108587.829999936
105444.135000205
119608.08500112
92035.5500002974
67713.9949998751
85381.9249992001
100020.91500082
93843.9150004942
121851.214999614
103026.075000732
112678.84499957
137212.69499912
110570.059998694
82417.0400008831
79261.6850002347
122621.465000391
100787.019999942
109613.99499999
83495.8150001218
82531.450000163
123170.814998606
155538.419999034
108970.110000141
101655.820000477
95289.4749998461
116634.350000784
126688.999999726
88790.6000001518
83220.2550001539
101570.949999761
135498.510000611
99286.9300005276
84186.6250005965
90298.9950005846
103645.150001116
97307.4799989779
99018.3749993619
94985.1149996329
81202.7099999429
130723.200001003
114169.75000114
111249.015000537
129436.98999923
90042.1000000381
77802.0850000632
115803.435000588
99008.3650003315
108537.730000596
106775.345000771
84480.6650002579
76056.1900000296
104865.930000715
120605.559999882
107658.004999728
95922.3249996023
132426.089999991
92351.7500024241
113672.169999595
107851.934999649
126034.9949995
102558.349999292
101632.100000149
88935.8149996456
81678.6550002688
93571.2349999761
102294.874999437
72576.319999423
94517.5200003535
94256.1150008534
94605.4800002109
103798.30999837
93955.9400014997
105703.790000533
102244.734999058
94192.7199996789
83400.3999996605
101889.370000064
144027.395000398
90287.6349996983
88457.3699996102
118200.049999398
86686.9700004549
99057.4199983112
116865.539999971
109785.260000465
114151.930000983
101124.145000243
100386.480000275
92719.1650003811
68505.3799995804
136999.769999876
78768.4500000446
122290.220000056
100274.675000136
120941.159999603
68510.0150008244
109646.734999686
121293.819999834
75877.7099999133
137079.895001178
113929.829999627
95784.9700011211
111820.859999984
106190.864999585
118889.689999655
64950.2049995469
85938.9750003133
96894.8149996127
107652.285000465
121292.484997891
116048.604999987
100585.09499984
92868.185000079
106011.014999634
108058.785000547
96418.3850002877
96748.675001397
119545.56499968
98137.0799990584
97581.7699998147
85314.8499996468
101755.979998892
81048.2500012095
121381.495000459
102939.875000763
74095.654999451
105444.870000349
92683.7650004039
112679.894999352
107315.500000136
139075.680000066
118208.149999226
111168.360000239
114885.714999925
104196.885000754
108844.544999823
119980.025000149
118643.385000177
76113.6349996001
92857.2399986168
95792.6150007527
114519.005001204
94767.9100002648
99817.5100000327
132766.025000224
106102.829998742
87041.6900004195
106990.990000976
79827.7350003415
108370.405000424
121755.044999712
118513.430000364
92711.1399996977
105755.709999423
100830.784998998
114082.804998728
97735.0750004654
97835.2900002949
92293.9149997779
125030.579999766
97431.279999933
98302.1399998312
110501.629999906
89788.2799997868
105756.875000075
115268.81499989
112038.544999247
122278.47000072
101311.105000949
79607.6699999206
107745.930000134
94736.7049994306
104339.805000431
94822.190000208
91888.080000076
86162.8099999198
93280.4350003096
96820.1699999243
77391.0650006777
126919.860000039
122291.814999286
91995.1099998182
100943.79499993
106621.964998871
85379.2899998501
98792.9049999305
84810.4099996609
89806.4100011219
116834.275000864
105054.964999604
115028.970000026
102478.344999869
98969.3499999721
81688.8150005769
79668.2549997252
92074.4049997564
102636.79999867
73991.874999752
103620.804999831
76764.1000000678
104488.619999774
96849.6500006643
97369.8400009623
79960.0899999278
106561.820000132
104131.424999619
86797.3550002053
71310.7450000272
131495.615000818
85273.6449989934
98780.0499999444
70998.9999998636
125277.029999273
99027.41500033
97012.5549985846
105486.345000798
112101.069999994
105278.480000283
110594.53999963
128371.540000033
125629.924999618
94035.8299993947
126687.319999973
87325.4750005073
101113.90499988
123911.754999334
118003.169999879
71435.244999243
104385.324999767
113879.625000317
116521.125000111
110258.594999561
113303.430000335
116135.514999346
85983.3649997779
131704.510000038
86086.875000684
109604.099999561
78149.2099993257
80918.8749996346
138671.855000382
97563.1100009303
101527.430000755
96835.725000743
98050.5049998342
106160.744999669
94810.7450002019
74840.0950004832
100828.029999194
85654.7649993597
117880.860000038
96104.9099997328
107556.140001028
86159.3249997195
104707.40999996
76079.8900000925
76281.0100018104
115389.384999681
99568.870000725
118330.170000429
101277.179999347
123839.895001134
130288.46499986
102444.954999119
119722.750000002
132359.140000489
126946.590000749
115109.980000297
112903.929999458
82749.2250004384
97119.2450000209
97986.8450016328
114121.555000203
104873.270000142
106730.254999635
106222.529999902
131167.055000502
124985.040000994
88827.0399993389
98552.2550004395
113080.794998142
85354.1900000004
103071.784997663
106265.125000424
79588.6049997674
102065.644999789
119124.370000355
122676.510000091
101487.920001195
91112.1250004427
97652.7550004263
118281.684999791
121474.009999216
98057.3149992763
122573.749999921
124915.21000015
87677.7400000249
99375.9449999051
101803.309999802
95174.3750000673
100631.154999298
128834.164998547
103069.985000122
100720.860000547
91161.795000507
81360.9650008688
113760.659999903
142160.595000991
126867.864999572
86858.0000000524
79979.5599999034
116727.795000454
130156.645000163
102964.44000008
111294.0549997
98492.0550003183
114714.004998563
103608.814999424
111754.424999619
79334.5699992131
96215.0649998435
108676.670000155
98929.2750000162
93423.9399999903
75334.4250003148
118047.39499856
97552.3399994778
78895.4200001616
95328.9250002569
103614.334999968
106933.349999867
92479.1250007674
84158.2900002164
111389.709999253
124265.605000113
110664.984999535
106613.119999921
106286.700000338
109972.219999774
107946.460000292
106723.349998419
99427.509998967
115607.13000007
69138.9049990985
70251.6350002841
77078.0249997099
104370.219999864
126200.874999971
95733.9450005305
110477.62500107
107827.495000988
101592.550000633
104611.440000294
98167.7250001369
91368.8700004661
70845.5050003957
67194.4049998951
107163.38999927
101087.899999304
95639.0999992387
121119.855000031
84545.4949998462
90656.5499996097
101679.279999205
89920.7999998158
70829.3549993798
106864.420000115
102687.025000006
85157.3300004702
77839.4850000023
95696.7150015326
134470.334999858
96474.8600003403
141018.434999879
99916.8299976846
70877.6999980984
111869.284999561
104197.730000583
94650.1300004693
125015.804999044
127066.260000706
97897.5549998705
97693.7949999925
88815.4449992321
103275.874999693
106104.135000191
99783.6750008005
77477.1249999428
72206.0549997261
96563.5549996332
107242.519999743
98849.0149973912
143582.445000008
135130.139998983
105548.875000911
87448.749999066
102932.740000127
88817.0699998604
153376.885000206
80577.2050003791
119571.554999675
94212.2849999842
137568.600001921
110418.74999978
100316.539999577
95362.679998048
94073.7600003287
95540.9150003091
92200.0199996646
85250.5499997966
91608.9099997216
99046.8950010034
95691.0499996941
107337.980000336
120416.220000557
96735.6899991583
126969.780000026
99580.7400001893
103392.915000858
83373.3750003319
87254.7899995627
115990.80500016
113908.959999874
79348.084999695
122548.580000532
109416.57499978
104944.524999779
89664.8900000855
103866.520000411
86002.0299990802
114592.460000352
133000.994999352
98043.7550000223
100183.429999621
93452.3750002224
104840.044999575
94940.9600009816
97256.2449995289
99725.49999942
80292.7950005829
91527.7499997355
137520.425000164
80615.5050004262
106795.429999534
87398.7250004864
86841.8150002971
98056.2349995644
84267.9399994261
104802.885000169
111353.069999688
107484.815000065
95982.1900013681
106099.259999653
103430.204998784
110053.690000653
101528.775000927
96846.1250008191
110498.21499994
107183.070000161
115844.264999983
101165.485000319
107522.824999444
114707.870000022
92560.3799997582
111957.784999669
93475.2950010581
108732.855000155
120419.13500006
98688.8650002424
81108.0799998853
110291.230000536
82029.4499998504
113640.579999842
90715.2599995912
85707.7899998004
130198.94499959
96108.6400006817
98741.4300001639
120061.220000388
131761.105000322
102326.684999098
99559.7750002893
138474.420000565
92761.779999407
90557.939999858
116942.749999136
77804.7149998157
101347.414999909
94321.8249995217
80666.6450001722
139445.229999808
106244.055001188
137780.670000182
111502.25999999
109277.045000255
94800.0849997063
114177.149999408
90525.8849994531
56092.1399997521
122228.034999932
83424.935000285
100886.610000009
110069.160000044
95193.580000859
128480.539999745
111732.655000539
126796.30500035
105613.114999622
89194.0149997003
89300.2099994277
84511.4500007513
121255.585000042
122221.795000445
92340.1900005792
99681.5399999952
87849.3650021749
114444.069999722
109871.880000127
88492.720000131
115903.420000481
91024.2000006049
79567.8199999578
98726.6449997031
87852.2950003803
124773.725000659
88617.039999381
84039.380000334
101467.33499879
112869.575000529
89699.1650005406
78190.4350000814
95877.6849999905
85283.3649997153
100354.544999557
95636.650000102
101264.449999211
123771.250000483
79591.9200001356
76694.7400001608
112608.685000446
120290.335001848
104535.125000568
111856.274999462
98324.0749999798
114133.850000216
115842.204999928
101802.624999726
114858.275000288
88026.6099995983
106093.290000141
76171.9899995505
95220.81000002
81711.9749997751
97038.5599993928
107142.939999082
90705.1250005842
99210.3199994796
94772.7300001778
100059.00499992
134218.965001587
102146.084999699
103676.804999215
83085.7499997354
119104.47499979
104960.264999852
88798.320000037
108957.920000689
107146.295000426
92058.1349997485
108009.01499947
90315.3950003534
111586.660000349
83559.2750003216
128882.445000225
93397.4950000779
105973.840000082
107402.980001307
81378.4250019197
105634.899999684
96340.1750001221
91149.6900008217
126353.115000296
75855.0000002195
90601.1100001872
115546.510000515
101655.41499975
114328.81499957
85853.9999999695
114841.879999952
94400.8099991679
127148.859999848
119675.934999701
94088.2399995246
89058.5649998216
123424.519999858
95177.5699995243
100464.554999959
82647.1849996566
123305.269999962
82028.8050005146
112530.205000202
116170.425000223
98112.9499999395
126570.529999179
82093.5449995906
71114.0649990862
88625.1350009827
116851.320001065
81338.3600006824
109158.265000284
88150.7899995404
111197.359999899
103527.320000678
97800.2849999481
118256.600000486
104482.330000189
95738.169999968
95677.240000372
95274.63999949
128263.589999787
98742.4200002238
103708.834999391
106705.105000287
115483.535000043
102504.634999899
89396.7399999263
78327.0699999321
92187.0500001304
80459.994999708
122446.394999682
79751.5200002136
77423.4400001619
98256.2599998575
90923.2099996032
123925.649999914
129442.159999895
115144.189999705
137224.4300011
120325.060001534
97244.4599997224
120480.314999073
114551.835000803
79691.2249998019
88795.1900001035
131612.750000337
100041.519999347
92393.4049996851
70878.005000004
122801.225000065
100078.149998535
109701.974999625
121129.474998746
111152.050000296
110237.704999621
110120.010000572
78820.0000004026
99059.2399996911
83898.5250009528
94521.2699997493
97450.5149992206
111862.485001628
93003.5150004246
89973.8900002842
97324.2850007198
100845.595000125
83955.9550003312
75255.8750009505
96215.1099994241
133488.130000927
87759.2749999284
127627.395000469
81345.4599996212
105513.719999878
66412.0549995288
146894.819999548
89953.6050018487
119442.600000049
119495.555000898
89023.0900008837
109388.460000145
100498.774998449
96181.4699994411
78237.5949998875
105291.295000762
123502.255000041
102704.659999279
110005.419998625
96999.9100002919
101032.790000111
82376.6949998755
97855.9450004949
145775.730000386
99150.3100003724
83875.440000871
95693.1500001019
97435.849999411
114317.854999854
94093.9150002703
125743.91500023
97607.3349997929
101360.650000317
114854.050000795
149437.415000219
101681.624998744
119138.989999612
107176.549997998
89435.0500002097
102493.174999674
98677.6749993808
91509.4150004909
85183.9949988162
96846.2549994281
104452.885000492
79119.9199998965
78006.2999995176
75277.4949999902
137015.604999543
64819.2750003648
119466.074999587
111920.389999965
85894.539999952
91260.445000216
89561.3249995834
115513.539999839
107124.959999979
96629.7799995843
124610.440000237
93751.6049998121
102829.899999591
89772.0649999398
78024.084999802
111842.610000046
81242.8400002137
119507.0200001
94774.7199999264
80098.7899999679
111315.960000098
76378.5399997897
109414.809999559
80164.7000006262
112912.425000662
118116.589999813
87269.844999755
85451.9299998847
97738.4200003557
115204.385000028
128562.390000464
98226.9950007404
125347.809999393
114647.525000841
101041.17000034
105087.240000974
94507.6250006312
91645.50000024
129228.120000112
94480.1800000806
98518.3149998928
96037.2000008075
122638.145000064
93766.2950004687
100851.424999485
129196.804999474
110221.185000154
120373.690000293
98833.5449995488
96584.3950004722
99912.1500008654
89157.5250006782
120573.265000297
96129.774999965
123614.604999915
119700.884998984
111227.175000443
89751.1800004664
74595.2049998522
109844.074999811
94539.3200005756
78871.1650004289
94846.7950000726
90341.6649998584
112369.914999971
127502.66500006
76407.9149995669
103100.420000831
107248.389999104
127709.860000107
94616.5000002842
107170.059999382
141713.824999164
111319.905000095
99628.4249995192
102426.795000405
117814.544999575
99367.8200001154
103557.819999771
103641.884999999
134623.97500093
100753.300000034
128483.204999691
141191.319999749
113726.320000319
84091.1400005154
109727.91499978
108591.690000439
113255.039999921
85858.0749993044
100280.549999392
105096.61000078
107466.755000211
81646.835000304
92146.649999909
117788.35999949
109659.269998429
95879.2700006434
76608.415000293
81086.6500003908
124624.240000057
97855.1950005321
120799.255000816
108271.954999979
95502.6900000118
84243.3800004619
103765.144999853
126276.889999857
92424.5750006956
99375.5999996693
84893.8200000721
104870.925000017
99050.8099990921
66458.8900003453
93926.7600003216
81799.9650001691
103472.73500075
86811.8750009331
103579.600000107
92690.0500000663
88553.6000001999
97072.2699991937
111915.055000581
91096.7600003979
109538.53500069
95934.5149993363
93101.2099990257
93335.4249998612
110115.074999877
91057.2149998951
137532.829999383
100081.694999829
108977.599999486
116647.075000475
85456.3050005902
118634.01500026
89014.1399996233
85901.3649999255
96517.9650000431
119348.369999854
77134.7399993242
115355.824999869
126943.969999144
98549.5900004056
90314.3700010513
133676.410000325
98884.8750012773
116930.264999936
96033.9149995228
120444.154999923
92116.824999977
144979.589999488
94884.3099999273
119983.214999544
120010.435000248
99594.7049990234
92279.8799996287
124674.500000275
99594.644998838
90848.6900000528
86689.5750000556
93125.8850017595
127759.005000173
105329.890000186
91097.1349994183
126917.835001336
89425.0549998169
115822.624998803
98553.3249998284
82253.220000344
107105.175000743
111882.419999823
89904.4499998675
123188.225000272
84846.3549996909
97736.8000000486
98688.7450013576
101395.434999566
100790.534999792
141165.090000416
75854.9350007751
119222.495000226
133737.829998066
137850.419999948
85605.0250004507
120403.975001051
148883.559999747
111258.815000103
103123.759999689
87107.5999990274
96041.9000009073
98717.0250007525
92734.2099999021
84751.6899998682
112111.774999627
89953.0899998765
118695.859999495
89880.9550002253
92308.8200002773
91819.275000225
74467.7649999021
104257.620000387
109998.71500059
109089.725000113
123122.900000665
114372.880000252
91540.8399983866
84507.5449996034
114114.799999641
87696.1149998911
92871.6200004798
100345.595000191
92689.760000552
100421.404999872
100999.465001184
106878.200000089
115983.339999435
118729.989999666
92028.870000315
113268.435000279
94577.1749986056
114046.914999939
85334.4549985364
91913.9599994076
93088.0649997855
101613.474999734
70237.1599999438
105675.189999883
86024.6949997121
104932.809999933
77180.1100001879
115086.399999719
98090.3500001005
86408.1650002123
75793.4149997928
74820.3300005132
92845.6999999639
89223.1299992223
105285.644998983
121595.000000151
107763.760000162
89724.2349992689
102294.4149999
107380.239999903
124397.144999307
97929.8300007559
120527.74499883
106201.655000406
93531.9050001603
98390.7850003059
88621.5549994408
69227.9000004322
119239.02500023
112733.264999912
97268.2649996262
132552.925000964
81379.3900005926
94745.3350010357
74793.7100005072
118244.009999113
84792.9150000928
109295.819998918
99531.5049998176
103735.614999167
129001.524999193
90952.380000151
95937.7999997244
91795.0649995622
85934.6549996873
100098.57500079
89133.5699999547
142398.79500011
106375.370000441
116482.459999754
112914.334999046
98265.7700002454
103805.174999507
128657.304999562
104957.074999464
104202.794999461
105407.3800001
110867.715000066
100980.879999872
142791.954999675
106866.119999409
114613.420000714
112086.645001438
98747.7500008813
129189.784999908
110340.700000783
106267.265000053
109842.470002595
107532.889999426
107918.904999706
92832.5700000981
102984.924999967
109825.835000803
137202.944998637
107021.289999821
116266.014999732
93887.0049998256
82158.139999937
126327.949999249
108692.815000191
110031.320000113
86671.7599990342
110944.885000951
124837.874999656
98684.4349997944
87520.8650008931
105470.840001632
104256.515000564
100202.080001057
106442.730000278
97952.9900004452
97669.0500010864
90372.7450010487
94334.5999999113
91742.1650008489
79997.0999997228
87707.3350002379
77676.1550002794
87621.7250001542
101825.705000359
81598.2249995863
116658.124999019
129639.605001737
74916.4249981697
94145.9849990691
106902.850000767
123180.14999897
112947.244999264
92986.0100004536
79825.5149994407
101625.850000209
91257.9550002303
118008.754998921
120737.850000243
73651.8849992125
102200.234999673
107235.560000647
105401.790000142
97083.5750001072
119098.604999715
105185.599999947
106489.860000315
120591.49500031
118283.135000041
88229.1049993172
111988.435000355
70078.5550004149
114141.270000656
117975.789999705
69429.4999999106
104971.15999925
87781.0899999098
110200.674999626
93836.12000067
78858.4200002609
81291.010000485
86908.2249997932
130989.409998544
115127.415000248
135151.840000372
82920.6099997959
100976.484999768
100923.020000281
103003.985000476
131086.554999531
99458.175000213
84512.1249995377
115772.470000506
113683.220000126
103344.749999572
114529.259999945
84795.8650001966
108360.339999297
113972.785000344
106014.695000546
122445.449999614
102145.730000525
85686.464998831
97788.1950004454
102304.859999712
111658.954999571
120483.359998879
132837.150000772
89376.6099996318
128721.060000115
128148.12499996
104939.05500063
103422.97999971
107220.565000023
90060.5599999623
89176.8050003868
141393.394999869
90317.3649997662
104517.760000555
119890.659999774
106246.47000017
93246.1050000049
100591.330000078
99981.4200001968
107403.540000093
89659.3099993066
83471.1450000187
117029.06000012
100403.440000242
120037.944999151
110883.055000084
89633.2600001391
96417.0699995991
67716.9250011495
120435.254999886
134358.015000298
128952.650000103
83199.8050003856
80976.7600004163
94682.4050001567
77694.0099996949
106444.315000163
117366.685000561
120823.239998526
103247.329999522
79910.304999755
94589.940000055
117427.290002793
102337.060000521
124922.024999576
79057.3850000894
103220.984999817
111277.229999821
95161.975000214
97069.6649996952
93083.0799994789
83844.2150000613
157541.169999116
101204.355001199
126558.869999936
101863.849999862
98554.1100001936
103040.110000166
112431.104999814
83346.9199998881
110669.754999872
85063.4949995753
98524.6800004866
94240.1100003835
71995.8700002963
126962.774999454
81207.2949997975
104201.240000115
86620.4600009238
140762.475000219
109306.720000398
117357.145000226
88301.7850001753
80682.0749999494
132418.675000258
130028.749999758
102599.370000475
109788.020000454
96578.4599997003
74095.0700002073
101015.004999618
92670.5949997234
98609.2499997811
82724.1550005843
94825.9899999346
124632.15500107
81074.3750005593
91163.8950009664
143405.054999551
116903.919999995
74097.9749995757
114634.634999914
115345.804999819
90285.5449990844
129785.614999344
97321.4249999273
102770.419999659
97734.4299996708
74273.9849997717
102377.675000042
126755.834999431
114396.384998727
98264.0799990172
111093.499999916
96572.220000356
132918.889999755
106557.304999752
136587.130000231
110022.840000568
84074.8549998857
94967.210000233
90788.8700008089
87253.1850006297
96160.834999938
121402.669999825
102369.194999896
65738.6649999709
79493.7100003387
112337.680000213
84494.9049995381
102201.484999881
148177.489999769
73537.4149998246
89935.5450000429
106665.695000634
115980.419998688
98917.1399989179
91686.1300003137
102545.045000793
98561.185001232
135630.869999471
87762.1349996891
86544.2750003374
102627.78500069
111659.139999176
110112.660000301
104818.545000005
83650.7600006974
90803.8600001517
109037.059998938
97871.7099996679
88311.4399996307
128103.234999448
103023.8150003
135702.915000515
113045.21000056
92001.6300000654
113323.380000432
96705.5000006152
90500.4449996572
123801.324999943
86948.9249998338
108650.109998939
109112.750000185
75582.8899999396
86761.8050003383
123866.825000929
70818.7700004575
87224.980000597
82481.2799998075
120036.695000369
92879.7850000566
108280.705000331
119472.489999478
103452.249999902
92031.719999984
111430.16999939
78817.6649997634
74573.8599999616
96851.2950002623
91199.950000196
142523.884999803
91709.7249998079
75756.5249999436
81270.4800000325
97467.7499999071
99649.3549995943
107281.905000068
83999.5849997461
93164.5549986835
108121.229998653
89041.6500001551
97133.749999989
76512.0199999072
86872.9800004421
104453.114999642
98689.4500003207
113920.240000586
110114.104999992
107163.574998703
72025.480000275
87954.8400006085
103573.099999841
113846.225000261
78298.0049999863
96281.0000001918
93649.6649996523
108721.745000924
93359.2600009401
115025.540000165
110831.824999914
75408.255000563
123131.929999737
83475.5500007143
106702.955000216
143618.53499907
124447.530000955
108580.344999996
90852.7649998907
106418.475000766
107080.250000646
97069.3650008324
91010.7950008472
127621.630000307
96697.734999955
97364.3250003146
133854.169999872
94646.2249999589
108155.425000172
95205.399998712
103042.109999827
115241.209999959
103850.115000042
114617.105000506
125920.800000535
93020.8549992684
96374.3850007315
97195.2900003864
150138.590000172
93121.8350017782
128494.25000086
96271.1100003763
93819.5099999293
99313.1699993047
105331.989999668
107912.565000389
123430.415000086
116555.709999098
106862.06999983
83892.0600002886
105564.525000614
74936.8299999742
92405.219999933
109913.069999684
103536.979999877
124098.909999362
109926.399998745
92578.7050010911
113095.724999719
101412.825000313
99721.8999997405
93889.5399997104
123673.084999195
128230.585000516
137938.389999147
115781.135000225
105104.160000396
100013.65000043
104421.575000997
109039.774999992
110365.500002286
110963.990000197
99783.5950018125
125266.594999823
98981.3849993979
65071.2099999054
105803.509999776
95924.8499996355
108922.470000152
92090.2600004002
85839.929999375
91441.5350000578
80261.4250004303
95215.519999528
130541.644999941
132720.005000275
103551.04499997
96867.3000004377
82623.6750001337
82605.4949996325
117634.370000036
112338.619999385
135386.23999997
98583.5549994195
101826.035000143
91623.4249997321
110695.29499908
62754.8249999699
92744.1050007087
99880.8199997417
124690.855001028
122705.200000507
98827.6799995415
118223.425000056
85628.1199995654
77317.6150000181
112568.384999165
98915.9000003098
79347.9200010745
91149.5150005515
92782.249999249
77294.3349997287
103776.909999771
111295.714999662
114529.499999686
101693.975000464
86244.4649994208
118539.90999958
95372.8550001139
115422.615000062
102382.880000482
108698.969999308
117269.614999554
78978.7599996267
83319.395000248
107823.125000156
111420.484998612
155452.189998213
113825.055000062
136811.100000386
119545.779999243
126448.335000242
102765.3799996
118973.314999782
113761.614999792
104119.620001416
107216.549999771
116044.634999733
83607.8000007952
76342.6450000667
121153.274998996
89985.665000113
111601.115000185
126269.090000562
100888.829999497
114647.329999949
101306.319999536
101896.029999529
90768.7649989647
95950.8850000694
129575.300000367
109298.909999507
97175.0650007119
82679.60000085
76754.0250000363
105137.270000037
97887.9850021033
87714.6899998643
155833.560000277
88810.6150001582
81715.6150006442
86882.7649998542
137144.450000177
94526.0499992772
85093.9300003475
118293.25500002
84494.6899994954
157796.259999565
109839.57000029
129690.635000859
81938.6600009252
93047.5949997504
102086.620000575
99281.4049989308
85810.3100001422
110373.419999596
77044.1199998941
92015.4399990975
95099.2199996557
109896.285000381
96150.3100002557
99568.4849993846
93272.0300002163
100922.940000129
112830.684998617
109233.780000172
83663.2749997385
80567.5200004253
144052.305000478
128098.635000657
93023.3999999756
83800.0150003985
92518.2899997676
85344.4049996827
155484.06000019
82404.1650003255
83881.4100000036
105316.169999879
128500.820000305
86894.9649997799
100635.015000024
110584.81499993
97283.9350000239
111652.874999747
68035.6849997916
102769.430000428
93513.4099999766
97358.7249998013
91687.210000933
120697.030000175
104237.734999584
97349.9499995316
94922.1099998305
82016.2149999493
85233.3199992131
101403.034999893
91472.7450001636
78988.9649996997
123888.129999889
118305.109999316
70544.985000403
117436.599999942
92794.3099993842
92504.0950007172
87313.6099996333
92441.7699993662
84614.6599998305
98225.9699998925
129165.694999933
109119.190000686
115174.559999375
103241.230001051
107276.105001088
97370.1850003069
123039.240000529
89766.6099998633
97677.3849992
93064.2250007723
85666.3750004245
113672.290000072
93251.5250006733
101172.07000011
95486.3500005672
99272.1000000836
100160.490000543
96787.7100010811
127715.059999633
100759.919998865
117099.610000135
88588.0649999783
75413.995000205
133396.375000153
96396.0999998899
79291.505000761
92839.8949996699
86887.4199997665
84302.1099990574
95658.279999858
88232.9349985615
75481.8899997333
89682.3200003055
89195.4599997181
96840.6749997895
81996.7200001345
103846.404999207
96267.5999994899
80339.7549990058
79690.329999516
107884.850000324
107867.975000205
105429.795001142
105253.084999869
79296.8399993196
87610.3900002362
94022.1000006037
112353.539999894
92539.2649996108
121974.534999405
95692.075000739
106032.67500018
88987.705000448
108985.180000275
106625.165000022
94588.6949997897
110046.030000643
89456.5850006479
124059.960000528
99480.5450001519
104697.420000051
123467.564999389
120301.919999769
129111.360000349
84622.0750002283
111856.529998786
83990.6099997412
102661.309999886
88597.7450006346
92798.7300000414
126943.144999732
117870.169999995
87856.1349998639
101700.75499915
95355.8299997836
109152.215000147
116717.175000257
102517.340000726
126442.675000315
94758.2250000987
66390.9850001948
124187.605000137
121001.535000417
135332.509999171
94432.665000282
81500.4950004599
88483.0400001705
121464.804999341
111234.530001012
85324.0200000934
100633.78999866
113902.074999289
71921.769998931
96121.5099999722
115490.384999821
101590.444999381
82390.4449995606
91273.3049994793
118200.254999289
97192.1549998269
110848.555000268
89111.279999797
93414.3849996228
86342.60999991
100592.809999467
121109.239999418
148502.489999688
110341.684999868
102855.669999843
104910.13999886
93185.5099999362
96078.6300001431
101868.159999894
124077.599997669
101960.819999863
97825.5600005682
107406.114999726
110007.514999399
87552.9699990414
97911.5550006662
125196.534999453
105031.210000149
104878.889998964
83883.7999998043
89379.8150000636
101707.62500164
79189.720000543
115120.879998723
110288.19499924
91970.3450003401
134190.959999817
87530.4500003833
115892.584999901
94303.3600000685
110774.26500058
113446.910000763
87259.4300000194
104201.644999968
96353.0249983173
96712.0850001232
102099.255000751
106246.545000635
97873.2499994971
93956.4650005592
124746.269999855
110980.590000241
129698.519999966
109423.150000239
98847.4099994177
111023.49000034
91098.4149996135
73626.4100002218
112634.810000943
101248.844999963
107851.039999691
92098.1099997313
133715.445000433
99823.099999745
94116.1250001748
110871.390000498
79896.5850017098
94665.879999647
95616.2949988404
150210.859999562
139709.97500104
105217.515000169
103637.374999689
118117.110000277
99586.2249998139
88817.1700008496
118943.585001128
119730.610000336
89568.3800002851
131517.374998365
122884.450000161
116142.264999745
98871.4600006584
121986.540000437
149428.219999734
111214.590000008
82595.0450001041
80460.5749997005
116550.769999136
105893.26499921
107198.37999931
121075.199998836
125627.804999456
75603.1550000678
131066.27500019
99859.5300004197
91002.3499996056
100279.359999551
93350.7649996415
106775.109999393
78628.5700002775
83012.5700004015
96769.1650005545
83468.4550003817
84354.5800002928
111226.559999109
91551.1750006421
96803.5250018272
82443.5500014548
115247.000000907
73783.4150000717
117545.490000055
102789.750000121
137598.859999374
104322.395000269
94286.2050006867
87284.7449998228
89233.3249998957
80227.7549989404
123261.334999673
140180.66499996
135065.045000196
89939.089999116
92647.1049992522
87566.719999145
102899.075000271
128679.934999654
148798.910001081
118979.679999794
102882.419999991
84261.7650003942
94046.585000303
94382.7899999964
79972.2299993269
102953.960000103
112071.890000655
108562.239999561
100621.14499924
122573.825001162
99890.1100000099
90467.1299996863
85845.1899990791
92884.0749996256
93171.9900003541
95864.5599997549
116137.890000519
94532.6999999336
114655.215000052
136150.709996843
109114.260000093
97057.2549998795
98681.6300003285
94021.2200002118
111706.750001489
114836.114999545
87827.6749996426
129139.719999487
81871.7799997046
93188.30499989
87603.8650000571
85756.0400002578
112981.584999023
98445.0899986466
95492.1650004545
103804.194999923
104913.329999902
112161.885000437
93129.9349998732
92660.519999009
121312.325000393
149519.634999571
112542.800000383
98337.1900006495
108419.620000304
104097.049998654
99427.5049998052
99915.6549999634
103927.919999898
87938.2349985668
158301.169999771
86486.5950000163
89505.9199999345
108842.615000113
126609.979998868
103203.240000279
85032.3850008977
118445.614998869
101999.419999971
87774.9249995603
103594.045000114
81626.370001372
99781.9100001256
118656.479999612
113911.36999965
92873.2800002048
69195.865001245
100866.299998372
87593.1400005229
114807.624999613
123483.225000326
91004.4949999841
114997.17000004
98721.585000016
114968.345000013
116429.679999452
83653.8100000939
82540.6299991461
102239.850000431
84052.4149999733
137924.204999469
121113.709999376
125903.020001097
85249.9900009992
89346.0399996028
117803.179999728
136578.279999873
112537.324999892
113787.704999731
80284.8100000103
91820.4450004964
94477.9899995135
115239.33
98123.7850003651
70819.5249989132
91704.8249992324
103646.399999858
100644.779998655
81326.8900001795
91262.0199990246
92548.1949995204
102795.955001123
93398.8250003128
87357.4649997581
100721.685001982
103628.640000195
115265.239999683
135975.355000466
90532.8800005634
99004.6250001824
107850.1450003
115639.165000065
110925.934999927
96342.6350001247
130645.699999711
114114.364999818
97886.9399999004
118339.674999808
85874.7950000604
112960.629999731
98779.449999796
96652.9099995495
100572.904999176
111967.064999423
128876.109999965
117393.674999514
127452.169999741
87245.5900004651
122253.960000363
93527.459999255
89968.7649983908
111877.239999851
108401.475000615
98784.8849996898
91862.7999994143
118299.475001069
101455.949999495
106244.114999558
85099.8099988613
102014.164999767
105491.089998657
85151.5150006907
123878.285000368
117629.450000803
97544.4650002295
86224.0149995822
91207.4449995215
103481.985000234
141878.725000148
99588.634999299
91259.7950011722
81996.5000001329
99597.5000006292
116869.605000273
84343.0350001222
76024.1149988398
77268.5900007016
135307.820000365
92503.5800008439
141702.815000726
112742.795000201
86059.7250004268
86759.7050000129
155462.784999968
110192.394999776
112817.310000245
105021.255000249
110354.850000299
104117.449999783
90016.8149993747
84613.1700003349
95593.2200003995
151781.495000405
90815.5999997945
89800.9050002774
108945.28999866
104568.340000259
101288.704999371
91313.3400001565
96259.3699995002
100432.165001042
100321.575000607
80276.520000591
91500.2050003628
140997.359999923
116642.080000524
126647.56499987
93700.2450000918
149165.954999995
107924.730000264
100500.025000158
110285.67500142
106909.45499948
121176.839999751
126185.104999738
94082.6550011965
90086.1800002267
109234.219999366
111712.909999029
95654.8499998053
85130.3099997942
111462.740000567
112764.339999616
93667.6050008917
106623.909999608
136868.174999521
99000.7149998127
79906.5100009112
95485.0849994443
115883.734999213
100728.840000543
106528.355000275
136926.409999567
96639.1849996327
97784.0850001581
89352.1149997243
101462.104999986
119981.400000216
122924.054999397
85383.8350002597
106563.994999584
119751.819999728
111403.344999693
100070.700000685
90158.0450005296
90948.2099996957
110539.144999951
122804.574999817
126612.535000009
98199.8950007871
112540.634999764
69568.5450000244
127694.999999702
102198.470000654
103192.140000011
126983.38499941
122131.40999991
100215.665000115
79374.249999781
102854.569999974
118082.729999975
80914.0299992688
114165.329999954
118023.110000474
114526.550000455
108491.160000045
95144.7150000914
115401.429999958
91670.3099992685
115907.675000282
98097.3899992108
103337.240000511
97417.79499963
106658.54500005
97341.4250000961
112752.414999744
123231.774999537
97657.0649997039
117412.975000403
104582.425000755
135175.720000049
101207.314999609
110460.780000179
154383.825000085
108189.735000537
123308.580000533
101967.514999724
92828.2099996382
83943.9249993359
91022.30999979
94545.2000002584
82002.4749999114
71394.6350002579
68834.8399999028
80545.8699996628
87253.7349991741
77133.010000217
82458.9449991735
94429.9849996515
108863.490000234
107788.795000048
93075.8299989968
78950.8450002541
113635.815000444
64644.0600000527
113360.464999643
115090.770000508
122900.299999311
107688.134999827
115313.079999432
119840.370000406
119251.100000615
138372.695001178
125338.700000399
94560.285000023
119994.375001274
105850.274999607
101041.530000838
72372.3799997396
107271.280000608
102932.224999121
104120.669999462
117813.479999761
102534.595000128
110222.250000502
85904.1349999113
105428.400000325
103664.954999876
117944.895001141
128479.120000018
99472.3900002684
125739.57499984
112137.814999977
103029.639999919
59852.2499998304
89348.555000743
104735.364999878
91330.3050006441
118557.31499963
103320.105000905
114302.565001288
102366.959999503
95487.759999627
97029.6400000984
119572.934999603
113580.604999669
95780.2400007523
89055.364999597
115952.810000298
118649.700000703
115486.310000814
122208.659999779
109472.300000602
114843.370000201
94900.9999992725
92849.9550002116
113149.009999689
120226.144999442
92499.1200010138
97450.9700001317
94063.0050016125
98160.7799999127
104977.775000349
121064.379999992
134843.044999909
86948.4050004631
104365.87999947
116380.809999555
99340.8950000787
86146.8200000243
146699.025000755
87317.7099998485
117753.449999273
116610.484999966
97669.2349990933
96247.4949993018
92271.21499991
104553.675000399
77411.3149998008
160707.644999729
94922.2250000808
120164.585000443
99402.1750009338
99750.175000006
80623.7849990565
102295.925000207
109669.814999554
89168.3300004451
92060.9049997337
108724.32000048
98581.3050001078
81582.7799997086
108896.724999926
86938.7049997485
97024.03500029
121875.709999483
66227.4850000102
102055.095001891
93281.0999992804
93392.510000195
84140.4400000319
107178.184998445
130174.070000638
89045.6199994767
117762.759999341
83072.9850001125
91770.5050000811
109949.084998976
91537.7149994594
95992.5999998955
65073.679999068
122014.96499892
106075.714999189
83820.6299998611
107193.360000792
91244.0249993469
108893.609999419
116511.739999421
116889.514999953
111593.199999801
134460.295000189
105880.479999877
121542.049999407
97820.050000248
104050.209999329
91482.7249984258
128553.73500009
87307.1100000353
111474.999999724
106062.29500009
93923.4400002993
109954.485000012
128750.094999796
112211.690000588
84329.7150003115
123943.534998774
108663.924999592
99247.8449998316
113795.82999914
105363.074999378
103254.629999369
96088.1449998367
118974.345000327
92072.3699988071
89418.8349991024
135230.839999491
89671.4349997598
93615.7500006205
154894.975000361
105540.95999968
101215.289999442
96006.8999998799
95149.1849997485
75171.9849994143
93232.2449992706
115545.155001389
93582.554999937
112343.649999871
76042.3649998691
101417.355000374
117464.940000125
113612.804998456
83545.9849998424
127546.899999334
102070.714999964
125346.714999635
73919.5600004104
114906.909999624
108432.720000181
96175.9299998239
74709.5999998285
115152.880000527
112059.614999422
96215.5100008638
124860.860000061
89813.5600002081
132727.259999592
89728.2199998411
109967.37499987
114182.790000099
86678.1800006645
74123.4950000157
111799.175000647
103649.57000023
92498.9200001387
113974.060000836
98026.0449999248
126032.954999929
97646.6299999144
122671.204999021
78729.1949998849
77645.3400000393
90275.3450000416
105038.590000907
98752.6050003961
110214.144999981
115913.404999516
102938.884999815
101603.445000151
100813.400000072
118853.355000631
84844.7949996744
92938.0699996775
76888.9599993759
114167.594999968
115379.334999693
95039.4249996802
105018.449999548
93366.7199995379
85973.9150004588
123214.535000061
122238.30999974
145209.754998012
83665.5399994778
92314.3650010612
110725.549999964
118608.370000383
126449.88500028
112430.185000275
74369.6100002682
113012.879999571
114302.12000076
105940.425000609
111211.149999635
103378.055000168
73442.1349995835
111727.385000275
133946.505000905
116877.070001271
108646.969998219
66567.9999993179
99032.4299999095
91876.9649999613
126209.624999723
90738.1299999169
122877.039999549
95145.0950005179
88993.4800003562
81780.3349998829
136726.574999207
105970.749999823
120948.409999658
117132.090001217
83214.0200001738
108129.479999946
98776.2799999404
108173.955000649
104929.420000194
94881.0400001769
117893.829999656
117563.690000067
104258.154999601
102955.785000134
97913.3549996081
87681.9949998783
96137.6999999916
135302.475001117
128361.975000354
109868.355000619
123928.840000202
83043.100000171
79532.5300003725
102382.079999764
107553.209999894
100731.640001304
90205.1050001037
93475.0850005559
112945.669999672
87163.5699998709
114201.675000388
94752.8099995474
132831.600000185
108411.994999901
100506.114999968
91667.9300000282
97379.4350004635
85892.5649994399
94246.0649999975
95079.714999525
110782.494999945
86854.1950001117
78535.8700009652
98431.0149998773
97221.1949997254
114216.124999745
133741.075000521
107671.835000097
121150.084999701
87971.1800001427
106343.320000239
111537.704999925
98923.0800006248
76271.8700004044
106122.115000891
119363.03500035
104779.665000441
109107.545000035
100945.165000834
102105.915000266
102899.104999879
92233.9700003312
101714.749999418
89109.6049997072
80762.2600004568
97588.5750006107
118409.355000594
99579.0049996961
101124.880000217
97222.3700009487
125044.685001153
65415.414999043
103229.229999674
127092.110000361
95053.1050006032
93343.3150006896
98144.2500009804
108212.800000062
104705.569999422
104832.620000212
96259.149999972
99045.300000453
112473.859999539
106154.099998473
96981.3500007904
98639.474999944
85143.4850003729
98046.924999646
113809.615000433
100706.235000383
97582.2900000413
96039.6000000426
108464.620000201
119535.345000925
89059.2050002472
94757.0849999802
141298.865000934
87189.475001717
128152.009999945
123359.664999761
105648.210000525
86584.310000237
134881.419998776
111129.184999881
122529.250000606
105720.890001055
89901.3499999057
97856.6950004001
101150.880000389
103109.445000015
107554.580001349
75197.1549997081
105242.055000201
70957.6149998354
87693.8800000894
104217.880000401
82444.2449999898
110151.864999946
96758.4899996361
109375.439999915
122623.819999084
108498.365000234
82295.9099997252
130271.715000772
109313.915000034
98859.9650007838
82477.579999987
77842.0999999316
100241.070000405
99056.8799999508
87979.0150014426
114424.894999996
133242.470000807
104366.620000548
104184.174999521
130198.169999485
122492.744999796
106922.03999969
77080.1049990805
68501.0249996381
132997.560000336
90551.2250002052
100682.28500019
93777.3449996217
88180.4599999527
91141.6549999154
138742.469999868
121882.680000108
138964.324999647
84762.7549998395
116791.494999498
101670.979999992
109102.789999235
128773.319999667
114873.3150001
129251.83499923
108523.714999831
117313.819999673
103166.174998843
120461.525000658
89444.6300001323
80425.1950007506
147652.415001085
118507.984999943
96346.9200003234
71157.0749993952
115679.440000138
102065.610000373
116274.08999958
94696.8450001214
149563.744999027
94115.0650002483
114371.259999717
100319.000000435
91477.9099987374
96557.599998665
115831.04000024
127858.845000129
76111.7100001149
84382.4299988878
116299.525000584
121232.460000222
107265.030000486
67364.8099995786
134159.719999872
93250.5300002369
103318.764999946
102653.570000455
67535.6850004688
102797.5750014
87051.2849996615
170380.704999881
96957.3350003301
102095.764999731
108596.629998789
100979.870000087
76261.6350003579
93079.1150000893
94724.0650005166
135931.915000439
138179.445000194
92153.8500008234
118289.8000001
116438.494999657
85753.1099994506
96730.3649997473
107121.694999416
133684.250000483
131569.325000073
141340.825000295
88709.3900012732
121992.950000428
105201.725001357
98157.6150000518
90516.9800001697
121736.109999302
96290.9000019389
140433.11500027
115811.835000361
106647.649999795
87613.6899996062
96843.7950000538
121970.445000249
99424.3649998836
127734.139999842
110711.69499985
116503.084999777
106014.725000541
102772.624999673
114368.015000512
90416.1550001375
98867.4199996669
105941.904999139
113454.415000055
99087.8499999039
136213.489999319
130976.915000169
116444.224999941
106616.054999398
157156.704999967
97512.9749994127
90287.2000007918
95393.9250002838
98549.0500007768
91332.3700000166
92973.9249999337
104023.62499992
109308.810000346
101338.02499978
92610.5899998798
110567.649999588
156595.69000141
107326.469999831
103845.844999727
115611.779999686
104202.284999693
85047.2249999386
133883.074999907
118078.729998896
120216.719998992
123940.765001011
97909.5199998143
118882.654999591
97867.0299987758
90795.7499991583
103738.305000018
96882.9049998916
91739.1849995991
99347.1500010323
93161.5699989948
102231.460001141
104462.555000074
103333.71000033
100386.75999884
104848.909999255
146420.820000346
91207.9900000514
125047.129999594
98167.8599997473
119143.224999184
108948.135000196
89930.8399995212
121263.915000765
92957.5599996501
93978.0300004672
87200.7700000491
82640.850000045
160733.705000802
80274.9400001131
78746.3900003841
83080.3249998365
108898.199999118
126268.904999576
89410.5849991986
87598.9149999104
125412.965000023
125316.814999972
97997.1450005299
92931.7750007683
103068.400000268
94626.7650013899
104241.064999042
107895.090000392
102524.354999804
87623.704999259
124180.485000803
125523.38999995
75676.5399996631
96031.5199998537
112366.535000294
107659.759999592
105624.555000156
82459.3099997032
120724.604999785
91525.735000009
114611.725000026
87567.3249999358
121609.9849997
128121.825000254
78814.2600001427
94360.6949998077
101872.925000122
122894.149999297
93709.9450000469
85380.1499995695
107533.675000228
115801.874999262
89418.3050013109
108088.869999305
124880.985000206
107166.46499867
97233.0800000135
140885.20500053
106251.299999672
122909.640000339
137330.324999655
98804.7100003295
78781.5199993448
116230.765000237
81026.8750002921
115285.259999731
106897.499999921
114913.354999809
118790.28499968
106443.285000152
101147.564999392
116329.694999792
106040.850000281
111972.005000075
102767.599999293
143709.745000376
104704.009999649
85122.9499996729
117572.114999978
120242.950001038
134462.535000629
104735.779999732
102655.134999711
93876.2949997513
122789.754999928
94519.4799999252
116991.719999692
93579.5350002919
114387.440000817
86809.1549999007
85115.5900011033
103474.154999849
72464.3749989151
118865.435000129
122561.844999673
99096.1599993257
114031.000000093
107324.050000377
79915.1850006695
107768.319999086
89693.1250007851
122181.13500128
115707.000000997
102310.939999839
98170.4849990481
98448.8599991333
83621.9699997019
99356.2000000079
106435.720000517
107740.234998977
88880.0850002759
72685.0199987413
118422.309999317
120508.114999283
109720.895000108
142090.549999656
68599.7450000044
113415.095000128
85221.6900001997
91910.5450002866
96187.6449997055
85329.6399998124
116969.454999078
87730.5350000294
124488.924999984
141096.27499927
121665.560000011
86943.7049989244
101286.894999826
92039.5200001146
96264.0399992553
99450.9350007962
119341.680000918
107945.019998714
122988.664999688
125625.339998354
121992.294999697
109218.189999611
131906.560000041
103371.805000373
89251.3450000425
83136.97000009
77256.8149997636
95753.0399999465
94108.8199994659
127352.069999462
85756.6399998089
100672.344999495
106597.790000198
111217.504999989
105189.799999988
106529.254999062
123269.374999901
125504.430000374
103379.275001763
104712.865000397
77350.964999306
107349.584998848
94510.1400002385
103236.750000248
107200.745000539
93338.654999784
121103.219999285
103758.764999988
133699.589999682
91893.6499995198
105282.060000409
112525.999999869
83783.264999684
106467.515000032
118838.964998944
104889.960000541
90768.6600004415
122790.074999981
103820.77000007
99380.5649996593
116417.750000228
115653.715000616
98418.724999926
78008.3650003897
80106.9050002108
110939.370000136
89013.0599998894
83571.5449996243
103921.965000014
103143.15499987
127426.449998539
98602.0400000986
75683.9399995555
109222.845000074
114295.410000611
92617.2000005265
132699.169999386
107605.255000027
116509.449998906
110843.749999523
105360.410001807
120202.074999646
93639.3150003346
108997.629999351
96390.8000001295
85059.8250005494
92150.2949996581
79182.7700006076
106990.644999543
115774.849999685
88556.095000267
108380.579999658
80991.6899997686
77395.1100000391
101001.604999875
105559.09500044
77091.9500001031
83384.7799994646
81131.6199993007
85019.6800000902
67759.5149990294
110705.850000285
109513.689999957
140234.750000161
87791.2599994802
157301.609999904
96983.8749999474
91487.5599993521
118109.985000705
153139.49499976
89751.9199990146
102898.829999365
102733.080000561
128424.790000378
100261.414999734
118786.135002047
113115.125000261
99374.0149994628
112764.869999551
75646.9600006312
89472.3500001136
90997.4950010417
85796.1950000957
90712.9149999708
97518.4349998893
107482.925000817
74400.9150000874
84644.6600003882
103877.279999625
90238.9800001042
109304.059999615
133044.690000568
151881.884999564
93791.6349999614
121293.959999678
123778.840000243
80203.2499993755
92373.7950000912
93279.0750008344
93089.9450002662
102466.624999009
124721.299999846
110559.125000829
135889.454999711
89530.8550001727
80901.0450002205
95487.6449994678
127571.260000783
75982.8600002453
82449.7249994834
99746.9449995909
107160.914999865
139197.370000403
129185.945000022
90133.7699996584
112717.285000621
101847.149999617
125352.755001296
90137.6499996507
100730.694999267
103039.594999469
98786.0149999274
106875.694999898
113495.619999985
115385.404999601
99827.4750008944
118934.990000381
135462.369999194
110834.220000109
106689.530000462
73968.3399984359
69379.7099998261
99698.9900000203
99773.2700006511
86489.714999768
90717.5049997066
93497.7950006091
93241.6350004101
106686.445000356
101406.330000109
70861.8250000723
94826.2199998272
95801.390000456
90693.9149993518
94736.4749992865
94245.4000003329
121270.619999858
95003.9500016157
101817.370000909
102474.830000953
149434.494999917
103234.309999185
96631.675000045
104661.865000735
95103.0900004188
97445.2349998771
123835.364999944
81736.8849998866
92240.5899998305
111141.299999159
100703.68499974
141952.005000714
132880.550000547
135757.255000324
89960.4100002019
99908.5999988327
114760.310000654
71341.7849991848
90567.0149993869
98333.2800003074
118697.250001277
78360.3649996811
113960.400000395
133768.654998729
141717.650000728
105791.379999939
104602.279999947
99417.8450002967
99078.5350000863
113140.29500031
109468.680000945
100485.850000362
98811.6950004315
82270.6599998492
112701.88999968
105436.365000254
115353.149999036
105072.630000089
99064.4099996611
102938.999999447
108550.024999576
91672.0149997179
119522.574999925
85487.780000441
73768.6299992656
71821.0299992913
86863.6000000509
112714.759999293
97740.6049989108
106595.819999607
92503.7000006167
92596.07500009
77875.6500005262
118095.740000144
97888.2350005948
126368.099998919
74097.8899994837
102305.825000979
107831.025000216
88373.3550001145
73490.034999836
112544.635000042
101656.410000435
98733.0949998217
77911.3399995357
95768.5799998103
143646.505000623
79276.6649996082
130279.645000189
128660.995000294
88535.2250000146
83759.6000000736
97738.8250006617
115695.879999503
126279.180000128
87141.9450001861
93203.0350000937
73407.529999309
98043.8949996787
92788.350000389
118786.079999889
102262.765000085
109335.785000332
96385.5549999688
85912.5649996821
96979.4100013437
96074.5650001414
110257.26000098
120201.619999014
87227.0149995475
106948.545000505
103034.019999825
119818.46999971
103603.795000076
106083.400000078
111964.320000335
103932.540000457
116137.809999326
124743.684999863
120350.270000141
79060.3399998517
105902.005000297
108850.270000162
111166.259999629
102800.574999425
118539.885000224
116845.099999902
89422.2150000654
97347.9449994024
112739.815001843
85631.9500005909
99552.7999999029
109573.810000983
94910.8200000159
78651.9450002275
111146.370000042
106175.755000064
74355.4150010605
164525.274999604
81187.2699984389
109181.360000631
113581.844999709
104505.444999447
113580.204999982
111403.80000058
94957.3549998128
91361.4099996537
109236.064999749
98394.2899999637
94368.0449998649
114498.180000442
86847.4549999752
165909.040000117
111177.98999886
74828.8499991931
95078.1850008427
107004.349999888
101321.444999819
91945.1899995232
116279.780000414
108296.809999744
93025.8050010393
86810.2800003155
104023.820000202
102425.299999833
108433.715000421
74443.5900004193
89091.5599999887
104923.799999842
115357.379999775
90686.7650002378
139780.975000034
104786.244999993
83393.2750005137
117284.46500176
108271.694999862
127296.799998854
117215.669999508
109372.875001158
109723.169999677
101045.089998653
128371.530000049
131876.379999462
91249.3400004711
99825.625000242
106066.449999999
104041.235000559
111914.475000788
113655.009999659
113961.130000223
105649.610000988
84592.0050003214
124344.399998638
104982.484998717
91909.8650002406
101507.57999986
75811.6999997869
101751.505000197
108531.785000129
82027.2650000686
106163.209999805
94367.8000004073
87500.0300005893
98948.7050006805
120389.534998929
112702.71499995
104583.915001006
80722.9500007152
107370.279999997
94394.1149992602
90327.0350001488
103200.784999954
68515.0800005086
86665.0999999309
89685.2299992891
114312.999999993
98056.3349997106
93352.5100002499
90460.0150002494
96308.8650002189
145969.464999058
100166.924999995
101796.114999676
104147.679999051
89829.5800001976
84608.8499988457
81483.4000003948
93536.5700000821
132571.135000236
112331.53500086
103273.425000689
105579.414999829
117884.810001358
122076.739999485
99831.9350010035
113847.764999625
98833.5950017024
101335.315000333
121437.465001645
104751.330001218
121441.290000092
105728.864999782
92483.2600005041
91903.2749999031
78587.6099995725
106527.870000035
93335.4349997095
85860.0400007125
86299.2349988793
109891.800000447
110264.665000438
87049.8499995543
96449.8549999418
107527.12500002
103405.550000053
112102.759999645
122224.675000306
100031.065000118
92661.8300009166
119419.555000491
107045.18999959
146930.359999624
73232.4399999632
98810.7199995574
97328.219999774
153069.575000501
100502.49999985
107904.024999669
85114.6799987082
98395.1049995628
106568.850000342
102663.004998298
80874.2950002178
110079.99999983
98962.6099994979
83294.6250000089
124198.964999015
76205.8650001221
93073.4649999185
90071.1850002301
104371.674999153
100582.525001891
87528.9349991843
102368.495001489
95309.1299997284
99166.8250011944
95875.8949998743
120395.279999036
91351.1099997242
83332.5900005135
118800.125000251
112460.820000228
108399.934999787
108367.725000068
96248.9850001828
89053.090000359
98993.1849994692
88010.70999964
116486.770000565
120808.440000741
123445.985001287
79108.215000467
126697.359999864
103790.384999408
109053.91999979
113389.749999659
86497.9050000052
102654.680000361
115211.70499932
98801.5950000572
95808.6899986293
100547.175000859
104426.124999978
100494.905000799
100341.924999982
88413.9050001681
80020.3649999003
109395.820000173
112738.28500059
91545.2399999586
84979.9900000382
117466.839999065
97916.9350012388
111216.640000414
81402.9999993193
107998.269999374
96752.5700008044
129990.235000006
108744.784998589
88489.2700010125
108764.094999365
115656.919999172
95260.4599997281
96218.8650004787
89878.1900000752
133153.65499969
87553.3050000352
101776.645000673
103960.639999736
123094.02500016
130349.030000228
130383.535001819
108202.05999942
101751.414999856
93104.3950000992
114533.87500021
102300.379999987
107393.144999721
117284.735000101
110431.634999949
116819.494999462
116992.160000278
107101.344999927
82535.9049984252
87555.8600002888
100584.14499948
111458.910000085
96881.0849998131
96744.4100003741
96059.175000245
113670.509999542
116443.505000238
180223.235000407
102691.175000418
94542.6599995697
123995.339999122
99128.6499998118
101769.099998072
97286.8999996567
74575.9800002453
114033.334999556
139134.729999935
92184.1099993477
92994.3399994655
76907.6100005739
93086.1849994869
110068.990000042
110641.379999087
96087.8950000873
83240.6000004356
96674.784999731
116853.209999449
79897.7449997276
90945.7400004053
107644.38499939
104918.325000707
110024.255000214
90663.1899997556
96896.9599996484
104617.00500017
100617.474999984
109542.049999263
76925.6449974384
108897.255000963
119517.440000222
93406.8750002637
98287.5599994587
74969.4850001809
98062.3399991096
134273.869999591
119791.524999325
103241.115000379
107526.690000197
96486.7549999975
102678.704999571
91354.1500002582
87855.2800003691
101320.755000061
114190.809999633
122019.024999517
93985.9199993806
130671.384999552
103793.124999897
97066.7999988586
110815.844999175
141255.559999977
108794.149999971
81203.4900007751
96942.8849985677
83013.7349999212
79383.0050004344
111506.775000822
109065.139999852
90333.9699986197
119127.749999702
106521.669999961
93145.159999778
133834.775000554
111498.074999879
101905.419998777
113092.805000588
102210.420000324
111529.314999371
128019.724999789
111279.389999834
100231.490000718
125340.605000037
95440.2000007649
97926.4450003883
86307.3349984307
133003.169999634
121301.334998678
111555.870000067
145748.14000085
80778.0599995419
77814.7849996747
108645.554999968
106434.01999972
89224.3099999791
98345.2549994854
81988.5099997927
105769.974998223
94589.6149996547
105927.365000636
109074.780000104
139297.095000016
89708.9549998379
92034.9999996244
96722.2950004577
120949.645000097
104361.820000037
109142.260000291
103941.649999719
103225.89499936
127930.969999807
97440.8700011863
85167.5849993723
93122.4049997672
91545.7000000958
145795.37999932
91051.3499999298
99569.6599996111
105380.31500006
90161.1599998655
106771.145000232
136274.029999726
120888.494999616
88891.1749997008
92669.5249999606
87961.7600003588
102442.889998985
150427.479999944
144560.94500021
104208.934999956
115036.125000093
87343.4500017676
109099.574998005
93190.6300001938
83075.8699995014
100716.905000084
82058.7200005031
114895.924999642
106197.48000024
95929.9249986306
114040.084999609
92100.4000007989
96912.5950007815
104280.509999736
106807.385000306
92623.66000045
112092.625001053
110857.399999987
105334.955000046
96127.3999989052
164671.854999916
134098.839999603
84893.6300000765
92922.6850004983
107195.150000333
81978.8299999874
152949.814999565
77179.3100003136
114030.320000613
126685.994998559
87035.8049995742
84819.4400005487
95420.004999376
104468.264999541
91100.3799992357
103665.764999884
111545.044999862
111843.990000032
108817.800000829
96518.8800006049
89754.1650000146
88152.8099994929
93061.1299992944
118177.815000093
84265.7500025537
100701.749999419
103142.275000402
103564.354999686
82709.6449996369
130437.229999971
81345.4049992013
115280.310001253
107145.219999723
114496.709999784
138829.714999986
94682.9799999097
97146.4999996366
101677.764999738
97440.6350003127
101074.530000705
121726.734999632
100032.770000684
98497.3900006147
96975.6500000463
68968.4300000503
121332.745000584
137670.98000059
134701.784999635
116320.995000408
90304.2950001699
75327.5600002431
119079.900000092
79479.4300000911
131165.324999639
91920.9699999215
93924.6299994986
92098.9750008712
97027.9299998285
165315.079998587
104470.530000334
70781.7449997301
98622.2999983044
54132.0699998541
85885.2399997522
112084.969999184
85175.0499998631
96826.6900000841
115316.840000453
85725.1800002075
90461.4399997657
109245.599999384
82000.0549998311
126896.435000872
94379.154999543
109604.290000281
95309.3599993732
105413.984999918
84803.4499999886
132226.08499975
105277.740000027
104862.274998328
89846.9649997656
92736.7449990101
85059.6349992898
112687.250000365
101736.124999362
81885.4899987038
112790.500000338
109745.395000047
85314.2749996729
94079.7150002378
113684.264999361
73067.4049994786
117418.875000467
125512.465000362
81631.3850001553
84304.7650005388
83552.5250001603
88514.9799997683
120609.709999926
113136.809999783
108014.909999385
92206.3599996915
108667.574999791
122686.580000349
104722.944999379
107893.679999447
98861.7150003895
111238.139999482
94989.9949989094
119095.080000075
112830.234999769
115274.604999855
93128.935000354
100094.545000367
90280.4349997015
122523.065000117
97025.8350000676
109177.165000167
99656.7899990946
97440.1299999113
92722.3999995422
106907.895000001
112157.664999935
89738.5749992795
100849.980000234
95202.365000289
122077.504999906
103500.99500007
88452.5849988795
122019.545000372
92854.2100001868
100816.894999734
106731.56500034
91709.2500001037
96140.0549988118
82839.6249995498
150087.825000819
114561.429999855
105516.889999473
94840.3999993171
98040.1099997448
87803.6549998443
125176.745000628
86528.5050004889
119740.925000348
118021.434999945
143844.269999454
87077.5799996173
105644.730000952
84145.0050008991
114307.760000119
109734.820001052
98382.8099991504
115774.595000401
113504.940000337
102117.640002089
103973.630000526
117107.420000302
79458.2599996739
101232.204999364
103075.745000061
93084.5450010931
103151.895000051
120085.120000136
104550.555000215
87257.5899995819
78230.7649999506
96792.6150010357
88961.6350000132
100463.820000433
122476.92000037
96291.9550003341
115256.514999867
107201.815000397
118895.284999817
78942.544999728
80641.0549995401
83140.7849999752
105450.815000027
90255.5999991315
73681.2450000462
105984.080000177
92830.0199997508
99026.4799996013
77699.850000932
103147.219999144
93281.9100008978
108452.910000886
79655.3199997398
122996.590000685
63682.1999999524
68800.5749998859
79822.2199999319
86174.8300009762
88193.3649997698
148744.155000313
111996.410000273
88815.4700004172
89174.9500001623
83333.6550002025
100858.21999986
103882.405001261
91309.7450002066
121074.855000574
83955.1500012341
96333.4400000667
109857.074999727
98654.4300000551
111045.290000274
111362.224999772
88312.7999995786
96546.8749999059
117023.854999709
101020.625000108
92277.7349999448
93579.4100008262
112034.420000424
101931.265000634
107841.894999878
103888.014999856
107535.490000322
91376.4249998947
97644.9149999572
110340.790000011
107945.074999338
73884.1549995798
112191.460000356
115519.264999748
102414.315000156
99366.3749998839
95379.4749993749
108502.279999445
94726.8550003455
95373.0149994234
104138.795000573
118964.760000233
84720.4499999078
93375.0700000872
82393.4099996979
83671.9449996104
119055.144999439
115256.324999659
77812.3100006104
100631.254999933
110424.990000113
125049.934999852
95207.2949993464
93776.9950001116
71165.0950015267
95491.3100019408
82547.6999999454
132555.659999202
110330.610000797
121093.730000062
93584.770000032
103049.674999878
126811.500000804
115274.615000285
69738.8250016749
87098.9550000359
93221.4249997228
132986.210000173
98842.7899999812
101390.72500074
139948.889998684
82592.755000522
116881.304999995
87312.6550007081
94641.8399995345
102842.944999569
94942.8900004298
112143.335000205
138231.315000261
105431.860000241
109158.079999894
91661.8249999454
92900.98000008
91735.0400001209
97897.5099996128
82398.5899998042
118383.069999896
77380.1099999793
85869.4049997922
91083.0199999029
114118.754999974
143040.319999913
141757.034999522
97362.7850001714
87899.5250002291
123982.40999984
75532.5250003547
108765.200000225
112259.314999661
65409.1749998202
94632.9949998353
94787.124999886
98133.3700009895
99768.9600004279
122140.429999211
94929.1600008177
94779.9850003133
120300.879999452
97126.3100011059
85649.7200002577
108581.649999812
112868.229999907
88400.0300003131
110361.214999996
84240.0500000747
97215.949999368
71929.0399995955
119484.390000685
104666.924999921
115578.230000373
91740.4449999461
81210.5299998342
84013.3549991681
75895.4599999146
99844.9550001204
105567.35999983
87685.3949995282
109384.504998917
114214.790000366
110927.449999954
121227.679999652
101488.579999823
108816.104999891
67684.5950008705
99972.3450002099
101540.705000673
79941.4149995352
85691.2000005946
89084.4750003618
92749.5250007758
92196.8450001453
107406.169999855
106477.670000726
157867.689999789
106809.884999971
133775.704999915
100632.090000194
120363.930000241
118282.119999975
88748.5450001193
81985.8900002726
74962.4799991993
83863.3849998843
98643.3600001612
86530.1400000165
81751.730001243
101216.429999991
158879.88000013
119799.389999692
125971.37500045
120253.604999987
83025.3849993589
77279.4299999918
130271.564999861
105888.975000098
122685.510000201
89712.5550003527
100747.870000137
92567.3299996171
98313.4950019135
101642.970000534
114563.009999911
72801.895000549
112392.374999644
102285.239999929
103530.950000195
91855.0449996297
80461.1950011944
93568.7200002287
93292.1099996329
107734.10999999
77032.1949998983
111481.864999813
95163.9100005821
109779.534998216
110573.390001024
91594.5599998604
98930.6349995052
155429.839999715
82287.4649997858
112242.770000268
98168.9750009625
113780.250000092
99179.4500001808
85002.0649997439
94415.100000155
109130.410000562
92388.5300006877
120675.320000399
96233.7600003809
74780.6499997528
80818.669999795
104610.460000173
95829.355000162
86060.2150002272
83644.0350001016
119925.709999631
83166.6949993938
115720.045000896
127517.185000339
92042.2149995535
108773.00000047
103171.884999681
101987.364999508
81852.1449998704
103884.604999986
71800.6899996551
74108.8050001421
115330.049999775
130244.624999917
89080.7700002893
96716.9299999404
86268.7349988396
88854.8100011973
86696.7149994817
116923.885000401
74652.5399991249
99615.6000006874
109996.540000276
80453.7200006799
97087.5249987605
98998.3649998556
104772.604999339
105388.955000646
69550.1949996988
131052.669999362
79278.7499997994
104087.390000061
91604.3600000614
92533.3350004856
89271.8749992082
89261.9550000814
103379.670000501
100710.860000201
108271.379998282
92993.3949998597
85416.2550009318
78714.7750011577
139710.244999708
114829.125001386
123586.185000137
97570.1299999268
111850.630000089
82167.0199996147
86927.695000136
122588.575000632
73076.385000614
124600.124999663
92509.7350004307
130386.745000862
112998.870000079
101722.305000434
122532.064999992
102683.814999019
109844.390000873
125513.724999947
89534.2700001136
105825.925000505
97501.4849996966
116650.415000066
117248.180001227
86532.5599994033
103103.820000829
74453.3399999775
91429.6650004811
121321.729999972
103439.334999643
96168.9650004621
109064.385000081
81932.4049994638
82599.3849996066
71692.8849994776
103242.91499967
135524.620000193
132746.699999963
92213.8850001006
108535.514999634
139086.880000084
122003.514999727
111703.234999349
122193.255000175
83245.7299981586
101033.079999221
113956.760000374
83611.4300003707
84630.2899999871
95333.679999936
114055.150001341
112787.709999356
95417.8399989991
137678.709998437
116987.48000014
71271.0549995146
96642.8100001353
96503.5800004997
140982.760000561
90459.2050003063
85955.6700001305
123770.294999228
141727.73000026
93242.325000279
110846.729999475
74693.025000318
97409.0750005877
125799.395000426
100212.950000168
106626.894999975
98411.8000006424
111674.635000069
89005.3450006787
112036.510000056
102783.24499932
113524.744999864
111150.304999685
65595.584999684
103877.430000239
85207.9699997879
123537.06000087
109751.565000686
117401.435001206
107358.384999311
103610.205000198
94511.8800000717
120319.474999782
94332.9100014804
116686.754999832
91104.2649994205
82387.7999996402
100581.185000809
122093.554998768
116514.650000172
90714.1599989517
86881.6199994154
151598.995000403
114208.06999947
93371.4350001347
64380.7750001244
127968.63999951
102872.699999455
117907.514999515
107192.464999944
83635.0549995962
74575.7549999444
91530.5149999746
91178.3950006848
90489.0299993344
86709.3149997081
111204.249999801
84509.814999651
89050.0549990591
128005.494999588
71983.9449999753
103150.070000092
103878.029999847
106831.639999892
109331.714999571
129321.870000116
116388.255000303
104164.254999376
84066.3449998789
146673.260000013
115384.894999744
83249.7450007346
112044.689999435
101907.194999597
107046.269999969
130302.02499957
122130.954999948
93568.2649998953
123738.41999889
96936.385000733
132705.289999852
99811.2299998249
94361.5000002077
86931.1949993912
116332.204998998
94157.6000004957
105774.56499961
117774.089999356
105558.930000142
131250.359999613
105535.869999531
103943.945000059
92406.0450000538
88051.700000314
96095.940000312
129167.724999599
93646.3850013518
143484.309999642
95559.9300002536
111010.879999885
112520.670000112
113678.149999952
110736.404999693
82297.7850001266
100069.614999297
86085.2500005674
101578.235000326
123693.464999099
121959.255000049
70893.3800001812
104466.930000275
85046.7299996872
87649.3249997206
86511.2849993226
98982.1000019978
102076.80499994
82755.1650005338
92869.2049993646
102016.009999391
103840.634998812
109124.260000159
92893.7449997528
144933.389999599
137302.204999649
99292.7749997353
115732.634999033
103057.890000078
116942.970000488
110653.679999179
106794.180000537
98211.2149997597
116833.614999299
107018.169999831
121083.884999418
94686.4450002885
112675.599999568
100003.535001293
90079.5850012364
103819.960000028
92337.5550003229
131855.625000574
86988.5700000909
108898.040000411
97816.3700001582
96738.4499997925
86684.7799999068
112734.859999444
92215.4950002374
108170.664999886
116545.635001009
73016.7600000814
98280.5749995258
90704.3700007316
130932.540000106
82429.1499995234
116284.949999876
122994.824999047
95206.4750006986
83542.8799997255
85642.23000052
91759.6900008036
96039.5950006129
127989.519999403
99177.324999336
93582.6799979862
100970.445000286
97759.9249997704
79929.044999559
105572.485000702
131980.949999716
107705.314999888
119595.265000933
85103.1700006936
87592.9100013825
105802.50499927
111891.405000007
107359.420000523
101515.034999848
86302.3450002321
86019.5350005555
91832.8549989784
107508.165000533
97731.4550001072
133450.1300003
108351.029999378
131418.845001045
87875.2099989124
96390.2000000061
90040.3149998861
124456.244999603
109358.830000351
101138.32999995
104908.254999635
98862.6599997125
102534.730000885
83929.3249999176
91227.4499993156
86883.1499994716
94317.1449998987
87922.0900001524
90361.1750002165
94695.1499999641
78155.1949988828
125767.275000482
106322.910000246
136655.500000026
134700.455000721
95128.3250009579
108844.430000862
118030.675000472
90825.9249999069
102930.614998161
113126.370000278
90917.4000000976
100553.229999906
91569.4849997751
130316.214999626
112049.809999912
99560.0700000098
124899.210000017
91594.2749999198
102013.535000506
116572.760000911
149505.979998901
99423.5849989033
118995.000000042
79685.0749999285
106682.859999267
132547.359999767
91911.1999996868
94464.0949993712
90512.4649998433
123532.704999844
96049.0599996311
112646.729998104
119944.609999264
93799.8699997408
127420.765000186
81088.8000000385
96319.2449997636
113189.480001061
113401.244999843
99197.559998912
107868.845000089
93319.9700000793
76230.9800012166
94016.5199999662
101855.965000286
135415.844999743
84328.6949996546
127923.405000344
115387.365000516
101400.709999451
116957.020000494
110850.835001143
119111.849998986
95594.7050004055
98092.874999957
111041.035000236
92992.3950003563
114195.900000131
92304.7599992789
79550.9500000281
103715.434999961
99887.0349989312
107848.689998839
109468.81500011
109189.554999898
128998.845000443
97003.7500007714
146616.39000115
113760.154999972
91639.7200006773
95374.7699995552
117986.149999601
118842.045000217
100361.265000315
94038.8300007445
86142.9149998863
70182.8950009675
118538.899998743
99654.9800006206
131807.354999878
132462.31999979
89747.4849998923
86521.3500005914
104998.785000446
127495.645000202
96656.8000000994
145746.090000037
113060.500000583
128721.834999444
108049.330000415
87838.3949995797
117223.5799998
104046.739999097
103410.129999423
72760.2250003599
97771.9749993328
92962.9549994329
121349.869999823
72944.8500001318
85758.3799996684
82288.7649996216
136529.525000361
100201.34000025
85053.8549995909
80171.6399997305
163305.540000229
78453.0149999911
100032.694999263
95252.169999907
106921.965000866
106295.535000496
96960.8299997784
87115.0449992352
144728.799999355
69933.9249996487
133693.260000015
91963.2250003366
134231.369999761
88490.0050011742
104002.789999699
88925.9700000635
79621.6299988938
98611.9450009351
101706.534999643
101526.445000849
110047.354999625
94706.0450003851
120236.149999454
108390.945001177
142428.65000038
103639.500000734
115409.79499991
87869.8499988739
121918.675000241
96133.304999375
106921.080000656
97939.7450000362
109247.224999923
121569.290000101
94378.3949991537
93214.6549994934
91341.2249999158
159979.95999944
145047.294999316
88823.1399998675
103260.644999947
94589.3149999856
101170.200000941
83173.4199989465
109538.719999056
122860.635000523
104369.484999913
91991.3550029474
84968.5000010659
95074.520000401
86998.2899997522
120382.955000895
97683.8149998139
103676.435000165
80234.005000373
109185.195000192
96225.3050009188
96224.1799993124
86157.1350003623
97993.9649998068
108021.680000113
91163.1250005565
76424.6599991952
124749.955000247
74761.6599996751
99093.3749999899
119349.114999562
114931.849999893
97676.95500047
99983.9900005629
83629.0900007429
96350.2899991555
125153.765000555
91051.4249994848
74926.4349992727
118963.95500026
108744.555000249
89671.0599994796
111421.185000207
104366.990000197
119926.809999793
115869.639999582
98296.5850002153
95059.260000426
147151.625000613
119599.890000417
112645.11999966
101318.574999672
105032.359998432
85028.8899995977
90480.8900002718
93744.4849989809
104767.655000257
100826.615000228
97957.1999999104
86610.2499995504
75635.2350002923
101052.260000264
99818.4650004287
99111.0899998836
110692.164999924
69338.434999614
128982.079999896
115072.684999079
85640.735000113
82254.3050001231
88832.4800000365
125123.060000199
77917.839999441
79175.744999595
102397.614999485
94023.83999955
115816.874999876
94764.4799999958
134211.075000012
100612.830000449
117228.91000065
107984.139998573
112158.044999701
100892.65000001
110062.410000593
94104.7950002691
90825.2950001105
96515.7999990534
96638.1949997207
146148.260000463
86916.0700001935
95734.57999973
101965.334999151
114211.325000236
98424.529999652
94892.824999312
66956.4649997691
113204.815000156
89289.935001411
85232.4750004937
91775.0750004733
123693.49499964
81409.8500005776
109372.769999478
100950.06500039
123299.550000448
118746.535000144
104527.580000544
105425.634999758
86009.1400001924
101559.55000055
97166.7199987629
93982.2650004578
132323.975001132
112400.710000382
94170.1449998772
88884.1549999096
100555.284999266
104221.159999478
157567.755000421
103277.805000949
110237.825000078
107300.455000843
115998.454999702
111204.93999998
94226.0999995935
130865.084999735
73758.6550001381
101553.755000083
80323.5199992241
111078.230000386
105210.569999652
143729.125000779
79804.5550016483
116661.685000008
106268.11499945
87811.2449994926
116126.029999818
110047.085000231
89326.8799998522
85894.8450004245
98440.484999885
90136.8950003642
83535.655000545
93431.3899997796
94350.7699988954
132865.089999446
118438.879999169
114990.744999951
95995.0549997748
97435.2950003961
109815.3099997
124661.500000404
82373.3449996565
85011.9500008671
166955.54500053
87554.2650012654
114511.10500011
101980.95999962
82982.8899994803
147426.18499918
105106.744999988
117077.849999763
103470.949999083
110487.385000077
100774.755000394
111582.454999958
108759.924999409
76338.8649991644
116634.225000556
103668.235000828
105627.7200012
99965.7199999517
146274.525000222
92444.2999991196
97806.3450003674
84713.1300001951
100385.834999744
108018.754999277
70774.5449996377
148651.589999918
129397.054999186
114432.444999948
133724.88499975
106993.274999245
106571.534999959
75559.63499963
104497.544999333
104116.584999433
117464.629999378
112088.624999849
113637.254999478
90471.5949985458
107625.664999397
105016.329999427
120057.864998718
101377.319999887
123993.58499993
83611.6449998453
92123.4200009249
67573.4700001141
95506.210000369
77977.194999853
76686.5399994226
129070.775000719
104880.400000121
112982.765000183
126180.009999955
108611.254998362
115026.724999499
125012.544999769
91654.760000076
128833.855000046
124679.784999847
108282.164999991
123486.909999974
83198.7750004132
84584.5549997567
109005.880000522
79065.5250000884
99744.8900001978
104272.904999966
104985.269999662
100954.95500057
117513.899999275
113506.270000095
91934.8200010632
133578.349999861
123704.34000005
86370.7300004141
117087.909999324
116144.079999462
92181.6099994924
99156.9750004297
112364.020000084
105304.140000604
111550.70000009
92598.8049994585
148827.885000036
94595.3950002301
72427.2500001754
125367.020000039
122740.335000437
104981.024999926
95359.9800002856
77207.1700001124
87065.0149999369
163982.455000273
117500.76499829
113211.145000154
116250.639999316
102653.054999679
102541.144998996
142250.599999597
106252.350000858
138743.879999453
92892.1399992565
105149.180001228
86629.559999529
79534.2949990911
98049.9349997051
138191.599999324
92838.620000554
97385.3650000743
115335.509999972
127201.805001297
104929.670000637
82887.3649997213
90628.6400008822
97281.9949993347
108261.404999909
101386.735001089
102213.514999121
146199.885000192
73305.2149997819
86049.9200002352
109288.42999944
120453.415000138
107662.449999867
86899.0650000611
64794.1050000131
140413.299999877
97973.1450003928
97409.1399996425
139339.675000437
57522.8350001307
112585.184999952
100538.315000236
102676.07499983
97442.1099996696
101558.854998966
75528.2500001778
90767.9800002205
119065.124999762
87269.5149999625
95593.3550003718
105498.005000283
86874.1350002745
91508.5749996759
85929.6750002757
106682.150000303
74254.2150003638
81031.5199993281
77174.4149995754
131061.794999966
89427.6499994321
138710.260000217
115357.565000302
109852.820000822
94518.2299995528
153474.414999334
104585.970000214
105277.069999713
115812.279999895
90765.5150000013
124244.154999981
123104.004999943
109777.004999152
99463.5550005556
70512.8399999595
121635.310000029
125457.060000383
125632.359998933
83751.9999999389
91751.2450011103
73889.9449996735
90647.3899999717
145558.009999066
134097.729999207
98892.6650005402
99736.1550003884
113159.005000729
105078.704999948
105550.770000871
100571.079999051
71250.4649992887
81740.6399997248
107871.305000248
80821.6249998063
105114.050000447
91844.759999614
120230.769998199
105541.190000122
108382.259999399
100786.474999844
106596.475001049
102161.965000029
112721.999999382
139758.78499971
68762.095000362
107487.470000232
100175.045000472
119826.114999957
109726.070000558
103436.985000603
104014.885000488
126349.309999369
120946.000002005
109411.485000957
114028.810000007
123550.494999241
119585.849999939
107027.900000123
126014.964999661
107125.939999956
111371.059999262
88798.4899998233
100048.000000515
85750.485000995
80580.7700005071
94044.4750001224
118742.614999477
129050.084999682
132687.855000337
122320.005000119
84889.545000361
95128.0299992169
87130.7150008275
101960.449999895
84905.7150001776
126402.095000122
85206.0650003433
87812.5849995968
87777.8799996317
88579.2049995549
109520.224999758
124881.390000599
93502.7549996973
94321.5649986033
91703.8600000315
120054.025000881
112395.019999527
77724.0349993373
66239.0050003344
79244.289999358
74649.7500002498
113473.405000795
96353.520000638
81245.7050003399
92079.5800012438
125067.989999774
130065.540001341
124773.264999612
106340.869999602
118626.119999905
106664.91500039
77010.620000171
100977.600001466
78808.7550009545
69042.9700000297
95472.8700001533
84432.3349999814
122626.025000116
90405.7300002328
95071.8199993308
122915.870000356
87455.6149995094
127170.2100014
117806.164999804
105412.44999962
79495.8750001821
113536.650001197
108923.875000969
113162.179999829
105294.605000064
96203.8750002467
86251.899999938
107710.460000008
96010.2799993483
92748.5900003661
82283.9250008657
99698.0200000603
111938.419999703
88650.5300001947
107118.664997732
125537.744999988
124310.500000493
146374.150000434
78199.0799998086
86108.419999208
109301.079999888
122848.205001642
97932.1049997527
82548.9900002911
104107.894997834
95596.7600002341
122948.530000298
103018.884998915
110877.449999892
86787.440000488
98627.9849999439
117252.305000164
91522.5249993899
120339.230000472
103344.970000226
104318.265000126
140346.149999879
108844.715000917
99218.6400000991
108668.699999656
85557.3200005012
105268.23499927
77998.440000097
125105.260000046
119660.935001211
112617.550000263
110876.825000035
126701.745000238
141619.730000039
113800.350000502
95304.8499995187
96524.2299998245
73228.5450001306
106626.279999829
123373.255000193
89832.310000783
115986.070000631
108590.494999846
81251.240000584
97136.3649997567
111576.725000243
101321.145000424
95872.975000328
109746.865000635
106720.615000825
93820.7299999993
90821.9900005076
100284.229999666
109264.635000243
95800.0849996034
96282.3450004211
128748.179999705
82419.3149988516
109263.125000357
84798.9799995521
133435.384999973
89812.5199995413
117053.810000211
106356.259999817
115192.949999306
105650.199999737
105127.289999412
114088.269999792
114362.319999547
111632.844999797
108171.044999121
85465.1749999462
99781.7449995547
85633.0949997493
128310.449999909
109798.139999986
78820.7849991111
95500.6349983595
105904.254999902
83282.7899995421
105479.065000588
109175.040000197
146788.584999987
75309.1900003187
72301.0750001141
99220.240000087
151098.870000547
78316.2800000147
83969.3199998576
82674.5300004027
108986.925000631
78032.4050000509
97846.3950009517
78131.9849999524
91080.7149991938
115861.659997864
89641.2799990959
102329.635000578
83076.745000492
87685.5249999353
85224.0350006495
139575.165000445
116289.369999643
118645.045001212
111819.815000428
98606.7499998549
108977.039999794
84781.3699998135
107393.625000309
134485.500000413
95155.1049989854
98028.1500011906
108398.290000321
111254.784999917
100871.08999945
83101.5549999749
99629.510000196
100410.225000921
107664.880000144
94137.2649999909
130467.205000138
99071.5750005132
103698.214999121
79642.3749995476
115428.435001129
67851.8799994241
101302.709998741
112431.849999114
103318.129998803
122549.490000615
79817.6399997644
77782.6950000325
91796.4949991032
128894.719999255
87098.5900005264
97982.1200001106
100265.090000395
146282.79000032
109534.760000209
107368.649999972
87832.2100001412
111189.604999767
87894.2750004901
111558.429999841
80199.0649996182
98887.055001098
95995.159999374
127999.059999776
104941.169999527
118815.944999536
86538.8449995231
150931.964999814
105325.075000672
139388.749999838
109896.134999601
117739.814999588
100115.474999728
92356.0400002094
107372.844999699
124590.199999268
76866.2150000521
95806.5049997038
95225.9150002843
113511.540000145
110706.185000251
97365.1600002854
125204.385000418
107381.994999945
116685.634999844
91406.125000093
93537.8349994882
103926.620000026
104020.760000177
104050.349999866
107736.945000277
109478.069999927
89268.8500000001
153365.320000482
73750.2899999467
92866.3050004178
94389.4299989059
80915.1999997214
120408.830000224
90008.5649998065
101300.260000166
116491.104999584
94545.7550001188
99050.3550004235
98047.905000693
99135.7400003604
136795.215000362
125150.810000523
109614.150000093
126058.775000337
123499.804999832
107184.350000006
113343.925000296
113941.170000618
78388.9000002289
80878.1100006365
117022.824999686
100083.884999869
88243.0149996802
90628.2900007925
100316.420000671
85991.6150010743
97230.9399992519
89416.8649996007
104649.62999989
88689.4850002228
97297.6999981507
90414.2849977665
100901.8549994
97081.6200000931
148061.185000489
103473.885000521
90549.0249991485
102602.335000216
113422.890000188
98931.6450011055
94929.5099998004
93354.3450003821
81007.4400007059
125543.725000026
129818.204999568
106054.899998746
75388.789999612
77279.1199994132
112656.570000653
88708.8550006327
103219.719999409
98758.0700010685
132906.135000088
100351.695000321
92440.5349996048
112469.905000511
82290.580000154
89659.5249990729
71632.4549986265
78856.7199988161
98061.1049998149
82738.5599999319
91822.1350009484
109075.880000064
123159.2849994
95843.0750000198
76165.770000205
103035.359999267
65896.0850002703
91607.2900005223
132648.68000043
106185.735000727
89178.715000239
80629.915001002
93759.810000198
108361.430000641
99226.6099997927
97337.9300006344
127327.774999485
110377.52499996
90999.3450002557
130015.729998385
96546.4599995002
96277.0050011995
117805.259998893
100492.720000427
119480.274999919
87365.6400008127
90560.0749993582
123441.220000072
98141.3000000468
102686.680000052
96044.9950001996
115843.615000915
120861.159999896
115644.614999431
112053.554999619
84946.2050001498
112366.730000154
103390.844999475
105584.720000723
95484.8550012882
107820.170000215
87424.7949997144
104535.199999388
88682.509999874
102229.900000837
100551.9100002
89743.8600002213
105391.420000068
116560.019999998
119388.030001571
103772.000000047
97610.855000614
118525.744997759
102716.83999976
104955.549999821
108709.710000214
100156.850000162
85894.9450003646
91585.0699995718
95849.6249985403
119958.770000242
90199.4550001427
110443.934999833
81597.9850004672
118172.099999957
96202.0149998177
131270.394999066
109600.429999693
105579.73500055
113709.439999249
107333.004999788
90507.4149995227
100657.019999124
99647.200000274
114512.529999887
142415.709999089
98029.0399992521
102509.675000742
97587.1499999131
103594.614999776
126896.425000384
112101.049999953
81097.9499997936
100860.094999607
91090.0599994049
104028.039999927
132214.829999838
123739.139998698
100062.665000494
89816.1699997242
100232.325000057
84556.0499999224
76071.6650002211
100444.760000357
121653.654998923
116264.244999424
101020.120001473
101192.335000095
80558.1849995049
113657.245000526
99936.0249995759
90707.3700005719
90698.189999826
93007.3900002857
94853.5900000563
88077.4400000864
116963.035000617
102490.679999605
111603.210001086
80862.9650009037
92440.5949990901
107361.389999642
105377.575000058
119934.859999737
132240.775000056
81523.6899992921
108838.205000095
107605.470002045
86752.1649988705
122107.800000314
64441.3749998054
100104.774999532
129720.194999754
99732.480000378
89914.5849995203
88275.455000173
88035.854999808
78741.2499998863
87745.3999995707
142208.819998993
112266.445000629
88000.979999687
81352.414999699
85875.1499999424
120231.830000724
114468.420000694
111999.744999782
117819.759999947
90705.8750008208
79738.5050000511
86074.2599992287
106833.310000351
107174.274999928
73497.215000827
98110.3599996437
105781.104999846
114728.055000189
95991.2249996077
93344.9650018448
95395.0450000189
130557.410000339
88462.95500019
94826.1650001736
100065.445000181
90880.2850001266
131240.984999928
93821.5150002004
112370.569999379
99246.8899997647
95547.6300002444
81958.2749999445
95920.8000001827
109965.540000061
102258.404999803
87293.309999586
115740.47499973
110733.159999971
96901.5750002478
125776.255000875
113520.745000293
106811.84500023
90896.3400005094
108623.189999865
80289.800000509
104175.130000206
118823.419999829
87899.665000473
71607.4100001659
108749.735000593
65776.7850002795
108586.165000342
94632.1349994389
114569.625000583
76763.7650009191
99658.6050002146
102230.685000253
78544.0050004395
112341.309999567
113976.565000254
88927.4899986105
111815.144999281
121888.279998911
102124.805000237
131877.364999074
91780.1449999881
98322.9050001528
108927.029999411
94516.7100002596
123962.245000513
94804.5000000613
107517.909999756
77875.5350005869
104353.024999766
67677.1799999246
93323.705000355
106414.520000068
89700.7200003604
103049.24000046
123171.239999639
94617.0749999466
126058.72999979
103119.000000246
86120.5499996241
105148.415000623
96689.4149999847
81773.0349996746
109312.245000575
120795.479999745
103305.989999564
103035.855000794
133110.980001606
113754.669999645
73320.9800001803
101114.300000695
115981.644999704
122963.764999991
121752.044999178
111404.639999662
97602.184999913
91374.1049998574
105959.115000969
77718.5700010992
111675.554999743
117296.12999931
105074.105000298
122391.104999946
88710.9549994537
104048.405000093
75304.5950003314
82767.8300004658
88661.1499996561
122789.609999922
78419.7250001519
108064.814999128
106149.670000588
95242.5400003214
100723.740000053
127473.170000183
106143.935000847
110089.549999308
77520.3149997037
102332.954999272
83805.66500073
108132.640000365
101073.610000511
110640.539999897
101455.005000468
106939.594999628
97880.4999999091
65044.0349998439
98384.0149995964
127692.075000284
84457.9749992351
90052.4349995752
129828.505000648
132868.524999791
86030.3349998309
111777.624999998
99920.8550006705
88162.7399994324
112567.675000216
114280.315000048
101796.075000793
103207.600000015
93939.3049994431
124402.699999973
120899.534999911
80184.2349997152
84239.1049998834
123509.890000026
126552.429999893
82364.5150004065
103991.984999768
96410.7249996573
115562.660000233
121365.944999922
91974.8099998137
93743.4849999709
97052.0149997423
71234.1250001737
112728.299999865
145553.835000152
99102.1699999349
97189.4250011046
66696.1000002581
102566.735000402
100586.825000042
65661.6099998653
83074.9199990006
115391.070000359
103629.684999177
116534.000000346
94885.9700010599
93284.7600000295
102129.255000453
62766.039999865
98995.7300006393
78450.2350009472
130996.189999598
84755.9150001842
125703.914999402
96189.7999999796
106069.965000944
122410.740000427
92440.4800003205
105559.209999987
81576.515001396
132884.670000436
119561.484999572
102797.344999661
131262.344999431
114083.804999112
89310.2749995028
120591.029999057
89306.8699999337
82966.7449997766
129388.394999712
97485.8699990694
93856.0400001506
112653.030000963
95451.5100001926
100211.784999989
114048.5050004
107427.014998916
89868.2300000093
72632.4449990283
95971.6649997188
106723.204999749
91647.9749988859
132254.350000461
82113.8649998293
65579.5499989655
95730.8799993792
90011.8000003456
96026.4950000767
104985.834999788
99349.2400005807
106733.865000232
129713.745000027
75797.6700000197
104940.054999733
129195.460000748
117784.179999451
114094.45500123
99356.5500002101
88184.8750004187
99625.735000514
125439.150000175
113980.879999705
116299.824999393
95248.6849996468
112964.969999825
129272.654999514
107796.06000087
159593.145001816
102644.5050002
88503.9150005217
113040.994999885
92646.0250004345
118685.075000275
118778.40499956
122876.979999928
89542.3599998497
93935.6949996959
83832.6200001398
115096.255000918
92629.0249990918
126327.599999302
100356.905000335
110412.025000062
130317.73000122
78835.2149996935
121227.065000473
111336.489999653
96227.4399999334
93840.5400009959
100354.324999988
107397.460000178
127619.294999503
116096.704999336
106874.985000597
84368.1050001423
116214.070000081
100323.809999355
97227.999998421
127925.925002173
137896.370000184
90077.1750003493
76617.7350004181
114738.779999549
86647.825000016
86589.4099991708
103107.545000073
132533.710001104
114042.744999713
104764.650000539
91941.6250001881
110227.134999145
93791.7750000336
130399.364999377
123814.745000077
122435.640000537
93674.1299993526
101975.600000351
97888.9100000487
100394.07500018
128964.52499986
117404.574999623
72956.4549994762
75722.6149992968
103373.295000097
90341.2349998979
99824.6000011722
111486.405000003
138059.520000276
128661.88499985
110527.324999447
97778.8350002412
133572.67499976
108778.559999292
116152.580000904
112104.040000305
125151.79500027
86698.6150002636
99349.7049994497
96797.7799998301
92734.320001032
107970.224999199
98128.5849999481
99877.8649999879
93791.6799995875
81074.9899994694
88908.3100009167
100575.714998302
103654.445000028
90039.2500006817
92067.4449999057
117265.615001631
98185.9899995452
140202.090000413
117997.230000018
96702.8150000836
111635.985000105
120679.619999595
129041.149999345
111351.315000013
104131.910000089
100875.44000106
113322.484999344
107311.88500023
86002.6100013191
67259.4249995477
117014.299998993
90255.7850004175
91952.7350000044
99285.8150000576
109854.440000361
102067.145000093
117137.174998738
105520.969999499
81254.8299997616
106701.499999846
102648.455000558
67133.639999596
123766.779999809
117496.699999866
92660.7799995016
104221.925000711
94625.9949996737
104482.545000298
161993.790000137
108320.400001
103243.88999912
104536.115000018
113978.914999491
110146.585000275
94489.3900008526
84080.2250006062
89921.3950000143
96308.9699999624
69288.6699997261
104492.780000439
109375.254999709
104928.234999746
86312.4500012657
94694.3200000093
96212.8650011719
81853.6550015031
109379.839999966
100117.660000904
93216.1800001715
105541.680000145
105956.914999702
84861.9549990068
81475.7950000865
124269.870000172
114179.385000359
87766.899999856
92563.094999094
120791.24500036
97388.5149997947
72970.360000195
101389.159999536
94619.0949995543
94743.3750002858
120468.48999956
113217.87500038
121497.880000639
92093.7199998924
83240.6450000764
111874.875000214
110736.169999717
108310.499998947
99061.2350007335
108951.494999689
98155.1350011531
89189.969998913
96876.6200002901
89896.6000000377
112446.749998617
90024.5399999254
91481.2000004473
95823.6799994325
104898.504999922
110884.679999973
94775.6499999939
107140.915000391
75629.0500010676
97724.1849998216
112891.854999241
97845.2650001399
94102.3950008405
86669.3950004244
97946.2000002332
92747.7399987568
94702.3099996709
101116.565000124
98930.5200003553
73140.2850011438
132724.205000562
82672.0599997
121279.694999908
101131.065000816
92300.4799995441
116012.074999972
128547.604999969
113721.370000522
83438.6649996926
100716.895000638
122918.434998997
132272.554999517
98126.7900006765
113372.409999797
103720.359999863
113708.875000254
76929.324999909
125045.53500023
99883.3700001127
112038.184999632
98794.9549989539
102929.795000036
111113.454999932
98924.4900000438
89710.9500003394
103520.650000723
92855.8999999585
126236.914999956
102158.639999725
91555.3950000262
108292.410000611
106642.675000637
83934.944999937
134541.610000145
76717.870000375
101742.559999718
102517.49500043
98006.124999765
90130.6100006052
99287.4649992327
108850.275001043
102710.135000274
113922.415000244
86280.7300004115
99689.4299996013
120165.760000709
136737.725000783
105963.205001274
97284.2000008399
124255.92999973
85993.2550008964
93989.1649999696
106177.70000005
116557.915000595
92772.0099999984
73751.1249998303
136413.675000933
97145.7500003183
129929.129999876
81497.5149995963
100244.944999825
94939.4299992247
100347.439999427
107050.649999989
102321.580000403
71292.6999998075
83574.2350003147
97859.4450002534
97332.9250000378
121929.795000791
98044.2999996916
92193.224999329
92974.205000393
135445.419999831
105337.634999943
98685.5899994065
92942.0549996949
130159.549998809
107497.224999988
95515.4700004819
88976.0949993993
100588.359999823
110795.420001107
113061.679999131
92885.8200001636
102888.975000042
117998.549999335
108556.740000042
127229.590001279
112302.949999721
93779.4150000381
104722.619999045
94389.6600000637
91128.2499994107
136151.199998785
99353.199999349
102129.290000584
108312.179999598
111616.519999649
94784.0149996427
90883.1049997547
94981.7349995212
105953.644999443
111966.645000073
110122.999999337
105624.905000307
83897.449999851
71065.8800001633
107766.72000018
89307.9600001564
102733.430000027
91711.6449994582
81557.155000066
104352.815000944
114598.384999551
90088.6150004021
98585.759999863
116683.209999414
104813.80500013
113115.785000596
80467.1449998645
84412.9249992203
111703.019999968
87553.2899991291
112443.035000266
113731.824998653
88200.9399999903
99155.4150004948
107469.430000075
104338.300000111
95028.7549983269
96775.1350000763
114676.099998569
83042.9849991924
74196.6750002777
106616.729999637
90263.3199996284
92163.0750005609
105260.680000015
100711.719999949
83315.8699993311
123835.299999444
84745.5049989747
90255.8049994338
123112.234999861
105371.770000065
81698.9099995214
90064.3650002526
122271.579999731
125672.360000034
85836.3399992911
103979.045000145
122191.66500043
94402.3750000546
102629.224999962
95667.9350005182
92469.5050000149
96368.3649993792
84727.5000005726
88076.8099997322
77685.1099997936
113263.620000549
106572.220000063
120155.51500024
78504.5449991373
102042.039999811
108140.950000555
107097.275000328
126948.374999034
92441.6699993502
98839.7099997823
106237.575000453
134886.454999371
97590.2349998961
118851.59999945
123491.434999753
106331.934999937
118790.805000373
102918.110000476
107815.570000197
99298.1000006576
112149.604998432
63862.3149997056
86404.4700006029
99743.8599999815
125353.94000148
95917.400000233
94108.0750000835
91242.1949998988
122375.535000666
124797.73999994
157002.834999728
119245.830000226
93160.2099991389
114285.324999527
96895.5149997023
98395.3200005937
103175.4849995
98118.6549986133
110729.225000475
99330.8600004411
95744.9050002319
94270.730000044
97499.6100011016
100533.915000094
126994.820000079
88314.5650008331
89545.520000182
99825.5449998127
107219.399999938
108976.950000107
84298.9600006436
133666.639999791
111836.635000439
150690.134998973
92941.1749998468
107443.630000257
112356.52999981
114742.535000246
74589.5899999532
104307.550000713
126953.880000022
103736.105000828
124909.784999307
95399.9149988061
122316.225000852
130228.31500055
138644.124999907
125385.270000366
82508.6950000975
96706.1799993009
114784.735000675
95009.6099993492
94331.9899996619
80245.2100005664
125171.204999746
127951.884999707
97103.0700005772
127834.215000062
140983.929998926
124675.795000008
142809.23999983
124645.500000106
106867.180000579
84995.6750001341
97150.3999989182
105297.455002055
103854.589999396
87957.4150006594
94772.7550000435
93103.1499995413
139256.525000442
128905.214999728
98389.1750001541
115781.40999986
118011.409999952
112318.789999741
97556.3900006618
86504.8100002749
94432.3299998606
133612.544999864
112084.200000652
103477.074999529
108293.939999819
104978.434999996
81445.4300002503
120334.51999936
101882.330000301
116435.199999888
81193.1700000518
106785.245000119
83570.4750006429
149383.215000446
84318.1099995127
112622.620000008
135740.834999459
105911.189999577
89185.0449999276
84106.3400004833
127172.81000065
108994.620001833
89904.0150004514
84393.110000331
96727.789999746
85039.055000842
87320.8099999367
92489.935000086
90306.1600000157
121459.800000231
99385.0450009179
123436.285000856
101416.465000425
92444.2800012385
108885.965000235
84679.4550005475
117111.585000286
84774.2400005967
86915.9600000105
101475.509999198
76132.9399998826
85272.6900010105
66278.4849994257
65394.5999999561
110783.260000124
106311.325000133
99677.0350001599
132858.104998802
94904.1700005661
131266.969999905
90552.78999989
107082.984999501
122030.8750011
115366.550000391
117334.654999652
103556.050000608
84602.2949998163
108875.274998598
100994.464999949
104747.350000475
98275.9999998476
141559.965000394
90608.6099996146
125548.439999797
95516.8049995413
123649.650001207
102591.964999692
102845.739999359
102466.140000092
116653.814999972
139659.835000222
96040.9350000509
101490.615000001
100067.699998847
96766.7750000953
87564.0050009951
69299.5849993533
109331.914998976
123146.859999144
100984.064999754
102803.815000104
100625.845000149
82133.2350007355
98202.6900002179
98192.7849992634
117934.694998381
92035.474999464
85081.5649998433
100456.425000674
106557.564999433
97062.9449999071
113043.250000267
80561.2850010293
118495.140000439
99294.2900009741
93314.3600006053
97812.6800002493
98960.2650002088
84038.1800003895
99521.3400000112
82167.8099995509
102334.125000218
115787.034999897
125536.435000039
100365.75499978
101358.084999827
138859.184999955
100333.789999939
110051.249999597
129527.735000627
128318.019999415
128529.405000463
113438.770000086
135685.714998576
72179.7450001197
104644.645000472
140211.229998731
78489.2550003941
96720.840000407
115519.269999983
100012.759999446
169935.075000424
87893.8800000458
79143.8300008636
103911.594999289
89611.2400013142
94807.8800007184
94115.7450008307
123227.489999807
105916.719999562
94648.8000018946
79986.7650006891
89071.9700007028
114173.599999658
80090.8800005003
105082.684999609
100662.849999439
111820.325000357
123359.635000504
102885.715000633
133148.34000019
91167.7500005433
108260.134999541
72124.5300004156
87913.3849999192
124497.790000115
89925.4200001474
107008.785000008
125612.054999449
120486.789999987
111906.490000133
123033.820000042
89991.2149996486
104339.170000155
112366.909999308
104293.975000279
84832.6200002088
129366.434999709
95300.7599997311
79492.2850001903
77564.8149994102
116209.209999594
144964.474999977
77956.8199992968
85442.5900003192
118182.734997866
77405.6099995494
89814.3900001344
95287.6499989275
102484.145000587
146265.429999787
98032.1200000446
103746.10499907
109166.734999321
111758.975000116
92955.7050008506
114691.590000706
113332.204999841
94916.5149985702
130203.560000006
103820.269999561
152625.12499984
149923.085000123
123273.324999679
115239.224999846
91471.1750003027
94111.1199989923
90120.9200000104
100952.33500079
89993.1699991513
91461.5499999025
127010.684999806
94150.580000364
106304.339999598
92886.1400004547
108253.130000047
121163.594999777
92354.8199999117
130871.939999789
69175.4899995556
99081.8900000792
128407.219999995
101899.729998903
93555.4799994698
101598.114999148
94474.4900004589
136259.944999559
75855.5449998869
107669.105000052
136341.635000392
109045.415000342
107823.910000108
95802.7300000816
116941.674999356
68536.2849993199
105848.394999103
75979.8050005519
130266.815000061
80889.5150005346
114663.234999804
108333.265000747
100034.449999926
99578.4500003944
104780.535000042
144039.720001041
121280.470000534
118396.009999941
89946.7499992614
94513.1549996413
126203.894999905
98655.3200006564
95426.7649995631
133606.08999845
129228.760000343
70496.4549997665
109628.284999979
69907.5800005232
115012.049999837
101323.045000385
88618.7749997762
109285.529999469
127075.855001621
104492.719999672
84950.1900003683
87364.1399990461
107581.75500009
107154.884999866
110284.034999557
96468.1900000192
131647.055000336
88898.7149987149
151923.179999628
147656.150000101
127471.000000328
134151.984999718
128630.694999996
137244.209999495
108802.669999574
103124.539999789
104622.97999939
106749.284999923
90154.8349998214
102253.665000629
86783.5599997471
95209.8000006698
102749.869999635
87242.2500006049
88926.264999944
101439.534999939
95703.7999995896
89467.7650004481
139196.120000275
134389.550000061
71825.0299999767
86566.0850004449
82736.0849999966
91734.3549990375
114646.369999372
75524.479999841
111561.675000213
107278.974999859
105604.599999587
97593.6699996871
117715.000000491
99046.3900002153
115655.875000949
106915.775000052
119948.034999962
110092.175000119
80218.7100000866
100301.234998981
103587.200000295
94482.1850006592
87701.3900000484
127396.349999782
91636.3549994775
71664.0100001307
115560.719999791
120372.374999273
118612.855000301
110247.504999576
84459.1100003761
128985.440001054
94904.0849995972
89504.9599999903
82741.7999997826
90272.6699997464
99847.6300003745
86481.5250004745
98572.7899998349
104910.640000427
78989.5450001745
87837.8450005159
109266.149999737
85187.1799995095
132693.429999519
95237.5350002601
76784.5250004112
84418.8900000649
86647.4800001427
85803.8849997706
104636.185000111
86140.9300002308
90911.110000263
98120.5250008876
99688.1500001268
110979.39000058
94701.9749996175
74713.0450000602
68257.8199995256
96943.5000004868
124243.179998469
76471.1350001257
108575.705001039
106730.480000129
110668.979999475
107704.18499901
87626.2250014281
113447.209999451
111473.854999309
110913.254999768
99821.9600007341
107319.195000337
92030.0799997315
152127.144999843
93728.4499997804
86969.764999348
94994.2049997873
100708.695000503
107673.099999305
80850.5150001821
78769.6699998531
107673.930000356
100165.440000024
92153.2150003278
92373.7549996204
116446.815000051
91253.4650000177
98291.820000841
98676.334999766
91536.9799987581
100031.954998687
140242.534999598
123688.064999877
80412.6450005475
92633.934999749
77777.0700002593
79282.0949999084
98860.6099996711
104203.0699998
115809.94999927
143211.249999751
124438.360000968
143355.869999697
120015.200000076
121989.520000206
92181.1349998018
91373.3250000806
88042.5700004108
107061.539999344
95956.2249999964
130606.545000102
109164.109999342
121718.35499995
96516.2199999399
131272.20500113
94656.2800005036
109695.744999669
114230.980000131
101636.730000343
122215.050001219
94703.1250009414
127927.794999863
100461.594999877
101960.85999934
133906.625000369
85466.2499998745
108088.024999436
82022.7549998534
89524.8849993098
133976.819999957
142443.599999887
104479.550000086
119569.91000024
104155.140000656
124468.184999839
75404.4199997459
83512.4100000346
124686.125000698
88733.4050001032
100506.384999663
89014.1750000364
87948.7200003667
121444.824999995
101487.250000183
83108.8650000232
91180.3749998353
131297.220000182
106855.90000014
118568.775000031
84093.5299991107
119583.930000142
113365.564999691
115899.89500059
116535.264999885
129174.59500031
108773.259999762
87956.2700007045
90156.734999672
81732.4999996795
111114.515000342
87280.7550000698
99195.1999987232
92058.2350004244
101301.615000385
116134.540000266
95558.0200002071
86593.545000149
107949.954999094
78296.140000814
92389.0450006109
98043.3800002656
86580.180000121
112952.780000008
80203.5400003821
103104.805000053
106381.974999886
106561.220000924
84427.2349998411
121457.334999148
85938.41499949
98741.1750002118
104574.210000431
97290.2299997814
90846.0749990043
112214.844999395
81551.2799998562
103254.239999839
72960.0800000592
126909.689999711
90911.4799999915
101644.705000022
139257.824999591
89078.4550005512
112014.504999967
98816.1949990199
91942.2749995314
103228.889999587
99526.205000266
127121.525000057
78900.3400009244
122528.519999262
100451.005000202
128880.249999529
81096.9900003508
86765.8999997165
133419.00499978
103832.45000004
103033.794999936
83972.6650004534
102660.894999886
93047.579999934
102935.594999355
106299.124999808
111780.685000645
79443.9599998852
130411.584999372
86472.3799994564
115022.529998996
117509.259999831
70959.0799999901
85931.7850004409
90804.8699992499
96738.0650008073
114144.580000242
107902.715000268
103602.834999658
103954.695000323
92578.584999518
70179.2299999842
88674.540000417
106599.949999766
92459.9049985761
116879.129999442
115346.69999983
72778.2350002629
108344.395000466
98638.6249996858
84728.199999471
88777.7450002303
78269.0050001249
97641.5800002823
93321.7500005197
111087.055000337
124116.080000032
95640.1400001336
102105.339999335
107612.62000007
112107.119999645
99584.3099992899
97213.9250007002
109408.849999636
140086.055000449
95844.6150003634
99339.4750000982
113133.660000204
84883.1750000967
93897.7300007998
107030.489999987
89026.8400004672
92689.5599996633
84310.9999995874
122828.095000871
82749.2799992801
105669.100001024
112521.124999137
107107.305000686
113693.08499973
102814.709999865
82337.4400001952
99839.8650001224
72654.3650002444
109879.914999838
120313.864999878
81178.6449995604
99370.6199998689
111905.080000242
73204.8700000254
79331.3500001517
77344.9899999865
102243.545000729
110560.005000149
89969.5100009579
127794.520000932
100268.044999612
89971.7700005107
103903.02499959
144313.979999709
135228.90500027
81923.085000109
101194.595000471
108960.690000929
102465.924999592
96919.5500001575
106713.754999841
88070.5450000503
87871.8449998843
120428.645000084
92261.2150002491
124396.900000007
129849.395000514
87489.4550003272
100557.875000138
76718.8099997921
93653.5549995881
114464.245000362
106813.344999724
91383.2350007059
103660.34500193
123560.340000161
86861.6449996865
90790.8850005668
111264.350000077
102224.509999272
70704.1450000149
108213.580000458
100615.965000344
76966.3849996661
151658.460000137
111545.100000214
97294.9850000034
108303.710000154
136684.359999214
84426.6149999558
99869.2049997431
82797.9699997024
103689.670000037
113375.185000202
71647.7800005803
85063.1999998155
119971.234999635
105873.624999739
134726.329999733
109208.459999317
87574.8199994741
110586.325000813
131239.770000513
112396.999999753
102220.424999057
91853.4649995804
105749.514999474
116395.980000028
112978.474999847
99154.6399997397
111638.760000692
96444.9149996854
121504.664999815
93137.9049994329
110358.749999184
95477.6849998149
117003.915000173
128369.035001178
146165.455000147
101398.934998953
102119.139999481
82136.1599990643
99763.8849995601
82774.5249997986
126121.185000891
107056.194998925
106543.164999881
139855.565000074
100715.434999694
82046.1950006633
104802.919999871
102489.449998713
116089.765000133
95503.9950000403
116193.175000461
92840.6150001562
108426.28999906
98549.3400003868
74176.4150003977
79109.030000025
77713.1650002248
106540.919999567
93549.8950009659
113693.670000104
103113.765000161
112880.564999595
70855.2749996119
110756.420000796
108764.17499967
102092.42500042
81598.1400000025
127541.284999814
111312.290000411
94814.0749996684
109559.075000121
78208.7050002922
98854.6850003018
141504.659999521
108607.675000636
129790.930000679
117320.114999508
115200.254999761
90541.7800001195
98718.4150000918
102269.04000001
91532.0599994024
104581.609999693
99449.0850000383
97509.1849997401
104760.915000112
88158.6100000379
113404.335000062
83543.6099998125
95652.5850002788
121129.739999983
119331.834999334
96799.6649994903
126633.345000253
119471.655001136
113589.285000367
85775.6499995983
114920.529999153
107877.530000792
90258.5900006341
113138.049999517
163404.839999993
91547.7449998665
101837.110000029
115694.795000404
125977.414999953
108810.585000121
75745.9849998641
98884.4999998774
92990.6099999947
95956.1400003366
113261.259999973
105606.069999764
90608.1000008269
101180.840000756
127113.239999724
127330.044998853
126184.175000126
104097.235000159
119525.450000778
79410.1600000197
107324.874999217
124988.14999979
107227.324999306
137790.329999705
98715.3099988219
101784.990000683
109672.905000086
68732.3649999667
88606.4999992896
126826.479999983
106626.445000079
112656.885000033
175347.050000269
90093.8849997444
110185.705000758
89375.465001028
110367.754999749
94387.6100004706
104525.619999359
91544.4249991505
112750.944999986
105989.535000139
105182.214999874
92396.5299995436
63558.4349998101
75320.8749995517
78264.8200011999
82723.9750002285
117341.950000441
73761.4249999168
68684.1100010247
128886.4800004
78549.5300003324
103928.090001533
114310.344999973
99496.5850003494
93657.520001126
88427.1049993745
115197.289999755
87198.9099993378
112680.530000877
74675.8900004218
103922.09999922
89450.9050000962
88298.2999995973
90826.8599996992
100150.615001248
112915.745001028
86625.4049998939
88231.6099997093
112947.469999938
114212.82499993
113258.534998877
153092.685000255
122668.360000714
106175.650000646
68726.2249990335
121139.344999234
96064.8449991678
98163.5850000688
101548.88999979
91865.685000025
112152.460001017
109572.100000033
120683.050001323
73378.5850000486
84557.8150003206
112100.715001801
122117.070000044
116624.354999091
95393.3599998538
111344.860000174
96920.4600000065
104721.744999583
109963.795000707
85681.6449999511
94998.1800001801
101718.485000251
107783.63999969
110957.249999159
102165.64500037
78208.3900000412
128483.855000467
108287.914999375
134294.70000011
103860.279999724
106219.679999815
146369.829999654
85660.8249993458
114911.659999799
148580.970000283
91358.2800002754
80687.3949998039
110527.140000785
68410.4049993433
98811.1649999654
92712.359999584
68530.570000519
86561.9700003002
127128.00999943
111214.970000287
115279.650000542
108429.360000469
99473.6149992346
84024.5549987347
111797.914999996
93339.8499993435
103504.735000326
124078.009999827
119930.219998906
113894.489999196
89926.1199997229
87893.2099986073
103216.349999782
129082.635000044
123823.434998871
111216.834999486
89301.1400002131
84646.6800005253
105105.970000688
125991.535000379
74586.3450008037
86832.1999999782
114695.544999492
119156.330000675
92822.0799994748
106749.545000105
95175.0450010474
139241.159999947
127158.364999723
83554.7899996262
103973.815000088
87690.2049997558
80095.7449999345
84055.5199979037
113228.205000245
94812.0850000393
111108.889999553
93858.0700032604
120214.000000596
109952.699998366
114987.989999579
124250.654999796
115148.754999887
106917.415000426
106953.77500032
101631.615000017
74618.2100015602
132262.259999542
106556.665000333
102159.564998888
114846.200000662
106062.864999871
85294.5499994908
135268.960000453
92637.7850001201
111114.185000047
90511.6549997929
107960.485000522
108314.120000114
99209.705000127
110057.954999717
138369.570000172
113562.129996348
83005.6450003777
111383.54000076
106142.890000166
111517.904999751
83031.0249997618
84856.1850008432
79890.8949992653
115102.18999965
103364.510000505
85894.2750001828
80875.1300000919
102584.269999538
114837.009999178
83814.7300012833
81453.2049997508
109773.805000048
119195.580000214
91635.720000438
101784.780000562
146208.324999948
106807.95499999
116045.24499957
124597.344999617
124976.129999703
98292.5449998378
114049.310000873
124521.944999957
107180.615000537
92716.7250006887
94563.2200001641
83528.899999764
103419.989999817
132477.684999957
121424.78500003
101554.460000257
107419.395001035
102713.000000039
135717.504999805
88156.2150002763
99370.8700007724
106875.259999627
123015.359999686
92818.3049995801
112132.269999948
85329.1599997287
101890.785000125
95740.5849997358
96835.2200001567
93257.7500001487
77627.3599994433
134287.395000101
120393.995000037
100608.884999821
89395.3699993209
103241.780000149
90369.3250002364
137786.284998682
120516.999999792
108644.889999884
136250.394999794
89635.0849998542
68597.8750004416
65823.0499998185
104113.20500055
93623.7250006706
108828.535000041
80626.0199998243
97523.155000005
109076.719999374
99625.0949996272
134828.294999339
97529.5050000867
105426.86500023
100432.050000312
108090.674999908
103836.525000112
91344.4699995365
101118.600000615
101034.480000097
93521.8899998012
125255.500000103
107584.975000216
86161.824999616
105396.560000266
111538.705002666
149446.610000075
99958.0699982232
124108.820000096
106681.775000179
96201.7050003331
112591.824999225
81666.890000463
101039.98000074
111839.384998391
109466.440000196
150112.670000099
99616.8150001336
102031.705000162
98440.6299999155
91702.9999999644
108233.420000535
113058.460000033
104368.519999627
83296.7250000602
107478.635000768
86785.8099998133
81657.8100003141
101844.655000165
90174.7350002179
120955.049999905
116129.340000477
73598.0599990836
96170.1750000013
81727.6949992526
100831.920000067
113275.86000019
106475.13500005
103114.204999664
72338.8599994649
94710.1750004502
115521.38999913
97847.8949999994
98833.794999019
114309.009999906
99524.9299999577
152432.419999151
94432.2050000481
134518.930000556
74301.0800002703
122040.610000137
66017.4349996526
95047.9050000127
119702.689999888
113925.400000274
118208.729999678
102018.660000244
93866.0250002806
100786.195000334
94455.1450004944
74275.5200000336
116313.41000013
119252.589999033
94440.9949997139
118612.419999798
88675.1999984678
78294.2949996102
106252.614999488
123903.039999789
138850.094999406
89337.8500002407
66132.3150002998
114334.694999545
83606.1049998855
117067.180000462
101899.1849993
122448.439999281
96987.6250014401
116263.225000484
83847.0250002394
80317.339999967
103978.245000134
98626.8199997313
79079.5900002784
63523.5150005408
86510.8399989952
78158.8600008028
114016.380000362
120404.170000145
113741.070000034
131538.675000515
81132.5999999583
90659.8149993267
112131.605000171
105207.259999956
111363.214999739
91094.799999905
89616.8400007089
121571.975000465
99269.194999715
130901.140000875
86100.3949995677
98295.6049993771
118225.680000288
105908.105000035
108836.629998702
97426.2500002591
125411.309998464
105512.950000955
133527.529999314
112453.224999952
140086.800000099
115333.304999607
108413.909999772
112600.469999131
111668.719999456
94436.0750006024
92230.2550016046
82179.0100001511
112666.744999878
114714.049999383
84966.7049999416
96061.0149998777
105034.225000046
135097.929999226
95276.9199998522
74273.4850008687
98134.1200004144
95712.6050002847
135502.604999629
105711.259999435
106536.040000537
102779.664999987
120497.719999944
117353.954999368
93050.2050005361
114398.449999477
115107.174999856
127176.600001232
94699.0650000364
100392.639999879
87376.3150001159
95259.675000282
76977.2349994532
98430.7799992618
95455.6200021031
89533.6350000887
128936.074998803
107877.390000673
98856.0800000673
117185.980000207
109453.544999779
133032.234999796
111766.674999926
125326.46499944
119292.320000004
111742.650000654
106211.605001436
103893.770000147
98688.1450001095
97466.9700000335
105703.324999881
92963.0000000704
123037.630000036
102443.129999967
127806.559999916
89164.0549997187
125471.045000069
101173.610000011
102019.384999921
95890.1700002135
86769.1400005492
107560.424999929
101962.394999833
82715.3149994067
138513.319999854
123754.294998973
99627.0099999715
91629.1750003522
120547.054999703
74765.6699999338
125061.705000559
111515.314999933
107450.29999987
80266.7700002316
118624.264999065
137447.380000324
105323.515000733
96325.0900006963
110422.83000055
88436.0950001683
124053.040000232
134377.145000347
91993.6600003712
73574.47999941
85006.8450001748
77338.535003107
99220.2099989196
92440.5049998446
105144.110000178
82644.5949999844
119986.365000293
124874.245000884
84500.9499999533
75777.1849996882
128210.555000115
94755.4450000051
96921.0199989268
86712.7400002317
111234.954999978
98761.6650008503
94738.4749995062
103440.909999589
88500.6499997347
104226.274999505
136706.010000684
143890.569999931
99425.5399999907
111300.245000706
106549.109999241
105268.314999763
86559.7550005197
121088.744999948
89720.6449997213
112327.729999321
108443.230002112
79021.6000011729
82534.9550007561
87589.9450011411
76704.7050001979
100237.799999979
82464.1200009084
108375.20499991
101228.135
115591.994999685
150018.839999958
137646.515000289
114629.374999652
106456.695000295
118471.990000354
81958.3649993761
145545.444999666
125655.425000012
107976.989999886
98197.4850004835
78039.5799997288
87051.5500000578
97396.1550002279
103032.545000703
94734.7350011188
136036.864999816
117050.520000368
152461.210000456
101341.155000308
90576.644999255
96254.535000238
88716.9999996321
63076.0000001076
99598.8399988214
148559.685000631
106592.479999481
103728.25500004
117138.739999264
117714.594999959
99752.1200002693
111244.869999325
106474.214999656
84892.4249996543
98632.7199998737
91503.6500002433
108589.499999649
94418.2799991504
102948.1649995
105214.484998954
88656.7449995759
98987.6799999739
119405.725000255
116516.350000073
111386.995000281
119874.509999852
77914.9100003027
93532.4150010003
84494.6799989675
142083.224999697
89305.8100000209
130014.420000609
130413.175000045
91544.0149996317
120662.399999946
90329.1600001892
81367.9899996633
95014.3500001424
102360.755000195
103979.375001121
87190.8149996152
101377.430000507
101354.080000047
113697.315000749
97790.8700003048
93193.7750003741
97712.3400000248
119136.164999893
94294.4150002271
65077.5049998566
77954.9950008909
114352.869999433
93756.1550003085
119604.830000102
89201.1199990681
121356.38499966
91496.4399995456
132273.290000389
106719.304999655
99374.38500042
101097.040000286
162785.465000468
109440.935000159
108343.200000202
79889.7149983829
124383.349999309
90950.8450007292
80302.785000828
110298.079999308
93384.4900003261
113073.905000893
81156.2449998778
105399.815000209
135509.094999062
93647.0799998426
110671.199998538
111191.375000058
87015.8149999375
96954.595000228
89868.2999994135
80129.9900005645
99977.7349997274
91711.2399998828
92235.0499998652
84353.1650001706
93055.9099998138
89185.4000002159
79316.3799995184
95844.8899987985
119770.155001165
142769.63500026
109977.920000422
108404.220000244
88476.9900008919
83877.1300001189
127303.209998646
111571.419999569
93201.1999995643
103699.669999616
82103.799999756
118552.759999522
84357.5950007363
136492.140000121
110018.124999416
131046.405000044
112260.9600006
117039.529999844
116259.900000785
99444.1799996726
112916.490000928
74980.0500000529
70862.3649996852
89530.9149995016
130613.314999322
117344.259998782
116857.679999771
127099.884999674
122700.245000484
103611.044999645
105284.504999842
105703.230000049
91402.8149990272
89140.9799987292
93599.2900011111
114927.019999428
100351.695000661
94166.9099991578
75930.690000105
115551.959999276
101449.354999765
131258.565000514
113062.65499997
95947.8900007093
95500.9150001339
112732.579999666
115833.304999439
99111.0350003023
131924.12999982
111020.48500017
82796.1300001914
120135.584999774
96016.0099994082
83657.1849990436
125737.825000045
92131.8100011766
79729.8550000154
106730.699998992
72266.0850001029
72392.755000082
110835.739999916
127670.740001489
111054.38499986
116490.384999609
146654.120000197
85770.2199998745
112106.534999346
96906.764999363
71291.385000256
123928.604999992
123935.644999427
108854.289999363
116185.64999946
86968.0349994681
107664.245000177
127415.250000139
87771.8549998898
87545.4300007746
90629.1250005768
128569.644999614
85545.8300003633
72688.4299999914
90688.8749993948
92601.475001109
89492.765000578
77960.6699998253
100794.87499996
99600.8749992336
107735.534999909
92056.6299996353
102420.76499976
88729.2300001908
98343.2500000536
107711.040001886
90311.9999999957
91319.9099991057
131055.425000276
87857.8550002565
90525.5849997218
67819.5450001611
105518.884999771
85014.8000002396
146526.299999969
97931.3300000097
115294.140000581
96013.1050002452
71855.3149995211
127570.985000404
87286.0400004535
87566.5149997069
106288.350000985
113758.619999551
82231.0600001117
84228.6249998397
118239.675000327
101427.604999863
92511.6249998396
152008.499999702
119850.449999806
84821.4099999534
114778.744999163
79412.2800001872
116016.830000606
96597.1649994003
100215.940000907
64518.2399998608
134517.305000389
95754.0349999699
112393.219999975
93601.4049995209
97275.2750002927
91809.9749999237
106380.584999891
147767.549998913
98022.3100001137
122858.345000535
93276.7750005576
89287.245000914
91096.7349997436
107195.404999614
90764.6900002941
96088.2899992694
82402.8599996363
136535.67999988
102770.594999879
109509.789999953
91684.889999363
104967.28500167
112589.944999688
111291.089999361
85294.2799995393
122160.114999523
117376.270000074
113022.194999636
130033.370000068
103209.739998929
87064.9399999208
101650.840000025
90234.6599992622
91823.6250000793
111474.61499941
93692.9800000051
104691.719999513
58847.9350003336
80512.339999772
135649.530000862
114123.920000125
127895.724999406
131230.505000158
89771.3450001717
93305.4399994347
92092.5750011866
80890.509999629
70722.7649998944
89203.9450011194
99832.4000000627
90556.2899998066
78730.8099998304
82568.0199996077
99240.1349997823
117829.484999937
111740.350001313
91224.7899999244
96648.0050000258
88573.269999639
126396.700000099
110669.945000602
97167.270000284
103429.379999992
76096.2349993333
95306.4950001783
73962.7750010477
83627.9950009765
66381.0799996615
123090.950000752
113826.169999758
123833.995000737
104579.935000277
92315.4599990505
83993.1249996571
105917.689999621
115538.295000249
96157.3649998234
118744.199999604
92448.9499998825
97133.7000000897
89256.1149991958
70939.6500005471
108983.724999306
103929.56999931
95551.3600015778
95559.3249997888
152517.894999174
109543.990000011
128345.010000256
108721.039999463
104098.9850002
98132.4999997737
100958.544999608
80304.5799983451
131840.70999976
84139.3150001936
82535.8249996937
104662.434999076
104721.754999858
95642.9000003354
103549.999999458
118196.759999839
99600.6850001873
81158.219999908
93404.5899990473
100446.71999945
122374.474999141
81941.5199992096
77871.8700000514
78165.1800007812
99650.9400000799
103796.839999327
98971.8649997114
96060.8599999965
83072.7550001014
117098.704999948
108192.915000452
115863.299999992
94317.4099993341
112263.189999691
97286.6949990172
107203.034999551
93314.8849990316
88234.2950005536
112503.475000278
107028.66500097
108251.504999669
88258.4649998712
109825.35500096
132296.26499947
108165.235000796
91266.4799998782
99888.9099994615
81677.7999996917
92476.2599995453
74986.1949987736
76350.6550002733
107129.424999744
101722.494999439
136676.27499959
115704.635000051
111615.975000702
108748.014999557
90355.4899999484
141956.325000586
136593.174999985
102530.879999838
114671.664999568
75251.5950002359
88991.2400017561
99545.2349992999
107017.144999672
109021.150000972
106228.419999278
85205.1399998766
106596.589999528
86411.7450006361
97366.2949994808
79723.755000391
105760.614999981
80360.6800002702
110048.675001145
129876.520000659
77615.4600008112
99609.3849996905
106553.024999752
134362.900000123
66146.5450001989
104446.61500005
85268.7600009258
95342.5099989092
107764.974998848
117742.774999397
93895.6150005995
96318.3550006269
143585.63500006
78471.9750001161
89048.804999995
107934.750000296
86578.1199995262
119349.800000592
