# Supplementary material for: Intergenic, gene terminal, and intragenic CpG islands in the human genome
Source: BMC Genomics. 2010 Jan 19;11:48. doi: 10.1186/1471-2164-11-48 (PMC2817693; doi:10.1186/1471-2164-11-48)
Supplement: Additional file 4 — Monte Carlo Simulations. The archive contains Ruby scripts used to evaluate statistical significance of overlapping of gene segments and CGIs. Results of simulations with different "fixed" elements (see Methods) are also included. [file 1471-2164-11-48-S4.ZIP › result_exonspag_length/3intron_non_coding_200bp_3.txt.hist]

left	right	value	probability>=
868.609999984503	930.308349985047	1	1.0
930.308349985047	992.006699985591	0	0.9999
992.006699985591	1053.70504998613	1	0.9999
1053.70504998613	1115.40339998668	1	0.9998
1115.40339998668	1177.10174998722	1	0.9997
1177.10174998722	1238.80009998777	0	0.9996
1238.80009998777	1300.49844998831	2	0.9996
1300.49844998831	1362.19679998885	3	0.9994
1362.19679998885	1423.8951499894	9	0.9991
1423.8951499894	1485.59349998994	4	0.9982
1485.59349998994	1547.29184999049	4	0.9978
1547.29184999049	1608.99019999103	9	0.9974
1608.99019999103	1670.68854999157	13	0.9965
1670.68854999157	1732.38689999212	9	0.9952
1732.38689999212	1794.08524999266	29	0.9943
1794.08524999266	1855.7835999932	18	0.9914
1855.7835999932	1917.48194999375	25	0.9896
1917.48194999375	1979.18029999429	42	0.9871
1979.18029999429	2040.87864999484	36	0.9829
2040.87864999484	2102.57699999538	50	0.9793
2102.57699999538	2164.27534999592	56	0.9743
2164.27534999592	2225.97369999647	72	0.9687
2225.97369999647	2287.67204999701	69	0.9615
2287.67204999701	2349.37039999756	85	0.9546
2349.37039999756	2411.0687499981	116	0.9461
2411.0687499981	2472.76709999864	121	0.9345
2472.76709999864	2534.46544999919	134	0.9224
2534.46544999919	2596.16379999973	151	0.909
2596.16379999973	2657.86215000028	166	0.8939
2657.86215000028	2719.56050000082	185	0.8773
2719.56050000082	2781.25885000136	208	0.8588
2781.25885000136	2842.95720000191	211	0.838
2842.95720000191	2904.65555000245	223	0.8169
2904.65555000245	2966.35390000299	229	0.7946
2966.35390000299	3028.05225000354	243	0.7717
3028.05225000354	3089.75060000408	283	0.7474
3089.75060000408	3151.44895000463	275	0.7191
3151.44895000463	3213.14730000517	286	0.6916
3213.14730000517	3274.84565000571	234	0.663
3274.84565000571	3336.54400000626	311	0.6396
3336.54400000626	3398.2423500068	315	0.6085
3398.2423500068	3459.94070000735	323	0.577
3459.94070000735	3521.63905000789	272	0.5447
3521.63905000789	3583.33740000843	327	0.5175
3583.33740000843	3645.03575000898	271	0.4848
3645.03575000898	3706.73410000952	290	0.4577
3706.73410000952	3768.43245001006	287	0.4287
3768.43245001006	3830.13080001061	284	0.4
3830.13080001061	3891.82915001115	267	0.3716
3891.82915001115	3953.5275000117	264	0.3449
3953.5275000117	4015.22585001224	256	0.3185
4015.22585001224	4076.92420001278	259	0.2929
4076.92420001278	4138.62255001333	270	0.267
4138.62255001333	4200.32090001387	221	0.24
4200.32090001387	4262.01925001442	216	0.2179
4262.01925001442	4323.71760001496	191	0.1963
4323.71760001496	4385.4159500155	183	0.1772
4385.4159500155	4447.11430001605	160	0.1589
4447.11430001605	4508.81265001659	139	0.1429
4508.81265001659	4570.51100001714	136	0.129
4570.51100001714	4632.20935001768	144	0.1154
4632.20935001768	4693.90770001822	113	0.101
4693.90770001822	4755.60605001877	97	0.0897
4755.60605001877	4817.30440001931	96	0.08
4817.30440001931	4879.00275001985	88	0.0704
4879.00275001985	4940.7011000204	72	0.0616
4940.7011000204	5002.39945002094	78	0.0544
5002.39945002094	5064.09780002149	58	0.0466
5064.09780002149	5125.79615002203	53	0.0408
5125.79615002203	5187.49450002257	36	0.0355
5187.49450002257	5249.19285002312	49	0.0319
5249.19285002312	5310.89120002366	37	0.027
5310.89120002366	5372.5895500242	26	0.0233
5372.5895500242	5434.28790002475	37	0.0207
5434.28790002475	5495.98625002529	20	0.017
5495.98625002529	5557.68460002584	26	0.015
5557.68460002584	5619.38295002638	17	0.0124
5619.38295002638	5681.08130002692	9	0.0107
5681.08130002692	5742.77965002747	14	0.0098
5742.77965002747	5804.47800002801	15	0.0084
5804.47800002801	5866.17635002856	16	0.0069
5866.17635002856	5927.8747000291	10	0.0053
5927.8747000291	5989.57305002964	5	0.0043
5989.57305002964	6051.27140003019	2	0.0038
6051.27140003019	6112.96975003073	5	0.0036
6112.96975003073	6174.66810003128	8	0.0031
6174.66810003128	6236.36645003182	1	0.0023
6236.36645003182	6298.06480003236	6	0.0022
6298.06480003236	6359.76315003291	2	0.0016
6359.76315003291	6421.46150003345	3	0.0014
6421.46150003345	6483.159850034	1	0.0011
6483.159850034	6544.85820003454	3	0.001
6544.85820003454	6606.55655003508	1	0.0007
6606.55655003508	6668.25490003563	1	0.0006
6668.25490003563	6729.95325003617	0	0.0005
6729.95325003617	6791.65160003671	0	0.0005
6791.65160003671	6853.34995003726	2	0.0005
6853.34995003726	6915.0483000378	1	0.0003
6915.0483000378	6976.74665003835	0	0.0002
6976.74665003835	7038.44500003889	2	0.0002
