# Supplementary material for: Intergenic, gene terminal, and intragenic CpG islands in the human genome
Source: BMC Genomics. 2010 Jan 19;11:48. doi: 10.1186/1471-2164-11-48 (PMC2817693; doi:10.1186/1471-2164-11-48)
Supplement: Additional file 4 — Monte Carlo Simulations. The archive contains Ruby scripts used to evaluate statistical significance of overlapping of gene segments and CGIs. Results of simulations with different "fixed" elements (see Methods) are also included. [file 1471-2164-11-48-S4.ZIP › result_exonspag_length/3intron_non_coding_200bp_3.txt.lengths]

2811.40500049014
5551.34499983862
3563.61499997828
2307.99999999924
4350.59499994526
2982.38999991328
3476.74499990838
2689.23999987543
2574.59499982651
3151.92000000179
3922.50999993458
4044.52999959141
4616.96500007925
3447.20500006899
3890.43499998079
2738.50999983889
3516.21000000089
2944.83499927213
4320.85500002356
4297.9749999363
3556.25000002189
3546.31500007398
2785.53999989619
3580.89499992132
5630.79000004695
2755.42000025301
3933.5850000931
5373.8199999826
2829.06500004709
4030.90000002086
3540.71999967186
2050.36499968544
3170.32999970828
3628.04000010528
3900.31999990024
2969.14999997336
3244.58499971777
3724.47000003583
4364.74500011216
3192.05999992811
3432.99999997439
3537.58000010316
4465.35000009229
3082.7449999433
2994.99000004941
4123.3350000307
3803.45499999094
4214.84999992809
2655.06999986758
3637.15000004647
3328.94500011811
2945.98000009684
3768.03500031168
2777.68500009895
4115.51499982039
2954.98000004794
3265.72499988519
3108.34499997925
2628.07499998063
4457.29499984041
3243.32999999775
2750.82999998983
4226.80499978102
3552.20499984408
3279.03999994136
2338.9550000187
3184.15500005428
1846.69999989588
3706.70999995293
3686.11999999825
3105.50000005774
2975.3049999848
2754.0949995555
4115.93000011076
4550.95499973139
4225.48999992153
4843.21999989141
3890.329999974
2405.55000003707
3135.45000003942
3862.17500000744
4082.28499981994
3531.72999987862
2913.06000006665
4137.48499999213
2377.82999986131
4114.2300004689
3906.95500005968
3109.3549999767
2390.64999997616
3646.03000004042
2121.05999999261
4838.43500000119
3699.66000012856
2781.21499991248
3712.36999993096
4536.36499977577
4595.49000002141
2423.74999991496
4438.9899999511
3125.84999998769
4780.4550000173
3524.92000002059
3514.37500003126
2618.47999997175
3702.98500065529
3477.52500025183
3110.17500017351
3926.21500006318
3833.66499995627
3295.25500002317
3826.67499984195
4277.75999999349
3647.300000038
3329.68000031653
3999.34499999677
2421.62500002235
4543.18500000401
2971.06499986537
4336.80500056298
3817.06499950355
3597.83499989472
3426.5250002495
3694.50499995309
3259.87500002683
3699.71500000887
4484.31500003627
2796.63499929104
4090.28999997675
3322.75499988021
3778.07999991626
4946.94500015397
3456.98500014812
3655.56999991648
3434.3350000931
3234.32499991526
3504.37000000151
4390.63500023726
2408.90000011027
4016.74000003759
4903.11000013165
3238.69499999844
7038.44500003889
3325.66999997746
3902.91500018374
4725.64499989152
2662.05499996478
3296.04999969638
4362.3300004403
2994.78999999928
3951.44999998034
4437.01999998203
4246.06999996991
3500.48000005929
4249.45499996236
1798.88000000268
3549.61000002472
3953.39500015939
4161.04499974399
3192.26000012085
3545.82500011241
4182.17499988107
3858.67000023369
3329.20000004792
3229.44499986985
4308.47499997169
5521.83500055381
2922.95499996142
3430.84000009595
3678.53000001423
3521.27500006929
1686.53999964381
3240.29500028654
4715.62500005285
4453.0049997993
4636.63999973773
2034.28500016854
2528.05500008748
3083.89500000002
4112.7950002416
3529.35499983653
3479.14499994455
2741.86000001762
2396.23499986262
3325.64499995229
3826.57500004326
4633.53500005155
3527.88000011165
3611.89500008291
4402.56499989703
2824.36500008591
4217.2900001253
3297.8000000231
3797.21499995905
3370.62999999488
3212.94999987743
4366.36000004783
3972.93499991321
4696.95500021538
3285.36999985203
3067.16999985441
4892.60499982862
3054.89499950688
3788.48999976413
5042.54500005645
3092.68000012962
2915.8100000929
4598.33999998431
3473.29000001325
4508.61500017485
3383.22999998572
3160.89499992365
3922.62000004691
2607.66000001878
3851.50499995565
4333.36499998719
3318.14000009466
5105.41000009631
2675.48999969731
3292.97500002896
3880.39999987761
4591.24500031397
5779.20999999531
2608.89000015781
4181.25999994436
4235.18500000983
3309.22999994061
4258.09000012279
3751.45999946818
4950.28499991633
2947.74499973463
2329.96500040434
3367.24999994505
4205.96999999229
3955.90999988903
4190.35499997856
4411.6549999998
3761.69000001927
4056.03499955125
5019.26999988029
2271.06500010565
2882.11000003479
2358.02499982901
2744.1600000725
3417.10000007693
2697.31000000139
4804.68000040826
4946.49499982689
3132.0600000089
3778.83999992674
3033.27000007778
3337.80999998748
3990.60999996867
1862.29499996547
3396.24499992374
4147.51999998093
3997.56999993511
4435.88999994728
4693.23000028543
3450.51500004553
2970.05499957665
3285.75999996671
3331.47999992763
3454.07500008447
3367.1950000599
4354.89499989845
3207.99499976402
4417.17000007926
4403.33000021358
3480.10000008222
4090.54499999015
3971.93000004534
2952.29000022728
3827.94999994442
3335.66500004428
4064.28500009375
3226.00500003854
3206.14999961806
4789.22499982937
3967.32500002161
3406.48500008043
3436.55499993078
4716.35500006838
2008.19000000553
3523.72000004089
4100.94499965897
2936.42000005534
4558.93000007793
2766.65500019019
3369.29000007361
4510.05000005913
4815.85499979323
3593.23999999947
3376.25000031572
3781.89499996859
5018.47999993386
2617.0749999797
3868.97500015999
5104.59499999136
3165.81999994343
2101.50000008632
2629.9249997735
4075.03499968862
2747.08000004897
3828.83500011958
3384.99000002723
2690.68500000797
4789.36999980872
1767.06999998278
4942.18499999121
4450.75000016438
3500.76500009187
3069.44499953836
3542.62999998778
3323.00499980681
2899.42499998212
3863.10500023142
2739.13000007643
2691.54000018432
4083.99500011205
4980.72999989707
5456.16499994183
1838.65500002471
2488.21999994153
3085.91499968804
4983.24000009964
3870.55000001751
2887.09000001103
3802.9499999024
3510.40999964997
4488.38000003307
3685.00999998953
3985.38999995124
4210.26999996835
4553.21000000741
2399.58499986725
4140.06999996677
2528.51499999443
4761.23499953933
4516.88499996578
2301.2149999924
3948.58000043337
3601.0250003566
4085.94999991817
3409.89999968529
4155.42999997392
4625.47499987902
4948.57499978319
3807.80999993719
2906.285000053
4263.02000001335
4583.21499997377
3358.19500002882
4108.2999998657
4711.49499995558
3308.58500014106
4328.52999990695
1632.30999979563
4225.51000003534
3547.26999986824
4410.66500002955
3558.41499997769
3425.58500016481
3434.77499989979
3771.70999989659
4418.3250003946
3825.06500017783
3832.37000002316
2960.80999998207
4024.56500006747
3316.41500002635
4019.48499998916
3673.75500012608
4153.00500013697
4244.68000013568
4138.08999995468
2631.90000000782
4361.75999988616
2027.72999995342
2184.15999998897
2069.27000002749
4469.38000002224
4080.53500009404
2722.28499996196
4363.21500009717
4167.81499997526
3004.58999980241
3178.67000000132
4015.26500007574
2496.70000004984
3639.66500000726
3396.36500000535
4388.66499999102
3179.92500041483
4832.85500011966
2996.82499996526
4552.62999998452
3490.28499995219
5292.93500007148
3336.42000007816
4022.81000002613
3896.46999991732
4103.02500005765
3610.69500022754
5262.07000015007
3582.39000013302
2801.41499992361
3181.44500001147
3962.64999997756
4046.18000009377
2332.07000017632
3348.10499984119
4338.12499989494
4027.21999990055
4914.10499998881
3693.83999978192
3533.02000008617
2316.1149997972
2617.34999986459
3779.30000003381
4171.17499993928
2868.60499996319
2570.6700000288
3964.95500029251
3936.23000001488
3688.17500003567
3694.01000027126
2620.13499991829
3179.380000028
2811.51499996334
3596.56500060484
3955.30499985459
3180.47000001371
3473.56500005996
2520.28499999736
3265.14499996509
4032.83000020857
3249.83000019565
4346.12999990443
2459.03999994666
4645.7300000469
2912.76999980584
3734.85499998461
2495.11499997438
2715.42000011913
3405.91999999358
2556.2549999386
1013.39999999152
4227.38000013586
2751.82500021625
2829.44999992102
4309.16499989928
3550.3450000314
2516.05000004522
4003.03000020608
4032.68499988317
3350.63000003988
4314.45499999216
2933.0100001581
4325.54999995109
3323.17500002234
4536.07500002719
3182.76000010734
4423.14999999944
2779.14999992866
3999.95000004396
3988.55999995465
4068.38499992434
4229.13000004954
4300.48999996623
3283.66999993334
4467.36999999807
5691.03000023449
2072.94999994151
3453.75999992341
3333.899999858
3485.00999965146
5189.50000001723
3667.56999996258
3917.09999997541
4586.99499995093
2887.92500023165
2342.28999984264
3130.97500007896
2673.40499999071
4140.2799999924
4908.94999998668
3434.91500001261
2708.40000009164
2535.404999992
3886.16999999731
3768.12000008777
3905.87000006362
3552.37999968976
4027.43000003585
3363.49999985885
2405.73000019137
3196.08500008524
3299.89500023052
3664.48000001087
2735.4449998741
4664.98000013549
2637.73500012886
3341.57999978063
2572.1099999249
2222.3250000386
3102.27000020153
3012.57000003243
2287.42999996233
3821.20000011218
3522.46000008704
5074.8750000773
3488.43999949563
4213.51000006497
4189.34500000812
3894.2149999612
3626.58500001376
4129.89499990921
4270.14000022458
3898.45999991358
3152.95000001788
4621.67499996535
4760.94000050629
3944.86499986053
2825.93999999878
4605.84500009404
2701.6449999921
3732.75000005122
3770.65499996394
2804.29000001191
4509.8749998475
4034.59000001271
3633.86000012374
3895.25500012701
2525.26500012726
2514.44999986439
3676.37499986234
3769.29499988724
4134.70500010607
3024.56999981659
3302.27000007499
3350.66499990178
3321.86499980651
4823.6200002238
4738.15000001621
3313.4949998688
3968.23500014795
3604.85500002047
3571.29499997944
2963.41999995802
2945.96999996825
4028.87499948498
3192.24500021944
4996.430000233
3870.56499996147
4919.19000003301
3225.53999998886
3521.85500029492
2987.64999976847
3138.66500011273
3055.09499982372
2608.58000025898
5527.08999970765
2748.44999977201
3437.11000010622
3072.34000007436
3998.39999998477
4183.60999991884
2119.51500001503
3237.72499987204
2945.69499999925
4080.53000020375
2661.33499991521
4528.58499988512
3352.39999995753
4106.89500008896
3263.17000058439
3515.38499995181
3743.55999997631
5453.19000007305
4111.88000014937
3864.70500020788
3281.42499994778
3982.94000015117
2350.17500006175
3973.12499998976
3444.58499989007
3726.02500014007
3853.4099996537
3099.05000005942
3752.4149998927
3626.34500006883
4507.9700000828
5377.23500037938
4311.64500008011
3857.1249999553
4062.55000000913
3223.11500015541
2468.93500009179
2877.8550000228
4331.05000004079
3985.15000000299
2845.6550000608
4546.84999998938
3920.44000004308
3290.65500001604
2746.43999993382
2589.80999999121
3820.24999998574
2480.22000001185
3739.57999994745
4391.4950000504
3614.5499999419
3722.92500012135
3507.9350000277
4665.71500012511
4196.72999991494
5835.08000027156
4096.12000004575
3838.20999997552
3376.17500001256
4599.10000000661
3770.1700004146
2225.88499996532
4264.97999996709
2793.06000008667
5197.08999996353
5021.45500039181
3864.79000012251
3170.13500013668
3726.95999998413
3448.89499989245
3720.57500005281
4228.81999983545
3067.10499949846
3352.94500014262
3097.82000014745
4560.23000003491
4683.5449999813
3293.55500003434
3802.2249997129
4218.1700000097
2967.0049996103
5135.37500006706
3578.14999988489
2394.5500000231
4171.55500003789
4286.01999997854
3486.45500000753
3411.33999996912
2067.52000006242
2802.59000004362
3780.71999964304
4175.3749998507
4470.30499963276
4090.36000011815
4770.05499998195
4275.09500006709
2804.92499992694
4219.65500006673
3182.30499996571
2701.97000005073
2715.03500006738
5484.06000007939
3292.14500006032
3680.44500032655
3310.48000004888
3572.7499999486
3137.07999999099
4132.24000010727
4941.30999978166
3009.88000001496
3473.51500010589
2709.29999991204
3589.24500003189
1759.61500001047
3645.71499999054
2899.31499993964
2600.97999957157
3203.7800000133
4045.28500004113
5278.54000015091
4401.75999998342
3662.3200000436
2897.17499998689
3861.23000023258
4169.40500003425
3042.55999984592
4209.55999984313
2723.22000015032
3960.57500003953
4050.9699999725
4048.68500017625
2915.41500008991
2533.46500019543
2729.43499972299
2302.6549999509
3903.11499993049
4204.96500004083
4028.190000006
4912.17500006716
3962.33000018261
4549.10000018403
3690.66999995895
4911.42500015232
4336.03999996628
3829.05000002048
4230.09499999695
3507.0499999458
2963.56500027282
4446.96500005433
2699.33000005037
3753.96999997133
4065.13999966532
3308.84500010108
4034.09500006941
3993.23999990942
4123.55000000354
3224.71000005584
3757.83999986754
2746.8549996661
4555.95000005327
3454.20500001241
4326.80500000482
3422.54999986477
2800.90499999531
4546.36500005564
3359.2099999832
4164.76000016625
3037.15999991092
2705.93499991437
3259.6800001231
2188.87000022829
3662.27499987883
3989.68000011705
2889.49499969184
4421.23500006739
4232.10500005027
3120.69999998808
3366.8349999534
3504.12499979162
3132.52000000887
4581.65999986418
3124.4100003019
3220.35500032949
4579.61499980465
3055.26499995729
3586.8800001028
2391.85999994306
3471.49499999278
3604.51499949396
3222.6149998419
4097.62500019762
2135.58000002103
3011.53999990597
4084.8849990663
4795.08000031963
2575.98499999777
5043.62500006007
4032.52999999298
3472.11000010185
1907.59499994712
4396.52000012621
4500.42499990552
4162.0049999773
4295.06500009604
5554.0199999758
4221.15999998499
2889.3399999328
3909.10999986809
3712.33499996492
5041.25500005798
3676.85999983689
2733.98000000539
4547.31000008434
5455.53499987163
2797.31000006758
3298.02499989513
2307.65999999706
3476.02499997593
4833.20000029728
3130.84500027471
5615.52499968349
3271.01000005542
3881.93499992741
2523.91999994515
3533.13000009116
3645.03499995003
2926.24000006169
3690.95999992453
3063.57000005478
3280.43499986705
2904.75500001368
4575.69000016683
4039.36999978265
3364.36999993073
3732.67499982566
3262.98000011296
5954.90999991394
2850.54999959841
2836.38499987125
3784.84500004072
3441.02999975608
2142.66499997117
3735.61499987665
1899.8700000653
4155.49500007811
3880.56499966717
3905.65499995509
2993.38499999931
2085.36999982595
4372.3149998202
5253.20499981957
3784.62500007026
3044.03500052541
3443.98500004911
2911.84999989672
2596.81999941618
3076.82999985106
3056.17499997723
3986.52499943785
3371.24500005768
3844.33500001131
3348.80499993777
2320.14999997849
5630.68999999855
2232.28499980271
4574.03499998152
3093.38500012178
3117.45000005141
4586.22000016272
3743.22500007041
3419.81000002241
2860.37499968614
1547.30500000715
3472.62499999645
4140.93500009645
2639.26499997871
3803.87500005215
4125.47999995836
3321.73999966681
3460.59000044176
4125.02000003867
4584.81999950204
3563.60500000371
2562.97999994457
5022.1000003388
3712.42000002926
2286.89499985659
3226.51999996533
3230.09500004372
2902.8499998874
4169.88499977032
3357.27499986673
3363.70500005921
2762.12500030268
3870.06499993353
3780.15999995649
4542.68499978259
3772.8950001616
3557.27000010386
2031.23000000883
2722.56000010669
2739.22000002087
4010.50500001729
4317.18500008015
3496.84500020649
3384.09999986319
3845.76000002213
3258.10500047402
4148.11500000791
4894.17999990843
3696.53999999329
3934.39000002202
2613.65999998013
2958.02499997802
3369.33500003902
2647.75500013167
3069.6250000298
3570.93499992439
3782.150000019
4798.61000024126
4809.31000003964
3930.34499998338
5483.33999990224
1967.6199997575
2493.76499987114
3809.21000005724
2801.48999980465
3631.6050000877
2756.75500009942
3453.67499998026
4097.27499998716
4926.02500025625
2483.34000001382
2104.44999993144
4662.60499999602
3879.30500009283
3431.28500001365
2314.03000014741
3481.90000008419
3436.36000013724
3964.71000000928
3080.50000011176
4439.85500005446
3541.16999996098
2729.51000033086
4518.67000015453
4182.7500002482
3443.63499990682
3458.559999994
4009.73500000313
2568.27500046976
4024.96500009252
4040.985000032
3808.43500011228
3472.88500006311
5599.24500002339
5640.77499988629
4548.62000003108
3631.48499986669
4312.25999980047
2288.57999997213
3542.6799999564
3089.61500018509
3549.47999997903
2629.94000001624
3405.38500007056
3498.45000014524
5256.89499965496
2539.80999987572
3736.87999996915
2903.90499998676
3357.39500004053
2956.82499985583
3449.32000002143
2975.87499999721
3238.70999977225
2917.86000006087
4906.2899999285
3822.18999999017
2842.42000017816
2769.40000022668
3582.09000001312
4401.01999998838
3847.82500000886
3730.19999984023
3310.92500000447
4227.46999971196
4471.38000006834
1984.28499995172
1974.62500011607
3746.22499929182
3130.23999994807
2177.99999990128
5186.91999995615
4723.69999996154
3932.52500003128
4274.65000004973
3615.47499993071
4432.96499997145
4128.05999971973
3017.59000000125
3364.31499995402
4604.21500003355
3852.2900002122
4335.56499983231
1633.93000003137
3727.71000008564
3393.35000004526
3108.43500013649
4138.3999999743
4695.09000017866
4215.7400005745
4442.65999995521
3969.02999998926
3873.1849999979
2903.03000006219
3927.66500000656
4087.93000008166
3699.82499966159
3752.64000013098
3077.54000002093
2890.15999952843
3611.24999993434
3645.88999985001
4971.11999989161
5118.11000001908
4660.72500003735
4952.4600002165
3266.60499997297
3161.8200000599
2891.60000029998
4336.47000006418
3590.54999980907
3824.85999998776
2651.85000009555
2521.35499995202
4025.65500005707
4812.46000013099
2563.21000006719
4248.8850001446
5540.92999998352
3399.68500049668
2342.8550000838
4150.38499981654
2640.24500007898
4548.37500000373
3310.97500003036
3519.31499999436
3383.28999998607
5110.15499981068
3589.75499995053
2067.31499993661
3614.36000003666
3054.36499997089
3680.5049997475
4149.81500016822
2803.89999963343
3307.99500010069
2604.54999995371
4082.53500028996
2122.93500014022
4413.37000006065
3548.75500004366
2817.55500010494
3726.37999995914
4927.48999991681
2234.43000013568
4256.77500013076
4034.82500014175
3229.38500008799
3532.17499993229
3904.78500009445
4602.1200001415
3448.27000013605
5251.23999999696
3750.70000005607
4307.0999999714
4278.47999997996
3580.10000006668
4992.36499994481
3280.56000003312
2435.19499994739
3694.44000002276
4033.41000008583
4275.12999967486
3516.10500005446
3296.13999998308
3113.82499986514
2851.32000021124
4175.33000006899
3465.01499993692
2707.11000000202
3431.47499988897
4683.25000002887
4982.67500008829
2629.80000011949
3578.26000000071
1737.56499999342
3732.58999976236
3145.97999995155
4557.95999993535
2392.84999993816
3541.27999999886
2445.08499999437
5552.02999970317
3092.88499999233
3168.02500000224
3620.24499994627
2880.74000003631
3484.43500022654
2684.23000004422
3173.25500002067
3742.5749999322
4576.38999973959
4010.14499997278
2770.97000007518
5182.5999999512
2768.32499995083
3821.49999997998
1974.25499946205
3654.58500001393
3277.95000001555
3045.23499998637
3242.55999986501
4189.65500006359
3662.39500014647
3045.63499995758
5156.43499991484
3077.57500005397
3048.03499971906
3692.15000010468
3816.72000004677
3477.18999969214
3094.38499968057
3364.45500036515
3158.74500014959
3126.82999997772
3610.5450001657
3879.07499984931
2795.94000014197
3603.35499996971
3491.97500000894
3349.80000062776
4964.12999997556
2675.94499993185
4410.49500017241
3649.96499999426
4033.79999992857
4721.20999995898
4013.89000023762
2999.7600001134
4542.83500014484
3000.24500001222
2936.36999999685
4342.26500000875
3327.12499984913
3564.2049999889
3367.51000007987
4298.50999988522
4601.58000008622
3397.7199999704
4893.65499935858
3415.07499997085
4755.13500009663
2759.95500002214
4004.72000000626
3588.29499983042
2410.95999988588
4146.63000016322
2665.07500003278
3300.71999999508
3905.755000089
3692.11999953352
3091.14000016282
2478.39499996928
3141.67000020063
3152.66000057309
3288.19500000775
3298.75000004983
3583.22999998555
4713.19500023336
2914.83499993087
4114.6649999342
3823.41500004381
4119.01999988174
4173.93500003609
3000.49000007025
4302.76500005857
2785.06499972939
3979.86500006169
3913.47999987641
3276.65999999008
3417.43000028608
3276.83999982756
3673.79499976634
4102.77500004618
5355.5700000666
4276.28999985402
3670.35999980639
2551.25000008335
3121.17499998305
4407.89500007126
3784.83500026306
4236.17000015901
4799.45999985049
3128.81499997666
2017.17999999225
2532.33999998792
2699.35499987425
2521.47999999067
3021.01500018575
2531.25999987422
3727.97499994928
2712.61000017746
2754.37500012945
2419.92500003404
2466.3550000973
4425.94999993872
3542.78999989433
4582.38499957323
3797.96999987931
4089.11000046
4383.32499971893
3408.6299997298
3715.34499970358
3423.6000001342
2658.95499993651
2647.89500001818
3745.9149999693
4359.91499995178
3534.95999992779
3477.41999995243
4516.57000019681
2665.89499974996
3358.74499987473
4525.04000007641
1967.77500011493
4531.99000007485
4608.02000011364
5075.5000000908
4526.85499997716
2342.29000020213
4207.67000002507
4171.71000002557
1761.7499999986
4294.64999999542
2897.67999999598
2856.22500029561
2079.45500006079
3441.12499985285
3483.00000012713
2881.9149997849
3987.68999994174
3274.45000004023
4631.25000010617
3167.03500012541
3579.45000026515
4553.65000000759
4016.1950003258
3062.16000015498
3971.33500000066
3912.71999993734
3398.12000005599
4538.95000019897
4570.80000003055
4890.50499951001
3142.16499976162
3791.2550001198
3355.06500016409
3294.13000005548
3316.37000023574
4198.27499988355
4759.10500003147
2970.45500020002
2167.63499999419
3434.89500007033
3368.45999998413
4282.54500003159
3408.52500000619
3769.07000002335
4071.89999968611
3479.88999994122
3690.12499999534
2553.43500002101
6522.42000001855
3535.36999999286
3945.57000003936
4448.41000004252
2255.67500001611
3756.85499991541
3331.17499996349
2722.18999993056
3813.97499978496
5436.56999978423
4014.15499952016
2763.39499991527
5101.84500006633
4155.00000011967
4817.39500007837
3456.10000003362
2353.11500000115
3915.50000007264
1936.40499987081
3496.38500005146
4488.80999981717
4099.14000021643
3171.05500028754
5893.40999977849
2755.95499991579
2899.42500004487
2810.41499992443
4723.20999991521
4721.37000003085
2904.34500001138
3342.75000003335
2079.6899999929
4428.83999997508
3367.14999997243
3496.78499991074
4776.94500037795
4741.3300000513
4137.28000028967
3164.04000009899
2643.06000001007
3157.73499996838
4364.92999977127
2553.77999997861
3717.62000042479
3364.61000005138
4307.30000021495
2170.55500003137
3357.89000001922
3327.18499979773
3524.49999997998
3066.83999996725
3695.40000004787
3856.15000002505
3281.10499994009
3099.07000005915
4393.60499972181
5332.15000004182
4540.1699999547
3833.90499996225
4242.96500003617
2572.39000025485
4167.96500001871
3691.4650001172
3908.2599998815
4047.85499974201
4159.49500085338
3293.54500017891
4692.97999996395
3140.13999996893
4336.5300000303
4886.36499998049
3195.34500007331
3473.01000015065
3446.97499990463
3153.35000027734
3457.5849999506
3646.03000009712
2701.76499988814
4634.29499970376
4573.12999972329
4072.78499990265
3182.8200001411
2891.32499995641
4229.03999981354
4697.37499955297
4081.68499998143
2596.88500025199
3937.56999990967
6489.7150000541
3844.40499994735
2568.04999996303
3966.05500018038
3546.63999988814
3959.84500019113
3529.79499996314
4958.71000006516
2998.2249998331
3572.12500002253
3513.28000007337
4472.17500012927
2834.01500008442
4677.67999996385
3396.5300003672
3189.92000030651
4501.22999990638
3836.88499996206
4537.64000067906
4845.85499997064
2774.55000026338
3823.61000008258
5591.1550000112
2363.59500000457
4495.57499995502
3024.12500000396
4390.90000008047
3178.19999983581
3913.01499999251
3480.70999949076
6205.09499986097
3513.03500009101
4362.14500018908
3587.30499970354
4891.23500014527
4394.27999988571
2161.21500004386
3503.51000009617
3889.63500013342
3076.87999993673
3072.67000009184
2735.15999984136
3757.58000008829
2632.06499993615
4086.66500037647
3485.27499997593
2915.90500004403
2919.28999975417
3387.76499997656
4742.58500060142
3774.40500006266
5046.13000003807
4770.10499990603
2092.49499967345
3806.42500011902
4045.8899999531
2603.12999999151
3988.21999981889
4275.82999979018
2600.52499943879
3055.22999996366
3212.29499966785
3065.65000005346
3295.64000004827
2671.43999995635
2158.67499992251
3141.87000003038
3709.14999979379
2977.90999994241
3062.11000003089
3809.89000019804
3347.73499992164
4027.96499953582
3887.32999996631
3942.01500000153
3115.31999987847
3071.1749998685
3450.00999994203
3409.82500001602
4592.445000184
4648.17000010749
3074.68000010401
2580.49500006065
2921.07499999553
3541.77500006929
3184.28500009776
4216.88000002207
4310.86000007845
3539.76999984984
3563.42000004282
3995.90999979526
2234.46499997005
4076.68499980122
4139.28999975463
3748.69500014494
4982.20499992045
5251.26500014053
1513.69500018004
2202.90500002075
3595.28999984916
3919.19499940984
3749.72999996433
2785.1000000136
2682.09999997751
4739.43000011891
3694.20500018075
3396.59499991877
3114.65500007774
3528.21999985911
4061.3549998356
3474.2449999419
3762.63000006042
3370.38999978174
3311.90000008373
4262.03999994491
3039.009999851
3624.98499998823
3375.9199998902
3799.45500039705
2892.77000048873
3070.90499988105
2883.68499997671
2145.93499986752
5144.46499998699
4557.45500015951
4765.96500019467
4323.52000023628
3809.40999994939
3452.34999984613
2254.33500001207
2956.30500009144
2543.96500006987
3902.32499980554
2641.71999999695
3535.24500008888
3287.14500023914
4033.98499993747
2789.26500005444
2294.89500001213
3922.58499988844
4173.44500002352
4821.0199999013
3913.83999996679
4340.72500015888
3029.20499984623
3529.89999977034
3668.62500000373
3737.17999987275
5173.9300001947
3304.81500006747
2730.26499994844
4397.21499980427
2505.34500009147
4182.87499993946
3797.09500035527
5006.1649999285
4390.93000012217
3949.2150000587
3346.47500010347
4028.36500029376
3471.31000003871
3610.2399999965
3616.77999979956
2914.50999993831
3726.65499982517
4124.32500009052
2932.71500022709
3670.69499992859
2128.95000003558
3124.82000003383
2767.69999982975
3697.63999986555
2979.55000000895
3307.63999995287
3567.24999997113
6081.05000007246
3570.19499980193
3042.95000011357
2818.84500008263
2671.97999999515
2554.78999996418
2838.53000006423
3543.23499996495
3636.92999972776
4778.93500006513
3123.51499992562
3427.03000011388
3812.84500011592
3717.92500003194
3638.14999989234
4808.2850001324
4484.69499982521
2869.67999992333
4526.1649999395
4919.94999969634
2600.68000017386
3026.67499990592
3421.78499997593
2404.09499984095
3686.26500005648
3812.77999992529
3809.55499994691
4326.22999997152
3229.97499992512
2610.9849999398
3330.46999982395
3529.6149999823
3575.75000005704
3960.33499995945
3064.91499987396
3572.71499988809
2884.04000003933
2309.34999996069
4127.15500012861
3892.59500006103
3629.54000001028
2786.55000011763
3527.75500003388
4230.81999963149
2436.41500009177
3562.35999999871
2743.33000000939
3425.04000015184
3587.06499990961
2320.44000020577
3632.41499984264
3650.47500000475
3508.89999995223
3730.0500000217
2200.75999999046
3000.74000029563
3817.47999992705
3314.52999962494
3221.13500034343
2579.51499994937
4384.00500002969
4094.06000001356
4122.0200004098
3006.43000000203
2600.6400000329
4276.43500006309
4136.36500024144
2787.4250000529
2769.57499995083
3926.50499995798
2718.45500045177
4489.72000002867
4592.92499983963
4574.68500001729
2368.34000015305
4577.54500003532
4094.81500004249
4925.60500017821
2298.8999999701
4764.92999993591
1760.82500009239
3552.11000000173
4918.9449997932
2858.51500010706
3999.88999999082
2964.03000002168
4089.05499988701
2932.31500004296
4421.83500001812
4828.40999929485
4015.00500005484
3052.35500011314
4875.84999989549
3309.90999935754
3369.7649999531
4146.03000001167
4545.76499997359
3855.83499997715
2498.76000016165
3707.16999989981
4775.90500000943
4234.28499988886
4090.25500006927
3624.86499999533
2503.35000003286
3736.38000016566
2747.79999998881
3242.23000004049
4874.05000006984
4703.58500017226
3587.61999975378
3283.4299999238
3175.75500006927
3785.87500002934
4695.68500003964
3174.72500006529
3937.55499986373
4877.20499998232
3480.71499992535
3219.63500026613
3087.19499948248
3304.9250000327
3116.1350001446
4060.38499970309
5108.61500003375
3981.74499992374
2787.37999995725
2081.3750004191
4164.58500008285
3034.53999968071
3548.84000006103
3386.26999997161
4196.02499967627
3820.99500008393
4297.70499998442
2885.08999994938
3627.43500037148
4228.30999999883
4118.38500005892
3174.03999983659
3351.49500008748
3427.85000001563
4279.87000010366
4871.21999978367
3724.85000020463
3804.19999993499
3031.62499994476
3595.30000026152
2211.28500009672
4156.93500007316
3483.34500012547
4607.51500006689
3594.18499974796
3096.77000038535
2980.76500043087
3115.65999995335
3289.20000004768
3549.93999998504
4372.94499985705
3973.45000009518
3907.57000002335
2885.30999995489
4059.11499987129
3246.64999997296
3371.48500000685
3543.87000002805
3714.80999995209
5582.74999998906
3659.80499997735
2644.72000014991
3384.44500002585
3927.82500000484
4105.30000059446
3166.4899998653
3544.47999964468
4040.80999958515
4328.99500000384
3343.24000000564
2766.61000000406
3329.49500008271
2489.51999936579
4135.30999997951
4163.77499999106
3519.20500027994
2507.71500010346
2894.53500001086
3242.61499990895
4256.42000010237
3064.78999986127
5015.71999990608
3306.57499985793
3534.73000041343
2848.64000003599
2608.84499997197
3198.68500000116
4654.51999990846
4342.29000003636
3657.92000007955
3655.91999994032
1321.03999986756
3486.73000005074
4105.28499972733
4378.26499999315
2730.84499999601
3830.17499997019
4871.97499991907
3900.3799997922
3107.45499984734
5181.33500006795
3317.2549999347
4447.78999999957
4099.98000002763
3617.49999960588
5910.41000021267
3452.30000004038
4574.17999975453
3800.02999993967
3198.75999983866
3219.72999993712
3252.754999917
2378.79999991646
2782.84499998111
3424.19999999925
3092.12999970309
3212.72500007477
3298.39499999728
5506.33499970639
3654.24500012625
3105.8299999251
2916.34000004455
2136.37499994971
2227.13500000676
3458.30999999959
3235.16500000656
4178.13000002876
3408.8900002733
3235.71000005235
5748.00999994739
4210.74999998626
3850.86000002548
3991.98000059527
3340.13999970071
2770.98499986733
2392.64999998547
2550.00999981165
3123.81000000349
1757.6250000149
3674.86499999836
3384.11499980226
4548.14999975171
2092.97000002232
3526.79999992484
3961.71000027022
4045.94000003359
4079.47999993246
3911.29500006745
3395.42499978282
2703.37500000373
3418.1600001828
3343.55999993277
2471.89500007778
3948.28999989107
2405.75999994876
3399.41999993054
2598.53000015096
4333.60999981221
2732.65499999002
4465.94000005256
3071.4449998748
2725.35000000941
3045.65500008391
2569.16499982588
2724.9100000374
2039.47999988386
4944.98999947449
3560.86999999126
1958.49500002898
4345.45499998692
4489.28999981488
4034.37499998696
3343.05000044592
2373.41500001866
3800.0449999324
3067.96999992756
5214.78999994538
3716.71000014991
3029.84499983303
2832.79499990027
3568.3100000117
1794.03999991529
3772.21000002872
4083.52499996423
4320.6900000968
3234.83000004664
3605.90000011958
3704.39999970212
2697.9749999363
3107.33000004292
4308.52999993227
4109.44000006159
3169.29000009876
3441.22000012733
3501.22500014119
2690.14999986766
2776.4850001391
2860.39500007126
3627.02999999671
3304.94500005525
3710.10500003549
3075.86999998242
3663.36499951984
3630.88499994806
2920.12999967579
3739.58499993989
4292.57499990525
3982.97999997903
2363.22499991022
4758.86500017019
3514.21500006173
3024.10500003351
4040.65999998961
3246.0550000912
1747.36000009254
4035.63999998057
2788.91500001145
4116.4299999252
2974.66000006255
4875.85499961738
3099.24500004976
3016.22499971389
4761.90500000783
3266.48500013928
2823.24499988556
2205.22500000149
4925.64500031358
2161.0250000935
4076.86999952624
2797.849999959
2414.84500009904
3781.26499990438
3567.84499999508
4340.56499991234
4180.77000000159
1904.39500000628
4435.89000016515
3216.78000008967
3197.93500014395
3550.31999991834
3933.62000017054
3515.09999998286
3813.96500012343
3339.31999991788
4071.59500009241
3988.57999986876
4290.08999993047
2700.24000010098
3238.14999995474
3795.29000011564
2752.61499979277
4626.23499981221
2480.31500000786
2704.59500001185
4887.39499991946
2803.75000001211
3742.15999975987
4703.25999996439
2933.31000049366
5474.30000016186
2142.79000006057
3505.97500004247
3005.08999988902
3958.810000028
3184.45500001404
3037.88500012131
2791.99000002258
4553.1900000195
3513.71500002034
4268.74000010936
3187.92999979109
3795.67999999598
2880.39499999164
3275.04999976669
3386.62499998673
3026.31499996834
4780.14499992429
3791.87500003527
3647.16500021191
3824.66000002233
5084.70999996312
1852.54499996919
3383.55000021029
3150.08500009752
3485.64499995182
2185.76000002958
2527.21499963896
5070.94500008662
3307.92499994161
2549.08500007848
3501.97000044025
4366.52500012284
3394.40499974386
4268.79499998549
3804.8400000112
4086.32500003296
2686.65499996766
4604.12499995669
4058.11500016908
4524.68500006106
3673.2350001256
4790.25999983866
2590.77000063751
3276.78499995719
3497.30500022852
3252.63999981806
2411.79500004736
4252.7850000714
4166.33999996725
4134.11000026367
4423.52500025579
3244.92000001669
2579.18999995012
4048.32500026701
3481.55500028701
4598.84000000451
3412.30499984138
3074.56000005902
3345.96499984793
4178.04500003756
2960.58499996207
4080.53000015346
5191.1250000447
3348.82000005059
3861.93999996781
1965.9600000456
3218.70500007534
2588.74000003218
2449.18000003928
3038.11500004976
4141.32500016008
3988.95999993943
4035.68999997526
4179.19000017457
3521.82500002161
3907.17500003474
2966.72499999776
3447.00499991747
4598.40000009164
3767.89000003552
2891.52999986312
3489.82999993488
4775.63499988633
4586.69999990606
4334.28500001982
3170.14499993852
3556.05500000203
3477.10999980429
3665.90500000957
4315.51499995869
3827.76999976858
2512.28000001161
2997.3550001015
3489.77000040672
4110.21000000555
4524.4749999959
2852.95000002458
3309.01499982551
5113.93999995152
2973.7349999845
3816.2000000868
4347.97499995306
3276.3899997765
3404.17500004917
3157.22999995109
3121.77999982145
4036.39999991772
4304.91499948612
3997.0349999126
3490.16500022169
4204.69500015973
1925.65999999642
3363.05999955273
4065.85499996226
3790.59000002965
3391.28000000137
3014.0750000074
5131.31500009837
1994.27500000439
3657.09999990009
2414.8050000337
2276.49000001466
3675.28499996429
3103.71000017039
4185.28500003088
2597.24000000226
3094.89499984495
2189.70999985235
4514.89000019053
3040.48000001087
2663.57499994291
3810.74999994785
3408.40499985032
2486.26499997079
3580.90000013262
4498.97000005608
3891.80999989063
3384.66499997675
2420.40000002086
4003.48499992862
3782.48000001087
3357.47499992605
4452.7850001161
3362.46500003943
3647.64000003412
5382.99000008171
4520.65999988792
4716.08500041603
3451.37500023626
3905.67999999551
4315.00000006985
2824.36499994341
3816.95499993162
3695.68999936228
2509.23500017216
1340.04999996303
3958.16999985621
4239.69000000134
3761.84000004409
3144.99000007287
4367.65499985171
3774.44500005181
3998.5149999517
3644.64999976708
3429.29999996256
4672.37499998251
2952.98999956547
3044.640000263
2826.23499981454
2673.69499995187
4017.19999993546
2910.27999996062
2783.55500017107
3419.42000005813
3049.17500008788
2085.93499989138
3646.78999997972
4187.33000008669
3902.91000013566
3869.08500004653
3444.57000003941
3636.54499999643
3557.82500024186
3824.705000157
4390.26499995327
3808.08499964018
3755.45500017516
2817.72499934444
3706.0549999238
3311.9149998026
3761.31499986834
3450.38499986351
4413.34500000626
3744.68999997451
3410.6999999375
3860.21000004839
3412.33500014152
2473.98500003107
3222.68000006326
3753.72499988228
3648.09500007238
3255.06999998464
3405.76500017568
4031.15999997265
2922.06500009773
2453.25000005012
5042.96500032675
3596.76499996847
2894.24500027299
3109.12999996077
4415.77499996126
3801.3400000534
4616.60499976057
2642.27999994764
2833.89499980828
2004.1250000344
4247.54000012134
4212.10499987751
2999.16499982774
2753.07499994221
4815.61000000709
4209.6600000516
3042.38500000536
2534.14000010653
3605.57999999658
4830.48499990022
3157.11500004632
4209.78000002191
3870.84000005387
3549.64499993995
2969.32000034815
2215.2750002541
3638.08500007819
3410.80999978445
3167.04500071891
2688.66500004381
4138.33499945112
2696.89999994915
2976.8899999471
3499.78499979433
4680.05999990553
4417.82499983069
4311.59500003606
2829.55000014603
3570.86499999836
4078.72000014922
4360.39499994554
3591.30500003416
5579.53999992617
3378.17999991216
4376.60500007775
2842.41500015324
3272.35499986401
2971.36000002763
2940.18500007247
3728.22999995912
4599.43499987572
3485.52000004437
4435.36999989225
3782.23499990464
3139.49500009403
3364.21000009234
6418.37500005169
3566.77000029897
3612.1050001909
3974.77500029356
3061.81999970227
3503.60999969597
4067.87499985844
3251.8749999404
3271.27999993972
3907.92999972496
2905.68999999575
3154.9049999991
4580.21999968233
3964.93500007316
2169.80000001192
3120.14499996154
2972.94500008831
2929.09499997552
2130.75500000268
3497.69000006607
2699.80000003724
4160.86499995878
3143.35499966959
4637.22999952547
3237.76499991398
3795.57499996107
2299.77500007208
2091.09500010003
3806.13999993692
3806.82000044169
4995.11500011274
4829.78499995219
2940.61499991268
3150.39999995381
4068.07499980484
4395.69000000646
4261.80499985302
2678.36999994377
3641.33500002278
4098.40999996569
4268.87999994634
2888.4999999681
4838.01999983744
2696.96999994817
3402.08499988541
5072.32000000932
4746.87999988638
2599.15000006632
3382.99500011653
4606.56500010565
3665.83999983361
3146.05500017246
2845.89999989793
3509.05499996821
2654.59500009401
3501.20999983582
4631.63500009291
2803.42499999207
3452.21999991732
3108.2949997317
3762.40999973938
3848.7199999697
4423.25499989017
2861.65000002086
3738.7499990738
4432.35500009003
3885.45500002988
1667.42999991961
4223.33499997016
3572.27999996551
3101.52000009408
4527.55499985348
3239.19000018016
3877.48000025889
3452.73499999382
3014.30499988876
4156.29500000132
3803.22500007064
4538.10499997484
3852.59499999741
1430.10999971471
5514.44499998074
3316.72499999963
2853.625
3510.68999995367
2749.5099999439
4646.82999985758
4235.4549998343
4107.569999967
4067.0350000523
2980.78499994928
4019.3600000625
3099.73999999627
2896.7199999583
3566.8149999734
2853.79000026756
4007.14500007126
3043.53499989712
3556.94499999727
4779.84500000626
2702.61000000441
4796.67000027746
3367.24000009662
5028.09499993053
2805.69000009052
2676.79499996454
2845.11000005901
3115.6499999754
3681.76499989163
5247.26500049047
2989.52499999478
2343.72499991953
4620.5800001293
3958.57500011241
4790.6400000602
3184.90500000119
3824.08999990748
4511.58000021911
3522.17500003055
2491.06499993894
4448.81500010332
2391.05500017619
2896.81499995897
3438.08000001701
5168.60999988206
2916.37000002339
3670.39499992412
4202.09499996901
5089.8549999157
3644.99000043795
4063.53999986313
3005.94499996508
2900.36999984976
3388.86500004231
4085.33500044496
3289.49999990687
3756.25500032725
2659.2899999395
3373.39000001864
3833.37999993912
4842.04499996436
3803.43500000285
4345.90499993338
4333.72999990796
2127.82000002591
4139.05000000866
3532.62500036199
3327.15499999002
4210.78999995178
3618.65000012843
3892.3350000616
2515.26499986404
3325.43500003591
3702.02499998891
4181.47999999672
2734.63500000397
4422.51500000036
5592.82000030065
2485.96999996452
3577.26499996008
3323.98000001535
2881.11499981303
3069.52000043169
3925.06500001252
2776.86500021582
3782.49999985727
4173.51999967615
5104.51500001241
4187.3099999777
3109.41500008851
2445.77499999665
3511.18999995716
3965.07500007097
2097.83999972278
3443.09999994189
4139.14999982255
4003.31499998737
3618.73500002408
3953.93999980856
3550.11000009254
3574.2699999988
3271.88499998732
4141.23499994376
3674.87499984162
5048.70500002988
4447.2400004589
2934.80500004458
3891.65999991586
4244.50500001851
2991.21500037162
2814.95999957342
4929.26000004314
3240.10999990697
4153.96000005864
4507.12499986036
3503.98999973526
2653.54000015836
3190.36999997287
4312.79000008199
3929.39000022085
3078.65000002459
4608.12000027037
3350.71000003116
3616.98500003759
2310.46499987988
4654.91499993374
4318.82000005338
2480.6149998933
4246.07500012871
4802.58499992191
3753.77000007284
4624.08499996737
3674.43000001088
3175.79499995615
4706.69499997422
4392.94000010099
2717.76999995671
2381.6250000177
4391.94500004733
3565.89000004483
3093.9399999734
4180.54999990267
4530.96999992616
3988.4150000345
2768.48999994341
3332.444999573
2876.17500034906
5246.75500005035
4696.50500030257
3737.24000005098
2500.79500001983
2641.925000238
3686.58499995572
2501.96500013646
3822.77500004903
4810.21999991144
3406.04999999236
3937.47499991255
2001.9449999975
4992.85500000464
4205.09000002081
2845.03000014904
2354.83000011882
4323.91999995429
3992.64000002452
3371.05999994185
3268.39999963716
2469.59500006121
2279.85500001768
3484.41000001505
2815.6050005962
3799.38500017935
2271.48500004335
3904.93500001729
4335.24500007369
3893.64000027115
4468.31000002957
3094.12999996543
3585.68000014219
2787.59000010206
3386.71499991533
3739.79000002309
3639.00499968254
4049.01500008255
2603.34999985108
3455.29500003642
1670.14499998628
5900.32500036224
3167.64000002341
2865.0350004115
2330.65499998792
3606.53999997862
2753.85999999847
3048.63000004366
3818.48500000685
4128.91499997285
3208.49000007007
3364.8350000279
2335.06000033487
3926.64999965206
4671.38999953488
3507.25999989733
4712.02999992762
3146.46000012907
3692.22500021569
3879.06000019121
3074.95500008413
3928.99999981746
4205.46000009868
3040.02000017831
3550.98000000813
5276.17000017638
2309.71499995847
3489.09499999369
2365.44499970571
3775.75499987602
4631.41999997542
4594.91000001016
4853.63999975257
4414.8450000335
3624.39999985043
5543.15500004962
2684.52499980666
2215.6499998197
2853.7250001654
4109.11000006925
2479.45499957725
3997.40500002506
3563.71999981889
3325.98999992461
3065.36500008404
3647.39499975322
3917.53999991994
3690.52999973483
4260.43500011758
3722.83000001637
1904.14000009745
3382.39999987185
2908.05000005127
5848.91999997734
3927.64000007155
2977.79000026855
4162.31999972928
2331.52999999374
1944.44500006922
4036.73500014469
5908.41500012064
4316.44000006124
4761.93500002549
4513.01499992306
4363.1300000741
2620.03000020387
3005.35500000929
4463.67999997287
3358.42999958899
2673.26999998605
3403.39999996807
1861.21500013536
2368.24500001967
2843.63999996707
4868.0599996997
3000.9899999781
2129.17500056652
2793.17000005348
3346.8400000527
3462.46499997494
2402.79000004922
3929.2349999774
3658.64500018745
4072.56500000105
4573.2999998696
2948.43999999715
3475.99999961536
5321.7899995253
2978.01999989897
3486.35500001162
3198.67500018654
2979.18999984488
3324.64000001567
4154.77999961539
3474.42000005534
3782.10000010615
3941.77999991924
3050.20499997324
2401.684999983
3035.77500017826
4514.03000014648
2454.51999984233
2958.85999977932
2773.95999972755
2907.75000002421
3052.4999997316
3362.73000007868
2179.27500019519
2649.60499996896
3444.50999963348
3584.1150000887
3683.82499999017
2313.05999993905
3176.50999982934
2911.48000002053
3410.54000005336
4234.84999972302
3210.06499983702
4065.74000004004
4383.28499972587
2179.33500003273
2659.62999994541
3252.5399999544
2255.16999994143
4343.49000003189
4453.79000008182
4994.19500036351
3589.44499997422
3031.78999998607
2987.65499999444
1815.25499995146
3029.2150000257
3109.8150000879
4081.96999986778
3919.12999998732
3027.20499998529
3421.52499984438
3787.77000009036
3282.78500007023
1777.58000000287
3034.2650000453
5176.69999986421
3580.1600000739
4379.19499988406
3448.64000005415
3315.81000020355
4303.565000095
3190.81999991462
3388.1500002534
4124.70499994885
2934.76999981143
3768.39000023872
3431.54000028968
3340.12000022689
3877.26499987039
2478.39999982418
2430.0349999778
3218.39999999804
3303.74999987613
4179.42999993666
4025.78500011098
3112.96000019228
4286.85000000073
2823.82499999832
4439.50499984476
3684.28999963496
4983.79499984276
4049.48999989749
3767.16499990015
4103.27499976539
2683.40500014275
4749.83000034402
6254.18000000186
3573.9350001337
2691.7100001052
3540.18500024127
3090.73499948252
3166.30000001937
5398.44500005618
2538.85500001739
2507.45999998366
2397.14999996126
3368.17500009388
4540.40999958105
3379.23499975074
3692.12500023516
3666.53000000864
4287.16999990534
4200.28000020143
3271.46000003628
3343.82000000757
3009.98499985831
3860.26499991398
3869.92499999981
3639.91000001319
3673.26000002772
3899.60499987099
3964.49499984435
3422.88999972324
2673.18999991985
3349.60500004143
1375.8050000295
3882.34999996051
2893.75999998004
2794.3150000645
2894.10499981977
4089.94499988994
3284.94499989011
4963.08499978943
5139.04500003438
3994.95000007376
3763.54000006197
3547.22000011895
3267.55499999848
2965.97499993932
4390.5349999154
3851.47000004305
4408.64000019943
2395.89499988221
3386.02499995427
2235.98499997798
4301.74499993538
4221.96500000375
2866.71000015148
3554.61500003655
2987.26000023045
1878.62000006886
3168.11500006402
4201.65499997139
4065.77000041044
5031.93999985256
3842.54499974102
3342.87500002421
4366.80500010727
4123.83500012057
3298.19000003114
3811.97499999916
4851.39500001742
3975.29500008747
3207.08500009915
3205.91000024462
3871.20999969752
3205.88000012934
3942.47999990406
3782.56500010192
4425.23999997275
4025.75500026252
3299.39499998
2138.19500027254
1732.34499997366
5189.26999994344
3768.33499997482
3045.24999998743
4347.00999986491
1951.34999998566
3908.79499992589
3559.36500001885
4158.50000016252
4199.68999997363
3485.20000005886
3808.16499995138
5248.06499979924
4455.49000000581
4207.2799998431
3964.99499992933
4081.82499969332
3728.05499971332
3094.54499999434
3358.48999998462
5521.74499989132
2953.6750000894
2586.97500014486
3981.6699999916
3767.83000009292
3414.16000010073
2718.72000004584
4078.56999989151
3539.53499991371
3905.45000004576
2487.80000007292
3336.97999999672
3419.62000001519
5975.20500013168
4384.92499977583
3217.40999992954
3982.91500000079
5125.67499982606
1910.75000018766
4669.13000011514
3158.27999997971
3133.77500035166
2767.37499996275
3742.61000018334
2746.39999958052
4263.98499998916
2833.74999984866
5272.01000007323
3532.40000001504
2782.79500003159
2175.01000061905
2791.08499940485
2695.59999984945
3972.34500009794
4941.20999993477
4307.6899999734
4037.76500002883
3281.66500026785
4042.524999924
3117.09499997692
3970.61000028718
4706.1900000684
4288.13499975199
4892.50999993086
4129.16000013053
3690.51499993773
3924.54000006616
3931.0950000789
3523.85499988473
4660.61999995448
2603.65500008536
3198.51500010613
4020.16999981133
4376.12999990862
4343.19999990752
4153.56999991834
6328.61500024796
2156.06500003906
2446.82499998552
4041.25499977358
2858.6450001183
2846.6600000062
4151.13000006974
3566.55000012351
5014.97000001743
3199.99500010489
2835.46500001941
3638.51999996527
4043.35500000016
3058.84500000085
5701.03999985356
2935.47500001313
5768.50499997911
3848.0050000553
2837.97000001924
2745.43999984086
3197.57999953203
3215.22999991197
3063.89499995299
3196.12499997608
3430.62000013329
3348.62500004395
3524.104999959
2422.09499991918
4466.09999996191
3168.53000011994
3701.97499989159
4633.33500036766
2409.02999988524
3321.3950000084
4324.29500023508
2976.7349999696
2957.35500041768
2492.35999954073
4482.3149998521
5237.89999978041
4166.75500012888
3120.1899996982
3238.55500009272
3830.17000000534
4752.63999997219
3634.23999937996
3286.11500004557
3141.0100002723
4298.65500019304
3025.44499999681
4304.70500004292
1902.71999991965
4048.72500001919
3185.3599999962
3542.46499968832
3575.1399997212
4983.17000000551
2242.29999979399
3259.40500002168
2562.24999989057
3716.75999982469
3019.91499988252
3156.85499990685
2205.18499994371
4004.165000037
3368.31499988399
4178.62000000261
3062.87999998219
3322.22500001639
4094.16000000091
2483.66500000563
4091.47500002477
1930.82499999134
3067.81999960542
3616.959999935
4678.30999984196
3717.84999995679
3610.74499983154
2994.73499995563
3543.47000007564
3839.21499968646
3708.21499967045
2947.675000038
3912.46499999426
4532.32999974722
3203.23999998998
5015.09500034433
3438.2949998274
3511.7049998194
2574.32999992883
2985.204999879
3371.82000019471
3074.34000009001
4080.98000003304
2958.63499981741
2851.03999975882
4158.73499994259
2918.95000001433
4081.26999999583
2856.81999930367
1855.20499999449
3007.74000013852
3385.89499978814
5726.34499989374
2781.72999990359
2923.40000004874
3570.16499981022
3196.11999958241
3967.2600000354
4340.14999959245
2422.96499989321
3332.69000001578
3929.84499946132
4435.01499999128
2456.9249991253
2561.47000017948
4856.36500005843
3761.10500017228
3409.28500024881
3107.11499997525
3147.39500001818
3019.41999983648
3276.89000022615
3006.20999991335
2752.13499995088
2579.64999995992
3405.79000044224
3389.06499980297
3300.94999972545
4372.60000005225
3341.62499999814
4160.99000010639
5868.6149999348
4598.52999990666
3972.15500027686
3417.64499995485
2845.38999999641
2025.00999975327
4409.10999994876
3622.57499997504
4135.36500010593
4186.51500003785
2902.22999998141
3530.46999996575
3445.2349997256
3590.0849998747
3953.52500007488
2406.45999998413
2271.12999996543
3410.89500004891
4259.20000007399
2418.32499992126
3384.25000002328
2590.11999958643
2265.63999999641
3758.60500003677
4931.88000001572
3615.68999958457
3006.72499994934
2447.89000000106
3354.73499996588
4396.97999988979
1729.18500006571
4069.74000001606
3844.56000007316
4102.569999889
3626.88999995141
3443.8749999823
3184.47499991069
4007.79999987147
4354.47500000242
2469.38499985932
2207.34000019729
3517.73000012035
3202.02500004787
3929.56000042101
2754.42000012239
3302.7999999203
2990.4950000504
3193.45000001555
4605.39000005292
3510.42500004172
3855.45500004152
3355.7550000404
4013.09500009613
1280.56499990373
4148.55500034662
3470.65500008612
4600.67499988806
3563.20499978494
3875.28999956232
2558.84999916999
2752.28000003938
3443.24499996006
2693.16000011237
3398.0300004633
4461.42500006082
2012.63499999838
4190.44499999983
3579.20499952108
3434.42499997001
2973.89500000514
3077.50999999885
3587.21999989124
3373.00000017416
2281.59499970078
4226.32499999664
1660.72499999218
3659.26500045659
4607.13999992417
4609.1800000004
2641.65000048559
4355.59499997087
4079.9899999098
2412.4850000157
4724.77499999804
4077.85999985784
4213.8449999906
3521.350000037
3184.45500043966
3853.36000012048
3137.69500002306
2398.71499989479
3660.100000076
2874.53000018001
3039.0449999515
3151.41499994061
2656.75500027323
4264.65999986016
4205.07000003906
2374.86500001326
3871.17500031274
5076.01999988034
4818.56499931519
3303.36999987339
2689.06999993941
1884.28000004048
3943.55499996804
3445.41499991622
3984.95499993581
2859.07499990443
3844.2750000935
4364.25500008184
2453.56999998912
2723.54999987409
2626.50000001414
3052.20499993785
5197.17499996861
2910.65999987372
3157.49000005238
3594.4750000746
3032.82999979798
3194.82500004768
2385.53500057757
3175.57499999134
3553.81999950018
5087.5699999521
2910.80500018876
4167.2749999417
2861.15500001237
3026.58000005223
4724.42000006628
2800.49000014598
2621.91999998619
4380.78500026977
2508.62999998854
3883.5949999608
4152.52000010497
2421.7399999451
2754.06999997905
4543.61999992654
4234.3600001242
2630.99499983923
3811.68999996688
3359.13500007166
3265.17499976559
4426.35999957251
2835.20999998599
3455.22000001109
4661.08000016492
3595.59999959171
3548.83999885619
3889.85500047449
3281.48500000814
2915.15499989269
2961.73500001198
4631.48000014573
3839.52500025649
5374.92499995884
4496.74000017782
2967.3300000052
3839.6949997996
3620.99499991164
1627.69999983255
3454.09000035271
4629.15000005363
4067.56500007911
4208.12500020838
3309.26000007556
3081.124999972
3304.62499989267
3887.44999990426
4344.99999958696
3448.00500006898
3114.52000002284
4212.79499996966
5304.83999990765
4842.91499992853
3496.09499991452
2793.91999998689
5808.32499987131
3299.75500014424
3268.2500000922
4721.79999978736
2526.57999992109
4431.16499980912
4179.43000015616
3354.59500005096
1964.10000002087
2788.67999996943
2649.24000010639
2191.17000019527
2219.22499990946
4237.31499994546
4289.64000004157
2416.68000009097
4606.66999999998
3602.83500001067
1942.06999997766
2833.35999999364
3286.82499999553
3988.46000000509
3475.39000002731
3300.26999990735
3948.06500023603
3460.2750000878
3678.20500016841
4213.71999975201
3571.99499955401
3158.61999996146
2640.44500006828
2980.16999978962
4063.91999978572
4604.87499976624
3895.54500004626
3425.64999991487
3686.99500004947
3902.46500006225
4328.03500027879
3031.6799999848
4758.64000008738
3890.99500025791
3841.11500010057
3922.82499953406
3611.20500011276
2441.26999991946
3192.02999995532
4237.72000014456
2932.28000012413
2075.23000010848
2942.25999996159
2898.59999991767
4348.78000015439
3030.42499983683
3953.74500021711
3070.36999997869
4136.75000001257
4724.33499996056
4463.13500007539
4563.45499993535
2788.94500011596
4983.83500013471
2714.45499968156
4314.35999945999
3839.62499994383
2346.45499997883
4313.68999989703
3702.77499994915
3620.40999997547
4966.53500004811
3915.93000001507
3008.04499995895
2140.36500002537
2718.22000003327
5412.94500003569
2391.97500000894
3568.80500001868
4315.83499999047
4008.39500001562
2738.86500003748
4036.36999998288
4334.19499977701
4134.29000002332
3214.42499950668
4688.58000008139
6064.78499972215
4324.95499997836
3638.58499990776
4568.56999993185
3343.38500008377
2162.21500011813
3068.96499991417
4599.14499991527
3419.12500005635
3202.61999999266
3291.76000013947
2534.53500006226
2734.81999992486
2325.55500008934
4495.05999996094
3825.07000017836
2571.62500029476
2997.90000001341
4624.49000023305
4089.91000000591
4630.96000000648
3165.95000012033
2861.11500008422
2723.17499991244
4950.93999978062
1939.93499999697
4097.01499998663
2702.86000007298
2832.04999999516
3906.84500002785
3662.1299998567
2585.03499989118
2974.93999983574
4159.16500000143
3090.88500002027
2522.50499967969
3353.82499993243
2383.7549999943
4768.34000003524
2795.49999990966
3785.45499961701
2997.32999990927
2920.24999997998
3956.38000001776
4859.91999968374
3678.77000002936
5117.96499998582
3506.35999987135
3153.75000002235
3817.5449998863
2976.65499985591
3821.44500043709
4036.09500003321
3469.33500004205
3859.67999996711
5154.98000004096
4654.81500027719
3972.90999963018
5400.3600000327
4750.3949998875
5258.80500047019
3033.9399999872
4305.78499993647
3870.1599998083
2570.61000051163
4054.12999999151
3039.37500008213
3377.84000006458
3247.49500000291
3643.03000005195
4512.88499979302
2895.50000003277
2483.51500021107
3324.91499997163
4291.38500005286
3635.29000011366
3863.04999987967
4471.92000000225
3961.1349996631
2797.21999995783
3951.94000005815
2461.02000000142
3690.76499992888
3146.8049998951
2839.45500001835
3811.75000056764
3295.67499979725
2428.79000010341
3951.20499993814
4856.73999998858
3017.76999994274
4334.24999982957
2541.18999999642
3478.980000271
5289.49499990977
3013.51499991817
4498.73999958672
4770.12999992445
2679.22499995696
3903.30500013306
2326.89999979379
4440.83499994921
3132.52500025742
4182.98499979265
4071.2199997112
3479.05499994475
2965.3200000599
4053.00500019058
4652.52500004304
3848.61499990523
2915.96500001475
1779.25500002201
3996.37500002608
2756.84999997821
4575.67500019528
1381.23000001814
2909.06500000414
3514.73500001058
3597.31000000471
2899.37499920744
3119.64999995101
3169.49000002537
4027.43499997834
2794.90500032529
3405.77499991114
4158.21999935462
2901.03000004397
4076.90000016877
3817.29000013298
3037.68499991595
4888.61500000878
2686.38500003068
3393.54499998316
3308.63000007643
3116.1699997317
3622.57999972458
4788.88500001933
3376.84499994619
3961.79999995977
2433.12999959663
3960.4900001213
2860.3150000422
3116.64000002295
4136.40499989316
2269.93999992125
3805.89999987697
3818.16500008106
2747.05000001454
3143.83999993093
2304.67000000842
4411.74500011094
3602.4849998054
3871.85000010161
3315.66999992327
6147.63499988127
3992.36999985389
3075.54499980947
4224.71999990428
4257.83499944373
3053.15500008082
3219.25999991875
3528.81499992078
3424.59999979381
2958.67999984487
3106.89000004064
4365.52499997773
3220.77000017988
3854.10999995656
4248.54999999749
3455.85499996459
2852.38999993703
4269.25499989302
2830.74500000925
2155.82500001788
4577.05500011495
2517.59500003792
1973.86499989824
3166.64000042155
3725.56499998691
3809.84000014979
3455.35499999439
2538.44499988202
2539.63499988755
3655.43999993941
4651.68500031298
4745.92499994347
3267.21000014414
2471.66500002914
3322.36500003206
3212.30000011018
3112.7449999075
3330.09499998949
4185.92499980977
3561.31499991193
3899.59000001487
2902.1750000224
4277.71000000706
3597.95000004978
4227.21000024653
4085.92500003427
4287.37000020192
2904.30499994382
2955.73499990813
4637.54000001773
2806.20999996847
2792.4449999663
3809.75
2381.58499995293
3932.40999998868
3343.95999997109
4258.81500013266
3737.45499954745
3335.34999979683
4044.77999958454
4464.02500010625
3375.68499968015
2523.45999967231
2755.08500012383
3624.85500021483
3472.24000000721
4371.59499996324
3220.22499995976
4822.73000025842
2884.99999996292
4474.40000013495
4029.84500002768
2803.87500000373
3389.63500010484
3769.50999989413
4045.77999998722
3329.76500012277
4808.98999974737
4481.9999999986
3551.22999985144
2689.01000003889
3599.58999989461
3829.79000004195
3701.38000026485
3687.99499997497
2479.3850001432
2972.80000003707
4720.05000005802
4539.55499991868
3075.79000003991
4160.97499963472
3763.82500029349
4677.51499994704
2874.65000019735
3592.16999980295
4261.88000006287
3018.22000002937
3423.89499998093
5477.4299999529
3736.46499999147
4405.82500001276
4191.95999997697
3298.70999998972
2683.10500002187
3970.94999982062
5511.70499963238
4031.0399999253
4329.36000000377
2560.23999969638
3362.42500001192
3028.39000006096
3240.53000001376
2960.29000001325
3079.9450000897
4007.84500000346
3045.54499974241
4856.66499993904
4736.13499998348
3550.37999999174
4539.50999999791
3356.71000003675
2778.66500009503
4398.79500004323
2836.12999968696
4305.48500007828
3998.89499996649
2903.87000005803
3292.93499971414
3928.03999955207
4252.08000001241
3336.98500003247
4301.57999998378
3228.24000000115
2642.19999993593
2113.12500000495
4210.59500002972
3111.69000006421
4620.13500003377
2671.23999997479
4024.77499995497
4311.4999999624
2886.63999991305
3337.74000000814
3051.01000036206
3313.6000000257
4178.49500017287
3409.94500002172
3800.77999976277
2734.09500010125
3517.80500013987
4538.42999997875
3607.30500020646
4688.76000037324
3528.6649999856
4660.37999995844
3409.9699999718
3496.01000002772
4117.11500019208
5504.84499993519
3153.85500006611
5168.6250000014
3342.41500019911
2843.92000003904
3763.81499998836
3935.06000009179
4382.69999976084
3983.11500011681
3861.83000000566
3115.42499999702
4562.34999999701
3866.78499997128
2847.29999998352
3378.25500046089
4092.10999996355
3521.78999999911
3220.13000007969
2937.75000019744
3254.3849997865
4482.96999987355
5386.79500003636
4079.82499982277
2548.22500005877
3043.77999981883
2968.45999969728
4543.11499978229
2550.56500004977
3508.11500004411
4433.57500003575
4561.09999996237
3017.74499981105
3110.23999982933
5017.69499989972
3644.65000004246
3269.79000011756
2888.02499983553
3539.44999978086
3372.22000004165
3641.16500022187
3839.03999998048
4187.75999997836
3053.16499989427
1869.0499998834
3118.40000009397
3671.429999944
2591.99000019953
5083.83999984479
2872.26000004867
2856.58500019601
3673.91500008892
4338.08000015887
3466.54000000405
2985.34499994409
4071.04999993229
2860.36000025831
2777.18999996409
4712.27000004938
3786.00499989017
4282.88999978499
1867.66499995254
5317.99500003923
2237.85000001563
3533.64000003663
3663.38499992806
3967.23499990068
3208.56499990914
4022.22500008316
3868.24000010313
2267.62499988079
4195.16499995696
2953.56999990932
2167.30000056885
2305.71999997878
2485.61999997793
3545.03499988577
3087.72000008263
2594.72999998648
2461.77999984875
3464.24000012875
3946.83499944938
2760.91000014282
3161.35000004782
3167.18000012264
3351.81000003358
4101.41499992181
3034.18999989191
3712.67999999149
3201.68999972753
3822.7999997139
3317.47000056459
3267.80499977851
4285.98499964271
3203.95000003511
3283.22000014083
3537.32499994675
4067.20500005409
4260.4650000885
4039.19500022288
2568.01000000536
4058.64500009106
3420.13500008098
3826.65000007395
3400.48499996442
2528.39500002487
4217.60000008717
4317.28000016883
3374.85499998985
3499.71000067284
2606.48999978648
3084.79500004416
2186.46499993885
3432.08500001207
3581.76999993646
1871.01000001392
3070.12999996357
3647.25000016642
3872.5850002137
4280.27000000258
1756.61499962956
3484.78999980667
3475.38499977055
4321.31999988202
3955.95999990724
4724.89000013005
2297.81999998912
3114.02999992063
4467.65500003286
3708.78500026953
2764.48499996052
3945.07000002917
2860.24999996898
3154.32499999925
2852.09999974706
3091.74499998387
2804.66500001913
4462.52999998088
3913.25000003586
4920.57000005152
2871.24999994738
3811.71000007028
4665.55500016751
3758.79000001634
3549.07999997213
3103.11499984917
4080.97000005841
3801.00999992056
6652.52500003623
3872.16499992128
2844.66000010818
4243.21999976225
3793.71499998536
5049.0200001786
4214.54500009166
3824.09000001592
2741.10499993362
3428.96000001021
3353.9800001455
2923.65500013158
2168.42999999225
2545.98499990179
3459.62500005774
4713.41000007628
4389.01999998
2822.73999982345
3952.90999999875
4225.82999984454
4287.92499991501
2711.61000022176
3050.95999997092
3614.88500006264
3948.75500001945
4263.56499990821
5575.73000012891
3900.05999997398
3897.4349999656
4865.24499995867
2973.47499999119
2901.32999974582
4104.75499994244
4107.83499952545
2682.55999999621
3271.29000012204
3194.24999976391
4365.92500015628
4693.44000031706
1786.119999588
3912.6649999544
3032.76000018977
3110.5849999655
4312.90499998629
3305.58500053844
3259.94499997189
4225.64000013773
4083.04499995895
5477.95999997947
4311.18999977707
3649.59999988897
2950.94499982917
2364.9300003727
3296.37000006344
2919.67500011175
3559.78999990318
2447.38500003587
3769.27000000159
3992.89500018861
3266.54499992798
3103.15999998222
2696.74999969191
3926.7150000073
5476.29499986465
3875.65499993041
3307.12999995649
3940.46500004036
3193.92999968817
4325.69499986421
3306.22499992698
4541.07500037691
4638.50500002963
4889.40499987092
2882.40500003332
3266.96000027796
4574.96000007651
3851.0250000013
2614.13499998348
5244.40499996301
1948.13499947451
2653.49000019534
4245.93000002392
4764.87500026543
3131.63499998208
4590.60500027426
4063.58500002621
4012.80499996711
1891.62499998155
3618.2199999243
3606.575000057
3935.09999970178
3089.49499999918
2877.80000001733
2533.09999957244
3352.40999992192
4212.59999992902
4229.38999985904
4503.83999998163
4154.91999999247
2636.24000007956
4208.90000003373
5249.8499999179
2888.54999994853
2757.89499996806
3294.61999989115
4502.42000014894
2986.71000002325
4855.51499992749
3672.50999981398
2704.82999988738
1809.03500005603
4604.76000006031
3863.97499942174
3598.91500044148
2786.12999994936
3118.43500005454
3865.76500001037
3997.69999987632
4117.10499999486
5320.44499997422
2951.24500003224
4216.87499993993
3382.90999991866
3293.92999993003
3754.90000002348
3108.04500019364
3996.87499999691
3527.7299999611
3178.72499979287
4017.52000010898
4259.05000002636
4249.43000019249
4103.58999998309
2631.58500018716
3134.79000003822
4815.38500005007
2733.59499995114
4688.09999986942
3612.57499992847
3004.5549999848
3262.85500006285
2644.56000001152
2853.66000022553
4441.58000023849
4559.72000020719
4741.48499976855
4078.86999996909
4310.87000007369
5007.50999994623
3521.3799998301
3844.91500007623
4491.83500005072
3248.07000010478
3566.02000012668
4109.38499980484
4576.26499997452
3255.91000005812
4159.91499976907
4498.95500020124
5504.2799999197
3039.03500037314
3886.62000008672
4623.37000007718
3647.6399999354
5055.84500022739
3728.7049999038
4082.55000010785
3956.42000002012
4346.04000015277
3275.36999999889
3660.05999974674
3952.95000004955
3404.07000010367
2768.93000003399
4264.95499996602
4226.84499978198
2964.73500019126
3816.30000021262
4155.67000022833
2451.50999993831
3048.45499997959
3378.20999993803
3454.02999992855
2940.48000003537
4572.39000006684
3906.64499999135
4246.8050000642
2444.80999991746
4427.14999992301
5682.99000011367
3631.33999994118
3532.03500011825
4264.45499999181
4737.12999972608
3442.80999994575
3567.08499991894
3911.11999992607
3406.31999991601
2002.06500011124
1741.62000007182
3202.13999982283
4932.71999986656
3789.98999993457
4120.76000004867
3015.51999976026
4889.26499986369
3245.69999976223
2552.73999952991
3941.00999986473
3802.36499989498
3275.73000003072
3633.30499985069
2725.94999993732
3012.59999988275
3012.58499979973
5209.20999997435
3049.10999991745
3225.24500001362
4818.67999974079
3182.6750000164
2458.37999999983
3356.1149998703
2826.21999991219
3741.82499996078
4232.03499999171
2471.25
5236.19999964675
3426.13999998197
2701.29000001319
2199.85500011593
2846.04999979259
2909.84500023071
6373.37499984476
2626.68500002474
4019.28000002651
4084.41999990336
2587.72000001388
2088.55000010802
3746.3700000915
3881.44500002684
4663.93499999866
3411.07500009239
3128.68500027061
4491.64000001969
4438.51999961212
2862.63500003936
4368.9450000003
2535.42999999784
3782.8799999645
3994.40999982459
3916.6149999965
5673.40500008315
5581.73999994696
3458.04999993369
3876.89500013739
4088.28499997593
3478.22999992763
4371.21000001469
5205.46499975788
3793.3599999249
4069.35000005318
3613.55999998812
2759.64500008227
2198.380000028
3208.94999995566
4134.04999992059
2775.93000001484
4903.555000172
3732.20000008494
2764.26000000368
3942.89999991888
4408.67000002763
3520.23999997973
3549.33499984274
2926.03999985498
3798.75500002131
4135.00500012189
3216.07000041008
4406.4850000494
4619.88499986398
3705.69499996095
4133.28999991177
3592.94000007957
2517.63000001322
3198.30499984417
3892.13999999687
3494.09499978693
2931.63999982737
2204.57499997318
4265.03500011866
3421.63999996026
3858.06499992451
3763.19500007713
3925.52499998501
3137.46499998571
3686.73500001011
3299.90499995742
4479.22499988228
1743.25000019372
4196.12500026164
2109.16499995737
2682.78500022995
3540.5449995175
3711.02499998733
1808.45499988645
3876.55499999691
3969.05999986897
4169.89500024187
4105.39000024786
3484.7199999115
4516.40500001254
3813.39499964938
2814.92500002915
2887.46500000544
4453.96499997657
4190.17499970645
4729.45000010607
3861.94500005338
3649.81500004325
2705.52000000747
2958.87000001594
3623.21000082191
4477.02500000503
4182.26500046317
2594.19000004628
3395.61000001943
2461.69500010088
4399.49000000226
3333.89499990689
2503.21500001982
3672.64499996416
3267.82000010461
1986.63999998895
4322.16499985196
2421.90999987582
3877.94000026677
4925.51000010362
4866.69500005944
3892.27000026265
3862.27499983273
4175.35999968834
3870.73500007298
3299.91500048479
2927.35000049882
2861.59499990381
4013.81999999285
4118.84000001941
3956.1350000762
3320.17999989149
4860.93000010401
3793.09000000235
4093.0050000567
2770.13499999046
4454.54499995639
3241.07000022568
3763.16000000515
4173.58999996632
3510.43999981228
3284.42999986856
4389.62000017799
4422.79499987437
2773.00999975204
3691.59499998007
3321.48500016145
3587.83499998879
5372.64999987045
4671.73999988963
5122.56499988493
3732.9099997445
3233.6949999677
4057.59000040451
3559.89000000915
3359.45000019064
4147.18999992497
3784.19999954104
2804.64999994589
3465.08000015421
4200.36500005814
4129.61500017694
4394.74499994144
1169.68999986484
3140.04499997199
2271.96000065049
3650.46499998565
2657.95500000473
5053.05500024481
3578.1749999958
4451.16999958456
2414.39499998168
3169.67000006302
3724.92500007618
2883.42000017595
3312.55500009377
1938.29500004742
3545.33499977365
4074.17999994801
3832.06500002323
4237.96000008052
2757.9950000518
2411.20499996841
4142.11999999173
3401.16000001878
3142.14500018302
3858.91499999166
3271.12499958574
4369.53500034031
3659.71999997878
3142.93499989249
3371.58999994397
2407.56500011415
3409.6600000161
3914.08999999333
3214.99499952048
3211.11999993213
3770.39500001696
3672.47500014276
3679.32500004908
5919.42499985237
3539.66500006616
3694.1650000611
3028.71500004455
3368.33000030433
3767.63999994751
4285.46000000252
4923.7450000816
4042.04000001418
2692.15500003565
3151.37000002153
2466.35500009404
3013.25
3424.42999928258
2759.99500005646
2868.91000016779
4021.73499995796
4196.13000032958
2300.29499989486
3251.47500008903
4102.19500009203
3297.76000002585
3657.0050001028
5001.9299999536
5482.35999993421
2908.93500001356
2521.39500003587
3539.98499998759
3701.90499997523
3162.03499986161
2875.16000007559
4603.77499989606
3223.93499921821
2910.98999941163
2122.0900000236
3673.70000016852
3661.80499990255
4352.8849999333
2488.69500006083
3243.32500006072
4275.21499986388
3311.60999981966
3992.13000015653
3015.57000000589
3781.38500001119
4510.36000000685
3458.32999973278
3805.22500002955
3975.77000007033
3790.67500007246
3928.1550002601
3855.67000002926
3485.16499992972
3390.79500051169
3208.79499995708
3165.01500000618
2309.32500003278
2710.51000011247
5417.31000000302
3657.97000004008
4683.59999972698
3352.32000007015
2633.2600000794
3115.09500019741
3139.75000001118
4325.83500009775
3591.32500004303
3130.18499994755
4343.51999979885
3346.38499993039
4634.07499994989
3888.77500023181
3546.3699999635
2617.56499975454
3802.10500003491
3452.25999993691
3921.72499983403
2964.48499997053
2931.76499987231
3463.68499987613
2740.18000025512
4774.62999968993
3964.86999982735
3480.0549999366
3525.94499994395
4036.31999999331
3996.49500015844
3371.91000000836
3897.7850000711
2734.36999991909
3050.49000005209
4473.99000004306
4755.07000006502
3073.19499981962
2975.2350000806
5822.96499957907
3722.55500005186
2575.1600003643
4160.49999999488
4116.65500000538
3813.35000015423
3543.59500024281
2710.43499957258
4275.54999996279
4052.35499994532
3710.94500004128
3977.78999990132
3127.74500001222
3505.32500013075
3039.42500014155
3242.30499997362
4116.95000011474
3826.31000058586
3051.59499999508
4050.24499991979
3668.05000009853
2692.26999963541
2969.59000007733
2295.74499983201
4656.41499971302
5390.915000109
3801.59999984381
1654.12500000186
3624.08499990922
3181.94999999041
4567.05000042776
2404.05999979191
5130.97999912594
3582.82499989873
3557.02499998361
6133.71499992744
2608.73999963142
2558.52500005905
3840.17500000587
4624.13000027259
3786.72500006761
2026.16000005254
3493.44000004651
3949.98499983107
3199.04500010819
2568.70499987638
2688.38500002772
3861.77500037872
2802.88500019646
4906.82000004273
3739.93999992311
2538.34499998204
3707.82000001986
3390.95500020054
4570.70500043209
3720.27500006044
2724.60000007646
2498.88999999315
3391.69500005897
4063.79500006419
4380.95499979425
2737.06499991193
2748.31000010314
5335.57499995595
4453.06000021583
3790.30500000936
3276.44000012195
3608.95999997109
4471.40999993775
2896.07000001427
4788.85000022454
4248.11500030587
2569.4099999902
4907.91500005685
3760.27500059403
3628.43000003137
3254.93500050454
3704.10500003974
2634.00499983551
3789.82999970391
4769.21499992907
4728.46999985771
2605.48999999138
4042.27000038046
3523.14499996859
2533.20500004879
3324.61000020965
3022.97500000801
3969.55499993358
2309.33499987837
3173.30000009108
3005.89499995997
5062.57999945758
3939.92000001523
3982.61999991443
3644.41500066128
3193.31999987829
4077.56499996781
2550.9049998275
3856.36000000313
3148.37000002712
2377.87499991665
5761.39499978255
3583.12000001222
3848.12000002339
4594.11500010034
3205.819999767
4253.94000004634
2676.3350001052
3155.37499990081
3586.01000021817
2342.73499972856
4058.69499996229
4133.97500006668
2592.56499998132
3776.23999982281
3337.45000004693
2757.83500004164
3157.86499999836
2981.8949999772
2991.58499997779
4592.3049998646
2916.47000005236
4362.5550000919
4308.75999981258
3460.34999993769
2779.38000016194
4224.57499999664
2851.93999998691
3232.64500003908
3247.51499995543
2576.46500034723
4839.69500034535
2304.6099999696
3939.63000015618
2569.70000033267
4668.16500035534
1820.20999998972
3905.16000019683
2895.07999991882
4090.98500003776
4297.85999995889
4002.33499993151
2991.11500009056
4978.05499977898
3690.81000036467
2825.55500010872
3195.68999991193
2698.3250004382
4325.71499997209
2481.10499979183
4478.98500012327
3673.06000000145
3437.18500011531
4816.4950000383
3788.27000006457
1947.30999999773
3139.31499983667
2304.75999958458
3056.75000024977
4882.05499994682
3572.9950000245
2541.96999966929
3136.36499998532
3988.61000001756
3638.87999996729
5423.79000003188
2685.23499999801
3441.59000002639
2443.85999996448
2881.47500004357
1986.00500004261
2637.04499972286
3595.71499999985
4206.76499994285
3992.70499996823
2950.06000007223
4303.47500004619
4277.78999959229
4552.02999995346
3139.38499987149
6278.99500006548
3009.38500011992
1379.76999986172
4461.59499996086
3202.47499989625
3035.42499998212
3072.41000008275
3920.03499998385
2705.25499999494
4024.04500014801
4255.19999979762
2866.2299999916
3316.69500002143
3879.96500009787
3186.99000008032
2813.50000024959
3889.39500011009
3655.33999997907
3990.23499996727
5227.25500012585
2886.79499991564
3325.9750000764
3010.31999992207
3936.13500003447
4821.16499994061
5154.20499991596
2979.72999991867
3423.8699998972
3635.10500011686
4653.19999985956
3293.59500004601
5008.18500012427
4001.11499992851
1924.67999924161
4225.39999992616
2706.1150001022
2834.35999994725
3326.81000035768
3410.92999984324
3805.2950003827
3822.73000009265
3791.24999991991
2932.62999997998
3001.980000009
3797.85500000324
2482.65499994066
3265.58500009449
3800.43000001478
2983.48999995104
3843.89000012539
3909.61999987066
3883.86499992525
3738.13500012085
2732.80999998096
2868.19000002992
2794.44999989658
4613.92000007629
4407.33999998396
3973.77000030619
2656.66000000248
3291.10999997938
4941.32500006258
5003.15499962249
2561.31000005879
3434.22999994457
2256.39500001678
4219.80999973248
4050.39999993984
3595.54000017903
3440.41500006011
4110.90499980282
2942.98999987356
3295.80000005243
4238.61000052775
5412.37999978242
4296.69499988528
4118.28999995207
2804.8250002088
4080.19500020333
3055.87500022352
2269.98500036355
3762.71999998955
2779.16500021442
4080.67999988189
4129.82000005787
2482.37000002526
4567.26500001177
2688.03500007559
2602.90500002092
3864.35999993799
3227.06500014308
3636.0799999265
2214.89000021218
4038.72000027262
4784.40999997797
3268.5850000307
3764.0900002839
2872.61499995273
3624.76499997452
3578.76499989256
4022.19499997841
3000.96999991796
1442.93500014255
2842.27000015322
3843.11500000022
3664.75999999576
3232.49500000553
3229.37000029534
3750.2949999338
4661.04499982577
2245.05500017852
2919.0400000019
3303.14999999618
3170.60499984305
3607.43000005744
2238.10500002955
5269.1549999984
4026.40499993152
4268.89499997534
4584.9250001274
4637.39999985229
3964.54500043625
3134.49499997264
2993.42999988189
2633.34000001941
2916.1749999579
2665.66000018921
5375.75999995694
3709.43499934714
2089.88500013342
4102.1299999631
2930.23499994213
2922.75000000652
4064.0199999148
2954.60500006704
3202.12999974919
3219.28500000481
4038.75999996066
2589.49999993062
4029.24999986123
2567.67000015127
2464.30999992503
3747.52999999281
2972.38000012934
3008.56499981135
3152.21999996452
2639.48499985132
3052.68999999017
3860.08000005659
3616.10999995231
2725.38000016846
3359.34999988554
3238.11000000499
3128.17000010965
3581.12499990623
2614.16999994963
3009.39999995817
3697.49499970395
4030.14000009932
5314.82500006165
4313.75000011129
2662.2899999342
4639.88499996718
4286.59999953507
3368.04000039445
3280.62500021048
3192.66999988275
2555.86500003655
3040.59000004828
3850.61999960541
4260.94499988947
2677.56000008387
3341.24499995634
4029.51000009029
3440.41500002379
2496.30999968247
3579.71999977808
2451.10500003584
3723.38499995711
2938.83500005864
2994.04999979556
3676.66499994526
4834.30499996117
3146.72000000626
3570.15499996394
3308.19499999983
4220.78499995172
3493.93999984226
4794.43499983102
3211.95000007743
4136.16500007734
2614.92500007339
4450.6100000171
3988.08499994571
4065.06999994087
2728.30000002868
3231.93000008166
2614.80000001565
3304.40499998257
5030.99000019114
4312.13999946212
3378.19499990373
3525.04999996093
5663.07999988645
4622.43500014395
4714.7299997122
2900.1699999338
4466.56999993534
3889.64500017464
4625.12999995193
3602.22999994969
6241.38999986183
3914.68499981891
2589.14500002586
4844.19500002335
3115.42499999888
3819.66500013787
3365.3050001394
5233.63000000708
4153.4350001663
4187.76000005269
2055.00499999413
2887.46500022151
2308.51000009477
3311.80999983428
3944.95999998291
3035.63500003098
2883.30499996431
4363.43000000351
4295.20000000455
3801.78000048688
3446.09500004462
4324.58499987534
2935.26499991183
5218.23499996401
2849.29999997746
2244.84000014252
4119.35000004034
2327.27999989048
2289.12000002805
3467.2850000863
3671.71000000555
3308.74000000395
4010.91000000201
4468.48500003433
2904.79499995598
2917.66999997472
2776.16999992356
3296.57500000088
3017.66999995057
5823.904999841
4723.10499987612
4135.68000005605
3391.89500000095
5862.18000005977
2947.60000012256
4218.68499999045
3916.42000005412
3710.90000006557
3268.79000025243
3375.30499996897
4068.40500007936
2350.35000033304
3285.94000044651
3155.72999949893
3966.90000020526
3054.78999994067
5049.91999997944
3687.00999978121
2504.38000033348
3903.77499994676
2780.7700000992
2703.06000001449
1275.30499999225
4124.50000014203
2617.56499995367
5689.31500024465
3437.83999977232
2615.80500022322
3575.64000022691
2917.6650004345
3235.06499996595
3525.79000007175
3416.25999985187
3821.93500007037
3165.69000002806
3362.33499985124
3441.87999987369
2563.91499992413
2159.02000003972
3919.66999966512
4239.17999995407
1954.68500002212
2648.97499994468
2869.76000028459
5158.3549999019
3791.28500001878
3614.61499979458
4366.26500020188
2556.59499992337
3776.68999983778
2596.04999996535
2832.38499961467
3679.30000000747
3292.75999990746
3037.76500006579
3632.64499970386
5961.70499995368
2614.62000027765
1932.19000022189
3913.93499999261
3251.15000009164
3316.06500013545
3385.24499999732
3326.91000000789
4641.09499994823
3535.81000025122
4255.93000000436
3481.76000000909
2459.43500002474
3102.79999958165
2558.17000007088
3785.39000003849
3691.39500009222
3248.18500038952
4469.22000002157
3059.68499980401
2434.38500000507
2447.06499991147
3564.11000011489
2987.16499960376
3159.97000020649
2490.64000001177
4893.0149999992
2463.14000004012
3266.65500002512
3183.19000007119
2357.04499987606
4501.66000003571
2970.83500025864
2973.06500018062
3594.91500021814
4730.3349996144
3405.60500024213
2260.73999994248
2897.88000014378
3015.75999999419
4924.40500006033
3739.07499999134
3470.60000004433
3990.36999993818
2998.00999985915
2797.44499993883
4026.61500000022
3374.59500010684
3532.28500008321
4035.23999990989
3525.04000003403
3931.10999988765
3565.04999982845
2487.41999991518
4110.78000033158
3956.01499992423
3258.27000003215
2943.98499995164
3505.09500028938
3468.91000015661
3360.42500038538
3800.9849996753
3295.36500003561
3007.99499999499
3793.1200000369
3394.88499992643
4117.01500005228
2484.01499997097
4363.29999986821
4147.88500012737
3924.06000019191
4036.93499975652
4080.91499997349
4756.82999977469
3555.62000005692
3046.56999986747
3630.65499996999
3345.10000004715
4294.71000005817
2794.74500001874
3738.83499997575
3202.69500009064
1771.07500000502
3677.63999993709
3073.52499994263
2809.02500000224
3074.68499996653
5243.90000000596
2974.33500000974
2987.48499997257
3784.89499986544
3968.78000010177
2732.18499963451
3411.40000026487
3376.49500000849
4411.04499987653
4478.49500020285
3134.30500005744
3273.93500004383
3013.86499986443
4196.61499993486
3206.28499994427
3068.34999993758
3819.15000024892
3826.15000021009
4022.84499968588
4030.26999998139
3638.23000004375
3688.3400000062
3178.43999991025
3599.21999987308
3314.56499997922
3584.12499978952
3261.95000006352
4791.6299999021
3431.93500001234
4122.73499999661
2002.06999961846
3431.62000002264
4300.48000001023
2642.44000016898
3154.54999972647
4664.35000003502
3452.47499979351
3670.04500003345
5129.689999922
3336.6449997974
3792.90999995399
2461.79999997607
2478.39500011876
6115.15499991662
3942.81999981403
4254.36999992671
4757.31000006339
5115.02999992669
4948.00000008103
3030.6300000762
5290.01999977947
4312.31499988848
3357.02499987348
4136.3799999755
2821.6799999848
4033.90499988664
3364.34999995143
3377.93999982346
3023.27499963273
4853.74000009615
4126.90499990899
2660.37499957159
3680.65999995614
3447.90999994054
3181.39500008896
4484.98999996035
3186.01500000805
5478.01999982214
3026.86499975622
3635.63500006218
3195.11499999557
4091.22500035167
4285.62499998789
3758.26500003575
4088.0949998282
3065.68000000156
2579.75000011362
3560.11000033404
3843.4849999845
4485.92499995371
4259.38000002876
2824.36999988649
3155.04499991628
3451.25999991246
2142.35999998287
3916.59500009706
3188.94499999192
4096.12000003149
3147.29500012379
3886.99500003085
2751.28000008187
3344.6200000532
3098.34999977238
3651.30999986897
3713.00499994867
3665.29999985266
5269.92500008986
2935.16999996919
3392.24500010163
4724.04499990446
5013.80499995052
2798.8100000252
4645.91500019561
2657.3399998825
3043.03499975224
2466.97499994485
3508.58999971743
4695.06499998365
1957.77999995201
3467.02500002272
3554.1750000047
3102.9849999302
2966.74000007287
3215.99999995474
3373.71499993728
2035.82000002265
3407.97499999637
4784.2149996236
2972.55499994504
2563.47000011301
3472.44500005216
2362.86999993469
3836.64999993891
3335.69500011654
3366.55499965139
3329.33499996038
4982.75999998971
2871.26000001444
4766.59500000044
2715.65000008052
3415.20500041358
1875.31000000169
2884.45999974274
4111.79499997199
4430.96000009478
3026.32999998378
4355.94999994151
3204.69499996165
2618.01499956846
3169.28499995498
5069.79500012891
2955.52000015229
2305.20499999449
2169.17499996349
4153.55499980506
3258.19499991834
2860.69999989029
2980.5799998953
3206.88500014693
4579.08000003564
4704.23500001151
2191.00500002503
3960.90999986138
3301.60000004841
4904.62999982387
3424.72499995865
3687.68500040611
3351.53999980539
2959.56500002649
3326.28000006522
4817.79500015517
3320.7899999611
3329.46499985084
3488.09000018844
4246.91999985743
2099.8500000881
4234.58000021055
2322.95499991177
4377.17000006326
4046.93000016781
3297.5199998375
5766.88499990525
4092.89999976382
2846.33000001329
3589.88500003447
3123.72000004241
3803.66000003088
3285.3350001052
4146.62499997392
3497.90999987163
4415.41000001691
3475.47000012919
3055.17500020051
3510.36499947309
2513.42999992333
3710.25999993755
4989.16499997023
4001.75500003493
5440.27499999851
2524.53000031784
3983.67500001192
3953.78000005614
2367.2350000572
4111.56499973685
4557.68999991054
3045.18999993219
2815.64999982866
3992.88000002922
3403.65500000492
2993.15999999177
3996.04500001483
3408.36000022193
2836.20499953226
3471.68999993335
4060.73000009544
5673.05500004813
4568.58499993244
2318.11000000546
4139.2250002168
3085.38500002696
4167.24500001222
2959.5900000087
5094.589999925
3365.96000012307
2717.47499996307
2293.95000007888
5588.5299999729
3596.91999991937
2949.00999995228
4470.93000008538
2433.22499988787
2937.45500002801
2031.16500001447
4062.00999986095
5064.05499996059
4991.41000000993
2385.86499995209
3862.4799999781
3115.53499963717
2559.90500002168
4078.43999995833
3009.07499957754
4472.44500000845
2730.57499980927
3586.55000000232
2656.1299999929
3341.06499967724
4067.67500001658
2721.3749996777
4285.73500010557
3892.00500001496
4516.23500016984
5517.70500002429
4821.75499998796
3579.49499985995
2944.00000000536
3589.64499984682
3864.67499991599
2620.86000001431
3364.55000004964
2229.11499994947
3053.68000004441
3026.39000003738
4523.49999987002
5233.45500024332
2903.50000012107
3341.69499988772
2657.60499990045
4343.03500045743
3109.13000002969
3575.49000002781
3514.70500009088
2962.35499994922
3331.65499950032
4425.10000008345
4440.22999984212
3533.19999980554
3687.49499999528
3026.65499991341
4677.12500007078
2315.385000212
5905.22000000067
2586.43499995768
4207.12499980902
4029.83499972621
2901.35999999009
4193.51000003796
4841.57999995071
3061.14500000328
3719.21000001131
4266.79500050406
3193.48499989044
3698.30999989726
3644.69000000192
2563.30999998562
3600.57499999832
2703.1449998524
4268.86000002251
4530.81500014383
4293.81000009086
3237.335000024
2946.10500000307
3384.45500005269
3755.50499985367
4359.82000016421
2897.76499998057
3061.014999957
2113.20500010811
3287.8449999732
3555.64000017615
3919.36000005598
3783.52999999886
4155.03499996167
4281.48999997647
2941.53000004886
3372.47499978263
2575.50499977171
4302.03499979409
1515.46499988483
5782.06499997526
2550.94999971613
4153.28999995859
4400.8049999401
2926.41000037827
4515.39999986877
2495.34999993024
5498.77999987488
3954.85999995534
3098.59000008833
3402.18499992945
3981.56999967992
3213.14000004559
5797.95000009192
5606.99500033277
4256.33999997936
3945.59999952791
5063.44499995932
2230.94499989465
3166.54000002006
4386.87000000477
2943.67500009993
3435.6750000231
2698.70000009955
2368.83000002039
2839.75000015844
3274.23499994259
1784.57999990135
3034.29999995418
2777.79500004137
3701.76499991457
5059.1850001011
2823.90499997255
3151.61000003573
4537.67000019364
3538.62500006333
3306.68499979109
5180.00499979593
4734.67999985954
2969.92000000621
3200.3549999508
3137.59499980806
3975.02000005037
2318.49000001606
2689.28500001132
2530.5999999973
4110.20999989286
4107.84999961714
4170.72499998321
4964.90500004264
2950.96500001167
4189.46499982371
2696.33500014246
3455.29499961436
3144.97999992967
3977.48000004963
4078.26999988902
2231.30999996141
3317.36999999522
2937.33999960218
2254.04999999702
3359.47999993124
4152.48499988648
3245.89999993145
3202.39000001847
4015.65499988617
4449.48999996559
3917.46000003879
2033.18999995961
3885.82500009541
4481.66000003897
2938.88499999978
2181.76499987207
2201.4899998841
4133.97000039576
2076.02499988111
3490.9750001583
4378.39499993902
3416.82500012591
3580.50500004127
2653.21499999752
2755.83000002912
6009.2100003559
2060.21500004828
2921.67500017444
4022.87499994104
3674.41000002922
4112.80500018038
4243.95999992534
4243.58000028954
4046.50500001688
3127.46999976691
3602.38999986649
3887.46500007453
3994.12999968498
3572.75499992538
4225.67000004923
3977.16500039306
3072.47999992967
3448.1600000686
4453.25499984762
4516.48999988614
4219.79500001855
2630.29000002594
3140.35499993619
4231.04499981477
3677.75499999663
4681.72000011336
3999.99499993771
4043.39500005357
4261.21499989508
3827.92999991216
2641.47500021383
2373.54000013508
3315.29000002751
4537.07999981492
3620.20500001311
3577.24999999441
2309.11500008823
4837.35499990592
3702.90499920573
3432.96000007464
4379.38000001945
3989.88999997685
3881.33499965817
2695.1699999813
2464.90500013155
4243.81999984384
2602.82499998808
5197.19999997149
3122.96999968728
4312.18999993242
3185.94500003674
3111.51500010258
2239.37000007927
5151.52500008157
1710.42999999039
3659.7500000663
5142.89500007679
3253.31499998504
2775.83000010159
4149.62999995891
3626.64500028268
3946.34000029898
2711.42000007181
4683.00500012096
3323.6250000174
4468.29499992612
4462.23500003322
2489.88500001398
3915.16000005067
3141.76499993837
3144.82500000857
4924.5000003606
2354.46999995969
2411.06999992096
1507.08499994688
2944.09499967378
3843.01000005007
4106.39500011207
2821.32500002504
4196.01999996696
2549.45999982022
3148.24500003085
3876.4499999024
5344.60000001296
3883.91500018188
2476.46500030905
4166.33000034187
3403.88500026352
2809.68999994826
5413.63500003534
3518.00000015646
3342.50499985088
3487.10500011884
4537.85499943187
3185.92499995138
3260.92999994755
2994.84499996481
1697.43500004523
3610.25499997917
2192.81000003312
2994.26999981701
3223.94999993267
4501.43499958515
4172.09999936004
2947.76000001159
3178.51499967417
4473.06000002101
2911.11999992281
3791.27500000549
2567.49999997346
5229.04499987653
3040.2450001493
3238.37000003824
2703.00999998953
5390.34999980591
3913.24500007322
3788.15999989677
3886.68999989145
3386.54499989282
2064.65000001597
4839.98999976757
4368.42499997094
2800.50499985507
2661.31499997294
4507.34500009718
1876.32000006078
3242.05999991234
2844.81000005919
4385.71000006516
3627.60999998375
3296.54499997478
3834.20000011288
4753.68999998877
2923.54999989236
3915.10500002839
3742.00000007451
3210.72500035912
2927.25499992352
2324.30500004021
3809.1250000298
2366.35999993235
4339.49499990075
2356.28500000574
2481.47000005143
4031.97499980265
2074.73500003666
3872.11500024353
3602.92499992019
4639.0650000344
3769.36999967042
5352.9249996529
5399.03499995603
2917.24499994097
2273.54000001168
4170.86499984935
3661.78000023466
4071.55999983475
3575.8850000063
3839.34500003327
3922.6999998414
3959.14499998325
3069.34000013443
3575.60499997484
4787.06500018178
3535.46999995597
4198.10000002896
3168.20999999787
4360.93500026036
4345.34499967331
2908.69999997946
2989.1249997954
3494.79999979213
3202.43999997526
3334.13499994949
2975.77000001603
3504.69000051543
2741.85499999759
3284.00500019593
3775.90500007756
4904.53000005381
3826.15500008315
3446.06000016211
2554.01000009105
3683.160000131
3337.09000016609
2977.94999962125
2799.67499997828
4232.02000020072
1952.83499987423
4484.81500013173
3729.31499978824
2623.09499996266
4036.24499967135
3714.45999994589
2449.57499999471
3591.68999978894
4554.64000002574
3563.08499957807
2072.20000007446
5335.35499995202
3971.92499997019
5300.56000028452
2378.92499999609
3461.07499985769
2875.00499991374
2181.35999995237
5824.35499999067
4690.08999998868
2634.43999992823
2932.43500024994
2893.129999978
2362.75499950163
2739.96999998391
2825.3599998951
3678.31500026351
3713.06499994034
2526.99499992968
3911.91999999154
2144.7300001657
3359.18499997631
2394.17000016104
3292.78000033757
3734.42499984941
4057.11499992572
3097.72000001464
2350.47000002349
4342.32499956444
3302.49500000881
3336.27499998268
3532.77499991795
4924.15000007441
3123.75999993086
4571.65000001382
3454.53000000556
3545.0949999094
3394.80499990284
3981.21999992244
4626.79499995912
3363.34499997291
3697.87499994488
3552.56499999313
4119.28000000509
3950.35500044888
3164.88000003342
3583.72500013839
2652.95000003697
3716.46500013303
3769.3399999619
3098.67500003049
3671.58999997546
3142.26500006928
3902.70500017254
2956.27499994938
3983.72999995726
2716.02000004868
3769.56500001391
4617.66999981937
3093.35000019381
3504.44000016927
2686.4849999682
4976.52000006958
3540.51499996913
4278.84999985201
4273.85499994643
4123.31000004732
3102.8150001333
3920.09999990155
2456.73000009637
4794.65000010282
3165.66500001354
3655.82999982685
3585.72500000894
3669.00000010151
4819.07500013383
4149.64999991655
4265.13500005333
2438.21000027005
2668.60499959812
3956.56000010268
2525.86999990325
2901.7400001809
3491.55499995034
2442.89499993902
5508.63000009255
3552.1499999566
3639.22000000952
3803.57499985723
3401.3249996095
4647.27000012295
3345.6900000996
3010.60500000714
4224.85499992146
4037.43500000611
4184.25500005926
2814.56000008434
5027.08499978547
3838.57999995258
2815.75999978743
3413.84999995137
4022.42499998491
2746.36500001326
4630.78000006429
2612.899999974
2234.26000008732
2822.30000014231
3007.8599999249
5390.09500005841
3927.75499996607
6165.49499990558
4321.44999988377
3767.79999995831
3218.23499995284
3942.86499999487
3556.1099999242
2901.1099999398
3730.80500009703
4018.95000017202
3269.53000007384
3564.90499995835
3393.71999995643
4544.15499989688
3030.38000020012
3000.55500015151
2583.20500019833
2823.98500009719
3055.51999982726
4056.28999972343
2180.83499999158
4681.15500003743
2273.95500001265
3210.23999999481
3572.36999959894
2795.31000009598
5059.31500019808
2515.21500000823
3497.76999992365
6360.17999993754
3539.85000001232
3905.5150000602
2416.76999997138
5279.42499958072
5384.99500016373
3795.79999994038
3038.47500005091
4593.13999982935
2380.52499995334
2772.08999993652
3846.15499998583
4570.03000016138
3119.53499999107
3773.67499988899
3899.19500002498
3114.67000011122
2689.56000000611
2506.32000002137
4662.69499958679
4296.020000235
2921.64000018331
3211.10000006465
2740.47500002757
5856.81999984523
3661.51999940746
3361.02500042482
2822.67000007653
3765.00000002189
3336.40000010224
3108.49999997485
4822.38999998057
5720.84499988123
2892.87499983062
2696.53000001702
3222.734999704
2324.34500012477
4685.18000010075
3315.34499994927
3449.53000019491
3651.84000004095
2723.06500018761
4394.01500001433
5130.04500017501
3549.20000004862
1598.01500000525
3343.02999967919
4310.32999995956
4238.69499994814
4503.31500011374
3978.35000000591
4145.21499966754
2889.18500010332
2394.38999982271
2895.07499991357
2763.08999972418
2699.85499995213
3129.4750003852
3623.07999994047
3418.43499999755
3719.44499998959
4193.77999993577
3541.005000012
2980.41999985278
2892.43999981415
4617.04499990866
3195.68000011507
3520.76000008639
2204.09000003478
2453.0149997361
2734.11500001978
3761.5250000956
2546.62999983598
2395.09499955736
3617.83499997295
2913.47499999945
3133.18000001786
3684.99000001093
4026.19000001485
4230.44500011392
3185.80499989493
2784.95500005706
4971.30999998207
2726.02499982342
1913.54499996197
5033.38999984445
2403.07500008866
3454.20000004937
2640.52000032528
2794.69499998097
2370.79499996128
3981.97500027687
2886.60999973724
4275.52500008186
3772.79500001878
3395.8150001943
4388.63500006316
4609.66999966744
2616.16999996873
2686.37500014901
3959.33999998495
4015.20999998972
2584.79999979638
3478.30499995191
3537.29500007397
4769.63999999617
2764.84000027925
4994.64000024088
3247.46499975864
4468.13999993727
3051.83000013977
2192.01499998569
3888.63999960572
4276.12999986392
4100.00999990478
3017.84500005463
3626.82500022487
4045.74999994086
3283.8049999862
4592.91999960804
3972.44500002376
3678.08999982849
3734.48499993794
3389.59000004455
2380.58499997854
4439.61999989627
5320.29000001214
3651.16500003962
4504.92000004323
3092.68999989331
4179.49500002293
3156.55500005418
3806.64499985648
4004.30499987118
3312.69999994338
3536.81000005192
4873.5899999463
3671.93500003219
3988.45500022749
3290.2300000852
2948.79500008561
5038.46999993362
3731.789999987
3737.32500003371
1761.39499998296
4200.20499996305
5560.12999970093
1836.36999993504
3916.08500004467
3883.57999999262
4620.28500003181
5210.0649998351
2706.88999999035
3859.5650000514
3083.05999998003
4088.77499993052
3336.02499998704
4974.71499981428
3457.95999998524
3168.51000006916
3504.0800001258
1670.6099999994
3017.5200004286
2803.189999839
4655.48999980278
4256.71999972314
3014.77000012877
3335.05499993986
3450.1099999249
3500.78999989247
3811.78999983257
2764.64499985479
3014.15500016417
3799.58499994199
4116.21500003355
4459.72999979416
2986.0750000595
3019.07499998063
2990.86000015569
5185.6999998996
4313.83499999886
4102.34499996598
3307.24000011571
5702.35499963304
5841.06499990396
4264.84000000003
3367.08500002621
4982.18500007986
3272.27000007493
2221.48499993049
4596.2499999837
3102.57500009501
3976.19999993034
2203.55999998748
4840.19499990623
3621.25000006426
4401.19499961386
3412.60500014154
3055.23999990523
4099.57000009064
4475.81500063941
3866.56500003993
2974.92000004835
4031.07999992883
4180.94999996573
3442.59499986563
4172.96499997517
2092.71000023186
3952.33000010997
4118.16999981739
3130.99500000896
3220.62999987323
3716.76499951584
4433.54499974335
3852.57499971706
3583.83999998943
2942.02000008523
4183.80999998079
2873.14500003122
3434.51000011852
4026.60500006913
2966.77499992284
4685.61500016693
2853.62000000104
3971.64499995299
4116.31500005623
5553.01000003773
3808.99500011653
3698.81499997701
3392.95499993674
4013.41500010015
3952.42499995092
3727.84500012547
3738.10500016576
3477.76999985566
3021.17999995867
2261.5299999835
3112.6649999395
3247.82999997772
3507.07000016281
3935.33500005846
4039.62000017083
3960.13000049302
4299.70000015944
4609.89000012493
1947.06499988318
3253.11000002915
2535.05000041286
4658.65499988501
2747.93999988632
2594.03000015393
2680.63000001089
2604.41499999166
3613.26999989152
2065.48499994428
4119.86500000488
3756.75500004739
3749.80499990284
3816.85500010196
3540.06999994093
3700.41999971448
4825.83999991429
1757.79499993025
3349.51999991806
3649.45999984513
2471.13000000891
3235.30499986839
4723.41999997944
2384.89499998087
3930.62999982759
3788.71500014653
3363.46499998821
3272.5449999962
4292.27500004787
1926.03500022646
5278.29499984457
5418.22999993805
4161.44000000507
3544.59999989765
3868.70999991632
2738.02500015404
3082.69000003207
4295.15500020236
3698.42999998637
3732.08499987406
3948.78499993542
3415.00999994995
3730.1800000951
3906.28500001924
3402.72499988059
2741.94999997807
3297.75000012404
2884.25500013802
3048.3950000669
3039.13500017929
4200.85000005149
3978.67999999941
3827.44999999483
4108.95000001835
2697.44000005536
3892.80499998963
4060.52500008413
4245.07499985397
3273.21499992907
4019.53499977704
3461.07000010088
2390.84999960824
3930.30999999051
4796.22500009299
4165.31499991752
4608.58499992464
3535.51499998197
3774.58499998786
3880.31500001275
3908.38500001235
2761.74500006903
4383.86000029184
3028.26999998093
5215.76500027248
3733.78000003286
2317.6349999762
3403.65499995573
4915.55000026681
3540.26999995147
3432.59000003943
2931.37500001863
2784.5550000185
4827.26999986963
3933.9799999494
5233.82500042836
4511.41999992495
4911.55999957555
3385.83499996737
2342.16500011075
3561.78000003193
2374.35499995248
3485.97499997332
4324.7850000863
1929.53000003938
3996.64499993698
4414.4649999534
5296.00500006741
3015.79000012873
4040.53999991808
3997.75
3409.35499992082
3713.79500008374
2157.20000001602
4065.98000002437
4750.39500029571
3953.75499984622
2891.28999970871
4109.87499992922
4162.52000005962
2782.2499998046
4373.18500004051
1374.9649999598
3730.62999963225
2824.31999984058
2901.64000024693
2648.1999997925
3914.13499997929
4176.02000005497
2864.06999996467
2369.8499999959
4582.36000009999
1990.46499984572
3342.48000007571
2810.1050000973
3300.00499972815
3776.10499999253
4208.6099998054
5219.60499983066
3424.92000038456
3997.19999987073
2149.0150000914
3065.87999998196
2913.31500000833
2716.93999952555
3987.03000025335
4479.81999994349
3253.68999999017
2842.34000001289
4629.52000001224
3438.17999986111
3863.43999972567
4191.03000009991
4111.65999989491
2920.66999995569
2414.44499996584
4568.0399997104
3109.18000002205
2616.29499966482
3120.42499979865
4993.41500000935
3201.68000014499
3038.28000000538
3461.62000027811
3893.23000001535
2553.62500014505
3742.33500003349
3644.55499997968
4442.04000015464
2923.7899999558
3166.19000007026
3705.42000001436
3233.28499986464
3301.08999994397
3453.52499985509
3146.96999984188
5554.74499996216
5220.66499990667
3668.89500005567
4685.58999997482
3287.13500011456
3735.96500012744
4245.10499996506
3423.0249998467
3037.49499998818
2387.93499999307
3170.11500007287
6063.25999984238
3028.04000009689
3098.87999996683
4809.64000022551
2852.05499996524
4935.5599996536
3336.5999999214
2995.94500019855
3388.9900001403
4893.64999975543
3111.23499997472
4222.02000019606
3933.08999999333
3989.08000040799
4147.26499994396
3460.92500002775
3667.54999985918
4044.19499992952
4407.8900002921
4218.23999999184
3435.71999995084
3873.97999998275
4344.05999986245
3468.3949999949
3735.71000002837
2509.22999980254
4397.61999994284
4445.37499979581
3959.58500015177
2846.94000003673
2092.22999988613
3292.23999963474
2999.6949996464
4494.37000023795
2694.82000006689
4690.85999984387
3089.87000000098
3938.66000013798
2558.17000027746
2893.45000007749
3701.26999984961
4032.15499998629
4404.15500003024
4426.47499991953
2622.48999994231
3204.85999996401
2222.23500017915
3929.71499991114
4183.95500014536
5241.66000001668
5197.04999993305
1055.21000005584
2593.54999994487
3564.25000019744
4673.1849999316
4634.61500008602
2201.5900000371
4486.50999976991
4951.71999970684
3800.89499994088
4923.32999998209
3237.64000003599
2647.67999996105
3186.96499992302
4594.33499990217
1861.18000002409
3432.9700002647
4719.36499996297
3122.13000022853
3307.60000004806
3154.54000009852
4774.46500016283
4014.00499994075
3358.3250000563
4381.97000027541
3687.46499988547
3592.26500003453
3361.99999996088
3998.91999972891
4286.85500014271
3549.51999995112
4158.63999999315
4889.83500013477
3015.76500018593
3885.76499999099
3705.20999966771
2751.78999990225
3577.34500017762
4999.27000015136
4825.11500013666
3547.25000000512
2493.60500018869
1742.86000001896
4886.62499996112
3796.39500009827
3195.04500076175
3709.17500007286
3528.83999997913
4322.13000003621
4439.69500006596
3745.98000014015
5961.20500006364
3657.72499995679
3659.49499991536
3058.98500008881
3320.66500014672
2986.27000016253
6128.30499977618
3594.7150000676
3215.92499984335
3938.31000008783
3223.27000015107
4998.12499996088
3229.58000013046
3679.59499976132
3683.26499995589
2468.11999946227
3150.67500002543
3907.834999674
3686.65499974694
3580.84500019759
3290.86500012316
2630.98499986157
4347.53499961086
4098.89000003476
4181.28999997227
3089.34000003152
3585.23499977635
3743.26499993727
3836.79999990994
3132.77000028454
2573.86999995535
4587.50499997288
4031.35999958962
2279.0249999729
3603.30000009714
4206.63500020205
2917.91000013915
2953.39999993145
3311.87499992363
4412.66500009829
2502.12000008486
3735.18500016443
2205.29999990109
3387.77000047127
3482.0250001736
4306.90999994148
2781.58499999269
3589.71500069014
3038.60499969311
2538.14999994775
3587.58999995887
2914.11500007357
2680.34499977157
4606.93999988772
3327.14000023762
3835.02999985591
3997.37499991461
3321.58999993373
3319.00000002142
3845.54500028165
3470.60000000754
3402.39500012808
3651.2100000612
2871.56499994453
3999.79999999405
3415.85500005976
3748.10000011651
3739.03500012308
2962.09500019718
3849.04000015743
2911.64000003599
4415.70000005746
4945.72000001074
3855.98499953747
3450.94499961473
5067.09000013722
3130.34499996871
3380.59499988332
2876.35000003409
2215.98500000872
3704.10000014788
4780.46000000089
3409.91499995365
3716.29999991646
4811.29500018217
3531.06499997759
3658.01500019012
3960.57999994163
2905.73999998346
3749.18999993242
3943.63999996148
3674.52499999927
4648.88499990117
4886.14999996871
4017.10499963816
3831.79500000627
3863.56999970169
3591.24000003329
3783.89499958605
3534.26499978825
4234.24000023771
3526.13500006218
4425.60499991401
3393.80000006012
2900.67999980133
3971.93500006507
3577.7099999722
4268.69999941514
3300.27500002668
3710.35499992874
3728.09499993362
3711.78000016604
2370.53499980457
2993.97499991627
3757.25500006136
1377.79500007071
3097.88499987125
4954.13999999425
3138.18499970459
3143.26500000089
3927.28500015475
2969.55999996903
2906.57000002731
2791.77000000584
4545.89500004053
4120.19499997114
3416.44999994471
5036.76500015287
3956.3899999354
3333.274999741
3369.68000001833
3281.68500000425
2490.33999998891
2629.37499991793
3041.79499995353
3695.95500009693
3099.90499990742
3855.06500003394
4008.42499993643
3495.07499997225
1550.87999919429
3157.41999975825
4020.64499988407
2006.55500008294
3247.9950002511
3314.84999972198
2832.01499982894
1476.37000004743
2685.27999992669
4316.09499996528
3461.72000022
4335.17000018404
2330.01500000135
2524.41500000266
3961.7750000977
3330.10999975831
2275.9850001412
4917.62499988405
4778.12499994086
3013.97999985097
2840.02500000596
4597.27500003122
3248.3000001125
4355.82000002713
3905.09499988426
3845.92999997921
4303.35000005364
3057.27000000235
3757.24500019848
2666.07499998575
3503.03499972122
2678.42000027542
3140.04000002518
4792.87499996903
2767.92000002676
3204.14499992761
4178.90000021429
2526.23500009859
2876.09499996156
4993.24999999831
2973.97000027093
4456.65999982134
3785.06500000239
3314.18499996141
3804.66999983275
3884.76000005973
3078.15500004572
2897.98500000266
2760.52499975747
2740.79499990307
4015.90499999234
2639.44000003138
4576.43499993917
5079.1049999753
4871.09500011709
3420.73999995273
3638.61500012875
4460.92000008078
3961.37499996414
4017.11499998017
3598.10999990581
2003.04499992728
3021.51499989722
3503.58000002801
2376.12499998556
3719.03500009794
3348.72499996005
3514.5700000301
3524.16500000021
3295.05000001751
3380.1249999404
1573.22500002384
2374.35500018811
2480.36500003375
3355.93499999959
4354.07000003709
2811.86000002921
3195.32499997737
5344.48000000889
3234.87000004947
3612.10500008491
2984.1999999918
4418.56500002294
3237.64499946311
4252.2349996455
3568.20500008063
5026.92500002682
3033.79999998753
3655.8749999851
4993.00500006299
4111.05499992025
2681.64000003738
4132.39499960956
3073.11500009615
3272.70999989286
3954.65500003472
3142.62000004778
3316.82000003493
4303.87999981898
3231.78500006627
3897.08499981288
2840.17500008596
4244.66999981739
4205.23500011227
4727.93500066648
1912.75000004045
3329.59499979066
2919.93500014581
1690.67000021134
2699.04500014539
3184.69000007695
4059.71999991138
2083.62500000931
3855.61500000022
3933.11999988835
3591.11000000779
4111.43499992153
3515.29500005394
2819.88000010914
4067.99999996135
3370.66000017896
3257.59999988601
2808.06999994721
3216.32999996375
2494.65500002983
4023.03999999585
5836.24500008998
4075.72499981429
2212.37499987968
4098.8749999241
3727.46999992989
4633.71500001417
4228.60499991401
3526.56499998085
5075.35499995481
2689.1150001958
2727.66499994509
3197.22999995947
1957.46999989357
3669.99999995716
3189.90000017779
3417.61499981582
3595.82000005431
3638.1749999164
3651.01000036369
4096.25999994081
4013.38499929121
5314.71499983268
3766.71000018576
2725.96500005966
2988.09499976039
5042.02500002133
4732.85500001395
3398.12000012834
3988.2450001876
3921.61999993119
3935.66999992932
3335.305000027
3504.9450001035
3046.13499999885
4292.98500000988
2496.21500013658
3377.75000011967
3496.6100001107
4808.51999994344
3749.49999998976
3697.50999986823
3309.29499989934
3785.30000007246
2390.33499993384
2102.26499981061
5766.10999980429
4516.78499993758
4672.25000001921
2970.48500034865
3094.08499997307
3138.9499999159
4240.08499993384
3212.5849999804
4502.9999996915
2723.91000000248
3932.58500002837
4312.62499997532
4067.51999995136
2921.67000000179
3020.9499999918
5430.66500027711
3203.67999992892
3435.39000012539
4178.96999974735
2571.2100000137
3508.0299998261
3036.16000035359
3035.4400002305
3511.02999994345
4229.69499996025
3984.04000048473
2745.32000000408
3640.57500034274
2709.46000005072
3626.97999944747
3007.18500020169
3756.34500027215
4526.39499997394
3485.43999981339
2377.63000000687
3697.66999993304
4367.425000082
3717.16500004055
5118.93999971467
3607.02999982145
5233.28500004177
2702.54499998689
5505.39500024973
5030.81999975489
1943.86500001606
2445.06000008481
3646.52999994502
2268.9349997947
2330.11999996752
3049.71500000684
4095.24999985099
4798.79999987473
3738.49000001978
4064.29000014643
3200.94500001072
3872.7299998395
4963.2499997589
3518.26500004833
4063.12000006513
3344.17500009685
4636.67000005458
2803.19500022149
3294.86999997008
2277.83499960508
2862.61500009149
5558.51499996241
2598.11500019365
3850.99499998149
3349.57499999035
5521.33500003535
4718.65999998525
2660.57999973791
3641.82499995641
2640.06000027357
3022.67999961856
3066.05000002915
2494.98000005609
2136.6699999636
3038.91999980761
2996.45000012824
3606.64000038803
2501.91500013525
3684.71999999136
3122.36999999732
3166.99499998474
1959.76499997749
4544.99000016646
3368.74500004738
4029.9499995634
2886.95499995071
3240.14500005619
2821.25999990851
3072.96999982401
4136.04500008561
3800.16999994573
4331.82000006735
4261.38500021916
3201.9700001732
4771.62499972805
3741.76999995596
5178.13500001701
4069.38499996363
2590.22500020376
3038.2649999783
4074.30999994278
3420.68999999942
4570.79499994608
4172.30499989446
3803.44000010332
5568.17499993625
3802.65000000224
3521.86499998969
3612.98500009999
3541.27999995649
3701.16499997769
4090.69500005245
3547.33499993617
2678.08000002056
2942.14499995112
4114.87000012794
3983.62500007614
4010.91499988287
3383.90999986697
5884.8200000748
2602.4050001814
3593.03499999922
3175.33499987377
2557.2599999886
5352.62999961153
3303.26499987021
3258.97500009649
2583.035000036
2315.54999986384
4117.99499985902
2072.73000009777
4695.43999999855
3779.50999986776
3579.23000006611
4117.71500010788
3282.67499997839
5041.35499997454
3534.43499979004
3004.5749999471
2292.43500009179
3156.02500000969
2222.31500004744
2433.06500026752
4631.0199999176
3576.4700000179
3215.8700001018
3555.63999993308
2834.16000021109
2174.09000005666
3587.51999994135
4389.08999994333
3127.71000030934
4426.18999994471
4634.84500020806
3667.73999993521
3023.79999992996
2638.16500002006
3326.20999999903
3200.32999997167
2464.70000013709
2968.83499963704
3635.78499997407
3879.1649999083
3015.18500000611
4683.16000007233
3329.239999827
3019.50999973388
2835.82999996375
4376.53499960923
2921.51000025868
2538.23000005167
3710.75499997643
4466.37999989837
4311.68500008201
2878.62000004202
4044.86499992479
3150.5749995932
4417.09499934432
2365.455000096
4405.08000026102
3724.57499981037
2276.48499999195
2317.58999991929
4753.32999987813
3163.71999994665
3713.52999994828
2146.66000000597
4232.77000001376
2727.94500008272
2402.54000007082
3236.4850001412
3848.59500005469
3001.4749999647
3823.09499972221
2951.32500001509
4236.86999991792
3625.7350000469
4171.3750000135
2554.93499942683
3611.43999992823
3728.97499989154
3240.94500012655
4177.92499987106
4716.20499961375
4737.72000002366
3442.64999993937
3931.3899995489
5367.31000034884
3220.57999976608
3257.73999999929
3540.0049999943
2281.76499984041
3393.24999989569
2843.21000000276
3386.72999994084
2986.58999997657
4632.45000024838
6107.9700000232
5362.11000000825
4793.64000013657
4267.10999992955
2199.16500003455
4262.77000006242
1792.67999993637
2739.91499999707
3168.4499999957
3143.32999984472
6075.16499986872
4299.78000003472
1939.69999993127
3771.84500002861
3541.83000001591
4055.78000011639
4353.88499991829
3701.24000004353
2555.73999996204
4455.31000017415
3523.50000001275
3785.68000000343
2544.21999987401
4815.8399999903
2269.40999988851
2770.93499995768
5070.01500009699
4190.51000004431
2681.89000000479
2820.96500019432
4514.86500007287
3575.33499999513
3214.05000011949
2748.86999995261
5769.77000014455
3530.83000016818
3560.6399997375
3122.21999996036
3754.62499993038
2840.83500016743
4951.40000003204
3758.92000006669
2755.93500008574
3850.03999996278
2939.35500017111
4190.38000005297
3327.66500015435
4890.72999970522
3499.61999997013
3838.98999999929
4620.13000011322
3660.24499994062
2684.45000000298
3259.32999995508
2464.52499985934
4500.42500004341
4291.03999976721
3239.17000005953
2498.8999999566
4899.14999996749
4995.5349999601
3052.44999988051
3093.40499997791
3029.75999997481
3354.16499991954
3670.68499944499
3690.0699999663
3541.89999995008
2772.86500006542
2678.69499994721
4052.89500004024
3889.04500031029
2459.55499997752
3198.35499999113
3899.17000001995
3317.35500019696
4042.50999996811
4715.99500003271
2693.67000021297
3669.79500000319
4477.77499989653
3507.23000020644
4454.93000009144
3034.48000009311
5806.94500026479
3980.52500005066
2865.50000017555
4476.18999950215
4110.31499996223
3499.72999999812
3453.1250000188
2913.03500010911
2920.94500013022
3951.94999985071
4042.79500001081
3945.68000030052
4599.90500006103
3638.79999979353
6840.22999987163
4023.95499972021
2946.58000002941
3468.23500007694
4819.16500020749
4588.83499996644
4103.79500010068
3049.205000163
3063.05000000895
4148.74000001868
5801.52999999677
3417.95000009891
3061.12499999604
4340.73999998643
3764.60499979556
3550.71000018856
3938.2700000761
3748.09499996243
3078.26500006509
4465.65000016586
1914.73000009003
3050.70499965455
3982.68500005192
3925.97000005096
3049.74499999144
3331.80999973335
3440.6849998862
3783.39000011655
2475.84499959834
2331.64500001445
3487.93999995867
4327.52999955835
3563.1549998626
3667.4650000328
3585.35000008903
3982.39500001585
2591.9150004629
2861.50500013679
4945.38499990047
5069.46500004956
2991.77500002086
3860.23999997714
4355.28500000387
4164.82999977702
3280.46999993984
2858.68999980093
3758.54000013694
2884.50999989809
2718.25999988301
3933.4050001115
3456.90500007942
3741.31999997701
2147.45499990956
3748.7249995945
3095.62999995239
3547.7949997969
3119.41999997944
4662.93999998196
3927.59499977343
3491.22999993339
2618.22500041826
3482.64500001213
3260.82500013709
2459.49000018835
3582.95500003864
3853.86000008462
2889.03000009502
3556.719999925
4237.19999969378
3092.92500001413
3838.19999994803
3361.42499988107
3420.72000004002
1760.24000010034
5750.96500006691
4514.09499983303
3427.56000017113
4680.68500011339
2600.73500000127
4097.51499975054
3029.88499987964
2685.30499969353
3153.96000012866
2844.86500004306
2356.93999999785
3805.13000009395
3416.86999999359
2994.15999997262
4658.13499974925
3683.0000000202
4404.42500009888
3856.57499966421
2714.16499985009
3101.91500019748
3259.48499996727
4242.62499999226
4647.3300000825
3007.51500008442
3069.10500007635
3161.88499999512
3805.77999999671
3960.56499979831
4585.41999989655
4080.84499994572
3180.55500006117
3112.65500012483
3681.05999979144
3266.50999994203
3640.1700001508
4124.5949996172
3928.11000000063
5567.70999986026
2599.8249997911
868.609999984503
3029.91999999061
3899.54499988182
4304.05000000284
3635.63500001398
5014.84999991057
3100.86499996972
2404.00500002131
2624.32500006096
4253.69999966631
2659.36999996379
5319.25000023702
4076.89500003681
5319.50499994011
3137.72000003577
4653.16499977419
3082.98999993503
4260.6550000406
3061.02500025462
2414.22999996133
3435.35999997053
3865.52499991882
3181.37000013143
5615.17499957071
3073.40499992319
2794.50499985181
3406.36499996297
3513.36999984691
3493.10500030429
2717.20499972923
4379.65999999829
1957.51000017783
3497.05999950759
4359.01999960822
2026.33500031126
3406.95500019024
2718.54000021843
4965.8950000219
3514.95499969827
5486.57999998238
4844.97499990946
2986.70500002801
3405.7499999734
2701.45499994722
3678.35499997437
4857.71500007994
4842.17000010796
3422.63000004878
2956.88999991631
2939.49500011653
2598.3900000155
3541.98999979207
2613.60500001907
3553.54499998363
2927.33499991352
4145.0199997811
3402.80999996717
2821.44000002882
2807.37000001222
3548.59999980265
4535.46000027069
2814.0
3948.07499968493
4204.35500001488
3257.76500000275
3937.5349999913
3461.74500021338
2128.2349999696
4996.5350000998
2797.09499993303
3404.14499987848
3109.19999982556
3061.81500002742
3651.30499995966
2905.92000013078
3384.16000000032
3789.31000038516
2523.44000008982
4924.58500000974
5160.49499986111
3062.21499987459
2772.74999985471
4435.38500006869
5035.11000012461
4104.0949999601
2224.62999990582
3659.18000000506
2541.63999999707
5528.30500013218
2255.02499988675
3276.97999987204
4735.29000017152
3253.37999974424
5104.93999997806
2922.11499994621
3286.75500003807
3050.36500001745
3663.97000010312
4485.48000007396
3998.40499995695
3633.15000004414
4295.21500002686
4547.65499996411
4574.38500001142
3151.66999991611
3923.62000011699
3337.47500014864
4128.42000002228
2820.20500008436
5817.30499997362
4990.64500024077
3692.06499999389
4586.97500012186
3340.78500000015
3068.06000013044
4416.17000038805
3622.78500008956
5415.71000003722
4945.45499990648
2520.99999990361
3859.1099999437
3360.24499996472
3660.37499990984
3615.87999987463
2672.15000011947
3866.78999998723
4409.06499983976
3325.67499963567
3160.24999973743
3917.56499971263
3326.50000004767
4527.16999995528
2869.7900000033
3100.24500003411
3381.88000002317
3273.30000022799
3806.37500003522
2402.87999973632
4457.03499999939
3710.40999958664
2584.88000005495
3722.50500009628
4137.66499993019
3584.3500000338
3504.09500009939
2679.39999997534
4344.81500009634
2158.65999998525
3537.78000004654
2993.63999990682
2266.2650000453
3737.26999987895
3474.63999996078
3473.27500005718
4565.42000005953
2347.81999999471
2823.29999971762
5883.76999979094
3680.13999987277
2486.54000002658
4097.14500000142
3535.89500017202
4090.00000008196
3384.31499986071
3272.52000044659
4424.28499973565
2101.43500003358
3352.95000003406
4474.27999962633
3855.40500003257
4571.00500017242
2480.90999997035
3568.28499993449
5090.17500002083
2610.16000004113
3405.08500005642
2321.09500002116
3639.95999995357
3892.44999993686
3917.02500001364
4494.54499992187
5250.3549999122
3446.09999993257
5095.76500003156
4436.6700000288
4322.2399999816
2838.18500022986
3771.30500020942
2183.64999998547
4060.70499997539
3312.94000007119
3574.3549999781
4342.10000015167
4052.20499995258
3846.47500022408
3144.48500001198
2572.15000004019
2286.28499997361
3204.90000005928
3982.23999983736
3874.41999986325
2300.22500034422
4212.93000004929
2913.3950000396
3297.19500000961
2299.92499999999
3222.5400000317
4856.52500000474
3831.92499991087
2645.37000018056
3895.45499993878
2810.34500015044
2247.22500058566
3325.52500036726
3035.52500025259
3916.49500009452
3072.66499958467
4930.5400000005
4557.54000003537
2844.48999987543
2539.33499977068
3759.08499991312
2976.81500004232
3077.10000011884
4066.78499998851
3760.48999996885
2912.29499993613
3399.73499976529
2184.73000024707
3115.73500010272
3204.82499975915
2550.940000006
3815.38000000129
3546.59999973467
2065.89500002563
2870.67500010366
2094.96500004269
3520.86999955773
3640.4849999682
4275.22500013327
3151.12499996321
3535.92999988887
3481.56500000157
4072.06499984674
2835.67999999941
4285.18499990925
3078.49499951751
2273.75999986939
2755.59500010684
2633.19499981171
4024.43499945285
3150.97000003996
4327.39499972016
3254.90999988077
2559.08999964705
2809.62000004994
3446.37499996414
3745.66000002681
2725.34999998426
4310.17499944707
4171.96499999519
2964.47499990929
1827.18500002398
2982.8850000836
4177.57000000449
1366.56999977975
3736.65000000148
2198.08999993437
3084.21499975771
5233.02000001399
3601.04499998543
3846.87000011088
5090.73499977699
3658.94000000891
3404.58499986306
2979.56000044011
3660.84500004398
4084.05000004743
4347.32000025103
3420.78500018752
4524.04499999317
4359.43999998923
3526.62999999651
4678.7799997676
3305.92000001273
3743.82500002347
3158.23499990581
2617.99500003661
2704.37999995868
4595.37000010861
3212.53500001546
4050.81999992812
4071.28499976103
2915.27999987826
3960.99500003335
3544.45000002906
3686.44000014849
1670.16999999271
4447.75499990769
3632.52499997918
4114.49500009778
2832.27000004426
3570.64500000607
2637.0849999857
4721.47500008252
3434.69999994338
3795.72000000282
3797.72999994387
3738.34500012174
3155.36999992281
3726.53500033682
3498.88500046171
4969.49000009353
3584.509999879
3831.73999994836
2726.29499990656
3709.16999999946
4061.74500000477
4841.04500013264
3399.71500013117
3840.61500013032
3726.0700001425
3926.78499998664
3189.62999996124
2742.36999964342
3907.19000002043
3389.49500012025
3837.51499997638
4169.02500001807
3616.56000035023
5045.99499965756
4313.52500004321
4209.83999996103
3139.91999991564
2742.17500002478
2919.59999985155
2253.74499994444
4407.39999968809
2830.69999981206
3748.54000021069
3376.94000002742
2696.76999995438
4040.37999987556
4431.18000017526
2826.06499998225
2854.00999992806
3886.81499999668
1391.83499980718
3515.70000025601
3383.71999998257
4224.9750001037
4377.88499994855
3526.20999995916
3406.35000000894
2929.46499941172
3852.55499997101
3907.15999987116
2697.07500014856
4171.45999992918
3595.74500014272
5226.16499960516
5006.32000004593
4714.58500004228
3697.12999973516
5144.07999992068
3364.23000016389
3695.41000003606
4182.139999968
4287.82500050217
2520.89999999851
3537.4100001324
4007.93999994546
3243.70000005234
3940.21499990224
3255.26499996334
2802.33500000392
2879.20499988587
3041.14999994816
2612.48500003107
2921.55999993451
5264.1849997823
2554.99999992381
3902.22000003123
3724.2600000698
5100.94499998959
3123.5600000713
2153.45499987603
2375.07000012835
3469.54499993846
3765.3700000227
4055.79000008479
4889.50000025891
2050.90000002086
3084.45999953523
3280.41000035778
4699.86000002938
3919.11499996483
2219.04999994487
3627.48000007775
4558.82500045374
2994.0749996691
2321.49499998335
3672.80999978725
3117.43500000506
4051.19999992568
4699.95499994326
2957.81000002101
2273.51500002109
2818.89000005741
3364.74999987334
2864.51499986136
5008.96999980276
3596.26499989553
1952.7500000149
4138.49499996402
1695.95500004292
2717.18500006571
3631.72999991849
3191.75500009954
3800.50499998481
3250.18499996653
3249.2250000746
4012.31499972392
2514.16999982111
4661.46999984677
3151.71999979246
4239.38499997137
2430.97000005422
2711.20999985444
3210.35999979265
3482.2549999982
3010.00499967136
4734.66499963234
4224.13999998942
4631.05999994691
3836.80499994475
2128.60499985097
2995.98500004038
3263.44500005897
4198.08999988245
2899.08500021306
2565.39000030607
3480.53500002995
3535.71999996481
5055.81500011415
4055.32500006555
1550.74500001688
3585.68000001274
3363.3399995722
3209.25499996915
2781.46500005503
2340.24500007258
4330.33500002604
2643.76999986917
1836.28999968432
3300.02499978291
4189.83999998821
2962.67999982927
2015.35500015202
5021.40499989968
3557.2150000846
2813.55499982694
3186.04000013421
3192.92499998491
3725.90499981103
2546.59000062494
5253.8749999227
2538.42999992211
2543.65000001033
3428.0150001524
4115.93999973498
4120.96500005916
3516.18500010297
3735.06499996921
4064.43500015186
2880.09000024572
3719.64499995299
2438.18499958143
4535.7650000318
3434.35999979079
4719.75500001758
3207.55499998113
3757.76500011492
3374.24499945273
3945.42000008671
4052.97000014037
3052.13999995822
3516.76999991469
4388.28999998578
3384.74500009255
3330.73500000266
2041.74999992736
4003.4599994747
3426.08499990776
5080.31999998353
3879.22999997763
4505.7900000792
2446.71000023559
3754.41999993398
3151.53499996383
3546.23500020802
1467.81499999762
3301.4199999391
4955.46499994228
3347.22999995295
3959.43500028865
3606.57500001561
3313.54500006838
2258.0499996026
5786.66499985103
2603.65500013746
3275.81500026386
3025.92499988229
3328.98499991186
3893.92000017315
3595.63999999454
2918.010000207
2702.83000022173
3594.5999998264
3866.59499973006
3655.57500001788
4294.3200000599
3964.0900001062
2490.87000000523
3454.43499991344
2455.91999991535
3205.79499984905
3315.54499967309
2475.41999999899
2208.04000002734
3147.7899999597
4986.27499990142
4206.62500002782
3496.34500016039
4018.26000013575
4173.61500009568
5193.82499994943
2888.3849996964
4872.80999998655
2742.49499996268
2525.35000027734
4158.3700000557
3288.79500018945
3506.16000000411
3250.84999987204
3285.97999947594
3391.40000006789
3493.07500005531
3614.60000017914
3386.13500035298
3746.70499981567
2900.82000004197
2982.92499986658
4160.92000001622
2576.45000007865
3764.47999997542
3116.40999990725
3474.67500010785
3798.09000008553
3241.33500005212
2661.39999995613
4441.87499987381
5821.50000000093
4228.59000000311
2262.71499997284
4582.48500012793
2859.93000010663
2438.97999996459
3325.71000014246
4571.59499998909
3525.36000021547
4018.86000006832
2210.1500002332
3209.48999996856
2452.12499997427
3965.48500013817
5427.03999989526
3719.66499970591
3551.77999999223
3923.84000008926
3616.73999954574
3662.41000003065
4331.10500054341
2668.24499992654
3897.39500004333
4222.66499976849
2781.9749998711
3062.77000003331
2711.51999994816
4061.1050000973
3097.78000037512
3372.83000015095
3832.99500014959
3226.4099991332
2333.43499999866
3718.94500005545
3738.55500015564
3975.55499990843
3058.6899996865
4541.07000002125
2830.00499976025
3100.65500010649
2609.17999979854
3229.689999945
3283.99000011059
2704.62999982666
3328.4750000881
3702.07000002562
4275.11499998625
3456.97999993712
3735.65499992343
4543.09999999637
2819.84499982931
4244.24500000803
3732.41499991738
4276.22999990516
2983.06499994174
2701.59500010003
4488.57499994821
3611.70500006573
2045.38999999454
3308.91499992646
2100.49999988964
2568.20000004646
3869.090000169
2334.3849998248
3177.3050000025
2803.65000016382
4970.97499988344
2665.3000000366
4049.91500012082
4412.13999991585
2643.32500007935
3134.53499986354
5380.57000000961
3127.48000000865
3955.07000005804
3946.10500006191
3217.36000012327
1758.94500019844
4697.95999997109
3794.13499999605
2726.19500030205
4132.49999998137
3287.59499998408
2982.73500014702
3747.67500013206
2843.64499994274
2917.74500011455
3622.40499990131
5278.4699999853
2818.16499993252
5108.25499982713
2673.69000001065
4416.95999988914
4131.49499968439
3864.14500038233
3549.64500001306
3078.49999995669
2492.56000007992
4647.74999982421
3874.59000041918
3787.47000014409
3787.36499995482
3115.595000064
3786.41499999468
4887.86500046606
4114.06999990763
4418.02500010357
5411.85999978497
3809.46000000625
2606.55499984586
3166.83499983628
4340.03999968804
1990.38000000827
4636.97499993397
4164.57999977644
4121.02999981254
3533.68999998941
3625.82500001742
4470.16999997461
3855.58000006527
3041.11000013351
3166.34499995876
1842.03000003425
2722.57499958575
3897.29499975895
3654.96499997564
3909.20500002429
2394.43000006187
4127.11999992281
4417.30499989371
3741.12999994261
3909.07000003522
3251.76999981096
3884.35500002949
4557.32999969507
2769.17999971769
4893.08000002569
3490.90999994799
1572.41499998351
2797.91499993764
4785.01000022748
3202.44499984989
3684.2300004228
4725.84000010946
4011.03999997705
3358.97500000149
3786.66999997152
4382.21500009205
3612.64500010334
4580.85500015691
3275.79499984533
3883.59500003699
3963.9800003143
3566.19000022486
2646.86500007357
3740.9000001261
4960.3800004255
2588.6950000301
2701.91000000917
4823.68000000436
4251.64000000892
2886.28499950469
4894.14499992115
3311.48500037147
2887.79499997944
4714.74999986403
4571.55000007199
3382.29500009166
2360.02499956591
4444.88499963656
3546.63000013586
5947.26500013116
4287.07499998505
3381.37000006437
2192.51500017662
2588.77499995567
3535.97499993892
4130.64999985648
3797.92499989568
3746.37500000856
4444.88999975845
3242.28000003874
2055.81000003777
4256.49499982793
3366.89000003942
3652.78500007512
4541.77000005468
2793.4099999778
3872.01000000536
3188.62500003166
2608.77999997692
1916.78499999468
2880.70499999821
4252.99499997124
1925.48500008805
2191.73500003479
3093.20999998075
2446.62999991886
2293.77000001073
4013.40000003652
4606.9300000295
3741.3999999605
3647.26499962807
3224.25999994721
4292.7500005085
5101.96500010137
2609.4250000029
3238.94500026852
3799.57000002335
2842.48499980825
3388.56500001252
2114.05000016605
3080.58000001987
4034.70000018179
3961.62000031356
2758.91499999352
4698.8099999649
2902.75000009034
4558.0849999059
3093.43000006489
4146.66500003228
3149.35499999439
3421.74999997765
4101.39000002947
3567.68500019039
3870.16500010621
2958.24999996368
2928.7099999059
4053.80499996431
2398.76499982923
4663.0800000499
3046.86000007391
1924.92500003381
4396.45000001602
3698.33499959036
4552.86000001058
2861.04999999842
3533.01999995764
4590.20500005269
2897.04500005022
3721.56000003777
4526.25000012922
4214.43000026233
2530.96000006213
3328.87500020117
3788.43499995163
3858.81999952695
2777.30000000913
3852.83500002074
2456.10000002268
2368.69500018051
4127.97499985597
3769.32999992976
2789.70500005613
3908.81499997061
3077.69499988947
3265.20499990525
3110.99499959499
5181.83500010474
3616.31000006013
1965.97500000149
2627.4099999778
3291.61999992747
3558.31500005396
5031.24499972304
2622.9299999252
4633.86499996216
5036.40499972849
2942.56999999291
2690.40999979078
4127.08500036894
4404.43999985745
2934.90999989212
3803.66999989189
4705.64000004483
3768.45499989466
2414.61500004167
2568.86499968637
3400.1299998723
5397.3950000261
3796.98000012082
3992.6849995493
4190.72999974107
4883.51999995764
4732.61000004335
2969.76000004355
3165.20999982674
3512.26500003895
3689.4949999259
4796.40000017965
3834.69499956351
4604.1950001439
3775.41000001412
3763.74000000552
3019.19000002742
4065.8399999307
2797.03500006744
2955.07500002906
4287.93999997171
2729.63999987394
3314.30499984114
2771.21499983314
4067.57000008598
2580.76499999315
3531.33500002883
4242.24499953957
2912.60999992228
4420.60999984882
3876.84999999776
4783.84499983862
3675.83999993978
6494.55500018457
2829.61499964743
3053.22999982536
3319.90500003984
3990.14500007592
2748.59499991266
3191.66000025533
4147.04000002751
3187.95500028803
2354.42000005813
2023.08500007074
5255.57000000402
5523.27000005636
3307.02500001341
4555.76000007364
3549.9550000864
3130.98999988474
3884.89000028279
3958.06499995058
4114.52499996463
3758.49500010535
3910.97499985099
6820.28500001453
2973.40499999747
3996.16500020464
2386.63999998569
4603.83999964595
4806.23000006983
4060.08000003966
4146.61000000406
4735.24999986216
2858.41999993101
3664.4850003575
1922.95000000298
4119.87999998638
4948.64999977872
3511.77500015841
3989.78999965731
3308.04500003532
4326.69499978237
4499.08000014274
4217.96499998309
4873.30999999138
4151.24999986502
3374.47499982221
3374.58500015474
3710.2049998939
3857.5749998088
4000.38999985455
3192.16999996194
5027.19499992643
2530.13000004599
3294.61499985866
4491.22999999189
2872.04000010435
2951.97999987728
4164.42999997223
4125.46499967127
3745.42999966443
4899.21000012057
4049.60500009637
2263.60999984591
1770.73000000045
3404.52499988209
3326.05000000494
3822.63999985484
3915.92000010237
4897.22000010428
3770.83999986434
4071.73500001448
4313.26500006282
2997.32499986328
2359.07999999542
2366.6799999823
3196.98000004794
2745.12999964511
3644.51500012912
4365.94999996061
2511.7549996078
3063.62499999627
5773.19999981765
4115.69999988913
4715.05999996077
3115.60499996459
3085.1400001049
3819.17499982566
3694.01999972551
2886.39000000013
3298.36500015081
1411.07499995362
4230.15500023845
5278.83000004274
2390.37999993842
2363.65499997977
6269.54499989841
3012.23000003025
3251.38500008639
3239.80499997642
3970.09500006033
2576.99999997159
3302.0849999045
4972.86000009318
4831.0550000153
2780.54000001913
3842.20500005438
3048.4499999648
3851.20000004768
4188.95000005607
3605.75999989203
4200.42000030307
4385.63000007143
3276.51000003685
5128.15500025527
3278.73500025645
3464.15499986941
4565.3650004454
3886.55999994173
5001.6350004237
3985.85999997705
3641.73500002315
3214.90000026347
3187.95000022324
4250.77499996423
3409.49999993225
4084.72000008012
2139.50499995518
3007.924999927
2004.32499991672
2453.06000000355
4110.08499995619
3926.53999998234
4720.60999963002
4873.74000005238
4748.07500007935
2928.7349999547
4087.01000004075
3063.70500005351
3187.61999993323
4904.16499992087
3776.8399997119
4191.5549999997
3040.34999999776
3597.02999975067
2363.48499996727
2203.25500001013
3370.72499996645
3739.88000010391
3350.96000001981
3358.37999999541
4164.74499961728
4045.15999989491
4483.00499998778
4484.78000001889
3820.35999986809
3610.25499986892
2639.02999991202
3219.75499991374
3613.65000006789
3208.01500004111
4768.34499982744
3869.72499991342
3532.61000002734
2044.02500014985
4060.66000012844
4665.92999996198
3546.90499993716
5246.40499971143
3004.51500011096
2994.42500002543
3558.84000000823
5230.1600001133
4033.81500011776
3875.79999982403
5044.76500006299
2917.79500008095
1912.35499995342
3807.76500010397
2112.23499990068
2909.27500010724
3727.48000008659
4070.46499996632
4170.6350000659
3796.03500009613
3557.74999967666
4401.30000007013
2200.21500007063
3043.37500003818
3878.59000003338
3865.28500001132
4242.15499999421
2815.8450000165
2601.70000012219
3361.65999976191
2846.27499995401
3497.98000002577
3547.28000007523
4717.52500001475
3729.88500009244
4558.31999992969
3749.25499992422
3123.40000020899
3410.31500005419
3257.78999998933
3162.24499998987
1724.68999995029
3331.28999991016
2709.16500012483
4674.6450001318
3720.77000002033
3739.45999961719
1641.89000005415
2739.15499966411
3041.50499983714
3422.75500042364
3509.69000006485
4566.20499977394
4619.42000003112
4649.73499981582
3714.88500002882
4439.40500002634
4758.68000012124
2751.27000004612
3085.26999985427
2665.82999981707
1663.80000000744
4776.24500003387
4875.22500009835
4394.88499994669
2743.63499998301
3963.7600001485
3389.16999993473
3503.04000019579
2980.6200003475
3724.09499985259
2223.8449999406
3890.49499996658
3113.21499981452
4357.54500004544
2607.03500017757
3749.00999989407
2988.43000006556
4019.06499989796
5066.07499952154
4118.2799999658
3108.38000014768
2508.30499993917
3462.4899999639
3063.17000008002
3640.90000009909
2410.58499992825
3326.83500011358
2919.89000001689
2435.47999989724
2063.20499972266
3791.435000161
3553.21500001661
3599.13500002236
4404.91500012879
3761.63000009302
2773.34499990358
5024.54999996087
3213.73999986937
3595.59500002861
3284.47499994189
4371.85000014631
5079.27999986918
3298.21500001103
2744.85999976005
2471.46500001138
3167.06499977846
2389.8599998951
3625.83000003034
2230.74499988911
3104.11999998911
1737.52500006557
3584.96500004752
4511.8750000596
3689.55999995134
3712.35000009288
4210.47499996983
4133.50500006229
3825.78499998758
3040.2199997236
3222.58500010072
3160.11499997228
3804.29000016378
4863.63000001013
3423.45499983802
3038.94500009716
4512.56500052818
3361.87500004005
4132.42999994959
4432.7000000733
4064.80499967936
3061.24000021629
2731.77499997168
3128.28999995324
3649.67500014533
4061.9349999167
4633.9799998207
3512.62500013999
3066.9100001186
6152.73499981471
4065.00499999337
5219.06000008265
4273.6199998224
3566.03000047803
3518.04999993928
4694.21000007214
3400.48500005296
3739.08500029193
4510.53499990032
3339.96000023093
3098.15000020619
5292.25999948126
2520.38000021549
4429.03000011295
4149.0099999574
3239.91500000347
2495.17500004452
5992.22499989439
2789.13000005035
3580.35499996296
2814.26500001829
3058.99999992101
3929.81500013516
4267.57500012359
2504.34999999701
3303.90500003938
4562.58499985747
3300.37000005197
4572.45999996661
4989.72499989026
2598.33500002511
2512.02000003756
3400.41499965149
5095.01500002667
3136.7449996369
3615.5600000557
4549.21000000625
2787.15000014007
4198.09000034584
6324.68500015436
4622.13999999611
2613.72999985586
3431.17999967525
2929.69499997515
4037.69999982743
3412.59500003653
3748.12000000873
2900.16500014142
3032.03499996103
3872.3949999949
2380.9449999514
3401.36000007961
3506.2300001157
3428.84499969147
4005.1200000681
4114.17499997979
3777.08999959752
3416.64499994525
3654.3549997136
4196.67499994393
4393.25500000827
3563.15499999467
2791.29999992065
4318.62500008382
5686.8399999016
3930.44500003476
2946.42500022193
3550.62500006426
2972.30500003585
2146.27000003401
3448.23000009917
4371.09499979578
4777.47499984037
4018.41999999061
4364.68500008964
4189.1349999627
4051.69500033534
3558.04499993025
3104.43500014907
4064.88499981957
3833.00999998843
4102.50499987323
3144.22500006482
3986.56500046421
2322.2299999902
2547.31499998103
3804.33000008808
3671.27999997884
3287.91000008583
4317.99500004662
2900.68000002252
3531.84500022902
3656.63000020199
3448.31500001438
4832.34000003524
3541.15499997837
3782.15999986383
2834.69999992475
4816.14500002656
1796.09499997349
2778.85000000522
4364.28000028903
4594.02999998583
2761.75000001193
3842.30500003416
2161.34499998577
3175.49500040454
2678.10000000754
2711.23499997007
5036.69999989541
1639.76999999955
1748.55500017945
3025.759999834
3454.28999987058
4642.34999992978
3436.58500014734
2230.84499999555
3401.74000037572
3754.65000003064
5231.86000016611
2825.23000004794
2893.56500018155
4275.5349999817
3866.02500006324
3501.18999986741
3119.24500004231
5037.54999993544
3986.86000025569
4137.50499997847
3417.22999983316
2855.53000007942
5195.48999992869
3697.26499990537
2760.74000031251
3373.76499995403
2596.20999983605
3677.65000000829
2872.88499997539
3583.49499994842
2938.46500018256
2931.18000023719
3756.37000003364
3513.35500002775
2988.49499999965
3502.24499996396
3104.9000000339
4499.24499983405
3699.72500011424
2309.65000001714
4619.86500000581
3496.78000005335
3723.40499987185
3235.13000032073
4953.55499994429
4202.77499973029
2819.41999996081
3456.75499983132
4640.12999990489
4818.93499991484
4143.10999967041
3154.20999989909
3422.75000009948
4840.63500007649
3711.73500003945
3446.39999996778
2925.00499998243
2432.73499969835
3681.36500008311
3033.46999995224
4182.76999992807
3211.41500000592
3770.95500016416
4660.33000012767
3438.82499982417
2999.2699999921
3391.07000010042
3848.18500012998
2197.63999992236
4428.57000000932
2449.88000000565
3392.02500003669
3917.56999998976
4552.2349999682
4544.64499994321
3650.02000008989
4675.02500000573
4252.55500005186
4544.80499972816
3574.0250000013
3852.33499992639
3676.12500004546
4575.30000025406
4043.955000313
2915.27000008058
3188.04000011645
4118.71000004903
3048.69000033289
2872.86000013427
3588.09000000282
3371.39999997272
3617.02999994083
4343.40999995125
3482.14500007033
3996.86000001058
3499.53500001319
3343.80499998201
2766.25999991596
2128.17000017315
4221.05500006629
2792.16499996325
2656.91000012867
4010.23500015028
3318.73999983072
3721.72500001499
2836.48499997985
3715.55499958945
4532.01499991585
4224.5900002839
3679.08999982179
4359.19499986916
4097.86999998818
4251.07999990508
4698.92999994289
5385.01500008174
2861.85999992862
3960.15500004683
2402.41500004707
2898.32999992743
3620.29000015371
3686.65499999328
2406.75000019389
3868.21000003174
4194.90999984322
2286.15499997319
2927.13499963592
3765.70000001992
3547.14000012726
3853.74499961425
3315.9150002852
4293.5150000889
5009.44999998529
3357.30500000896
2497.91500001913
3908.51500004297
4092.03500003647
3655.4300001543
3914.87000016496
4312.42499942722
1904.75999994279
3750.82500009891
3357.04499960318
3035.99499996658
3873.12000001705
3706.90999984555
3431.55000005703
4631.35999997146
3394.95500003098
2608.20499994513
3172.18000002392
2428.44000012428
3384.35999987478
4126.60999995301
3098.65499985358
5246.79000007221
4125.11500033177
5607.48999992351
3352.74000006262
3731.69999966258
2535.37500002695
3567.39999997226
4631.634999929
5192.16499996997
4105.525000144
4335.53999980446
3742.16500000726
3409.81499981764
3364.83000020683
2681.2300001015
4750.88999992283
3375.62000015331
3697.96500015631
4194.11999998399
3328.00000027847
4101.42499984725
4227.78500000387
3167.50500012562
2926.72000010172
2204.70999985002
2969.91999996378
4078.86999978591
3442.1900000819
3460.05000000307
4278.80499930633
3311.26499988325
3560.35500012635
3695.8799999624
2611.01500003674
3214.43999997922
2864.60499998805
4371.54999969469
3406.27999978355
2666.70000008494
3753.53500005463
3046.24500012724
4218.75500024995
3195.18000000861
3392.29499996174
4099.96500024386
2972.64999997447
2268.25500002038
4383.31499981345
3736.92500023777
3019.64499963215
4113.21500028064
4498.69500008482
3527.11500005191
3928.01499994891
3658.36500017828
2787.23999974132
3849.43000008445
2530.25500010769
3383.07000016421
3181.15999994427
4063.16500017344
3859.48999988195
3682.27499994298
4228.16500003869
4535.22500038781
4399.9399993876
3277.12500013411
3738.79999990016
2633.59499991126
3531.76499998849
3952.89000007109
4388.25499992148
3069.99999988684
4853.05999991577
3489.96000000468
3537.09499988705
4273.46000009961
4303.91500014876
4494.72499990527
2743.41999993776
3460.05999995471
4411.75999996485
4058.48499997397
2905.50000011735
3566.81499983883
3838.78499975009
3256.13499991968
2071.91999987885
2616.55499985971
2609.40500005335
3411.12500014377
2742.33499988291
4776.33500007493
2078.29999989085
4823.77499999042
2921.77499998268
3551.05500023667
4047.67499964929
3640.63000001898
2058.58999997727
3827.42500006361
3403.60499997437
2982.17000010004
4791.4449999581
2240.00500000408
3816.95000001072
4628.17000001727
3342.55499996152
2584.49000000954
2166.21000009141
3622.48499950673
3511.9099993743
3846.03000006289
2735.35499991011
2682.07999972533
3312.05999996886
3445.2050002683
4958.54000013182
4309.11499974242
4754.48500015237
3470.74499999359
3419.2449998532
6447.33000004152
5085.98000013456
2974.35000001825
3428.40000002435
2733.88500009524
2732.06500001549
5292.85000001732
3848.48500004056
5358.96999989077
4406.9950001738
2551.07499998121
3575.92500007479
3972.94499998284
5190.30000001332
2990.02499983087
3522.94500001636
3680.11499994266
3602.46500006272
2980.98999995552
3523.76500004297
3992.81999989838
3405.5849999506
3161.01499988185
4134.27000004007
3366.91500001133
4047.02499994566
3093.44999965542
4244.98000005726
2906.46499979869
4351.57000007015
4362.49000000954
3738.7749999215
2854.72500012879
4490.06000002101
3399.72500003432
2306.69499998057
2650.599999981
2892.30000019725
3428.07499995967
3738.60500009247
2615.31500005443
3400.87999982917
2975.94499999873
4189.82999975048
3515.78000013251
4888.29000002984
3461.07999999123
3407.8900002013
3236.74500007834
2321.90500012413
3296.16999995708
4194.99999994971
3510.12500017323
4608.54999999329
3477.76999993547
4830.31500000489
3803.63500007027
2361.88000003621
2251.63000002969
3112.55999994092
3116.21500003152
4149.6149999857
3223.65500000335
2838.06999992504
3917.30499959597
4454.09499997337
4358.26000000723
3285.20499994699
3677.44999969867
3177.81999988388
2755.91000005679
2594.76999995374
2933.34999995329
4813.98000000045
3416.40500002657
3209.78500002046
3910.88999963133
3664.10999975028
3880.17999995052
4544.45000002824
2129.15000063553
4073.78499977756
2522.97000001278
3756.13999974169
3346.22000002378
4179.06999991369
4011.72500015981
2791.44000003196
1748.48000010522
2856.37000001594
4222.14500002394
2157.69999993872
3230.10000003246
3001.50999993645
2558.05000008876
4293.13999985252
3765.03000003099
2731.84500016453
5480.81499997457
2242.26499999315
4157.14499984047
3573.38500014704
3128.33499987982
4284.21499981824
5124.54000005004
4824.44499991077
4325.84500000905
1998.25000016764
2113.04499999061
4449.05000003614
3729.71500042843
3268.38000000751
2409.9600000917
4013.97000006959
3353.68500000518
2760.73499991297
3205.08999992674
2275.04000009596
3803.6150000889
2525.73999996949
4538.95000001043
3757.36500012502
3846.02500002692
4410.25999966054
4185.7000000719
2923.19999971613
3163.81499990867
5310.06999996956
4455.65499953553
2189.5799999591
3675.90000011981
4288.1799997841
3044.57500000478
3926.62499995017
4952.64999995334
3172.76500000386
3374.07999978197
4142.21999999834
3399.36500007287
4330.64500009641
2952.86999988207
3454.7449997954
2824.51500004809
2447.18500000238
3447.43999988138
3407.16499986668
3627.16499998444
4529.93000022788
4535.71500011906
2824.92000004859
4254.59500021487
4418.51499979477
4777.35000003409
3631.47000006912
4549.13499996642
2431.7999997437
4242.64499979466
4134.34000002808
5301.66999988072
4050.13499994203
3872.73000017321
2482.06499999412
4197.57000000123
3723.05500002671
3098.11000015866
4226.1550000459
3897.90499986941
4311.96499990672
2956.72999994084
3792.29000005405
3271.71500013967
3049.09500001068
3037.1249999823
3147.24999999761
4444.96000018995
3556.83499951707
3794.24500016327
4229.82499983651
3913.01500001695
3972.9399999312
2662.45499950246
4131.22000003874
3996.63499966543
2789.28000042029
2816.03999999561
2685.25000000745
2554.17999998434
5248.1950000166
4409.88999994445
4246.84499986377
4737.81500016805
4778.24999984005
2428.67499998258
2808.26000013546
4596.475000042
3191.10499993293
3227.60500006611
3128.33999995468
5837.2399998742
3711.03500007838
2282.76000000164
4304.97500038287
4303.77499995544
3450.30999997724
3055.66000018374
5193.64500036137
2926.22999999777
2947.05999994464
3895.05500002933
3427.42000012792
3540.59999977582
3370.5799998531
3707.24499998195
2455.82999999076
2983.03500000091
4242.69500032713
3232.09499949217
4575.43499984825
3952.90500003751
3505.90499998955
3140.5249999293
2627.93500000611
2998.30000000744
3770.52499979036
4482.92999998271
2533.71999997721
3208.83999983221
3609.28999995836
3209.66500004643
5408.14499980281
3989.64500038483
4044.41000019014
3319.34000003262
3276.07000068296
1993.47000002954
4027.59999995225
3577.63000002503
3773.56500013918
2822.06000000099
3221.19499989599
3960.92000003642
4703.11499992153
3601.54499990027
3064.54999999376
3281.89499980817
4775.15999964345
3008.60500001133
3818.44999981782
3363.22999989358
3507.76999997301
3921.08000060357
5348.5349999789
3593.50999999931
3190.66499999072
4814.5549999848
3999.72000014968
5288.23000004748
2858.85000005644
3739.70500081591
3871.31500002509
3033.76999992155
2442.19500011066
2544.78999990178
3859.2200000966
2243.18000018486
2811.74000000581
3894.84500015539
3552.58499977738
3899.24500018801
3624.05499999708
4177.60000014515
3461.64499988972
3787.15500008687
2932.22999998293
2456.97999985237
4663.08999967971
3551.43000003509
4915.50500032678
1817.7899999707
3559.12000000104
4068.91500000207
4401.20999956504
3067.1349998014
3179.00500003685
3206.38499982795
3047.91999997385
3129.23000009311
4271.28500000527
4312.2150000963
3877.57500017341
2900.4899999898
3151.34499999741
3734.26000001281
4673.38500006794
2607.24999998038
4182.93999980018
2745.00000004773
2833.41000001132
3594.73500009626
4063.91499993345
4855.36500015965
3848.94499999844
4005.71499949414
3066.83000001387
3507.83500010241
3670.23500006041
4170.61000032519
4116.51499999827
3003.33000001218
4377.88499998208
3543.64499994181
2458.4900000398
2951.85000002995
4333.12000000471
3414.15500001656
3522.75500013889
3953.81000007223
5131.77499996003
3516.26000013202
5664.79000001494
3681.50999983167
4195.99499999083
4000.96499997127
3968.19499976747
3392.96499998868
4473.31999989896
5405.43500014441
4299.12499981141
3589.02000025631
3696.02499982639
1627.7899999842
3176.33000006079
4042.27499983989
3325.7100000903
3404.76000000304
4489.93999990058
3817.31999976514
4251.25000005559
3190.64499993622
4492.7650003091
3114.51000005892
3440.01500002202
3179.88000002532
3356.08999996958
4013.42500000773
5396.49999997043
2605.57999954512
4519.7649999084
3670.20999988448
4024.81000000268
3821.40000009676
2517.61499997042
4138.8300001286
3705.74500014086
4262.40499995253
3837.04999987333
4820.48000001581
3013.74999996927
2166.6249999865
2729.07999985293
6150.87500014901
5186.74999996275
2851.0550001543
3860.43499971926
2672.51999995974
2881.67999982601
4463.19499991299
4110.68000004767
3730.35000013298
2992.68499996327
3857.36500050128
3194.37999988458
4881.7449999841
4695.76500018523
3328.08000000118
3455.86000004457
3120.11500008032
2571.89999990119
2511.95500000194
3446.08000003453
2745.08500000741
2788.07500007609
2700.21000011708
2685.00500004739
3508.46999997977
3937.90000002901
4342.09500000585
3065.25000043446
2818.17999995127
2772.34999999776
4918.15999959549
3669.25000012293
2754.76500006299
3189.84499988519
4127.96500011458
4022.49500011711
3378.93499997701
3363.20500000101
4604.3499998711
3379.2349999696
4216.84500014456
2396.72499997559
3386.79500004818
2823.98500010069
3334.47499999776
4037.63500007987
3426.12500029849
4209.2150001456
3725.33500008745
2543.36999999452
3436.21000006376
3717.0899999846
2687.81500005862
3576.47500006761
3069.98500014632
3154.67000005505
2982.03000022471
2940.5449999788
3551.41499998327
2601.18000024854
3935.29999996442
5698.49499987857
4082.66499996837
1896.33000016585
2775.60000008531
2792.54000006244
2574.78000007384
4085.5849999357
3030.56500008097
4008.03000002354
2863.46999996901
5205.00500012795
5188.87999981176
2578.6300000131
3426.53500002745
4569.28499996127
2386.49499999359
4276.85000000475
2578.10500001814
2936.52000001678
2372.1299997801
2296.36500056088
2965.27500023507
3399.94000001857
3891.84500004834
4202.23000000342
3842.24000000965
3569.63500015461
3286.04500000225
1801.05000004917
3265.07999995304
3434.70999967679
3180.11499997973
3956.4449997496
3473.80000000831
6603.29500007536
3383.87500002532
6268.1949999379
3051.46000001562
3204.1400002148
3345.43000008812
2421.20000006183
3040.04500000691
3020.34000001475
4863.77000000328
3543.99000010325
2578.47500009835
2862.88500093221
3933.89000005834
3222.89999988652
2762.54000007734
3052.53999998793
3536.23499998776
4317.5349999101
3206.07000008598
2996.16499988921
2779.02499999898
2752.24999982212
5067.1299998443
3137.2399995625
4270.42999991798
2467.01500000124
2727.63499993319
3660.20999948884
3458.99499972351
3789.31499989657
3367.56000016304
4742.65000016405
3219.43500008853
3107.62999998778
4087.48999998067
3737.09500014753
2218.67499981821
3934.47999999858
2743.93500006222
3400.28999967501
2460.07499998994
4136.79000026622
2490.60999985738
2349.870000144
5763.04999999702
3450.49499982223
5157.89500042464
3044.69500000775
3029.33499999205
3138.69999986142
2778.30499967188
2505.8249998425
3199.40000006452
3660.48499995843
2734.52000012266
3696.80999999261
3650.1050000079
3310.59999980731
4052.57999982237
3963.85499984492
3032.42500005662
4849.63499996252
3377.62000009045
3603.15000027558
4342.00499936193
5486.1049996785
2877.00500000292
4263.65999999357
3721.13000002131
3694.33999996248
3141.68000003137
3462.1799999699
3361.95999997482
3552.47499996936
2640.36500002537
3207.80999996141
3074.56500002928
2934.16500011599
2915.59000001149
3066.59999987221
4113.80500002066
4253.9599998733
3277.2349999845
4165.92000021785
4711.62499967404
3687.4749998542
3227.24000011478
4634.23000006401
2028.755000039
3287.85999989137
4304.13499995787
4559.66999980831
5065.85500003025
3047.32499958185
4277.39499999903
3591.97999993665
3330.88500013202
3312.24499989115
2928.39500006213
2906.20999952778
3304.5600003766
2980.1199999908
3526.35499985144
2661.37999988999
1739.04000006034
2784.33500002464
2658.89999976056
4492.41000031307
2647.05499972217
3030.32000004686
3901.95500005712
3953.51999985334
3305.83000015974
3805.20500010072
2681.75499998592
2585.25999997091
3494.16000017617
2937.21999984165
3762.13999984175
3585.25500000437
3398.36499998983
4305.08000005642
3084.48000000307
2560.05999988061
2070.93499990785
3217.51499993142
3091.02499994636
2698.83000000194
2394.34999998379
4323.95999992266
3972.11500000145
3300.29499989486
2817.70999999158
3686.08999996539
4294.01499990316
3861.78000059724
3940.31000008696
4037.71000008099
5173.05499990028
2406.66499984823
5632.36000015936
4126.41000005743
3310.43999997992
4324.29499985202
4061.2449999493
4059.74499992607
3486.38499977626
2980.38999978267
3491.02999973227
2101.47499996005
3788.79499996081
4630.14499964716
3931.92500016745
3509.6700002118
3810.80999996886
2682.19000013173
2208.42999999615
3844.53000004496
2468.12000001891
2897.04999975412
3279.57499995828
2689.34499997832
3509.94499995094
2647.16499992087
3369.8699995933
4562.72000006569
3393.36500002712
3121.35500006005
4429.69999962003
3729.63999994658
4509.90499993786
5343.03000011481
4673.00999986863
1378.83500024676
3590.36500032991
2202.62000015378
3367.64999996551
3349.35500006081
2764.54999981748
4109.13499999483
3370.60999981593
3470.41499987291
2842.32500003092
4345.7900006664
3437.57500038919
3282.0600001011
3268.51500009745
3796.6299999833
2921.83499999903
2851.32500023115
1985.69499999983
3809.32499979483
2244.52000005916
4480.38499994576
1600.94499997515
4461.59000031668
3737.30500051053
2158.39499998465
4204.66999998316
3600.60499992722
4647.52499995491
2588.83999998868
5322.60000010254
4438.5949999431
3569.61000021989
3695.38500029314
2905.97999947472
3742.81500018947
4191.10500027263
3684.84000011103
3568.16999998619
3700.18499989389
5287.7999999022
4072.56999996182
3736.87499993853
3931.46500006522
4107.33999994677
4364.09500019532
3885.69500005321
3588.46500011743
2502.19500010152
5211.5699994911
2662.26499979245
3804.37499988871
3592.00500019128
3934.05500020663
2866.02000005811
3543.40500011621
4393.53999991715
3867.57000009576
4129.10999994818
4308.87999998243
3474.97999997181
3009.89500017464
3701.39500004612
3148.16000009858
3680.26000007894
3144.23500000563
4768.91999999556
3064.1699995799
4526.70500012135
3452.04500049527
2144.46500004921
3357.58000005037
3358.61500009708
3180.59000000916
2655.9900000575
4266.29500013049
4233.75500007265
3111.00999993831
4166.45499997458
2233.9200000912
3826.10499992891
3292.54499999376
3043.35999998311
3739.78499998478
4079.14000003133
2880.74499998521
1779.6899999989
3442.69000007724
3113.31000001915
2158.73999983352
3461.65499999421
4488.570000045
4058.52999963146
5141.65500020469
3316.51999998558
3452.44999987632
3691.8899999354
2154.05999999493
2706.6199999841
2322.17499999981
2852.73499967187
4189.94499993604
2081.38499986194
3297.91000024974
3655.05999995209
5689.24999998766
5401.08500003419
3673.68499994883
4867.07499986514
3271.98000000417
3579.67500023777
3873.71000009775
4384.57499983907
4216.24499986088
3972.52999977581
3913.21500005852
2427.96499993297
3476.36000006273
3257.97999999579
2448.32499979576
4966.06999987998
2806.2150000098
3630.22500003455
3563.91999959527
3873.38000003359
3168.57499992941
3458.09999983199
3110.0400000654
5084.70499985758
4529.67000024021
3048.3349999155
3031.37999996543
4076.05500004347
4247.83000021824
2532.49500000291
3527.21499998868
4178.59500011615
1827.97999997018
2825.51999998838
2722.55500047002
2793.5599999493
3768.21499978332
2846.08000005642
3748.20999960043
4418.72499997838
4447.85999994678
4425.39999991655
4146.00500018074
4884.54999987222
4081.46999998495
2414.32000041474
2800.08499991358
5034.97499998717
3380.86500003235
3136.51999970694
3423.75000046566
3511.41500011832
3179.84000001498
2666.25499973074
3880.56000015279
3818.9000000112
3005.86000020517
4243.43500067055
3503.9050002087
2857.56500001298
4249.21500027855
4065.58999999164
5193.91999995772
3520.01500000944
4675.2449997915
4445.74500004435
4890.7949999664
4396.38499985263
3969.42000009614
3997.36000040802
2808.76000040211
3170.92500007339
4650.00000020675
4487.55999996606
4132.44500004296
4263.30000012275
3652.85999995214
3615.59999988833
5262.794999965
4274.51500010584
3183.88500000816
4944.33499995427
3373.62000011047
2369.44500002981
3496.45500008779
4971.4749996881
1931.03999950364
3648.45999985188
3726.88000013446
3497.61000002222
2995.27500013867
4051.41499997117
3319.6799999089
3884.35999995098
3046.42999998387
3524.67499994766
2608.87500019325
3851.06000008713
2412.52499992866
3417.33999986062
3700.40000036638
3863.86500003532
4220.16500000359
3267.70000017062
3343.78999997204
4490.41000001127
3744.78000000864
4383.83499989845
2431.59500012361
3074.14999995119
4246.95499985217
4962.79000011971
2977.90999989212
3877.92499988806
4088.44000029174
3408.02999999747
2477.33000003919
4926.17500045337
4378.68999969028
3569.18999979011
3292.14000005275
4159.16500010923
3985.9750000888
3411.22499996889
2439.29499999731
4825.129999856
4798.76499996212
4121.65000019595
2843.21500002267
3512.16499998188
2184.51999962935
3879.52000004658
2914.26999984833
3867.99999996275
4944.35499955033
3455.0950000005
3983.64499982446
1549.28999992943
4377.59499994759
3524.28999987617
2200.92999972822
3614.34500004398
4935.07999970345
3594.77500015468
3664.95000012964
3781.88999987394
3260.21999999898
4670.88500007009
5121.80000070488
3052.03999999911
5728.71500045457
3923.52500023018
3656.22499975236
2439.35500015272
3611.83999985474
3604.94500007923
3637.9599998123
3920.30499987165
3279.27499976102
4348.63500002329
4381.0300000803
5350.70000006771
3955.11500029097
2372.10499990033
3827.14999984112
4253.7650000414
4755.1050000526
5320.91000014334
2848.62000029953
2974.70999972615
2688.20500003098
2379.89500002767
2515.64999993891
4206.67499999935
3065.24499962479
3455.37999987602
3126.95499969338
3315.15000006231
3869.72000022931
3385.1050000051
5074.13500003982
3781.41000005539
3479.91499993764
3868.04000007745
1702.84499997064
5465.47499997076
3463.39000010816
3035.16499981278
3648.24000010313
4304.83999981591
3142.46500010253
3360.97000042349
3543.55000004172
2761.04500014288
3634.86499994551
3697.77499978803
3986.32999997959
3600.92499988899
4048.5249999566
4446.3749999759
3116.05999992136
4853.5950000466
2967.39500038978
3504.61499998067
2805.35499991709
2289.189999995
3523.57999979932
3600.99000000517
1973.07999981812
3126.13499993365
3572.06499998807
3797.77500007738
2615.36500005703
4293.69999985956
2635.32499987213
2500.68000007904
2475.05499998602
3565.66500005499
4837.75000011735
3386.53000000515
3682.43000004441
3081.34000003152
2091.51000009431
2535.55499994196
4468.81500006188
2435.8999998495
3440.03499993077
2972.53499987628
3608.21999990102
3910.46499993571
4097.44499989972
4732.75499987043
3635.9349999961
3434.53000000544
5078.64499985584
3555.58999967575
3376.04500015802
3628.18499989598
4330.57499999291
3447.05499996245
3558.38499992993
2544.64500008523
3034.16999977455
4349.12999992818
3075.23000000103
2043.69499995682
3860.22499999753
2348.29500021209
2993.64500011364
3997.45499980747
4344.44000002928
3260.39000004297
3042.61499988451
4385.64500002284
4021.96999987774
3196.20499979862
3508.41999998316
4078.51499992795
3305.67499999423
5380.5000001993
3667.68500012782
3500.26999998727
4435.35999987833
3614.81499980716
4899.94000000414
3063.42500011297
3447.93500003859
2115.35500005929
4039.10500018578
4023.72999996552
3109.36000011186
5817.53500002064
3973.85500039579
3914.08499963861
4176.97999985795
3445.08499995619
2853.37000005553
2702.81000001961
4388.62499995949
1896.90999975009
3662.78499995451
4861.08000009763
4631.85000049975
5412.86999996705
3301.48000004888
3779.05999999709
3840.77000013692
2782.4950000057
2447.11499996175
3268.00000002887
3769.98000002856
3446.36500004679
4370.00999989733
4606.38000000454
5631.57999997353
3822.94000000507
2816.05499979155
3877.57000002824
4410.79000024544
3359.97999995353
3291.55500007793
5552.67000014766
2627.80999990692
3591.81999999983
5170.52000010852
2030.4149999544
3608.72999983048
3250.84999995655
3285.60500007513
2929.39000008814
3823.92500011763
3104.03500000434
3008.1849999642
3858.47499939427
4606.370000022
4043.4750001693
3149.52500008373
4814.91500011284
4162.13000002876
4517.3199998755
4826.52999999421
2501.51000008872
3721.50999993226
4313.96999999805
3601.27999999234
3422.48499974189
3194.9500000258
2604.47999985889
2464.99500001967
2978.47500010929
3206.09500007675
3560.40000002412
4292.83499992639
3062.63000002876
2721.03999998496
2147.1400006311
3758.28999987914
2800.91000007605
3375.23000006517
2570.28999993065
4768.94499994843
3794.6150001224
2579.8100001514
3780.95500003657
4182.59999958705
3090.85500003025
5273.56000041682
4410.8399999782
3129.57500020042
3994.69500002405
3373.16500001028
4443.14500025148
4789.76500002295
4196.53999996861
3880.32999982685
4099.31999994908
4079.8150000993
2150.70499997213
5292.73999979207
2820.89500001003
4093.39499999257
4121.40000016772
3416.47499989998
4909.53500020131
3113.34999999264
2735.20499991253
3837.48500000796
4768.61999985576
2549.93999984302
3709.44999988656
3402.55000013881
3496.28999994695
3019.10000002291
3950.24500001222
4454.72499999683
3586.09000014467
3266.65500020253
5522.74999992782
3307.7049998194
4306.1150003022
2459.70500013325
2443.25500004366
3471.35000004293
3415.35500003444
3746.4749999374
4188.90999990999
4055.63999983459
3624.94499997236
4379.54500036407
3590.10500002187
3119.03500009695
3357.00499977468
4513.86499999603
2866.04500004463
2903.40499992348
3982.26500011142
4316.82500002254
2947.41500003636
4116.20500028133
3654.2300001313
4325.07000005757
3753.04500000458
4246.08500004141
3694.99999999604
3612.68499990972
4211.58000010607
3398.8949999148
4683.40500001633
3078.51499982039
3691.18500011414
1796.54000001773
2789.14000000618
4512.70000009798
3416.41500030085
3179.63500004559
2766.62999989092
3122.87999992952
3084.01499995252
2830.12499995343
2562.76500019012
4398.81999992486
4060.49999979947
4084.47499997495
2581.05000001239
2372.99499995355
4820.36500010639
2404.03999987128
3924.23499973718
3354.09499974828
3365.46999999695
5343.62000003667
4224.8050000185
3044.91500000283
4123.72499987762
1986.41000001365
5380.52000008011
3688.07000007687
2884.88999994844
2391.74999999627
2928.09000000375
5276.31000002043
3405.64999994746
4051.87999985757
1346.69500001287
4213.38000018639
3793.55000001937
4091.88500011468
4335.67000007862
2984.60499988403
4597.75999986753
2769.58500007511
4414.01999993646
4167.4800000402
4774.0750003655
3360.01000004233
3188.62500005588
4598.03499997454
4353.51000003284
2461.38999986986
3043.74499995867
5410.69500005804
4853.30500007747
3571.51000013016
4725.20999958663
4335.96499989321
3896.29499996826
2330.90000021213
3772.28500006441
4829.75500011817
5241.74499991816
3817.51000015828
2644.95000001416
3621.22500007413
4242.59999980032
4453.95000007702
3962.08000001806
4187.23000012903
2298.27000037301
3211.71999990381
3993.77499995084
3593.08500026091
4468.01500002528
3645.89999995753
4132.28500010865
3348.13499999885
3458.43999999174
4471.77000016533
2150.86000013351
4672.46500025271
4665.78000001609
4325.71500018204
4146.51000023051
3439.33500004368
3536.82500013895
2871.17499967926
3380.11999992281
2768.52499981783
3783.66000003926
4593.33500002464
3441.68000002179
3945.79499970376
3125.82000007294
3497.83500015287
5729.7699998687
4689.26499993727
2361.41499997303
2687.36499993503
4675.96999991592
3847.88999993703
5433.8950003793
3122.8850000035
2269.97500003129
2343.48499997216
3427.3299999563
3131.65000011818
3833.09499946772
5867.5599999681
2652.12500001118
3170.745000066
2912.32999994833
3611.29000001773
4382.59500005195
4409.23500007502
4355.5399999753
3381.22500028944
3141.04000019393
4260.06500007585
4063.29999992947
4329.65000003419
3538.69499988109
2661.73499998078
4514.71500011953
2620.74499986321
1493.43999999529
3414.28499990702
3327.12999986019
5067.51999996818
3224.36500003189
2244.88499962119
2954.52499990276
3015.15500000538
4836.39499987132
3034.39000013517
3792.03999998834
5414.83500025439
4751.9299997068
2221.70000019483
3159.38999940269
4105.55999993993
2473.68000017386
3595.45500046911
3929.7649999219
5225.88999994332
5365.00499994261
1941.52499974819
3038.23000007495
4604.34999971994
2548.66000004485
3794.80999983475
3184.56999985286
3469.41999965534
3318.10000008967
4339.01499980129
2779.12499967637
4012.92500001704
3650.82999994513
3391.83499978902
2315.14499967545
4256.82500016375
4381.704999768
3993.25999976601
4152.81499999901
3205.50500000716
3305.92500005197
3139.92000001017
5554.22499996069
4543.87999986112
3138.48999982391
1941.5249999743
4194.49500019453
2584.0449997781
4623.01500014245
3684.00999988476
2957.60500027734
3941.24499990931
3612.09000007529
2735.66000001505
3562.23999999836
3714.22499969136
4256.35500022024
3729.14500003948
2468.05000004917
2509.0450001508
3697.26000010222
3492.08500005305
2639.30000002217
3488.35500005796
3809.2199997821
3668.23500021623
2604.38999981293
3346.89499984682
3035.90000012773
3571.57999993785
4574.55999983381
3089.94500002265
3684.5299998452
3922.74500007834
2518.55500004231
3247.52500018914
4032.50499997335
1773.19000019878
4022.81500007212
3570.19999990892
3180.61500016274
4405.86500026437
4635.75499993982
3327.4499999932
2681.81500022672
4638.88999996148
3177.05000007153
3890.62999998033
3311.03499996872
3889.02000021102
3817.72500031348
3767.85499993857
1991.6199998497
3690.44999992871
3142.82499999623
3687.32000002684
3505.05500009021
2867.64000000135
3107.48000007932
4159.42999987118
4376.96000014426
4077.63500000816
3439.34500007564
2970.4650004569
3565.40000000689
3916.77000008471
3610.56499997643
3946.07000000234
3837.06000030384
3887.68499994348
3569.13999964559
6247.56000004616
2664.65499997325
4989.69499986013
3130.32499999856
3069.31999997498
2370.85999957658
3169.45499995863
2849.800000266
5211.60999959352
4519.00500003365
3806.15499992977
2704.71999996895
2886.2199999991
4238.98500000127
3489.64500002563
2910.41999986535
3738.13000006974
3231.50499970536
3882.03499992192
2425.09999959095
5460.02499995561
3098.60000020379
3268.35999993002
3448.47000010172
3127.54000034928
2811.62500017136
3876.57000000728
3466.71499996819
3952.12500001094
2831.3200000003
2603.79999991879
3818.94499984337
2369.62999995984
3096.77500002319
4810.84499990643
4157.49999989173
5474.81500013405
3251.43499998748
3692.74999973626
3533.37499975413
2664.09500027169
3837.75500042102
2591.63499995414
2908.94499995559
3260.83000000031
2153.07500011759
2424.25500006945
3689.36499993294
5116.14499996969
4097.90999998804
2924.06499998271
2676.17499994207
2727.85999990627
4241.67000012303
3866.60500000324
4602.19999996806
3781.55999999441
3082.88999961875
4816.15500008967
1572.95999996923
3901.06500003417
4021.46000022907
3681.41500002891
3469.56499987002
3252.8200000301
4107.96500000497
4358.52000003168
5029.52500001015
3372.05499998061
4108.35999999754
3233.60500018788
3514.25499998918
4949.86000013835
2573.35500015412
4127.03000008687
3433.89499997161
4355.44499990722
3591.79500004201
3048.95499985525
2082.07500000298
3288.95500000095
3075.78499998816
2575.62000015099
3762.17999998201
4179.09500003903
4602.48500008974
2611.18500003917
4331.22000005562
3716.62000011979
3974.00999978662
4425.79000011599
4632.86499996483
4081.57499996061
2878.71999982093
2484.71999999881
3164.6450000421
3962.51500004623
5267.78500011889
4463.70499957213
3420.48999984167
4692.57999987155
2506.91000005789
3521.79499997944
3651.23000012338
3269.26000009524
1990.12000009714
4555.47500014305
2625.3850000347
2522.19999979087
3525.92500036955
3473.82999995837
3092.39500008355
2982.49499993678
2740.49000007287
3733.75999994832
5774.74499985372
4529.08000008715
4671.91499993112
3169.180000077
3791.12499997485
3306.89000003651
3503.61500010407
4731.96500024921
3914.58999995142
4924.91000004695
3731.12499969592
3449.30500014313
3917.87499994709
4131.32999987155
2720.92500005662
2689.85499981698
3435.22499979159
3229.21500001103
3786.92000008281
4500.77499913238
4449.4800000689
4781.19999961369
3508.08999972808
2832.22999995592
2983.49000006838
3753.05499983206
3822.54999990668
5440.05500010401
2599.56000024546
3103.06000046816
3788.43499997607
5842.15000042412
3786.10500008689
4138.11499998625
2161.44499990367
3035.16500010807
4028.46499992488
2946.18499990739
4004.94500016654
5736.8650002192
2818.53000014962
2886.68500037788
3855.56999997114
2804.68000001204
3706.23500002362
3692.91999971308
2720.83500011795
3408.27000019653
3985.02999963192
3871.33499995433
4210.98499995843
3866.8600000497
4379.92499993742
2464.34999996983
4608.94499976397
2846.96499994025
6131.94500011019
4121.31500026799
2362.02000006108
3938.60000042338
3377.63500005286
2915.04999992874
3407.07499970635
3805.93500059954
4763.44499990577
7019.98500003497
4841.72500019195
4314.37499984959
2453.90499994438
4212.26000000007
3339.33999996725
2764.27000011969
4783.02499994589
4266.85499985516
3934.30499999382
2772.51500009693
4123.41499993595
3350.83500011015
3198.27500000224
5075.96499955934
2404.9749999959
3502.69499988109
3197.89000005444
3445.85000011325
2313.74000002333
2950.11000000121
3430.64999979571
4192.59500001499
3065.58499996644
3313.59999999171
3465.55000006186
3825.50499983877
3596.66999997635
3479.61500003998
2536.14500001585
3798.8049996146
3621.11999989534
3158.62499963865
3041.94000005163
3957.0900000718
2860.43000010913
4646.76500018546
3484.13999981433
3997.88000010327
2595.60999997472
4144.87999952608
4409.46999996901
5101.53500009829
2746.58499986213
4680.18499981402
3965.23000043241
2345.63000012003
3682.15000039665
2324.65499977279
3066.43500015559
3350.19999969518
2755.4349999777
3492.87999990699
3964.07000001846
4997.33999983314
3299.01499949413
2753.80000018189
2675.80000029504
3348.00999995676
3203.39499997627
5546.84500005096
4083.95499985962
5014.77000002586
3601.11500005348
2773.58500001178
4212.23499980493
4211.56999998912
4612.35500041535
3054.91499988921
4424.15999993868
2836.12500002701
3101.96999965719
4061.12500010076
3898.12500023225
3568.62499993946
2846.34000038262
2953.4650000371
4097.62500002235
2720.12999985879
4826.72000010236
3238.06499995477
5725.42499981262
3714.28500018641
4698.62499996088
3215.07000000303
3102.62499994226
2749.21000014897
3347.17999997362
3799.62000000553
4030.10500006116
2687.75999973313
3716.53499986714
4783.16499997972
3150.14500027915
3862.38499976293
5162.26499999128
2635.47499997169
3976.32500003837
4445.83000052487
2796.26499992068
2955.63999997778
2796.31999994835
4176.24500004202
4197.14499995188
2917.27999997325
3181.32499988377
4229.69000011357
4808.19500022382
4111.06500004325
3449.62500010524
4384.09499987122
5020.7500001266
5183.83000012231
3761.00999991363
3672.12499987148
3076.59000021592
2700.98999988008
3249.18000017223
2984.74000007444
3045.80999993766
3351.78499976284
4993.31500028417
4466.70000007935
4386.27999989688
4186.56499995122
3729.57999983197
3546.43999998318
4094.43499984033
2575.91499999008
2660.34500012838
4713.31999975024
3196.7249997232
3063.93999957852
3847.63499987894
2307.39499994367
3580.14999974158
1928.49000001804
3229.51000005007
5601.8850000496
4968.22500005533
2883.81499966228
4149.30999998812
3536.17499982286
4160.78999979002
3532.40000000969
3196.97499996959
3126.36500007892
2563.46000010893
3947.59500012407
3953.23000000813
3772.49999995343
3422.6299998574
3519.56000039005
4225.09000003804
3264.36500004743
3570.08999997284
2395.99000004609
3188.16499980213
3205.0449998863
3364.48500005645
5160.51499997918
2269.94499986991
4248.11500000552
3931.51000011107
4459.69999960903
5110.9300001089
2750.64999997243
3802.12000003085
4369.84500006092
2797.68000001641
3776.55999987712
3174.34499999695
4149.63000042737
2434.47000000131
3958.11499984004
2304.61500001437
3363.88000028906
3756.43999999855
3498.88999995473
4185.76999977406
2470.81000035629
2831.3900000155
3435.32500022603
2860.21500027413
3380.12500001135
2600.59500001557
3304.96000000834
4325.9950000057
4038.57000004564
3530.63500020467
4037.04999994906
3042.12500017014
4327.70000006841
3939.93500001729
3100.36499994621
2870.4149999881
3954.97999990825
3429.13000001479
3997.67999994307
2614.7349999111
4109.31499997387
2486.98499998095
2752.72499996144
4028.07999989297
1961.60500053596
4381.92499973625
2398.58500009798
3014.35500001907
3068.10999987833
3124.02999990154
4510.86500023305
4185.54499964125
2923.62000020081
3313.4550001449
6899.23500000121
4215.71999962023
3626.19999999553
4284.56999979098
3858.37000018917
