# Supplementary material for: Intergenic, gene terminal, and intragenic CpG islands in the human genome
Source: BMC Genomics. 2010 Jan 19;11:48. doi: 10.1186/1471-2164-11-48 (PMC2817693; doi:10.1186/1471-2164-11-48)
Supplement: Additional file 4 — Monte Carlo Simulations. The archive contains Ruby scripts used to evaluate statistical significance of overlapping of gene segments and CGIs. Results of simulations with different "fixed" elements (see Methods) are also included. [file 1471-2164-11-48-S4.ZIP › result_exonspag_length/3intron_non_coding_200bp_5.txt.hist]

left	right	value	probability>=
660.415000071749	722.416400072257	1	1.0
722.416400072257	784.417800072765	0	0.9999
784.417800072765	846.419200073273	0	0.9999
846.419200073273	908.420600073781	0	0.9999
908.420600073781	970.422000074289	0	0.9999
970.422000074289	1032.4234000748	0	0.9999
1032.4234000748	1094.42480007531	1	0.9999
1094.42480007531	1156.42620007581	3	0.9998
1156.42620007581	1218.42760007632	1	0.9995
1218.42760007632	1280.42900007683	5	0.9994
1280.42900007683	1342.43040007734	1	0.9989
1342.43040007734	1404.43180007785	7	0.9988
1404.43180007785	1466.43320007835	3	0.9981
1466.43320007835	1528.43460007886	6	0.9978
1528.43460007886	1590.43600007937	4	0.9972
1590.43600007937	1652.43740007988	8	0.9968
1652.43740007988	1714.43880008039	5	0.996
1714.43880008039	1776.44020008089	12	0.9955
1776.44020008089	1838.4416000814	21	0.9943
1838.4416000814	1900.44300008191	27	0.9922
1900.44300008191	1962.44440008242	32	0.9895
1962.44440008242	2024.44580008292	30	0.9863
2024.44580008292	2086.44720008343	51	0.9833
2086.44720008343	2148.44860008394	51	0.9782
2148.44860008394	2210.45000008445	72	0.9731
2210.45000008445	2272.45140008496	66	0.9659
2272.45140008496	2334.45280008547	93	0.9593
2334.45280008547	2396.45420008597	108	0.95
2396.45420008597	2458.45560008648	105	0.9392
2458.45560008648	2520.45700008699	116	0.9287
2520.45700008699	2582.4584000875	136	0.9171
2582.4584000875	2644.45980008801	159	0.9035
2644.45980008801	2706.46120008851	199	0.8876
2706.46120008851	2768.46260008902	193	0.8677
2768.46260008902	2830.46400008953	189	0.8484
2830.46400008953	2892.46540009004	204	0.8295
2892.46540009004	2954.46680009054	236	0.8091
2954.46680009054	3016.46820009105	245	0.7855
3016.46820009105	3078.46960009156	249	0.761
3078.46960009156	3140.47100009207	284	0.7361
3140.47100009207	3202.47240009258	292	0.7077
3202.47240009258	3264.47380009309	299	0.6785
3264.47380009309	3326.47520009359	284	0.6486
3326.47520009359	3388.4766000941	316	0.6202
3388.4766000941	3450.47800009461	323	0.5886
3450.47800009461	3512.47940009512	273	0.5563
3512.47940009512	3574.48080009562	296	0.529
3574.48080009562	3636.48220009613	302	0.4994
3636.48220009613	3698.48360009664	284	0.4692
3698.48360009664	3760.48500009715	296	0.4408
3760.48500009715	3822.48640009766	277	0.4112
3822.48640009766	3884.48780009817	307	0.3835
3884.48780009817	3946.48920009867	271	0.3528
3946.48920009867	4008.49060009918	291	0.3257
4008.49060009918	4070.49200009969	234	0.2966
4070.49200009969	4132.4934001002	261	0.2732
4132.4934001002	4194.49480010071	238	0.2471
4194.49480010071	4256.49620010121	202	0.2233
4256.49620010121	4318.49760010172	205	0.2031
4318.49760010172	4380.49900010223	213	0.1826
4380.49900010223	4442.50040010274	153	0.1613
4442.50040010274	4504.50180010324	163	0.146
4504.50180010324	4566.50320010375	154	0.1297
4566.50320010375	4628.50460010426	149	0.1143
4628.50460010426	4690.50600010477	123	0.0994
4690.50600010477	4752.50740010528	92	0.0871
4752.50740010528	4814.50880010578	78	0.0779
4814.50880010578	4876.51020010629	105	0.0701
4876.51020010629	4938.5116001068	89	0.0596
4938.5116001068	5000.51300010731	60	0.0507
5000.51300010731	5062.51440010782	44	0.0447
5062.51440010782	5124.51580010833	56	0.0403
5124.51580010833	5186.51720010883	40	0.0347
5186.51720010883	5248.51860010934	53	0.0307
5248.51860010934	5310.52000010985	31	0.0254
5310.52000010985	5372.52140011036	34	0.0223
5372.52140011036	5434.52280011087	29	0.0189
5434.52280011087	5496.52420011137	25	0.016
5496.52420011137	5558.52560011188	17	0.0135
5558.52560011188	5620.52700011239	16	0.0118
5620.52700011239	5682.5284001129	16	0.0102
5682.5284001129	5744.52980011341	19	0.0086
5744.52980011341	5806.53120011391	4	0.0067
5806.53120011391	5868.53260011442	11	0.0063
5868.53260011442	5930.53400011493	9	0.0052
5930.53400011493	5992.53540011544	7	0.0043
5992.53540011544	6054.53680011594	11	0.0036
6054.53680011594	6116.53820011645	2	0.0025
6116.53820011645	6178.53960011696	4	0.0023
6178.53960011696	6240.54100011747	4	0.0019
6240.54100011747	6302.54240011798	4	0.0015
6302.54240011798	6364.54380011848	0	0.0011
6364.54380011848	6426.54520011899	0	0.0011
6426.54520011899	6488.5466001195	1	0.0011
6488.5466001195	6550.54800012001	1	0.001
6550.54800012001	6612.54940012052	2	0.0009
6612.54940012052	6674.55080012102	0	0.0007
6674.55080012102	6736.55220012153	4	0.0007
6736.55220012153	6798.55360012204	2	0.0003
6798.55360012204	6860.55500012255	1	0.0001
