# Supplementary material for: Intergenic, gene terminal, and intragenic CpG islands in the human genome
Source: BMC Genomics. 2010 Jan 19;11:48. doi: 10.1186/1471-2164-11-48 (PMC2817693; doi:10.1186/1471-2164-11-48)
Supplement: Additional file 4 — Monte Carlo Simulations. The archive contains Ruby scripts used to evaluate statistical significance of overlapping of gene segments and CGIs. Results of simulations with different "fixed" elements (see Methods) are also included. [file 1471-2164-11-48-S4.ZIP › result_exonspag_length/3intron_non_coding_200bp_5.txt.lengths]

4434.19000006397
3748.00500030152
3616.6449999981
3395.97499992634
2537.9449999705
3351.0900000227
4156.36499969359
3608.88000010737
4479.67999974277
2395.5550000706
3732.94500005676
3191.22499999628
3980.31000008833
1776.83999988437
2771.81499981426
3565.81999967646
2327.47499996543
2337.94499995001
2821.4350000564
5362.42999997587
3107.12999996683
4538.05499976175
3091.72499933053
3113.55500005477
4588.62499983542
3379.7600002496
3171.00999991846
2712.66500030208
2864.88999989396
4862.92000006954
4553.67999998142
4467.09000004001
2827.07500001322
6127.44500019029
3601.39999993518
4552.52500010046
3490.07499992673
2961.18999977762
5515.16500000574
3275.21500004083
5000.86499988753
4191.24999999476
2604.56500015699
3704.8999995857
3382.34000000823
2808.74499989627
3292.60500014239
4839.90500062081
3617.98000053913
2724.59000003955
3734.6400003859
4000.19499964901
5250.64499991573
4585.99499991268
3119.08000001253
3627.28999992087
3893.68000006932
4372.55499972776
4247.86499921413
4265.78500020603
2848.41000002917
2300.50499992073
2562.8399997052
3304.48000011794
2056.1400001295
3265.19000032108
3032.059999955
2871.01499987161
5245.35000005702
4356.51499998139
3757.21999925608
3821.04499943845
2471.45999993134
3561.42000026512
5027.21500046656
3785.46499963955
5212.26000006788
4561.64499993846
3158.78499997978
4669.05500001478
4509.8999998552
2706.7450004509
2948.9700000248
2448.80000003055
2971.42500037828
3758.24500018079
2560.75499986357
1955.45500002289
5508.26499982001
5698.82500008671
4721.27000011923
3149.68500007037
2652.18999958888
3825.19999998994
4808.02499949012
3876.89000010677
3434.39999991655
3254.82999995502
4304.32499980181
3428.43499988399
4168.6099999065
4188.08500015736
4104.56499973603
3522.56000007945
3601.21000006376
2861.09499988751
4036.54000010318
2604.10000014177
4044.39500008826
2902.86499992013
3351.83499967179
4209.95500014047
5149.45500004524
3550.90000052372
4306.21000003107
3309.01000028476
4431.12500011746
3489.56499972474
2836.13499972262
3773.46500009962
3443.13500002876
4075.48999966681
2793.8800000092
3858.2349999795
3219.30500020133
3630.47500015795
3538.39000002667
2700.39999997162
3505.19500017911
1142.00999993831
3576.54499981465
2083.47000033932
3053.53999993578
4399.10000004619
3026.59500002748
3577.01000006124
4092.279999841
4161.440000125
4550.07500075561
3955.68000022613
3578.9850001419
4404.27499996324
3936.22000006263
3327.50499974575
2776.25500011211
3080.14999925648
4109.73000001576
3731.30499997549
3569.74000011012
3030.89500022179
4251.20000007376
3276.26000002678
3584.37000007898
3884.19999986474
3690.2500000436
2759.29999998026
2056.10000004445
3420.66499999969
5204.90499980852
3166.34499915736
2178.9599997258
2957.82000017585
3394.66499952486
3701.58500020497
3917.23999927205
2812.5300000885
2192.56500011776
3236.3449997959
2254.41999972053
3546.8250000921
4037.96500000346
4323.96500017494
4502.61500001868
3297.74500004959
4111.5150000026
3195.07000000987
2744.97000035748
3554.64499977883
3849.30499981006
2636.5849999222
3550.05000022927
4001.23000030604
2399.43500022963
3186.69000005175
3933.41000009023
3625.11000010103
3439.51000024751
3561.99000006914
4111.18500002206
2296.71500010975
2873.15999992227
4265.2750001651
3143.27999992773
3885.9000004353
3525.28999995516
3963.81000002931
3722.01999998325
5083.40999942878
3643.33999999345
3918.17500002123
3513.13500000356
3615.02999983076
4542.14500029993
3102.68999991112
2563.45499998884
4083.22999996407
3826.31999977399
4597.83000004877
3824.24000001687
5386.59500049753
1826.65999983822
3677.710000135
3294.63500052446
2427.91999986424
3888.98999988392
3713.94000003918
3829.08000006306
3126.00999982865
3992.26500012085
3036.50500065647
3280.45499992429
4928.29000028688
3662.07000004911
3379.86000023934
2814.12500011816
2620.81499992288
3781.27000006905
3746.4150004345
4105.52499987523
3557.429999838
3671.23500004783
5653.36499993189
3837.02999987185
2614.1850000039
2032.1050000051
2783.75500059538
2209.38500005146
3990.42500019204
3588.76499967457
3057.53499995702
2654.83499994793
2515.25000037823
2921.73000032187
3483.93500030786
4105.77000013739
3500.12500004191
3633.98999958963
4294.21500020724
3397.2100001745
4209.29499992711
3844.41000022506
4049.76999898162
3635.61500014021
4457.57000001625
3815.05000005278
2716.38499975478
3676.12499993519
3950.99000020145
3650.42000022525
4482.04499981191
4017.36000000979
2971.52999991446
3907.14499979757
3819.03499973891
2700.0149998432
2935.86500008591
1937.77499997988
4387.82999943674
2840.04999962682
2971.26000000385
3532.77500011111
4494.24500051909
4069.82999988296
3546.83500012197
2967.03999998354
5112.16500009911
3135.38499979768
3098.99999982642
4127.37499972153
2416.72000005169
5860.33499984714
2714.58999990509
4420.98499992091
4249.17500008806
2550.87500055626
3594.1450000836
3685.75999958254
3938.26499972038
2468.83500032558
3586.3049993614
2937.69499977864
3098.13999998511
4525.99499934938
3863.9999997284
4123.04999965281
4322.00999978138
2852.9949999949
3857.88499996433
3811.6849999089
2421.13999991596
4385.28499976837
2929.19999949128
4281.04000029631
3630.70999996446
4201.29999965301
3259.66999994387
3288.09999987029
3769.23000075703
3562.00500003435
3172.26500046649
3398.82000002766
3556.20500008296
3447.12500009756
2138.19499991438
3175.41999998607
4381.21000028079
3835.24999966472
4968.83499985319
3893.15500026353
2821.05500014685
5407.81500005641
3877.38500032818
4143.00500022739
3649.45999939938
3683.27999972575
4446.67000051506
3126.06999989925
2589.21000018914
3670.78500005708
4359.09499989721
2705.04499984649
5342.48999949102
3380.53999991005
3789.3400000199
3963.88500019108
3260.84499995166
5442.76000025996
3220.16999998526
3206.84500010396
3547.8199998606
4606.84999930661
3147.85499981942
3583.93500004828
3937.66500049923
5333.71499899693
3946.94499991287
3167.54500015429
3910.60000000859
3410.23500010138
4892.74500051932
4215.3199998053
3400.50500030909
4229.36499975185
3710.50999973016
4470.29999932263
2184.76000003272
3720.56999998866
2062.78499999933
2310.97000001883
3185.49999993935
3117.82999999821
4150.14499955543
3183.80499995232
2493.05999978818
3193.96999999325
3163.01999972959
3006.86000044865
2274.65499991248
5095.2500000617
4530.72999943234
4694.14500000037
3911.67500053684
3506.73499948392
4953.27500060818
4237.81999991951
4678.09999994421
4266.31500005932
3856.78499976874
4107.13499998348
4265.0749998712
3101.5200004451
2911.12999963912
3245.87999994517
3424.34499993792
2269.83999965759
1377.56999966109
3891.40499973204
3954.72499998586
3548.49499995087
3264.61500018276
4276.78499994276
4016.48499902722
4038.37500021956
3163.74999993798
3310.87999995891
3777.14999965671
4215.23000010836
3537.63000001083
4394.90500001132
3722.21999998065
4402.49500008998
2449.78499967983
4031.78499987291
3457.80999987107
4101.43499961414
3354.6400004637
3286.95499999565
4431.90499988815
2304.25499999709
4059.48500018287
5596.67499987921
2283.9499997102
3425.93999978027
3305.46500000582
3691.18000003175
4489.11500010255
4084.74499990034
4004.49500007648
4749.36000008613
4123.56000021053
3967.32999983779
4133.17000002286
4037.41000005009
3853.44999952242
4261.5749998719
2913.65000000922
2661.7550002131
2826.76999999303
4566.13999998794
4332.46500015596
3996.24500026705
4703.76000046008
3102.1500000231
4178.07000040822
3539.20499957493
2685.83499998425
3198.66999995842
4007.49000005214
3683.91499994136
5224.11999970931
3299.51000002853
2114.42499987222
3904.28000010981
3686.04500014067
3289.22500009462
3770.15000009409
4769.50500006636
3318.22499950975
3760.3000000435
4779.73000012722
5269.4050005367
3728.40999961284
3833.11499953968
2698.6249999227
3762.87999990303
5630.04499904346
3251.56999971112
3676.41500001913
2955.04000056488
3274.45500006259
4152.92500000252
2947.78499965102
5288.03999954287
3982.19999982615
4056.9650001745
4599.16999993127
2910.76000018037
3877.1849995727
4162.76500005135
1531.95000005735
3888.67500017211
3701.75499978798
3677.45499997027
3054.64500010118
3795.9250004479
3241.62499977648
4204.18000050378
4105.47500023094
3868.27000019676
3384.57999952417
1998.02499995858
3561.52500002191
4858.57999982685
4639.270000021
2999.13000014547
4179.85500008613
3214.11499993922
4408.11500064749
3750.24999996601
3804.91500062915
2857.55999997735
1279.71999999255
3352.08999980823
2729.62500006019
4275.60000016564
4718.16999995627
4345.29499991317
2576.77000004426
2410.2500003376
1943.92000011727
3342.73500073899
2757.52500001853
2928.12000001967
3611.45000020519
5881.49000061222
2962.9550004171
3025.50999947783
3391.96999988623
3714.1749999875
4153.3799999
4012.6549999647
2636.20999995444
3526.92999992799
4372.93999998644
5425.93000014126
4850.75000004703
3240.50500009186
3795.09999996377
2331.22499996715
4598.69499985559
3018.58500000997
2539.1150001511
3784.88999969244
2721.07999998226
2612.02000021189
4681.65500020914
2193.84500010492
3884.07499992894
2991.07500026515
3149.42500019795
4953.28999988094
3450.38999949768
5425.88000001572
3790.15000040922
2280.14500009446
4317.19500014058
4483.50999999454
3212.84500008321
2993.76000042679
3256.31999991997
3742.76500012586
3330.45000012382
2966.69999979599
3298.77999994569
2944.32999992801
2459.05000023847
3185.74499978218
1829.87999991328
3538.46500023571
3783.20000022789
2949.59500030871
3298.32000038016
4383.82000019797
2688.50999985868
3101.46999998123
3352.12499998487
3888.32499949553
4027.22999939707
2874.23500011349
4305.25000055414
2937.55500017217
1916.63499993924
2672.60500002539
3455.70499984772
3089.92999971763
4103.50500011339
3671.32999973116
4508.72999983374
4811.19500004686
5026.45000094327
3714.56999997341
3618.24500019176
3886.60500017507
3364.12499992084
2807.49000092596
1366.20500002801
2834.72000012902
3597.62499990221
4338.86999967881
3331.83500031329
2780.58500018972
2977.85500027373
4661.0450005075
3440.05500017863
3368.04000013054
2571.66999994509
3874.75000032273
3171.25000006391
4054.97499986191
2725.265000368
3864.44500006945
3807.77000001344
3825.91000022471
3098.50499979479
4565.52500004135
4963.8349998073
2920.65000002459
3322.52000042767
2795.07500014885
3728.64999994403
2956.92499998212
3920.9200000792
3407.54499999166
3679.61999913229
3385.95499970415
3484.47500015551
3581.49499951873
4153.84499970148
4845.41499996092
3677.8000000148
2829.56999983499
4455.63500075194
3500.58500013722
2960.6450004559
2388.27499997104
4377.49000041978
2646.44499999285
3553.75500001339
1907.92500017583
3448.5800000618
3391.26000009442
5076.81499995897
4253.7149999073
3214.85000016165
3302.60499999346
3653.29000044451
4004.5949999078
5742.46999977101
3594.95499975246
3419.54999989271
3864.49999930721
3253.42500021495
3975.49499974214
3126.40000001714
3762.13999997207
2710.05000003701
2586.50499993423
4536.55000058457
2023.99999990326
4009.33499983922
3492.43499975838
4006.71499989834
3854.26500014449
3241.47000012363
2738.14500005741
3464.36999977008
3311.93499947351
4366.15499991749
3675.61499988299
4659.17999996571
3791.5749999109
4084.90500033705
2602.24500037415
3986.90500006452
3316.44000018333
3055.64000003255
3991.56000025527
3253.66000000667
3792.43499986664
3284.57499995315
2096.65500012331
3509.18999975268
2688.84999996657
3470.97499998019
3020.96500005925
4622.03499994427
2596.28500011936
3013.55999986001
4931.36999988696
2754.75500024483
2925.03500037213
3632.69999962032
3173.00999981677
3692.83499980732
4817.22000007104
3306.49500005925
2346.13999996221
4285.49999969837
2401.27999990294
4095.13500004634
2161.5299999998
5224.40000005747
4167.92500017968
3674.48000043363
4666.22499956482
4911.90000100277
4039.28500028461
4304.86500028177
3414.15999963612
4112.62500051063
3898.58999975148
3560.19999975618
3890.95999995153
4156.63000001479
3808.55000002173
4133.66000029072
3577.16000011901
3063.17999980226
4216.59499960497
4177.40999950422
4047.57999980624
3331.29999969772
3342.0899998704
5723.50500037905
3702.27499999676
3174.66499997902
4054.03499991566
5157.90500000969
3766.81999953522
4433.49500011001
5762.07000009602
3549.72999998182
3516.12000007016
3538.51499991736
2510.29500019972
3134.55500067174
4168.18499995256
3985.38499994288
3533.3750008826
2428.93000010867
4318.5749998244
4671.73499990359
3515.39000009466
3407.13999994996
5178.13499991177
3947.94000018865
5654.39999987642
3363.80499997328
3028.63499979646
3028.86499929184
3313.59999980684
4097.06999953353
2533.85500061512
2948.2500000929
3985.24500017974
3505.40499992867
4588.4300003117
3520.2000000719
2991.46499975145
5118.33500006443
4663.54999965429
2946.1749999444
3429.16000008467
3591.58499991673
3943.23999991623
3606.48000050627
4040.09499996633
3744.95499937481
3549.71999999764
4181.08000007237
3349.10500007495
3419.85499996424
3952.30999953416
4257.1250000677
3181.79999969539
4649.55000032706
4167.54000007652
4141.88000052274
5117.11500005715
4528.61499999114
2972.44999965437
4587.4499998797
3989.00499991805
3824.01999987219
3043.21000007866
4524.12500004761
2908.91999975685
3906.30000030159
3485.43999999473
5089.14500134951
3785.83499989531
5927.81999999017
3263.14500012365
3897.39500009187
2263.50000006252
4019.38000002503
3581.3349999428
3978.00999993266
3539.98500011675
2200.00499987323
3205.13000009744
3329.2199998236
2454.24000006646
2844.9849999547
3991.94499997795
4498.19999997935
4251.39000026253
2458.18500031665
3873.28999985894
3433.43499998178
3666.92000000001
3517.40999992247
3285.19000014549
2990.01500000921
2314.66999990668
2719.26999995392
3344.31499997983
4518.77500058711
3957.64000012437
4097.01000005612
4360.54500020738
2479.42500000447
3688.74499973282
4471.53000057023
4618.15000004022
2995.75499969744
2681.00499993976
3246.14499996847
3507.20000005141
3376.3099996348
5463.96000021463
3331.93999998097
3927.28500018129
3035.3900002233
4240.96499993058
3869.00999998272
2571.32499945449
3182.27499964379
2751.44000031566
2446.53500004334
3421.33000041731
2304.34500043912
3771.00499976613
2741.74000004405
3527.75000029817
5874.68999990448
3891.18500012858
3939.50500000612
4061.26000029431
4548.20500007182
3358.91999995703
3879.86499977729
4081.91000006453
3514.61500053245
3206.70500004292
3132.63499990932
3202.07499995804
4281.54000006709
2871.09499945096
3443.22500003222
4124.39000017793
3186.7750000261
4830.22499979928
5497.42499994696
4363.82999960182
4080.42499981631
3190.47499996738
3545.27000005543
3566.71500003617
2682.030000114
3016.51499995927
3423.52000011667
3297.37500008382
3087.35500014434
1956.77999994822
4062.6699984881
2917.72999991721
4834.04000030458
2096.72499955818
3976.61000021338
4673.61500005994
3849.34000037611
2208.70500003733
3766.98000004821
2680.7099999222
4405.04999948025
3590.81500039087
2339.65000005858
3122.60500005307
3514.46999995521
3470.06500004177
2773.93999969075
2333.76999976454
5048.68499992148
3478.69000007238
3301.29500018863
3708.74499967799
4544.81999983592
3271.70999988413
3470.17500017863
2638.83500013419
4377.89500056079
2357.24499993771
3235.90000033379
3030.47000029287
3090.90999983065
4878.62000018929
3224.44999972999
2916.10999999524
5040.44000007119
5182.57000018994
3741.05499995724
4565.8100002656
3054.545000026
3131.21499997005
4577.89500005508
3635.38500008604
3352.69999980647
3034.0649999762
4625.18000016559
4198.8599993909
3320.43499988836
3520.64000000828
3382.01000039384
4354.25000017209
4664.64000006043
2096.08000005962
5057.3000001274
3968.88999937515
2934.09999986738
3229.38499982317
4934.63000006927
3462.92500008328
2552.91500001785
3171.46000005549
3898.59500001743
3802.56999961205
4059.37000001536
2972.8249998223
4818.22499997413
2551.17500001681
4613.21999994773
3027.63499998732
3283.88999991165
2023.07500009995
4849.65999974162
2154.15000003134
3040.15000006079
2915.37499996321
3070.70000038587
3549.04999988363
2969.82499964465
4814.66499992146
4341.6399999501
1750.55000007444
4444.98000010356
3649.28000014753
2662.41500017745
3887.00499990757
3360.20499988273
4492.99999990978
3189.25499977171
3708.06499983248
2499.19999991974
3530.34000003414
3843.15000022587
4007.23999991594
3069.84500044014
3351.20499939617
5034.05499998102
5084.71999947214
2129.30999964953
5066.494999988
3752.62999987602
3228.86499968241
4668.72500008624
2766.21500015829
3558.79500012216
2990.2400006282
3533.20500007004
3365.35000005038
3576.8799998113
2799.86499941861
3924.4949999582
3700.46500013396
3343.2850002069
3366.96000028728
2855.47000018472
3687.29999920225
3139.22500030455
3767.30999981277
2347.99500008387
3388.01500015744
2646.56000027293
3022.2200004129
3228.70499925234
3987.53999996185
3825.1800000848
3304.20999997761
6051.06499968842
3991.30500045419
3104.32499968773
4339.91499983333
4844.9349996011
2721.46499972604
3310.80000000677
3840.02999998379
3324.22500002341
3219.75500000222
3301.39499997091
2403.47500066715
3617.34499974543
3304.48500007135
3640.02500013236
3108.34499991313
3951.7399996504
4407.64999992156
3181.47499951944
3967.82500012591
4240.71499996952
4473.89999949958
2586.6400000297
3181.05999922112
3078.21999999194
3176.92499975115
4718.52999990684
4188.21500061071
2952.38999918429
4636.99999990268
3208.91499910539
3539.32499978598
3723.034999981
3559.2349999994
2733.37999999896
5459.66000009942
2711.98999996774
4752.30499986408
3656.85499999544
4647.15500008175
4737.00499979575
4367.16000047477
3509.89999981207
3114.17999995255
3975.28499987541
3441.61999972083
4103.23999997077
2378.49499991816
3355.4600000378
4677.92499975092
4767.15499993274
3466.36999966018
3997.43499999028
3108.86999946021
2955.10000007972
4300.10499991383
2386.33999987377
2899.81999998484
3403.11999994834
4467.8699998128
3244.99000038434
2687.91500009151
3046.23000000895
3139.02999995847
4457.46500007436
3129.13500020991
3384.19500002544
2959.37499979802
2817.22500011942
2374.649999858
4191.75000069558
5295.25499992532
3431.45000014495
4189.6600000585
3546.91500000609
5913.91499997443
3126.09000079893
2964.22499979753
3179.9650004498
3803.66499982477
4234.56000009557
4593.22000002512
3144.99500010538
4319.87499988789
3751.22999995435
4023.6500001864
2896.19500001986
3440.56999975629
3231.06500019506
2346.94499998284
2391.18000010401
2824.84000013888
4881.15000023786
3495.80500011891
2292.27499990631
2934.52500003204
3908.58500043
2923.6899999592
4244.36500018567
3681.84000014956
3699.9150000792
3756.97999994576
3872.68999990262
4373.87500034482
3768.69499984221
4479.81000005946
2793.41500021447
3281.10499958956
3162.05500001044
6095.84000100137
3277.52499968663
2492.63000001234
2957.39999990177
2936.18499994522
3919.50500031645
3285.01500003925
3569.70000005234
3844.48999989708
2355.57499965315
3468.46999976411
4179.59499972791
3672.53499994252
3550.38499973784
3076.9100005026
2767.95499985304
2978.97499994433
3466.07500008424
3543.10999911767
2330.35000015865
3081.78999997966
3157.46000021696
3106.03000006801
3909.03499999485
4318.81500013277
3049.83000032336
3890.93999977858
3761.79500040144
4376.89999970898
2874.92499995488
2506.14500003197
3370.9449997604
3287.36500038885
3459.65999994008
2747.42999950924
4298.37999969267
3323.63499994681
4348.03000005044
3196.63999949821
2875.74500017962
2512.29000000656
3381.4200000159
3134.44500002498
2599.70000003197
3411.94999977667
4159.0899994917
3611.73500009556
4789.35499982699
4426.48500010825
2916.20000016037
2975.94500049111
4617.24500022002
4269.44499929884
2760.92499946244
3272.75500000163
3514.1250003688
4193.84999985993
3213.93999971813
3481.14000003797
5741.53000009462
4178.31000010821
2076.3300003279
2872.71000016306
2372.8100001635
3533.7650001444
2745.93000002019
2923.35500006273
3448.6400003382
3396.70000008232
3751.25000007323
5293.57499968179
3958.82000092021
5359.85000006715
2565.36000036448
3694.4900000288
3628.0900000456
2635.69499999692
3925.38000010152
3163.57499998773
2506.08999985794
2729.39500002854
5671.60999986896
3499.91500006674
2575.0699999081
2458.42499993183
5707.81499991371
2721.11500027776
3838.41999999341
3174.46499956504
3018.96000018727
3779.64499999574
3198.9849999701
3133.63499943912
3643.97000021522
3188.43999984022
4308.1149993604
2650.87499996054
3095.99999992177
3870.38999995953
4725.88999988884
4774.12999951013
3281.07000008159
3776.5499999671
2597.76999989396
3457.89000000924
3190.84499997785
5202.60500012507
3817.11000003584
3705.16500052542
3419.00999934319
4359.56999988493
2843.64000007883
3660.47000007215
3605.47000022791
3432.64999978209
3215.62000034592
2818.50000006147
2807.64999990165
2306.87499987194
3019.2150003711
3765.33499999403
4146.175000038
3809.98499999393
2990.1749998033
4111.48500025383
3245.04500019923
3602.91999970449
3093.76500002481
3308.68500000238
2843.00499934808
3674.03499957093
3200.74499927147
4665.56500026444
4370.91999969026
2839.179999972
3784.60500048567
3860.08000005761
3013.18500076653
3936.08499978366
3593.58999997005
3177.98999995471
3732.23499997705
5689.95499993153
3004.13499981211
3080.37999958429
3340.62000010209
3949.79500001331
3004.53499974962
4496.65499980946
3103.76500005554
4427.0999998675
2952.37499982992
4533.64999989385
2586.8299999825
2738.06499981659
4263.76999993913
3779.99500027217
5161.65499953553
3810.19999985723
4374.1800002224
3884.6599995743
3973.86500055995
3781.51500019431
4367.21499934222
3470.47999988648
5088.62000019662
2884.97499993132
4555.86500028812
3433.02500037022
3145.59500022058
3047.32000055071
3254.26999982924
4407.66500043275
3517.41999973799
2523.59999988106
3911.46000037435
2795.22500015283
3338.62499976464
3640.01999953482
3363.64499950595
3337.28499989118
2921.40000028908
4219.61999964574
3792.15500028431
3277.88999975019
4120.82500026748
3621.74999989488
2853.04500045918
6732.97000068205
4420.13499978965
4551.44499998947
2936.25499986275
2320.04999987636
3697.80499962822
1957.75999959244
4137.27000026975
2210.81999987684
3784.77000033506
3658.179999833
4607.82499985001
3658.2950000038
5672.35999983374
4300.70000012091
4676.5999996734
4911.8849999425
3282.99500004633
3709.46499979534
3418.35499997647
3049.01500053462
3420.9600003036
3902.42499997493
3365.63000059058
4286.2350000079
3820.529999847
4254.57999934978
4257.54000032041
4935.8650003114
3806.09999999116
4135.9000004963
3343.70000019821
3055.16500008584
4123.579999974
3395.03999995138
3365.55999993265
3536.58500031813
4448.37499986135
3420.04999988293
3947.23000050499
3651.80000004929
4637.58000020907
4662.60499984495
3396.59500035748
3810.23499990767
3663.7649998595
3787.05500081554
3342.83000025898
3560.62500012646
2609.77000009036
3476.96499992965
5189.6049996675
3486.01000010513
3952.54500018293
3542.55499999237
2499.32499998924
2504.1650001026
2586.14000011358
1821.31999997713
2804.47500024689
2972.09999997274
2707.59000002046
2881.53499998257
2456.23499994306
4101.45999991626
3929.42000015697
4558.06000038155
5191.80999992148
3494.64999985322
2771.28999980009
4912.30500060436
3249.00499991991
5446.59000003911
3294.40000048757
2892.95500091364
3200.63499977754
3532.60500007635
2760.24500010547
2737.27999969013
4272.13499988243
3174.62999972107
4252.21000043768
3144.25499994413
4080.92000001925
4197.58000036376
5249.89000051282
2633.234999815
4710.32499963301
4333.23500000034
4244.19499967655
2982.38500026253
3096.32999990333
3825.38500012364
3680.43499978006
3243.93499960483
4759.98499979769
3605.9249997111
3360.73000004119
3655.48499926506
4597.88500040304
2182.13499927791
3285.29500000179
4057.14999983599
3733.8200005705
4137.5899997245
3088.80500019726
2628.67000030086
4045.22999991663
3929.95999996451
4442.34499988472
3086.43000003486
3562.56999972684
3448.02000035578
2886.51000058895
4824.37499966778
4087.75999976075
2730.86499955377
3761.34500009764
3866.16000006825
3793.37000008044
2572.75000010442
4761.48500021198
2513.76999989935
3628.92500060424
2774.23500028625
4965.98500029405
3150.55000005371
5401.69999991779
3227.04999994056
3160.89499990374
4396.78500070787
2982.10500002955
3114.49000008451
2857.16999945664
3978.06000066828
4818.65999985443
3498.92499993744
3636.33999973489
3571.40999994968
4562.94500007352
3070.69499996118
4910.39500002854
2021.36499986588
5213.8099998465
4875.87999989322
4943.09000004199
4832.64000095578
2834.18999927142
3767.88999996067
3322.78500019363
3080.53999997675
4742.02999996475
3317.44500044873
3182.76999962609
3742.02499994822
3815.61499988136
4849.24499997823
2819.95499966724
4264.23000006657
4150.4000000082
4852.68499997363
5200.45000040636
2543.41000012797
3760.83999935037
2852.72000040591
3358.10499995947
3294.6800000392
4679.21500001394
5861.55500032601
5028.77500010774
3791.11500029478
2407.58000013605
4173.50499994121
3441.5549999215
4531.65000004473
2962.43499941303
2413.27000018512
3994.88000009593
2467.28500023589
3883.17999998893
3071.85499999649
2465.04499962507
4141.01999918977
3636.05999999944
1698.10000004352
3030.44999993185
3142.03500019817
5074.65000005066
3096.11000004059
2817.31999995379
2950.53999994672
3952.73500000359
2452.35000004258
4259.73500013025
3032.3350003142
2512.80499988189
3153.99500002363
3159.87000005954
2850.830000174
3524.18500001915
2722.26499991433
3477.47499985783
2576.90999990655
5941.51500014562
3147.41499984264
4565.25500021622
3356.30000007254
4195.72499975917
2808.81500064582
3827.38000030571
4699.73999989138
2541.43000007269
3252.2499996949
3737.9449998443
3465.74999999069
2168.43499997782
2427.75999994029
3275.78000058711
3742.57999975272
4786.17000026617
3037.46000000567
3564.62999989104
3243.83499940357
2534.79999990365
3433.27999980043
2351.4499994939
4102.64499954032
2650.6099998781
2486.80500068655
4172.56000063696
3376.32499990775
3068.0249998153
3338.0799999648
3586.78499935172
3789.98000057266
4251.05999995081
3487.87999940198
4000.49999994459
2956.44499986537
3290.25000017474
3093.07000027783
3527.23499975586
4279.46999993792
4854.40500000957
2172.45000002347
3486.55500035244
4029.45000041119
1900.8849996283
3290.73500001535
3441.5150001148
3138.10499993438
2150.26000018138
4312.47500025667
4293.70000013561
3620.20000002952
2486.22499983915
3743.94000004363
3829.58499961972
2497.17000045069
2556.05499893613
3771.43500035387
3083.05499996198
2735.08999976786
3602.79000007967
2880.50000015786
2989.66000000364
4567.66000007081
5699.56999980126
3090.36499997042
2812.8450003005
4820.1549999144
3499.09000001242
2951.11499942141
2051.57500008354
4658.38500062248
2758.57000009032
3979.15999819816
4020.39499951137
4883.54500030098
3646.77500007406
1817.70500001195
2776.23999974132
4259.58000037298
4120.37499990116
2575.15999997873
2603.75000000698
5054.42000037909
2383.04999993369
2956.26999965962
4061.51000013994
4538.20000014341
2128.0100000258
2866.65999991284
4167.89499993512
3744.14500002016
3535.08000000473
2903.87000010267
3367.08000002394
4268.75000014121
2562.38499982946
2592.56000035093
3908.63500009291
2788.88000036712
4394.94000048121
3535.18499978457
2553.1499999566
4526.88999996067
2939.86500013771
2986.58500007261
4340.46499982208
3431.60500033072
3288.23000048089
3099.25499976438
3135.65500016417
3275.7500002319
3353.94500008924
2850.46999954656
2958.73499993235
3347.03500004709
4918.07500027132
3788.8549999751
2355.11499995034
3509.44499983598
4057.75000021129
3919.87000020818
4749.7750002417
3804.30500000669
3750.2050009112
3107.21499997564
3643.99999963411
2899.07500015711
2219.25999931246
2814.25500019547
3781.28999986977
3999.57500014664
3724.57000016794
3399.16499987969
3912.99499989091
2148.14000010083
3239.95499999612
3324.55499926594
3532.49499873118
3449.14999990564
2900.4249994315
4274.84000001551
2826.48499961337
4827.45000003045
3263.26499985775
4600.76000003528
2249.28999982425
2490.37499920838
6011.03999969692
3641.7699999891
3840.61999987625
1697.39499980712
2562.5000005411
4119.22999996226
4007.87500013996
2934.40499939502
3620.62999996988
3396.7600002964
3254.10500018578
3719.2999996969
3592.67499986326
4689.3449998179
3893.9600003589
3165.95499997318
3494.89499954227
3708.56499946641
3103.83999998309
3086.72500059381
4275.83999997657
4238.90500010108
3870.76499982717
4435.48500005121
4966.46000001358
2615.69000018889
3552.91999997199
4536.93500013396
3466.05000000738
3728.07000014663
2794.54499976814
3221.96000000928
1721.41500002591
4154.09999997041
3823.51000013016
3251.51500002795
3647.33499997147
3263.16500008124
3894.60500021771
3713.12999984063
2985.48500012513
2881.71999991417
4795.15499996499
3986.15500002261
3346.55499995162
2731.59500038344
3009.97499994107
3297.91000029445
3392.4400002074
3736.55499979027
2255.85000038939
2801.68499977852
3629.25499965542
3851.1950001294
3502.8800000984
4885.24000061245
4317.88499992248
4104.59500026322
2883.54000057525
2767.13000095251
2321.61999988303
3829.77999993102
4745.11999998373
4450.86500022525
5365.76499992167
3968.06000032503
4222.70999983998
3621.06000009517
4008.99500002072
4073.34499995812
4963.9549999513
3718.84500010835
2996.59499992477
3527.50500000839
3615.08000006445
2852.49499966379
3954.69000001371
3028.1399997042
3257.00499989037
2061.02500002796
3715.61500008579
3866.8899996925
5310.24000039522
4146.85499989148
3289.57999976666
4920.27499992505
3744.99000005471
2641.48000001267
3117.98999984004
3610.75999987975
2288.70999988506
2466.86000000685
3677.11999976367
3054.27500048815
4906.27499994918
4024.5949999392
3462.70000024512
3135.82999985956
4068.93499988271
3218.5449999586
5186.26999997755
3884.56000008911
4008.01000040874
3608.23999983817
2166.67000011064
1219.98499990685
4905.17500009623
4202.45000013884
4713.33500018611
4342.99500025576
4705.42499993322
3240.22999987856
3879.55000013378
4570.42500014076
3280.10500054131
3933.00999986439
2215.10499991616
4652.41999989329
3918.23999972292
2344.5300003594
3085.69500034687
4853.23500053771
4017.18999941414
4561.69500055641
2776.71500037517
2618.72999996657
3097.02500064418
3602.15500003556
4327.51000025833
3830.05999998352
3965.81000007386
2344.8300000421
2848.39500006812
4108.79000010074
3165.78999888897
3224.48499979265
4358.34000009124
3407.49999977089
3659.22499994774
3873.25500014576
2982.14500086021
3387.88000002626
3703.18999994278
5189.98499996139
3520.71999996109
4147.40000030524
2842.72000024968
4751.38500002146
3559.23000000906
3132.32500020933
3719.24500064578
3661.27000000214
3238.18999986083
3894.4849997774
2740.29500002193
2919.45499968203
4236.26500003145
3262.86999968626
3406.49999998068
4405.80999983288
2468.61000006646
2640.9749998562
3888.2599999888
3621.49500023748
3671.16999985289
3430.06000006222
2836.96999963745
3902.7000000875
3640.90499967535
2046.27499986882
3930.6349999964
2647.45000004076
3989.10999988075
3634.43000042962
3631.68999995734
4680.23499986937
2497.73500018113
2680.1800000678
4295.80000009225
5476.90500034962
3026.94999996724
3326.79999976946
3524.97000010323
3754.26999993765
3232.82999985479
2524.88000004366
4663.23500004748
3125.96500034025
4304.30499979726
3085.89500016719
2760.42000047647
3060.58500022336
3971.48000003304
4250.11000011675
4958.5399997397
3722.94000006141
5431.76500002414
4233.36499988637
2736.74000007234
1615.05500009377
4620.38999997603
3616.40999959037
3947.74000008043
2636.04000010566
4048.5850003449
2425.06999973115
4895.46999948844
3613.0199999708
3446.7749994607
3897.67000015045
4239.05500010925
4554.6249998218
2983.90500014275
3868.15500011004
5028.75999930874
3372.98000003945
4161.21499981044
1895.47500001511
2707.50500024797
4248.17000003904
3574.10499998741
2297.01000005985
4578.20000033572
3892.5550000433
4031.13999997944
3035.07000004992
3020.76500004902
3478.74499990151
3739.03500021249
4063.93499995768
4094.9450000535
5211.05500018224
4279.76499969978
3618.64000078337
3332.60999989382
3875.59499990381
2673.12000005844
4089.84000031211
2683.69500009192
4460.96499994307
1923.80000019865
3526.05999981344
4018.4299998082
4622.59999979567
2952.0400003884
2652.73999996833
2658.92500001297
2430.09500041557
3032.21499988541
3962.14999982217
4051.45500010473
3806.53499998315
4276.05999976594
4931.57499977353
2592.85499989754
3478.58499992639
3376.2399998552
4301.76000003889
5497.47000041456
3979.23999999303
3058.81500053022
2959.89500033495
2922.7849999608
3823.0800000967
3139.59000042558
3123.35500010848
3378.23999997647
2747.39500066853
3789.13500013202
4493.41999989189
3931.59500069291
1766.46999993641
4544.13499997044
3682.28500016333
3356.51000007894
2961.46000035937
3844.69000007468
4320.22500000827
3503.65000004054
3345.10000002163
6002.40000006848
4616.44000007331
3681.70999983512
3612.56499954534
3379.79000003741
3221.9750000042
4352.20999993954
4513.44499970565
4443.27999968838
2369.34499996924
6127.27499997092
2516.96500002313
2866.40999982442
5079.90999984171
2278.66499998659
3826.54999956978
3869.75500010926
3633.46499994886
2782.45499983922
3696.64999993669
2194.86499952897
4128.56499985966
4151.48000007303
4139.64000054554
4947.80499978969
4263.91999990877
3708.8100002585
2615.90499996592
3258.19499972463
3142.33500011032
1969.48500006646
3068.64999990724
2689.46000013605
3665.81999963979
3020.37499959362
5026.9949997738
5010.89500013238
3553.72000001103
2889.63999994704
3808.93500002054
3415.72500003048
4453.43000022857
3261.21000031236
2833.20500007877
4534.15500024136
3108.02499997223
4433.77999996932
3822.46500013731
3505.29999986396
4174.68000004173
4406.23500002746
3229.0200002651
4763.0400000629
2938.49999981187
5175.19500019704
4967.97000030405
3790.06999983266
3572.84999986706
2787.89999953983
3412.53499996063
2322.95499994932
4004.10999953869
2528.86499985401
2476.22000001674
4037.2999998593
1079.47000006028
4927.2500000608
3115.98000013834
2801.27000013145
4014.11500026882
2489.4100008799
2688.00500122225
4087.02500025183
2660.52500071749
4075.88500027743
3326.46500004607
4833.72999979238
3982.654999936
4122.69000001822
2552.59500018193
2616.91999971564
2562.11000037566
3803.39500003471
4164.82500020752
3335.76999997348
4721.80999989063
3597.41499995533
3988.95000021264
3406.40999986173
3339.93000020145
3785.79000007815
4699.85000002896
2914.95500006631
4105.93999974095
6018.6549998608
3860.10499991302
3520.1350000524
3861.22999975737
3242.85500000522
4137.68500006781
4144.59000008207
3232.80000014603
4867.9449996473
4135.4850002641
4786.38000089687
3630.5899999981
3886.94499992311
3748.49500022968
4145.91499985114
3033.81999997026
2994.92000021588
3216.08500022569
4261.9800004781
3650.16500001049
2758.55999992401
3422.87500018068
5144.14499924623
4358.59500024121
3102.25499960408
3913.77999988373
3692.62499956589
3638.6699998863
3993.319999306
3349.2499990064
3139.2350002426
4219.50000000559
3392.4449998349
2968.43500006944
3860.0599997103
3233.60500011197
2178.61000001302
4557.99499950069
2223.62500001781
2978.34000012942
1519.12999996543
3686.26499935612
4882.09000016085
2989.89000008628
3076.74500010622
3622.49499986906
3367.40500029339
3763.9199999889
2819.30999991522
4545.2600001891
4350.07999955269
4458.06000026502
4283.34499998426
4549.84499942511
1964.18500032753
3910.50500001747
5505.19000002038
4761.48000021768
4276.72499997332
2200.02499985532
3121.38999962038
4573.4500000526
3962.90500041959
3459.76000016369
5017.18999986351
3861.91499998758
3619.00500021793
3926.03999959189
2708.94000006921
3822.95999974897
3682.6599992573
5480.40999992809
3974.47499991761
1994.9299999408
4374.27999999817
3985.90499990192
3239.96500018891
3463.34500012361
2697.42999999993
4490.82500020511
4136.10999996366
4296.30499994755
2241.05500007607
4230.38500052202
3843.38999996579
3111.94499978051
2891.85999987856
3005.08999996923
3055.20499990927
3088.91500038712
4645.06999974186
5252.06500047375
4055.20499934489
3946.77999988524
3499.68999954313
3110.8950000614
3741.21500003815
2951.57000009227
2655.97500012175
3884.0750012924
3724.93999969578
3974.54000001901
4326.43499961976
2436.44499977262
4078.86500077537
3568.98999941745
2523.37499975797
3415.7249998796
3712.30999993047
3058.56000043894
4170.54999972961
4585.64000029748
3385.78999982774
4365.24500009362
2168.69499957492
3597.43499975465
2484.09499966505
2622.93499941938
4526.85999944725
4490.16999998596
3578.59500009415
2704.42500010604
3723.59999986552
3921.63500005688
2992.06499999494
3433.29999987758
3454.04500007868
4007.44000012884
2317.96999998298
2914.52000037313
3758.75000004808
2304.24999949062
4985.6400006261
2380.17999996245
4590.77500006396
3272.34499996004
2608.59000017971
3512.39999974566
4127.31500014779
2434.94500009279
2772.70500010229
4180.1050000824
3448.17999994516
3916.40999963103
3492.69499966956
3912.60500001872
2554.81000001635
4115.8799999262
4352.48500013561
4258.2099999435
3131.3550000189
2070.49000029266
2633.58000025395
4733.50000013225
2781.24000032246
4237.4449994489
2860.9849994556
2961.7149999229
3361.86000006692
3073.68000034243
4482.83500044784
3718.10500001337
2657.84999996776
3409.05500003649
3251.8650008376
3968.64500007045
3677.3149997826
3721.67499990249
3046.99499983306
2940.6550001803
5226.46499965992
2928.58000012871
5554.72500006843
5708.4299998288
4214.53999970772
3530.71000031196
3627.57999998739
4770.69999998331
3308.37999999768
2973.13499977172
3581.81499989296
3633.83999997855
5613.23500037554
3533.11499979731
3329.22000037623
2979.64000003843
3386.92000026023
5389.85500002664
3693.46499945968
2596.85499996546
2962.60000005344
2279.2750004828
3700.21000036213
3669.00999984145
2644.99999998315
4822.26500004277
4350.9700006512
2095.18500012672
3116.37500063051
3494.43000047468
2469.93999980309
3566.84499993129
2936.62499985669
3296.29000025569
4337.64499976556
4039.51000027265
3656.90500001831
3625.01000002888
3838.8350000194
2827.4049998055
3538.42000022531
2103.36499994958
3222.74499989682
2550.82000041939
4939.46999993606
2626.61999915447
3625.81500023082
4528.09000007634
2876.9049991034
6202.30999985526
3385.84499992861
3848.07000026965
3492.4499997911
3873.12500018906
3745.96000009263
3174.26999975709
4488.95999986026
3803.87499987765
3290.55000000907
3623.31000006158
3173.055000038
3644.03500005082
1665.11500006169
2772.7399999164
2961.02000004053
2857.90999982442
3763.10999992036
3112.28500000644
2960.17499987734
3583.40500017989
3120.67000000412
3894.08000007377
2428.51999970898
3523.82999970112
3065.41999968933
5202.1199998121
3371.43000025861
3786.86500006833
4840.04000000854
2776.77499986067
4440.86999995366
4160.59500020056
3022.15000010878
3024.45499942685
4227.97500016075
3291.20999974693
2702.37500087023
2762.1499998332
3346.61499997129
3089.29999973637
3062.10000009474
4501.86000011093
3608.59499937401
2650.35000077385
3316.25999999605
2762.0049999461
2722.04499977865
3222.11999986891
3865.26000020636
3165.76000027463
2579.74500014074
3511.48999995319
3893.35999993421
3260.44999983907
3076.6350006751
3163.30000001821
3984.63999998302
3688.76500008069
3612.80500006676
2850.74999991804
4100.41499981668
2240.67500006361
3156.25499989651
3196.37999992084
4871.15000018638
2706.99500026798
3680.7749998364
3387.35500040717
2815.07999993034
4476.90999963024
4130.08999991056
2731.36499995741
4086.73000016017
3280.00000001001
3254.7099998492
3854.52000002994
3402.23500123632
3075.43999976898
5187.68000031149
5413.17999952741
3341.32499978016
4458.90000026347
3156.98499999754
4209.98500008974
2996.88500013668
3909.57499955955
4032.46500015922
4641.35000018228
3603.72500008336
4388.8900002396
2322.58999980742
3076.87999993295
3131.45499986468
4094.77499989339
4384.38500023109
3561.82500003441
3510.93499991111
3490.89499966719
2355.27500001993
5249.6299999202
2165.00000018068
3819.19499998831
4417.88499958254
3084.03499986732
4600.20000006509
3079.50499958475
2344.94999995362
4941.47000002593
2083.64000011358
2286.03499976185
4054.27500022203
2899.96999997587
2980.37500003754
3854.28000005521
4102.93000009714
3679.99499983806
3245.30499986681
4459.74999985739
3716.62499971129
4023.62000000596
3149.44500016607
3618.4450001372
2788.95499997586
4366.70999989356
3029.59499996039
1850.07000012416
3284.85500003072
3740.88000052527
3197.50999985955
4071.66500007029
2977.34499994875
3485.01000018255
3087.12499993658
4521.20499974908
2888.61499946984
4417.55999997532
3664.57499985362
2214.05500003687
3140.59499988623
2932.45999998983
3572.45499977714
2426.50999991328
5301.25500007643
4904.77999989514
3206.40000001073
4102.52500022994
1456.61499983259
2680.75500003586
3730.37499981758
3788.0150000276
4054.099999978
2293.11500003655
2673.64999998771
2028.00500055848
2961.8349992244
4013.4249999267
3503.1600009501
3680.03000000084
2440.99000038649
2608.06999964762
5462.43000000968
2280.4799998384
3407.10500025918
3257.33999997587
4140.52000026219
3116.47000006074
3225.61000000045
3345.96499882173
4459.62000020896
3086.22999944165
3840.48999976297
5938.2100002584
3298.16000002669
4843.74999998673
3930.57500000307
3251.29500006
4672.18499982904
3538.93500013649
2955.85499971278
3086.64000001794
3733.6950001748
2970.81499992398
3919.530000097
2906.38499998685
3447.60999943467
4600.08000005945
5277.70000017446
4695.01500023587
3566.75999957882
3092.94000000984
3654.11499987263
4248.70000015735
2910.16000012867
5159.81499985431
4480.44000009552
3644.53999995813
3166.28499990515
4340.79000007175
4061.37500010908
4405.42000002891
2657.04999982234
5034.5800000435
5243.22499999311
3768.29499964521
2995.80499926046
2912.87500004726
4818.39000004914
4134.93999992881
3713.91500008898
3043.54500007647
4031.08500021836
2946.04000012972
5114.98500010278
3261.49499998934
4099.37999995265
3612.98499981812
2449.92500003101
3969.10000006555
3538.36500017496
2911.14999961795
4746.224999581
4796.72999966063
4430.79000005871
4998.16500020289
3989.68500010751
3472.5249997949
2593.86500011411
2299.78500001691
2920.91499948176
3534.55000042822
1220.22500002384
3411.67999971472
5089.5799999297
2384.05000023684
4254.5500000398
2565.90499973926
3390.74000027741
4146.06999997911
2764.54499954369
3211.99999945716
3816.65000014685
3713.19499952032
3228.07499959029
4392.27500009025
4547.88500006567
4349.69999993499
4117.23500000872
5522.51999999082
2269.40499987453
2658.69500016049
2322.56499996886
3202.36500017811
3338.44000002768
4172.06999996916
2489.75500005204
4152.49999993586
2543.97999989602
2809.88499978569
3015.84500027983
3502.29500002332
4053.77499973029
3740.25999991328
3052.55000043224
3033.73499982143
3484.56499996589
3051.76999923994
2482.83999983326
3733.12999980571
3525.84500015248
3222.41000012122
4520.83499964501
3592.90500002226
2620.9300001479
3988.75999997766
3324.30000012845
3455.7949998033
2849.06499989823
4521.74500001839
3237.02000030316
4746.80999958992
4290.29000016768
3353.18500001077
5120.74999956461
4926.95000033945
3394.83999989415
3100.26999967836
2678.6500002282
3885.92000033997
2527.09500003152
4604.04999979414
3438.18999967439
3506.14000015461
4589.12500026182
3892.48000023759
2944.93000025162
3363.56999984142
3508.30499992939
4432.33000006631
3056.21500008786
4646.81499986956
2929.37499998428
3992.85499984954
2111.67499996349
3980.09499994817
2852.85000008147
2046.90499997942
2761.76500013203
2994.50000010178
3229.70499989335
3114.40500018792
3870.84999960242
3269.2049991875
3520.01500005182
3523.35999993386
4133.55500020238
4088.23499986262
4693.46500041382
4096.62999979779
3285.74500011641
3564.29500005886
4888.82499985327
3686.35999979882
3381.89500023366
4510.28999996828
2992.44500010804
4554.44500021636
3304.02999993227
4262.30500005308
3662.78500003638
3901.38000005484
2438.92000017202
4111.83499971777
5350.56000007235
3089.45500004094
3456.77999987669
4819.99499988568
4057.02000061527
4882.67000033613
4227.22499884706
2580.18500003696
3654.97500037402
4698.89000002787
2813.24500016123
3239.34500004118
3061.17000005514
2754.20499977632
3866.14500023145
2827.7650002818
3146.42499987781
4889.60500040196
2408.55000009667
4048.28000000419
3136.28499978839
3088.40499999025
4149.3149999436
4323.07499989169
4078.34000077852
3467.42999992613
3222.16999982321
5001.36000006937
3137.2699999054
3986.29999997164
4606.77500031449
4537.49499952819
2889.07500006148
3296.6200000589
3526.13999970129
3195.11500038137
2446.75500009139
4584.10000022655
4534.48499994318
1828.96500057029
3329.17499983124
4312.63999967679
3475.41499999131
4451.8450002918
1255.46000006725
3860.10499974759
3988.12000007892
3038.50500032306
3937.59999998088
4607.39999981283
3562.37999986636
2224.664999865
2987.6000000218
3565.13499948767
2851.21000007819
4805.66000009107
3457.27999993891
4492.93499990704
3923.49500027543
3742.49000013352
3480.92000020028
4266.32500001619
4220.16500011645
3388.4999997761
3010.48999984469
3084.96999996528
4674.46500024525
3048.17000010819
3194.02000047482
4804.71499997529
3231.73500011605
4440.80499990782
2636.72999947402
2578.53499996953
3154.03000006537
4246.77000037092
3141.03500026849
3996.95000000112
3841.31999996677
3842.62500049465
3825.77999989642
5179.18499985989
4238.83999944152
2394.02000000712
4826.73000011279
4161.76500003994
2360.7150003314
2262.55000009015
3784.71999993734
3695.45999965913
3648.49500013108
3161.57500073407
4113.015000024
4224.97000016028
3687.64999994647
2574.70500011137
3682.39999927208
3757.21999988705
2751.15499991807
2857.49000047267
3866.70500042208
4564.69999978947
3167.11500006646
3629.15500077431
3185.32000001706
3132.04999998273
2027.62999978289
4256.49000001326
3520.92000043194
4126.0150004552
3754.83000024027
3614.820000223
4309.54499971739
3428.76000024064
4382.91000019957
4403.20000022266
4206.58000000718
3264.39999972031
3950.25500014331
3113.42000015685
3878.07999998296
2954.16500027583
3807.32500004547
4000.92500040599
2893.73499992723
4510.77499966847
3792.82999995351
4392.00500057387
2704.80499997485
3262.15499984042
3735.58499987121
4311.58500019694
5203.52499992878
3927.2750000472
2576.76500015333
3498.51999984507
3543.93000003873
2309.3149999278
4240.90499977639
3669.92500019644
3929.48999962187
3064.0650000514
2887.41500003636
3834.34000017648
3978.07500031166
3595.55499947071
2458.73999991466
3542.10500026692
2965.66000027768
3822.33999995273
3711.00499956118
4309.41500006057
4680.11499984178
3176.93500000343
3049.89500005171
3799.3499997725
3571.74000001897
3667.66500075266
3130.64500030747
4059.86999957636
4544.5200001729
3147.44500008525
4387.68000011824
3176.68500008626
3061.78000007302
4699.08000008494
3273.87999997346
3337.28500066523
3220.78999987431
3220.02499961422
4396.69999985292
3959.93500011534
3363.24999958184
4369.98500001861
5342.90500042704
2982.10999994783
4423.91999981762
2370.52000096627
3270.96000013495
2701.40000000678
3775.56000037736
2564.0149999134
3419.52999974892
2499.89499994487
3120.44500015333
3192.48499978511
2307.89000004344
2695.46499935578
4615.73500012606
4160.36500009859
3411.43000052628
2715.84000016202
2566.18500004383
3227.04000032821
2760.97000085982
2856.30999991589
2805.59500017622
3715.05500008733
2234.83999965992
2334.87000005506
4348.23500001413
3993.59000001766
3036.16500002251
3878.21999993885
3434.22500020731
4039.71000000462
4043.80500000494
3559.49499971792
3445.37500048988
3020.87999964133
2598.48499993654
3512.35500009917
3860.57499971596
4497.89500003471
5680.43999999948
3094.28999993848
2846.43000002916
3873.10500016052
2478.2200000314
3924.8550001836
3622.05499982287
4986.7999998212
4070.68499978379
2318.51999996335
3423.72999997111
3389.36500010605
3696.53000008987
3918.21999993222
3805.33500027686
2220.32500006788
3597.67500015468
4862.83499885025
4009.8899999694
2542.68500013277
3115.33999983818
4144.05999973672
4276.37000028376
3119.76499984114
3366.50500003662
3642.57499979436
3548.81999996305
4182.21499973431
3727.43500004616
2740.76999995857
2892.25000039628
5647.17999985116
3405.46500051141
5191.93500077457
3033.05500046024
3202.28000032343
4127.48999994167
2780.61000005275
4054.92500006553
3636.6549999048
4010.2350002887
4460.97999981698
2694.02999982974
3493.57000005618
5335.29000004561
3848.57000003831
4185.08500062081
5153.7299996948
2740.63499992387
2511.06499997783
4788.32499970403
3576.39000010211
4689.94499991255
3560.58999978707
3941.60499990301
4047.2600001508
3334.4450001145
2568.33500013687
5057.13499999151
3428.0699999677
3767.35499942745
3058.27500007153
2820.55500005302
3497.14000001436
2880.58499999077
2389.50499997765
3120.15999996857
3021.39000010389
2167.51999979815
2708.70000007062
3939.83999988742
2731.06499998935
4037.80000019819
2918.89500000421
3579.4300000699
3660.82000023947
3368.24500001431
3014.08500005584
3007.83499996213
3512.25999945615
4739.56999997434
4031.39000003046
4465.97500004619
3660.41999945231
4200.88500003135
4100.83500005631
4052.08500009941
4734.69999999966
3827.37000045285
5176.65999948373
3465.01499989256
3403.28000030946
3519.16000047413
3049.18999999121
2842.34000001091
3158.11499979673
1950.86500008014
3171.16999978287
3504.34000002526
2892.09000008024
4334.81000004234
3769.21000052767
2288.86999967799
4100.35999997333
3319.51000021934
2775.99999999546
4851.44499965617
4274.58999971568
4328.79499976535
4444.98000006622
3901.93999995221
2348.65999997401
2573.98000036739
3619.10500014832
5365.4399999046
2493.55000008759
2840.679999958
3150.57499992775
3795.58000008742
3699.02500006746
3446.64500014589
2764.70999992418
3161.40000014566
4053.67499980796
3850.12499991653
2292.86499981117
2671.35000001441
4576.5650003748
3667.86000003491
3303.37499994031
2229.92999975887
3579.4250004518
3623.68500006571
3439.53499982913
2102.85000008612
4641.44000001077
3600.84999996657
3775.75500020618
2133.07000004046
3429.66499999363
3399.27499994193
3381.82999996236
3014.65000010701
4667.84000030125
5581.20500017155
2383.09500013851
2320.38999957778
5233.70000006055
3370.64499996288
2577.48000042886
3785.09500055038
3960.08500010998
3998.80499978436
3037.75500023563
3521.85500006843
2980.87000009231
2294.03499943018
3309.61999964237
2822.59499967936
2155.09999993956
2981.36999978602
3931.43999985058
5204.08500004106
3872.31000009936
2535.93999968778
4987.6799999458
3315.6750000368
3952.66499969424
5211.61499961955
3865.24500003096
3652.16000001505
3283.98500002688
2670.89000080462
2641.49500000576
2949.01500040106
4256.09999989561
3716.6300000255
2684.35500065351
3126.24000006588
4102.55499987671
2548.96500043455
3041.42000000936
2845.35500005039
2956.70499982545
3221.67999985453
4005.94500018039
2504.41499960772
4243.67000000944
3167.81999997422
3344.95500011314
2307.26000074903
5428.18499972217
2999.25000020489
3366.49000073515
3709.53000020946
4045.09000049718
2804.01000012085
4154.29000056267
3091.94500001252
5039.15000020515
3457.22000008926
4583.44499994814
2853.3399999222
3679.62999982666
3961.40500004217
3333.71500007159
2962.87499954179
2837.48500004143
3852.39999916684
3496.32500004268
2903.33000024338
3629.48999919175
3861.35000019279
3970.72999999288
4917.59999966726
4280.26499968886
5138.28999989468
2974.39500005869
3172.71999967773
4499.669999896
3368.14499964111
5175.9099996741
2577.43500066921
5074.47000017017
5700.19500011066
3431.84999985481
2438.74500002339
4257.98500007228
2537.73500015028
3748.19499990111
4583.38500001849
3814.15500024171
4796.4500002696
3899.82499993697
5843.34999955492
2484.09999991918
3451.24000007485
2747.81500034127
3533.21499994965
3016.10000026657
2695.74999989942
2768.15500060376
4189.26500014134
4241.91000011022
2926.82500011966
3277.85999981791
2770.00500054649
3956.90499942558
3470.45499969507
3413.78499971141
2704.25499957241
4583.40500017302
4339.34500055763
2616.33999976926
4094.68500016909
2408.22999980103
3321.8950000006
4192.98000048427
3068.56499990681
4186.65000008873
4337.87499971967
5584.07499995187
3856.99499982037
4472.94999991555
2996.27999993798
2061.75000049733
3873.31500000774
3360.76999994204
3755.75000003586
2659.65499997884
3918.13000037603
3951.44999985697
2564.5249997621
6005.20499986829
3226.08499960348
3047.79999992065
3272.33999999138
2007.45500005482
5184.1700011777
2693.56000001717
4434.4350018088
4177.01500005357
5459.3250000152
3008.22499996991
2947.83999994129
2833.25500005542
2109.80500001449
3431.35500014003
3960.04000002437
4330.40500000224
3255.35999990534
4174.08500006504
2928.85500016867
3358.59500008784
2624.05499993823
3861.37999983877
2837.97499972174
4439.43999984721
4663.33499998029
2936.79499956185
2457.90000037779
3958.48499990106
3077.61000022024
2162.09999995027
3358.80999979639
4964.63999919803
3251.64499957673
3741.71500013315
1965.93499940983
3748.47499998999
5124.47499999052
2260.0750003159
3717.50999961654
4262.66999999678
4354.46500023495
2765.59999967471
2884.83000033465
3641.29499986873
3875.5799999485
2562.83999987564
3649.46999988484
3111.12000042899
3268.42000049632
4669.34499982448
4795.14500000747
4150.67500003381
3703.06999966782
4945.39500033454
2363.92999975209
2228.27000006288
4690.17499912239
2147.94000002102
4816.95499985665
3651.70999980532
3559.08999978576
3429.20000002452
2346.88499982143
3948.19500000851
4930.7350006816
2919.7249999865
4061.98500013875
4526.41999973357
4135.54999999635
4543.49999977043
4271.59499946062
3585.27499999851
4755.0299998984
3721.53500038176
3467.15999969598
3477.56000011237
3446.15500003356
4173.36500004036
3352.08000005921
4017.88000019128
4512.654999308
3524.04500018398
3381.43000009935
4413.14999979839
3798.13499998243
4034.60999998741
2848.8399998997
2339.70000039786
3519.03500002495
2887.94000019878
4586.48000003165
4164.12000007491
4261.37999986834
3162.93500041927
4382.39500021003
3827.90500026266
4695.63999974972
3012.28000043437
4265.3149999883
2241.26999998756
3653.06499956187
3287.9199997359
2725.69500116445
4300.96000001498
2817.16500002786
4174.5749999595
3511.04499970644
3488.17999984755
5029.2200001732
3682.72499992058
4225.43999991671
2726.7950002164
2717.37000043632
3811.89999991178
3033.06499977596
2717.84999961604
2324.44499998633
4073.95500008273
2838.37499998254
2426.08500009787
2708.59999968635
1532.04999966535
3055.1099999721
3404.16999992321
3187.24500010919
3370.55999999438
3928.5749998058
4245.15999995172
3535.57000000693
4776.89500003867
3298.81500011648
4772.92499976908
3747.86500014958
1955.29000017024
3288.98999989152
5470.33500040509
3186.03999994299
3411.59499980137
3064.92500049318
5154.24499990942
4603.57999938645
3055.67499956966
2435.41500000469
3192.20500016585
3187.90499966044
5910.09499984351
1382.05499973334
3271.82500012039
6295.38999990158
3648.39999932918
3694.65499995463
3020.16499998106
3708.20500077796
4032.94000000082
3572.94499994995
3718.85499977172
4665.13500007708
3599.33500029112
3624.1850000103
3441.16499910236
3230.96999968775
2643.78999987396
4462.52000005409
4316.50499992073
4530.50499994785
3739.82499976482
4041.38999998488
4453.19999976549
4870.55999969295
2793.19000003533
4511.49499991618
1771.15500014753
4792.72000014654
3380.64999977697
4390.61500005648
2108.10499967367
4322.96499983186
3051.86000010662
3169.00999986252
4577.8649998121
4246.50500045903
3393.70000006957
4738.94999987178
2208.29999995104
3924.19000000041
3434.70000007702
3323.57500023421
3209.56499987276
4891.67499978514
4426.36499991023
3243.42499995674
3778.05500059761
2273.12000018731
4184.60999999614
3242.45499990927
2793.43000007421
2710.83000013616
3706.66999996675
3861.35000003839
4746.07999976736
2886.75999997254
3001.36499997973
4220.33999964688
4618.59999998438
2268.32500077796
4046.38999942315
2887.59999999337
3563.43499952741
3369.5899993527
2761.20500006166
2777.87999962049
3396.04000009887
1261.49499991955
3618.08500025375
3103.33999995608
4458.29500013264
3893.26999996556
3587.61000002734
4555.09500066846
3703.70499997426
4049.10500008345
2077.2250001994
4426.00500012259
5165.17999996539
5159.53999981377
3363.10999999149
2986.56000006132
3452.59999982186
3674.90000037989
3588.27500006676
3402.0649998989
5184.71500003955
3230.37500017323
2437.86999976065
4053.05500001193
3116.49500042677
3753.38000022736
4583.73999996961
4047.54000005731
3907.84500000346
3317.25500068165
2346.93499982497
3712.4350001975
4591.19499977038
5061.43500012849
3906.1299999858
3102.55999964103
3311.0099998042
3483.62499992037
3713.19499950262
3124.98999959521
5394.20000005726
1895.19499988062
3949.83500032336
5223.31500027026
1885.95499936119
3944.83499996911
5510.3750000431
3396.13499972422
4148.59999982745
3215.88500001805
4811.01500028736
2689.9999998126
3357.77499989211
2649.39499994705
3857.77500012249
2940.14000006326
5111.4649999816
3778.57500004314
3999.61499982001
3329.01499999303
3158.0499999201
3720.3750001454
3509.47999987827
3220.35999995843
2741.3300002144
3310.090000047
3369.01000003621
4980.08500026725
4080.47500024247
3413.67499995523
2772.86000042723
2709.67000075971
3144.94500004128
4412.92500031926
4374.99499995552
2292.98500003025
3216.68999984872
3211.33499997892
2392.66999962891
3234.42000003834
2049.33000056166
3552.11500000069
3571.94000024721
4518.74999985125
4571.69500034314
3418.86499885377
2089.14000000636
3040.03500005862
3305.70500028192
4289.31000009485
4129.8749999546
3417.77000033471
3230.68500044255
3673.57500000217
3100.85999984469
2096.81500004232
2944.12999988918
3685.34999947198
4460.40499986336
6704.13000101887
5325.5599995181
3342.10499998741
4094.83000052499
4139.84000010649
2645.27499946393
3647.86499990837
4817.62000004714
3196.46000023559
4348.96000010328
3171.53499980387
2316.86000001058
3971.91999996165
4120.82999986189
2678.63499965472
3703.9350000741
4261.69999992143
5377.67000024038
3922.79999901913
2276.30499980191
3366.06999977829
3687.92999972135
3723.00999980874
2780.31999975722
2589.58500016679
4459.18999997445
3781.69000036357
4356.36499901512
2840.82499993511
3527.45499979099
2696.05500034546
3303.03500006616
4408.48999991064
2905.40500014718
3452.61000016448
2402.83999980171
2109.62000029534
3995.659999872
4343.28999961773
3404.98500038928
3523.98999992863
3474.91000023778
3598.31500017561
4390.33999993949
3280.01500005787
5369.27500011973
3416.33500000462
3574.87999998475
3673.14499983483
1932.81999995225
3755.01499960478
2055.92499971867
3434.8099999775
2443.2250004831
4312.73499992036
3279.50499990236
2808.17500002563
4352.07000000103
3844.83999908203
2767.64000004728
1612.90499969479
4129.5900001853
3719.54500026908
1952.89000012795
2526.61500000441
3228.00000015821
4176.72000012652
3089.08999996411
4317.34999995725
3532.60000011977
4891.83999996365
2781.37499950186
3496.21499999438
3689.54500034015
3611.72499937657
4458.86499991259
4031.83499939239
4150.27499998361
4086.29000003403
3309.58500045969
4853.04000003543
2173.23500049138
5606.8850003797
3080.1050003554
4951.11999983864
2953.12999996217
2538.93500023149
2867.28499955859
4945.58500033745
4830.87499994918
2894.32499970833
4373.19499995001
3346.86000016017
3839.47500005545
3946.91500017047
4751.19500041669
4297.98999997962
3452.72500025551
3039.89999999583
3221.16500042856
2957.68999990076
3341.55499921739
3970.78000068062
4250.77499997336
3821.16499984858
3415.03999983461
3162.20999997482
3075.5099997886
2460.9200000104
3262.2250000285
2584.78999982227
3728.83999987179
3351.79999994711
3255.24499999918
4331.11499978334
3292.31999949217
3007.53999997422
3116.235000032
3755.76499989734
3270.87000001373
2153.81000014395
3933.40999985777
3269.24000003887
3070.66000019971
3856.79000010286
3861.41000018886
2822.25999996558
4183.87999988662
4427.61999989281
3448.86999997497
3724.24999982194
4375.46999978984
3510.25000007526
3177.84499994412
2846.8649997375
2359.6349998723
3384.29000041401
3104.71999978414
3851.57499953901
2984.51499975577
2042.85999979556
4907.42999996338
2957.33000002708
3227.94999992102
2242.09999985725
4463.87999965847
3473.16000039305
3343.56499997154
4301.01500135605
2733.73500004574
5470.88499984762
3499.82500035979
2847.72499999497
4114.85999994271
3193.01999967918
3954.44499980489
3847.73499984434
3524.87000002721
4621.94500025793
5550.14499990482
3165.89499991134
3142.79999999015
3335.5799999577
3378.04999998165
4106.72999965251
2593.32000000915
4870.70999988378
2897.0850000605
1926.77499966277
3652.02499999537
3207.4100001175
2734.96500000171
4274.25999982131
2699.00500061817
3695.84500035946
3484.81499987014
3893.90499955148
2681.33499954082
3903.59999992652
4427.13500024192
3441.19500008202
2665.24000027217
3163.45000015444
3611.45499976643
4721.51000088247
3633.43000000808
2719.4550001258
3809.55999952406
2720.3849998127
2665.43000031402
4076.28500005463
4619.14500012799
3292.29999984626
2937.11499914495
2293.11000024586
4456.6199999761
4189.80000022176
3582.0849998882
2519.42999971777
3595.23499972932
5917.69500108156
3646.63000011409
3299.03500051051
4618.34999983152
3198.10500033083
3472.49500086228
5448.15500044206
3671.47999963956
4925.59999996278
3833.80000005069
4192.86499987368
3130.54000042717
4345.72500005958
3294.13500045502
3693.55500047177
2514.33000015223
4221.41000002064
2919.02000012342
3495.22500012704
3195.14999987104
4327.98499980115
4486.65999991255
4634.6499993139
3959.6600000076
5243.55500011786
3669.37500001176
3356.59499987785
4071.04000001668
4449.53500044264
3251.68499985794
3141.18499918433
2790.51000000758
4126.08500011428
2524.42000002041
3718.79499985941
3591.09499999834
1864.06499990355
4587.92999846675
3626.14999984903
4034.22499959089
3667.60500009276
3300.90999998001
3673.92500017909
3857.26500014402
4607.52999983157
2631.09499968903
4342.78499947221
3626.77999999144
3779.34999985169
6220.53000059177
3864.63999998569
3284.60999995275
4423.94500027003
4477.16500002518
3312.39000018174
3432.6050000675
3506.93500020565
3895.95499979192
4083.41000003461
4449.55499999857
4842.81499991252
4996.90500012878
4145.65000023704
1955.05500037223
4086.41999928834
4133.59999979311
2909.54000013741
3869.68000009016
2831.97000005655
3740.85500009172
2909.09499993845
2806.44500014372
3852.22000086354
3388.90500007302
2961.71999997675
2577.57499988086
2940.76500012274
3833.92500001626
4533.43999982273
3620.4050001025
2611.52000015974
2840.86999991618
3832.20999980415
3298.35000002151
3894.31999993813
4650.1499999603
4367.24999998318
4856.76000007009
4225.36499994798
3357.43499973451
3914.2299999753
2066.455000218
3575.59000004723
4623.20500042505
3251.89499999036
3876.94500025362
4104.02000016955
3578.11499999411
5112.04000063107
2196.24000002549
5453.29499923557
2456.12999994785
2711.72499998019
2217.36500010118
3608.64999997849
3925.49499997508
3025.40499985544
2773.00499941167
3977.09999975885
3798.50499973763
2703.13999966905
4389.00999952108
4521.33000002641
3581.35999970592
3178.28000001481
4207.0299997204
4172.37500022165
4362.96000046481
3411.46500048839
3022.09499986144
3377.52499988594
4577.63499970455
4230.00000019406
4596.85000016427
3888.03499967334
2601.43999983591
3462.65000042779
2747.52000013812
2408.03500021086
3411.82500015863
4634.12000032087
4450.61999981664
4721.5600000018
2406.11999989778
4508.67499948957
4136.52999986953
3463.98000043922
3681.89000011247
2971.64000003765
2591.91499960609
2897.20500033518
3075.25500001386
4076.72999994003
4775.56500009299
4335.43000030878
3885.7300000228
3935.11999976158
1964.95499985025
2233.47999993619
4209.234999971
3664.05000023544
3318.46000002918
4223.94999995577
2817.70999993989
3373.21500000055
3809.28999943007
1974.19499974773
3212.96500003024
4210.12499985789
3066.38999947466
2460.03499981202
5130.79000052047
3858.31500002847
3237.97999978065
3823.54500007117
3127.62000008952
4173.01500008814
2989.96999970591
3082.62499973061
4219.46500011452
2052.10499998927
3673.55999991775
4579.98000003514
4994.42500017269
3425.81999998147
4082.4550001669
5016.25999975437
2694.8350000924
2765.26000003889
2181.55499999307
4457.16500005306
3757.37999997567
2497.66000019747
2841.45500003546
2740.53999994788
4127.48999999597
3737.05000016093
3373.73000003799
1754.50999985309
4665.59000029499
2498.89499978052
3743.65000008978
4229.70499988704
3566.09500016214
3217.10500026494
4835.27500010061
4663.11000035354
3424.26500004483
3207.03999982812
2771.03000000864
2562.7199999661
3888.29999986035
4375.77999999793
3420.30000078038
3645.06499977096
3839.63499990583
3191.73999948415
3659.16999986328
3042.97000008868
2504.02500004426
2579.06500055388
2359.02000006268
3884.37499980108
3232.52999956906
2379.57499947632
2555.33499994921
4715.38499974634
4064.07499996645
4121.48500061902
3930.97000018018
4385.49000009839
4129.7300006022
2321.22500000254
2865.40999973123
4105.35999997158
2626.93500002567
1742.76999995395
4644.06499929412
3243.30999939854
4056.10999985039
2873.1699999038
3260.56999995967
2639.07500001788
4142.07999983686
2880.79500008107
3973.31999963746
2866.58499987342
2449.37999965949
3749.57999990997
3739.81999992614
2887.34499960556
3342.0999998796
2071.4249999543
3011.41000025836
4087.90000027523
4442.94499981069
2630.36500014112
3167.63000011514
2247.27000035159
3211.40500011912
2964.65500007768
4575.85499984038
3178.39000012493
3944.04000031122
2982.37000009092
4980.56999953196
2450.81000004988
3000.88999994542
4890.49500094727
3467.5899999234
4363.09499996415
4398.68000001891
5869.18000010354
3966.94500008039
3365.01999981084
3011.76500005065
2967.08499945782
2810.40499967337
3244.49500061106
2841.98000022117
3248.22000006214
3365.16999934614
3270.20499954119
3874.61000017205
2823.28000021924
3676.21499991894
3299.2749999424
3351.3750002376
4433.65999949456
3186.45000023546
3751.43999993175
5468.91499977373
4260.59499986854
2890.45999970369
3439.94499979774
3548.39999994013
3181.1800002557
3831.30499919673
3528.63500034809
4438.87500075751
4083.58000087738
4199.94999994396
2991.91999992973
2754.77999995742
4030.15499999368
3729.61000001492
4242.20000017399
4084.17499983683
1326.8850005508
5411.25999998651
4127.35000054166
2919.57000008668
4346.6199999399
1930.52000003943
3247.70000015135
2400.56999970134
3836.70999980636
3901.14000008302
2820.01499949442
4385.09499995515
2558.99000022886
4849.26999979909
2929.49500000582
3760.82000001671
4501.39999985465
2817.50500008196
2693.08499992499
3607.83000007935
4589.18499947048
3036.68500006132
1813.81499998656
4217.69000002288
2878.04499973735
4178.74500021711
2462.91499989061
2906.67999995558
3290.40999938047
3933.42500017316
4806.71499990884
3712.45499965898
3645.28500017338
4480.7650003623
2656.91500006098
3633.96999978277
3217.88000000373
3402.62500027532
3138.45500000799
4192.4349996025
3674.71499996155
4019.33499998672
3147.0799999875
2682.80000022007
2417.20499998436
3369.10499996878
3406.47499996994
3833.23999992118
3587.12000005067
4454.66500102551
4009.06500009261
4120.31500016965
2926.20999971381
4624.54000008397
4146.94499990449
1811.70000006634
4226.2750001903
3280.30000001297
4463.7550001175
4378.60500040813
3309.6099990207
4531.23500011349
3113.35000017239
4268.05000012903
3642.87000024447
5199.52500068874
1425.55000001937
3333.92500005988
3158.02500004368
4281.15000078268
3663.09500016738
3633.03500019648
4189.10999999347
4686.76999982679
3735.28999985673
4475.44000001438
3326.49000013919
3661.96000018751
4264.10499986765
2496.70499984754
3674.87000006065
1497.68499981426
4473.73000009439
2840.95499969926
3472.74999997299
4849.5799998591
2530.4250000249
3401.06500006991
2710.60999997612
3840.20999999344
4912.32500010449
3286.34999981953
2794.28000022192
2823.21500033571
3969.89500003413
2704.89999969176
2465.025000102
3815.01499991503
2551.52999999374
4631.16500015187
3905.18000028562
5205.51999994041
4081.36499962769
3605.53999988548
3111.82999914914
2709.89000025697
4850.83500010823
4229.36999949522
4167.23999965528
4758.06999993324
3123.70500012653
4097.81499962474
3429.50000020966
4293.35499967868
5091.56499978062
3965.00999985356
4706.40000007453
3206.80500001751
4282.8749999851
3839.1899999762
4182.04499980286
2729.84499999264
3134.29500010575
2608.62500015518
2741.40999988944
3089.6449996829
2744.05499985348
3255.23499993887
3684.26000042888
3573.86499993762
4592.68499998323
4170.78500011563
2482.65499967814
4881.93499985279
4012.34999968091
4055.98500005927
3140.43500033708
6572.10499989591
3005.73500004358
3345.05999999028
2820.67999987875
4322.04499982903
3339.39999986533
3445.32000008493
4797.97500078531
4070.37500073964
4339.74500024284
4788.74000047718
2753.93000047735
3223.3700001355
4397.46999935783
4784.02000012482
3868.76999986521
3450.30499962217
3442.36499978843
4962.3749998587
3298.55999956327
3970.96999953315
3726.52999992773
4961.35000003956
3619.46999961906
3478.64499997254
4023.56499959878
2987.82500034757
3725.16499985498
5444.50499984145
3994.44000017154
2584.29999993986
3223.50499997009
2408.45499999193
1347.21499995026
4324.55500001053
4207.80000002042
3820.10000017995
3408.96999969613
2694.31499993964
3966.3450000241
5000.11999961175
5561.87000001594
3022.85000044364
1470.30000016629
2246.864999905
3062.19000039034
2913.06499935314
2201.54999995418
3537.80499977013
3963.91499991462
5252.12500004546
3016.90500003844
4048.41500008584
3082.44499990228
2324.55500046734
3584.87500001979
3229.6850001032
5026.70000022196
3861.69000014325
3690.10500014748
2392.36999977636
4319.78999971598
4468.16000003414
3921.92499995977
2880.90499978754
2634.14000023203
3377.29499997318
2010.23999992944
3509.86499996029
1938.08499974676
3447.89999995055
4328.5500003004
4312.12000001565
2202.24500002805
4629.29499986744
4092.76000052266
3973.86500007453
4319.6600001991
3934.9350003899
2908.01999989676
2980.84999976994
2655.57499980018
3284.30499999935
2189.97999995202
3788.29000009701
2035.03500034532
4538.16000002669
4428.93500018492
2283.89000016509
3908.62999994017
3555.68499996199
4590.47500056706
2675.19499999192
2636.5799998194
5933.70999971149
3290.15499993565
2724.44500004512
4038.06999995629
2176.02999988443
4234.93999984581
4970.68500003358
4544.77000002784
2602.75500036962
5696.41000006051
2944.23000060394
4251.14499926567
2757.01000052399
4337.88499972282
3100.38999986195
3337.59500010696
3773.03499992064
3908.12500033621
3193.34999992087
5399.64500051248
4321.3000008493
4144.00000004796
4223.74999943865
3273.87999964238
4330.41499961674
4651.25000015099
3290.0050001177
2209.35000007052
3333.859999876
4724.36499996073
3153.39000016823
4088.22500003397
4590.32000014512
3484.10999976809
5083.98500054062
2682.88999991526
4777.27000033634
3006.66499997975
3078.15500010282
3900.48000007123
3214.96000086897
3072.08999996309
3575.5899996596
3012.56999995594
2952.48999995051
3557.86499987135
3115.74500029389
5694.7100001057
2674.86000001722
3909.17500001393
3778.66999991308
3064.16499950091
4066.89999994612
2412.4400000592
4165.32499985921
2065.05000020974
5852.49000011163
4729.96999937296
3251.24500048906
2849.49499977392
3247.55999943346
1730.55500000092
3305.61999976163
3239.78000059701
3513.02000009074
4311.93000005558
4324.08000015319
3032.5700003065
4757.91499999579
3411.89999965919
3957.97499994701
3195.32000013196
2700.46999983478
4087.51499974832
2897.28500034939
3528.8050003984
2778.77500016405
3958.3200000358
2125.9750000732
4986.05999978655
4103.14999966696
2714.61500045797
4723.5199999446
2933.60499976575
3605.03500004718
2984.39999973762
5447.37500059046
4229.21000041068
4299.68499993498
2585.73999986649
2361.300000121
2971.59500014631
2956.98999997682
4640.06499978621
3800.71000005642
3308.35499996506
3988.12500025518
5321.76999998585
2868.92999998853
4440.92499984801
4286.38500037912
3471.12500019383
4484.80500007642
3471.55499984606
3510.4900003325
4387.05000002554
3913.61999995942
4074.54000004195
3502.9749999214
3415.40499983833
2140.51999996835
2848.4000000112
4028.11500006088
2669.29999967784
3745.33499997959
2885.67999983684
4517.22000022605
3828.25500010216
5533.78499985544
3819.87000018125
4557.739999999
4175.19500013907
4281.03000019491
3070.65000067372
3755.49999984156
3856.69000001205
2583.72000002116
2653.02999972529
4591.00499986741
3418.45499998983
4073.71999942884
3235.59999996476
3681.16999963904
1145.27499988794
3032.86000012839
2290.65000057232
3397.60499959171
3261.26000051943
4747.4950006429
2459.58499992406
2521.60999966739
4422.70999993652
3055.86499948372
2727.62499997066
3879.33000021873
4357.08000018273
3439.59500022884
3564.89999967255
1472.62500001723
3147.71500026481
3181.50000001065
3995.96499991568
4097.39500010575
4099.53000010655
3699.57999992976
4591.38999977941
3866.40000004199
3749.46999998103
3252.56999997664
2748.54499952064
2267.92500016771
4112.51500042519
4219.40499985302
3215.455000174
4863.6950002058
2799.81000000343
3716.9149999331
2761.34499983769
3621.95499997819
3736.38500008639
4751.09000019851
3218.73500003971
3648.69499993548
4246.44500001057
2959.39999949004
3819.58999996973
3175.57999989856
3886.24000006728
5510.40500011854
2461.69499996689
3331.62500001371
3169.85999995098
3263.88000000583
3893.18999997294
2975.25999997288
4216.63499969814
4109.38000004797
4168.03000014555
3770.30000077467
1628.52500003017
4032.36500046207
3520.68500001263
3310.42499997374
3905.75000034459
2285.96500006749
3741.28500006348
4188.59500040335
4177.88999987871
5363.15999979153
3871.75499989736
3643.31500023603
3335.3699997752
3450.39000034961
3170.2849998975
3868.41499978967
3044.9850003219
3627.14500000048
3032.06999932788
3265.19499989424
4597.34500003338
2839.89999975171
4014.81999978295
3113.45500005456
3152.54999995977
4011.15499940864
2615.71499985643
2333.37500010664
3363.19499993988
4745.30000006166
4064.76499978185
3085.88000002434
3092.67500007071
5467.27499980573
3786.03499997887
3648.45999966678
3952.74999984924
3559.68000014976
3801.44000012692
3192.51000000024
2962.26999997121
3014.3800002496
3423.01500018418
3923.12999987847
3508.91500016491
3097.55000000843
2790.41499977186
4785.11499990837
4020.39000008628
6138.105000237
4207.5049997851
3105.00500037521
2680.21000014723
3220.04000007466
2993.27000052249
3296.69499973085
3879.91000039977
2043.36000003022
2906.2100003548
4927.62999950972
2741.795000121
3950.27999996013
4103.75000003434
3344.44999949494
3195.25500001281
3044.20999998832
3401.44999993232
4181.23499993773
3966.68000027724
5206.46499921661
3893.96499979086
3521.90999961764
2597.32500000298
4899.98499991291
2366.0399998253
3560.21000000194
4945.54499988482
3798.59999982081
4152.36500007473
4129.91499992285
3139.33000008389
4318.59999984974
2828.68499983446
4281.62500011176
3941.8249999684
3749.55999950797
2228.21000000241
2829.3299996797
3968.93000019566
3431.74500017148
2851.20000005572
4130.74999995879
3783.6050001299
5678.55499984132
4008.83499998646
1625.5
3786.05000003066
3586.38499993971
2531.7799996133
3845.30499971495
4363.19500009331
2835.56499982812
4354.59999997576
3297.98500006367
3912.5500000614
2754.81500008696
4530.62500008804
4158.25499969907
2442.37999916787
4617.76499993011
3843.38000003959
5076.74500010815
4260.04499977239
3921.62999989511
3566.51000004564
3272.77500000538
4870.24500020745
4372.68500034267
3221.61500008707
3469.21000064921
3445.11500001419
3200.81000002328
2360.89000006393
2386.4350002651
3362.03500017524
3851.01500014693
3835.33500007575
4332.29999995476
3997.7700003279
3869.03499988944
3764.37499996647
3389.69500001951
2778.84000028938
3250.96500005294
4165.54499976616
4592.29500021145
4191.69499951683
2943.14499999874
2796.18499946149
3329.52500015229
4587.16000019957
3128.19999988205
4472.17500010692
3134.89500066816
4150.42999993011
4360.54499981564
2510.65500007052
3514.60500006899
4642.97499998359
4276.49499922711
4601.61999981597
5282.39000031503
2972.96500000276
3258.40999994625
4690.60500044934
3788.72000006586
3381.11000042295
3258.10499995307
3351.2250003377
3147.33999962197
3104.49000058242
3625.10999985109
2190.51000003063
3866.83500000439
3941.15499968652
4393.6600000622
3812.72000027093
3616.36499998323
2576.39999964286
3788.73500007612
3554.54500014719
3624.00999996543
2978.78999991866
4460.4400000521
5048.69499999611
3549.58999992092
2780.50500016578
3258.74000047939
3608.04999999655
2610.01499999792
3507.89499961992
2842.58499984629
4527.74999994365
4145.4900004511
4478.05500004813
4932.24500034249
3781.72000033583
2835.46499961062
2395.07499993464
3260.74000011943
3314.63500003249
2634.40999987282
4216.82999998657
3040.66499961336
4166.46999979223
2692.19499979168
3118.24000031932
4125.23499992792
3138.88000009686
3798.98999988008
1859.82999990557
3194.16999984439
3482.52499992226
3506.57999998145
3274.65000008725
4306.84999990731
2101.17000015127
3057.39999932516
4296.82000013877
4442.97000009497
3317.36000034877
2537.28000011819
3936.22999912919
2129.30000038177
3392.21999983606
4513.04999937967
3043.96499988949
3135.64000033407
3147.33500004187
3539.90500014208
3057.2999999919
3876.28000008501
4007.46500012197
4493.60500010848
4249.66500019946
4176.19500014372
3835.57999992353
3221.91000007419
3078.74999982072
2827.91999987976
3004.41999969783
3414.51500005415
4079.45000000417
2356.5100000184
3928.73999989254
2614.01000009329
3739.80499988029
4061.22999991663
3506.92999956981
3427.145000007
4031.59999989369
3142.18000015151
3966.38000044518
5239.69000092009
4583.45500010997
2628.74000004411
4188.13500013342
4559.35500004597
2882.99500010267
3339.15999997256
4062.72500028007
3311.46999943629
2821.38000002934
3007.4849998292
2106.75999989326
4622.84499992535
4407.28000006976
4177.64999988675
3798.5650007356
3423.15500023076
3070.29499968246
3970.43499959237
3534.88500008837
2111.18000008911
3337.06500024529
3315.85000024177
3423.40000027325
3814.44500029378
4824.76000006069
3275.61500018369
2724.01999997348
3068.67500001416
3837.78499993894
4837.45500002929
4100.32500016235
4406.1700005341
3352.00499992166
3145.44000014372
2992.57999979332
4763.69999991756
4089.16499923798
3206.55499976606
2986.16500000135
2975.49999955029
3604.46000022249
4625.80000009632
2150.35999993526
4284.32999959335
3781.65000035253
3533.57999993488
2365.73499996692
3557.54499986116
3903.56999970792
4079.54000003135
3357.88999975333
2915.2749999103
2721.60499995336
2836.14499987269
3395.0999993328
2947.22499999779
3191.89499989816
5567.57000030356
2378.92499991693
4140.30999978725
3257.07999996422
3433.09000007182
4598.54000030106
3841.57499925385
3225.80500028282
4036.76500076521
1976.73500005552
2444.00500006363
3558.87999993173
4327.26500027627
4176.58999979263
2033.40499981423
3236.70999959708
3721.07499976608
4570.15000024112
2750.78000004217
3969.67500000168
2965.35500005365
1968.78500038944
4341.949999467
3411.76999983305
2790.77999968478
2442.17000017548
2816.59999990137
3235.31999957364
3872.4199999182
2734.08999993728
3419.52500044703
4230.10000020848
4018.58499997706
2849.33999985445
3579.92500027444
4275.62999972425
3595.40000040122
4092.80999961495
3189.94000040472
2642.71500028158
3417.18500028283
3881.69499992626
3817.58000010278
4106.995000022
2570.33499986387
3386.2100000208
3544.63000012041
2682.48000000045
2851.83499963346
3884.91499978083
3369.20499997062
4691.81499995
3348.04499965766
4049.52000025605
3335.12999967358
3084.59999934316
3107.75999992446
2474.30499987782
3160.60000012725
3917.01000030932
3463.62000002863
3561.274999844
3996.4200001203
4106.53500036115
3447.69500046747
4929.00000026543
4547.4699998874
3327.52999992366
3685.62999992981
2807.52999973297
3380.70499979705
2273.06500014581
4370.75499920352
3191.54999984533
4160.68999993475
3837.95000004873
4565.91999979457
3641.71000020765
3614.18500000983
3502.34500010998
2632.72499938845
5415.52500010317
4852.52999955093
4374.80999996961
4182.55000006783
3274.8849999517
4265.61000119487
4007.53499931653
3578.39500031801
2715.71999963329
5742.32999906794
4624.19999997376
3860.04999982752
3480.49000000581
2949.90499990457
3216.91000001985
4388.85999975959
2992.05000025348
4511.31499991822
3815.9099999863
3441.30499983742
3766.27499991507
4264.25999977128
2867.70500004664
4260.04000001692
3947.57500003651
4359.70499991998
3038.35999975668
4011.61999986123
4590.72999991092
4041.88000003435
3761.30999960192
2983.94000031194
4907.27499966114
5348.78500043871
3125.09000010462
2699.0749997329
2996.52000004728
4628.16000010667
4109.93999982433
3818.59000005704
4263.31499963714
4665.81999960105
2952.14500025392
3300.50000015332
3523.30500048585
3795.53999929619
3132.22000002913
2780.98499988535
4087.56000035314
3771.14000015907
3433.12999993481
3304.62500023108
4148.91499994975
3533.3900001439
3345.21000023826
2943.71000020625
3747.81000001013
3497.27499994496
3810.10499978485
3476.61500017048
3721.88000002515
3209.39500000048
3260.3700000261
3583.48999996218
3857.01000009722
3553.56999943973
4557.43499972485
3805.209999574
2136.82500013802
1626.63000012096
3160.94499976386
3264.18999996653
4342.89000000793
3189.01499986957
2200.69500012783
3486.55999998868
4338.37000007136
2573.92000034673
2170.35000002524
3580.70500027388
5172.58499981835
3683.27499970479
3086.70499975234
4176.6699995934
2875.80500009592
5515.34999970533
3180.93499936204
4851.29499971971
2842.91000050679
3590.30500000005
3011.74499986239
3694.84000009962
2408.1350003141
4474.25500055359
3923.83499989315
3177.2900001884
4474.41000015114
3997.11000005496
2687.80000000645
3031.85500007682
4583.97999937681
2570.89999958139
3671.41000014218
3983.97500006948
2248.85500000417
3800.81000007375
3255.64999998163
3325.03500013798
4028.25499984657
4956.51000024145
4278.27999934345
3673.07499924995
3336.97000009686
3030.36500015346
3197.78499951027
3928.57499930682
3911.60000002896
2566.20500001812
3756.26499982143
3217.90999961109
3069.84499987226
4420.26500017208
2079.10999992955
4516.36000001593
4247.84499986155
3845.83000001835
3417.44499996398
4592.71999973536
4254.79499984265
2583.15999997105
2718.46499991894
3249.23999998387
3693.84999997646
2621.02999926871
2156.3399998539
2127.46000014283
2659.41999946907
3073.45999997866
3785.0399999498
3214.60499999754
3552.21500012651
2789.91000004718
5677.86500004688
2697.33999982954
3529.55499979737
2295.57499981218
3756.56499994276
3723.30499961533
3700.27000011876
2702.69000021787
3158.87000030527
4477.97500002984
4575.51999991352
3787.84000012156
2905.4400000521
3792.23500026437
3345.9550005123
3700.6450004912
3275.51499998011
2825.21000027016
3025.78000029176
4415.55500001888
4080.91499943193
3263.96999989636
2917.07499982929
3840.57500053561
2771.60999997996
4992.55500013486
3918.8049991093
3233.34999947459
4506.46500014898
2164.30999989912
2471.40500002087
5368.99499983259
3648.34000024432
3451.34000036411
3573.58000048879
3745.4699996438
3259.02000004437
4618.43999991729
2943.75999993447
3199.58000021835
4020.86999999112
2658.9149999427
3038.36499988101
4089.97500017425
5053.34499962386
4155.35999965214
2871.22500001267
4631.26500016451
3874.95000018564
3912.92500009335
4533.69500029145
2299.67500012787
4127.50000024377
4698.16999971215
2959.34000025829
2769.84500027692
4663.16499978246
2165.57500003278
3351.84000005573
3741.7900001785
3872.82499981078
4104.20999991917
2352.02999997698
3710.99000025494
1999.53500009095
4619.4750001689
3474.29999970004
4980.52499974158
4024.09499988437
2250.95500025223
2918.54499988238
2858.32000061974
3407.6200000114
4469.05500006117
4170.24500003608
3194.5850002059
3319.54500023648
4107.56999988423
3138.20999957167
3911.19500009649
4400.76999967545
4138.95000007108
3569.55500009796
3432.32500001404
5204.91000004101
3760.55000023625
4833.08999967214
2695.84999991581
3916.25000004953
2199.73000002839
3339.950000235
2385.52500023358
3182.72999993234
3822.8450000583
3341.38999978371
4448.33999998285
2505.89500020316
2945.33999952185
3452.51500011422
3848.36999981254
4146.04000033741
1994.83499991742
4428.71999987488
3412.95500007586
3431.88499996188
4867.96000011673
3612.80499979481
2473.98500007894
3617.66500003461
3777.84500001688
3940.06500003918
3857.68500027806
2532.52000001073
4143.8700000383
4848.17999968401
2632.07000010222
4168.20000015479
4931.73499986893
2787.73999988486
3856.61499965482
4241.05000005139
5960.61000017723
3555.84999961569
3816.48500007123
3699.4599998015
2749.28999999911
3969.59500005838
3818.21500000695
2602.70500011928
4470.6499995254
4715.63499972888
3639.42500012566
5098.50500011642
3238.19999998249
1711.52499999851
2843.55500003326
2416.92500054848
2537.53499999482
3667.61000009358
3308.28999994742
2387.95999993756
2869.44499973499
2882.75499999069
2998.67999993637
4002.87499995163
4361.86999938753
4019.99500000174
4822.39500034763
4114.27000008442
4656.04499974195
4002.71499878715
3945.30499999819
4334.18499947852
3602.54500005994
3988.13500036465
3052.16500006639
3704.239999866
4050.21000005177
2741.12500000745
4104.24999959965
2699.0349995885
2765.56000005931
4219.06999993778
2915.36000014201
2739.36000023654
2912.83999996568
3295.91999866732
3692.28500042809
3185.30500000584
5186.55500024481
3761.4099997431
3404.815000184
4321.20000008121
3448.22999960475
3248.68500003137
4167.70000011826
3272.94999972137
2663.58000001346
3155.80499975526
3359.47500001639
5392.88000066139
3254.25499975448
3889.19000020763
4031.47000010023
4223.51000007347
5273.64499954053
3461.56500003347
4396.2449999142
2091.75000004459
4511.00999995842
3731.75999987536
5032.94499992125
3715.93000006769
1845.00500005277
3963.49499997508
3741.31000030402
2806.75999994378
3980.7550000801
3126.23999992199
3218.94499998796
3024.49499988183
4439.29000024276
3908.69499998458
3614.60500011221
3058.68499964476
2580.02500001938
2810.09500005463
3594.20500005444
3977.99500010442
4277.66500000295
3413.94500015071
3957.67500015607
3809.57499970472
3534.18500000419
3807.69999995935
2679.984999751
3275.26499898743
2110.73000005039
3298.50499985836
5333.89999999086
3942.01500049551
3202.19500008697
4098.06499990425
2706.95499996434
2827.59999978926
2703.64500026172
5368.37999991461
4621.91999992647
3699.83999984633
3849.19499996529
4111.29500023741
3217.81000023516
2923.12499992095
4011.33000009612
3621.9850000249
2991.93499962345
3001.84500004182
3012.17999989458
3680.95500027691
2829.30500001006
2408.32000039564
2869.4549998641
3666.15000017837
3090.57000020251
2693.12499996379
2798.28999983513
5059.65999967756
2759.46500007063
3168.11500009149
4855.43499971123
3266.26500005007
2530.56500002509
3991.58499981987
3230.84500017346
3340.23500008183
4008.74500010442
2017.33999996737
2589.96000004411
4123.61499975028
3506.89500028055
3320.14999875287
4063.31000053804
2381.46999978751
3419.30000021571
4390.08999990046
2567.27499997802
3247.46000029732
3296.52500006137
3480.30499986559
3769.57499989489
2808.22500066634
3341.82999986774
2820.3049999614
2252.06499977689
3442.31500021118
3937.36999987625
4235.31499997107
3841.14999990747
3158.52000066105
4395.11500031
3944.38999993194
4361.9499996627
3788.66500019911
3009.00999989361
5552.33000031055
3575.98500030488
3113.4649995222
4532.33999978728
2408.04499996873
4711.2849999223
3724.30500000366
3233.18000023626
3196.52999994718
4023.76999966652
3101.81500016013
3458.1999999861
1944.91499960714
4136.2199998945
4260.0349998317
3529.68000047121
4378.85500009905
3628.64999986917
3834.37500026042
2552.3850000652
3589.77500016079
6718.69500003522
4366.33500047028
4044.30000005767
3275.48999976099
2961.25999998255
3796.48000046576
4052.21499976236
3905.77999930189
4075.87499979325
5410.5050001588
4380.29999981646
2646.72999972582
5322.48499990976
5636.0049999631
3414.07999947667
3880.49500026286
3878.66999983907
2460.64999986332
3829.0849998926
3358.81500010972
5160.24499987625
3049.15999997885
2966.21499979915
4204.47500008822
3164.89999973879
4306.40499997325
4076.40999954325
2387.83500012488
4152.81999987923
3597.42999990028
3978.71000006009
2433.62499960326
3700.65999863727
4375.56000011164
2420.08500000625
2689.00000009919
2753.96500027657
3862.76500005333
3172.17000024498
4833.63000030594
3143.18500010029
3664.89499995741
5843.13000017405
4185.29999992793
4333.54000006258
4126.52499993891
3240.29999996535
4146.87499998987
2610.25499902666
3883.69999971567
3134.18000050366
5137.19999995665
4506.67000045627
5866.58000002755
2959.68499949458
4364.82999988395
3191.48999999464
3813.22999983991
3273.09000059834
3746.28499978094
4268.6899998321
6741.31999999331
3449.17500010252
4312.53000003114
4638.96499989054
4329.84000014619
3595.43500032538
3543.72000012826
3240.07499983476
4245.66499995533
3707.38999949372
2743.30499978855
4761.90999973763
3284.54999988622
4493.44500001651
3283.07000034003
4310.91499992332
3358.24999997206
2847.72499977006
4145.34999974084
4407.67500028305
3806.96499999997
3353.92499999318
3912.38999984413
3106.91499995452
4871.4050000826
4005.23500012979
3840.07999996227
2726.20499982883
2873.16499983764
4229.71500008577
4175.54499981063
3805.21500027517
3120.52999978737
4160.22499995586
2836.07000010461
2805.74000003003
3560.35999960592
3066.67500005895
3184.9449997287
3171.14000006497
2977.80499985872
3612.60499982978
3569.66499931994
3077.68000030544
3362.3099998869
4054.27500018771
3444.55000031076
3476.53000007011
3141.54000007399
2511.02999998594
3385.83499987368
3289.34999991828
3379.47999975714
3607.44000019267
3174.47999996133
2824.10500002571
3850.7249998225
3655.29500008206
3124.17000052612
3800.14499997068
2396.37500020594
3424.04000000656
4479.88999942673
4320.05499993591
4625.30000014929
3538.21499992025
2921.97500006855
4156.55000024848
3400.80500000634
4293.92500008355
3136.3000000926
3220.41000000318
2730.82500006829
3846.02499999397
3915.4199996856
3748.0050002198
4042.20499968075
3605.11499985197
3552.12499978478
2499.50499990536
4142.53500014241
4124.69500003429
3799.82499963895
3770.36000002015
1871.87000003189
2362.48999998719
3336.0249998942
4140.82999955327
3126.1649999409
3530.48499982071
4381.66999988211
3248.43499984825
4168.03000017442
4289.84000018146
4267.06000002357
3098.99999998137
3370.82499979727
2664.9149999331
3210.18999986269
3060.76499978185
2901.59499963888
3882.74999948242
4637.27999985416
3722.28499976359
3328.84499992369
3977.55999968643
3529.33500010075
3169.59499997378
2619.18999980576
3214.21000002034
4416.42999976745
4046.75999962166
3899.43999983347
2944.56999978633
2907.91499996826
1663.22000027192
1810.94500024244
4274.05499995966
2364.65499990643
4439.19000016348
4392.31500008676
2327.62500006333
2839.37500002526
3270.34500000568
4601.8149991734
2584.61500032095
4316.22000004828
3459.99999999197
5283.83000025293
3366.40499981167
3777.5349998131
2931.98500018439
3376.22499997308
3010.53499998059
3399.49500032875
4073.20000008275
3898.67999983998
3600.1200003993
3243.71999980224
3839.77499999478
3652.2900001877
2207.40500014834
4394.02499990165
4399.67999968221
3048.21499996353
3736.26000009384
4690.31000004441
4903.774999924
4108.37000016402
3159.73000058171
4114.17500003602
4539.11499994007
4404.37499996604
4697.12499983178
4052.46999931772
5304.28000040512
4652.28000012506
3844.36000005921
2925.1349999021
4325.22499987821
3898.71500049718
3789.81999958307
4127.84000031164
3573.60000033161
2462.18999996269
3373.52000012388
3225.5549998405
2399.83999996752
3498.22500023607
4145.76500000164
3745.98999986699
2892.06500010937
4558.35999976576
3877.68999968248
2744.74000012502
2603.2849999466
3767.86999968835
4085.64500044205
4150.23500011489
3240.12499926845
3555.92999997921
2875.19500024224
2553.53500016162
4099.09500040894
3752.47999995074
4568.84000053734
4527.84999994992
3585.39999980631
2585.34999987856
3098.37500006141
4629.95999962758
3615.80499928119
2330.40500014444
1984.78999994567
4455.1649999558
2487.56499996129
4087.80500011158
2330.58499982825
3944.87999992212
2904.214999891
3853.35500015589
3268.89499991317
6739.94500001112
3304.45999994967
3551.32499981765
2384.84000003041
2779.45999987202
3925.02499992633
4001.21999973105
1614.44500066072
3382.14999999537
3839.3349997258
3378.60999976937
4097.48999984749
4264.87999983155
4227.45499959588
5423.89000037371
3204.42499989123
4121.34999965504
2883.54500035639
4077.13999997347
4989.73000020091
3404.58500005782
3160.0399996005
4435.17499984801
2771.48499978206
3002.86999957322
3361.72499995679
3777.58999958867
2641.39500014437
2911.94500039052
3473.41500000696
2585.79000026907
3707.10999981593
2723.60499997903
3120.08499989862
2505.15499968943
2428.94499997573
4330.92000022091
3577.16500013415
3550.54999999958
3732.54500009926
4456.1450003408
3456.37000042555
3041.17500013998
6014.21999964843
3867.64000002481
4311.09499997378
4301.18999991496
3000.4999998128
4910.2050000123
2048.87000036612
3996.9800003276
5734.84500030382
4951.07500076015
2698.57500010368
4224.50500006601
4846.19500007972
3124.30999973894
2963.03000014846
4708.64000036847
3136.58500030451
4223.59500002814
3853.56500086468
4833.66999988421
4486.39500005811
4105.84000006795
3589.22499998577
4312.00499983298
3896.390000096
4152.39499997758
4510.5599995325
3811.54999999143
4000.48500052519
3675.58000005007
4002.68500015303
3886.56000046257
3308.79500004463
3281.23999927973
4855.11999971571
3133.51500002819
2950.60499998368
2924.87999973298
3243.38499989445
3674.75499991945
4490.85500001535
3532.60499994596
4244.13499995321
3800.95499983395
4040.94000027416
2837.23999990348
3737.72500022745
3934.06499996819
4019.77000010991
4011.11500004632
3601.58000000846
3786.4550001343
2172.29999989038
3397.24500002753
3856.39499978759
3371.64000032889
3214.16500006907
3682.01500004902
3722.81499997235
2516.98000018124
3348.41499988188
3126.71999947762
4260.79999986291
3778.55000049644
3678.67000018025
3360.87999989011
4573.61999989033
2341.36500068894
3190.60999993514
3311.75499996811
4110.38499981927
3571.90500011353
3117.58500007645
3907.92499953369
3124.38999980979
4694.68000039796
3274.734999893
3030.90000091307
2956.32499970228
3508.65999994799
2394.79000001133
2897.51500018203
2992.25999999465
4102.01999964914
3732.61000032423
3954.42499939725
4962.4199998976
2211.76500024312
3431.73499946692
3057.14499998101
3985.97999978572
2629.82000012067
2179.09000001091
2974.90500007907
2973.66999971587
4050.03000005416
3445.36000016588
3622.8450001725
2854.37000008253
4243.16999933834
3351.58500047895
2107.38499991808
5306.8449996406
4478.9499999604
5313.24000006128
4703.21499989045
3590.31499967084
3381.22999981663
3107.54999963468
3026.83999984711
4410.44000000146
2679.54000013613
3361.0800001421
3906.7499998401
3305.89999974149
3625.09500023097
3942.80500005477
4361.38499979235
4612.64500000121
4028.94999982149
3650.60500045656
3001.06000001583
4622.42000009067
2364.23999994464
4637.46000002325
3056.56999876152
3040.68500028085
3747.63999995179
4807.57999999158
2426.73999995441
4083.89500003302
3706.40999986173
3957.88000005961
3569.81499965582
4111.46999957052
4283.89000017234
3883.17999995165
3788.22500005068
3082.07500014344
4428.32999999638
3782.23499907064
2597.43499922004
2550.60999966611
3574.63500010996
3849.40000005125
3730.18500031496
2338.83999986353
3464.36499982979
4289.75499995006
3316.0349999195
3107.35500032653
3055.96499999065
4031.54499999247
2800.58000047761
4456.18999995588
3703.04500027615
2330.54999994591
3711.40500030259
2387.11999992587
2439.52499998477
2937.41500012449
5081.52000025369
3904.51000033543
4286.68500008807
2250.7750000027
3897.20499997705
3638.74000012781
3248.02500005439
2832.97500007355
3783.53000007535
3314.9799999794
5143.21499992791
2006.44000023603
660.415000071749
3814.7800000062
2778.87000003597
2610.96499989461
2768.53000028574
4504.83000007644
2932.6149997632
4494.63500017556
3587.71999988254
3771.66499976174
2274.56000000809
2908.22999967984
3534.10499989963
4207.11500027589
2307.69999957085
2628.73500009591
4255.32999995421
4331.72000004631
3455.40500004042
4367.99499979778
2996.11999976635
1765.00999997288
4494.17999998212
4739.16999982696
3619.56999993464
2904.2500004886
3725.01999987967
3701.26000001453
3987.29999939504
3517.26500000554
4760.92500004033
3851.11500003375
2818.76499981552
3490.59999993152
4006.34499998868
2857.50499994727
4202.83999991976
2924.5400002962
3365.08500025052
3048.05500007945
4850.60000003828
2935.00999995231
4068.54499965941
1910.88500002841
4984.78499992003
4567.62999978589
3883.98499989309
3435.81500024954
4342.69500004372
3814.87499972899
3224.83500037214
2227.97500020266
2954.49500002351
3880.76999998803
3595.3550000462
2842.80999954045
3932.4749995718
3376.46500029613
3287.0750001698
3931.13000002236
3592.23500025691
3458.68000019633
4609.45000002801
4936.22000017855
3822.0299996204
3659.39999989912
3431.644999827
3398.87500003516
2573.77499999665
4525.03499981388
3693.92499977408
4076.72500000813
2372.07499943234
4701.3899998054
2681.74000008358
4292.59499990556
4422.97999983374
4975.64500033867
3856.34500008833
3428.0850000144
3141.33999949379
3842.6799996378
4662.62999981761
2477.62499977881
2401.17499992147
3937.11499997904
3519.53500016511
4463.81500049646
2803.12999980664
4000.48999965214
2899.11000000685
3439.96999991313
4484.88500000606
3184.3749999532
3051.15499979808
3672.77000017802
4467.24499997648
3186.85499976401
3940.21499988425
4197.82499977062
4625.05000030473
3721.68499995256
3634.52999999479
2930.45499981241
4652.91500000656
4253.73999935412
3156.96499974385
2562.24999995047
5122.16500007373
3915.90999997378
4161.22999942489
3295.94499993976
2345.24500006577
3570.91500001913
2577.09000048321
4438.85500045598
3580.69999999087
3663.33499984816
4264.09499992366
2996.67500009306
2077.80500050518
4667.87000019048
4075.0800000483
3703.42499993264
4233.2550002808
2403.21499971114
4571.60000072484
3138.33500001871
4800.27000005543
2900.57000004232
3692.78999971226
2672.16500056721
3621.79500016861
3749.61500039557
2928.4299997905
4442.67000002274
5737.34000006097
2931.61499988521
3398.99999985442
3647.94000018935
3975.81999993208
3015.39999986079
3376.05499969528
3111.31000020087
3152.54500005685
2737.56499996851
2715.56499997381
2616.48999980045
2873.52000024705
4030.22500000009
4055.25999982955
3030.79000004253
4893.030000058
3857.97999996023
5103.56500028848
3253.70500003267
5053.61999945372
3929.23999992432
3275.18000029272
3816.94000063371
4126.50999991901
2942.40000001807
3660.79499903414
3082.73500000432
3640.09000008157
2616.89499998093
3490.49999987826
3247.04499994928
2085.68000000808
2466.88500026407
2299.06499949528
1869.94999996846
4119.55000018864
4504.11500013346
2574.81500034212
3730.3199996883
2699.32499983418
3450.96000050649
4451.51999988127
2957.00000005681
2224.72999998764
4434.28499989398
2115.25500010094
4916.96500000928
3492.62500012113
3613.52500029374
3292.80499988899
2662.16999988176
4262.90999999933
2852.36999988594
1779.28500004043
2449.7750000559
3622.11499977007
3560.62999992713
4268.4799999065
2701.19499989293
3803.00999994791
3014.80999968492
4937.62499988877
3455.86500025069
2529.74999984633
4817.44999994163
2084.68999959901
4339.41499981494
4349.13000037964
2690.775000264
2713.06000014162
3466.92499963311
3190.8100000449
4199.15500008821
4146.44499996223
3670.41999994416
2221.15000072657
3675.56999984113
2323.85499936939
3590.38999900699
2397.32000005723
3268.64999979362
3611.18000060917
3894.58999960072
4708.87000023969
4210.76000024684
3228.57500001206
2849.68000075419
3145.35500001931
4356.93999986595
3895.3800002624
2566.03500002634
3897.26500010223
2336.48999974038
3025.16500013671
3225.45499991812
3343.8449999466
1379.18999972381
3029.59999982046
2669.78999966569
4166.63000016741
2953.75500007978
3358.38999957091
3209.71500009403
2432.40500017005
2297.50000025332
4915.75999983412
4495.72999991488
2208.16499932882
3485.60000051407
3387.73000073072
4752.07500014908
3198.83499993663
3252.74500005052
4694.31500004348
2763.30499954964
2185.30499948061
3587.42500003538
2506.10000014864
4613.92500052054
4081.3549995902
3948.42500009283
4210.55499998806
4592.304999582
2399.4600001903
2418.06499993394
4114.79500015118
2604.79000006244
3912.39499982379
3563.94499987172
3968.19000001103
2568.80499983978
2579.48500049592
2686.53499941097
2134.91000000515
3649.35499997914
4613.88500018313
2667.96499959112
3554.17000079865
2917.54500024498
2936.484999668
2435.88499997894
3227.79999994533
3000.02999984205
1753.82499997018
3500.49000000686
3538.48500000057
2967.16499977832
2738.94499998476
3566.10000051162
2974.80500016653
2766.82500014186
2856.93999999226
3800.62000021618
3828.59000010043
3671.34499985893
3780.86499953279
3428.57000033278
4090.01000000618
3745.11999995541
4082.60000009864
2660.3999999763
3401.19000035303
4607.24499996193
3693.52499998585
3929.91999956022
3879.3000002825
1959.91499995824
3263.34999997955
4090.15499993332
3112.03500079829
3377.46499985529
4144.53500004008
3874.86000005167
5395.44000042303
4205.0299997027
2565.12500006775
2176.45000025793
3316.38499989189
3271.71499958739
5355.76499999128
3999.71499984883
4242.1150001022
4108.23499989594
4243.04000005359
3040.55500001207
3303.16000078202
3843.2300007639
2893.9850000299
3648.07999955222
4669.14499995555
4535.34999984608
3633.89500011527
2852.16000018001
4200.13500027452
2230.06999927119
4240.50500003528
3988.69000004011
2340.16500013252
4655.60499950929
3162.07000042219
3133.09499999881
4179.5900003498
4839.41500002157
1919.85999948438
5202.54000013706
6259.16999963019
4369.09500055097
2874.80000008002
2492.5299999956
2687.36499940418
3874.87499981525
3265.89499998838
3424.25999995566
5459.19999966366
3664.86999985308
3669.11999986786
2718.17999998957
4016.5000002943
3972.28499939595
3771.57500016916
3131.71500010224
2682.71999993932
2640.07000005321
3844.55000007525
3312.97000006342
2718.99500004202
3235.05499959085
4353.78499982611
2958.52499998314
3156.09499988251
3582.37499999464
3135.82500003756
3804.45000025025
3932.78500011063
3087.98499995901
3358.15500005265
3740.79000002457
3608.39500020165
3795.65499989048
2770.31000021065
4903.13500008022
3791.53999935547
3370.04500097455
3542.39000002283
3630.44999981232
3974.57000022533
4556.65999985253
3561.26500015147
2850.74000021606
3139.50999974413
2606.73500000697
2879.74000014004
3368.31000020343
2722.84499995783
4511.15000004857
3275.74999935794
3699.76000100467
4426.25999998674
2664.52000032738
3479.37499991595
5560.82000002079
4019.59500003699
2808.03500001796
4545.60000007937
3732.88999991131
2666.82500011765
4215.64000041445
2635.30500007898
4579.06499990134
2354.26500035822
3589.32999966014
2752.04000001252
3769.32499953697
3997.69000005437
3495.489999671
3561.27499957586
3578.28999993682
4314.03499980352
3887.64000004894
4069.43499979228
4290.21500029892
4202.04000019352
4002.39000002202
4195.99499998335
2665.2899999856
3887.84000000849
4280.14999960014
3702.42499917478
5831.94499998272
2332.57500081116
3615.39999997197
3085.38000005321
3416.96499978052
3112.23000038345
3999.3649998758
3743.25499984447
2364.48000022984
3680.06999976805
3208.86999991341
2592.2099999208
2686.59999951825
3282.70499964617
4039.13000037719
3396.14499991434
5359.57500001954
4251.67999985314
3725.50499995353
3907.71499984059
3706.47000023577
3141.48000002711
3478.65499988105
4824.64999995846
1474.26000009774
2539.14999983192
4186.70499985674
4999.40999979805
4442.58000010252
2335.07500027225
2629.18500019345
3535.70000004943
3461.14499991006
1877.81500002288
3051.30499990087
3800.57500004827
2896.5750000081
2149.90500033041
2829.45499986329
4193.71000000613
3613.91000062972
4310.41999971971
3641.18500046933
3470.57000011206
3052.15499972471
3480.82500001357
5102.77499960939
5532.36500041932
2977.94500004232
4390.12000008477
2855.64500057325
2505.18500008911
3380.00499967218
3300.71999967471
4123.67000006023
3345.89500032831
3202.65499989703
3854.87500007078
4715.86500018687
2800.08999993477
3340.72500004055
4258.24500017229
2939.52999997942
3963.66500024917
4153.16999999076
3748.86499948546
3952.50999997312
5019.06000001926
2790.77499998361
2681.81500002462
1963.27000023518
3785.12499990698
4494.63000012655
4687.86000003107
5271.76000001858
3495.93499994065
4114.37999968196
2935.13500014541
2929.61999986111
3840.87499988498
3762.71999993926
3138.15499994523
3570.47500078232
2544.01500052167
5412.39999976882
3517.2899999306
4224.79999987851
2909.51500081364
4022.2850003317
3476.59499986947
3700.52500012715
2994.71499993885
3263.50999978301
2919.56500008702
4798.23499965656
3224.49999997139
3986.16000025242
3389.09499980789
3422.42000008206
3027.0100000985
2867.61000023643
2371.92999989225
2659.46000021289
2590.03000019037
4771.4099998757
3988.44499989424
3010.56500011496
2801.85499981605
4260.99000030162
3971.6699999095
3843.6400003545
4473.0700002932
3181.31000010099
2551.95499986981
2981.08500021882
3112.3899999354
3576.68500032509
3599.38500014506
5191.99500047881
3861.67500022345
4662.8599999455
2225.42000012964
3465.8849999659
4679.03000000585
4224.01500053064
2236.77499962482
2927.44499995164
4636.42500013474
4057.24000008544
2260.6949999287
2206.06999996956
1873.01499999047
2845.62000049138
2362.40499960363
4000.36500005657
3705.63500003237
2885.70000029425
3234.5449999024
2942.08499997295
4171.01999982167
2122.34499978973
4858.30000000808
3727.55499997013
3079.60499989626
4558.05999982427
4966.30500004173
4926.07999978052
2634.30999997072
3415.56500033359
3740.1349999021
2214.53499991747
6439.79999959146
3358.29499988363
3687.33500002895
2417.58499988914
3399.13999992728
3407.9450002056
3227.64000072284
3285.55000004917
4433.43999993673
1981.62499976903
3141.09000011033
3356.47999997041
2657.23499974236
2791.15999988571
3371.7400001958
4045.85500061326
4935.22999999358
2790.31999993324
2703.23499992641
4242.35500060002
3309.67499954626
3148.54000028819
3445.4949998254
2971.32499999972
2777.95000000217
4724.86000008255
3342.08500007365
3966.21499998367
2736.72999954084
2197.44500011002
3284.03000001609
3136.61500020837
4884.91499988202
3602.78499983856
4504.6349998815
3572.68499988591
2173.28500005929
2496.34499982977
3977.95499985467
3617.22999995761
2255.72000000707
3629.80000022438
3378.92000049958
3381.3899999276
4446.31500017142
2959.57500036992
3239.57000018051
4525.37999972538
4935.15000007034
2927.05999998917
2980.23500033654
3593.93500008946
3476.03999992565
2191.87999990847
2553.88000009069
3889.91000017617
2492.52499979202
3921.70499943756
4401.32999984038
3090.86999989266
3555.69499994628
4100.40500004543
3023.3899998758
3664.00000026845
3005.73999992877
3701.14999909326
3270.47000019066
4341.05999960669
5073.61000005819
4044.38999995962
3521.13000068313
3352.35999995389
4086.25999998732
3304.31500012532
4360.13499996378
3201.90500049898
3416.63000003368
5486.00500004459
3293.92499974847
5066.83499961917
4081.50499979901
5432.31000007916
4067.36999961361
3756.31500063019
2756.48000051558
4056.77000003925
4832.94999961671
3732.6099999696
4072.66499995114
4689.33500010712
3867.45999979007
4688.14999931469
3810.58999988929
4459.75000012352
4080.43499999307
2916.27499988349
5492.14999974112
4230.18000022916
3436.94500007853
4466.98499958939
4368.52500027692
2877.26500007708
5245.54000004858
2571.12499997139
2935.62000021094
2566.39999983937
2492.24000001737
3984.44499987774
3745.31499995769
3346.46999985952
3809.26499989815
3762.39499973907
2886.53500014357
3157.06000006944
5407.35999969661
3705.16000010294
4856.58999995142
2812.50500004113
2529.18500001531
2669.01999996416
2971.81500018574
3569.47999949986
5008.06000022136
5033.15999980771
4343.84999947436
2621.62500025623
3189.46500008414
1935.81999991462
3370.26000003342
4366.16500017524
5004.64499989714
4259.32500014635
3000.90500008222
2462.70500004583
5354.49000001664
2775.70000010729
3236.84999989136
3337.29499960225
3166.93499998131
3386.82999998052
3355.23499939276
2699.47500007253
5033.33499956111
3370.41499997483
3896.66000057268
3293.78000027334
4477.13000017405
3109.16500021005
2655.92999974912
2246.79499999899
3186.41500026651
3450.50500011921
3760.09499989077
3865.77500000142
4225.12500015844
2023.90500041322
4654.77500019141
2791.90500027337
3187.09000002919
4128.14500017092
3234.3900002361
2824.26999959536
3121.93999953219
3344.33999998448
2553.63000009488
3657.23999972921
3283.02000022959
3746.93500002287
3733.61000030919
4283.69499995979
3536.00499989849
3575.43999993429
3132.04500035697
5143.53500159169
4521.74999985285
4372.51000007428
5100.30499957141
3457.27499998797
4299.82500009274
3053.58999981824
4639.3250000655
4041.58499963515
1886.65500053141
4027.89000035869
3425.99999987075
3580.79499997737
3737.10999995668
4380.47000010894
4508.0350000363
2622.65000053943
3785.28000025125
3268.85500007024
3342.46499986693
3801.9749998824
1599.71500002072
3576.95500021405
3327.57000002384
5274.78499988932
3107.46000017831
3670.67999992706
4302.69999978348
3665.82499970926
3966.88500015542
3864.12000010553
2552.61999982386
3140.94500010565
3186.96500020486
2719.46500009904
4081.4800001031
3350.33499934804
3700.03499995294
4923.42499983491
3779.94000040559
3874.85500028566
4106.02999971167
2550.28999999503
5438.14499947056
4040.67000023148
3993.67999975372
4208.90500022203
4160.65000019482
3569.38500014972
2044.37500009418
2591.77500029281
3258.95999985895
2698.78500006424
3981.75000003236
3097.91500008013
3118.57500011617
3301.51500022598
2681.87499981094
3656.18499971248
3597.23000000895
3449.23499978465
3410.71000017467
2372.6900003734
3869.81499992963
3888.43500038574
4117.7399999667
2501.01000079291
4133.82500014015
3331.76500053052
3868.78499988932
3494.01000024728
3933.63000005437
4977.81000080449
5063.19499993231
2258.56999993697
2934.95999999926
3798.78999998199
3525.55499997421
4072.72499980079
4559.29500011247
3123.34500002861
4999.76000031095
3573.40999970585
2690.095000242
3304.32999979705
4258.35500053468
3291.5749993698
4291.43999959156
3172.3000000653
4254.74499997136
3268.39499993832
4486.54500011343
3152.82999995665
3708.35500000499
2412.46499996365
4719.18000005663
2724.63499992897
3618.4149994881
4386.62500028696
2704.30499992706
3659.6650000443
3344.18000008471
2695.57000007958
4110.18499966734
2378.23999974644
3528.86500073731
2259.52499986405
4090.40999985338
4108.01999964082
3616.61000006751
4215.2100003456
2829.35000009136
4050.22499970419
4828.75500042678
2874.93000009214
3517.70999989135
2601.95499996794
4522.77000006114
3141.66499984186
2366.81000014092
4443.55500011519
3325.81000009924
3989.75499999977
3728.28500004485
4260.85000004194
2292.51999996349
2941.45999955025
3150.73499979294
2727.71500003873
4158.62500042724
4512.94000012346
2275.74500012631
3479.12000010954
3703.11499989819
3024.44500019075
4487.64000016396
4086.90499991551
4429.19500045024
4186.87999982166
4304.32999984175
2785.0650002528
4680.52999977209
1824.11499980232
3836.7550001312
2705.78500009945
3833.92000033639
2366.70000003756
3166.9749998122
4030.02500019153
4016.02499975835
4500.34500025885
3634.67999984336
6270.21499998239
2412.40000041446
3095.6850001096
3538.63499992841
4668.59999939546
3552.13000027128
3470.08000004059
4168.10999976948
3782.08499988241
3449.3999999878
4790.27499980957
2926.27499995672
3492.38999971634
3144.89500036568
3052.4300001777
4642.23500015365
3490.06000017608
2530.74499995646
4442.61499999592
3576.11999992456
3953.20500034699
3472.45000015898
4668.23499999454
3560.81999991334
3566.29500022391
3729.71000038274
2939.50000002712
2944.88999981646
4743.89500024985
3605.86000011407
3433.21500001932
4645.14500008628
3820.88999984774
4628.20499994769
3374.53000008326
4028.77499983564
2661.09999998356
4524.07499998598
3682.10000015527
3490.65999971889
4188.86999948462
4391.50999955088
3786.49999967869
2119.95000004454
3834.69999982804
4046.72000000341
3654.11000030185
2794.80500000273
3685.04499995487
3501.73500047944
3155.92499966652
3050.8000001997
2534.3950001325
3624.63499994413
4243.01999963447
3838.59499956667
3709.48999989789
4296.4599999903
2427.9050002977
4399.27999993123
3617.02000007359
5430.86499963645
3577.87000002479
4503.05500030715
2681.034999911
2653.0149999205
3269.09499935363
3854.01000018604
3473.28500008315
4002.15499963053
3488.02999979071
3311.47000010233
3232.82499987647
4108.71000039158
4633.71999912814
2507.52500022508
3026.53499996319
2534.84499987308
2787.44000012652
4056.02500000608
4730.96000009263
4357.16500037772
3603.30999988434
2990.01499926997
4142.69000024837
3836.45500010648
2691.75000002421
4430.18999984744
3052.33000089182
3948.15000020142
5106.9750004817
3966.34000034875
3960.83000002161
3616.89999995872
3901.11999982211
3743.0849996024
3786.5999998647
2918.2349995171
2379.70499982603
2851.83000047144
4565.37999990361
3131.11000014108
3946.99999998484
2919.93000005186
4057.64499983776
4692.46499989729
3095.52999998361
2896.67500004175
4654.70500031393
4596.15500131063
3247.61000036029
3276.63999902038
2410.02500004554
3135.28499998152
3961.61999986021
4099.61500015215
3286.93999929831
4284.57000023325
4315.00000013533
4353.00500010478
3957.65499993786
3342.39999944076
3597.87000001466
3244.36000007205
4466.7349997554
4154.61999987997
5648.89500021562
3469.14499975968
2743.21500029799
5070.1549996626
4108.93999999447
3640.32500003511
2906.85000034608
3320.04499999911
2057.59000001184
3082.52500007406
4404.7049998641
4135.12500003132
3198.84499960107
3058.22499983222
4006.64999991847
5049.55500007048
3803.55000009027
2568.42499988235
4038.89499967464
3160.43499995006
3077.12000072852
2143.51499994809
5068.60500020324
2558.64500057625
4069.41000060728
4166.55499990218
3764.2849996672
3836.74500004749
3511.00499986068
5066.66000016924
3565.19500005769
3592.64000024239
3224.63499979221
4401.19000000591
4385.18000047214
3022.20499939471
3170.61499990535
4503.10500018511
2159.90500035952
2891.98499998107
3381.94999982242
2901.50500026159
3069.57999992219
2372.98500001396
3255.96000010893
2787.1249995369
3884.52500006859
3214.05999904603
4673.74499994703
4780.85999990965
4070.03499882342
3364.40499991714
2411.62499947753
3809.29000029142
3993.99500011746
4814.29000066407
3347.4000003688
4926.04000019302
4867.35500020281
4390.31499989459
3933.37999990815
4018.29499950714
3155.23000019474
5236.06499983018
4321.49000017717
3392.78000000585
2978.81499993382
3913.27999976277
3731.17500016335
3297.1199991355
4320.32499994396
3607.22500039486
4085.02999979781
4783.80000011332
3266.11499981279
3738.28500001889
3590.75999838428
3249.72499995411
4417.83500052494
4784.21999996901
4343.19499990522
3863.35999950967
3488.07000003086
2513.41500000469
3296.30999993777
2535.21500015375
3731.3999999807
3974.40999959409
3122.04999963622
4599.29499987082
1805.59500013784
2633.19999997329
3657.22500005621
2571.89000001858
4012.56500047597
2515.06500004465
4044.91999977932
4262.91000031878
1800.26000011148
5141.61999947729
2341.99499970675
3149.9400000163
4045.74499987953
2433.31499987654
2589.05999990116
4851.74999981339
4295.60000054375
4497.47500004957
2476.76500007242
4335.31999991694
4120.62999983365
3558.80999991694
3233.98999993515
3672.6500000112
3949.36499975034
3397.17999942723
4128.41500004381
4077.1249997901
2698.65499997989
3360.65999991298
2465.9699998541
2774.62999988068
2687.48999998719
3898.85500003933
2467.78000052087
5294.25999995336
4647.2399995951
3202.19499909319
4181.46500022337
4294.97499992407
2796.19000003499
3839.35000002541
3941.15999985335
4241.85499965318
3507.66999978642
2936.43499985561
3985.11999987089
5426.00499973749
4318.74000006914
4226.19499975035
3476.40000021644
4653.04500015825
3158.91000011656
1870.99999973655
4250.75499990268
3387.23999991687
4372.83499987342
4664.05499968992
3398.54499997455
2945.49500002898
3753.16000010728
3654.85999997566
2624.8249999258
2912.62999999084
3036.94499991147
4026.77500005718
3939.93000009621
4117.38000003807
3293.89000016078
4837.57999985118
4606.3050002784
3450.97000022337
3957.91000005894
3050.54999976893
3495.75499984951
2335.69499962125
3360.3000000316
2567.97000018321
3583.70999995724
4143.97500007399
4056.21999999392
4664.17999998108
3642.33500034886
3103.02000004984
3332.73000017926
3906.4499999024
3375.36999966134
2902.20000036774
4302.12500016511
3950.14499985217
4075.4649998825
3839.58500016172
4202.91499974683
2748.26000004634
4132.75000008522
3407.89499998384
3769.79499990243
3886.7099998343
4286.77499999618
3883.05499997642
3710.58999998088
4491.87999927532
3792.91500001866
4660.98999983619
3561.12999979395
4932.63999986695
3977.92500007877
3860.04999990875
2932.00999986753
4785.15499982249
2306.42499952804
2187.05499999365
3002.63999911956
4106.55999950424
2970.52499965869
3070.29500022554
3225.46499995759
5068.03499841481
3513.55500008399
3465.97499979832
3739.10000006168
3127.93000003303
2609.90000022436
3924.21000016815
3889.89499969454
3752.5800000052
4356.59999985667
4273.20500008157
2495.83999994025
4685.1399999765
4820.18999986525
4652.73999995959
3525.10999999486
3031.42499993462
3160.69999975758
2338.1300000163
4990.0200003474
2461.44000000274
4351.8399997633
3494.59500000312
3452.92999972904
3106.52500005811
3692.13499993645
2164.31000000401
3727.17000004009
3859.69999960437
4900.48500001125
4536.2149999463
3267.32500027632
3990.37000000721
3125.68000003175
3647.7300000377
4011.69500016375
2919.67500023544
6139.40000090236
3304.6999999407
4007.77999997046
5121.7549998844
3768.52999989234
4277.00000013551
4663.66999971215
4830.14500003739
2746.31500001904
4545.07499992393
3280.3349994719
4008.6649999303
2674.25999999791
3735.59499988222
3449.24999984424
3419.70999982656
3283.33499961963
2994.02500004406
3427.5200001765
3698.42999956489
3942.245000055
2383.78499965568
2742.2150000477
2464.90000000224
3473.83500008611
4392.97500063796
3763.34500000696
2653.38500005193
3573.38499991046
3929.60000002396
3858.61500022493
2988.36999959976
4166.28999992722
4190.24499998998
2666.91500009995
2657.21499997948
3225.39500029036
2179.70000008098
5120.59500017622
2997.52999993786
4305.1799999639
3998.10999995918
3484.83000008762
2974.51500007242
3464.7449995412
5000.60499969835
3885.08499987796
2439.48499984891
2384.06999992311
2840.88000000268
2969.30000015325
3638.23999983177
3058.00499978953
3559.7650000538
4720.71500021586
2070.98999934114
3895.35000017425
3166.11499976681
2849.97500023342
2671.28000005812
3451.31999984197
3144.39000012382
3286.55499996617
3141.33499956387
3982.35000079789
2992.97500005737
2492.22000015341
3895.81000031403
4340.49500015404
3104.29500016861
3938.0349997594
3243.36999997532
4903.49000005354
5291.19999955629
3017.26500005892
4673.36500008657
4098.15499967814
1805.09500002454
4865.09499993548
3489.70499950158
5217.04499964416
3651.48500001163
3060.05499964487
4779.92000005755
3584.53999989585
3544.85499994911
4321.6200000915
3514.9699996922
3428.68000000931
4641.82999987341
1887.42000001296
3938.83500030675
3386.8550000512
4244.83499992825
3069.61999991431
3169.03500003845
4424.69500011683
2786.61499971274
5231.83500030753
2054.60499998927
3745.70499988625
3327.55499990482
2236.83500026085
1990.21500022046
5191.1199995153
3635.73000006028
3001.65499958023
4200.67000000484
3849.98999995342
3262.57000002346
3973.42999969225
5070.90999982413
1884.07499996759
5276.79499982018
4248.13499943737
2823.15000063821
4162.95500008762
4175.6249998553
2948.88499993004
5165.52500031807
3557.88999998421
3413.77999933649
2696.53999986232
2424.160000114
3088.2600003141
4034.02000011236
3193.96000005177
3883.29999998529
5197.45999993652
2728.29000004008
4865.77500027977
4045.97000035123
1821.46999999613
3295.02000046149
3962.00499996351
3006.13000006211
4813.51500019815
4009.69500009017
2220.65000003553
3995.79499981704
2677.92999989225
5359.50999998045
2820.33000031326
3700.72999997699
2312.18999991252
1617.43999995565
2223.26000001095
2864.7550000702
3654.72999941703
4231.86500005517
3818.01000036858
3782.90999968327
3490.51999985607
3962.83000048622
4740.48999989778
3214.62999986974
3534.55999989936
3150.76999984961
2625.9799997783
3168.69500034192
2835.49499997485
3721.53000005335
3096.01999949935
3911.8850000338
3690.93499998341
3311.1500000126
6022.31000003079
3428.11000001105
4087.38999994332
4613.65000021123
4263.56000011117
2500.45499991358
3799.17499960112
2741.15999967908
4221.56499996316
3493.42500000377
3671.54999973997
2616.92999980995
4432.78500015545
3168.72499999974
3591.49499985066
4579.39000000551
3219.74000003468
6011.66499994305
3924.70499981337
3595.65000006557
3705.48499983735
4064.07999985584
4499.70000013732
3714.54000020691
3764.84999977809
3398.8900005169
2879.49999972247
5632.07499991852
4903.49000003823
3710.83999982016
4196.27000001751
5341.20499960438
2911.15000003821
3145.81499996112
3454.54000044454
2430.69999986712
3381.71999992372
3854.5450001423
3264.58000023727
2560.24500010954
2691.08000003174
3971.93999998635
2167.33000037551
3840.56499983909
3279.34999996211
4208.64000011308
2766.74000012863
4146.89999995066
3470.54999962088
5231.09500022582
2911.16500057001
2554.98999930342
4069.77000053215
4542.93499948928
3281.1800002628
3171.21999988239
5360.53499965393
3688.48000024041
4084.34000059543
2708.7750000325
2760.46499988623
4287.36999992235
4466.4149999345
3186.24499993189
4059.41999994218
3111.11000003805
4024.65000031621
5397.9300004993
4406.76500013843
3022.89999974705
3330.88999999419
3332.29000038863
3830.59000050253
3936.83500012115
3019.56499999703
4046.08500002068
3651.64000013098
3857.73500012234
1393.51499997964
2937.10499943176
2820.53999973476
3989.56500036721
4001.24500010116
4490.9599999249
5245.08499965968
4122.35999988811
4068.22000059218
3304.59999985446
4382.91999962006
2764.52500006536
3343.01999980211
3459.38499914849
3154.00999997131
4372.8799997601
3262.22499961965
2759.84000020218
3390.93000038306
3009.51999975764
3828.79499995778
2363.29500001238
3601.0049994546
4063.50500009011
2675.92000006314
4043.23000029483
4237.54000010548
3537.60000046669
3302.85499977332
4649.3650005497
3972.72999997577
4588.67500004615
2942.97499978822
3118.35499984166
3254.73500029091
2605.04000013499
3496.77499984019
5283.20000002839
3763.61999996915
2617.38999996148
3865.27000008587
3510.92500067869
2864.81000002066
2872.6799998522
2914.11000022944
3137.61999993538
4015.65499972273
3289.43500045233
3622.80000006512
3589.6549998736
3668.43000014755
3328.61499996687
2765.64999900397
3470.38500047004
4027.1399998907
3886.88000006019
4642.41000010923
2892.06499995664
2474.87499993201
3274.5000003028
3294.42000008971
4788.11499982767
4261.71000016353
2802.56499979796
4434.02999999718
4479.46499966702
4648.96999995143
3607.97499989002
4600.04500003951
2902.30499938875
3999.84000013396
3874.13999956197
3802.1649998544
2313.56999999064
5108.15000021458
3864.09000004324
2792.83500014246
3652.09499990742
4232.27999999654
3653.7600000184
2597.78499995987
3120.8699999447
3268.66500012192
4112.90999910957
3262.35000014529
4291.67500006652
3711.70500007458
3263.01000074507
3585.7699999772
4530.63500017693
3142.8249999595
3549.98499981454
2665.99500064179
2036.50999966683
4727.33500088984
2256.14999995381
4071.50499990687
3725.80000023948
2842.1849998812
4555.95500008558
4174.26500002074
4800.36000024565
2052.17000000924
5156.30499953509
3251.08000038716
3494.35000052769
3225.96999970265
3428.62000001967
3614.89999969967
3330.75999923958
5515.95000023826
3268.57500000281
3917.58499988983
3704.19999988403
3272.64999916742
3457.33000033314
2955.73000003007
2944.2099999293
2880.74500025366
3639.84500025061
2298.18499984138
3161.1199998837
3297.6449996283
3004.05499928549
2317.95500080276
2991.73000043852
4502.85500012644
3299.00999983586
3871.74500015855
3573.11500005866
3017.48999991873
3444.91999989154
3551.55499999889
3350.570000076
4057.03000031225
3613.67500069903
4785.10500011902
4115.60499985574
4183.43000000902
4328.61000003142
2717.58000008622
3578.30499990261
2662.56000007543
3399.38000009581
4080.87000000267
3352.39499989524
2584.42000002915
3370.53000034124
1883.51999981434
4344.9500001847
5224.38499989291
4085.22499984421
3738.78000039462
4185.12499964741
3398.01000008307
3316.28499978408
4360.02999986184
3641.19999976316
2259.17500001704
3543.72500011744
5241.46000044607
2939.93500007596
5213.30499999586
3525.88499985565
3434.68499999144
3164.61999994062
2820.03500078816
3802.78500038141
4306.36000028218
3894.96000004595
2239.97499995667
2143.64499988867
5605.79499978799
3661.87500000477
3168.70500014472
3949.04500000237
3670.52500013803
3660.28000011796
3148.58999991676
4074.92499974184
4737.22999996226
4124.90999990015
3380.30500001984
3646.34499973513
2712.24999998912
4816.50999999879
2680.29000068642
2247.64999995625
3410.94999992091
3106.33499994758
4351.55499974126
4961.86500062153
4201.53499996127
4234.08000045561
4137.75499995321
3939.3300002086
4695.02499926044
4046.24000022493
3681.87999976531
3570.04500003636
3973.22999984771
3757.44499997568
3858.18999920657
3309.15500018827
2880.97000003699
2723.31999995944
2881.82500023337
4305.31000010786
3486.18999991287
4521.91500012157
4905.11500064901
3838.4449998684
4299.83999991458
2856.84000024851
3843.66500049634
1933.40000000782
3414.17500033975
3208.77000016032
3861.88499978502
3664.56499967235
3994.46499997168
2730.90500010469
5389.22500014026
5153.80999971915
3797.21000026318
3723.61999978687
3827.91499900329
3346.72000020975
2881.46000021882
3258.04500001948
3941.46000014842
3702.35499999151
2924.44000036718
2533.96999956341
4045.90499989683
3502.13499994413
4338.11999960357
3629.5150000212
3031.23499998625
3659.15499923762
4449.75999999617
3588.27500006557
2663.20499945723
4583.00499980059
3579.4100000161
2886.28999958225
3040.86000001815
4365.06499971636
3879.57999983162
2966.31999995443
3017.14499981271
3260.01500015822
3313.62999997311
2187.65499989048
3670.94999936855
3572.0249995786
5166.90000027604
3243.65000000232
4703.57500018843
4854.23999990124
3973.28500025521
3526.09500054806
3317.96499999682
2408.63499955833
2857.22999980778
4218.9150007969
2402.39000078139
4618.88500013814
3808.12500007788
4074.32000018656
3933.52500022866
2103.92999992729
2876.60500010848
3551.11999938556
2776.84000069462
4365.22999982827
2854.97500051348
4554.58500083198
3540.79500081402
4119.21499967616
3134.30499997645
2977.9899999625
3651.35999999382
1916.26499993287
5004.31000031449
4614.36999983503
3776.86499995639
2961.12999987288
3266.48499991815
3466.01500003471
3103.79999987909
2573.96500046237
3238.97500014969
3376.35000002448
3364.03500002809
5114.40499992881
4662.48999993969
3115.13999998523
3524.43999971708
3902.94000008993
3617.77999993612
3239.2649999659
3520.52499975136
4507.39499978974
2745.20999987278
2171.23499990813
3890.19999972801
3229.90999982459
3128.56500013149
3389.44499983685
5035.67999978963
4586.23499939078
4231.71499993792
3188.78500041299
3676.84000000427
3028.9400000266
3142.63000016511
3838.83499989635
2640.33999999159
3175.63499987638
3384.65000003064
3605.41499999363
2722.76499988229
4509.62999976429
3568.78999971843
3555.24999917578
4207.79999970831
4565.10999997996
4345.46000005264
4307.05499989551
3454.26499978441
4364.4900000192
4706.66500039422
3909.54000025988
3553.75500025228
2320.02500000503
3995.89499979385
3400.79999937752
3607.89499999516
2484.15000012156
4132.78499998088
2597.70999991067
3957.01999970444
5125.22500012364
3385.72500023909
4579.61000000685
4470.3599998533
4145.29499984637
4086.10000014643
3260.9650002477
1898.63499989937
3937.88500079897
2723.85500002146
3841.65999988525
6860.55500012255
2750.37499994785
3780.86999999429
3348.36499993876
5718.1449999389
1977.61500004423
3658.56500017972
2735.69999997981
2821.01500024254
3000.69500018313
2545.24999985486
4743.42500030831
3510.5500001224
2596.35000013281
4606.26000043587
3120.24999986205
4183.77999993891
4672.03499981924
3974.31999957681
2842.97999975563
2224.7600000212
4343.27000015529
3056.67000010033
2436.38000016205
3800.15999992006
2208.92500019373
3152.70499991858
2495.29499981168
2429.35499979736
3076.03499999669
3918.13500000699
3420.86999988818
3989.84500050871
3292.75500012748
3675.49500003248
2952.77499969956
2825.75000035018
2809.10999969824
6497.65000011132
3574.77000008675
4461.61999985948
4294.78500014427
4074.15999995769
2654.82500054047
3806.17999904882
3834.57999991
5421.23499996943
4005.58999976437
3540.09999994666
4607.23500006692
3202.71999972605
3350.38499930233
3762.53500006581
4343.8550000434
3473.98999995436
3716.12000070873
3296.66500005359
3865.72499991884
2535.24000010267
4719.03500020577
3405.19499999541
4664.99500000375
4085.1399999721
4643.33500090451
2633.92500006175
3892.07000007667
2490.51999997906
3812.02499994007
4535.88999976648
3638.46000046004
3506.95500030101
2133.92500008916
3447.48499999792
3544.54999996815
4175.09999998234
4058.03000014566
3604.84500020597
3982.01499991424
3975.84000080009
2889.25500006415
3827.29499999323
3310.64499999239
4443.80500097416
4135.88499995973
5829.50500024436
2886.78000034764
4462.61999983527
3593.66999974428
3278.70000011579
4519.74000000639
3413.66500009422
5636.02499982889
4433.63499988662
4866.27999980931
5185.03499982343
3721.48499975831
3048.29499995068
3078.76000000164
4402.54500008866
5909.6399999694
4287.06500007224
4878.25000012992
4903.86500028826
2762.78999945382
4321.2299988931
2792.82499971846
3085.01999914282
2149.73499982501
3815.73500017496
3449.07499990216
3789.16999970586
4790.75000004435
2897.40500009374
2660.53999995481
3370.03500021726
3874.3849999886
4725.27500000328
5931.95999951323
4608.35499994922
4839.03499971237
3781.74000007586
3870.29499989215
2782.08999986213
3486.41999986582
4001.8699999458
3401.20499956317
2444.40000011772
3369.90000035719
4152.54999995488
3414.31499958262
3194.02999990981
3175.05500005756
4061.1300002198
4369.76500000892
3838.12500033242
4147.67500024353
4299.12000018707
3606.84000029741
4527.02500040596
4559.77499998058
2892.54999989533
3896.98500020534
3406.25999928033
3126.83000006515
5801.84499995527
3021.31000014575
3868.09499995515
2837.78000007977
4057.83500008372
3591.22499954584
3551.16999999993
3509.28999992856
3626.46500068446
2860.90000015777
3292.1999998868
2699.21999977558
2077.76000010502
2835.75000003644
3391.75499984669
3531.75000009604
2720.03499993571
3219.34500013024
2906.21499998879
3292.52000000468
3786.87500033065
4412.24999997555
2994.33499929216
3451.23499997589
3485.85500031803
3216.53999965836
3914.52500018105
4014.06500016706
4389.81000079427
3446.92500054976
4418.89000024064
3785.44500032917
3958.13000018607
3641.57499993651
3869.9799998469
2515.97999994076
4104.24500196567
1898.2299999363
4490.79999971762
4156.73499949381
3499.48000000278
3494.21500003978
3375.46499997601
3901.60999997734
1895.93499990646
2889.88500002696
2504.6849998656
3018.96000008658
3528.0949998789
3940.50999994157
4616.10999998217
4136.23500054702
4162.22000029695
2700.44999978459
4010.91499999844
3867.74500020343
3073.77999988152
4320.00000003548
3306.4850002639
3984.0950001044
4285.59499978879
4202.04500022531
3071.21499991661
4308.49000029929
3567.00500021401
3447.6450006488
4339.24000029976
3856.09499899298
3433.7850001835
2983.28499996767
4009.08500002616
2462.35999963997
4278.11500012103
2827.17999947816
3991.26500001809
4527.95000037411
3963.17499983107
3864.38000009098
4275.21000006096
3143.9949997142
5255.16000001796
3382.11000017871
4099.79499977082
3174.87000006184
4564.72000009229
3439.99500016985
3661.05999949528
4469.29500009923
4024.7549997922
3728.35999937728
3013.01000035659
4013.31999994908
3154.44499992265
3363.28000034246
2094.72500022006
2939.70500021905
3578.89999983192
2972.73000002737
2858.85000005364
2889.42000012845
2366.88499988744
2667.4549997102
5686.1650001003
2970.21499972977
4420.74000042738
3268.56999998156
4367.85499986552
4163.43000021938
4897.57499970985
4084.93500004988
2180.72499979823
3826.4149999868
3664.06999985967
4373.95499967143
4369.94000005908
4144.81000026374
3009.82000013033
3257.44500031532
5403.729999998
3487.39999998827
4393.00500007602
2807.74500010535
3858.87500005588
3178.87999971432
4999.93499990588
3133.20999996702
3550.7800004232
4211.19999996666
4469.39500030875
3230.12000018836
4557.34999977553
3662.58000063972
3823.9450002746
4905.99500001222
3073.29999983311
3762.37999985035
3011.90500018105
4489.20999981649
3865.05000012688
2840.22999997559
3588.43499971164
3515.74999998335
4035.02500050887
3206.27499987365
3509.5250000339
2206.79499999061
3637.4049999167
3038.12000009709
3474.06499957666
3379.20000089781
3465.065000245
4535.20999954437
3638.1500001137
3171.40499938279
4488.21499990963
4580.54999969446
3250.26500014926
3491.9149997785
3508.13999999483
3520.34000008684
3486.315000128
2513.56999992684
3523.97999952279
3941.97499997041
3332.43999995117
3452.80499970031
4399.21500092547
3641.5849999194
4829.75500015728
2945.09000007319
3698.8399998511
4557.42999995931
5191.48000013572
3613.46999996773
2978.01500031538
4113.8150000459
4842.67999994289
3115.06999981753
3395.15999983595
4313.8649995694
3363.78000056359
5205.94499994628
3912.10000015778
4269.71000013774
3201.76499948846
3876.82999995502
2857.15499985986
4655.04500003159
2715.22000007809
3306.88500005697
3908.58000007831
3258.23500060663
3449.03500037151
2791.3050005429
4968.1649994792
3377.22499949185
3953.41999993951
5345.17000025697
4131.74000016472
3379.40500000064
2983.24500005133
3804.79999988055
3154.27499991586
5454.07000066084
3220.4599996878
3982.35999987938
5174.51499983307
3737.84000009616
2813.88499997149
3319.20000003278
2707.99500016565
3058.40499992628
3587.57999993421
4394.9699999342
4812.1750002476
3718.2350000118
3443.48499989847
4143.69000004209
4615.00000012177
4309.04500015825
4173.89500011981
3068.01000012457
3063.27500004508
3571.79499998922
5466.37999983237
2981.32499992882
4769.06499976013
4134.91999953205
3172.95999991856
3077.11999997124
3202.22500009462
5568.86500012502
4080.55499929562
3140.33999994874
2416.30499967976
3516.11000040965
4719.92499995657
3984.1949997443
4197.79500010342
3526.30500027176
3099.85499993939
3183.63500040688
2947.5450000157
3232.5200002247
2668.84000051953
2198.03499965381
3651.39500000607
3702.72499997195
2327.73499986203
4854.20999976189
4319.89999993623
2350.74000081804
4972.61499976713
3578.88000051258
2040.03500018094
2802.694999945
3389.88500009291
3224.1850004791
3100.15999979666
3300.07000007975
3191.12000120711
4498.74499997741
3362.26000010277
3582.65500017023
3036.32999992103
3954.17500003241
4704.92499997088
4640.73499991701
4850.46999945992
3627.22500047766
3677.45499992743
3518.56000003405
3284.67000015592
4156.75500000655
3889.94499988138
4418.49500047707
3379.53000015952
3391.00000017707
3081.86000000051
4415.3799999255
3350.65499980596
4953.07999986515
3424.02499981166
2846.29500027699
3864.33500014828
3037.1349995425
2606.82500005548
3805.87000076968
1344.78999969689
2741.10000000364
2050.41000024974
3058.95499967004
4146.68499942822
4907.66500029189
3049.63000002378
2919.42499996722
5330.4200007898
3823.04499996081
2824.46000017133
4347.48999967065
3713.19000011031
5030.30999994942
3084.27499999397
6236.48499936296
3366.81000003102
4699.41999988223
2778.46500005492
4831.92999977618
3109.94500004314
2940.38999972411
3870.47999963595
1812.39999996417
3829.88999997138
4195.1800000465
4131.62999977265
2644.1900000904
2986.61000027947
2229.24000027031
4179.640000074
2887.06500030382
3308.18000005092
3658.26000005155
4559.87000009749
2090.22499976773
4168.13500046163
4301.04500006698
4215.11500027415
3526.79000003863
4099.23500004655
4486.86499988392
2234.52499998594
4406.08500030532
2305.04000089224
3595.77500011516
4089.2299994037
3552.70499991748
4298.25500033272
3530.6600002246
3679.22499970533
3928.33000041649
3172.78500017896
2684.27499905904
3922.60499949672
2546.87499995297
4510.7899995941
3427.23500016925
4527.79500009888
4806.24999963239
3743.81500041613
3600.26499996136
3583.81500012265
3681.2050001304
3128.21500001545
4019.20999921858
4951.64499960199
3436.20500047403
3401.5700000411
3176.80500001193
2517.50999994448
4362.76500011981
3439.13000009593
3174.90499959141
4336.64499994344
2400.8449999775
2147.23000004434
3314.53999994474
3155.60500008112
4024.23500034626
4051.784999731
3706.97499983269
2643.10999991663
2417.66500004614
3846.16000015737
2399.41500007201
4355.14999995322
4596.21500022084
3466.06499943102
4356.54999965522
4163.92999965325
3484.36000065005
3553.80499989178
2624.4600000754
3433.34500056622
3950.46499980323
3278.19500038866
4209.88999971363
3245.24499998672
5085.01000017824
4191.25500041666
4008.9200002529
5204.02499988873
2902.41999972716
3560.26499977568
3348.38500017254
5065.10000048357
4359.50999933641
3476.134999873
4489.79500010741
2592.02499999234
4387.29999922999
4003.86999997348
2595.80499996676
4458.61500003387
4598.01000019535
4845.27999942482
4503.3150000032
4185.27999995754
2335.84499971123
1869.51499996334
4007.23000013467
3709.43999994465
3003.05499946431
3023.75000008335
4200.36000054062
3177.7399997905
3495.95499957353
3246.55000003905
3397.81999987448
2150.48499973191
4039.95500015281
4933.72999999486
4018.20500043558
4025.19999990298
3595.39500015799
3427.66499985103
3994.07000029273
2573.41500017449
3898.66999967722
3565.05500000715
3429.09000005422
3061.44499988019
4785.99499966251
3273.01500000351
3956.78499995451
2654.33999993504
2727.75499993563
3328.21500040827
4443.68999982625
5164.70999995703
4199.69999942754
1915.48000001468
4364.42999991274
3322.32999961873
4223.57499993645
3137.38500013854
5559.04999991599
4238.64999972482
4295.55499942903
2566.7500001204
4821.53999966197
4496.32499982193
2933.78999931813
2168.92000001669
3039.97999992361
3160.58999997881
3152.75499964619
3809.73999991268
3539.24500015285
3340.26999956474
2948.38999979198
2679.11999989895
2718.34000027692
4243.09500026927
4330.92500032604
5030.14500057627
3423.56499999901
4076.60500005857
4311.70999968762
4043.67999959597
5078.79500081472
3127.18500026979
2390.89999998838
4535.38499986418
3007.28500001796
3771.60000001744
4579.23000036567
4374.50000015181
4125.56499974208
5103.69999988648
4067.34999972291
4458.04500006558
2342.81500012847
3007.03000004136
3802.57000013592
3605.5549999245
3193.19499949962
4919.85000028228
4260.25999991095
3353.9199998203
2772.73000012338
3615.48000083631
4242.4050002537
4039.45499983907
4366.71000003954
3898.74999987066
4468.32500023872
3838.03999978318
3241.29500036687
3705.36000025983
4336.03999966907
4309.68000027369
3803.38499958886
3674.84999994573
3994.59999995725
4348.40499964906
3919.03999988327
3400.12999977649
3021.70999994129
3589.87999958789
3049.51500008255
3458.60499942175
3436.4450001193
3609.04999990866
3259.12000024653
3544.81000046537
3942.5549999834
2702.91999999399
3734.28999994282
3908.39000009047
3614.39499995776
3374.38500038514
3569.06499950023
3988.77499948815
4339.88000023109
3409.34500010044
4669.5300004161
4638.44499958828
1847.94499999136
4373.60000016345
4142.71999962477
4165.8800000418
3366.26499997335
2757.86499980596
2942.54499998584
3585.78000046354
3679.10000002291
4166.15999910526
3026.78500025044
3505.08000018029
3184.95499992464
2050.28999973208
2675.64000015368
4577.04499985772
2745.71499983966
3370.94499972113
2840.89000004443
3547.84000004016
2629.74999942177
4246.25000020629
2632.18000015244
3031.14499993762
4634.09499973923
2716.89499999967
3568.08999993757
3817.78000011318
3722.03500002355
3492.9699999626
3676.005
1842.14999999714
2257.26999993069
3222.48499988989
3787.36999973503
4148.38000003248
3403.90499993344
2851.31500047052
3498.30000031859
2975.97499934689
4230.79999918491
3853.78999973953
3189.34000107856
3528.2300000051
3582.34500003606
2779.41999981436
2682.46500002674
3627.05000003439
3052.60500016715
3383.30499918433
3052.05999935837
3608.4099999452
3307.17499999038
3635.56499967631
4360.23000055039
3246.74000025541
2523.06000002415
3283.34500019252
3414.11500008102
3990.54000020097
3112.4499999471
3429.10999980022
2525.10500003386
3834.06999996817
2856.73000012548
5483.42000001203
3143.22500049009
3927.77500005055
3505.80500004714
3571.61999998428
4907.13500006869
3453.19500008516
5675.52499977069
3474.69000000018
2789.91499993589
3270.61499958232
3751.85000022571
2343.75999989128
4993.55999958859
4067.28999962879
3731.63500050548
4060.31499998231
4612.93999985105
4881.60499991925
4123.69999895082
4899.30999990006
1998.34999986552
3634.45000006966
4294.92000015266
4172.7849995913
2700.36500012758
3760.33500015704
2660.38500012935
3759.68500043685
3434.61500004178
3884.51999991713
4370.5550000174
3899.9300002536
3859.79999969399
2871.21999990859
4867.96999990672
2690.96500020521
3299.24000007764
3146.59500023926
2119.80499993369
3645.41000013193
3505.78499982331
4519.07999990752
3222.69500007387
3277.65500005381
2632.51000005356
3660.80999993067
4045.30999966827
3352.33000001078
2901.23499989614
1895.65999954287
4581.57000002472
3167.23999999231
2626.75999999454
3447.38500004727
2664.53500032378
3347.16499977477
2832.26000046649
3175.68000004982
4247.10499984876
3216.74000003561
2905.98999999277
2469.1100002575
4143.60000062609
3489.7400001745
3198.25000007683
4341.96999920893
2042.07499998168
2949.38499935158
5399.40000028361
4095.85000002256
3114.70499997394
3872.93999982753
2887.70000002265
4194.26500000144
1780.23999951547
4344.99000008061
2941.49499964854
5571.0950000406
4450.70500008948
3638.58000009067
2834.33500026504
3208.45999995805
3618.39499999702
3524.06499993149
4370.46500027424
2291.9949998346
3237.4949993772
4495.22999992294
3264.22500032559
4099.65499995768
5105.87000035917
2441.99000063704
3276.00500009768
3264.22499989998
2331.95000035979
4550.36000021073
2360.68499974115
3210.42000016302
2446.4299999834
5074.53000043408
3487.28499933786
3705.23500047298
4089.97000023967
2786.29499993904
2958.85499974631
4719.33000051428
4513.00000007742
4166.21999930311
3693.98500024539
3337.0700001521
4127.92499996431
2839.83000044749
3764.41999998421
2966.61500003832
4649.20499971986
2539.83500068448
3093.65999974284
2316.69499995274
4285.36999938812
3871.61999997043
2656.53000053158
3772.90500005987
3416.01500005362
3714.66499972914
3269.55500047654
4093.57999991748
2635.21499995072
3058.99000065401
3466.87000046123
4286.36499973852
3105.81000000032
3092.46500024945
4678.04500009213
4052.56000039389
4298.40499956755
2649.53000017733
4464.31500032032
3968.85999952248
3384.70500005782
4248.03999980632
4519.68499997724
3199.60999998101
2996.54999979521
3836.78500042704
1777.6300000163
2819.87999991819
3093.29000049701
3161.06000001391
2181.18499979563
5235.24499994499
4297.25000043062
3409.74499991501
3796.34999998484
3387.35499958135
4815.83999996842
3778.31999957981
3165.9149999842
3815.21500021243
3520.2050001286
3978.89000006393
2764.37999947806
3752.20499996201
3390.83000000846
3110.26000005146
1861.05499981821
2505.14499996277
3548.97500001546
4331.55000008317
3644.06999967166
4592.6500002018
3823.31499990053
2668.20000026666
3808.21499989135
2379.90000002563
3622.11499989976
3163.14999990887
3909.35000032652
3770.47500023508
3459.64499999752
4078.87999991619
3144.57499971287
3561.99999989569
3722.32000038691
4095.69000027922
4421.46000006527
2320.06999973813
3354.19000043283
4691.079999896
2625.74000006728
3645.09999982326
2428.93000037223
3684.17000058026
3048.29999972053
3807.16999994416
2797.87000023574
3591.40499997197
3407.16499997347
4145.5700007597
2859.32999990799
3306.13499986148
4128.41999996992
2900.43499998015
3891.72000007052
2457.05999996141
2250.84000011301
4622.38500042752
2726.61500000022
2572.83999992092
2557.00499983717
4068.43000031478
3276.53000012599
3877.27999993693
4773.54500059166
3151.05999974348
3591.04500024486
3488.12000029697
2538.24500016868
3734.74500032514
3052.86500058672
4624.34499983431
3432.13999953726
2848.59499969438
2317.42499993742
2744.41499992192
4269.15500050038
4711.88499997964
5609.63000001246
3836.9550000345
3715.02000005104
2588.78500038083
2000.83500019053
4198.62499927578
2763.05000011204
3898.95500039659
2405.94499988784
4254.86499978974
3227.24499978125
3540.61000009195
1777.81999996424
3211.94999972649
3969.85000014718
3953.37499993417
2051.11000007018
3990.30499977013
4181.96000025634
5243.23499986265
3860.10999972746
2162.51499997175
3341.01500041911
2973.43500012677
4615.19999947306
3292.81000034756
3319.51499993322
3613.14999978803
2878.08000000331
3999.85000030993
2336.57499970842
3458.41500007093
2515.79999999795
3982.49000010491
3458.62000005544
3068.68499974665
4639.6450002974
2777.74499992793
4395.56499957026
3672.04499945603
3301.07000066817
2457.46500061185
3974.21000052535
3224.09000001848
2671.33000000915
4529.99000002409
3819.76500028942
5103.40500020713
2733.16000000134
3354.82000005536
2858.73999978963
3047.96499966795
3400.30499986693
3674.0199994687
3610.87999983621
2815.56499982078
3611.8699997114
3632.79999995173
3507.38999997184
4274.12000002817
4939.86499948794
4016.52000032645
2375.79999975476
3957.97500011965
3138.23999990802
3111.09000044898
3569.1549999016
3325.33000000007
3403.62500041735
2918.34499991219
4512.60500023328
3710.88999995182
3157.15500009304
2468.09500036389
3392.79500006817
1752.43500017002
3439.7050000992
4093.57500016922
4731.59499977171
3122.20999980334
4652.81500016875
2799.91000037745
3165.17500009993
3731.77000007592
3786.74499961478
4657.36999965855
3404.64499991573
4263.19499977026
5220.81500021613
4964.29500008444
4030.0799999185
4193.30000019446
4172.99999995367
2347.34499995655
2699.52499986114
4156.22500016139
3135.19500043336
3712.16500012111
2879.97499990536
3449.20999941882
3120.25500019014
3253.51000068523
3316.51999981262
4416.65999992471
4304.79499997257
4818.284999631
3040.19499967992
3360.39499989257
2655.29000071646
4581.60499954587
4177.02999997605
3881.19499999762
3070.21499995736
3426.46499997613
4268.90999995475
2994.55999912356
3172.37500013749
4854.41499996325
3908.43500008353
3034.48499999312
3145.00499998871
3429.62000006915
3623.1850005528
3312.03499993647
3574.50499989849
6227.78999973636
3239.27000012249
3801.52000028826
4225.60499993491
3649.82499998761
3113.4050001232
4678.06499992462
3389.51500004169
4151.72500031636
3721.59500015737
3942.59499992401
4254.88499984983
1947.7300000462
1105.22500016878
3502.63500001479
4836.255000351
3945.8949999162
3782.77999982543
3746.96500025142
3990.53999997582
2062.32499952015
3325.16500033505
2061.79499937047
4290.20499981465
3085.30000004242
2231.9999999908
2332.97999964032
3554.58500000369
4202.52000027837
3652.74000044429
2749.09500010929
4168.78499983167
3641.54500028759
1896.30500002429
2381.0950002108
3925.52999992753
3433.85499942116
3117.74999988661
3745.74000056926
4397.5099995957
3240.4599995249
3741.93500035256
4610.75499984552
3786.81999976467
2927.285000003
3175.87500041584
2752.33500014246
3709.06000031577
5188.29500046489
4085.32000010769
3016.09000006691
5365.45000003028
2422.70999929041
3941.19999988377
3223.33500004257
3931.79999956489
3580.90500000864
3382.50500030769
3327.39000002958
4120.90999978868
5290.41499988921
2259.18000000156
2097.10999995749
2713.66499959677
3643.48499989687
2825.76499999838
4106.5850001584
2843.29499998948
3990.09000020672
4656.5499991976
4225.92500037819
2862.03999988502
3101.88499995088
5588.74999992386
3944.79500004149
2706.16499999224
4106.85999963238
4177.95499999367
2408.46999995643
3172.91499999224
4255.78999977253
1542.99500011082
2857.564999789
3002.98500016669
4059.59000013792
4111.54500011087
4239.92500002787
2712.42500025406
2989.47500030443
4496.68999998656
4331.39999973774
3728.33999992779
4135.36499971722
3408.16500057466
3033.10000054073
3112.5249998722
2275.20499998704
3776.95999987226
3394.24500019616
2848.53500036255
3591.47499994421
5515.34500019241
3387.13499976997
2881.72999965394
3398.52500004054
2630.51999979059
3668.45499967563
3981.04500068363
4056.0150000609
4414.06999997282
4334.90999881004
3107.02000006512
4350.41500056162
4824.50999999722
3764.21999979508
3651.93500008632
3819.20999999568
3752.02500015975
2617.79000135674
3466.1900001918
3261.01499971561
4818.7100000307
4078.53999993205
3549.8849982977
3080.39500015503
3447.45999951998
4163.92999982613
3437.97499995132
3147.43999986202
2409.03499975649
3107.70500065861
2401.2100000577
3910.10500002839
4787.02500062005
5690.12500001339
4148.68500038469
2720.94999976578
4522.51499998569
2553.59999999721
2926.90500013961
4730.00000004598
4003.46000070754
3818.0149999515
4258.79000001505
4268.91499981322
3603.05000025977
3641.90499966173
3645.12000008492
3767.7899999572
4291.34999998953
2438.5200000722
3042.98499992536
3624.61999938404
5031.28500046174
3114.76999961794
3380.17499991891
4209.60000007227
3002.77500027194
3589.73000015272
4159.2849998707
4172.90500015626
3107.44500010216
2660.29000003182
4608.57499976491
3257.21499995328
3131.29000000263
2640.12000020593
1876.09999993816
2688.78499889362
2501.98000020653
3716.26499952003
3500.42000000359
3258.60499999952
5119.16500006535
2551.96499979612
4117.56000004162
3546.34500000803
3852.46000007191
2746.44499999518
2925.54500028968
3081.48999992735
5302.36999984249
3089.79500007562
4100.16499983438
3493.11999980279
4878.46499940625
3607.33000010496
3524.71000003617
4363.05499991501
2933.58000004795
2672.11999948751
3914.38999980874
4025.80000023602
2560.15499935372
3078.95500012219
3144.60999926156
2875.48000039172
4214.42499986058
3331.69500048389
3631.46500000358
3406.53500011412
2616.84500042495
3543.77999996208
3283.60500035435
2927.84499999881
2725.6850005138
3067.11999983611
2309.24499993259
3874.12000017345
4558.28999992833
2331.11999994249
3461.82500010077
3615.09499966027
3822.06000006758
3357.49500001478
3467.22000000151
4227.77999983274
2917.77999983251
3607.55000003468
3768.7900004024
3263.04499961634
5059.0499996026
3697.17000014894
3150.19499995152
3988.00999970199
2271.65000004834
3639.33500006498
4591.24500036114
3177.45000011474
2462.70499999041
2360.94999992137
3247.91000030015
3793.65999999468
4129.41999988118
3904.19499966971
2268.6249997227
4301.56000020058
4502.22500076634
3284.51000089955
3592.8049999738
4048.26000003546
2041.38999979862
4204.42000028229
5121.18499976961
3420.86500031862
4850.9750000257
2336.89999952132
3857.02000015043
4831.44999998482
3513.11500012979
3254.33500014528
4373.21500000986
2777.28499976615
3993.76499993959
2980.62499988126
3733.74000045483
3573.09500009811
3611.64500038885
2947.52500052296
3159.1000000723
3639.16500004882
2641.77500002683
4776.6799999252
3592.70499986762
3399.60499985248
4140.8050000706
3669.64000045031
2915.2200000697
4282.96500008798
3729.02999986391
5621.72999949858
2891.31000024639
3039.55000027223
3485.75000001688
4353.55499964021
4898.40499999822
4133.80499998169
3718.60000010789
4120.86499989359
2509.92500000366
3663.964999891
2709.94499998138
4689.57000001427
2979.56999990344
3326.88500036031
3304.95500012301
3781.46499989287
2572.85500029242
4537.73000018869
3807.79000003519
3205.11999964342
2611.01500014437
3379.55999978576
3528.8549999469
2273.31000046991
3458.92999989318
2892.14500037057
5220.29999953753
4512.0850001621
4342.98999984202
4533.24999990908
3044.72000008682
3172.35500001698
4097.95500007446
4037.4749995716
4456.73000003916
3907.73999995168
4554.91999999958
4137.16999992961
4089.34999992873
2897.73500001628
3784.64000021992
4565.52000018873
3483.95000034885
4459.1949999748
1194.37000003364
3554.67500002356
4031.72499998379
2992.90499979106
3885.15500009351
3737.61999992272
3349.87000001699
4302.51499995103
4787.67000024777
3157.40500005241
3682.89000017082
4325.8050000146
3490.12000000424
4055.69499985408
4123.61500017159
3908.71000004141
4031.07500016049
3373.80999996388
2966.889999968
3390.78000059829
3075.39000007324
2990.80000004274
4156.92499999143
2753.40499988926
5103.26000023051
4920.08499956413
4804.72000012919
3819.25000001828
3631.31999965908
1810.6850000706
2387.20000006224
4724.49999943742
4301.87499990733
4864.03000007235
3087.01999999548
4306.33500045387
3330.22499994677
3885.55500018684
3063.88500006229
3956.38000015728
2823.70500041664
3634.03000004869
4790.20999999516
3033.36499977962
3796.84999994654
4250.16000062591
3467.46500000462
3240.63000031281
4212.31500010705
4529.31000013906
3223.7450001775
3288.41499985009
3532.63000002236
3018.74499964155
4259.41999991707
3843.88000014622
3743.47000003234
3397.10499995379
4932.79499974096
2845.88000002503
3233.55000026117
2623.30499991181
4780.89999905124
3405.19000005061
4086.06499969692
3280.93000006769
2601.37500012107
3511.36499983177
3183.40499987977
3621.68999962264
3846.26000010272
3548.19000017084
3118.49999994796
3657.66000002719
3458.38500000536
3876.16500038991
3185.61500012991
2625.83499940031
2483.51499988616
3421.84000040672
4409.11999985541
6009.13999967463
2316.68000045151
3981.41500044393
3759.74000005901
3566.80999978565
3952.90999990172
3220.02000003739
3246.63999997824
3257.61000002918
3117.1549999261
3474.08000026515
5128.12500011659
3397.60500004873
4561.35499932338
2906.70499990135
2990.97999997623
2951.32500008971
3180.09499977354
3850.60999988345
4855.92000034091
3799.78500031214
4046.52500031888
4858.07999988506
3861.83500002511
5270.77999992832
2264.13000051491
2966.21499993539
2087.33000019949
3950.0050001553
3558.96999990175
3504.77500021691
2921.56999964931
3656.44500002751
2340.93999993725
3221.19000006432
3544.44499954698
4934.59499972456
3080.17999925197
3061.64000004111
3536.99499996871
3157.30999991577
4384.16500017681
4990.5599999259
2997.20500004617
2978.3549997129
4735.80000066024
3422.18999973091
3240.24999905657
2038.69999990053
2494.07500001043
3426.91500032117
2997.81499948166
3553.68000008352
2582.08499990962
3098.38000003109
4087.42000015453
3681.37500018708
4422.3800001312
3203.8200000152
3429.08999994135
4535.31000008306
6298.25499996991
4324.79500014684
2866.76499984576
3136.06000002736
1428.11499966786
2702.89499977976
2528.61499982711
4467.0999995108
3415.76500011899
3701.779999736
3223.29999878735
4947.48999981745
2308.98499993898
4245.03499995265
3576.35999988893
3896.95999984493
2920.46499997974
2623.03000021167
3108.93500000937
2695.85000005233
3824.51499976055
3044.04499992589
5204.51000006229
4033.79999986431
5138.70000092557
3375.08499992825
2324.03999996802
2137.93500022963
4495.35000046869
3995.82000091078
3229.2249999856
2449.8300001442
4700.19000025245
3094.27999999153
2587.77499998853
4648.18499983501
2937.78999985417
3560.99999974098
2997.88000021712
3219.23000016622
2108.41499989678
4558.15499978617
4219.02999996068
4254.43499973242
2637.28999986174
1917.630000095
3897.25999938149
4447.24499984039
4313.36000029909
3192.12499994622
3847.14500003832
5898.43000076408
4039.27500002319
3812.15000008725
2914.4250001274
2752.58499996376
4018.69000005641
4810.04000029445
4014.319999789
3383.43500010727
3128.82499986957
2895.15500020608
4120.26500016981
4344.46999985643
3888.51000021503
3110.94500020624
2042.40500048595
4515.12999940795
2536.53999943438
3841.8399999328
2557.64499986055
4178.02999987931
4786.46000013466
2930.48999996894
2939.78000032064
4337.48499943502
2716.95500012673
3611.45000028331
4944.1250005184
4686.34999993711
3735.67499992606
4099.36499998078
3830.84000025282
2861.41999998622
3495.96999969997
3449.99499942106
3367.90500007803
4212.48499998462
3285.38999997277
2816.24499961783
4212.68499966885
3555.87500035195
2790.53500018374
4067.70000015278
2895.36499992479
3566.75499995996
3957.33000037426
3928.67499998282
4561.38499981127
3404.97000010376
2558.86500002749
2346.54500014009
3360.51000029827
3686.40499989234
4362.37000009185
2630.06000013556
4408.61000009757
3300.40000072867
2962.40499993952
3821.04499975647
4925.74500000814
4809.36500042118
2514.28500009433
4704.01500011006
4342.11499999382
3459.41499954124
2605.61499988782
2911.34999968763
3726.49999994598
2622.83000038331
3415.80500004013
3128.5799998554
3063.49500009243
3174.60499993514
2485.48500058264
3373.85500045272
4487.37499978312
3844.91500002379
4470.17999993882
3409.36000002618
3022.7300001249
4033.76499977079
3369.76499992423
2254.67499978654
4213.30999967607
3482.45999993884
2340.30499990797
2640.93000009056
4207.08499971128
3549.65000000037
3041.13999999512
4009.98499978438
3508.50999997696
3034.26999966451
4602.42000008866
3923.25000013749
4975.01000007265
4809.96000014397
3392.62000027299
4672.38999997464
3906.26499989862
3555.24999991769
4909.85999982082
3659.16999978304
2483.01000000164
3067.19999955408
3594.88999993075
3173.26999994018
3809.41499980734
4235.40999942247
2936.86999984403
3903.37000025099
4481.18999990204
2761.66999987152
4286.89000014428
3138.64499989757
4337.13999961724
2195.91499983333
2882.81499999389
2795.35000010033
4903.47500042705
3483.26499980898
3997.94999961706
2533.58000020112
2513.58000000671
3667.93999986351
3895.80500052124
3733.41499989972
4897.58999993582
3466.98000028648
3267.92500008596
3824.12499982119
4008.43999998632
2920.08000009693
2621.77499995579
3414.88499975507
2786.27999989735
3973.5150000893
4510.1300005622
4022.55000007982
4256.0400002934
2648.31000021845
3275.26499999443
3233.31500005396
4776.77000013937
2908.50000016906
2378.14000003485
4087.35499999591
4523.46500007529
3122.32499958228
3842.05500000602
3990.2950000749
5136.84999990033
2813.54499945045
2499.90999987395
3221.83000000875
3745.55499987013
3581.44500005851
3440.0899996857
3788.77499983564
3046.0299994573
3567.81499873812
4327.47000017681
4760.55999980692
3242.50999935821
2990.77500007022
5853.85000016028
3241.59000014176
4311.070000042
4869.43500027971
3398.09000009019
3584.33000005956
3562.86999982529
3845.97500010813
3263.29500012822
3132.30499991751
3076.22999985004
3113.77999991737
2185.05499990575
3109.34000002709
4650.94999960193
3878.19000049832
4146.99499935508
3440.75500045309
1785.46499985084
5383.23499995092
3118.56999996968
2821.06500001997
2427.3800000801
3173.92499971914
3793.64999988966
3506.87499869801
3640.64000035264
4068.02000000246
3757.44500029378
3642.9699999236
2918.93000000808
4020.44000010483
2555.79999931157
3398.23500092421
3019.80000008747
3019.26500011608
3139.41500044824
3539.13500002876
3662.35000027262
4850.23500007848
5741.86500020151
2659.67500005662
2610.10999942283
4423.10000017623
3936.41000000015
3429.57999983523
3410.4849999767
3150.77999991656
3668.27999995009
3100.54999947641
3101.99000006056
4233.33500011743
4864.61999976228
3354.41499995795
3670.46500009811
2955.18000003669
3643.30999990471
4044.61000008162
2884.96999992966
3809.1800000146
5969.15500033833
4414.89499993785
2694.28999993112
3990.49999998452
4486.50999952317
4404.06500009567
2698.01499995682
3238.30499995704
4768.72000118776
3603.45499979588
6094.00000023021
3956.98500035016
4483.48000050383
4082.93500035943
3832.34500032908
2166.00999999978
2660.24499997136
2990.67999996187
2824.10500000045
3716.96499972418
3062.93000004819
3357.57999999402
3949.58499978832
3348.93999990536
3253.84000006318
3783.6250002131
2413.98000007676
3693.85999955703
4514.53999995152
3428.9949997348
2954.90999998571
3823.46000009211
4188.53499946988
2753.99999998242
2974.47000006947
3851.79999992141
3900.38000047463
3721.78499994054
4188.16499998537
4449.54000038339
4604.69999998368
4593.67999997723
2281.34999997925
3859.9700000234
4216.01999986829
4605.05999993294
4160.9299999444
3798.88499905274
4393.79499949058
1734.08500000462
2657.42500016571
3421.67999996245
4302.22000027541
4024.82000003417
3049.35000050208
1724.75000000978
3464.54500008386
2473.05000027866
4331.8650000646
2481.65500015684
3365.57000070292
4544.47999981896
4007.08999986493
5345.54499992021
3435.95499963686
3150.06500028411
4123.6150002504
4292.61999990419
3836.3549998774
3943.97999983514
3744.16499984602
3671.5450004359
2619.05000015922
3377.63999990598
4410.58500032639
3175.29500011308
3313.95999958008
3634.07999996122
4396.33499994554
3422.80000009754
3335.03000010317
3435.5399999033
4077.09000006318
3806.31499969214
3393.45999962604
5757.82000016191
3062.52000002377
3133.40500000259
2618.24000058114
3247.73500022458
2121.02499998893
4613.0350000906
3881.14500067569
2337.75000014837
3243.25499997113
4090.26999994338
4432.40499996545
3645.14999986172
2677.03499971589
3583.66000015289
3331.67499977536
4703.59999999945
2958.98500023945
4584.57999964315
3263.06500085996
2900.29500051009
3325.81999982893
3008.35000005376
4458.00500018813
2647.50499986485
4180.17499997866
3050.59499993105
3087.96000080463
4930.26500034746
2269.21500008041
3725.4399998585
3266.25000008312
2806.78500025303
5075.90500006138
3686.9649993357
4632.49500009214
2121.9600000293
4046.58999994808
2989.25500008778
2928.80499978096
3450.85000006668
3160.07499996061
2654.72999993831
2144.98000005365
3883.50499974942
3537.71499958995
5299.87499931559
4903.14999914914
3786.42999992881
4255.78500037023
4256.92500002158
5164.54499945688
4110.87999982238
3403.81500011799
4931.7649997609
2988.57999987272
3946.61500006239
3620.39999971504
2922.1249999674
5222.085000135
4420.46499962779
2891.31000002474
2666.7800000101
3610.04500021238
2641.82000014643
3541.0099998978
3043.32999989588
2818.81999993057
4566.86999985576
2380.45000025386
3364.25999945577
4612.43000068702
2281.25500030071
2903.23499994056
3867.15999954892
2880.63000012969
3965.05499980698
3064.23000026692
3133.79999999329
3814.65500002622
4102.27000025229
2752.24499997776
3505.19499962765
3550.66000045347
4592.71499956644
2546.12000008568
3784.19999980892
1902.04499999434
2688.95499997318
4343.04999989737
4391.85500013494
2621.46999987078
3949.96500012791
3432.74999989674
3468.99999958632
4103.68000034441
3772.86000011981
3491.50000002421
3436.8700001582
3916.0449998976
2295.88999982999
5333.93999947308
4350.54000050144
3804.80499929935
4244.3200004028
5024.13000013959
4677.91499968502
2534.22500010312
3185.05500021402
4895.33999987226
2590.12000014845
3535.36999983399
3927.56499994651
3574.64999996769
4210.07000003546
4140.20499995528
3641.67499995869
4474.76000007347
3229.45499975741
3464.92500009178
2700.69999992847
3834.37500027928
2742.12999992736
3279.02499974426
2853.09000072756
3061.20499978706
2333.91499992393
4569.67999992496
4579.140000146
4438.13499996497
2824.79499994358
3859.29999990109
2301.74999986426
4270.47500010947
5107.93500007398
2893.7000002292
3169.64000005275
3334.26500033587
3908.56500016601
5002.53999970062
4447.33999998568
3304.88500016034
3650.93000006268
3527.73999976565
4006.39999998666
4526.44500006238
3431.07500000671
3485.58499976399
4360.31500007346
3977.92000009306
4302.68500027538
2719.77000010089
5342.25000025629
4134.64000005007
4898.1400006545
2767.5749999613
3329.89999999566
3355.5700000549
3826.86500045843
4676.26499994844
3469.45500011172
4791.78499975114
3670.70500037365
4321.87500020795
2684.06000011222
4039.78500008502
4160.20499997225
3984.29499989888
4232.64000001081
3814.6050004377
4692.43000078155
4218.62500022957
3495.47500087367
2645.82500099856
3600.20500022289
4352.75000021665
3993.33000011742
4598.64999962953
2623.24499986612
2693.43999992509
2050.92500007316
2467.91999998922
2986.78000008542
3384.86500001245
3368.7600000283
2765.70500013244
2020.28499929444
3898.52000002295
4424.30499959982
2292.7600004971
4576.25000006938
5040.45500027924
4710.54499992088
3021.01999985124
4123.72000069451
3554.84000019133
2011.56999976933
3014.22499989218
2817.80000005628
3108.8499999147
4366.22000043385
4501.68499991787
3141.26999985799
3979.10499991279
3216.3249997911
4340.58499984877
4788.28499952052
4162.19000013499
3949.6850000713
2718.84999989078
3606.28499986083
4486.44999996718
4900.7999999132
2660.12500001612
2646.66999995208
3748.93999970437
5062.83000042476
3359.29000009969
5675.93500031755
2427.06499998004
3532.41499994296
4951.16000021994
2643.15999981694
3785.64499991375
2799.92500008942
2576.67500000447
3526.79499996966
2680.17499982938
2819.68000010971
3230.2450001784
4203.51999988628
2733.90000005253
3540.73499997333
3721.07000027024
4115.06499980739
3702.80500001393
2962.51499997452
2934.74499916576
3408.48500008241
3863.90000001807
3216.02499964938
3830.26000008328
4836.16999986698
2797.24499958451
2926.9149998799
3205.71999998431
3877.07500001148
2670.75000015553
3616.38000006892
4164.10500018881
3583.69999987353
4617.84000021592
2790.20000005618
4081.05500013009
3021.40499991263
3594.93500006513
3126.10000013758
4423.90500019421
4229.46999993373
2459.12999998243
4869.21999963094
3301.64499983215
3027.36499995203
4066.11500013224
2741.07499987911
4092.06500021578
3705.91499993438
3564.3049997054
4547.16999968363
3968.71000012607
2849.46999981377
4737.78000007244
3584.44999975676
4371.95999988343
4238.37000005657
4363.24999973038
2580.5350001998
4412.23999975913
4265.97499999049
3804.43500004115
3455.18499985139
3650.45499997691
2686.55999986839
3883.15000004426
3731.76500010642
4352.39499954082
3227.870000083
4235.47999994503
2451.24500023108
4660.31000003195
3977.62000015311
3007.62000032794
3621.3800000269
4565.70499996957
2506.91999993147
3376.66499978409
3383.08499997086
4332.29000000656
4025.27499987104
5440.73499992979
4606.68000064429
3760.26999996335
4093.17000006884
3058.74000000127
3303.08500030689
2914.33500001498
4002.78499975428
4810.79499983683
1947.21000014804
3041.94999976584
5743.17500043733
2637.33000008136
3265.31999994977
4246.35500024364
1842.36500016146
2631.91999993986
3359.25000010908
4921.09500040452
3874.97999999591
3777.42499995558
3966.86000026949
3978.48500007775
3167.31999994081
5155.23499984763
3734.46500023408
2383.79500044335
3334.28499965044
3339.62500048534
4531.0800001329
4085.89000038523
2689.93000004813
3327.5799994854
3986.81000003056
4720.42500024615
2911.25499999954
2795.08500002045
3039.79499989282
4085.71500018629
3297.60500004631
5470.76499978572
4084.87999994762
2412.03000031612
3358.20999964792
3878.75999987155
3904.35000005618
2462.78500060545
5055.39500023591
2385.55999990544
1950.78499990061
4712.63500019151
3214.76499993505
3072.77000007487
3424.59499947913
2950.31999988295
2913.7699999176
2781.0950001271
2986.1149998419
4342.5499999692
2652.39999986521
3398.94000002282
3921.87499987948
2629.93999994133
2921.86999996193
5263.29999992833
2930.21500004781
3748.97500036156
1950.89000007138
4123.37999961851
2881.93000037537
3449.5299998211
3174.87499996088
3444.17000025965
4466.77500015806
3199.8599997483
4089.1599998012
4067.96000000753
4258.46000001265
3989.95999995002
4738.81999992591
3132.06500007538
3272.61500028463
4670.73999995238
3434.2099999733
3731.50000004761
4523.90499962104
2051.600000037
4025.68500042445
1983.63999993447
2682.72999995414
4137.1400001763
4294.99499999851
6685.71499996429
4893.92000024056
4567.2199999583
4021.49000031897
5587.56999997154
2335.01999998503
3526.44500007387
6020.81499971761
4471.26499986043
3873.8599997967
4776.41499984032
4549.07000019227
4190.29999989225
3341.07000057734
2584.35999982533
3212.29999946657
3939.08000005269
5054.28499993318
4449.04500014195
3562.2149996981
2614.55999997887
3168.05499978922
3272.1750001628
4893.73000027612
3790.60000034771
3835.75000045402
2774.95500007903
4350.66999999993
5539.93000025686
2796.54499995871
2071.65500018769
4088.71500021312
2655.29000022382
3804.26999949038
3141.79999984708
2687.93000013207
4297.7950000494
3029.66499956092
4566.80000008608
3960.57000012242
2794.70000000414
3612.88499979768
2132.97000086796
4329.65499950619
3536.40499995166
3339.75500006415
3697.81500059675
4070.39499966256
3898.564999811
2738.59499978635
5765.20999989344
3015.27499997593
3109.00499995731
3990.35499952047
4426.86000003078
3085.79000023566
2967.43999999121
5858.59499968478
4606.72500001639
3415.25000009721
3934.33499990997
3417.64500014682
3018.12500008687
3803.94499907678
3673.07000039704
2913.80499975441
5325.74999928882
2954.11000006698
4453.27499978308
2804.44000003964
3554.35500099417
3438.52499980474
3623.55999976862
2971.27999993227
4542.3700001
3698.65000065987
2945.11500009312
2736.10999981686
2745.34000010649
4243.63999962958
4122.02500011772
3435.42499978049
3574.58500011152
2840.07999995642
3685.0500002121
4216.34999992445
4393.0700000186
3871.73499999521
4162.12999934226
4723.17999997351
4781.66499968711
3950.32999912126
4252.90500027593
3680.30500034243
3406.80999999261
5077.7550003315
2384.08000002487
3393.75000000466
2771.19499982128
3404.2300001767
3799.98500029312
2291.83499971995
2880.33000024623
3872.25500011689
3499.29000019096
3801.36000001582
3223.61999937985
4383.37000011472
3373.91999989719
3826.71999984921
3144.79500014381
3651.2500010347
3567.41500002251
4563.3299996728
3792.88500001028
2136.36000024324
3379.02999928966
2836.90499999339
3992.15500001842
3685.79500015278
3940.36499963643
4303.17500026457
3105.56999999052
3688.36500056196
2673.03500007
4087.75499989756
2904.32500004082
5579.97999957495
5204.51000025251
3660.47499974631
3820.38999987498
3887.77499986265
3744.9600001798
3940.06000055801
3987.8049997153
2463.44999960848
3965.09999964238
3063.93999984005
1521.4349998195
4280.6349998411
3146.44999980985
3479.57500025816
3999.91000014532
3868.41000007465
2777.57500000589
4247.78999981284
3855.19000001729
3585.69499985408
3724.81499991007
4434.48000003875
4788.12999990396
4254.23500019463
2901.73000060677
3791.8099999883
5294.17499995709
3413.84000032826
3730.77000011876
3692.14499974449
2721.31000005678
4443.46000005514
4323.08499977994
4122.81000013615
3871.44999957021
4657.76500024344
3404.87000061505
3388.77000007412
4006.20500022024
1944.10999997219
2228.58500000602
3716.66000024229
2535.71500013489
3205.17500037904
4595.77000025206
3958.46499973768
3753.20999981323
1585.03999998118
3639.11499983564
3782.12499958603
4194.35999991
2750.5550000458
3267.72500024529
4659.10500024061
4254.6150000593
3091.92500004591
2868.50000011269
4296.58500032278
4269.39500003878
5175.02499996312
3654.89999990165
3716.52999987529
2750.47000001557
4029.4849998951
3619.89500052185
5315.95000002172
3012.65999995556
3290.8399997786
2736.66999996186
4277.2049997896
2900.45500025339
3949.33000038657
4941.97000010984
2021.83000056146
3746.66500002728
3080.6949994528
4845.28500016313
3334.5900002803
5330.86999996594
3472.3700009702
4435.70500047947
3698.26500041533
6022.65499991714
2626.04499912693
3323.58499997939
4181.35000009811
3892.30000004824
2158.93999999511
3516.785000014
4379.95500009751
3278.11499997647
2981.32999989123
4330.8899998253
5118.5699999473
2608.95999992907
2698.8600003816
3918.63999992097
5819.89499979978
2447.24499991786
3918.40500036906
3991.66499996837
2192.70000000298
3991.52499992133
3719.10500018962
4154.84500021351
4519.74499994668
3678.79500003578
2967.26499982469
3488.21499979444
2898.39500065596
4222.22500004095
4035.11500009068
4884.95999999868
3114.90999998956
6561.90000004892
3401.80499999947
2462.33000007644
4286.59499996025
5954.57500073314
2706.3649998864
3760.33999989787
3566.99000007624
3337.7300001845
4292.92500062799
3867.71000042305
5300.87000031062
3267.62000012017
4050.75999993563
4963.51999989059
