# Supplementary material for: Intergenic, gene terminal, and intragenic CpG islands in the human genome
Source: BMC Genomics. 2010 Jan 19;11:48. doi: 10.1186/1471-2164-11-48 (PMC2817693; doi:10.1186/1471-2164-11-48)
Supplement: Additional file 4 — Monte Carlo Simulations. The archive contains Ruby scripts used to evaluate statistical significance of overlapping of gene segments and CGIs. Results of simulations with different "fixed" elements (see Methods) are also included. [file 1471-2164-11-48-S4.ZIP › result_exonspag_length/3utr.txt.hist]

left	right	value	probability>=
69453.0950122563	70075.8277120783	2	1.0
70075.8277120783	70698.5604119003	1	0.9998
70698.5604119003	71321.2931117222	2	0.9997
71321.2931117222	71944.0258115442	1	0.9995
71944.0258115442	72566.7585113662	0	0.9994
72566.7585113662	73189.4912111882	1	0.9994
73189.4912111882	73812.2239110102	4	0.9993
73812.2239110102	74434.9566108322	5	0.9989
74434.9566108322	75057.6893106542	6	0.9984
75057.6893106542	75680.4220104761	10	0.9978
75680.4220104761	76303.1547102981	13	0.9968
76303.1547102981	76925.8874101201	11	0.9955
76925.8874101201	77548.6201099421	21	0.9944
77548.6201099421	78171.3528097641	25	0.9923
78171.3528097641	78794.0855095861	25	0.9898
78794.0855095861	79416.8182094081	21	0.9873
79416.8182094081	80039.55090923	34	0.9852
80039.55090923	80662.283609052	46	0.9818
80662.283609052	81285.016308874	37	0.9772
81285.016308874	81907.749008696	39	0.9735
81907.749008696	82530.481708518	74	0.9696
82530.481708518	83153.21440834	59	0.9622
83153.21440834	83775.9471081619	71	0.9563
83775.9471081619	84398.6798079839	96	0.9492
84398.6798079839	85021.4125078059	104	0.9396
85021.4125078059	85644.1452076279	112	0.9292
85644.1452076279	86266.8779074499	120	0.918
86266.8779074499	86889.6106072719	141	0.906
86889.6106072719	87512.3433070939	147	0.8919
87512.3433070939	88135.0760069158	155	0.8772
88135.0760069158	88757.8087067378	177	0.8617
88757.8087067378	89380.5414065598	195	0.844
89380.5414065598	90003.2741063818	221	0.8245
90003.2741063818	90626.0068062038	211	0.8024
90626.0068062038	91248.7395060258	227	0.7813
91248.7395060258	91871.4722058477	240	0.7586
91871.4722058477	92494.2049056697	248	0.7346
92494.2049056697	93116.9376054917	243	0.7098
93116.9376054917	93739.6703053137	278	0.6855
93739.6703053137	94362.4030051357	285	0.6577
94362.4030051357	94985.1357049577	293	0.6292
94985.1357049577	95607.8684047797	244	0.5999
95607.8684047797	96230.6011046016	285	0.5755
96230.6011046016	96853.3338044236	266	0.547
96853.3338044236	97476.0665042456	288	0.5204
97476.0665042456	98098.7992040676	267	0.4916
98098.7992040676	98721.5319038896	274	0.4649
98721.5319038896	99344.2646037116	285	0.4375
99344.2646037116	99966.9973035335	280	0.409
99966.9973035335	100589.730003356	265	0.381
100589.730003356	101212.462703178	260	0.3545
101212.462703178	101835.195403	283	0.3285
101835.195403	102457.928102821	229	0.3002
102457.928102821	103080.660802643	260	0.2773
103080.660802643	103703.393502465	197	0.2513
103703.393502465	104326.126202287	212	0.2316
104326.126202287	104948.858902109	232	0.2104
104948.858902109	105571.591601931	181	0.1872
105571.591601931	106194.324301753	173	0.1691
106194.324301753	106817.057001575	144	0.1518
106817.057001575	107439.789701397	178	0.1374
107439.789701397	108062.522401219	117	0.1196
108062.522401219	108685.255101041	109	0.1079
108685.255101041	109307.987800863	114	0.097
109307.987800863	109930.720500685	96	0.0856
109930.720500685	110553.453200507	80	0.076
110553.453200507	111176.185900329	83	0.068
111176.185900329	111798.918600151	67	0.0597
111798.918600151	112421.651299973	67	0.053
112421.651299973	113044.383999795	61	0.0463
113044.383999795	113667.116699617	57	0.0402
113667.116699617	114289.849399439	48	0.0345
114289.849399439	114912.582099261	36	0.0297
114912.582099261	115535.314799083	38	0.0261
115535.314799083	116158.047498905	31	0.0223
116158.047498905	116780.780198727	31	0.0192
116780.780198727	117403.512898549	21	0.0161
117403.512898549	118026.245598371	26	0.014
118026.245598371	118648.978298193	26	0.0114
118648.978298193	119271.710998015	15	0.0088
119271.710998015	119894.443697837	10	0.0073
119894.443697837	120517.176397659	8	0.0063
120517.176397659	121139.909097481	17	0.0055
121139.909097481	121762.641797303	9	0.0038
121762.641797303	122385.374497125	2	0.0029
122385.374497125	123008.107196947	4	0.0027
123008.107196947	123630.839896769	2	0.0023
123630.839896769	124253.572596591	5	0.0021
124253.572596591	124876.305296413	3	0.0016
124876.305296413	125499.037996235	1	0.0013
125499.037996235	126121.770696057	2	0.0012
126121.770696057	126744.503395879	4	0.001
126744.503395879	127367.236095701	0	0.0006
127367.236095701	127989.968795523	1	0.0006
127989.968795523	128612.701495345	2	0.0005
128612.701495345	129235.434195167	0	0.0003
129235.434195167	129858.166894989	2	0.0003
129858.166894989	130480.899594811	0	0.0001
130480.899594811	131103.632294633	0	0.0001
131103.632294633	131726.364994455	1	0.0001
