# Supplementary material for: Intergenic, gene terminal, and intragenic CpG islands in the human genome
Source: BMC Genomics. 2010 Jan 19;11:48. doi: 10.1186/1471-2164-11-48 (PMC2817693; doi:10.1186/1471-2164-11-48)
Supplement: Additional file 4 — Monte Carlo Simulations. The archive contains Ruby scripts used to evaluate statistical significance of overlapping of gene segments and CGIs. Results of simulations with different "fixed" elements (see Methods) are also included. [file 1471-2164-11-48-S4.ZIP › result_exonspag_length/3utr.txt.lengths]

96245.4099909536
108857.405007441
110530.9550058
89278.3149899453
85122.844997966
99146.9900023971
93932.4950011219
90695.3100215121
87210.5049914435
108606.800005702
102064.214990741
89156.0149898689
86979.1550035833
83794.6200038758
103836.810005508
87032.8499946244
103243.584997317
95057.364986419
99615.1100076752
100485.189999285
104494.559993609
102858.854990095
112766.239995982
104202.949999589
99955.45998928
92325.5599977937
90626.4699944703
84269.5200109652
124378.335002429
107102.969999594
111625.780005333
94121.7049997501
83322.3599964294
84533.3299954434
89894.5049916891
107560.290017472
84409.0600048379
89785.9149944863
83749.600000124
97519.9400008115
107874.344999552
102850.344990636
102087.094996873
82189.0899842536
100551.749982671
111089.744993389
95709.4100088609
82214.7400082401
94331.2950007188
96861.2050000142
100515.085007034
111573.545017238
99754.8850023665
101900.929995392
86022.8949911569
87984.8299930533
106834.31998936
94764.4599951138
89726.3100061747
77428.2049980013
98211.5749977649
100703.774991736
97394.9150055287
107723.824995409
81965.9950023083
102055.369986456
104883.790005066
87088.8099878191
89444.5499974744
92985.2399992155
91539.9550027857
92625.5149999857
121090.829994011
102783.525010944
97960.8499948965
115785.02500408
86224.9300068392
93746.9249924396
90621.1300118534
84779.2949882277
111999.960000187
91254.7449953364
106509.079984341
108306.700012699
110504.889993651
89106.3650021822
106367.454998967
90690.1849937196
98110.3850031131
95255.4299998551
99981.1099952477
96071.0499767542
106647.294990026
107934.665006525
114466.095000956
95972.6850057231
102652.354994561
100472.96001801
98676.5350138352
103485.139998604
91438.0249976597
103286.310005861
84283.9900022597
93011.1300139156
94029.3849875761
101916.485003789
109755.775012257
85226.4399929121
94713.1049926833
95056.4799935597
84947.1400092179
102400.125017736
85690.8299845791
90528.7699849993
87022.9500005792
92467.905005183
94759.9149900827
87176.5749940478
87566.8200004118
93750.1800007347
88321.7050165958
108068.184987732
93526.2099890932
98063.2049963407
97862.4650125165
102688.334992269
94142.8449845736
99235.2350112987
95537.019986845
81586.6849997394
92929.669991785
113132.25999088
94223.2249978713
76295.2500107118
107690.119989022
87227.6000018437
76674.1649992593
115050.180000964
100953.120008455
104943.180011529
98501.5349994947
104823.685003073
90124.5949957446
97945.0400043222
82411.35999383
91552.204997017
93386.9050066112
88117.9049976216
94773.3999922601
105113.364993381
88465.0300031209
88660.4349847877
91748.9499952726
89194.0299942168
103569.110006855
107573.054995102
96533.9649911443
102362.305020053
104779.920002293
107854.465002284
93442.0399945374
102486.650013254
103355.419996364
86513.9050091796
107118.930020787
89508.6249969113
97955.1500010954
101598.6500083
108618.399994493
103699.025001471
97556.984999438
101005.894992381
108804.955001226
96119.4999994446
76318.0500069816
95317.3749964416
93975.8049994654
108421.029993979
112425.910001888
85174.8950097718
101868.114998034
94304.3749962864
103868.859987065
100398.539982057
87213.1750124232
84146.7449911455
102947.225002135
87432.0599886063
106921.809998933
86518.9349981686
90925.9399953054
107348.574975294
95956.5800065784
91088.4849895127
91365.7450221276
107960.71000675
88193.5549946845
84427.5750123471
96686.0149961401
93487.4300036566
99062.0300099643
88672.8400004337
89678.6150166099
98237.4149888399
89018.0150002009
82404.7649979082
93119.3449993553
96796.1349873145
92420.5400103944
114498.584994829
90151.6849973095
92415.9099916736
103829.400000579
104243.820010557
105507.814998814
92357.7349917755
77924.9400024969
105615.045002801
92231.345000454
97734.3500149418
95571.6799940551
93170.029996297
94971.9249991626
98430.874993955
93084.1800069235
95727.1399905593
117124.675008335
74305.3250078128
99335.6749986487
100045.760000425
102336.065005825
106991.904987838
101367.304995676
101409.239994988
105197.610018485
100387.235006039
101496.31501188
94791.825004964
94094.0799942609
120215.760003068
100286.029981984
103741.170007781
97721.1650017521
102122.090005488
98995.2799942077
97808.2250048231
107096.559994714
92766.3850073635
93696.6800120138
93982.9799933708
88263.9249999833
95919.0900015016
89157.5750133768
95099.7249988086
85082.324996112
79428.2450088967
93768.1650080757
94903.8800026691
100619.300002672
104903.28999674
92668.4749949437
87291.2249975988
95336.2499860615
91218.1800116384
99870.059994538
95444.1349847224
111150.814997206
102547.709988567
100330.015010555
101633.904994709
106230.914997673
80871.7049972561
92287.1199887862
100022.919990505
84212.5899917625
93727.7499993104
102323.819984569
92521.4999975904
84060.7050162267
112978.610002623
99915.7050035131
74466.1350083055
97096.3250091068
97009.464995859
94300.8350096395
86408.9850017736
107171.659994522
95014.8400041702
110977.369982052
89645.614989528
99560.7300133114
94066.6250070351
98306.9900064779
108652.375004194
107142.915002954
84058.2200098294
101696.940001378
89103.1150130183
101920.850001524
91316.4849947518
101379.799993946
89060.1050019959
98165.0399877295
102663.030006198
112176.660007786
94945.4450046999
81976.269998438
88861.9549860203
107468.859997596
95397.5400040752
106078.505000001
98975.9400031778
96044.459995989
94046.2700034033
90226.0600051326
100987.800003149
97507.8550028153
103670.740009835
88383.9649964605
94781.2350052327
75892.9850164337
100263.064997806
75618.6199948694
106837.589995899
88386.1649879015
96903.5150081536
114257.844991886
96033.2549853582
95128.7649842874
93024.2700029677
89586.4749890107
100182.920005035
96211.2050097723
102911.974996063
97028.614991414
98061.109999041
84559.1399978741
93331.4850027156
98969.5049988547
90554.969990273
85588.8899935225
96218.8799905202
93952.7700044592
117358.185011047
121326.214997139
101545.525005126
79994.9700106772
86694.5000041996
100874.260003207
102893.185006701
101549.799993266
112534.325002619
98426.1999912744
101917.975001306
103289.325023733
99795.6400086561
97307.8449941852
115936.249999404
89489.5949907616
91277.450003737
104477.704998409
111420.824995726
89573.7650014148
104559.440007484
87842.5199988275
97932.589997303
106501.015006826
98577.4649965017
81696.0100260421
83050.3350053235
89259.8499925078
116566.735004191
91859.3299988917
102944.45999863
87728.2149925735
98843.5950121756
93607.9649989186
100818.285012481
89545.4650000304
104794.805011043
93607.4100025374
97734.6550082568
99221.5600107626
78917.5950014626
102943.89499497
94228.7600013537
100866.809994225
89504.0549873949
85981.1949824093
77336.4299991009
118811.170001794
100952.345006503
109470.659988976
102200.85499686
107318.590009371
103402.559990443
97285.2649991658
90903.5549988328
105841.225003009
106316.830005905
107131.31000868
80429.124995882
102453.130003035
107638.83500396
80040.439986913
94400.190005664
106460.789996066
103071.989993707
106433.915000759
90182.2899899893
85112.3299887468
75281.4850048156
106985.674996475
106485.049987733
98174.9100138462
90479.229996898
99479.1800019364
96254.8950028286
103719.399993099
84552.8799886566
95213.0900026407
108103.834997431
98342.5199978478
93524.8199940334
101970.0750169
89836.719994592
97918.1699888697
88586.9050176386
104339.669998427
103024.629998907
82403.0750032107
83816.6549960035
93612.4050087577
104087.38999313
95302.5300001922
94460.8150081834
98731.2599835796
81636.2150042594
89687.4000014185
108494.664999974
95290.3899966197
95340.0399898631
98218.5500046162
98837.4500015358
104421.590012909
91790.5200180341
100731.385005836
96326.0700013206
91841.5400137908
99030.0950051126
99998.8950034397
93906.9150004605
94324.1100011051
83267.3149781211
91375.5049851095
98949.6749972388
105925.845007075
102217.425014333
100136.209999331
90882.8999954175
91443.0549909904
77833.4199944765
114952.019991453
86903.0600019757
94901.3050059798
100476.334995275
104797.630003762
97293.66500911
99623.5200007453
84681.6299796373
94324.1949948247
97638.6649895667
93271.2049971184
85683.1400022024
88914.1699940799
112122.455006352
94466.8449916882
102595.414998445
94925.4949997049
99975.8049936425
88327.1800077066
83969.1099979791
89728.7450029564
95668.8949974272
94319.9850019458
90818.0800018142
95052.3200020687
102571.330011318
89588.5550091049
100062.985004599
109073.5249933
85302.6900044463
88634.9599883466
102794.770002328
95591.9100321662
98139.0449988651
95999.2200004835
96012.5950042828
99582.4349957942
113531.290003684
104874.889996323
102036.525004857
82054.1850057606
96284.6650039497
95947.6550270547
97004.559989358
98329.3599924498
90512.4199929631
101747.380014384
105265.490002701
95865.2349946711
92351.9700046257
86976.7299958543
106633.615001928
92981.3949890995
89723.4950134238
97325.6749990615
116596.320012115
85904.7299888328
102048.23001488
82172.4700058908
93579.1499945233
92416.3549929247
96105.7400099559
97593.6550028657
106602.165001686
93751.1899951714
108905.28998569
91068.825010421
107971.025010829
89675.0050127464
86569.010003348
94786.795000622
101928.845006795
96002.2499993186
85636.1499859243
85011.6750023829
83660.43000829
83583.9500092293
84315.9899981905
107340.545000316
76035.4400061476
85444.1600014999
100174.950009034
97075.9849987759
90596.8399944564
94526.9149813866
115363.135006401
111401.964997277
101941.194998246
98995.3399884315
98105.6150106533
78520.0750060673
87579.7599993366
94540.2099977981
88709.3250066873
91137.0699830749
96674.6000028098
100355.150011741
90308.4200088159
94934.7750085621
89560.2050051269
89991.4050083038
86455.3750029654
101597.81999654
112124.894984174
111066.430010698
80314.820018357
99329.1349938543
83251.560002532
87855.5249902934
96572.225002999
95135.205013158
103194.549992022
85898.2450033643
90124.0649901353
98034.0299870878
81201.4200096627
97574.1249981856
91264.8600045076
107652.17001219
87521.6349997275
85808.7599925018
102284.689997148
106236.474981664
97341.6799929539
103937.500000091
87430.3949813764
86376.1599853502
90785.0499819232
92876.4999844099
98031.3700171282
80364.0600009149
97096.8150026543
94946.7800008058
94678.8350079877
112056.21499749
98884.3799922757
86825.8999930244
103651.990010948
89714.2200044925
106434.235000083
82189.230006219
98569.7000022565
99735.8899952572
107747.835012691
98978.2150083248
101817.395006472
102718.679984134
69657.189995973
105822.180003558
84385.275005768
95892.055005979
98472.4099965426
116198.580001868
99653.1200007443
85022.5700031581
100601.325013225
88580.1499952009
99716.8200046847
96594.0049992222
100667.389999797
88976.1450040465
100195.184994953
107541.670001509
103526.465008002
95768.7499930854
92258.9399880803
88551.4550064297
78732.1499975869
102559.515013216
91881.0050046097
93873.0899925866
98247.4100053736
92196.0250066191
94358.3800017431
98817.7999964821
91858.5449920435
93916.7300194525
104929.295005526
111400.535002361
92582.7300057786
103573.969996769
109841.575002538
101919.870019109
91448.4550015744
89265.0999932829
94273.9349944542
99169.1999894901
104461.529999724
85274.3149886372
102890.92000411
93339.6799969369
112518.059999835
85974.3650016988
88943.2850087741
80856.4049953636
85854.035002028
98002.0250135971
80305.1899931103
110738.844997979
103013.215010014
103590.894993978
103119.77000278
104571.385006081
106458.90999203
92666.4550047179
85232.0099932429
112657.284999861
102615.700007719
101476.500004882
101462.784998563
80918.7449990126
98659.150003382
101547.574987508
96011.3750003536
103888.359988309
98280.0750118903
90763.7900075183
76932.7299996815
105958.565009644
113564.395011434
106862.434995633
112012.220010242
99097.7199935983
97078.4849996788
98416.0850125849
106413.209983308
108572.275009248
92874.369993044
105489.580001434
85778.9699990414
100898.25499752
107151.014992676
93385.830004019
94231.0899987675
102201.305006056
92099.0399896685
85999.1099971513
100158.47501838
90986.1500032593
95780.5699975545
95634.0899892402
97041.5899920269
103814.535000846
100355.784998377
94308.5350102456
84617.9000083899
118314.354994266
108690.630000807
100691.195013114
94442.8299939619
105692.245008792
90393.0700004081
100168.120000022
113422.560003568
90269.9999859569
99134.11500052
97304.9400003159
98112.1050097906
102390.094988752
107142.805000877
89773.915001823
88045.9950000128
93576.2749965996
97442.1249949573
93498.6149952183
126277.095010372
99718.8649948214
93991.9000036527
81669.4150088447
89466.7599896653
89042.1399846307
108660.460004806
85670.4949916275
93611.2600028611
92136.1250002346
77241.6500001211
94206.6299963854
85670.2199893632
103308.180000719
94206.8500319923
95808.5299986298
112697.809999438
92125.154992795
88052.4299875558
101144.190000256
105593.419981845
92875.0649870441
93515.9650022854
85964.954998598
110682.579994577
90380.1600088271
92766.8650011335
101275.004996849
102104.884995765
88763.1949996632
87732.4899916296
102488.370007721
92725.2749757268
86860.0650165284
101988.769989153
103507.38001856
92675.5099896926
89788.6599980704
102528.639995375
100205.974996287
92952.5849976104
100536.659997059
90654.8350069363
99952.8399873457
98571.3000070741
100008.9500126
104601.614993908
84151.1449826774
97472.0750136952
98886.3699963012
90516.0700054094
87226.5799913098
105451.454997491
100437.679996788
111013.369996325
84770.2599925519
107623.294997843
91993.1399991355
97823.5899987351
104491.074997987
103769.254984509
93280.8399935552
97651.3899965535
87428.3099949638
86480.5099966218
104359.345001957
86421.2499816829
104429.404995087
98756.2000237978
116930.900005586
93615.0449957291
111438.205006097
99962.7100059569
104336.235020364
103960.105005599
97022.4450043921
96363.1499919045
97862.3450047633
105583.555001973
110189.274979394
120508.584997294
89240.7300008918
90921.8450028514
96075.0400154462
98345.3299976863
104043.79999644
106842.784998645
92847.8299959634
90531.8299923933
99469.0350013437
93529.6400016045
87103.3749995053
101252.540001174
98092.1450079546
112994.365014361
103823.150003362
99831.1549844515
91150.130005819
89961.3550039248
95770.0999979036
98998.3699870047
105837.400000774
106353.21499084
92141.8899948171
118182.130001193
88236.2750140373
91854.2350039212
83041.3750012571
86432.5150084643
101116.254987253
105621.004990373
103265.990000342
94291.7549995189
89819.5300042207
96352.6150040271
103846.094988641
110267.144999727
94559.4300004367
96979.6150070876
95070.7149916942
94014.4500016286
102972.074982918
91302.5700093815
99405.4899976737
93012.4350025224
92923.9299867466
97997.0649939291
103897.315009663
100006.06500762
116512.085013788
105449.560008447
101734.275002583
108724.874988223
81492.8900152622
105389.644992422
102621.804995531
100804.275010384
82844.1550218263
100566.500026489
105581.080006999
90582.7399818313
84055.99499063
95789.14499905
102837.730000024
95582.4450037335
93467.8549899037
98941.2749910517
105076.195004237
107973.220002272
80616.5299915386
103078.370000956
87796.7500061185
102596.909992442
96881.4350053954
95306.874987879
94613.1450002225
93446.7300108463
94319.8200004725
86702.6200028772
86757.679993604
91835.5699990199
104577.719999729
76723.4349939612
87462.8750010903
85242.9800067257
99039.7400064945
91024.0050023817
99721.3699982298
99082.5200076744
104029.824991756
105015.799997061
113193.600020194
101389.594993589
89488.430001746
87020.584998246
99176.9600141349
101648.295002981
83156.7500023544
116140.234999625
91512.074991051
115649.87001425
98949.8249896916
95758.6749930992
99249.3399841768
99501.264993448
95213.6150027308
111828.590005838
103591.32500564
104976.845006963
89963.7100205064
94313.4299936781
96874.5599957792
103534.239997271
99211.8950061958
84126.2349992975
88507.7750072061
108835.83501193
92316.0250123662
91601.9399979365
96133.8849776585
98332.6449953611
93671.2050107309
93028.3200001555
98677.2549982335
91047.6100006312
98192.3599997077
97338.2650116657
104982.904987316
100521.815012425
111990.460008053
84202.7250069001
96162.1350055888
114142.995004131
90783.4699950739
114671.035006974
101407.685002398
91426.5049981506
104547.879987847
110662.140012021
82883.1000033885
118166.960005423
104116.224998709
100923.479992794
104526.784997931
83180.1749994212
91992.4100040517
84376.4450074773
97062.7999983249
101457.554984298
94597.1699921698
92735.0549977683
80093.9299996346
100768.944995613
93118.7099893539
87770.6799946137
100389.435003171
99431.7349999635
85453.6950101836
105943.525002395
83954.6450051526
96372.1049977558
99815.7400059816
103975.130000088
94349.5799976089
84185.2649919445
87039.9099847738
104105.79500095
90506.3399911691
89790.7199937751
109638.055005243
99242.0900154362
89154.939987712
95236.1849974011
120667.540004648
105272.87999327
94423.2549971726
113608.584991562
98310.005002005
81267.6650016256
88681.9450168606
93432.4499878738
95886.8400024511
104415.384997615
110204.354997552
93174.5000049146
89246.2500268138
99401.4200058146
93239.459993428
82367.1000059233
99749.5699961861
100027.195003969
100010.899997389
100173.319992725
100472.305003186
109274.33998705
103392.405003936
97592.865007396
103892.494994064
105146.830003068
98952.5400174055
106515.470003455
95285.645001343
101761.070003812
93918.5799990016
103068.925005069
93429.4900008457
82316.7049930375
96355.0199970895
105988.379998301
103294.83500805
93077.089995426
83196.2250084932
86793.0349900916
97393.5449919763
101643.660003284
85277.0800131243
94797.6250038561
111249.065004007
98811.5550020432
83118.2400130453
92633.5699976044
94753.3300036703
100924.685001466
101631.994992464
105580.644998763
102628.390013032
91008.760011812
96635.5450122545
131726.364994455
95596.4649964971
105140.100004677
80210.7700075358
100887.654985591
91942.9249984411
93809.970001002
104766.845001118
91219.9550051962
94464.4299982638
100645.499998046
90077.2750047466
82024.3799956658
97150.6700001836
102961.764989543
99346.2549982838
102873.030001019
95884.3249923805
91009.1750148534
88697.6700041524
98657.8749831598
105139.445014164
104264.094992824
95092.9750095154
92341.2799950556
107380.570010999
104261.67000271
85587.4100019791
100206.909993975
108083.395001902
91226.6650056839
98511.8399973706
97177.7449989208
91133.8399996221
94990.7750013411
95765.8900159425
99282.0900104337
103716.749985592
104186.614986049
88483.4599910322
86898.6900180582
91498.6850102516
98265.0050023303
108402.139990002
101836.930002318
115241.000016852
121061.234991573
95727.6399958694
98401.3249977926
104681.950013005
94881.5849954384
106494.869999129
104099.569996079
124881.659999709
92399.6100072493
91300.5250126989
101978.544988483
96676.7650008281
97059.1549924412
97775.450000136
84178.3700025177
90843.4899892297
99846.4800048769
95879.1550107891
95033.6599909092
103405.445012571
104731.754997521
94373.850002968
80203.2049978018
91827.7499923479
90238.5950083748
111126.650004203
84742.6000112845
100030.805009826
104830.064998202
107665.900009388
98893.489995157
85208.384993828
103987.014996429
92420.2400001227
99657.5350067368
95409.2699973765
99119.0950027486
106931.799995523
90434.8699985576
101693.395017096
106068.710009953
84614.9650051406
88848.6499848707
94738.3900068024
96206.9349913065
106647.560013531
95744.1550012911
110050.444995442
117346.035001467
87926.4700035878
106535.560002452
106441.054999006
91863.5650003382
95037.7049928706
112792.829995386
88772.9099989333
91820.6899961386
99317.8300019295
109774.534992934
86771.4550116505
98284.4799897702
102717.965003437
101195.524993613
94598.7850003032
91489.5300038257
110741.474999455
106972.550012266
88551.6450067768
85763.4650051651
121064.905009639
106066.48000645
87378.4299958027
89319.0100049729
88800.7649888952
97820.6949820524
84369.7350162196
107319.869985668
102541.389987407
87201.0850027213
109856.120015067
116547.384998546
107141.934999546
101087.659989677
91795.8900117016
84888.5550076913
92106.6099989166
104227.199987297
93854.1800053656
89597.7949926723
100560.445005448
95382.9599899809
82984.4250122273
99662.5700089937
91003.1049848779
105489.110006955
118287.21499692
94468.3499932531
101723.084994362
101051.82000171
102889.045008462
113819.98000455
81800.155002841
96477.5599995857
97363.5250112361
101256.979985412
99332.9199990197
106463.879991294
99007.225011732
106310.645008161
98853.7050048742
110685.325007988
95111.0949936611
105091.734985424
92151.3950038638
98291.2050057291
97765.7999942542
89293.6450022383
103153.424985863
92015.0749881559
85532.999998434
109578.920012013
81008.9600039909
111585.895016128
86724.3799895557
94319.2100038123
93367.5849840826
95500.375002612
89785.1049918634
89510.7150045793
106342.489998712
96278.420008987
98926.3449976132
93516.7499918927
97191.0050046894
100085.765002408
81285.7350007446
102632.190000837
97428.200003433
91468.5050106238
89028.4949956986
86899.6749965166
107044.680005781
107648.030002657
115820.260012353
99798.08998394
84378.6799936084
87609.3699932481
89154.7249934237
92939.3849943343
90193.9850045131
90133.6299994726
95475.2150271794
107160.26999629
100980.620003267
109628.884992295
99152.2149975043
88577.3249945927
91478.970000446
107778.100003763
109058.024990937
98799.1200095944
102241.104998545
101064.974992075
107015.905004238
88865.2100159583
100267.334988881
82213.8450102457
102361.990003393
92652.0800027769
105277.519999022
107598.940000066
86472.4950230264
88645.2899999086
116396.200014095
101037.754993914
93194.7199942215
98803.7350164563
82732.7050094437
122507.685002816
102410.53999845
86756.815000585
92976.4600083675
95445.270018247
98264.3299998597
106913.994999572
103656.255001546
92162.9649929294
91103.435014268
100294.45001157
91300.565007422
102319.744986569
113464.994986793
82816.364993237
114977.519995212
101385.630004587
101280.40999929
95095.5400033853
83101.9500093026
105196.18499908
109571.319990053
92160.414997479
108642.684988083
101494.180000782
89362.8050115973
90712.4549897964
105584.440002917
85376.9849962253
92790.0649883521
110660.654997349
84630.5550040515
105386.649990167
89003.6000036524
97473.4199893195
85620.0350137426
77589.1050121342
94873.3750029916
96654.1250074987
107205.869995496
100076.054995939
80006.8199998706
100134.940001502
94171.9199943184
105536.289990284
103186.74998852
117845.699998886
93411.5350072486
109673.014989018
101976.699987349
91037.6200009147
92067.6999886128
81527.1399987525
87851.2199981769
99981.884996501
79125.3699947998
100276.279987968
97170.3149986297
101672.699987137
107438.495006824
107305.149999798
88281.914991643
102545.384991513
92107.4699943041
109388.309982264
101087.839991741
107410.340009163
102953.340004058
104211.070010651
108605.594989192
90811.4150062247
83745.345007857
104369.815000488
82244.3849910572
97584.7350083598
81248.6249866397
107132.395007024
114101.819994962
99100.6650067882
110548.72501409
94076.5900073783
115450.400001666
91912.3949981766
98267.3650056728
90318.365009236
97120.1599995377
85877.7450060594
93028.980001826
80286.1050006546
95890.5599954268
96300.0800025069
88545.5499941577
99533.9599978665
97342.9300063228
112003.849991066
102724.370013442
97175.5249957202
86656.5250034999
95492.625004468
96734.1899945476
92723.095000283
106038.16499463
103310.650001026
92772.5050088771
96213.7800052722
94003.4100011199
95639.8300080746
95012.0999960516
101186.590000549
88859.2549965014
112234.20000045
104263.600018548
93774.1849990707
79975.8599906222
101799.899984892
87551.609998592
78251.1249895196
95980.4399948849
91896.4650085813
95575.5350044348
106400.090018131
86765.7649855952
99962.2600102671
95288.5850006305
110119.73999394
91986.0049957813
103665.49499104
107120.469997057
109697.599982236
99134.6349957951
90874.2849852513
99514.7350067446
112119.640008024
100082.100003856
108268.069996526
105007.449988363
96368.510000669
101054.73500461
98064.2900049913
100431.155001158
98402.0400036445
96686.4199868508
105270.894996028
93950.0849976179
103093.925006209
108591.080011516
82147.7449983483
103392.214997158
86678.6149962117
112304.495007759
99579.6950049513
105037.945007241
101883.074993151
88156.5399964571
109275.9450007
85980.9900107963
109566.39999506
102726.610014606
87305.3149974076
129482.110009201
90111.5099943116
107188.584994075
106321.1599971
93621.1050000708
92790.7800079537
91412.8050073133
105070.335000265
108535.015005617
101914.354992627
96608.5099856276
85342.6999976113
95471.0050015919
101711.549990325
104562.154992561
102264.720002552
87375.6949924228
109359.769994337
109287.530013285
89939.6949877162
91417.540010285
86922.4299984889
88782.6349942097
95974.8299959435
103354.055004654
93026.7749919829
78299.2050136611
98834.8150211859
100736.390005929
97242.2549911914
112491.160013714
108766.319987849
97580.9499901891
105581.305003204
85939.9550003218
95657.5800081085
114219.954994489
101040.294989371
88265.3699834941
99234.7650231699
112310.869992682
85930.5349857284
86410.0150051593
91631.2500077136
112682.050010201
89075.1650058033
92739.824993527
89727.0550146343
96578.8850025455
96841.9749892051
107279.579990087
106287.620001629
84559.9200152289
106876.055012274
104673.125010106
94462.3650023371
80433.4299960971
107726.45000454
107085.329996313
111208.794999708
94152.9500282071
96108.1949935696
113408.239993796
74423.0999939865
101935.460002166
101567.270007573
91853.3149851535
100639.884995952
94202.889987287
102516.945001064
97015.7949932388
97370.9450033978
92292.7300047477
86131.0050116882
86794.9199878746
94114.6399910646
106470.164991932
101874.949991349
105552.584993708
89286.5950075118
107937.574991077
100166.039990977
96268.7000008043
102491.185004267
91450.7500051226
99183.7900143672
92632.5849902715
90075.8049968351
95996.3499914424
104531.120000545
81851.1550030167
109654.86498792
98839.000005831
103631.034990268
93491.3250124202
100998.870017149
101390.790004727
107044.824985225
93830.750004132
98251.5599906125
91882.2150112375
106903.550009546
95215.7199929061
102422.480000188
86725.3999980467
101300.750006354
95924.085005054
104314.504996777
92048.3450059387
96731.6549869106
98656.3650053862
93302.0249883832
104506.790006791
99554.969998556
92174.1800050968
88168.2750064674
97384.86500637
97943.2350033228
110591.414990394
89838.5700048268
79978.9600220694
107459.804998654
84574.4749942263
100418.119995606
102857.009999741
115736.635002428
99442.4299909863
92233.460017323
86720.9050080166
96600.4249922999
98183.5150126115
112501.315002129
98062.3200031266
110467.455009612
100946.269995229
100703.475004607
104505.000009548
103274.73501741
91482.7699965841
99270.4199933166
88886.3399903094
82628.8749981592
94463.3100051955
93309.3649928201
91551.9250097726
113343.609998504
108685.90998135
92662.1399927
94641.7400210092
79968.3650036228
97880.1999985175
102758.789987724
128548.909995869
89257.620008973
99684.7550043225
97128.704988127
98216.9600144226
90793.0849962767
103681.069996908
86259.9399905039
85149.475002312
100050.129991046
103940.485011602
88109.1349868855
89477.3300170694
108087.685005288
105757.135014926
77177.4899811796
109836.465001915
104606.179994268
103118.985013597
87904.1150030067
99084.014997841
95368.9900022925
100238.455021351
76758.7799905252
95335.644999533
90172.32500343
97228.1300012385
114794.260003115
76387.6900160462
107367.064985094
82723.1150042716
102116.694983879
97973.354989805
99315.6199860438
101714.520007594
116138.515004611
91103.6500036807
81487.8050059135
89532.800011677
102334.705030511
104688.689996576
108841.685015526
102502.275003548
104411.869990922
94778.3650090934
100569.4100078
90244.079980916
97204.7749973469
92549.6000065499
103514.079998946
87813.9299872008
103481.314989475
103568.724979912
99602.3999921025
87159.7649900991
99155.5049993556
92030.050003437
98628.6800142353
86675.2049965972
110266.829979389
112203.885008414
105191.270003053
77242.8100083103
87000.8699997616
113106.610005702
90804.1650000886
91452.7050000661
94042.98001054
91478.77001809
95920.5949891211
89973.2549966164
96297.1399999229
100979.395003364
97868.8600032957
104177.355010052
96126.8699993432
102607.194997904
100675.929995905
91080.9349830882
104608.895007583
92270.0200075248
106560.925011093
105614.425005723
86642.3150096062
97765.9999970963
91813.6699991772
104383.554994029
106786.870012219
87064.8700000117
98128.4849944825
89632.1349937471
98223.9300102567
82826.3199843968
99627.6699983452
82912.8900107913
85347.570008767
103462.560001253
87422.4900062999
95858.579981976
84461.1500027356
97428.7050116924
103244.874994904
87431.6949945625
85465.7299907753
97946.3499957978
104093.604977914
96689.1199923106
102316.144985463
107667.890007032
86032.3499935777
86305.814998976
99881.4649979075
93227.1000197377
90861.8600019132
96563.8599882143
92745.7149971177
98645.7549991044
118405.215001047
99653.4699968557
98208.8149926394
101054.269999258
98801.8200047164
97540.3199978262
96715.2200034987
92850.499998674
110053.795007978
107175.059997823
89143.3499935856
101801.164991623
102291.204994382
101210.384994706
102985.510005683
103740.694999434
104582.409979701
86187.8000025064
93132.0350197588
93314.3250143722
104278.069996763
79148.2149969242
89369.1050034161
103656.635012356
101673.635003615
101960.730005262
101905.074995864
102011.729991024
87606.839997319
104620.380013482
95999.9499964071
108161.644997356
99685.7800081423
98796.7900209054
93784.5349998526
93322.2699971288
114122.07000691
97935.1700120831
115076.164993315
101077.730002434
104434.559994792
99252.0300008737
101784.654994063
101225.269997815
102224.675005502
93314.2500017912
91280.8600059279
108512.645013502
86231.5399900231
83550.3649999067
98465.6400084162
94511.9399880806
102785.999984263
100578.740016261
89434.9099991954
90146.1949895143
101634.220002968
107705.270001384
92894.349993656
93618.2350099508
102314.34000355
85744.3050212967
98177.1749999367
100958.764992462
99946.2400054182
86780.2149971498
99654.2500089351
101652.084996368
97212.7000039698
85771.8399942351
81931.0050011373
98088.1450078435
88315.9800060352
99973.8650123872
110710.550012286
99220.3799957071
87656.8700051114
100277.77499636
100017.3400005
91600.6799918164
77702.7850018909
98313.3849986859
93682.9600008763
100608.714989751
100177.050016326
106764.324978825
94726.0599896224
95818.1099972675
87427.5499864758
94739.5549943828
107683.744994825
96524.3550099232
100117.350001789
96373.1050119186
98236.4300037993
112516.789994496
98026.7350068709
93443.3750066375
95788.0200074479
88292.5049957702
105300.205015643
96665.379999085
101088.669995276
90763.0300026021
72643.7950046523
96565.7749956302
106469.270002811
98756.2100141328
103505.144987263
99373.2749993401
83808.4800122187
98543.8750043993
93350.644998754
93558.9699866163
101000.505004575
98343.9349945342
89294.8849786204
85694.6749939244
107630.919993544
113542.744987843
91080.0949782756
85084.5350024852
88100.6999985682
100997.505002696
112135.824984198
100139.989998946
104760.819990306
98635.2249937211
94954.7150004748
91869.6499986914
96445.9849867039
100577.735004633
92108.0000041606
102722.250000533
91348.375022189
96513.7900120226
90535.0399949206
99472.2500038788
109623.890013268
88383.7849943684
95867.7250061785
93761.9250052366
86719.1099955002
95855.3150088269
101175.900002767
86108.7649929348
82412.8450086485
99172.6749952874
113413.265000253
90679.6000063212
103385.639997395
94256.1499912833
104568.234993763
111805.850002808
100619.170001403
107300.695019531
103114.895003196
105000.649988577
90684.9399949365
75262.8950063712
99579.0649937981
95657.8050121941
87138.4050001467
108341.675002076
100467.19499145
119503.325003546
105358.135003193
95454.2049921385
89062.1099925137
104552.679997494
104494.420002764
104091.849991383
106761.940012759
91841.7700181091
102626.999997967
87432.3450065088
97428.2400098228
93736.7600105268
84484.0349985439
109968.839995257
100584.169983503
108340.705004014
105786.779994045
100986.604984186
88645.3900119585
99370.3599947626
108358.070005294
84980.2950121808
98370.4200118365
83338.130007525
118032.64999981
96562.35999647
97814.6999994742
97904.2500048047
101838.004989011
93053.4550059645
92140.3149944078
115316.190004506
88827.1800066324
90578.5049963472
100832.949997802
120084.285012886
95668.8249975339
107613.605001599
110912.189988755
92083.2850094113
108516.239985146
88630.934992953
102549.449990814
113767.530005914
87601.5400129148
104290.390008583
105171.235007241
94932.4099911336
86070.1949931287
113788.469989074
97848.3100053972
104387.529999314
93316.9799997424
85836.3450054429
84977.9100095457
93229.4699990673
101154.389995106
96847.1749970734
106541.629998891
103498.854995139
98895.8050094399
100043.180008553
90028.8099968068
104671.770000291
93799.114986124
96359.6099975776
91255.9550110442
95702.0300107921
88249.0349978276
104353.009997226
98860.4000076415
80274.1000170161
91693.4200012943
96855.7649986599
99500.6950038605
106564.064998082
85015.6800023753
107036.904973841
90988.8300102982
99655.9150038956
99521.200000698
87545.2849945661
90312.5449865265
96698.0150092937
100943.635004824
109411.55501611
102817.979992795
99563.8549913717
88858.0399959099
92405.6950053293
97829.4199906518
100417.375007899
105572.614990112
96382.6849979295
87889.0699962656
100908.810002232
103198.640006889
94691.9400002693
97049.3550018076
110282.28000393
100129.910008479
95842.0049995113
97884.8800044439
93711.3999964683
92908.0099937567
90763.4599937646
102507.684991074
95352.905000196
88788.1449989967
111602.644994832
97992.8300121175
93478.3550087742
102322.280007793
105718.835001883
88028.034990078
97305.0700002033
87891.0250003212
91806.5749926857
92301.6150059695
106355.655016394
94229.9550102114
91163.1900130764
110603.054996234
90190.765000105
86011.1149934113
101109.669991035
92959.0000033528
89712.1249976074
94780.8249857441
95382.4000146335
101465.39501066
92578.9850059713
94019.2849966434
109826.880004722
96862.3550055235
108642.789993397
95591.8799970818
97757.5650032854
94702.5049978227
102991.58499788
100296.360000056
98262.4249964228
80501.7549975027
108816.290001779
99785.3299993888
103608.169999139
110210.759996643
82202.6699941782
94497.5200072476
96226.8699948741
91925.5749925073
95348.4750010066
89444.2100128323
103619.249996137
86045.4700079759
109156.965002153
103016.0300021
89511.0500069467
102304.850003636
74234.1949926543
100569.460004332
100912.929999503
109951.614991827
102684.364996441
106947.630006879
86838.5900095156
92076.4150036908
98328.8349931319
114022.504991309
99015.1749964682
82997.4800072041
113800.320017225
98671.4150016129
94200.3400021392
113133.339999511
111783.544993902
115651.369994997
89427.0400042539
95226.5200037448
87480.2749946686
104343.254996061
92229.9899955579
94819.3400069494
107026.11501127
110359.310002305
78700.3100028838
93492.3949848685
84976.0250122715
99691.9699981465
98135.1250040485
98351.6700048732
93819.4799922255
100326.505012125
89251.3700081627
97474.7600084787
93215.0000263085
88073.8549871459
87882.6000024843
90720.3700043376
99167.7249848425
102704.670003544
97317.2399989718
103657.345001241
104107.495002257
102809.064991294
95712.2400082601
106101.899993966
88536.064992425
94960.2350172406
104747.680002777
90063.9550039731
96616.4900016335
104903.600000198
108034.810005507
95982.064996644
91031.1350095156
95011.5649891861
102611.739996694
108807.294985615
85772.754994674
113171.68999473
121586.404990651
96396.5050026284
82108.1800023085
99519.9700116182
95804.880002612
87926.5550055787
88597.295009266
101822.89499954
88527.5299884169
103107.114994152
91757.8200054427
112032.600008044
85871.3750041603
93980.3399820146
103820.890001308
89260.659991083
83554.6850015259
102215.929994732
94087.6150268686
97606.90499534
102068.224993882
101561.160003107
101911.814998654
97545.6949971321
126436.960010297
100291.230001761
101554.734995966
98425.9399914569
111713.299996395
102913.969996433
108043.225008714
104022.644990904
89653.7500009072
110172.309998326
82202.2550089303
90824.6549917888
111063.864982272
104243.010008506
90892.5199969322
105055.625003361
87812.3449933163
107280.650000023
100342.385006132
80914.9750014778
85370.0350079683
115214.090009433
87101.5750056169
93546.6550022729
99822.3649949825
94009.690010056
94318.0800027942
105391.710002803
98316.0100019328
93540.4399947294
91207.0349987239
115203.810004946
120547.495011433
94195.920007546
85633.0650022346
101766.669997384
83826.5800209173
102057.690002667
112866.264989782
97063.6550024002
92532.9400018058
97823.5400088769
102565.854997164
104101.400008351
96890.3300025525
121597.555002939
100801.770000601
83629.3950040704
101177.299993026
97997.9399981446
94310.8749953242
94069.4100042187
88141.2099943274
88285.6899957004
99210.6000030649
97564.1549783954
87943.9200162287
92344.7099989257
91254.3600000853
104617.63000017
93675.2500024337
88202.9099964491
91500.380010183
105568.695003296
85715.1249858055
98045.1100076215
102691.324984134
78095.9200071928
93644.7599969883
117836.33499827
95097.9149984711
93323.425011059
95136.8650009624
101858.979997947
91551.3850045296
87368.2550009031
100292.549993369
96793.5350081623
92673.4750000529
106551.545006367
96015.7950032651
97285.1000020385
91957.784993068
101419.664997282
88523.6250110379
103487.929983674
108993.924993596
107931.834996782
99253.7949849918
97861.5849948648
108783.099989124
93672.5050052525
93936.3900132695
103519.75999646
97382.11498165
100455.310009733
103104.369995486
105737.01002837
92485.6300047424
96726.0799881148
86713.1499907558
108719.544999636
95398.7649843268
111158.67500499
100496.865010013
105130.354998979
126062.13999366
95729.7849928032
96974.6550053357
99450.9799968979
100642.180014061
116061.419997147
101011.224989467
88182.8649981405
99953.2000060737
103158.065010066
92169.1550062733
89852.3249856
90825.6649828008
93143.494999779
91569.4599996466
100163.714993573
99233.7950000597
101247.310004275
102442.595001882
104106.339996403
84654.1850008715
86647.7149964927
98543.2499998043
94086.1800065478
98629.3749875043
97679.4800129148
96794.9899968712
83586.3699989712
96103.3949861269
104265.0199912
99511.9600012727
93496.4499951033
91269.0350024271
87609.339988008
96243.3699999961
99722.4399884209
84962.2850031957
87313.8050005788
109922.22499289
100843.979997283
108532.995002365
99556.5249929734
101079.574998518
98439.4299981834
94980.2450008919
100202.70000978
102816.904996254
93030.4949967703
101820.804996106
85668.5700127904
102651.249993192
97102.0800055863
104853.999999232
91442.9949877
97434.2299966972
109498.559992139
91201.1249986644
111323.489993837
88185.8150084299
101838.969988875
99897.1800142603
84778.9349856799
85880.674992134
97030.8049868669
89341.9900095854
114864.785008793
94237.3149922281
99339.0000143922
106145.370007295
108222.290003581
102825.834998551
88148.4749971767
110159.22000624
102191.594995185
121069.415023839
91135.7699936873
97452.2499952
91081.0400031267
101681.105000381
93815.6699920901
78762.525005884
106318.954996215
104444.339989912
85416.2949986165
87184.6049932734
111089.110004437
85515.8549914163
114838.605003592
82273.3899930448
106830.880004432
87942.8899938926
101824.784994657
106808.929991409
89839.9099860767
112731.14999709
94341.0700080164
101098.555008741
96773.4700026279
90473.7850001865
123306.720032752
96834.9899972895
102587.165003911
101146.375008903
107033.32000236
99061.8999958898
101142.180008734
93697.7799934584
94039.7700195491
104698.404994071
101156.204990787
92834.5750026663
90819.1299904038
86604.0049962164
92442.7099991812
85511.6150025705
88378.8250139802
83784.8800028214
90799.224999418
102232.724997641
86527.7799992628
102724.650005669
98557.1749944062
99064.4700013762
96791.1599874204
97956.5150300653
96771.1750026146
86871.9949977694
93201.3950024405
92578.9749998836
97485.0049922336
86400.8850013399
104604.955005616
105373.579996953
91019.4649933035
110345.055006824
115452.265008689
94253.3249839489
109543.749997784
95030.6699950217
99792.4600050835
94503.4349922752
89016.3650077649
108972.725013733
89055.3300083015
99492.0250077295
90609.2750016826
110409.719978476
79831.4050032562
106650.685002336
104861.844996148
81795.0049995782
83434.9799944676
89821.4299970465
104069.47499913
103229.670009667
99886.0199948445
107590.695021529
96358.2849997698
97068.3649909765
109006.895015178
99369.3100027558
86620.6900044171
76792.8500150625
95138.9999976398
90326.4250012859
103968.404999301
92382.4049941892
92256.6699809962
91857.0399889367
93353.6349937749
92412.1199925814
86191.74500622
106861.725003205
90970.0549950037
114322.864997498
109223.184994415
89144.9899931393
77329.259995594
98872.449997584
85828.1299976342
102798.744991621
105009.615002396
119589.659990346
85515.0399945
118783.334998992
101830.984987926
102988.130001314
92813.8850175443
99715.1349831892
87349.1899951026
93480.969997205
101724.730000365
108925.140005955
96420.2649973233
84467.5550090811
90041.7700079985
93607.1349893776
106121.005011739
104517.634999419
88861.3700145231
96834.2499940142
100169.85500722
103780.605006486
100377.440030211
85234.4899985608
77525.0200087983
86674.3250013996
107019.364999542
119641.654983206
91867.1600091967
92685.9899993422
120653.460000237
99624.8549979197
96386.1350092962
98590.3050089978
83928.5250076718
110524.835000722
100528.549992909
102767.399992339
107042.564989912
97806.0700045276
103078.489995349
103508.544999169
98936.969992743
110179.535004131
105971.405007447
99610.0599835589
108361.195007387
89668.1500001916
94383.075003152
99616.3150017128
101508.794997849
90171.1199969675
100819.744986169
90803.5799937095
97135.6149837118
86355.2449954805
91197.1100010654
85676.5199961803
94812.8999964046
96631.3100029342
100813.214995673
98939.6749990592
102380.95999641
107755.819999557
110815.004985825
89043.8400124687
105655.594996597
89232.7650091629
111823.480002481
85171.4800004851
103874.600000114
100707.530007938
103829.495010616
98692.9700007657
115364.249987006
99866.324990507
91838.9249919167
107677.319990252
94300.6100043471
100430.389999466
113726.929990825
91633.3749977685
89957.1349923039
118019.340012688
98320.2699960324
88763.805013463
87286.2900070749
106503.704999832
90901.0049832407
109190.800022888
93675.1700044314
90385.4399920908
97422.4400065158
94976.8949818764
91677.6599847557
96273.2850103499
107161.950009039
104278.320010788
108064.015014347
90902.5549927308
94191.6450037314
108729.799998017
87028.8899788855
87020.4950069233
90367.3849959964
106046.665017729
100472.230013458
109303.749998216
89669.6299937003
92219.2999953846
104128.825004878
95882.5300089323
85117.8500085954
87398.6750057148
83485.3100011951
108927.939997667
87592.2700031514
94713.5299879774
102797.975011787
103054.13998723
91801.0300028783
107433.335019072
108803.804998008
88814.3400058164
93197.5700040172
92457.2149950895
97015.2200022461
104549.009996089
92580.7000152617
111788.650003074
112340.249995186
98603.7699934059
96076.3400032163
93682.344992843
101391.780003558
96712.415003615
91897.664980475
106430.814996083
92770.6300104798
92675.8300195576
111032.110001184
94290.9800027293
98353.8150056479
96095.1500047226
99457.7549869583
110121.119993847
89486.4050018651
93535.5350029197
89613.0049924699
87777.5149872979
94756.7949924365
95701.7549932665
92029.3550017085
92252.9700017341
98022.4349861391
93736.4350019143
109473.379994075
89846.8399988494
96656.3250125509
95016.7950065697
90509.5249967271
80841.2550019693
96225.3549876498
115689.759993625
94202.9499994775
103066.495001587
94913.9149951231
110081.889994174
96348.8849988772
101584.435003678
105470.724996908
94127.0599968162
93111.2649975453
88450.1750084735
81922.9049882764
97234.7049947252
98935.6999936733
95560.3150102476
100956.959997618
101245.945007186
102971.669989597
111726.414987167
112274.134995714
92810.3099975905
102930.844985249
90193.6650023498
108863.339997091
90075.5549974156
106493.925002324
103064.88000139
105134.030000132
103919.650011356
101719.835008
100334.255009958
111074.094990353
100402.814990235
106209.645005392
114330.674987457
114291.170008347
101849.905005392
100364.029995089
89920.7400015658
96075.7600057458
92197.4350080902
87998.300008505
94430.2850032306
94319.3600084611
88575.4949998473
93465.2899980939
94480.7850069403
104862.754995501
105865.124995548
98895.5449794597
100552.975016103
107538.050005394
95213.7499990462
83408.935002536
103892.209981766
102037.749997003
109188.824995787
90402.2649961275
94933.3449969135
99811.9550188079
87944.5649720405
90973.6200019595
92520.7800098243
96867.5299937864
94027.5699984133
108748.759999303
105354.800008499
85227.2550030596
101806.689996515
79396.719998233
100072.365004289
101712.54999167
100924.490010139
99055.2350011637
104725.170000469
109225.764995937
103585.245005297
100345.255001049
85902.5549946432
103479.704995991
90768.8349968543
87535.814999474
94928.0849944843
88233.5849960604
109336.279992676
89834.5000106044
87939.8549839598
101427.675005671
98625.8600026052
108402.564982408
80635.7799973091
90710.0599933726
98777.2749986729
96485.2849841863
101537.63998722
96138.4800067424
96395.8400159236
121007.869999278
104536.86500395
95901.5400054481
88709.0450025445
92980.8400060062
90058.9349806556
94415.4249949803
96225.8450238722
105604.294996164
89817.539999371
100562.644982146
99960.3650101225
88781.5550063452
78670.3199945526
90700.449996891
94660.6949987172
89759.5199985331
96655.1550028224
98412.3699947281
97198.1300030339
90953.6850001438
85097.4150131322
98187.2250022265
102900.609989172
110794.479996342
105002.814983427
104143.159996933
92530.6149948792
105019.34500559
80238.4600015072
98448.3600184334
99436.8850000577
108740.4300018
88111.61999441
100338.530003106
98080.8249923371
88234.8800006175
94531.7850083334
96455.6900088481
100888.210011422
93705.720010156
90976.9699985269
86580.2949913152
89405.3350004826
96254.1999946934
87756.8700018043
107208.164998968
82468.5649903857
96023.4849939984
114212.580009817
112094.394993391
98958.1500064016
99432.1300066565
89999.650001455
81928.1600065203
89921.0700032813
99179.8549928825
97014.1799851842
94871.0400024762
114341.910013241
101239.554997851
94286.6499901814
88728.1150041798
101519.255008267
88348.2599971305
106946.090007366
97969.575002559
101488.300011695
119185.17998891
97855.6950081474
77254.7149943206
108008.230006521
96377.4150132367
92601.6749994018
112098.080009883
92924.0049950209
90631.2500032877
90997.8549906155
104251.935025353
108693.295012849
96123.3450089555
89135.5649912679
97153.5799939532
92014.3499887712
94548.6499906587
98692.5649878446
98585.8899969237
99145.8349887505
93189.7549913969
95745.2200051608
91577.5350021004
102318.000000431
99701.4800056704
90942.9250024443
82363.6399927603
83972.2400044845
90676.2899997188
117358.034991281
90951.2350036979
89685.5799820977
104360.570003814
106484.49500155
92138.6400003812
106521.810000536
102080.385002211
95963.480013473
109035.674994204
101492.899991504
103955.934994236
98644.9800139596
105338.699991703
98804.0950091991
88308.9900103325
90070.4550082724
118314.42500168
95205.0899941062
92356.4000163911
104338.279993305
87248.560004098
93360.8500055337
89930.1800143908
106019.234993043
101637.78500542
91209.1300040617
93138.6499954521
89224.7749857329
84757.7900042679
94905.284995474
90440.2999851323
94125.7350128011
105485.874995839
96261.664986159
85726.0949911442
118211.429995056
95182.3300056309
95440.3749864195
95696.6599989518
83806.0199821187
100119.08499919
97067.2299914369
96497.1049960396
106198.739985872
100125.420001706
103217.879999737
96443.7849989037
105402.300009898
84318.339999073
95732.6350021645
106876.420000007
109785.004988642
101862.060018116
106134.094996712
85160.2149977319
102383.545009832
106575.115006965
107188.910009407
94789.8250136143
98549.7099844142
106474.005000431
106781.819997993
85683.900008006
98821.7399977689
108314.675009811
86838.3450111712
105645.549987701
92674.8399932899
91197.9699999721
94310.6299904939
105775.785003796
92854.2400031435
86268.2049984697
96635.0099937345
97235.6849940324
101400.75000187
93511.9550124789
113426.870009653
98269.7700006179
101563.490006879
85775.6550049367
89096.6649944298
94348.1349861397
86437.2200095154
88577.9999937313
101206.760013593
104259.459992729
98926.6699995523
89405.6800010535
93280.2449800922
92623.0000013872
105640.625001001
103552.685017347
102931.769997244
87234.6699923892
94740.059996696
90768.5349937869
107258.385008473
93784.5850033662
95044.8749973074
86068.380012038
80033.3299871622
96547.9450027129
104196.469989771
91890.8150123166
100306.235005817
93130.5400083861
104848.065011917
104397.154996571
98684.8349966272
111001.950004788
92618.8050011639
79626.6049950942
110284.845021843
109635.640008741
87212.8400023495
93730.3000021826
98338.5849933138
99452.9449955659
97986.8400074338
105885.884997073
100422.784989349
101916.010000884
98782.3150327696
77723.8099867141
99726.8450010045
87320.510009439
101157.705003424
88520.1450040553
122225.060005794
112208.785018246
89685.0799980508
107693.084992248
98243.684999115
81458.7649981598
98573.6499909493
85529.0199971409
98880.3699890693
105015.824985396
96558.1599999811
96072.5900048025
93418.2600026398
95181.0299979742
91326.809999436
86562.7550113578
96245.9999902041
75681.2400029305
91351.4899859818
94460.7500199448
103941.530003477
94227.0850039679
94820.0149949421
77760.2900019719
104805.475000649
113123.74000165
109134.320011138
112809.529998615
87382.7699975576
102339.165005055
90311.5150024347
77942.8750047453
90807.5849953075
96559.9899960466
90374.4899967292
100685.719996707
88972.1700144522
101601.430007652
87552.8900070776
99345.7649880296
104362.510002788
107368.839989972
99662.5149771435
91880.6799987975
111448.750009859
106410.630006023
92544.2950145258
104471.235008777
96566.8750025876
107635.464999634
90026.0949998171
97272.5749870971
90118.2699963878
103166.1799846
119366.639995147
100089.754994083
103678.139994163
93754.3700059896
92652.8700065466
90276.1949998398
103244.855000207
100993.529997015
107235.009999199
94980.5199995929
107949.704979767
101523.984998368
107249.294998173
99522.2850110815
79843.9900073048
104992.899992731
90624.2999947508
96648.3849929242
100091.935006028
85811.2699976154
88289.2999846578
92978.2649958216
99214.5700096707
94026.8100153604
107434.119987761
89540.9100120294
92630.7050025349
105471.899995685
114423.110008904
109963.710008113
99185.8299918792
89012.2200059823
88673.6500011089
102884.06500556
116586.770000785
94661.9499869806
98026.4450080981
94308.6949949897
117207.690002736
85909.1550129579
98150.4500242583
117500.289993237
111562.115000326
97777.1699946706
103063.304990494
94447.3300030605
101668.530014557
96234.1550075686
90245.4600062011
100448.400005591
95879.0950007684
77743.490008508
106844.895005135
92525.0050129826
97219.9000019726
98429.1900032744
105882.360012187
97181.7550000755
89720.0849949838
96122.8349866275
105532.295004854
87638.2599939734
91056.9600004597
86020.1300023638
104707.669992466
90294.7199897868
94668.9049922204
99847.3249957046
110624.215005632
96166.8649845157
95022.0549930939
97477.4650067086
92942.0449946461
98839.4999939004
109475.030008108
93263.0999932815
87115.1199893465
105983.010004215
107780.439982786
90930.7250027634
88769.2900077992
91500.7849910622
80547.1400009627
116012.895003087
90354.620017207
99278.9400047964
95007.2449832812
82430.3900101777
107214.69501507
107472.054995568
94743.9850085383
95787.0950028979
96397.4300043539
105064.764995535
111895.61499489
94381.9599974661
92743.9549780627
119118.704991085
104689.090004797
90479.1700094356
114266.114994954
86300.8250042525
90620.3749990789
93882.4399940722
95048.3249908683
97044.3149944638
111866.334998499
102047.549998116
95301.6350069953
109599.915017162
101496.914997547
74742.2150031051
94779.7200050501
91071.9450034067
94395.545002609
97004.2800234303
91164.0050007395
93492.5649914627
117931.964995544
110573.234989215
93557.6600087205
91885.6000151869
103258.184993502
110936.834998009
95695.780002471
96205.8150061209
101878.319993691
107158.944998467
98839.0700068212
111414.334999742
86868.7450138729
94723.5749861926
98873.694985477
104477.484994542
92440.4100016999
109850.360002776
79142.1400009954
99079.5599978217
86878.4200115262
94797.7750238432
107555.775001802
87280.0399972248
101968.56500401
96950.0999975457
89178.6850029708
101638.609982736
101216.119997619
90398.8850052294
104726.999999156
90062.999996374
97381.2699935104
96259.2499919994
93069.3499787746
113594.469997585
107154.709995091
101271.014998092
96316.5700094063
98527.0999943188
102820.229991256
91730.9849963322
94813.5900109034
94467.2700162878
108479.499983325
97412.0649869028
97158.3750092114
97359.320003323
98217.31500771
92225.8499885307
92208.740002288
76638.5599957779
86512.419995249
82775.0750028637
94722.3449920309
96124.2399819563
97290.7099975053
107099.909995177
88825.9900217921
105041.62500851
102013.964992312
89785.5500007311
90592.7049941239
104679.355009138
96152.1850049938
88463.6750087899
110417.085013384
107516.595008156
102160.330011285
107726.485006972
105555.269988198
91476.6099965575
99719.3299930812
97478.6099960776
92875.5900157471
96219.9449946392
112914.729992218
95189.7699975233
103952.999999368
113064.79499023
104877.515026756
104657.540001812
76408.3999922463
101813.330021971
107487.92000015
103631.859993475
94517.295020218
107554.34000837
101268.735020098
85439.2600049445
111036.750002855
103752.294981685
91335.8799976608
103365.475020011
111689.684988541
101339.985001622
82835.1749826958
98359.8649901193
118480.395012217
90449.7499871464
103568.464996607
103330.265002571
103131.065019382
91064.5649956616
87271.3749869644
103996.569998766
92651.2199916623
101433.42498543
101488.865006589
111260.599999758
84178.6399979456
93273.2299905925
103875.784978798
91464.8249962186
89794.0300063146
95889.4099974286
89799.9249936615
87190.0499961906
96143.0850008696
102938.759999061
104302.289995438
92148.6899985488
107585.695006508
85999.7700141156
99637.1900057197
97394.9600131457
87630.7550176545
104510.674999461
113198.095002006
105594.900000217
93290.2550085797
89244.9099986195
100469.505005139
99404.6800037501
86961.5750111809
94727.8800033111
107874.875001398
99445.2899999536
92730.6300170757
100807.34999782
97695.1800072406
99542.8849905212
102671.009996397
99948.8850067481
94027.4450037552
92014.9099945817
88913.2250068829
101425.014999942
102544.780004842
103535.470002246
91006.3550116881
98932.0849901477
93201.2900019091
99204.3549966153
87592.7399942955
100319.064990262
103515.53999789
98661.4650128467
101531.02501562
118995.074992369
98917.8799975477
84362.1400096802
92665.7700073932
102196.909991552
79547.6999944496
94779.7299930739
96183.0500102531
106877.069991707
90785.6099915881
77804.5900066023
90319.5899979801
93363.2600000102
95835.3300029119
79185.8750038569
86509.7450027564
90972.1549919345
108415.17999812
111014.720002526
106896.154970397
96477.7299986871
107628.789995655
96708.5500049807
99666.1950101878
84415.1300002738
94968.1099949722
109067.825014792
96155.7149910987
89800.9750099165
111172.814993601
90356.5849933258
92262.8999912023
114282.885017252
96093.8500050568
94743.614979446
110212.045001834
96950.2450121324
89483.0249977826
103245.479999644
103703.694998082
97092.4750107235
94210.1649981469
84489.2400116153
105064.204999653
91236.904998305
97935.8950147873
93680.9949906563
96155.899996663
106447.07499166
93307.819999482
100518.255001268
100732.334995292
98077.4649853752
92312.549996321
93850.4549857172
96705.6500073338
89158.8150196202
96699.3449959763
82044.5349937769
105132.725014647
88310.8950071415
95778.4099969832
101607.899992128
107663.265006098
82693.3949969832
96666.5850002614
81449.6200018387
98476.7299834308
105093.54999372
96165.7350022513
92340.2699983672
101208.899997611
86601.8049979159
91038.5500131887
96705.3100100923
108582.440001821
106661.424996599
88579.8700139046
117902.489993484
92913.6650116305
100240.850017608
91757.7850052406
97949.4100061785
90943.660010123
112306.710012469
88880.580000304
93870.7850036908
116667.475000256
92486.3449957985
98861.4749896294
105885.605011446
103806.200002509
92678.9149897736
87081.859987019
97938.3350012206
105904.075012201
95931.7499930586
102324.524987556
108592.179991453
95603.6049835309
104260.010008087
114408.064999205
106627.430000218
97232.2600080647
95757.4199960067
101066.41000675
96610.180010082
104982.600010029
88707.07000328
109627.655011429
89381.2700197439
99888.9149916359
97461.2600037396
100291.554988724
89374.0549979158
91530.5850001606
92829.1199993298
102795.470009516
110666.409986726
95510.9299979507
93069.8849976355
79902.4150105549
94403.4950101009
94987.6649933806
99149.0150091133
97018.0850150762
113580.355009909
96653.0300021647
94779.6499986849
97212.7899977741
99925.9700140511
86212.8050058867
124167.590007539
94411.4599865503
105111.820015296
96683.4249969014
81666.3749931128
90389.8449992702
92804.4550025385
84320.9700043843
103875.769995931
96486.6950020372
96300.53998923
100792.354992289
104111.004985662
108399.969986861
104307.040011791
92154.6849911849
99278.8049994704
108320.614996223
120677.36499425
100300.139998542
94422.5149980677
91873.4899956167
109096.990007842
104447.025009619
89120.6949916326
106142.549998234
97718.3549848459
90294.0300026351
83836.8100159456
101176.99000779
100876.189998361
95529.3350048981
90786.6350030602
97779.2349860851
91300.5050069643
101530.28499684
101753.229990854
88672.5550136465
97271.0050226098
84585.2050061877
114552.12000481
106537.319996583
87283.5849955969
84128.6800069993
101012.81500039
75531.7900046275
108296.099995646
98715.5300126055
78960.5150053497
99352.9149966479
99381.3100232196
109694.555012839
87810.6750170148
110949.995003747
88659.115018041
88776.6500029568
101394.189996484
112906.089991141
91213.1249931985
91273.9249851004
92427.6149830146
87300.0699991822
99600.500016177
106305.505009624
110080.570009709
96956.6450047077
97756.2300054557
109683.51998131
106025.12999197
86870.3599993102
91829.050004673
94728.5000189102
99024.4650072894
102423.764999892
105277.190014189
102906.004993979
80601.7949841953
97473.199998922
82729.6749909683
95201.7050129368
116570.544989852
84164.224992972
88230.0599899425
93554.8449893481
112505.68999778
83023.2549898162
110126.760006291
112005.794995916
89185.1350145286
99218.2499941729
101115.680011463
95762.6149950405
89966.684999216
119970.494993822
88729.9900066264
98043.3699930286
100813.300011453
112945.989991352
103883.129999315
99626.2649903215
97859.6399943796
100871.204989203
83222.7700060375
106516.285008267
76704.7600140771
88932.7850072742
93696.3300093828
87500.1399969324
89607.8399999956
89320.3799813831
86047.469992991
96397.4100057435
96813.3199962676
98289.1799925207
96055.5199976377
95961.2399884372
105221.279995116
102493.510007079
88897.5000037925
109386.974999206
99020.3249970234
110603.974985453
86370.4700121686
109322.535004965
111481.249989044
98908.3699961355
106529.230012398
109653.009995016
107852.649992734
97493.0249958044
91528.670002672
93787.6299970523
110308.155007181
93335.460007742
88283.760012884
91237.6799943811
101208.984996568
114671.785013584
101035.239983625
86561.3649840504
86055.1750101283
109527.695003653
107779.524994872
83149.0600140175
84010.4849925015
93330.2150083695
107210.755004802
82407.9499965547
98152.1949914
102778.314995992
102557.010007222
93284.9550027536
98030.3749921154
97184.3050076202
101546.679999405
69453.0950122563
97096.9349887381
88375.2500080851
89505.4950036768
112185.429995394
92901.6499987205
101060.550006992
89820.1500035524
93958.9599909683
100090.654994779
86522.7000217922
104991.674991047
100966.174988769
106685.989998877
105875.629993205
86242.5950044064
99602.3049948988
91706.8700099384
94312.0000001822
93316.260006501
102000.279987612
97009.89999967
104989.444988273
104822.389999558
116870.785009427
84731.6850042146
83286.2999939804
88289.5850014657
79944.5300141768
104914.19000015
87711.9400022663
100780.830005793
81516.1150056013
99595.8650043602
103202.125002701
103952.844993679
94931.2300098244
99218.1700150736
84100.7650011713
106381.909999731
94709.0400109785
90989.2849948843
100269.970003643
93290.2950055585
87294.8450077038
90588.8250078608
107566.064992739
89760.7199890002
93066.9749930431
85351.4299936997
86426.5650014299
101804.024997002
114982.055002998
96970.0250054978
112489.22999955
107008.005003699
89585.3749839931
99758.050001991
103650.555003208
101167.484978828
104142.579995221
118928.450000486
89248.5600034306
87274.2999992971
96621.910002263
94449.1099991575
100900.869997526
103078.779987235
103203.745004165
95106.4949967858
91435.540020306
107681.750000885
118945.534991116
92924.7549938019
112616.830008033
104927.029989174
90091.0449915482
97377.6800179632
106912.449999717
99229.8950002933
96792.640013118
100895.830004952
93584.3400006913
83177.9449939213
97757.6500039209
106798.62002138
100553.715005727
89093.8699994578
94363.0899934622
89448.7599951106
93302.3099957997
94795.5299915076
100764.279995638
91856.3500056517
95786.2649928734
101379.529996766
104082.925000608
96269.4349979557
108063.039998795
105236.505002262
84389.3149933047
110259.295001012
92367.2649927629
92031.0800130037
94156.0650008923
85938.7149938924
96381.0549982701
102366.945011292
104506.390001482
85360.0700037324
102125.514988136
101987.834994265
102273.855003083
100653.5499995
100982.864986588
92057.2500183367
97324.1899953366
82971.3400083744
96824.9849953149
91724.9200074535
90677.2549991809
87168.7949966026
100664.600004007
104297.865003875
91442.7649903576
87247.5499948381
87116.8800060287
94614.9549903139
98184.7550087909
85555.2950056549
103394.975008835
100481.074990104
95244.0999884071
83919.8599988598
112240.015002833
92164.1150036446
89121.1850119715
97024.7550013734
91775.5250077225
95101.8349972954
103540.260010813
101661.650007895
89354.1800118673
99065.2149989321
92382.369997255
103064.57498628
94981.1249997938
92755.3449937405
92719.5000118045
101745.730008952
107593.2200107
95610.4100093483
103225.249994023
96802.6050009173
101397.465012274
97823.6350022291
107645.510007612
95482.7599930611
111750.94999503
80781.359992619
93288.4199881789
97662.7949997556
91569.3100091269
104247.969991407
101760.305001855
96362.910024355
90926.055015603
89569.974985724
98314.7600018161
104890.970006295
99087.3649919598
91775.6499893444
86370.9050027025
101008.735003136
94147.795007318
95604.9999967327
101682.009975141
111141.885024775
90774.5550094691
91239.5150071734
101550.389995506
96981.3400020343
98881.8449971791
106667.819983894
88948.7249858296
84712.9699855948
96420.3949986488
83781.4800014118
97029.4249921809
94701.6749982944
105742.970003792
94032.5800010501
97480.7249991586
102031.38001023
85395.6050063719
98929.4150041765
91214.1449900736
91870.3000033823
100150.805005369
105717.610004518
98196.6450015268
99956.7699962464
91476.4299938067
101377.345015533
83464.3400124164
105622.500026145
93534.9900033559
100037.405001288
98370.1199983028
107313.390010304
92387.6350147637
102833.51000891
99067.7049998901
98164.1000071729
108956.220008324
93535.1500072482
90712.6599920234
113681.059999173
105156.024977434
87568.020004648
91996.219993697
94155.7500045057
96903.0350056641
96747.7450152644
109529.610010431
91951.0500089283
90317.039993668
94074.6699932634
101727.830001581
89759.0349878394
94007.5450132099
83645.9500001906
85154.1549876173
89693.2399965145
102110.530001109
89286.7600019349
95918.9800184745
86915.7299978076
99804.4549961803
96366.0299914503
96707.3300082129
97273.2999828681
100421.369984522
105598.08500526
86487.5649957337
106280.529998548
95060.055002962
111038.754998658
87266.9599978555
106496.909999343
88470.974988247
81551.2900017381
98471.9649941181
91468.4499959273
90128.3100109523
98354.4000064053
97247.7499886686
94593.7850071224
80856.6100033232
100131.525001574
95482.165011708
98468.4050097542
93651.270002434
93839.4300088312
103927.179993577
113356.85501206
92211.3300097334
95806.9699937166
92663.955004174
108872.585013959
90406.7250110285
100349.070005234
99109.7799972386
104251.185007507
99962.7900075491
101555.424991173
107083.599986383
90621.8400095492
102672.235007356
116682.689991981
105345.329999128
106004.964997973
89419.2799916918
92421.0599953892
108415.195003447
105269.215004023
111105.435011626
102113.834993392
90579.1600129048
109852.775003979
84120.2699997796
85242.0900066396
92188.1250008497
96450.3850067549
102358.145007978
89533.0749911294
90948.7250171919
98369.3649937728
98868.8499882716
87470.185014739
109177.135008866
110972.585013511
99061.4650011181
91063.9249939852
101931.35998176
83311.7300100946
90578.2699964498
101259.065007365
97035.8600004571
94826.1800027183
83061.3900027515
101950.865007369
98867.124987989
80977.014996977
99849.3900020094
87333.1449901612
87178.780006081
71113.830009557
98090.5199869926
95603.6050070114
107891.010004614
88585.3599978938
110714.689990739
85037.9749948129
95037.3049827357
91016.1450033201
99626.6300046976
109313.584994309
92265.6149785252
101867.23999237
106165.349979916
95859.845007327
83526.055002761
99770.2849908586
99792.0600069451
105675.874981082
103837.404993368
103119.549998969
104572.85499282
98299.284992205
95331.0750055808
85223.2099845379
96915.9999909941
93188.5200011836
94017.9750047582
96308.8999958897
93004.4899943495
93131.9250083243
101745.514996617
103765.364999051
102027.254995393
94241.0049834017
105445.414997357
91751.9849814757
89204.3650078139
89083.5800070009
84600.2700082334
99370.6799965623
90452.0500023904
82064.2300052515
97273.8599859013
101481.200000083
84246.6000034534
121022.089998696
94296.7249952021
101970.71000258
102080.335005384
101332.949999254
94973.8199948602
77253.1850096296
97576.0749955848
94040.3399831939
83761.2600043895
107360.614997428
91145.7850022392
93125.5700044325
99108.399994249
97102.9000032686
98128.9500097849
108904.240004055
87309.6399863086
99553.8599926751
84398.2599951627
94603.9200053973
88749.0299831919
105611.015002986
110343.955005289
89171.0450065411
96623.5950133511
91574.2499912445
106168.909998682
94373.9400065193
96751.7749965309
97259.4950062957
100720.939992343
94526.3200046563
99962.5699956908
87693.0900012289
95257.6699838244
106165.829998911
106310.974986434
113613.909995305
99153.5349871048
100069.36499707
101811.230016428
87519.0200049942
103436.340002453
98329.3099976478
108768.950003197
81072.5949986349
104785.215011136
101975.420000794
81490.904992387
93074.8499893338
96709.8000052881
93921.3699977461
98124.6250116765
106926.814996405
100475.160027985
97386.4850048208
88015.9600009891
99187.2999999325
101921.974987796
92133.3700027914
85606.2250037272
101927.749995869
94476.8050044704
88386.6599937872
95407.6949945608
112440.214979635
85253.7199965247
89747.6700079683
92866.0099975075
109679.675011166
91935.930007473
82464.6599951115
101931.000013722
90420.650001924
97581.2049894287
83219.7800032739
94582.4099904914
105648.234997834
93586.765005271
99491.6199908608
101536.365011908
88389.2149985187
91475.7650016013
94298.2300022744
104640.399998708
103241.455000757
102848.475002176
91398.4099950559
97685.9799939405
105208.334984349
87674.4949864047
101748.425010843
104916.980006585
110355.659985143
118432.814991088
95064.4049883469
83075.3250008594
94007.929983391
109051.480004828
88018.6600113862
95570.2899916385
106671.290028654
94438.8099975589
84711.6300027534
101289.020003321
84396.1450014335
112520.945008761
90785.3050013085
94057.4650054438
97929.9450088025
110522.620020632
98647.2050083056
92715.3250059885
96156.5149991856
111921.599994907
108486.135005885
104753.74999974
83452.1599940384
110791.545001123
92062.5800031013
105947.645007966
89871.345003764
111807.389993677
108098.279987966
96014.3049932241
89766.4900018654
104025.735006495
111105.619984291
90208.3800052057
84993.7850059784
93226.2900213664
91476.5350263827
104864.310000713
81000.4000054285
103203.06500555
91270.1050080135
100825.484989775
84184.0449953274
83707.0800123571
103388.135002178
103939.735000658
90721.1600083217
96577.7699874779
93430.3850068322
97074.7050110209
102463.539993186
112238.029993261
79501.6550033354
92633.2099934648
86525.2699970492
86048.4400048362
105738.744992893
102686.129993503
103336.814994457
94703.2400020857
104908.269992901
96957.7400074195
108656.310008945
102580.979991013
93505.2799924948
100977.39999581
103220.970012353
92542.9349976536
89409.7799846773
95398.2600117259
87668.0650039809
95224.594991347
110822.510008319
87836.9500092362
103131.514991858
84407.3100106425
102021.154999081
88441.1900022546
96240.2650054901
105314.850018036
102402.044998132
94082.0749871331
97876.404999175
95378.4649936298
101500.085010639
92740.8800098079
88513.5800178237
100768.225002354
85946.4499902907
87511.6350046562
102143.295008657
86013.334992518
96117.2649939354
104561.249998353
98473.5799804922
98919.7099983805
106287.704996992
102406.26500566
102460.840002064
84792.1000044532
88130.7399827259
105426.320007526
94811.6099934418
92738.2050115751
99198.839999953
95245.1050126573
98510.6450020174
94554.1600138907
100373.179993202
109319.299987914
103934.220001396
100369.229998982
99500.4249946947
104402.689994782
82036.2650028634
108004.695002643
98502.8850014101
92255.9249807271
101488.964997206
94275.3399890132
90265.0450061684
100578.449999937
85883.0099907416
111697.06499332
85668.6350101722
91679.3000082919
96631.1650093696
85626.9000045759
97754.6100040172
105373.889982486
87386.0549778754
103565.994997411
110408.709999901
100740.299986084
95447.7399854041
105292.675001268
105954.054988277
97055.7900041275
120072.360007388
85087.9650013773
116286.694987621
98968.635001012
91662.9149898078
100373.924985207
109785.549994044
111251.974997264
102091.230004769
87459.2100046158
101276.56000311
99959.9449908492
97559.4150069466
105763.655009725
88118.0450028346
96960.2200112896
96095.0700132689
91140.1800059376
95115.1150248246
87980.9949855006
99321.8000119771
94941.7049939216
94063.7649910803
108307.640014241
119141.530005462
97139.6099960782
89927.1050060386
90075.2999961379
93404.2349968062
88446.6100006972
101206.935001587
101475.415008224
92137.5749985984
110133.500005849
118407.094981606
109673.905004899
92356.4150032705
99981.3249996597
109711.994992104
104594.469998549
93782.3999989569
82356.9300072287
97407.0499980953
96988.9699971853
116786.585004712
97439.7649829122
83951.5350123175
93909.2150078048
93621.2850025381
107046.914990797
110113.040008254
85569.4399982372
108729.624986235
98608.6450061763
102354.570008699
84340.4950246891
100987.000006373
86980.5649864912
87633.1399979524
73901.294994513
88959.5200111492
97057.7699921954
80563.2249961417
95478.010010595
97454.1549970083
98206.8700041299
94706.5999868824
88350.5149966884
107525.215003938
108913.134978667
102358.885001934
88540.2049959477
90746.8800114514
97493.6600106154
90555.7850106301
80448.7600132066
118240.089997977
93994.1199884813
97544.7949931639
102451.724999923
102238.409999976
95617.8350016372
97151.8999966244
101324.539999234
88947.5949976911
89562.0350047761
103621.875000009
79740.3300067413
85602.3849901488
98221.0250159349
102714.390001993
92181.3949943163
100927.520001858
99055.1949862167
96006.0900035021
99271.0750060757
96772.8700177962
80332.8550071314
99934.8400001293
120638.520000148
89562.4799934254
89408.2850149622
95164.5949879276
122088.355020966
86585.0199960892
101045.574997547
100378.714998081
77899.6949935876
90042.594994257
88511.6999869045
97252.8649807132
100217.694988474
90381.1850000694
99268.2999952636
87914.0050075053
86192.8250034284
94889.1349863856
97969.4299974045
97147.1600024049
104226.574973949
84429.8950025882
109292.154998701
84489.0400102671
91610.1250004686
78979.6500014577
104484.119998581
92596.4850181566
91118.414999039
101623.029999205
96513.0750069779
89742.7650085354
106829.579994754
84743.2799963953
91807.349995084
85669.8300072621
85517.9549949984
92004.1849930325
108248.01000068
96095.8200092232
104522.110012352
95673.9900221816
90276.3250025854
92286.6150043193
99708.0750051275
101823.769986369
88134.3800089775
106906.194999724
86390.7400010107
90240.9399976846
93617.8849902262
105221.740001107
98551.6599953681
112378.880024199
96734.7500013292
93035.344995813
100411.859999306
94419.6449930934
102934.45499501
95476.0899928969
89659.3600062706
99732.6250036264
105717.00000794
94673.6449958254
89713.6200003392
95502.3999987898
88892.2500003633
112004.405008648
99508.47500246
99492.4749974566
113734.295002471
110883.074999623
98102.049990595
89683.3850003351
99612.3799884861
90423.1100182133
109462.525000263
90467.8899929785
98093.8750032319
90457.4950065047
93419.0099962151
99450.4349926004
90108.2200114301
104808.235009858
92708.175007345
93312.8049957247
106226.07999182
89054.4249858791
87601.0950106677
90743.7299935501
91674.4400045404
127705.349985025
89656.5350006162
85161.0599904055
85477.7750101812
99262.780003014
95822.3199862537
90987.3550050608
97246.8849994056
93244.1800059591
94533.5649896224
102699.6799864
108534.325000422
105980.760003909
89834.9049904614
85385.5700111386
106603.884996186
90811.6749964122
100767.439991528
97720.5349972202
90131.0150116792
104218.699995567
88204.5850007336
85573.9299924584
94461.4049855821
105987.110002576
95640.6499990657
105356.459989386
102592.77500937
113387.444987307
92328.099996469
94121.3249903456
91537.8400018418
93226.4550053226
101464.395013247
103839.494984389
99653.7299976735
90241.7649973783
96138.4949886923
89813.2050055639
95736.0799981665
109559.150005832
103535.340006284
105705.800009706
113680.250000751
91762.2499843227
84736.0149971984
77717.3950128435
115830.804983557
95568.4600208191
101016.094979253
89719.2249967534
91041.2499999615
112643.624994555
104064.019994717
96169.3400180102
117235.769998202
98148.7699791061
98483.7999959944
100864.435008046
92141.5700061107
105065.149997375
107693.615015953
115307.084984359
80854.1150054941
104168.765005852
112088.905000551
106659.540014418
98313.2499794036
96724.1799975609
98005.3350137488
100809.840002819
84361.9650046719
106622.509991391
99319.6650132814
107491.145001081
107554.259995955
107205.66499563
98316.0300130942
90749.5450022739
105437.030013358
88178.3499907433
96608.6750064741
96019.2499912746
109738.694995984
87779.6000113395
97024.4599999354
79736.6799938208
94979.7549984428
85399.0100137659
96169.3750062378
105702.754996931
111877.450008175
115385.169995262
104015.064998592
112430.689996188
97273.6350050659
104925.209987144
97089.9099925543
93104.4149973509
102257.864996207
90668.9499997745
91376.5350052405
98194.6850160554
103507.620011555
98790.4450015918
101517.134994627
101791.525002542
110221.759995449
94823.3050091974
102829.964996364
98958.4049957559
101351.389997055
104637.520012526
96740.05001068
87902.7449934773
103750.010002773
91143.3649969714
102618.810002746
97234.8400135777
98415.4350105785
104861.885000678
98092.875002888
110550.505004179
109071.049997598
80571.0200067135
92334.5850077745
104853.45499554
94258.5399988701
106659.685010222
96149.3699991716
107682.185003337
86307.9400071471
91538.1049932366
93298.649990406
108446.989991543
102898.264997901
91269.6050096897
100090.769995215
98676.6399960181
90325.7849991146
92049.9950016001
91182.8450039662
88455.3049910353
92781.4299959126
94091.1300221221
87342.5200034424
97520.4650049963
96229.6000027368
100770.404990595
101184.910006026
98000.5650012845
100971.210007847
115177.789995342
95571.9100033662
102186.059998083
95994.155003787
102084.355001181
89242.7650023786
108941.839999533
94069.0850068068
93427.7850056354
91869.1550141195
90539.2299979943
99349.7499965139
101866.645015783
93727.6050203861
96923.0750151245
89133.6950096324
92849.6849965917
117916.339997732
107717.634998387
87128.7550036023
106259.864985694
90830.5600058579
106695.730015961
103641.469997563
104587.205010178
100622.644994619
89221.4000192303
95366.3600137059
86769.5649955775
100185.600020941
108504.815001443
98615.0200152528
96613.8599969391
77329.0050006905
98940.7300057713
96385.5350012843
86431.4049937664
87848.9349998041
101783.865013917
76216.3799914754
93484.4349899464
93449.6949951174
96628.7550003936
93944.9649820522
94203.4399854657
101267.94000423
101186.285001389
96316.1450154679
101226.340020395
92323.6550139503
85250.40500779
92150.2250006757
98754.4100076915
113910.754981757
100998.625000032
91907.1399994275
102607.655007554
94725.6800024186
89549.8249959538
98751.0299900143
97248.7199976547
74650.6200117525
90418.3450008882
104429.079997207
86797.0250032048
90753.5050029362
84555.1899941742
98386.4800043619
80255.0500123287
98925.4100036634
106088.509998477
98686.9750150202
86387.3700080664
93691.0199953974
91434.5549925565
92943.9749937759
102845.574993181
91817.1200021675
103063.210002262
99380.3549896994
98104.3300006512
97732.7149975072
84798.0549932812
93266.8750028868
98080.6000028796
96340.5150035572
104263.409992838
101260.574990643
113914.630003874
103440.939987298
104702.049999638
93595.994997638
112674.100005157
99335.1350337787
98561.6250083132
88216.3200084712
91921.7699966803
81623.0450018378
88057.3750073775
98673.2549980881
100691.320002588
95930.4850015074
103729.20500128
103443.475004836
118581.545012342
108297.074988047
103346.475003729
99263.1550088085
106987.36001
88262.9499929177
96392.4999906126
88268.0549957163
88705.1800105791
93728.1699980568
93197.5800158557
92492.0600105993
103530.544996354
104025.5199881
99417.3549917155
86706.9500206676
89883.160007354
96686.4549993781
101226.08500605
93082.935001113
92940.1050087083
75035.9100018379
121458.304998463
92970.9749996758
116526.265005782
96134.150005719
91956.5100107859
87371.6600017725
100123.080011676
98517.6449885692
105805.094995311
107522.164994504
100199.114992327
93026.0550017348
104303.11499577
83350.2799955148
113680.989997709
82284.2599969289
86623.8999899006
104866.174994342
94331.4449856678
78463.9999829656
126599.510004184
94788.6699950293
98034.1750018807
109428.354995857
102713.864995133
100573.689993772
101451.695003117
90973.3850046123
101333.579990766
107313.59500521
90070.6900053543
95538.6950060042
111031.679980106
103588.955001571
90334.3849900243
98072.7399898736
89510.629993663
105751.670008145
98256.6400091795
108130.694997561
87349.7249894293
106884.399991874
100702.66499652
101832.670009504
90316.1500052921
91430.5200130585
84800.1549987082
94093.6500037778
117910.880004737
93219.8549908638
94614.5400187086
99961.1099942146
114216.924999537
80837.6999946011
114045.900004383
107252.899997653
92978.5049841268
75727.1000059677
98524.4650026547
102010.985014767
83983.3650115419
99188.1549943591
95222.3599904876
102079.254994837
108774.720006516
104636.779995099
87028.0750033301
91006.275000459
104294.905030744
103937.275001383
89079.6700024982
99455.7049904045
100863.510013425
116332.150006681
95766.9149998426
91616.1700072484
89403.4600043415
108125.514985109
95677.4649896288
89147.234999352
94282.3249859203
83462.5550095839
102826.070002376
87761.4099981425
99093.0349958148
100574.465007052
90215.2950069739
93187.9749958685
98993.7549931593
105350.589991725
87947.6049920327
98526.7249951127
113225.06999841
113122.450005914
112746.224986325
98221.5049929865
95854.3749810496
104401.644990072
102987.865004104
100285.369997959
77850.169991985
95507.7450074761
96623.4549949708
105190.655005305
98277.9449877822
88920.2150006103
88105.0150011577
105321.544983045
95802.175004149
102648.189981924
82560.5049906873
90390.0400168481
87321.3099962823
99057.0400060621
85166.6799852347
105795.219997468
101655.270003352
102474.874987775
88378.5400009454
98324.7100041079
94558.1649984941
91376.5499999219
110638.650018863
88874.7049884038
99192.4850048075
93556.2649992833
99346.5600164594
85720.2300019577
98819.4149788144
89775.7250002854
100406.799982881
102888.504995944
83220.859990976
83680.6899925865
81934.5699930332
97395.2699960711
90413.9250052716
111931.574976735
81770.3299947303
86980.4599919828
110089.980001917
102128.094998768
93554.0750144028
97858.4599999987
87897.8249879567
90037.1150119085
88407.5700026756
102587.534986259
85370.0050108045
88685.7350062417
90684.8299942
87874.7250022415
94897.0049930706
98984.4899965343
90924.4650026825
112945.815001792
102393.060008906
104752.184996773
94157.7799941722
103760.990009568
111971.769999573
102726.849992019
107538.46499573
103831.894984969
98401.0350074843
94593.0149849968
96517.2300039419
112645.714989497
89709.3850028954
92266.0999821178
94607.8000001707
99132.3949893444
101138.335007454
93580.9950166684
104409.525002568
110074.904997768
92923.0799969085
87011.0499887952
104320.265009697
102818.824987916
106486.185015896
88380.7049954142
93058.7149831618
98103.385016149
84068.1699985581
80252.3599912088
86912.7900053062
100923.030018087
90589.8950021963
93162.5250035083
97104.920007239
85994.8400067626
95138.1099908085
83196.159993712
104505.190011533
102826.644988694
97292.8800063292
98167.1600038036
88425.7349951232
96962.6400015045
86749.19500958
95099.2400049229
86393.7349995868
109134.619996683
112282.610003697
89358.9599974501
116255.66500052
108938.65501696
99729.2949941767
93089.0900056943
106241.079998569
82975.7800182558
103848.459984151
106860.674997843
103987.484983653
93319.7249988227
113106.989997523
92985.3900052264
96856.349995821
85976.5049970498
89617.7299944643
100343.820001873
88213.0650024715
105069.475004916
111271.244999438
110403.030005217
114802.224996494
99190.0299950241
85533.9399990744
102614.390000915
94206.5800004542
105049.154999299
91946.864997278
89365.0049919968
109047.690004455
95455.2050032648
92554.4450072468
94520.0499948469
109787.619992905
82859.9099989584
95601.7750014502
106788.270003024
104071.524999844
85472.7750002822
90685.0699993864
98038.649990764
75720.0499916154
85877.670013872
106905.214994236
90570.7899902124
80346.7699984175
105914.780011429
94954.8200093231
103406.79501296
95029.2249971929
90465.8249953518
100179.405013075
89735.2799907821
96597.3199967765
99170.8900030903
91325.8349906346
82347.9950010157
93980.3450008336
97201.7350170488
107424.500008974
105179.250001459
88364.534986504
105713.344987651
89486.9900303715
91707.4250011629
98897.7650084143
105488.85000341
86924.2700026464
98021.9949974703
92127.5649975529
84004.7400057605
77516.7149910247
103653.730006789
101980.235009255
86858.4799938501
82364.9150201094
102510.86499763
104353.210006465
101395.585006361
94842.0749933906
98455.5449966882
90487.8200048236
99775.4600000271
93757.53499857
98471.3349872683
102162.480003908
102633.759991464
98121.3050087629
94787.9450050533
118737.329979097
97592.4449826614
108242.79999727
93681.2349999043
82368.0249999997
106034.814985677
105071.780012343
101930.374982493
109819.839997017
94689.7849894281
100733.800004728
108551.369992971
98351.0099975233
93391.5750150032
100172.715003292
87795.0749918923
94285.6250072566
101550.954996972
99499.2050005796
97581.8500124844
96549.6849998423
92655.4050087596
94458.4250000666
86588.0349835651
104431.404996973
101542.419996492
96827.1449998596
98481.1250037579
101303.649995411
99925.6700049405
86788.3950099632
93823.5549982108
100339.860008854
94551.2349988285
99360.5300039967
84759.1150104427
101819.474998848
104106.164976662
102753.304999263
111367.265011458
106022.555003382
87461.029999624
104645.485007152
102121.555001881
103760.365007143
108035.825000819
104759.344987331
101538.254994545
91961.0699886452
97330.3999918069
91663.5099944646
93126.809993364
97823.3050030942
101352.009998342
91203.8300050203
124243.375006978
115985.955009438
87731.8499905424
94450.1499996668
101846.129997882
104812.615015392
80227.7300077323
89439.4400007693
90758.5050098486
84522.8750073697
89584.4549988119
97127.2449963748
98655.8099998641
106954.874992576
92590.2800093941
92233.9599932455
92408.4399970299
101222.265006238
91895.2149920059
90577.3049953181
103269.410006066
105110.579994086
110203.289986148
96171.6949968908
96108.2999972027
103170.994998486
84429.430013513
100154.125003586
105063.569995972
106561.474977808
94747.1999939348
114944.564985659
99704.2850096012
87121.239992363
105001.619996937
114665.350006466
100382.154997649
80336.4750045608
99725.4199959471
108434.215012255
111753.479998243
90853.1899958849
91507.864994885
101438.460001728
97594.0099932006
101880.63499399
91206.575018346
96780.0450072826
92242.1749998434
97509.3350053254
97256.7500022548
96145.3649900421
97866.869995897
111183.970006395
95761.9300055733
105674.700017093
105541.250019873
108292.80000479
100862.260001449
98114.5749991113
108535.040016859
104194.779996958
91924.3799969878
94710.5549917087
89810.0700030135
93349.9099972622
101019.765000056
90590.1249997764
122969.429981266
86858.0649943561
116995.594995395
92766.4050001344
110768.179995323
104019.355005526
100780.445000041
94442.8549866151
99090.6899775354
102444.685008441
90508.4849885112
105140.219989766
110498.329992379
103200.319993249
92586.700004586
99552.4900051567
94016.1600012642
116268.01000262
110741.844999549
111352.814999474
104171.454996412
99285.6050068056
95161.9849927552
99286.6900067146
90741.6650103837
99430.7149905912
101076.425000376
97565.3699965169
94984.5799760513
96741.0849730498
87656.8850025315
98812.5299984971
97676.2199963552
80251.9199853561
85054.7300224936
83689.1100010888
91674.2449912912
94888.4849958598
83358.0849918518
99851.5299971729
91882.9900002318
92570.5700114893
85085.6049974561
85253.6799820618
92490.0950129001
88206.6199960117
99815.0949991596
89973.3650026808
88828.7050020391
93083.009998282
92493.6499986204
106027.430003686
103915.504987507
93579.6149942065
97504.13501292
100761.589991878
90682.6800078724
92664.5500046857
100963.209999351
99604.4000099669
94358.8099926394
88126.5099898517
95901.1200164882
79687.9100016207
111678.694991166
98763.2150243187
101923.804996155
83350.1750062507
112499.540019653
92249.8249932355
90657.3700038663
100251.124993115
99435.1599901173
92360.494988454
93715.1850057213
110198.929992392
92447.3399891047
109894.045003345
110039.639999593
83623.2699934636
86119.4099954954
100055.879991569
85426.4749940077
86884.1299991803
87648.8199926098
97881.2000030573
95040.8549998022
107232.14999217
88871.7899956193
86341.82500418
105422.834983084
99884.0150032127
99883.5999795628
93380.8100050525
108537.430020575
84024.3750046206
94290.030006032
98339.6300086661
100477.149998872
98464.9199930243
101849.019993164
94181.8750026453
90617.1199941314
92178.0499886541
90477.3850076501
107457.915008578
90636.0649977731
91140.52500493
101081.590001344
96930.9799993222
80431.379990785
99672.6349936497
103045.970003459
108053.935009473
100609.410003073
86314.9799883213
100542.590010144
84371.3400079023
94545.1600109979
116108.96499908
98585.3000106259
85636.0050055448
111316.304988759
80747.8149915368
84278.3250050158
99934.9549966461
75024.3249917136
99984.0149996372
104435.205004055
117897.605005481
103125.529990713
106038.099998851
93801.7649893661
89175.5749992258
95668.4799878648
113208.865000467
112012.455014578
85281.730007787
93573.3500036027
78434.6650024353
94643.0199963055
103417.885017069
98437.7499939874
84759.3899967861
115777.645009227
100338.719995625
86584.7999899487
94775.8499938058
87055.2300055072
102216.045000031
91974.1449892989
96309.3999968702
98448.8999974258
117448.570000578
80334.3349879069
86245.4749943598
102793.365001426
104590.109996239
92372.4749832945
104379.109998712
109989.540011537
83950.8599893584
90339.2999961553
82582.6349897136
94535.9050068349
105328.735007857
87816.1199905835
92713.1199970747
89921.3150022087
113615.260000781
85807.2899918756
99843.6349834551
87684.7249991512
102787.154995315
105117.47001646
90728.8850041336
94508.3200039407
80567.7999931679
105876.240004364
100315.299996727
101052.719995288
93159.6550070146
99102.3900123963
88238.0150032928
114663.850002861
90637.1100045508
84385.3649965894
101100.414999076
96133.2699962658
88267.7849957052
94404.4049895519
128113.764999943
79673.3400019231
88502.745003366
102530.485000307
84559.429991936
89749.2050073709
87535.140000161
87881.3849980093
102406.435015831
93217.6249984512
106776.70499485
101156.970008094
104505.624999342
96036.5650007024
91201.6250123199
97551.6400053277
79979.8350039284
108797.690010874
87527.2300071453
120548.820009854
87304.7900006876
99414.4899898028
105186.980010582
104564.655010977
94171.1699994454
95355.7499959086
97866.5200038604
94545.34499171
112626.290008635
95269.5799951002
91263.7100119151
90413.7099935542
105593.114987286
101661.18501712
94587.1399982778
107862.789997617
92919.8750132032
106512.524999688
108931.189999801
105485.974982457
99103.8150033547
95889.8400009539
92034.0499868886
108428.48499468
105345.405013271
101008.284991474
101458.540005264
111042.645000913
105099.929994767
99563.5449982977
97142.9549899863
100063.915002174
103315.509997241
106481.814998781
91968.2349972942
98732.5400091714
94473.2099972039
95339.2099879159
99869.0650019659
86613.4900089473
91362.4100018851
88806.650022665
108712.589993057
101120.805001996
94729.1200075687
94289.5300063723
99548.0400060784
89558.9549970787
93620.2700147603
102731.495012097
104501.685012332
88805.0950182747
90724.8799942704
101789.775010755
91721.4450039377
96513.0600161889
104477.209998501
96511.7450147405
91884.2299958677
111548.600011026
91663.2899984563
89111.3799766562
107512.20999596
106902.949987582
108172.3200114
113023.440003344
96612.885003368
95706.9400010705
98722.514996094
103353.844995895
97978.0100009125
108417.699981219
104807.679993254
113836.659990949
102786.86999725
92353.3000112884
93659.6700062897
89169.6849894102
100667.600000025
107251.150006077
91992.729998305
90464.5600119949
98342.4849922939
99527.855003655
95410.3099976312
88913.2800111299
89837.2449943245
81713.8800047004
97812.9549842962
90036.6200080076
102401.030013124
97058.340000423
94862.9699938367
95144.6049962107
101435.390004688
98751.054996268
86150.2099959105
93511.6050009011
97162.6450015174
93393.3549978076
98111.7899963105
114225.69999639
71490.4149987711
83667.7250151519
93335.9599917587
88999.8300021258
90248.4250055644
112280.009986216
92269.5749882064
94640.7099934435
73496.5849956846
103526.309997731
96658.949996201
90182.6049896878
84217.8049985223
115681.594989941
89436.9099982482
101347.775004564
109747.035005365
96779.1450048008
105307.884993919
99601.3850169841
85156.414996013
91867.6750055244
91594.5149792726
98113.9650080504
101197.985002313
105152.925016179
110636.515008215
104135.574995156
112661.075008188
97530.799990959
99701.8399926162
105051.749989369
90531.1500025231
112043.284996263
98461.7549997314
85783.3100081158
100394.325018346
94505.6750020275
100873.635013559
111788.830002689
89426.840001784
102404.045009029
102416.339998977
86478.2100009673
87322.2449891267
99643.4800110615
113781.87000293
93789.3250045271
100708.75999853
108616.989998481
104350.210011462
83569.1399906994
91401.4849964624
92151.0600011772
106959.59000981
98177.6199973152
86619.6149923059
86227.0850018077
84060.1849909283
103554.639990419
106085.394998806
88910.5150108744
94252.0750002338
96649.0350132498
99112.2499876675
99797.4650073943
93689.5400013496
88273.0499999602
101935.440020428
91047.4899934814
96135.4250069415
97280.3099996392
96282.139983925
103207.109985574
94690.1650090594
97978.9050046004
91538.2650093675
116197.429998308
82158.1299969305
119695.744998547
98856.8850057923
109436.059994403
100807.690010169
90014.1349855078
84532.4950004598
113796.415010705
109411.675001524
90832.6449855418
97156.1450001671
112048.489988731
90241.1650042962
90438.6750087082
105227.88498809
99700.4649948769
95378.7199853428
85866.8999920006
89581.9099904663
106984.439991164
103711.819995403
90687.5799858281
93343.1599976574
90165.6150011086
81342.0800088474
100395.845007402
94695.8299950884
98282.970013394
107031.895002071
111361.71500163
93133.1899937917
82834.8000102132
91125.3149942946
94522.7499909772
102406.614993954
104534.280017105
106168.295006206
95873.9100049698
103039.970001504
104050.784993591
90050.6649856138
94788.0950097109
101445.829995463
94623.8649948632
81412.7049998548
93272.1599900659
76914.5599834273
83060.4999955744
89789.800001475
91256.9050028811
99248.6800012375
86387.2000117269
93728.4000110532
105545.304996988
86453.2850145801
92072.2800084652
105856.09999602
104874.279994663
100938.840001514
82908.1800095981
79958.4700041789
97767.3949933955
96886.6350114475
104322.494986433
92143.2449982034
90793.6200021238
95002.0500020628
98989.0399937583
104846.895003516
84727.4550012495
91195.1799911256
100593.64998402
95670.8300021113
105001.160003226
109986.91998967
92933.5249994423
100902.364984696
96542.1699955128
97868.7200085357
113937.030001415
92739.8600136957
91313.5699988203
95281.5050012222
111551.100000849
105073.775002485
98330.1150017197
96833.3450110134
94333.7099939666
120732.735000982
88367.3550018579
97488.6449999352
101691.875006341
113563.795008455
84578.5649958808
94302.1599965657
101443.685008721
91280.3799967413
92364.7899871871
96768.3099860206
103171.265000026
80790.6349961605
95226.5299936243
99611.455015542
91452.1149938264
88480.2050031372
93143.1550014046
94921.2800043172
94512.945010287
97122.1200022609
104978.735000423
82669.9499932311
94599.0249950185
88652.3949932538
98668.5950031147
89527.2850087475
97339.7949989963
120873.595008597
102701.38999146
97317.3499993451
105609.625010502
84794.2200006956
88021.4600038868
95553.0949955221
101367.145022831
73639.7199989065
96107.4600015591
77845.6799975638
97697.1100199384
110207.040003639
103559.490009291
114219.964996923
107058.114993832
92614.8200030103
100763.965002064
94836.6249985445
94331.3150053878
93884.2350124455
105592.334997199
106914.279995517
93773.3150084761
97208.4099989076
105993.425003427
97352.3949926928
95399.314996221
97949.0450081091
83145.6549774631
83304.3250061795
91232.7149943651
109539.179999879
97959.814993009
91290.7499942239
79488.7449952681
93449.3549953718
99101.5700003045
101465.524998045
97953.249996994
117907.124975317
80574.1149912635
89852.12999214
112612.76999575
123065.210014552
93442.8299991788
92668.3749943523
93516.305009686
107371.864981089
91364.9749998775
96086.6749939133
111581.6200045
97627.3050005549
87570.6299933715
102883.989989701
93474.1450017735
101477.324989465
112973.020008986
91048.8050086394
105926.680012095
86335.9049853845
88362.9149982453
96171.0200211858
85350.0749970288
99183.794996813
86664.62498184
102960.644996574
94252.9749908941
96018.420003933
98725.9299974316
93602.5300108713
95317.5950214377
106035.949998854
92693.649994244
97349.324989136
112091.024991041
108471.510013755
97613.4550079337
98726.6150281366
92392.7799996521
90660.2400105318
117375.854980096
109537.79001373
95426.7200006864
97644.4849871403
97343.4399927197
96195.6349932802
88346.7700048559
95536.9749924379
98037.655009603
89858.4699980751
83604.6900008863
98351.3800131545
104593.194987483
95398.7299931863
89680.885002044
105045.194992521
95469.1499883382
96689.0600074276
75324.9249932942
107351.074995811
105940.604980088
108962.514987972
100176.060002599
107357.585001698
102601.985006304
93821.7450043853
103894.125016158
99772.2450252093
84397.8699883987
104348.650002738
87217.1100115897
90344.2899996251
107414.445002316
110967.0550005
79423.1550005929
97310.7750076381
82226.6649955211
95187.6399911062
85644.3800009363
97275.534999197
112881.28502697
103468.860019275
89160.8400156557
99666.5499819355
93573.874989067
103328.73999799
98390.6949943363
106130.620004493
84045.2900118316
102761.194989482
100068.354995871
111587.284992748
103521.035013604
91630.6450025769
103552.430003515
118803.619998082
97753.6849862023
73651.8799925551
100769.040018344
94397.9250033103
110979.345012892
104223.320011054
100782.799998166
102642.590000392
90768.4699784729
105891.860005332
81471.7149984656
86920.4100006193
90699.6399783206
112203.579995193
93415.0800014822
97073.735006055
107268.784994465
93151.2899993261
98068.3799953154
96939.119999634
98257.5249809373
99480.5499995332
101506.455010984
88921.2249953039
96453.1899841659
104639.959992803
103846.499996031
104357.275009475
106229.729990435
94933.2649904495
80045.1949850343
96891.3649976744
87334.0950106949
91596.6899957077
115357.024994259
95790.9899849186
115590.419994451
84460.3950038296
96425.1950228129
85946.0700013773
103948.930001458
87171.800009652
98369.5599992076
88113.7050082858
82347.2750010971
95943.0699858
97889.7499848026
86404.4199950694
94858.680002391
94272.2049949871
106316.434998719
95885.4050055801
94701.2800037925
89279.2399921087
93093.2700020532
75274.1500111675
86389.9399860235
108508.174988137
94119.8499977041
99489.8749930285
84905.3000030736
105202.435010228
89881.7799875624
93927.3450050111
109875.279995165
104882.655004659
104268.13501592
96832.274973466
95154.8950053866
107007.829996928
99330.0350021168
101643.37498552
97107.3149994839
109256.765014934
100018.585003458
104679.440013913
96807.2849907087
92431.6100066884
79353.6349902197
100869.269985552
76030.5549809269
85983.6350150382
109846.359983611
90534.1049975962
104875.224987388
98908.8600168867
91214.9449979979
92778.5750078272
95623.2600042481
78618.2999947615
90983.8499945064
108898.854992383
88228.4999897734
87903.9499864122
106054.040008938
107791.355003749
93672.4999833149
96549.2549990815
94981.6949954011
80381.3399934617
87661.5500141972
92761.8599995095
98632.850000641
105824.82500805
107310.385000853
96998.4549928397
95986.6399992998
100915.929999252
102603.940004502
93838.1399974473
89771.6700049978
93282.125012238
91058.5250087717
99856.6799975251
108422.070000623
101429.70499387
96450.0299978197
97574.4849935506
89039.8149826482
117975.385001613
79202.6050066772
94751.9349864048
103810.500007748
92313.2399945781
100167.580004057
98742.2299952763
83070.0899935184
88872.745005239
90217.3600014774
94134.0850111713
94065.8199916724
118979.989996027
92050.4450130709
103779.54500666
87785.19500554
109172.820004225
88611.0549988889
95289.3149860026
91260.0749848557
102252.479993197
93453.9150108286
95576.1200186041
102754.194994062
91006.4549952815
84949.9749986457
103228.510002932
100376.535013434
89860.4949948826
101694.094990016
99070.4399993087
109544.60500207
98858.8450033197
114321.854998058
94097.8050089127
102442.125000636
96895.7800024845
103388.42499254
100563.750009126
99328.5100001792
89336.3449916255
103590.87500081
111514.8100098
94719.3650185673
102326.070002226
104199.390007304
95456.0400150607
88961.5199869579
77634.29498659
108704.520014393
100260.375002953
74889.1450063098
102645.40499107
92525.4399909315
94912.929998768
81526.7399975294
98862.2500097729
98421.3250094073
82408.6600140479
90586.2799961761
97575.1150049916
91843.4599843286
93747.4849892825
104302.949992754
97894.5249986624
89842.0300039602
86329.5400013834
99825.8699934257
90897.7400034603
99849.0249963963
94197.6300004338
104358.835006199
104677.020004087
99130.2950186465
94846.1600103335
100019.025003673
95271.7600009093
113364.169986439
103068.805007402
103253.484999346
105498.074995462
96153.3700259096
120772.515004215
111283.814995749
96347.680000588
94467.2499910775
95323.0550109043
98321.6749934641
98588.4749907912
91359.134994666
108309.384996954
103964.960007249
102667.184982129
94306.5749856795
112438.210010914
98719.7249869885
106169.309997884
85679.2649987569
101732.22500532
97681.4000192781
88228.9399906055
100735.38500744
86261.9699997096
109031.200004961
95097.3549793797
101256.100003169
93675.6050003999
108833.915001431
96717.6999992967
100128.644993102
96409.5349964534
88863.9949895311
98794.8150043683
90307.0399949745
94020.2749857812
95721.2900024175
88840.8099954631
95622.299999075
95953.8549963713
108754.690003334
102785.32000658
87232.2099924246
110022.205001589
107265.525007944
95239.2600083869
99923.090011632
107403.179994588
98517.8949938799
102022.8299947
92344.8599997441
102506.350000155
84333.0599912376
105063.555003991
104508.404999722
89114.199995022
87539.5250139395
95576.1050100777
94700.4700177542
102022.024993812
95545.5000084362
92950.7300208438
90130.2799995634
96791.049998521
93358.1300104905
93018.7600015221
97734.1199975498
78586.2699953781
83183.5900011589
95996.7999933883
89297.7549876257
86392.2800008331
91603.9450017436
99064.2750057314
103962.644993671
97569.6550035182
85579.5699907249
81017.4050010089
106136.340024386
88698.9199933984
94541.7699991876
115310.339988377
100404.304994313
100698.26000442
103119.149992325
94032.850008391
91660.1250039258
100914.225002171
100164.369995094
105215.750015426
100010.56500122
106986.064997585
113888.750002979
116060.644999112
95762.5949930436
90318.2200028914
104868.429971642
95688.6749939958
94318.4949967089
104229.620012078
107195.949998368
104543.824984382
101382.040001277
81923.035006021
96455.509994674
91282.6000166452
104021.669998675
97350.7499878896
93746.875011424
116387.374985199
101726.025006593
109647.899992822
102233.900003555
87188.0349930087
90776.345001376
104343.689988674
104815.505006043
114512.555000329
95220.6800065429
103744.759998805
100585.300009109
92578.1699896373
87433.9949928503
110380.974999273
116165.140010276
101627.009997313
98967.8550045574
107129.105010585
100404.680014067
96737.7350036016
102801.255010789
100845.479993721
94137.1149884888
93763.4000172573
90206.3950082459
91768.9799967343
81325.6050003643
86824.6750035949
84538.5050014104
99935.5550215474
109452.774996155
107196.494978735
93107.4349906021
102600.279994161
129538.590000427
101728.20500324
91847.1749987807
101062.400000934
104682.295025867
93814.3100146094
93027.5750055778
102929.969999241
93852.5350020962
86009.5150062527
104282.104994211
93313.8600081814
88108.1550100867
92951.4899876971
91116.8899953095
98085.4399995251
97897.6149970219
92580.4399828323
74367.54500005
89039.64499642
86439.5000053736
104795.870006327
101230.665008704
89745.4000039527
93683.859991717
100337.780004287
91820.0350014663
94221.9250010125
106848.065013569
107921.924992386
90014.3950059729
111469.325003101
91293.5500083969
84245.8499906725
109324.699990234
95425.2249987581
112437.589991665
78137.4750027918
90478.4000022723
96115.0899990261
91565.9750013069
100653.484983241
101919.819975564
82316.6499960774
106243.53999164
97387.1749966459
100299.945005028
91885.7949924368
96990.7950063418
93920.164999264
107669.614994315
93514.2899996595
90187.6149959467
83511.289990985
102957.729998366
100858.249992793
100299.705017713
102739.859995716
90571.4199960833
98951.8449908968
109854.469988912
107162.015013092
98989.1400043376
94963.1600092838
87476.7250008194
101066.570007375
94994.8699960856
103490.27001363
101986.604999561
92726.8399883723
107138.600003674
119052.365000466
104649.460013496
92988.4150121288
102473.774999282
101979.189999358
93730.5050045354
112570.369988278
96609.1400033631
87639.7800048819
93426.9049834825
99715.000025695
103058.250002936
107405.65500902
103614.699988714
96668.4300025406
102142.159992869
90088.4749949157
98560.665001695
94610.3049883441
92367.624992208
104283.504991084
77737.2450004875
95403.2649966681
90585.5499962635
88476.2050122754
110403.979999083
95925.2749974952
104144.859997224
107132.150013832
100203.499994534
98410.9550089398
103177.884997529
103944.939983719
111794.069995683
89113.2349946202
86147.6850174397
94946.735013315
113727.504993044
97209.015012045
98771.1100027083
98871.4900036201
105677.36000106
108462.474994447
93137.1650036623
91741.0750023944
89510.0250067502
98948.924998827
116597.149992863
94744.0300081961
100302.04500754
110278.58000164
94677.205012392
101131.245006883
96871.5949973968
109108.755012945
106868.069989742
111216.88499841
92031.9100018945
84450.4699974417
95875.3500082063
108645.175002684
94017.3749838689
96781.2149884917
73222.3750092692
93020.7399954658
110531.399997583
99195.2649895159
93863.9349957091
100771.329991877
97605.9750091565
100383.760003169
98322.5749996038
107767.209986181
103483.530001871
101083.449986845
96089.2899992095
93392.0150076063
102804.040004881
121573.480003022
99192.5149996502
107007.634994578
108576.784997489
93721.339999623
110624.309990481
93136.1350106705
98582.0599875554
115050.53999277
103016.735003537
102771.615007354
81615.7550013342
84772.4949898563
98316.6999998387
98940.1199951663
100240.195011108
106987.104991431
101054.230002475
98789.6300074363
87470.0250057842
93314.1899893161
97783.4050101577
97009.870007476
96427.5699959152
87664.0349905239
103431.179995117
103661.005001001
102847.050006925
104497.945021237
90453.8199994798
88348.884987966
91013.0099891493
95550.689994816
99364.7350013187
113119.880004877
83936.79999129
116409.665009415
100495.695006095
98046.8950060153
85613.8949964535
90995.8600027018
94550.7800002758
86624.5599941734
109519.119985053
100420.724998474
90272.8500087388
92923.6300037929
102212.360009618
91754.3250042511
91867.4250052565
101484.999995859
93624.8749980408
121677.835023171
99417.2300041628
84074.5099933094
101392.044988108
97241.1549994883
96279.6349928521
93047.7149924157
102598.665007983
91900.0249983481
89684.9100256331
115242.180000939
104857.334993243
84147.8699991367
86642.2200103856
88374.6200000132
88938.8700076605
95272.365009167
114434.500006706
98546.1649850588
91822.4949991946
114153.000012224
113168.790001356
103895.599992503
91901.7499939431
111263.744989873
95289.4200027011
93047.2249989962
96339.9100108415
93649.6100063782
86094.4150017609
98747.0499981378
87439.424999251
104269.30500416
92023.1649906203
85636.7950055389
99866.6599889095
87660.8949992523
107966.364991033
111441.744998768
86705.3249997862
109037.435008966
104090.654998596
98689.7150068254
102044.370015291
94128.4299986041
95419.1050004176
103753.815011452
97329.6899955411
89090.8149997733
95604.6700061488
90742.8099993909
102352.960009841
82375.7399927276
99507.7449987245
95930.2650025927
99906.9750086404
103134.38999576
96326.219994128
107369.154998434
109997.884988706
82441.3150094066
89090.9450013028
91441.9349997937
99175.4450016448
89533.0399962683
97367.2999704399
98535.2500059733
84840.3899819228
82124.1500097217
90001.8950109656
103010.434987816
82121.7400025116
81237.2899967246
103116.175006398
91517.3349901988
108274.314999118
98566.7949925493
99236.5250041604
103606.945006627
90124.2900062726
108392.054986651
92958.8599820286
96517.4999994166
94009.4150025976
85705.7350041926
106389.170019216
89908.4849946572
105151.39000794
97394.0949831624
91812.6499994859
99861.2800005563
84808.9049955058
92455.1099962254
101678.519988475
102560.649999417
95697.6699738991
91396.3600120422
103048.45998357
99716.0549926148
101304.839990181
114868.150012449
83993.5650021514
87858.7800064539
84371.035000873
106143.069991617
117547.015001456
89720.6300058707
106766.32501443
88924.2900019024
105212.879998042
102959.079995021
87027.8150086144
106855.225000191
90621.6649992413
92084.1500060805
86835.3750051938
104432.130006511
87010.9900090205
90430.1649828831
103417.739995101
100117.125004915
89377.9600087644
91296.1700039902
113633.075013218
100223.12999215
113158.460004834
100046.239991937
115115.589994331
94540.2049884502
92776.2649850208
94054.9049916863
88754.7699990987
114144.439988785
107804.639995131
105778.720010065
91060.180004026
97843.6699980481
89215.2000002539
103303.574998147
88812.2700023552
80434.535004359
102703.980001556
108823.505000274
93276.3450125495
104604.294998379
103297.179992926
102820.150013726
107033.394997255
106928.2499804
107420.969994737
88766.3800011389
87811.1899957818
97988.520003477
101493.100005624
101651.759993848
111144.674997532
91533.0800029663
98070.0050006382
101364.574994019
101611.990002992
87709.1600020358
96760.1150003709
93766.2199965682
90834.9250051266
93586.6849994378
93320.825019744
110378.415008989
89080.7599914587
97899.2149988001
81445.3649948321
94495.1600035954
94733.1199913381
100825.979988609
101102.9399927
107516.540003718
90398.6699948166
98325.8650041898
96728.399988095
96573.4799927303
91041.549993302
103778.970002193
94781.4399923007
83698.4949988761
75269.9050146088
92560.8899931548
101882.454994953
106958.934996732
95482.3349985942
90308.9100074902
105854.405009299
92201.0549985885
94194.369996515
95260.3000099513
90438.5550035135
109894.57001063
105644.264994061
111029.229986808
101994.050000655
93746.9999983563
106499.215010726
92806.7000077992
113908.00500148
124861.975022542
90486.3199694297
86068.340006632
87840.1149970945
95808.2049860972
89700.3849855711
97042.4500028071
107397.73500315
90018.2499812118
105836.359997193
107164.014997345
115454.390002018
94682.1600092099
85756.4949952468
97086.284972837
108533.869995818
98624.7850045616
103638.760003929
101519.585002637
104766.559994707
105330.419994114
83964.6700002298
84983.6149963176
86967.2849930756
89719.5399880693
88275.1900050495
89285.9350084101
93868.4599999687
85001.1849898698
87055.2300142223
79931.1700068964
92349.344987236
107066.044997593
107029.499999173
101280.669985835
84341.6750120932
87550.5149935534
103355.650016954
95028.3299916046
96841.3699948443
101331.240005816
95634.6699899266
96063.8650082316
93429.3549997187
94327.6500036206
88999.6499997261
104217.775002727
98696.8450115602
96637.5799971068
93595.2950047715
101138.314994774
100341.584985549
94329.4900057313
104355.585005813
89532.5449999518
105617.405004241
108701.78498743
89614.9149954414
105601.715007706
103535.319999098
102142.324998843
104497.64998799
81119.3899979279
103250.649983434
89582.1950099552
88535.2950004305
91882.9649984182
102462.420003023
100157.634999506
104918.579986786
89830.090001646
95157.4949926767
91863.8349927582
94129.2550019565
105965.390014123
107903.789991297
103364.214994717
106049.730006962
100153.210000267
91240.1900027563
101658.019999317
95663.1000054258
84639.0950018243
101560.059999158
94731.6850103546
99540.5150027614
101637.930002531
98463.8400030185
99731.9499894982
101468.450014048
101307.645012348
94172.9000087908
101840.290001623
100039.394995442
103387.779981931
78161.2249988983
103174.599983509
105961.060007301
104237.170002279
94823.884995964
88699.0300027812
83872.4699962392
124743.934985578
88066.7549940869
113215.635011154
98098.0249988177
105898.019991153
109074.434990085
106656.149996797
101932.295002189
88239.4450080862
83810.8100005095
94769.700001316
100483.865000093
109456.659996656
98932.5950079015
95091.3900012415
97747.0699969075
104687.090000545
85776.8149984129
87905.7099921631
92364.6099944835
96671.7599931459
101777.21500568
112737.074996593
114123.325002362
99778.5749872415
109637.919996223
110267.470015141
89944.4849980476
85538.120013617
100782.905006124
106356.049983781
94870.0349936651
95949.0450087914
116491.56500031
114992.439994806
86107.6500034453
92338.0299877832
97767.1249883306
106983.895011475
104543.615006244
105840.805001944
102983.060000871
91519.2249914135
101128.559990325
88830.2400153902
108562.349995771
83180.4550035525
105946.614974985
104819.474995856
103529.244998243
99292.4300084506
111848.694989693
98154.2599985097
97542.8150045451
103902.525005738
88569.4249999624
92867.8299806838
103633.549996604
96597.8350025
108688.019988957
113344.695001071
102066.655001037
99013.8699892963
101653.080004915
107281.570015864
91059.9300054909
103878.165003583
94142.4850119135
91009.38000984
105334.649999624
95390.5799995093
104308.045003936
97969.7549960682
82464.6849871759
99405.8699985396
102642.399994321
84265.5050024271
102541.164996575
92832.8199787044
87488.994995903
92694.2499916656
98210.9749947473
98829.6150014428
91636.7649985097
96584.2650076165
94150.2050024099
94814.8350034122
86321.5650010668
95024.6399959985
110698.930002286
93918.8250049493
94480.6899871114
100079.099995255
91661.1449982033
95906.7700064688
102541.020016649
115352.055003955
106461.160003653
94124.2749996965
88412.714996208
95631.6199955954
102709.375012392
104447.450012855
105532.425005448
101506.110009297
93028.6450151572
104812.555003597
106208.274999307
91068.749984578
108517.435001767
107840.420014306
100939.050000715
97760.6800047965
101027.649999135
87968.4950056832
84478.3850031656
113367.320003496
96870.8149865418
87608.6650080767
111600.749998558
105057.065002831
93676.5900009735
106226.549988501
107880.630009233
104654.765002063
101474.580008388
83601.5849943284
84301.4099942912
85145.9099966562
101268.324999632
112236.819991112
86289.8049878625
119194.14501852
108671.51998265
101314.22997736
108325.900006748
86166.355008528
94955.5150129213
101394.84001105
103087.075005181
89116.090010917
100370.104991736
98567.6450011497
119768.49999802
89641.6800088489
114934.050004705
102719.260000251
91889.4300033899
107960.904999905
93446.2150031708
89324.9699977145
101300.509987764
87890.58499825
91109.5599869459
107818.704996726
95233.580000107
97395.3800032749
99746.8599907563
89491.5200010256
92362.2599858257
100096.485006364
96890.4649978707
97492.2050054559
101600.155003973
89312.1049871842
88493.5700022877
87944.3049921443
82408.7400024348
78568.6049935771
111049.779997971
102587.50499948
99140.1500024353
99054.1899949331
94941.635000895
112664.400002941
96685.6800038465
110662.575001749
112474.030010021
92076.3850096811
96563.7449923104
95114.9499973379
94945.4099834656
89753.0249990788
85228.1049936003
87645.0249892533
92388.3099912878
87530.0500143132
95578.064996777
85988.5449908106
101061.619993493
117440.485003009
97169.0950022108
99111.5949960249
82950.8049914367
88251.5050000207
117951.849998617
96336.0750042151
102733.770001328
106258.469983857
91007.045002248
96418.5400074625
99350.249993452
94893.8800074571
92985.3649931466
93279.8550074638
99632.2750085234
109268.005006853
100837.920002195
96655.97000671
96031.2899874613
97186.5400047926
102184.949987256
95267.4799944243
100384.719993042
99714.3149966351
116773.879989928
100997.744999675
84737.5200003093
92151.8900070683
96308.5749999756
100201.540009022
95140.6300087908
87881.975003318
89270.8850036178
91552.8550114678
90688.8749991407
122737.934989511
98053.8999905355
100263.909993977
105547.585000202
93576.4650009728
103715.18500543
101625.48498875
104110.059990179
106973.535010434
95326.2150041076
91907.8549968776
95848.2649990426
81534.744993187
106065.605005582
99716.6949788086
101214.755003533
95339.9950156291
111169.930002617
95979.5450138888
109579.434999113
92664.5750152031
102930.974988654
106296.739999616
95899.3449964274
104141.65000203
102734.28000822
94308.2750059306
96236.5899672594
106652.469998574
95636.5900056946
97754.9050087631
113253.85998874
95019.2749978726
95544.585001604
103859.314993525
102182.015001302
100717.714996794
90628.0999956224
105419.345002377
95433.0499803915
84376.9599856024
102466.30500576
104985.390005517
85480.7300014431
95972.7650068433
100307.979989769
105759.449989002
97388.8100042535
94564.6399961162
93694.1000050245
96481.7700025639
93446.6350068717
100751.809994665
92735.9049977285
97116.690004201
96228.6650095151
113385.735000568
104745.064995678
91087.8800041224
100127.670002973
108517.879998424
92631.1350148657
95427.9999962666
102155.140005692
97392.3900078301
90182.3850114186
90857.6150151097
85068.6400073109
90115.9850072886
92827.5550066074
99879.0599873774
84942.935005561
105631.589987875
109825.035000086
95134.9099901614
94330.6150088121
95070.5400149398
106227.919998634
99515.3849963046
83666.465002686
115541.764985242
88880.1299906986
93696.8300012246
90038.7450068698
106542.034993881
100542.650009962
104835.380004046
102478.994999942
88232.4649961795
102115.835006758
121156.410001065
99662.1299942675
102103.05500166
103042.415006114
104890.044990313
88982.7899991961
86689.1300018396
90846.1100044018
107722.574991192
90874.644986772
94826.1700030799
89599.1300021425
95797.150012682
104067.359994847
97315.9999953651
93464.340008967
91061.6649974504
89610.0449983458
107117.104992344
90652.7350036046
88462.6050006437
114825.180001503
84759.8299953346
92785.4650142638
97008.9299924564
97228.4100033551
102402.910011783
95691.6150102372
84824.3100017173
90823.2099981785
88351.7049964481
94257.2549860661
93509.4699911939
91742.8849994461
113721.115001292
90380.4699924233
90899.5199907243
93944.3949893389
89862.1100025233
106011.319991075
77700.6649759803
91494.1200104723
97815.4450126697
95025.7600149431
92750.3250119984
101863.045000034
97288.1100076755
97407.6849987177
116630.689998811
90456.2599898594
89479.2100003626
99352.2999894918
94048.6899944865
102802.864994161
103747.489993918
97211.2099886592
100707.954991731
89042.5949872995
84946.1549978254
95205.5200022408
91394.6800168731
96893.2249951739
89482.3199964201
96097.3249975144
96420.6300188718
89229.139996313
86916.2100023205
101113.209995076
92245.0150062952
103760.909984311
106004.920001269
93807.9999974408
90993.4550074304
101061.120005168
113058.244996983
97406.2050103002
96123.1050071914
82197.7749955053
95873.4399969342
104003.390002708
101429.209999668
96483.6449957801
108996.545003009
100984.9500002
108754.254988428
118563.620020972
105315.675001882
107138.500009543
99963.0099884719
90000.0650119511
91983.4900043139
100752.124997761
85217.8700015923
90155.1949976956
101054.815004999
84648.3600049554
93447.2300028243
94475.8449974263
81684.7950003631
90073.3149899374
103399.64999268
88229.3800025855
104924.315001178
79407.9350221836
96846.6500163257
107170.739996291
98707.1350061004
112973.214996757
84957.0000041768
99282.2149993095
101671.994993233
97096.7699922348
100439.049998092
97080.0499983712
102618.264996255
93904.544994515
97156.8850045708
108839.024996347
106010.250019779
102333.994996366
103377.210005873
100193.974991059
90258.6599981706
89868.0600076499
118183.064999676
106696.644999832
102470.274996188
91079.8999971054
105397.389999328
100165.545004379
98241.1649910944
108889.520007805
98594.2750097351
91915.2000022762
92992.1900056121
111314.785017988
94937.8050101042
111983.409987892
97759.0300064611
103549.145015254
89577.4499877244
85146.2149839943
100721.919994357
107268.980015007
100595.129996646
87714.954989682
99886.7800019847
103010.105002535
94344.2799962263
100655.875000836
102835.779984808
91433.8999900811
105059.850000756
99598.6049919109
111742.335007191
85828.9549954562
97839.7099879603
98989.9100044167
102851.044977003
91870.4249954913
101684.670018725
97837.7750201692
86314.9199878107
98082.4299986534
98678.989987573
103174.475003403
103834.560001876
104781.454992305
115491.495000397
86622.0499985087
104571.365006342
107397.260011432
84640.4749939445
84750.2799934591
96764.6849915664
95820.7099857435
91778.3400085078
96014.2799974465
82397.110002581
82603.6600040032
85618.8750028305
92689.8449999482
101929.175010264
103841.495001041
100570.460014965
90981.2550127036
98212.4150084287
97121.1050087424
98312.9500018003
114756.295013505
102641.030003123
94522.0750128361
108974.090009009
92098.194983989
100725.004996343
101070.714984919
91618.3100020136
101273.310008392
105814.27999564
91725.6649903507
97233.7250240583
79020.8049890771
93601.5150032789
87364.4500006202
82217.3349977249
98921.4849899939
106366.33999996
103748.3950017
97577.0949884847
92111.7199901588
110369.599991245
96535.1099853926
102501.585001784
106219.579982319
104763.780000839
115974.744994575
105762.934992478
99312.0199964924
88821.6699973635
104358.93999975
92755.4849981335
112160.305006178
93994.2149984839
96560.7300004545
92861.0350119935
99682.4500099223
98300.9849932021
84900.9850062323
87573.8100018804
99826.9149963459
93820.3999987498
93237.1300061659
97838.0450037327
93794.1349886198
80840.479996527
98983.4449880336
106483.840009822
108175.439989323
92325.3799754034
115226.239997859
104509.885003771
110933.290010224
105415.409991985
106190.314989887
84645.2999843446
100674.620002482
92369.3600156629
93569.3500044957
89456.8299994969
106794.449989402
88139.2000039207
109166.369983111
96905.1449953297
96954.1550078682
102583.18000682
103456.675009241
89771.0450169634
94939.4899879262
93121.9000118187
91817.0250091959
90849.5399914157
91453.5249988567
88561.9150016372
81420.0649892068
102956.375008061
111087.269987465
83536.4500028875
100392.515003637
89750.1199991539
106769.984999019
110599.379998432
93663.5699885216
94317.4249919235
105373.405013472
91950.6049977723
100689.235000395
90856.3249857759
97224.1250005928
98623.4500011804
104127.315007022
104636.805004229
93976.5400062623
101176.335004419
101174.045001515
101518.485001784
105701.000003279
92722.4899996841
101172.985002476
82329.2699817957
92917.9000085595
103062.820010474
113958.195008384
105494.800004794
109294.165009025
104642.095009021
97897.274999916
82842.1599868068
92299.1549916544
84982.7650072385
90821.189995417
94329.535004838
93192.3899974985
93048.8100104227
85674.695000066
104707.295004061
92534.9250025004
89065.5450052084
115234.229996861
83254.8649895577
111734.32999794
104763.135011611
107268.545005582
95657.3499885443
104147.814998711
97089.9200228341
94558.0600011296
105308.595005228
100521.219991262
105322.085014165
102078.404992014
98712.2999991761
89352.9000000146
88145.2500094966
80707.9949983977
98664.0349904232
96277.79499499
108588.654998941
102605.590011943
94216.4899966558
83721.0500080158
85192.6699938843
92834.3700037717
102473.639993764
101579.564998308
116256.049991457
100341.270009198
111612.00500702
100086.510001043
95517.8450013688
99460.4749963008
92983.6300009387
108085.755009871
78325.5399910167
112696.110014792
99766.9549979415
108170.649986199
114976.370011345
96693.0049910083
104819.759995797
94827.1899997062
83712.9299940413
92602.1900204269
103222.714995496
88884.0000023333
84928.3799895849
105060.689987155
100130.100010341
96714.8050021692
93068.7249961503
94170.489999645
89477.6849956551
103198.914991998
107456.799995302
109655.170002364
91522.3000013783
95126.8000002996
120697.649985417
91176.2950034101
98372.7049842316
92913.15999534
100049.579991838
78182.7749844961
99149.3249965868
93199.2649971105
89595.5149935294
92408.940005538
89770.5449944832
81976.6249957982
98057.6599962961
93881.1650134017
84395.0250168871
93434.994994897
91946.9899951028
102859.034994217
106168.620007496
101464.775004172
95986.4950126805
89072.2200081174
96943.5099939053
109638.505008169
93592.7999989998
111937.884983811
98215.5549976359
106615.615001348
85951.425010533
93678.4550077897
97231.3449982074
103113.879999787
101504.060008997
101288.525007598
95087.0449942492
94674.1850114476
101100.105007192
97808.530001682
98343.8050021596
87889.2249997311
109544.364995629
88852.4800085892
112771.454995913
96656.4399948913
107595.074999971
92768.7800025571
95717.2999988174
104637.750010407
97927.2849988792
82301.9249935532
94690.7699938259
77186.2150026895
98638.4599890326
77173.255007087
86067.4900025469
90982.9450087584
93775.0499984015
93408.5200039621
93344.1199988726
114172.734970565
98463.8499825787
95070.2249871767
97592.065004586
80356.5100005469
89607.6249933491
101867.209999496
87885.8850115395
105820.32499253
110317.469999744
106846.010007493
78436.4899919602
81183.1499941618
85721.2799977222
92128.1950094007
92923.6150013871
91028.6349940025
82811.3149928661
114955.870004337
98581.1249986181
96245.7149974934
91268.7400009198
93475.6450031608
83257.4199999237
96552.8699958618
85819.7500102876
91676.5900057706
99802.4450034706
89734.6150012112
105658.824990294
88737.5300070841
87707.6700098395
104369.675006051
100567.140003679
93657.1100062924
82477.2400114813
101601.694996361
86268.8500165761
101775.234991114
111543.630010687
117445.344997301
85662.1949939069
98658.1200009228
94603.0049974094
85783.0149916695
87190.4799907904
103061.014997637
92175.229981877
99560.9050054585
91301.1349798444
99649.1299937402
100848.979993908
101956.770014804
90509.6100006903
119922.135003695
95375.8800160382
105120.529987881
99105.9200022367
97597.6650042764
92168.3500060808
86642.3149998648
100356.994984675
88925.2849972189
100879.669995198
96643.7950054175
89417.7050123375
102794.484983408
105909.070006574
97467.3800130996
101277.315005722
85776.0700124194
93791.9250017441
86748.2750031591
93638.0500013639
99766.5550050342
100885.495004938
90226.8150019165
93603.0599974843
82473.6549925397
105543.940013953
91633.5499965725
89010.7899900064
103778.930007175
102934.399995294
97753.8349896186
98886.5350027719
99536.6349840036
92147.8000116433
102926.584993081
89249.734998402
95032.2550134836
97506.2299985354
107746.470002566
80612.2999949423
111733.305003583
84843.6449874401
92492.539998643
118443.625001963
102075.244994269
92728.5999992939
107012.525005618
97731.8699904602
103527.149994622
99591.795009597
90483.2050082458
98822.5950047159
104676.074990487
101439.989990371
110737.115001146
82591.9849989163
92846.1399857066
95744.010003457
84860.6849943058
102936.27000081
85851.3549881241
95619.9900061374
87277.4799925752
107856.004991414
81087.1499933203
91196.5350126353
96662.5199939867
117686.889989692
103528.915003508
101816.855012106
97588.6650065813
101816.340002738
85528.1050024893
94171.2549944137
99006.1399941632
94131.8650110127
101710.625009433
117486.194993204
94201.5799971014
118223.900009666
94612.8950035974
119222.105011342
95589.8949880515
92730.9099916217
90301.3449993925
94228.6449960597
98606.3650057679
100845.880000447
87141.5800149996
96404.5649965498
93035.4550010383
85972.9300095432
90989.4100071781
85150.3749899296
107577.510008955
101436.464990534
96375.9900034753
99601.7649997173
112382.030004801
87430.9100121085
108776.99498982
97954.569995644
81957.7699975329
97485.3999953112
95190.5250022224
105201.41500707
102922.97001226
93539.4950099394
94028.6000098675
94044.4249976367
77442.635005327
113859.755007224
107406.275003853
96776.1450110304
89377.4350095498
100338.550004145
84765.0100301179
93994.4200094966
94636.7699954546
94442.4750012897
98838.8149990968
79628.4900041759
108273.539990519
92051.0949994385
94361.4749960123
92885.0850141598
94620.2299926754
100120.239999333
89182.5150086091
95752.6749953303
107559.534972437
101778.554998537
105689.02498635
83545.91498891
90191.9899990611
100893.49000061
103846.465001784
100948.794989013
95734.2600068972
111519.749999897
112137.674994688
108789.870000691
89454.3600026583
84462.6000138225
91460.5300064675
84853.2750196989
102868.19999702
98966.3099932943
94441.2999896495
108280.290007189
107632.324993146
97225.2700018764
92136.5950008773
106618.20500798
110731.895013186
99375.2750007119
98088.9449946233
90698.2550092794
98694.504996191
87244.7850079012
99955.6499939662
103618.605011267
81150.3849991892
97668.1199997184
93069.5350082511
85599.6100001694
88298.9250105681
86930.7200055017
108351.180001934
87375.0300066081
93726.5649965683
100476.240011167
116110.154988889
87984.7350121803
97308.0949949338
91534.8800049555
84872.2099841723
98790.3200011544
104738.81500715
108315.830003771
111906.15000988
95924.3100086103
95844.7000063367
86006.8050124097
101290.329999168
88133.9199970347
94131.1099947914
91578.3700046528
83405.0449927169
88963.9500006035
95382.5099988868
87283.6550197239
80334.9300016908
90030.3750052405
91386.1650002788
101340.895015958
101659.47500473
116987.219998364
99065.4900009258
91828.0200022343
88995.9849995407
98487.9100079781
105401.629994609
91513.629995222
114475.800001802
103764.020007161
89788.8050068996
90564.8050050699
87881.3299830435
99020.1850070132
97224.8849935698
82737.3600097141
98696.9200037794
94804.659992903
92197.0999820968
101862.705003853
102150.299997607
110808.759997446
97125.2699974341
94023.4099947149
98098.215007521
100580.039986998
87561.9249893658
94296.1150051635
102675.070003769
99307.3900069344
104606.865010366
93824.7150045045
105862.295009338
104647.010005959
101789.934998512
75184.3550047271
85535.8750004233
88359.6450055848
108970.669991051
107269.809990953
102991.055014244
105327.699996464
100247.379989396
98647.7500079196
83403.0199820707
105629.374999244
97309.4199909233
91743.3700004951
105674.585004493
95759.6499937007
117563.364992419
94380.6299986874
97752.2800031319
99011.0300075167
92984.189998104
86250.9650051725
97983.5500002353
97284.8350157395
95195.1749916067
76977.2000018868
97588.8799968066
101031.345010025
102573.31500061
94458.7549953262
105206.899986129
97969.159995409
90061.1849991796
100219.075000409
89485.6049862312
113471.220000583
88731.1949970458
107550.244995626
100509.45999621
99976.1600024129
103160.744995565
86383.2499985921
89279.0650022246
91971.2149928518
98320.5899927192
91349.9499961087
100671.46500673
100157.040011615
90351.9649864532
96114.7499864072
77846.0750315848
106152.350001634
86111.5550011141
101256.199984161
99508.7249910393
92712.3949918376
106436.685005707
97876.8999935658
91758.7149875042
89423.9699913599
104562.809998228
106113.949992065
86934.005001474
87798.5300013419
108128.864989296
104553.265002594
104083.720007462
121605.08498221
100424.104993253
87511.1600031028
101235.930007622
86882.5299947615
82848.0750065207
98052.8649964881
103362.189997799
95047.2399959125
94144.4299909209
106835.295009261
103983.834997051
102999.464999558
106357.899989137
89346.0450052952
114367.610007627
113110.80000241
97420.9399856362
84051.1099932554
92691.0100087177
104605.989998295
75814.8750022765
106524.074993268
107537.705011397
88978.7799889213
103212.46998813
80628.7499749904
95410.7599966157
110419.795007661
99542.4300007872
88508.1499984398
94453.0199991997
88354.3900032989
110431.859985801
107151.709984248
85811.8850041142
96442.7499995322
114338.155006153
96343.0350025541
90331.6099907482
97228.425014624
101396.064999261
95582.1700037878
98426.1549991262
89488.2050058543
87830.0350076859
82278.3600139594
88660.4350017864
103872.699997899
95652.1150060636
105382.240001196
93249.595013899
106186.875003718
105475.16000913
108759.00999567
101769.480006839
94263.3349976863
110279.325012462
97511.9350004228
84306.9450007152
102499.499991375
102532.489998111
107354.094995208
93756.784993525
97635.369981485
92375.6499961272
109870.685014628
105173.40000089
99336.705011006
97183.640006052
102303.87499553
88120.2799944533
85856.8600010212
101410.545002089
86334.4399953315
112193.474999239
110865.794996474
92448.1249979994
96647.5100025618
93515.1449904188
86902.1599975992
84444.8999918394
85810.2799967139
107567.899988069
101365.544998788
117997.285000053
91944.3500027375
97304.5400179002
85310.1250104239
108732.474976276
86835.240008454
90424.0050044339
87710.5099929962
105126.180012908
96850.0050143924
97090.3099935999
104655.440010595
104125.575006352
94963.6149966511
80109.6599952567
105086.03499266
100375.04000409
96765.4799960476
103826.979994596
87121.9999962643
91364.9450041912
110991.960007599
111651.205000455
94045.0850143616
100440.170003901
91154.6149992843
101398.21999565
93108.5850064024
119773.265000563
119813.524998989
95115.1600067766
98126.4299985517
103584.189994038
92401.2149789213
78407.0699981785
108842.500005195
106538.729990983
100508.294997814
101709.639985122
98865.6449868594
101539.19500647
91375.3000078741
92366.6349848746
96481.9200035984
93293.3149929164
91342.9850010947
93316.8649986853
98632.1600176966
90448.9550087688
117591.480004424
107666.369996105
86843.3750090359
84069.0049948154
93195.0149945259
97104.8449947505
106009.905001617
103203.210001393
96059.620011259
106926.580012883
105345.929995399
85093.8250037918
84855.1500044495
88788.5899919507
101772.175011078
98021.1450099455
93026.1249977509
102835.904995397
93014.254996161
87510.4600034342
84950.0350019529
88679.8300030189
101968.214988594
102010.774997825
87065.615009772
89820.2450009601
92327.80999342
87226.544984839
80128.2599953379
76113.260001411
94157.5949943976
87264.2899893976
98781.4500041678
95436.5050068288
91424.9750062852
96754.9599870713
99543.0250017006
89257.6400085725
79470.5499972309
107404.389992754
95658.3799969118
115257.234995381
108285.109989385
118329.625016497
106927.674999718
99315.5049766167
101920.384994095
101546.990007068
114134.215006647
101230.999986609
93932.5550080299
90667.6450115677
94268.1849913833
100779.060006276
101028.965001094
112508.404978488
96877.4850002237
87060.3349959891
96250.9450136701
89308.0600000473
105554.930006945
96581.2349880175
100388.390000337
93907.5199964314
94063.9550062635
116751.939983388
89805.5849949993
99088.9199915387
84393.0400116559
91430.0749943181
115875.174997575
90239.0450112174
76927.0850059967
113271.439999841
105570.720013746
95603.9699881752
92384.134997687
95564.9950020035
85855.6350015436
92065.2399822578
94291.6250032976
112807.074994979
98303.1349942932
101554.93499513
92687.0749980898
95672.5649867276
107239.094993906
95584.4499995906
92170.4250014392
118053.900000696
94557.1300067192
112934.674992494
92528.8850019337
98320.0250110402
93813.5299923619
102729.100003194
100185.729982306
94216.0049927856
100082.130003334
82246.8150031815
107471.349996361
92315.7549977873
94884.9849998688
106866.535005178
102513.884982005
87665.0499877003
97354.6150093626
104971.790005464
99532.0000032732
91709.8550100244
92103.2950190456
101445.880006846
107924.81999735
103909.629996476
78703.7500096422
94650.1849969308
85199.4549917282
99978.3000111759
105117.259988437
98180.6700044996
85152.3249995571
106188.01500877
98318.9149866725
110190.370007785
108193.069992645
96860.9699960258
97157.1150077383
95948.264990123
87809.0750196707
104695.069975012
107354.989993633
103737.25499567
99093.1199910363
95090.3999979661
104129.335010366
96745.6449972752
97986.6450075271
96158.6100122366
100788.384994869
102077.000000331
93675.6100037154
112844.855008287
95083.3699898991
102196.444999672
100202.975001897
91392.1900129233
111183.880010635
97199.8150080973
89313.9950051062
101288.460008908
99733.5000053136
94373.2099978596
87659.1949931576
93504.4949962143
100840.945010392
97263.1049894493
83775.7900086392
107728.02999177
95831.1949825737
85343.8799946542
107893.984997406
98999.0549768254
96339.0299910179
90554.7049945224
89366.5749877648
90854.9549984992
91499.0449982145
90326.9900079216
112610.769992246
105169.944992667
89535.5450040997
104034.725008696
94048.5000053506
102678.364984476
101707.320016438
101011.320006507
107204.074991728
96831.3100018264
88152.3499995121
99267.9200059099
103842.214998948
96887.6099911185
91819.3299874086
98707.974995078
91007.6550008703
86480.6950047088
107379.035014331
105594.959989945
93147.6199974145
91274.7950189236
92574.8949932889
95929.15500809
89660.5900057534
104103.904993069
96831.0099960297
95350.6850059482
94321.7499948589
102156.564991636
91388.2199900217
100562.410009441
97665.5299810649
87122.8449900205
103603.754994753
106671.399972872
98951.545003728
102665.170001274
99943.9650050374
82869.1649889639
82092.3399896546
95041.0099973449
86495.4150099133
88472.634996578
93381.5799941532
93643.9449759149
97525.9200093678
111018.565012777
87703.004989961
93496.9699962297
88392.1399886631
107767.619997116
84152.2850075675
95122.1599986478
82627.5650014082
97064.0649858371
113607.430002658
100308.385001642
110336.554994476
98582.9800069901
101951.679990083
95356.7749880678
99111.9600039434
102953.869995759
101687.474992374
88732.2399933771
99809.9600009065
103995.77499691
94234.994991377
109219.594999577
104877.564996983
91857.6150069027
105251.124990159
90193.9350133967
108361.075005217
79904.0250139969
104415.004996523
101890.459998551
87654.0849989768
104079.400006321
99890.2499962823
99141.6449989473
101363.914997073
99003.1799996456
82912.5699980942
101128.499990867
100336.709995317
105565.839994748
91589.9799981179
103914.790008718
97461.9049974001
86234.6750013916
88167.1800136099
101608.864991556
99108.0599975486
92401.9399944893
106079.104990052
100223.850000102
95875.4949989782
104117.015004131
86801.7799965937
109995.875001623
91568.0099931227
96085.8650069344
111369.374997633
106944.955009516
97232.3899827961
88505.0050008554
93974.60999856
109531.749997157
102406.309996889
96654.2450004679
104533.064993612
103193.895003655
94466.6199862583
97094.5900114934
107598.579992773
99012.5000017841
89451.3950033115
90998.6099903406
89264.7099890317
88706.3949979731
95819.6900066677
98829.4549876524
85316.2999747426
100040.244988388
97268.3900067658
82452.5099936076
89151.7399908777
86528.4249990307
97166.8050071064
88604.6400036248
95570.8000180781
98791.3299956101
116866.420007809
107260.964983203
94221.6650089141
111478.460000189
96336.7700017369
99679.5399955164
105408.229992169
103672.949987253
87596.2999954348
99253.9750051562
99756.0849991071
92702.6649937022
90027.049992478
100289.394997854
103261.775005061
96356.4950101977
109919.750009711
87379.9549874986
84871.8349980933
80978.9799991392
107006.674989366
97890.2149852869
88430.0000083461
101929.990023254
100542.155003796
99234.6149918545
113411.640003898
117283.194997704
99084.8499935385
90839.1899989719
97395.700014893
100748.680007551
98348.6199951649
87044.7799923829
98941.7650002446
106255.715010499
95920.5499886184
96002.6249997688
100995.454990247
97509.5200045584
95402.8449959154
103091.939994137
88966.5050210127
109284.280005418
80724.0599993581
111291.710015366
96137.7499941532
85051.2249903525
83916.7500022849
91253.4999994148
101154.714988781
90082.3499773121
89442.7149878648
95218.2899961325
90627.7750062578
88953.4550106823
95564.2499772241
88384.1650176166
89129.4699998201
102991.504999438
96031.379996824
99246.7249921756
80739.6149821327
102992.500002198
98390.0050209687
101416.37499179
102266.815006611
112835.255013907
111733.549994288
94747.4799906347
117865.340005922
95815.8899997763
100047.920010312
96708.7949851721
96926.9900093197
97858.0000017239
105206.570018681
85442.7450098364
91249.4150207391
91956.3149986739
88659.4750007759
93796.0949978456
108386.320003749
83566.2949933736
94935.9999976058
99374.8599964119
81281.4500032905
84743.4000025452
103790.785008072
92953.0050128885
96337.3099970453
102866.98499667
88945.4299836278
105750.554979453
87977.025009961
103832.909994161
85302.0499922189
94441.704999635
101262.584992392
91514.8250216715
107153.559997036
95903.3200036466
93118.9099929747
91072.2099820022
108640.509984617
100154.980010428
83236.4749827453
93031.3699900774
83531.6899917716
89541.3950097865
107326.500008775
113746.904998772
106954.545009412
90300.0449957094
101304.500010342
91505.6449980285
110815.085013706
93131.3799998332
93107.8299922016
93736.0450061221
96650.3600081477
101671.904987163
89210.0249866364
86899.7700052131
101950.974994527
99238.99999273
95960.0900094718
106795.235006637
99744.6700106295
107023.649999037
98136.3400038926
95723.4799907294
105091.234983693
97305.1900052006
97334.2450084522
104346.174997716
89313.979998928
105301.959998578
91583.4349989863
102618.490012564
94321.8699915612
95592.8700038977
94354.7600028287
103316.12499268
108909.345006342
93370.9549968376
96819.925002731
98615.9400041006
109677.695001454
108013.559982753
97620.2149912207
106159.444988474
106479.519996881
96738.039998506
92544.5550160356
99026.1799972373
94018.7000161833
103953.580011538
90669.5949925578
95504.1050167283
108523.690009854
109069.245002175
100297.749994403
83982.3900027867
102834.760000747
124213.995000871
95842.6200095151
111580.480000343
89772.3750020528
96629.2500070704
102181.635005144
104693.93499508
108141.604990597
98548.4550059472
108130.389997228
94843.2099908668
103094.304998374
105938.174997455
85129.1850020743
99619.9899972516
90882.7750055601
94906.9099919403
108439.685003245
102858.254993657
107841.875012075
87154.1899944767
115864.569991313
96731.1750239393
94638.3000038325
102764.760001532
92566.9850109427
94287.2500018361
101278.750009565
89124.6349833709
91341.5000066322
96127.4750068558
98699.6850032352
109259.424984477
105856.79001204
94826.7850086629
101347.400000543
101883.609998941
96161.9950025837
105524.090005905
86593.1499926032
94421.7749946016
105053.565000026
94452.9149860777
102161.684999919
97869.9950049202
113359.755005203
88759.5449954482
97304.0099885206
93571.3999795758
97857.5799882267
81647.4600005884
89979.5299941103
105591.750002897
88131.3400010547
95797.1000215816
101340.774986471
88050.8150062261
116120.31498815
90161.8499875249
98403.2099982121
94185.5149943748
93035.1649999204
107734.929996171
109218.885011242
100836.250014965
96512.6899931759
94589.0799962274
110191.710006723
110847.694989025
84718.8799898479
101884.260005979
88159.9200003517
94795.2500034202
103233.744999216
105154.604994082
98746.4499922394
114779.165006227
96667.185005656
91739.6549994149
96676.2000014037
94778.1449978319
98723.799999513
96181.8399987982
89947.5099965916
86332.7099983561
94402.1549861746
83131.2300034743
106548.489999975
88579.9049981923
95748.17500432
103127.18000938
82804.1149953021
84256.8500014925
101347.27499989
108615.059996
105044.729995581
94406.3100058731
98433.2150002024
105908.724996922
90358.4749907152
93590.1349846874
106644.324994617
94555.9900095286
98305.3699969847
112023.434997761
106386.324999238
100141.030009507
89836.0600154079
89991.8850071149
91009.6900016014
109412.38000765
109569.630003445
94729.955007621
105414.995013357
86333.2100067117
91090.4800059451
98021.9200027217
100037.889994761
99817.3149905215
91394.3350021868
88462.4849904026
93056.9099919143
96886.5950006978
99355.7850100937
86273.0250135577
81026.6100030742
94075.2100017508
109998.060011828
91752.3000109867
76048.9200099136
89592.055016556
97962.2149967056
82657.3700083661
99221.4749916582
101253.405013661
101852.300000247
91206.2049889138
98303.9300000368
97611.5450216776
84092.8749910514
108978.455011415
107306.919995741
99194.7149912877
91553.9850026873
101259.695001495
97210.5149917192
109509.445006965
89168.7099879356
98354.4700034423
99912.3849847706
87741.8400052275
91519.7849979617
98812.9050133857
107863.984995375
89526.9199960625
98953.0050024382
103466.434986862
89757.9999934724
93396.2300049999
104876.400002358
105264.629991048
86968.2250006789
98769.3250172876
95870.535006109
93983.2199925372
115736.63499374
92698.1749966429
88736.6149992456
88146.6799815267
106116.414989848
100153.259988343
95149.5900009667
104139.474986425
110886.87000703
108400.524999737
99053.1349874623
93618.6699843861
95652.6950063414
92399.0650101723
99789.0349940524
95440.4750101672
109177.049999607
106790.81001886
104264.77999152
92396.065001242
98065.4699955575
100550.17001063
92113.5050073195
100925.309986351
93561.1500074829
97186.9050020858
98848.5799979589
101679.885013837
90280.4750117661
99144.9100046204
91386.8499822468
102070.995006593
104703.754986561
98009.5949984102
124234.089979161
93722.9049886083
99293.6149921375
98176.2100067495
88036.2350051265
101190.835003924
92919.0099962236
93724.3499913746
92773.0749756182
100209.240010014
98070.5900074957
85612.3800040629
96255.4499947169
89764.6050101639
91521.025013336
87608.6600084364
112679.100007509
96546.1500132667
91401.9550068798
103974.515001359
90378.7750119555
109564.434995996
104386.194999848
98857.94000187
88464.8550042516
104708.4649992
88904.5699963133
99747.1949969572
92534.774998368
102312.989997295
83617.0650107539
116804.129991841
100468.295016538
95606.9549947234
96852.6099862919
94610.9150041419
94482.3399930111
91617.0549922634
100144.495004868
93449.2749926934
109526.160001042
99749.1799941249
112232.819987193
115967.439998645
81467.5250091274
88458.6750255075
95511.8949978646
94905.2949852915
92124.5999971853
89866.4100003678
109780.900008089
105885.424995107
97608.8449932645
103773.679997645
109050.045001518
91313.3699976045
104285.40000071
114212.069991906
87836.4199922737
93984.9350074579
109918.609995702
106522.170023512
82319.2800008926
114624.959994721
89107.8799890496
92528.7399997511
87713.6499936692
96203.2849930649
106937.37499646
95662.4099940313
85712.365003648
97128.0149756757
93690.5549991291
87136.1299929625
103335.534999412
103947.340020505
92359.1299949758
100030.539985503
92744.4349939892
101427.090019042
89525.7949988369
91460.3999952454
93925.4800069346
99668.3049916564
104580.384995094
95410.3599818665
102151.235016725
89919.345014859
100371.674990348
101032.660000099
99871.1850057026
96531.1399941386
86374.7099935682
92314.6850105413
102036.884995217
95163.0099989612
86492.3600059619
92280.2849901557
102681.750007866
92748.2899970701
99387.6300069294
86790.6399982148
103011.020004902
99682.6350015141
112009.509999264
98621.6500127216
97123.1699923764
92518.5750057079
89784.1950134052
93265.1099929283
79308.700013329
93588.4350024954
88611.7299956059
87633.5549916525
85989.4299917932
82721.8900021604
97669.604995093
88279.4349882877
97763.7900034373
103520.33999258
112136.655000193
79889.5299982189
125572.385010193
99215.4350087416
90766.8150166065
89501.1199974408
92648.1599949037
97868.4399993762
79910.3350139755
81057.4200088321
96094.3300137288
78579.6449919468
98717.7799987429
109295.099996424
95695.7049990067
91600.9399952911
91800.6849926816
99879.5950106129
113556.370004885
100541.390004899
79025.2950076623
95400.5749973378
100953.870006419
100954.554994721
79749.1000123798
97701.5149951536
101352.329992914
96040.3850036229
83366.4150014076
100427.535011186
95240.0099894798
104586.290012545
88044.6850040641
104217.540017257
86832.9200155805
97553.6299998873
104773.320007529
89487.8200035633
85382.3099869247
100182.715017889
92790.6899970928
93929.564989205
101303.054989123
80164.5199950854
89674.3599972929
101420.140006463
86351.9449897632
118086.840014871
92147.929994922
100895.535003269
119339.884997142
96208.4350165816
82986.5549965253
99383.2649996293
96093.9750024623
88986.5149903673
118448.009994541
99710.1250012814
75590.7649987147
85507.7849816922
101837.595012973
90272.919996091
97875.2000198458
93000.3450103988
104715.489996014
83237.5749924148
105243.075002354
117806.589991284
95978.2749985389
95938.8399907645
102057.549997355
87376.2700047889
104341.244999105
95031.6249880112
98948.1400052194
91144.5500031615
116242.02500684
97331.8250051415
101167.355008914
98714.9350070591
107678.474989197
113714.580000137
91815.2900069421
86280.7950056975
95906.6249885295
90156.0199973648
103974.135001306
93618.63001498
94657.8050170605
93680.6700025658
80912.714991995
92616.545000281
106035.495012962
91909.4550020452
104661.409988247
95379.7649945777
103018.505009003
118272.284995021
107039.569992602
89404.9249929188
90658.2099938135
98027.0649936653
95247.4749990907
101093.650004643
84800.0249908177
113236.819978177
86782.5849941076
80340.5200050381
87075.9699874043
91059.5750000543
109830.784992084
102481.529994107
99868.6400069789
84306.0599829782
104138.414995817
100669.044989193
105851.189981725
100160.909988691
108180.044987026
77766.2499905834
110220.405005074
102788.22501113
92660.0199991431
87585.3200080531
94906.3600009068
99180.9200028059
95787.5850031879
113546.135003323
98571.8650026705
98658.8799883109
89049.8200038729
106150.079996061
105922.479997406
91984.2650139384
94623.9650106449
99481.8949917483
99503.4049923276
107010.025002317
84514.3650037752
88995.2649869515
79154.5849858149
99194.9749962966
89610.8650117307
92783.7649967705
103726.744997425
115984.28499807
104875.594994646
98122.660011056
93596.0100124187
96428.5399958331
102583.495001961
94779.9350059786
113682.010003354
92217.3700078267
102507.779995776
104253.829997499
100602.51500905
93752.699985065
80075.159999584
107799.235005815
100909.129998496
90623.394995269
108744.700005897
91633.09000761
110581.175011108
84746.2800091984
93477.6749898067
112779.374998245
96503.1499827398
93802.3800045164
102790.204983612
102281.040006534
99084.7799980345
104368.590011288
101769.384996981
94278.1199950272
95264.8300029805
83995.6900026826
100192.334984108
108517.505005692
100005.629989696
106497.300000038
107806.615011091
95363.0500011538
99712.9750111904
91966.5000079046
85281.1849931139
96788.7199905177
111741.169993443
111529.424985388
94324.99498555
102618.064999752
103688.974995656
94995.3800193292
91020.9949748329
91958.4349946048
93190.6300016383
100141.544994974
94481.9850003647
100468.804975532
81220.8600074149
85234.5849995172
89566.2700029084
102342.899981634
97398.4250097763
97750.9350061087
94258.8949941827
101012.675006817
104408.289991682
93290.0300003937
93963.5300150615
102442.309993058
104684.63499933
101582.90500353
99415.0249995418
101362.414990109
98525.0099958694
93961.8149870165
94392.5150057735
85344.7050265155
98193.1200014914
90758.4000018601
110290.405011791
77269.1550019846
97100.5250114156
97062.0150146827
93025.5499815237
97388.5250113033
82667.5349954519
97262.9799976399
112337.594989311
93622.1100009991
98330.7849999834
110208.490015762
97731.1100203813
101316.759999385
89037.3850077791
93418.1050060019
106688.475006683
76797.9400001516
114888.090002373
92650.065005505
96894.0849921179
99940.4500004976
105608.0549928
102123.970010723
101027.475002027
90908.2799856166
104763.475003323
83851.7600067015
96701.6149872449
99603.2049872654
108041.615000842
89724.0600013628
104656.55498245
99876.3150087337
94558.8300049839
88616.7699988078
96717.8650025583
94753.7349995751
104254.799989812
94673.205005637
98054.5499915454
92719.3099795069
100857.460015232
77588.284994518
93571.154999428
94850.3049963377
89096.5849973991
89588.7950020421
109254.954994189
95788.2199898468
83902.5600044645
97373.7899890531
87926.8000045434
121253.419993354
82186.8200001551
105652.149990461
97357.0549894551
102550.579979364
117285.430023873
83569.3099905467
87071.6549968888
113929.98500323
94246.6950004222
99697.3650154821
98725.6750009706
104983.915001034
104032.889998023
93073.4599997355
94035.3700071223
102103.835021175
96054.639996636
108986.869996082
101681.040004059
92529.4300044571
81733.5249950561
101420.015014799
103816.164992823
89837.5449976404
115339.064985797
101035.285002231
104578.805000025
94124.4250026541
98279.8149943579
89012.1999958493
101783.929983456
92386.0899916443
114485.245007978
108567.090006
110979.709987147
86551.78998141
91101.9999831236
93051.6800061928
102482.020008866
101310.584992268
104243.974974207
97104.770002011
113353.525002561
96233.8999921908
85082.3750015679
89968.990006599
93798.2650026785
103865.259985307
92275.7750050867
98080.790006331
103368.069982766
98633.1899973726
99524.4450056954
100839.364999911
113257.094986041
96068.9649929875
98420.9000057133
101433.690005878
105460.875003626
87970.6400101793
93052.0999943013
98476.1299771696
86458.6499924301
104928.405008382
90988.2449957697
102497.414992117
96797.8199971892
91233.6999949624
99335.414998001
83881.7799968521
98641.079995343
100018.324991292
89554.9349997069
86982.4250037377
84801.8600111033
97542.455010631
96925.1999902366
104376.984991509
94246.9199898645
118495.509999082
102605.380008875
97819.0149870452
99926.4350057356
90906.6300038275
99155.9199962391
100590.880005001
101074.565012771
89666.9099879077
99014.0050158979
87999.6700180442
94098.6649987075
77734.1349822837
97700.6650011382
100709.64499291
108795.340003986
78814.549995555
100702.47499796
76204.3350100236
110204.545005091
100654.339990083
94540.820001006
101927.274984969
102433.900004675
104524.050000128
108952.215015264
97084.8949967773
98261.249988835
87001.7700146384
99772.8249966074
86836.8300095146
99275.7350002823
97621.2649944904
94365.4149899904
115161.655007364
94436.4300047834
124213.97999313
115349.980010767
116529.405013634
82956.7750009175
106568.929998095
111282.279986232
96276.2450115702
97164.0250019255
96355.9600001483
99980.1950087132
102529.09500185
83867.5850034386
87621.9449973091
90663.4150038992
92246.9399936433
107089.920005611
96524.7599957889
103575.380014472
99037.8199967819
92050.5050040948
90336.1250026082
116382.254990001
93840.6899950106
95502.4300154614
101542.555016683
94800.1900034445
88388.2800035746
83710.9300046091
99385.0450015982
82239.8550025295
113690.364996916
100949.195002783
94972.215003137
103802.324993039
96342.1250157515
98796.8249963992
105528.615001447
88506.6250093913
92368.6999877411
101232.614998555
93760.2549912112
108272.319996402
87954.6649938365
96787.8399997427
111889.165007551
81843.3650030346
100302.599991926
93714.0600039401
94167.6250057906
92315.5699998313
92016.6549940893
91852.4950083313
89392.4949854545
96708.0399920464
97975.6800051546
106978.829999795
88809.3049907837
110758.419996735
101287.71501076
97849.3250044101
102429.440003953
105069.354996033
90258.4849893576
107601.975010155
100272.274998893
86360.8449986748
97203.3300128748
89826.9700064027
97972.389988439
94007.4249999438
112359.690002994
92184.7499987402
91563.159996925
105125.915002106
87505.9950066977
95719.6200034588
108848.580011323
102383.399990204
96333.7250103704
90031.0400060845
89329.4349943333
106429.070001911
82497.3249968173
120779.559972717
93761.5749840257
90985.9099977898
88532.8050025508
92389.6099935437
106762.469999722
92521.4600009546
99709.5350155413
84229.4800021776
97146.4050075503
85905.9299921929
70136.6650029655
97474.7649989242
102237.989988948
97911.2850031611
100660.049987463
101791.324998106
88302.0999883427
97970.065020589
117158.319994039
109707.41998849
107162.199994416
98218.5199901244
96407.4950029569
81636.7400015294
94703.4550018938
96890.5049971122
100515.740005536
106018.395006615
110539.445001989
91652.1550056465
103552.144996481
95800.4749856994
92949.3849816021
109126.985007004
101281.209991975
103373.74000955
100325.555006806
101236.039989235
98480.0199927666
93677.8100056523
85851.1699776791
85331.3050047944
92356.480007375
86963.8349904467
96045.5999990748
98035.0250116039
91945.3449970937
95950.5750025748
105115.859983084
86940.5399966317
86679.4850038655
95318.8249882527
104495.834992923
95815.8850279347
91287.1599893362
99131.0900042779
114936.760010139
95802.4650331817
108735.909998495
113269.79499923
103685.860010363
113499.284999075
90160.6000005709
118640.894994663
106022.46000321
99753.5049815824
110669.284995222
86406.8500069912
76093.3549896257
114401.74499578
90720.4199939747
100720.654991249
100487.499991643
98936.2400075401
88179.5199901047
102241.640009154
122895.559992566
110539.800004739
93480.9750044241
94694.309995571
90544.7700013126
88804.4750116775
101590.300035538
86135.3099986125
100795.87498792
88525.3549963721
93211.5300039796
101939.1599811
103273.220005102
86465.4350040933
104236.034988742
106463.685006224
93586.3149980975
111409.944998422
104925.75498898
96977.6099937678
108052.159997257
106286.930004052
97852.8649909486
93355.9450062857
95718.2949942722
97371.0300068933
95297.0349959782
91810.439996089
103534.420001963
87342.9649851894
82171.4150008202
94162.3650016926
99449.2249970772
99324.2549981414
90784.3450062548
88285.6900115476
112456.390012428
97496.3450140299
93754.9650081272
85457.4800077624
95809.0449976676
103914.6850013
106088.034994124
78412.9650052651
108213.450013994
88235.5799874239
102259.240016763
98710.4500083733
86722.2199888974
96743.639998799
105149.619995512
110274.675010694
86846.2049931638
97089.4950058298
108189.170000576
97881.9150114522
105902.829991313
95350.019996606
99367.3899976998
109075.005002147
116266.344992443
83269.5900068541
96996.8350091447
79312.9100034413
76972.5099917226
100937.975000134
92095.060005864
82486.2500033078
101694.470008236
94131.7000043378
97005.3749988948
94222.2550087092
84617.2800036624
90539.0299952319
85795.9600119641
96173.6050008352
81915.134989867
105478.504999256
94170.0799977928
88629.2399922104
110597.334996126
97159.3800083862
84850.3999938136
70879.7349971059
85667.5899914526
99734.885009442
109860.060005296
82759.9199960462
82694.5799965489
100645.275008636
92782.5450084282
103722.815001696
113013.654991009
112943.330003437
109609.84000994
86279.215009478
99631.509982897
94276.8649987705
102940.050009442
85888.6999945308
98240.2450093506
103218.169997023
91972.1149952409
96021.514996968
97558.3099964303
98229.3049924168
106611.825007991
108207.569994114
96881.1450036979
113557.914991485
92177.2649995445
81075.4499989427
112235.095005879
93737.1150006164
95805.4299986362
98775.9450059121
97794.9050003951
81203.7599945695
102593.930005013
99917.7500037413
91736.2849950922
87805.0649920715
99872.500005592
98297.1700072272
87566.3299872209
99047.9649927109
99393.6249973251
85511.3850082507
110508.015000028
87488.1749916453
90440.5400005633
95807.0900155271
87845.5950037139
101866.584991394
83438.4850042319
105549.305009777
95995.1200045881
100065.864996027
106075.57999343
110559.410013256
91975.9749895728
108685.519982025
100646.804997457
75505.9450038693
105245.294991898
102629.685011238
105774.274997605
105596.544994793
102208.969994095
86354.4800031608
106491.170008446
92484.7850060752
105246.879997465
93444.2350011274
91850.5149948537
94855.9900129855
98559.4450001339
90936.0050010596
92851.8199884172
98399.654991675
103371.970005062
95820.3899939468
96545.5599961963
87494.8700050833
99871.4050158052
104120.155007817
105812.940008672
102732.799998558
102660.620001486
106202.860017072
100147.874988014
93150.700004368
102386.795006153
105670.515004777
100630.725004086
94389.8100142642
109119.78497296
78810.5299965326
82613.6950036956
102486.675006921
104947.899994145
91080.8400019432
106826.919995648
85468.0849854519
106503.500001302
96204.939992303
94370.3349945893
106542.674988881
97172.9250184487
109735.685007833
96971.5900141809
101868.025023792
97998.2749891371
98876.6099947608
89134.3000001654
100700.340007984
97341.0049974428
99435.650008593
109916.869988339
96370.1750081147
92244.4500111206
90613.4450066
100519.085010517
101322.894991741
102474.265007462
115334.254994933
91854.3950026228
89573.5700011554
94545.9850118269
94046.7049950901
104479.479998123
103314.264995036
102329.444999964
106074.834999014
79984.0449926399
104468.840008407
104687.439994928
101009.564998434
95866.015008784
111589.495012973
95353.4000095116
93553.5749924506
103991.934995512
78193.1549958914
100513.759997444
98997.4300014806
116451.399992711
117472.895013836
95742.3600096275
95245.5549858849
90502.8050023806
104766.725001819
102128.044999763
106160.715000305
104583.644988614
99847.5599806748
91566.6450134837
94014.559997168
93014.3450075871
77300.3799914923
98994.6200040494
97255.0500057975
101167.990001035
89898.0350069779
96025.7700093654
102161.18999074
95438.0599958522
103878.469997517
97662.1800032275
116033.855016782
104769.000002493
104357.189997595
108870.860003155
97681.3899915136
89700.7949963612
93940.2600095123
108006.424997715
92402.8299991253
109016.310000653
98316.0750020547
95396.6349903741
88325.9649970509
85891.1749851923
116951.259992063
95722.7750066898
110736.894999584
97987.4000057698
97855.9199868214
89089.3699911721
108873.585012296
90877.3700033554
86294.1749883436
97689.4350023623
100696.020003121
91928.805000175
95333.7849905046
103890.979988731
88301.1850109564
103491.020001913
109668.624972727
102137.61500357
94367.6099987371
92888.9799992876
106126.669996317
98057.3399995505
100467.004996027
96230.7400045764
88791.4950084772
103032.230008065
78663.0499984187
120162.184993625
106028.674999141
87652.679991107
91462.0299722586
98681.5750156249
101556.069992131
126332.035009878
96549.3200069318
102327.870001675
99478.4499937417
89485.425011773
87276.969998308
102363.360013916
97867.1050064536
88218.7850005914
102034.009967307
85700.8400022489
84800.5350030385
101438.740011795
80275.6999927574
111215.324980751
90392.2150079216
95574.920001733
88092.9050044145
80180.1700114979
110616.450002124
87088.3799939038
94559.6250130485
79849.1950072303
98333.1750076484
101654.484995383
97478.5499994319
95533.4800013008
110335.895001328
102489.459999628
105476.614997467
83659.0100030744
87159.2350028174
92452.4549988533
105919.009998886
110475.58000078
96754.9399876296
83000.9299973389
99999.6599978892
97721.284986204
105334.430005847
95312.5450015712
98133.8850002869
119576.33499715
114794.210007874
91289.9050144845
101354.119989525
89807.2099966577
92940.8499905574
95640.720003801
107147.469998544
79349.2199993947
105602.519996626
92579.2949923296
91791.8000018303
96626.0849929409
103261.344994662
99347.6250004652
96448.2250058351
111757.870005546
98602.0399890757
97139.1850039423
90802.9449967205
118052.365010006
106394.409993153
87985.9500036747
89577.155008762
101000.125015634
108322.594997029
96490.789986805
84385.6299878735
117833.484996176
79514.3899917617
93090.6699987811
102985.350002169
102262.369986306
88512.390005847
98571.9349844734
85222.4749951602
90234.9850129643
85991.6499988185
94988.3849828042
98738.7999927741
91570.3349878365
82958.8949968942
102275.699989119
103279.949996889
101347.450000777
101510.990009141
91733.9850033896
113851.845008303
97834.2050032843
94941.6650049649
105873.839995403
105079.235007195
84437.6099984723
112057.119997365
91581.885012539
96849.9700023027
92595.9749867643
87932.5500113119
93011.6500062154
89534.0250016152
98791.4449979957
104665.854999398
101280.709997469
91696.5400068397
100394.075005354
89937.6999971913
102299.295004211
86663.8999766077
88107.7150048093
82362.4250015424
99923.8649821224
106565.745002738
84520.6350179854
81694.2149812428
102429.870006269
104540.950012941
103976.785003314
99095.3850002486
104939.090000067
103078.91500668
91167.4749993165
116140.935003731
100216.580005626
94629.9750034724
112851.955006997
88975.8949974617
91549.4300080703
100041.614987793
96191.0899989203
87606.0300167167
107136.640004619
100120.465006123
102943.005011037
94468.6500019561
102758.364995559
102911.304992006
101015.694983588
96903.095001917
109363.330004575
103302.880008727
105365.120002564
95858.9149838687
106680.21999149
94593.1900028814
99318.184993867
104734.314993718
93693.1550117872
97426.3049878934
92182.5850015269
88372.3099899899
100135.579998818
93316.8000082689
90758.8050165322
91563.209994584
97874.4750138453
119064.17499388
104767.585003709
107321.345005567
88440.1250029819
100760.445011307
95913.8950073066
100554.429980129
103615.815000832
91964.8099873903
110630.559978981
92082.8200119222
94808.9200155065
81799.4549950048
102696.454982358
99835.1600235989
97300.8650050024
92634.6900041035
113564.139974818
103841.179988398
97721.5599823699
98147.5699927431
116916.730009288
94275.4299951037
92646.8599965923
99702.7649923125
94534.154997515
99379.2800147928
92112.4300139827
93072.5400046854
105145.564988334
112792.099999955
97921.724991155
97599.2199782304
94817.8249948692
91515.3600175505
97030.4450025024
86702.2999949135
100500.309995229
85116.4300103157
103013.595000788
91684.790009484
105611.200002852
97902.840004753
82005.5500032195
112697.439981169
101493.634988802
94242.3100063296
105872.989996962
107109.495005546
96048.6550037775
94790.4049998075
98737.9749930108
105490.699994022
93950.6999810144
117352.019998436
102044.709998496
94850.3549947771
99466.4350088252
96667.2049942818
95889.2250013307
94631.1299953454
95184.980000691
82551.9100049296
78793.0949906094
83928.4049906034
100593.539997234
83592.1300082641
93362.0249934634
105455.164992531
94513.3900060317
94611.0200016578
95997.2699995912
102218.075007591
101464.479997247
98298.3399883228
84273.1650013635
120448.939994843
89106.5549909783
101151.785001063
91139.634994994
81969.389986672
90001.6099983533
104694.165004433
92228.5649837934
94154.8600105052
111391.709992113
102609.825005165
97247.5049978975
89086.4699952902
88513.1699850613
99784.1599872562
108573.38500199
102614.089993695
106242.580012401
99893.6749997594
107920.289988559
96963.4849923128
97703.4750002863
100562.854993503
101295.290000578
99652.0049850496
103032.050004982
104378.529998719
107104.225003379
94971.6750075101
110659.730003077
90084.7349874258
97247.0199935071
88646.5799922275
101398.514999971
97018.5349991329
97083.2400027993
97868.2750002678
96120.8700065885
103660.325004526
106180.575003308
109414.224998912
107896.600013434
106213.135012146
93647.7050084202
87231.2650066558
95986.3700044176
89693.1449873449
95526.7699964275
90447.8100206271
102118.265004877
102241.739991445
94983.3800011773
97203.3399905748
92060.255011407
97488.3399968351
102389.910007329
106921.180016488
101522.325010729
95000.960012687
114605.309999244
90766.6699957248
89011.7350062034
103985.609999563
118270.244993522
103725.484998651
104971.569991418
103033.254999536
90020.8049878451
82966.3649935454
113288.060010398
95317.4599760969
93751.4399953524
88673.2150002897
109337.419999813
107132.470015936
97182.5800037158
95658.3000047887
94245.915001852
88825.9850240013
109007.380003061
84394.3299930918
110621.959991835
104026.119987739
91519.6100019625
103061.959995363
84284.7750077797
92216.1350183135
109824.949999601
100933.249993924
96303.1149981043
98168.5049959468
92307.3500019126
96177.3199923277
105089.264990108
101097.435014415
95603.1699992899
109962.840002844
101128.164999894
90454.0100015636
112050.229989826
79874.4550027653
104285.359997674
104372.840012711
88264.44497785
99914.4250018154
90419.7499948855
99628.8600096711
94442.5000009097
95809.6299914468
103325.27001004
95426.1899937431
98890.0000028544
77425.2600065014
96427.0849983011
105070.944999744
93650.1099856345
92637.7099971352
86970.8199938932
109427.334988149
100707.670006023
95992.9500033456
103263.334994663
86629.5750200718
92105.0749703805
101808.115005103
89618.349996169
108696.439998837
94796.7199990792
106393.890004207
114151.075012529
95511.9250097771
86429.0600004328
101464.660000601
100218.989998086
96858.0199982724
94818.7650037586
95715.7749980874
99862.3500109795
96879.2850140397
110875.964994926
83056.2000036996
97979.710009546
96291.0399920819
97988.2949924734
99335.6399912059
115021.649991936
84884.5849947518
101900.815007793
90604.3499981734
104573.685000066
94464.0499965677
95172.4700178887
108881.809983061
95617.9700071054
78714.194982979
103731.705005953
93283.4400030949
103570.459997531
98866.1100114149
95910.4549974062
78448.0550189314
105033.280001369
112311.959996642
102032.845013985
105014.850000618
89507.7399926529
102966.934990576
104049.36499577
95515.53499662
88914.1849965381
98986.9750052129
97294.1350087121
91949.3849941533
105999.645005893
87376.1900185258
103004.795002051
86136.6299950024
98284.9899999399
87698.454997422
84601.3349928368
93013.330011385
92606.1099965684
97193.0750044581
110571.144997226
101559.889994321
104031.589997921
101178.129999769
94766.0749873235
101480.340005454
106924.965011517
92905.5349801457
97700.2699857597
98992.395008382
91051.0099833265
93651.4550078416
98987.3000085248
109871.099989395
92610.335003903
98122.9750018808
107279.255002742
97481.5449930122
88236.2300036211
94118.1399994978
86205.5799918682
81751.8850181081
104408.530019134
95617.8149992126
100688.305010447
95306.0700008125
101079.109996202
90717.8199940219
82709.9599950977
96505.0900225763
89226.8100089375
99546.1399851034
89506.7849870132
113843.145000795
99953.1999845495
103784.484996579
88580.2450083426
93384.7700004551
97149.9100075467
89922.3800113153
90241.919992378
112846.340002608
106027.369999732
103400.930006537
94848.1899888288
99199.1599913585
95682.2450000363
99382.4750056143
100925.76000205
92138.4650126586
80409.27999837
98460.3450117407
95983.8650117013
80830.2500078942
98272.925002597
106038.559998799
94322.885003622
95540.364998895
98941.8450028677
98184.5349963825
97034.6449824955
93423.31500961
96954.4300016152
102219.16499985
83673.534987931
101155.804996385
89534.4250048326
94575.8249963417
98407.7900037736
78438.1099860088
95907.6649958623
99562.9600116963
95450.7600046272
106302.160009004
101909.484998722
107489.10000917
90167.9399942602
104406.735009897
106453.820000618
101748.170009437
101425.719990219
89989.7849851201
92643.0599941648
101965.079993206
98754.4150010551
93118.1999928704
79528.0449948462
86935.1249980694
102819.040014975
106384.555007452
98691.4299661456
102516.14001776
97821.5300043685
84610.0299952341
101607.414995387
107671.749993914
100808.160006461
92929.4549876595
111803.969989777
97676.9299964221
96241.2650008139
98915.199999199
104258.734981156
110514.330000165
102601.37499916
102199.639999237
86476.0750065319
109030.804995341
91774.7649999064
89308.6799899025
84208.4650062319
106599.77501081
89560.495008188
116035.439991688
91871.4849897296
109205.264984759
106803.340023054
117783.624998698
90391.9150062694
101987.13501249
114634.405007854
113267.665007348
100448.634997861
105731.574993568
99275.2850007033
96420.0600069358
85098.6999956764
106359.909998492
90815.5950024793
90426.9999796804
114537.964996287
94757.779990516
81637.0749907431
99851.5549969579
100954.269999713
103003.510018006
103471.704997641
98135.3699990379
90232.6750051001
95307.1399881589
96010.3849939348
94468.5399955887
90509.1199967134
105112.975022793
101680.520018923
99919.330004517
97849.3949846655
91874.6400009019
92576.4599950748
117009.495008085
89004.5849942455
102014.150001667
92124.735004334
90429.8749905749
99144.0700044684
104479.54498706
99935.269986082
96370.5900105132
96146.5450007622
99644.6449959725
88167.5200145012
99839.2400154338
99621.7199974947
99085.275019711
99938.6199948015
95114.7600061208
108071.494992427
96530.2199939699
93318.1950103045
108290.175006184
88850.2899877984
97121.2549852779
90204.7349974004
78027.5950052335
106268.035001057
103147.435001218
97749.8350051505
98291.2049982055
103275.014983779
110968.944996341
79059.4950018966
93818.6900019396
96941.0800082218
88122.6050175538
98775.5650066463
94093.52502208
97020.3349818424
93207.6050073581
102723.710002915
99685.9399984655
93836.1299982748
77601.9800028855
91580.6149869654
95691.2749978447
91191.5800002271
106215.395008025
95560.9299996439
106963.644998171
93828.3199867065
107201.950002169
98261.4749938035
95020.4650006326
92058.0550118566
98524.280013519
91339.7200018711
99836.7899974875
98233.2949905571
90532.3649958263
94831.6900003683
98149.9549846933
108210.824992372
90225.279999239
91936.034999391
90372.7450035003
91991.265001782
99333.0199847887
111991.119998344
94444.230017122
96318.5050032478
93343.270012906
116473.814996608
108492.034993074
98063.1250213103
89420.7399949264
104761.795006779
82367.9800044535
90334.7449976988
114509.525015527
84829.1450116767
103247.62999466
93340.3649947542
94701.7150031721
90735.3699993275
93475.6700001055
92946.545004762
103222.599997941
87919.0650013095
101774.734997889
107126.269992234
92020.4549956826
107536.33499657
95344.7299981342
94908.4499923378
103516.325004602
93768.1699930775
83583.2650220464
105885.675000121
116048.524998575
89288.1150026211
103316.660008794
95618.7999994273
99453.1800038693
99887.2549936325
93358.374999097
79196.6300015993
96294.8649979592
100890.595014522
97511.2549956682
103876.959982576
103049.905000201
88600.7650041236
92217.9799920401
