# Supplementary material for: Intergenic, gene terminal, and intragenic CpG islands in the human genome
Source: BMC Genomics. 2010 Jan 19;11:48. doi: 10.1186/1471-2164-11-48 (PMC2817693; doi:10.1186/1471-2164-11-48)
Supplement: Additional file 4 — Monte Carlo Simulations. The archive contains Ruby scripts used to evaluate statistical significance of overlapping of gene segments and CGIs. Results of simulations with different "fixed" elements (see Methods) are also included. [file 1471-2164-11-48-S4.ZIP › result_exonspag_length/5intron_non_coding.txt.hist]

left	right	value	probability>=
535940.009996805	539367.791746834	2	1.0
539367.791746834	542795.573496864	2	0.9998
542795.573496864	546223.355246893	1	0.9996
546223.355246893	549651.136996922	1	0.9995
549651.136996922	553078.918746952	0	0.9994
553078.918746952	556506.700496981	2	0.9994
556506.700496981	559934.48224701	1	0.9992
559934.48224701	563362.26399704	3	0.9991
563362.26399704	566790.045747069	8	0.9988
566790.045747069	570217.827497098	7	0.998
570217.827497098	573645.609247128	7	0.9973
573645.609247128	577073.390997157	12	0.9966
577073.390997157	580501.172747186	7	0.9954
580501.172747186	583928.954497216	16	0.9947
583928.954497216	587356.736247245	13	0.9931
587356.736247245	590784.517997274	20	0.9918
590784.517997274	594212.299747304	24	0.9898
594212.299747304	597640.081497333	30	0.9874
597640.081497333	601067.863247362	32	0.9844
601067.863247362	604495.644997392	42	0.9812
604495.644997392	607923.426747421	52	0.977
607923.426747421	611351.20849745	68	0.9718
611351.20849745	614778.99024748	63	0.965
614778.99024748	618206.771997509	65	0.9587
618206.771997509	621634.553747538	76	0.9522
621634.553747538	625062.335497568	76	0.9446
625062.335497568	628490.117247597	88	0.937
628490.117247597	631917.898997626	114	0.9282
631917.898997626	635345.680747656	140	0.9168
635345.680747656	638773.462497685	127	0.9028
638773.462497685	642201.244247714	171	0.8901
642201.244247714	645629.025997744	185	0.873
645629.025997744	649056.807747773	176	0.8545
649056.807747773	652484.589497802	210	0.8369
652484.589497802	655912.371247831	241	0.8159
655912.371247831	659340.152997861	227	0.7918
659340.152997861	662767.93474789	241	0.7691
662767.93474789	666195.71649792	277	0.745
666195.71649792	669623.498247949	236	0.7173
669623.498247949	673051.279997978	279	0.6937
673051.279997978	676479.061748008	273	0.6658
676479.061748008	679906.843498037	307	0.6385
679906.843498037	683334.625248066	286	0.6078
683334.625248066	686762.406998096	316	0.5792
686762.406998096	690190.188748125	305	0.5476
690190.188748125	693617.970498154	302	0.5171
693617.970498154	697045.752248184	303	0.4869
697045.752248184	700473.533998213	294	0.4566
700473.533998213	703901.315748242	299	0.4272
703901.315748242	707329.097498272	299	0.3973
707329.097498272	710756.879248301	248	0.3674
710756.879248301	714184.66099833	238	0.3426
714184.66099833	717612.44274836	238	0.3188
717612.44274836	721040.224498389	244	0.295
721040.224498389	724468.006248418	219	0.2706
724468.006248418	727895.787998448	216	0.2487
727895.787998448	731323.569748477	224	0.2271
731323.569748477	734751.351498506	199	0.2047
734751.351498506	738179.133248536	171	0.1848
738179.133248536	741606.914998565	176	0.1677
741606.914998565	745034.696748594	144	0.1501
745034.696748594	748462.478498624	148	0.1357
748462.478498624	751890.260248653	123	0.1209
751890.260248653	755318.041998682	128	0.1086
755318.041998682	758745.823748711	108	0.0958
758745.823748711	762173.605498741	102	0.085
762173.605498741	765601.38724877	98	0.0748
765601.38724877	769029.1689988	85	0.065
769029.1689988	772456.950748829	67	0.0565
772456.950748829	775884.732498858	69	0.0498
775884.732498858	779312.514248888	61	0.0429
779312.514248888	782740.295998917	46	0.0368
782740.295998917	786168.077748946	46	0.0322
786168.077748946	789595.859498976	37	0.0276
789595.859498976	793023.641249005	31	0.0239
793023.641249005	796451.422999034	40	0.0208
796451.422999034	799879.204749064	25	0.0168
799879.204749064	803306.986499093	21	0.0143
803306.986499093	806734.768249122	15	0.0122
806734.768249122	810162.549999152	14	0.0107
810162.549999152	813590.331749181	17	0.0093
813590.331749181	817018.11349921	11	0.0076
817018.11349921	820445.89524924	8	0.0065
820445.89524924	823873.676999269	10	0.0057
823873.676999269	827301.458749298	8	0.0047
827301.458749298	830729.240499328	6	0.0039
830729.240499328	834157.022249357	6	0.0033
834157.022249357	837584.803999386	3	0.0027
837584.803999386	841012.585749416	2	0.0024
841012.585749416	844440.367499445	6	0.0022
844440.367499445	847868.149249474	3	0.0016
847868.149249474	851295.930999504	5	0.0013
851295.930999504	854723.712749533	2	0.0008
854723.712749533	858151.494499562	1	0.0006
858151.494499562	861579.276249591	1	0.0005
861579.276249591	865007.057999621	0	0.0004
865007.057999621	868434.83974965	1	0.0004
868434.83974965	871862.62149968	1	0.0003
871862.62149968	875290.403249709	1	0.0002
875290.403249709	878718.184999738	1	0.0001
