# Supplementary material for: Intergenic, gene terminal, and intragenic CpG islands in the human genome
Source: BMC Genomics. 2010 Jan 19;11:48. doi: 10.1186/1471-2164-11-48 (PMC2817693; doi:10.1186/1471-2164-11-48)
Supplement: Additional file 4 — Monte Carlo Simulations. The archive contains Ruby scripts used to evaluate statistical significance of overlapping of gene segments and CGIs. Results of simulations with different "fixed" elements (see Methods) are also included. [file 1471-2164-11-48-S4.ZIP › result_exonspag_length/5intron_non_coding.txt.lengths]

740233.255002701
719873.639999164
689774.01499915
670595.604997144
660096.889999176
707489.299999011
713723.914995289
745298.87500406
636625.690005062
707487.619998613
800219.919997829
687032.190002831
657745.375000908
703323.809999224
745653.509998249
643761.665003768
632359.94000332
704504.285000548
666516.525000747
658527.414999009
660387.474992735
657200.404994958
691953.12000149
732374.100001432
638014.680007785
737241.754999832
705568.425002533
617178.825003887
673274.185000062
771415.569997663
692018.539999938
668172.750003324
628065.810001344
684752.260002011
704765.025000856
674651.445001049
648887.815000831
703351.885001004
645553.624998263
763053.149994642
630658.07000253
689092.625001587
724744.344996287
625370.344999109
668819.370006198
684795.325000055
655840.165002978
735919.509998607
746723.919996616
685072.619996123
722809.590005394
687247.824998094
608808.804995642
700742.304997897
704832.640002903
756809.720005168
702280.9800015
672663.905001534
763565.110001012
731624.200002689
673589.669999692
733738.054998283
711157.96500082
730577.995005986
716758.039998749
710335.895001532
700628.840001631
744105.315001567
655779.384991043
649693.299998365
647601.829998452
719402.464999819
691914.684998765
706628.160000484
732823.940000934
736726.38500221
689051.184996677
696784.635001018
644569.225007234
640364.38999702
706245.154995654
726531.314999476
747458.634996464
635020.979999788
664410.05500263
640936.90000283
693326.735003672
670902.195003234
710461.279998812
654332.420003787
643248.124999283
716851.194999044
653674.610001541
696839.619996254
697695.619996432
672055.574998282
631321.644997125
649270.970001535
729731.140002116
711508.40999707
726741.954996189
625672.600001515
715102.440000699
690139.670002213
742919.110003108
799045.66999552
681629.279998432
665896.885002364
689060.124994358
795893.480002952
645535.899999513
658932.480003442
683624.539996762
746561.200001194
659994.069998565
679420.814995302
736700.00500213
713376.615002453
659158.004999917
731221.314994715
731481.814997511
701528.304995262
659738.850000927
770563.084997185
679406.274999438
671387.910001499
706480.88999921
715939.060001064
666589.414999181
672376.489999137
683512.139997704
766215.325002181
684519.570005059
702314.909998145
672071.489997466
735156.98999957
768752.180001389
693708.149999603
674660.275001661
819005.000001868
635966.110001818
639331.39000075
650831.029999745
697818.609997921
623830.545002916
745387.035002773
652960.640001303
629660.594997279
635240.640002385
628846.304996696
671612.445000337
644888.629997703
682689.765006468
660692.915004694
827723.46500145
672360.579997795
656146.464999452
756845.360000391
685746.894996797
710927.915002495
685189.129996523
718689.890001618
718324.110005515
668206.619995308
700681.425002563
728719.200004879
615926.85999835
667729.330004807
674530.050002437
761567.145006026
683810.880001186
735481.135002199
701608.769997131
771729.879998913
692991.310001707
677395.314998405
682109.140000292
746211.224997651
671207.564999222
729588.199998617
693259.965000021
612416.199995698
743367.029998126
658793.810001291
655808.039999576
765762.395001163
726740.820000364
701303.599999249
694985.925000553
656195.360002346
736008.66999634
701242.440004804
702847.729998792
610253.09499926
814690.385002383
664247.674996476
774224.145000748
658522.265000599
688990.77500066
644913.229996671
702407.689998813
712967.299999441
745983.604996397
650523.700002314
670750.089997027
706287.185004462
751444.839998644
640931.469998768
614688.724996912
754064.794998887
686045.510002035
667176.315001885
694522.255003141
738835.719995406
725158.794998829
654483.029997589
687393.695004622
675034.044997375
715970.239994282
666499.45500167
690071.89000054
619334.205001042
720092.27499976
632869.835005278
651024.160001379
677829.690000116
718532.665000672
671977.060002412
684698.289999164
653652.524999409
645787.810001964
678656.875001619
724825.57000283
683041.810000494
697136.090002636
627615.62000081
694099.724997538
668708.610003891
684769.195001429
698734.804996167
738682.364998201
649809.234999463
689787.965001096
696685.299999976
634723.304999703
700982.160009465
671589.869996949
683984.244998784
692180.930000319
666734.020000636
726662.33499747
868331.639999695
661109.900001426
742175.080001864
686517.534998954
736459.019999053
619100.359997276
676662.045000582
647985.550002705
710472.625001188
688131.214998835
677531.639999294
690593.170005064
746355.72999832
691830.385000956
673697.290001608
638465.819993406
730410.495002712
641289.775003224
690317.930000093
656600.484997559
754748.270001996
721717.685000866
715039.679998896
763283.404997372
721800.23000278
660809.304998711
779648.220006293
674902.860004243
678975.309990449
608688.139999934
756239.279998974
756951.224999623
657319.700000777
672367.275003
730960.75500263
799465.464999675
668865.830002235
718576.204997366
717099.335002462
658120.549999322
653242.649996531
729911.509996208
686403.219992221
751823.335001947
668388.12999649
665291.47500046
638356.975001421
708639.394997482
656212.754997918
723771.345003933
633983.309996854
646227.589999147
710611.409995908
723552.840002152
721732.264996163
638299.979996135
642365.1950047
753549.015003576
691308.344999269
797929.520001011
724210.814997225
687066.850000271
603557.239997091
674486.074999249
708505.620000856
674060.365003622
671967.574999263
664656.244999659
705773.210003399
662894.499997196
679280.034998064
708491.209998625
694356.150003699
695185.144997755
686220.130001801
671685.285003754
596255.795002884
686457.02499908
705632.754997783
660414.16000204
760014.415002485
715990.910000467
700441.184997938
732549.410000852
754920.304996989
654455.044999303
814926.105004523
795416.180000093
714423.265003122
726290.009999884
737168.980001719
651134.949998299
704520.245000925
706085.104997206
643868.664999786
669380.099994232
622463.125006444
667477.215003913
757062.629999455
669403.500003048
679598.330001763
752260.095000482
711914.995000366
708885.214996601
688843.964999601
657539.274995739
662986.339993967
624636.284998056
715126.220000735
696321.154999317
645929.670002294
651276.180000364
674628.964997983
746476.04999523
707652.975000734
687429.194996287
660808.175002054
709612.5700028
656163.085001595
698765.299999852
680606.784997726
717264.059999525
694796.050001416
695412.049997239
702472.250001554
677846.769998737
697281.444998813
649471.914999166
658271.550007407
701361.280002865
679037.685001059
755684.379998502
704368.899999663
729060.855004547
703046.54499981
668915.430000452
714490.660001129
676814.159997829
791899.810000174
695151.190000742
746057.575001004
670386.7350071
701797.135000718
651984.755001815
723716.805000535
656851.924998725
737925.469997316
676765.56000148
677183.730001661
739361.415000003
716031.340001114
718749.884999714
745070.16499944
711415.03500541
645368.625002008
733020.025000956
591766.919996297
742113.270003473
695517.169997968
664461.299999399
682224.429996896
757708.779999897
760580.190004536
731213.899998819
607142.049995914
641863.944993466
723372.584999992
663900.940000613
706268.365004519
765057.055000351
671854.329999887
731790.655000196
764732.595001028
626116.869997898
749768.640004021
636534.794995157
657437.12499442
753013.299998885
668991.025001926
634964.120003774
640890.455003254
683420.354997295
791903.049999639
659545.699998484
645117.565002959
679066.205001316
695829.07499778
723881.830005229
671919.839996111
724196.869994318
721032.780001004
619833.014998775
643642.599999216
663804.649998918
714288.920000143
639016.229997981
711386.900000844
636388.740000144
689587.714995729
719103.164992632
666152.824999319
654280.075001924
656608.599997955
665314.885001201
728304.314998428
790556.594999916
660006.490004638
683045.049997333
702273.824999603
713505.804998733
690545.720000311
685265.529999909
682976.830001882
682069.804998654
630371.039998868
590526.155002116
642079.750000632
701894.130002012
634703.305001526
698959.305001683
633034.179997288
724580.079999592
700026.744995794
810949.504996523
697071.384999504
743428.920001376
691815.024994024
632038.310002334
707058.754999055
734886.425000814
637332.949997596
783077.159996419
679623.625001139
690647.974996967
611108.414998442
698878.779996155
683600.375001483
635621.814998375
663550.185000469
763206.805005879
697224.96500454
662792.789999245
705318.599997793
682252.310000358
673540.48999965
735837.950001248
712878.185000538
689482.034996269
730174.899999175
663692.360002789
786586.930002264
700405.675002632
741565.134995191
692347.085003002
699088.06499866
721733.51499941
651062.260000694
678009.709998463
717334.710001416
728932.514997043
648353.219994794
701415.969996154
700824.669997538
662946.689998297
658165.339995809
714054.435006205
653237.239992472
594325.310001061
730895.634998256
736784.51499451
675374.340002095
653998.905002275
680482.125006066
699558.139999287
793599.08500245
669667.515000076
776166.144997605
758135.814998463
753289.019997216
743345.384994238
707806.719997673
718643.570000768
722335.11999918
726098.039999437
653977.414989996
696494.009999427
739499.070002197
654419.629998417
664470.059997859
624119.644995092
668154.509993646
694455.044996949
691435.684993967
713646.069999514
680316.845002198
631565.160000589
708758.125001109
676828.895002394
638062.554995681
757007.274999268
678425.464995488
667177.099994451
705724.350001362
650818.989996965
661433.454999574
618149.159999347
710131.159998387
713221.165001801
719085.955007579
710128.649998909
698612.140001785
646029.570001056
669072.324998082
704166.044996356
635122.41500174
653290.579997099
668634.950002563
682624.889995794
624700.164998785
641199.344999267
690117.945002181
641018.650002598
628226.674993022
688331.014998688
655684.569998099
713959.809992984
719831.259997823
615141.994998907
724691.109999737
638104.965005432
657348.799997328
647706.545001741
721437.084996826
741610.530000408
750212.519998507
662394.63500166
672313.235001003
705167.849993768
778367.369997202
721945.010000298
741174.394998436
727335.280002678
683847.919996543
755514.404995498
736337.20500372
743822.714999438
646623.419995114
654668.219998361
705243.774997633
679554.574997665
674518.440005607
716887.93000045
723483.874999325
725788.565000045
676764.240000481
684368.870001194
663655.909999045
628602.760001797
733584.185004806
630841.665001644
684628.939996099
706090.945008983
689809.660005937
669739.799994269
654293.884998836
682769.185005808
780486.789996636
673498.890005063
670855.939997091
695329.434998668
739384.245003882
650370.750001037
735418.845001467
633885.470001519
640753.32000019
644311.259998348
718392.285003504
706180.174999052
739477.109994547
710394.340003207
778648.434999223
691373.609996866
686450.78000244
661054.860002265
702769.049996073
760491.135002748
648675.450001708
694682.540005632
723017.449995752
711210.545000298
743630.145000695
767903.059994473
642006.610001239
700683.290000346
736339.145002134
708703.244999928
702803.625000668
763542.350002513
809395.369997775
636992.970002185
744221.554998878
665953.254999273
681341.614999161
633625.970001938
674040.009997928
719684.88500109
698942.230000332
606245.614999562
784787.674996497
646478.440002399
635492.3150018
673523.919997829
658541.475001469
733372.69999871
638800.049998609
767272.325002361
721403.414998665
675768.454998725
739919.069996388
702775.879998607
781482.455005848
804860.684995741
732191.855002495
679824.195003736
773098.014999099
699916.024997848
658080.580002727
702218.689999487
676527.454996274
727007.779999589
713623.860001139
736990.270001344
733635.694990914
651799.104998207
589950.61999902
734874.159999539
699842.349999345
669978.370000034
725422.030001358
658206.594998774
810719.919999522
673838.310001739
757632.674996961
745818.515002119
729366.865000993
792410.150000641
659050.98500208
688841.379996456
743782.519999829
734045.969997091
799152.639998045
710019.684999974
728163.559999437
665238.505005661
750853.929999952
604951.055001144
717062.470002042
616625.109996875
710957.680001922
629822.989996416
623245.740000656
676815.784999971
704435.350004435
643057.595000806
697172.560003811
663337.730001624
684645.485000185
676608.485003241
653284.075001832
653795.089996015
619626.710000203
727209.324998707
692928.805001922
751970.045005164
756981.314996398
821822.244998933
646209.684998221
727045.135004603
720364.279998617
619132.089999442
716814.070002665
687109.155002949
625238.985004765
753134.964999905
724273.455006541
730982.705000851
695184.140006587
684605.864995188
727671.990004454
717298.92499982
710567.065000549
673403.565000301
676247.564997974
616032.159999422
694807.014997252
803225.664998815
665893.619999264
702094.145003364
682119.324995169
681081.974996063
719945.984997905
739054.769994801
737022.275000103
737525.794998968
711078.799998695
693047.099998161
715869.704998436
713608.714998167
633236.344997787
677644.979998442
608718.704996377
673129.960002218
659363.725001035
688081.089997186
697670.684997957
772987.934998871
759925.92999974
737032.484999248
761694.41999939
726638.855000056
677047.12500006
672175.635005641
658628.689998179
737949.685003057
687563.304998861
840125.830003284
683222.840000161
742814.09499536
727437.029998981
655206.704997124
668878.104998372
676193.365001286
682563.494998983
674286.165003974
686081.305000821
704387.230001796
695781.440004122
702214.674998049
666073.64000144
610021.505005482
690782.010004804
736230.50000538
724060.97000128
662486.089998668
733758.984996646
776272.989995635
701137.725003882
622971.454998709
712324.945000206
686203.159994302
661926.310003684
631272.890006362
685891.759999167
627033.329996975
683681.719998143
682789.890004618
702247.62000371
687267.210006827
796357.675000724
690273.720004129
686132.725001652
665122.569998793
687125.300003091
643427.820000952
692810.905003206
716841.36000235
727464.775001428
735656.175001542
755499.129995523
633180.034998793
601617.775001147
709938.284998066
686123.399994958
739195.459994426
737860.415003913
687740.955001386
698204.9950002
743086.929997603
683203.735000887
672519.35000386
660467.374996583
678052.88499967
784885.654998315
718592.345000132
640585.499999373
796585.555001649
683449.050001579
645057.424998775
616235.319998288
632909.554999811
779496.559996946
628942.860001019
773847.054995916
643844.414997796
687770.979997715
749171.429999769
710133.765002152
728639.71999807
718080.080001485
566765.835000075
740980.985000589
699711.334999638
728735.710001655
717317.600002799
737489.224999183
780024.889997839
660207.769994288
626543.230002226
604614.439998079
744322.589994258
731254.389998309
738821.624999324
711206.390001923
661317.32499889
661264.284998182
670605.314997663
666101.055001331
695087.589999846
685601.654999553
709348.694995862
698480.675001741
615795.389999939
730201.824994682
735250.969996829
736966.344999895
658073.555002969
640217.345000525
783657.360000995
675123.905002092
710669.789997175
748560.050001285
687328.344993145
763124.570000826
712554.279997255
639028.915000133
664880.609996965
715119.400000451
696224.954999264
670379.695001705
650852.985003665
704733.199999848
660386.509999708
702501.225001736
696134.204996856
652765.645000268
800314.654995665
682423.154999861
700170.585001433
635628.969998925
647243.72499723
556972.03999925
638851.374999309
624508.130000026
703438.859999826
662600.07499833
690258.049999107
690973.494996741
732188.590002118
750900.684997112
700727.965003327
626973.535000314
805098.12500207
657678.159998411
649660.845000847
611930.624998866
666996.274992928
686003.365000964
750327.210000212
714573.755001902
685330.914998219
775092.089996332
675244.245000222
694048.244998019
676300.999993125
675902.070002145
644982.570001121
693105.84500395
716270.78999983
651128.974999856
665927.830000462
812061.600000378
728051.064999319
664136.299995971
642236.190000408
696728.499998583
678762.020001413
718424.879997643
666488.120001795
741831.65500104
746268.715001872
785441.465005369
691496.0000013
667139.284998272
603489.0650016
743005.790000257
709897.430004162
745466.680000514
668376.865000023
669870.834998154
739440.185000518
689927.380002868
605924.580000746
596262.169995927
666883.460002824
730068.31000051
664260.660001428
728687.569993427
725061.559998724
691474.324998635
629698.769992422
663319.059999415
729576.035001292
654251.155000441
751957.504999543
777238.499995693
710855.669998984
619938.470001663
705138.074995185
594216.894994641
772235.780003055
694164.595001759
748629.309996295
683939.064998076
722998.900002847
628483.499999706
798046.869996146
613919.239996993
680155.674999163
694665.545002418
651255.740000202
738370.895005134
665679.924996346
727665.76499939
715906.434999161
633348.634998448
629205.749997554
711595.10500195
610450.639993914
699536.019999389
711266.575000688
633902.104998257
743972.88000065
707338.22499952
701359.520005338
726218.95999985
726794.929995864
610854.625005068
630352.055002425
598269.070000755
852054.390002321
648807.050001404
683328.375000786
675267.119998626
695511.339999355
727733.714998597
764525.57500141
627142.084995014
670191.635001097
755303.915003259
737892.794993837
685099.025001431
679404.554996994
672441.9200047
686742.274992214
689932.760008406
723993.30999949
714596.449998318
653224.205003319
670308.555001864
662370.280007288
708819.955003429
720848.16499954
766366.599999213
653334.339997814
652924.855001719
790006.07999904
707019.479996769
727474.314997848
746023.824995835
632112.179997666
661045.83499495
728325.244996752
755581.229999671
702595.884996392
689126.130000771
733619.210000514
638331.970004274
644365.824999769
742835.139996325
691308.049996581
650176.884993634
693399.300001062
696607.210004984
753405.560005657
682304.60499663
781564.699996849
706481.590001062
738625.489998672
711890.779998368
665840.704996932
701168.495003938
699974.829999684
751296.785004557
736658.764996674
687153.504997271
673725.815003438
710513.370006481
716953.21000023
699089.359996054
695998.04000076
727415.600002235
722254.95500333
733186.030005045
591795.130001439
681210.195000968
697680.919999136
645433.439997393
729315.444998224
654271.560002658
686573.485007257
720215.294999906
726437.7900057
754817.215000861
687605.214994202
629261.28499887
740560.04500225
601659.139998656
670155.699996718
703362.385000104
679730.30000372
719520.530000944
717886.750003005
704966.229998774
743128.880001709
637957.34499537
719190.429998867
710138.505001078
712382.989999596
616674.7300015
705851.300000834
645375.260000737
642503.955005485
672953.65499598
730360.239995406
722957.789997741
670225.545002711
581457.630001304
630076.905001199
747504.939998692
700181.274998479
645442.105001025
746014.154997979
736945.109998989
678988.964996592
676716.97000162
678490.195002437
716865.639998243
654445.140002855
652703.609995311
711436.699999217
781095.34999779
709930.004996247
679948.314995868
754168.829997453
721829.255004512
704508.069996751
610387.860000275
545790.595001887
688670.539996476
709025.745000046
713379.974997443
733001.085004345
727769.2749959
758565.870003123
705970.15499789
725776.614997495
667197.724999667
717919.079998062
664706.935001176
699743.920003962
618335.579995718
652587.725002251
661605.66000027
680270.234994091
724868.309995302
736770.859997175
643464.404999803
645987.945002078
613311.125002544
695277.325001446
700355.984997553
737793.694999189
659263.904998226
738859.394999842
663233.935001558
720112.174999153
729858.769999557
627878.809999733
684932.585004441
747658.934999706
692466.285000806
647494.425000163
690060.455001487
736976.719999809
718843.495005099
689159.465005811
724173.33500117
642056.155001221
631477.294999687
689440.529997767
657466.995001913
744923.919994514
711256.71499856
759424.504998315
776350.179997724
678397.755005217
697849.054997917
781584.954996506
620295.084997576
731999.434996522
653947.64000169
689712.355003867
679414.434997344
672333.354997332
724919.055003417
637248.569999406
684310.635004799
690727.615002093
705702.465001599
699252.399999504
713499.720003628
718714.230000351
681356.565001266
661320.530002804
641612.784999295
671847.395003314
697322.689997682
567080.984997151
596281.984997785
637135.410000255
680709.260002642
598157.445005519
727790.134998171
664205.755004521
681268.330005874
683321.305003951
716836.395004161
683697.834999489
655435.665007487
709599.784997387
628341.785001237
617802.749999549
648768.544999155
667415.060000365
693292.560000265
609613.355001171
713166.689999587
673343.895001228
766583.065000965
722593.119996615
756781.125000415
634454.200000825
629226.049998472
645469.395000503
656945.249999638
626149.555004202
737265.720003627
649955.169996339
678258.320002204
716179.840005026
671549.439998723
674426.830004114
771921.89500497
687190.010001055
723344.514999373
717095.004998274
661420.085000623
694169.180002809
681594.700004513
701714.200003583
691880.410003209
720691.584995896
757207.960000024
646699.329998732
668181.900002344
744667.024999897
633559.060002298
657366.309994603
733654.845000854
758526.400000056
640194.034994589
690263.290000524
672271.905004511
683527.785003985
740814.13500289
576234.119996378
733605.705004026
661086.89499663
724940.910002973
646677.51000431
655491.655003683
701572.979998236
712435.044998529
721682.714997795
715236.625001302
774385.789999278
696959.530001431
670336.719996689
677909.315000151
640694.285006028
592404.515004193
677681.179999031
686438.989998362
739710.175003182
670775.090000314
726173.089999484
674381.995004899
654399.279998899
701405.419998409
690064.900001184
651022.119998094
737877.375005438
668684.959998239
595177.51499907
650395.549999369
791154.804999066
671084.950001365
711550.1550057
704408.594997792
672003.770000361
676722.724998141
646017.985002871
721018.274999328
710758.369990264
687212.755003724
760129.460002443
729346.179998402
751371.8200009
670665.135002201
692522.194995861
722347.81999644
665753.775001466
697030.350004384
622475.340003402
749110.470002844
666943.589999284
643495.054996458
713835.73500173
754044.61499591
744707.494998755
719692.395002773
609055.149999297
674396.644992644
702707.5299952
622779.224998476
668473.695002771
704533.750000065
736425.469998568
655143.09499904
762078.284998288
682680.974999617
642170.934996033
653815.22499298
692163.000002582
795746.049999253
648079.849997223
689655.660001964
679627.224999221
645228.449998121
698616.295004109
756359.999996729
675338.37999762
783788.529997314
604598.05000178
757608.230000032
632128.704999257
649957.314999698
623581.960000504
778957.295006336
727011.874998639
660415.809998803
672434.399997244
640590.235004388
704967.94999944
709275.184999249
702855.005000842
731563.465002307
651598.205005616
669540.564997562
679844.035006387
672228.409999913
697712.009999699
633289.554997046
705424.169994728
679529.634996505
661355.205001146
723140.549999417
650360.430003588
694764.939999715
763257.055000685
674750.289999966
727411.365003482
688222.599997455
726662.879999559
651145.689997642
664809.779997267
693287.189999713
717875.86500011
720760.729994958
742080.654995583
683940.530000376
732035.569997445
671143.469997879
706259.394998776
609014.219998604
671877.120002702
766920.534999926
676810.824995085
736964.230002355
729859.105000159
751439.919995518
708845.615001811
655395.835000943
699010.485000215
704316.945005853
713614.574996005
723584.219999471
693911.485000937
753507.08000345
632483.42999907
703201.224997885
697730.809996894
681038.250000618
701432.824994671
655801.575002979
693434.445003585
645056.384997813
593882.799999556
730760.930000243
697238.179997195
664937.739997161
654445.045000776
742875.420001698
568498.964995145
684886.194998936
670427.035003271
739585.615003614
795618.090005819
659062.045000458
668913.519994093
709067.390001197
719060.935001397
685846.005003241
665717.200000363
687650.63500065
684384.100000922
705393.304999021
634500.225001202
666210.644997288
689806.87999755
663683.299995458
682854.534999249
642764.980000265
634042.894998641
689316.705001243
631266.630001247
701455.080002514
705053.505002475
674332.434996382
663380.799997306
686038.429996805
666431.434998411
776938.515002221
666413.410002588
647711.149995722
672926.140004176
622459.679996225
671952.865001354
641347.204999425
716788.889998742
659574.865000855
649187.944998767
661901.534997766
598706.394997853
693369.654999428
598913.974998976
782253.520003934
658997.224998508
698481.930003077
569289.929997126
715982.869997378
745573.834997366
716688.769996998
702167.830003855
696685.650004972
742986.590003631
648816.024999112
681191.944997801
694712.844994984
626016.275006617
685765.630001123
646348.415000661
640238.92999938
667133.749999064
636238.605003983
660705.250005229
697525.940001611
703531.565003558
814940.155004633
682651.669996272
647464.855002492
697466.824999689
767501.129999262
728872.275000065
673173.729995943
560133.830003227
633968.414997237
685625.475001345
604618.000000463
683834.360004598
658182.244999306
710978.835001998
579165.195001148
706840.880001097
743608.980003211
735261.559993837
720753.43499642
733122.005000581
681832.689996344
669847.819998084
696411.975002413
702698.704999672
694714.9700008
705298.774998829
773963.825000085
730551.569997584
759221.795000275
710946.799998363
687845.039997428
718189.769997317
765678.890002168
620647.280003015
701748.795002155
657447.974996211
707117.725003093
698555.774997276
733543.669997389
706157.595003225
728706.564998057
661675.655006039
736602.530002783
668836.759994528
746781.104997637
678314.529999429
705688.779998864
711130.7350032
580957.245000838
711869.124997898
636718.089996648
769462.375007429
636909.579994639
706695.410001855
729865.065003356
707330.815004477
687253.219999229
692428.930003067
699419.119995534
675949.120004198
664832.340004151
694554.300004802
725914.139999308
691480.549992937
656584.320000459
665788.144999381
745997.589996006
666819.629997446
695867.350003464
696252.12000048
760752.305000152
734477.895000974
667795.615001498
661662.405000403
701293.709999929
725344.514997206
627048.105001395
710967.015001964
703697.660001887
661320.540001642
662459.535002351
686969.450004439
641006.324999003
693519.959996342
638202.275003175
713337.025005822
648120.795001011
720837.895001002
692840.360002014
669905.034994805
804899.354999121
640457.974999504
707367.435000538
652320.000001585
743236.649997441
776529.34000518
789301.214997888
697679.374999812
674669.399999435
702903.649995721
614545.104999674
714579.60499855
848714.865002689
685145.034999263
673044.390003367
610813.675000753
705642.199995361
823887.854998214
625409.599995654
668370.494999325
690510.749999567
685613.465002335
746375.330003107
680865.889999228
730009.935001986
744175.999999517
682935.119995659
770428.97999639
729021.560002459
716731.074993949
621488.150001202
699753.790002467
812974.135002774
661163.395002683
662614.489997043
726510.145001546
667741.24499442
785630.78499428
725144.010001545
698520.455004335
681358.874999724
760412.97000029
694768.064999672
660242.084998015
641657.255003258
718901.439999059
710520.229996653
701980.02500206
700466.045001051
744883.054999373
651925.675001261
668134.165001794
682337.585000851
648835.515004456
678413.230000906
752238.080002239
700332.440001349
693387.404995758
748709.240000637
695587.355002961
721501.3949977
666929.040001837
726748.569999121
712002.299995269
731484.374998301
725828.254993099
759722.260002539
704689.790001284
778993.575004486
703660.03499748
776344.245005273
687858.51000215
616516.309997044
644731.890002755
741467.424996124
692073.470003881
692686.215003482
682088.889999131
743002.359999264
721849.010004386
693218.084998571
692582.559998662
661540.670003837
621894.764997855
755488.329997184
663555.954999965
704389.554997514
689030.349998567
619593.794999359
666782.020000118
698690.6399998
707395.149997971
682496.47500421
639974.765000555
673012.08999899
719030.215001231
685804.890000588
745193.9399984
746521.454998921
702334.12500184
732622.830005603
692158.629998756
721504.575003627
789227.355004905
692015.55499983
707874.799997029
727725.690003497
720051.2500019
714262.419997844
671318.880003687
720605.14999692
647793.15499983
687100.520002779
740742.685000045
696552.35500058
733513.064997181
696796.084998233
713154.120003754
702629.320002119
781753.955000099
630697.48999768
732169.249997095
696612.949996142
679872.864997824
695471.859999414
723140.23999771
661729.594998747
681817.910005324
709968.909998641
675515.539999925
640083.634999718
762039.804999369
675464.735000642
784058.615000028
697131.294998537
692289.300003657
698549.309998479
705689.824999862
645862.784999864
764707.774998506
710796.805006089
694106.329999999
743258.59500315
665001.635004041
717817.189996117
706283.580008122
745507.194995076
679579.24000323
689811.010007186
740300.885002411
669203.32000061
742929.124996941
712462.474999648
634720.770006269
700862.844998208
738331.969996073
772167.460000482
603766.460000034
659575.810003148
687137.904997785
724525.829999478
651546.800000776
630859.254996145
742545.830003304
681731.08999835
695384.585000548
719958.870005227
755200.309997422
708882.539998687
741610.374999178
688470.275000782
737331.965004731
660468.765001001
726574.919997217
672395.105000829
636860.27499964
765551.350000998
706469.84499857
769833.180004545
631170.179999512
745102.394994128
776532.475004189
693474.230000125
694980.45999984
643799.935002753
770340.130002507
646436.109996689
706388.620000238
711100.634998556
664882.669996438
761639.184999883
675039.544996965
694525.314998002
657272.335000219
689033.390003317
605850.734998744
768649.500004818
696040.190000869
717396.705000055
644938.279997194
718108.37000483
612340.584996652
678858.830003112
652749.380001308
632889.620002401
689520.695000934
775735.255002868
619114.445000841
757210.725003989
664924.165003326
697348.409998151
651702.280002412
653929.534999706
748621.510003987
738857.729997401
630821.364998718
736484.910004088
684401.915004563
706613.979999393
696249.885006008
732228.299998972
564583.675003819
635908.049996658
719946.195002767
675583.314996628
684070.335001609
817334.125004768
687353.040002094
796108.880003176
709274.665001874
662711.68499623
683537.645000691
668273.744999708
784123.324997753
759511.079998368
735120.065002947
719560.48500011
710146.534995722
795432.575005409
681029.88500153
651789.490003085
654543.980001021
723822.800001406
716092.955002067
757879.335005685
734118.029991898
703673.045003485
672269.924993496
687258.885003967
692895.44499584
637024.570002702
664164.830004775
708313.74500035
668045.529996802
750084.895002706
761525.355000885
731956.804998461
686155.769998678
701099.395000489
714515.340002193
682969.349995865
660859.100004976
778792.295001607
757137.645003199
729603.160001895
678569.3150002
695936.425002969
699756.025001378
724587.105002941
690259.350002812
701272.72000238
665642.034997231
700655.4150027
655028.955005337
698547.279997758
711784.805001778
634949.090000368
730740.559996409
692689.434998108
827132.689999951
613917.10500245
724019.290005005
654856.724997883
732353.254996447
648482.974999094
749534.559995332
652662.290001516
747651.415001203
636995.125000068
627724.900001675
669037.890000841
755035.694995924
675549.289998482
666069.489998893
637321.350000117
695377.635002627
812497.464996758
646333.544998731
699954.184994361
719470.57499723
778477.649999807
655890.025002776
661366.514997561
724371.454996098
674886.085002154
692962.440002093
800410.924999026
725049.960002275
611090.564997296
727691.195000685
759466.545000125
752137.129993224
678659.470000831
695813.120002168
671743.18000442
654897.810003038
679489.790000242
685857.095002432
679253.370000644
719025.739999623
731383.489997227
637141.005003074
718910.075002315
668897.965008403
735378.464998825
716439.539998268
624681.320002291
833301.20999947
569880.119998898
736556.009988857
659559.174999949
672899.13000244
716961.60499767
649139.484994736
719719.809999015
763888.349999577
691655.594999268
683933.959998744
675153.284998587
603941.435004034
637667.104999485
776371.619998222
730854.409993849
684291.735001738
694675.970002459
661644.984996298
713191.025007596
758534.154998855
764460.419992241
754046.300003975
697852.734999518
671437.854996973
720800.714998011
695042.234999638
637617.094995043
681317.685005018
664275.445000575
771873.324996258
736362.909995969
707584.299993964
691460.739999903
713769.225000311
741461.789999529
752595.939999375
740148.725001499
706215.45500031
674756.720001179
709947.274992683
723560.680004145
648800.2349985
659206.200000356
679960.104995024
725163.690000744
714666.700002094
679001.714999986
697273.385005572
721212.43999908
719367.769996495
704177.970001079
728945.109993336
723818.935002328
735839.62000544
668029.490003816
691367.970001509
748989.474997421
602681.655003519
774739.675000965
690366.644997903
653539.999998182
689760.664996596
646724.725002659
741424.500000473
709242.640001371
702794.439996481
754307.780001479
738140.030004178
722745.984997932
560722.075006879
670015.590001835
705248.445000046
706465.979996545
723611.585002825
782886.850001871
586086.130000665
782732.115002115
618281.484998831
701893.114997247
688687.359997852
628752.274997541
813478.709999279
687204.890003426
624314.794992086
664234.595001896
698739.469998274
667800.895001741
656592.199999727
729693.174999675
639157.645000553
724012.195002211
709452.485005124
767537.724999897
745730.41999701
637506.465001366
604807.815001654
817329.720004391
684060.420002665
704163.884997216
735359.455004471
764513.774997622
741331.620002522
607223.605000527
652596.700003303
726588.214998669
610963.119996859
692206.83999824
678024.679992587
761292.345002132
669735.830001612
563840.509997993
726448.954997068
679666.794996158
730127.689999921
669929.990000091
652163.470000489
617072.900001903
640620.430000788
698127.534993112
690819.364998401
689137.844998153
670972.235000912
694600.189999131
668568.135002686
730448.834998761
706175.110005277
760127.400004717
691385.634998151
634499.76499879
766623.570001217
745839.359994911
658825.950003184
730559.004998263
702899.085003959
694114.99999572
744925.614999193
753328.180001218
681494.390006462
755955.469996915
710822.580004576
748716.440005334
608086.904993851
777936.070005811
761844.985000373
632520.080001391
741417.620000974
773968.305004197
702902.549996351
725405.074996714
714286.180000836
678055.479998518
696504.960003353
874591.90500216
708339.545001407
752000.514995297
692466.289995373
667351.254998529
719227.494999053
623029.399997539
686006.080000577
623977.45500095
658117.444996232
660725.210001106
758589.635003292
676638.715003277
696496.15000324
694119.539995474
632972.775001345
665183.295003333
747241.040001337
728943.540003921
602915.550003946
620538.57499516
615312.940004657
655215.480003334
626689.140000653
665572.725000464
787535.900000948
724793.564998565
618632.275005288
708057.264999806
720047.020002909
662033.385000076
638426.539996266
704352.630002341
695964.650001986
683994.884998183
685503.940001306
703542.499999719
656606.480002192
784247.750000125
757555.159999563
659167.169999806
677795.359998141
609897.259998108
789375.770004816
731092.935002174
682633.609998358
762923.770001309
720834.649995948
640711.175001409
667362.19499984
693883.575002097
641358.209995887
706241.090006096
767992.194995083
642162.365006216
746579.064999387
676655.205003898
711036.00500063
667004.640001721
760932.024999185
706359.995000072
647799.919998001
766684.255000643
683002.195000967
649355.925001585
651448.519998514
727802.799999872
702191.709993213
739915.454997303
695649.575001441
676337.179999218
700078.009997072
733935.679999601
598858.080003155
769853.72000263
665300.195002307
710868.634997825
641048.839997166
777629.745000796
674081.080003831
698257.739998782
698284.755002683
684849.660000007
681184.735001264
683017.824999489
708872.440000111
694143.584992799
627995.030003343
661049.375001364
804895.820003242
730976.084997556
687498.934996868
700115.565004212
758341.864996041
624279.720001793
686029.15499988
651855.019999137
779261.154998033
698603.354997015
689903.969999983
607879.784999562
613503.889997756
714145.214997456
686148.205003594
714783.154998253
767429.365001017
708803.730003535
681194.369999279
687890.795003448
770482.48999931
602816.6550002
631816.789997955
636211.610003356
679672.904999883
653321.395001075
615295.160002324
720463.56999885
666971.409998928
714555.124997566
725218.885004163
672485.919998449
691141.714999291
694936.869997054
749241.960000301
765622.599996654
750540.065000058
621014.959999406
663912.244999101
688415.650002674
681294.194997526
733545.48499917
728979.114998023
688805.67500005
666715.459999725
657890.140000435
709993.350000423
730662.274998215
649612.315000101
675455.554999655
684018.545002167
653239.950001596
671330.179995551
729977.264996069
695956.055001877
667693.914998738
720064.344997266
710109.254996548
684815.544998916
650371.249999843
725509.160003358
718380.829999687
634846.365003882
688014.454996624
791891.835000136
677670.58500109
770397.770000793
632874.129998502
781167.000001653
704473.139997118
728002.055004489
743486.710002991
725220.320000544
693296.289999216
700256.974999431
747972.979997752
697978.744998343
752664.03000017
686394.180000485
732133.34499685
714828.315001789
725151.364998787
654249.729995791
685616.700002732
663154.235003902
718263.914998403
664196.999996727
834457.554998966
761673.58499961
677831.315001869
691122.55499892
766726.325004073
734547.360001448
692418.645003672
733570.675002721
703115.589998306
755342.174999604
685608.615001509
731227.605000834
752987.950003109
726747.375003142
706971.770004456
672811.059997879
624078.670000293
629784.67999601
734116.245009219
675291.040005227
732638.209999732
683008.389999552
706665.080000529
661006.094998327
701323.899997075
642506.390003384
661776.279999102
718757.494997543
709802.174994368
779748.490001272
742318.474999891
737910.324998522
686830.199997978
682012.689999622
656774.190000283
734547.980002558
764951.919998262
730870.67999914
745773.810000918
780857.230002692
735603.915002035
758530.289996372
769698.464998284
728023.059996888
701003.079994993
728105.075003018
664393.97000111
703962.105000257
643038.724999196
676786.664997563
691493.434997217
701128.010001766
677756.809998721
670758.384998018
734263.774999132
573139.425000449
633961.785002485
663751.015001395
652207.895002637
591904.534997058
640633.024998193
617599.984996955
628092.745002254
625754.860001226
747358.855000638
679452.899999737
726508.374996994
721959.254999241
760836.304997785
636824.089999393
634085.244993493
679145.919998448
672315.204998235
686658.685006913
752746.670002455
661813.904997286
663875.36999947
668462.440000785
680535.229998759
715852.804998111
656504.370001546
711266.820004112
650802.945001745
720513.529996085
601388.035005191
743760.865001463
695486.845002754
733029.384997624
695047.925001439
603656.210000995
679791.300003429
675882.340000188
745216.10500135
669024.915000542
665526.230002126
693007.249997909
737143.909996866
721983.025000578
660728.70499781
743163.099998917
629951.799997342
758947.164998121
684490.029999668
698109.655001302
778845.064995943
712847.134999826
614521.365001537
715349.350000709
645723.424998987
706630.064993405
665127.964999613
700921.435004559
634757.955000111
728513.844998411
680171.559998852
706415.00499293
624363.640000256
766314.539998306
705238.959994822
716911.800001481
615335.635001151
766257.810000065
728904.354997553
687111.175000807
656203.345002104
617378.140002113
656868.850006329
613622.045004519
708273.074997551
722805.680004557
686660.470003835
756908.44000195
672119.219995615
841819.354995431
729610.749997598
667954.779996995
762802.669998835
632751.205001707
627986.179996933
683101.659996699
631653.050001171
676021.949993273
689657.239999149
741667.460003552
732868.834999291
653274.175001767
641480.7550038
574553.490004295
611288.069995168
680007.454998716
542490.005004292
705109.76499915
706876.40499849
744140.235002514
637243.03000551
638235.319995078
685446.835002512
659522.985003425
724841.530002809
641454.319997333
679504.245002113
739068.334997481
716552.745002651
701798.074997753
705703.625003822
759609.070000424
683607.045000415
710459.620004192
623093.370003527
716755.62499882
751539.965000741
701885.990001355
643085.059999059
654840.985000849
688603.655007167
685311.154999281
688788.785001816
716269.050001462
741401.259999449
713732.295000538
647383.605004101
744267.994999009
694030.83999866
754277.319997251
727338.230002399
695064.77000217
696468.469995969
638880.144998671
702166.999999068
692193.984996022
706722.809997859
761850.685002511
730755.7550008
618157.464999826
715908.19999888
741556.935002857
692332.439999809
781534.429998316
691208.214998234
680489.914993043
652390.555002204
658971.004997897
735875.349995244
754703.130002187
766602.005004751
691225.559998474
664610.694997348
733570.914998746
612316.220000197
653247.750001865
689400.745003178
713414.859997667
657820.16999735
611657.240002415
688996.229997436
750592.620001367
743513.279996884
670614.579999855
627192.515005195
599255.055003211
778386.755000121
629151.715006779
700192.395002978
690245.120000184
689427.200001263
613745.329998994
776343.819997502
675468.574999699
715578.530002926
731494.374996476
762895.979996707
727925.394996897
673972.095006553
659840.829997294
706637.830000193
768068.034999778
711122.369995262
604939.005000208
607443.054999871
784003.404999597
722038.569999617
683250.43500067
686488.229997362
581328.895001953
679974.064996142
612155.219999552
676525.955002028
732206.164998057
630340.12000035
821358.829996821
685384.204997679
700527.884988423
713811.19499915
878718.184999738
715160.785008059
679420.880000565
695397.549997126
713223.765000173
663447.785004406
605047.855001032
696578.959999317
729606.270005871
616229.479998029
753229.74000352
625304.110003124
794975.384996679
860264.724997062
700054.100008156
726887.454997171
698443.304995877
726140.935000236
654829.350004238
743870.095003679
656312.734997941
717130.955000306
698653.230000416
775495.160001147
787742.609998559
586631.285001011
641224.134998776
757542.289997195
702139.379998663
695972.290000826
693824.455001506
773453.450005461
743984.080003056
691297.220000294
673021.979999489
698953.529992631
685705.904998754
621072.019995933
779305.995000751
674174.685003251
688843.554998434
689690.96499905
601602.665002748
676910.989999936
727354.864997798
708792.000002218
679783.849999401
672301.015004186
665945.964998986
633988.899999935
658703.310000885
735769.425001626
661142.094998864
646541.900003311
698484.154999606
716368.20499499
830783.520000326
723132.955002348
736186.720000525
803456.475000657
602864.129995377
611288.715001613
685596.094998122
703989.21500304
643450.899999276
648197.4049974
641477.425005461
660366.345001022
681005.174998007
748991.645001831
735940.3850005
728414.485000174
773996.565001794
640096.964999859
748090.995005247
679295.984996969
786746.359998848
718770.395002519
759805.69500553
647449.234996935
749836.970001976
750576.835000525
662203.04500408
642269.469999903
672042.035000785
691781.07000113
701320.52500025
686379.254998341
673038.224993979
850660.065004555
669780.534997898
715681.429997608
698390.684997634
710363.310001581
639294.015000302
726936.53499813
666052.260007525
695154.905001811
690293.610000257
681895.554997679
724706.824999684
717448.350001313
662978.51999978
734808.455003275
661716.620003002
717376.410002233
801857.634997954
732182.484999683
687216.350000908
708539.315001571
677439.009998245
752944.645003646
688325.44000378
688672.279998951
691335.990002749
696705.909999971
745217.600000574
735413.644999718
708838.525005968
642791.584996125
646891.919993803
719618.294998328
722576.950001622
718784.160001251
716934.299998975
681486.524998366
728838.369997571
642569.280000843
638465.52000294
642862.325004259
680092.539999983
624908.979998988
672831.544994916
791297.994993449
613191.615000517
665821.024994583
709774.574998169
733040.260002959
679997.685000766
729126.884994645
660036.130005084
627383.770003481
662864.059994194
773367.619996172
651572.740003316
722406.040001354
759599.360004955
747794.605000094
700583.394990428
746035.014998559
727947.96000004
847337.705005774
669632.404990525
641853.174997776
653478.694998701
702667.339998113
679800.384990775
632353.044998466
665570.250000514
655302.29499706
650025.270001511
657626.820001678
794151.164999455
755902.909998417
685682.824999374
666603.205001109
635229.770000764
678189.650000764
700477.204997753
735649.635005656
660754.239998172
706438.160001701
813530.014998692
638418.955000036
663896.200000431
580044.704997419
626870.134995751
661419.754997091
702164.024999563
685544.729998621
703989.314999663
666963.500002369
773734.245002198
761576.655001057
733311.320001328
696365.675000761
732471.260005784
692666.724998577
695904.459999335
686327.734998852
685775.175002058
635037.470001883
709778.950002534
606227.174996763
717579.084998372
660056.915005168
702258.925003058
683164.840003108
669674.105002659
691783.349997398
654286.570004156
726517.289999678
753973.179999097
733243.435001041
666096.585000786
619072.680001921
724229.455000633
655472.160005692
672167.209996117
598289.609999886
588197.635001009
665033.459998827
638136.989994013
653089.029997238
678961.630001897
727996.279998046
654406.965000226
690612.369999673
769859.259999564
739162.679997898
701755.344999338
766567.984998886
689466.119998791
754625.414999695
653121.120001786
653142.254999615
743507.514999663
697020.419999252
717649.304999723
641908.779996771
684765.209997404
702889.159999791
672804.749997407
638303.144997961
691572.695002103
696881.724999873
652703.990001385
718954.804997876
700702.045000225
658391.680002559
678473.479996887
667684.209996008
772224.650002173
748483.205005104
675194.629999888
707517.15499869
699450.29999837
673029.885003065
769151.484999389
653229.160000408
680460.814998818
620474.450001996
701577.275004375
773163.645001861
683997.164998843
712191.889996932
721080.235000442
694240.120003406
636853.829994502
669103.930002142
632047.369997579
698730.440000284
677469.395001519
685183.535005016
710841.764998779
647836.470002977
693266.374996033
704439.995006515
752199.525000995
713545.050001983
632235.39999858
605522.360005922
710909.640001471
747056.495001894
747704.18500194
672430.730004861
686235.920004193
683977.769999098
697908.499999891
676215.645000572
655607.189997185
681594.459998151
704153.344992681
636250.080000686
745633.314996726
673684.620006435
632044.090003539
676931.849996501
752075.754999282
658476.7099986
590184.37999551
694014.009996476
697127.674999053
633686.190003805
696695.804996455
706550.319997837
696155.579997418
662775.854997374
671021.094999129
723848.460000192
631200.875000995
722939.894996854
697317.540003461
730698.494996057
707275.884996027
702010.225000296
728162.159996743
691423.664996751
737669.860001959
718849.314994348
633821.445001598
734179.965000899
697030.815003435
636775.984999019
764042.290000839
700246.625003036
642278.054997666
617317.125003292
691152.749993894
649460.504998747
674027.339997596
591554.355003757
760066.740004075
653006.394999904
746993.364999004
747008.269998094
642903.599997808
649799.189998971
660924.275005305
783520.969997997
629600.62999861
675576.70500262
656185.62499922
625214.619997509
687206.670002054
737202.729996828
664502.769998843
673331.494999944
647413.894997218
680675.654993705
635920.42500295
843712.920005375
631907.254999718
638303.410000346
716291.700000376
663987.884996831
732023.115001923
753531.825001294
650362.410004485
685286.629994422
709708.355002619
563224.594998944
661200.789999123
713260.040003485
764170.869999561
655341.264999665
672831.595004224
820642.864996719
707220.615005855
788035.099997953
647939.544992145
658678.899994963
814977.684996097
689499.865003665
699239.980002091
679204.745002367
728140.824998341
689985.814996526
639604.380001816
634269.529999376
663160.650000429
803822.855000289
725806.834998787
809431.339999098
729617.970003473
658407.715003001
706591.339996035
824793.214998804
797615.76500622
771433.744997356
682717.305002537
683682.739997936
668235.715005931
705209.659996078
672368.194999044
705037.515000842
630220.049999692
786015.34500045
657880.839996783
679254.874999821
678485.130001705
787844.410001046
671791.605003758
702690.760001092
750431.100000054
674421.949999274
696891.144997806
750036.814995138
687846.97999437
652259.730002166
667451.394998956
798965.220006853
665828.43500008
699085.395002085
656450.855003066
774605.309999653
734027.574994065
665663.685000462
634921.920004089
699159.985001665
691592.699999318
671685.81500026
710071.585001326
739194.164998677
702751.435005804
745985.550003783
712001.825003255
639302.039998505
725252.035000717
680638.805000145
683736.415003496
687844.599999722
623127.419998389
703935.735000224
675758.675003616
656244.179998129
740102.41500014
770304.629997904
604431.579997871
822348.089996223
676456.990000655
703703.265000706
762299.924996317
681999.914997916
760065.785004175
635882.35999749
787780.625001797
663617.939997764
730967.194997301
754751.620002473
649639.205003615
755529.220000157
763256.714997578
636961.559996736
661815.145001443
651937.940000424
734433.830000068
700109.065000121
647071.409998506
688530.265005173
676197.120001782
648912.939997288
763509.890001118
590408.060002537
725684.314997563
718777.044998141
697248.775002445
731711.934995195
694843.835002848
707370.545001339
605059.374996156
657142.235001669
679516.549993174
642943.745001754
734091.435004754
699463.925006406
610469.489996858
680630.524998265
621979.524997545
648343.305004027
701359.3699971
631859.114998203
711042.825002645
629554.655002417
746811.605001196
671152.2500015
706321.725003156
659807.71500359
762044.270000586
657364.230001869
727920.314999268
667440.614993223
612018.429993435
728453.275002337
619655.264996918
640843.594997837
659289.789999106
756064.794997285
660732.014999006
676212.700002678
777855.739999835
709952.595001474
687243.000001032
729394.919999816
641427.20500258
763689.560001595
642258.090002075
659193.025005495
667194.209997876
609647.9749937
793437.165002664
772798.929994811
647334.775000776
752047.4149913
662901.899996052
696942.195008368
656356.280004067
740829.304999671
710192.734997711
644361.934999074
690273.474999727
733135.035001119
723388.280000119
794707.809999901
710564.740002472
690017.505000354
690376.464995889
665544.854997645
674564.19000015
763540.645002466
617680.164999752
702006.815002005
658205.380001564
647716.29499575
700256.229996123
691119.790000714
740296.100001059
654083.545002727
827507.219997025
748252.804998611
732359.4199963
719578.954998827
646805.750005088
635189.585002751
629299.764997046
683493.594998493
707656.96000022
654639.230000803
676657.984997646
764829.624999896
730021.245001858
692188.924999891
760172.864998215
650503.825002095
645294.35500167
701181.500000818
705495.155005808
750037.465002097
665543.779999516
695398.275002631
657134.860001948
707142.669995351
736770.835000601
682742.935002827
654009.544992795
647033.964998814
699316.914996194
704027.594998762
663586.765001332
699774.535002414
711612.359999274
662109.365003536
703523.00000111
666465.094994337
673002.659996931
698898.605002365
798267.834999563
731937.320000257
624067.835000856
757701.389996057
706190.895002009
718466.005000743
681746.41499832
629654.599999542
664634.910002588
692211.114996713
711595.694999947
646345.835002398
662876.404999734
688197.145002937
699636.639999713
681725.525002002
689346.145005442
684065.005000456
739836.550002049
677166.785000839
677844.025006233
696961.589997261
672629.154998302
643481.890003262
635229.974994908
608772.339998129
622411.570001422
655061.759995899
736151.270002875
749688.070001297
726953.855002208
768703.169997812
613232.870002725
609387.075000985
800050.579999523
694163.390005749
662135.445004272
720204.685010812
773594.769995973
635061.029999308
677852.13999697
656211.69499802
709531.715001491
687959.954996309
698132.84999853
639807.585002409
662455.054998683
702627.134994161
641330.929997105
720609.449996702
664123.379999474
669253.460000464
647142.845005764
690070.544992776
649130.530001782
637967.814994029
629231.329999582
654937.179997274
840319.84499848
676556.325004446
678208.049998886
627904.195000443
658169.514996854
626152.069996997
670041.610002012
691763.054997332
710312.689997467
700001.185000177
683632.944998348
616500.645000154
731054.900000452
633016.29999918
644635.4750026
644838.579999139
641240.889999816
688719.284997649
659148.259998969
733094.98000415
692516.169997211
741481.739999919
656720.619992244
710220.244999159
749798.789997222
698554.60000459
677528.740005187
662818.025001728
772642.309999407
593179.280002082
676452.185000383
641473.335004891
689612.759999974
691386.124998749
713222.705005945
721120.534998965
707409.290002231
659882.645002211
684550.85000171
701717.890000773
645170.425005566
648088.424995899
676364.845002771
657258.699999131
686157.249998132
640394.474999181
669004.170002504
679012.139996878
648942.48500113
737026.094999753
677052.55999991
693741.210003474
722296.044999316
637615.285004284
703758.655000752
625327.784999136
653184.299999619
638581.78999679
815575.575003907
713267.535001367
719879.914996276
732512.860005075
666312.704999901
669633.470001476
728296.8849969
703985.165002739
730540.555000218
607755.105002246
684793.260000448
709680.879999935
681852.454997362
744309.735000486
710544.850002751
682720.190000391
650343.569996983
746606.254993986
686589.455000607
647066.285002926
762651.915001534
723237.305001474
747183.319991795
679364.110001893
705147.229995367
692815.535002852
643546.049997937
681298.765005524
660781.795002582
727466.839998062
634153.119998635
657986.769999085
753265.799999849
651609.315001486
748328.305001287
709035.669997596
715319.399996242
681598.925000497
723693.960003521
773857.245000227
680660.530001546
665776.685001286
660537.494996593
653260.995002933
582565.629998947
766318.639999588
666761.250001045
766099.505007514
651158.42999699
680895.04999783
701187.459994889
776883.064997096
683257.694997608
646904.880002782
767069.944999621
662855.430003706
638886.945001595
743457.079996472
669424.370000509
649766.129998969
688628.400001756
698466.265002221
674467.544996663
668151.130000127
676748.980001254
676990.725002368
692791.975000452
677618.43499981
736781.909998397
671795.965000108
750132.72999952
763567.359999395
713828.959998031
660552.430002452
679786.659997774
786922.685003448
679811.180005441
667729.14999963
683160.000002343
647443.304996705
752435.610001108
773991.005004395
687976.169998236
670647.284996521
756086.114998524
695951.590000833
744072.814999987
698998.200001598
681637.89499416
634476.854998971
735042.674999025
686446.234994837
639995.240001168
681381.825002033
666904.595001649
661118.805003418
732558.844998384
740744.569997482
661083.90500148
682838.004998731
756421.314993388
735703.625000112
736031.245002481
675431.314999362
684886.47999679
710924.035001135
764662.295000489
639483.480004695
720313.200004798
665626.484999906
623666.639997229
731506.270000299
665604.555002518
730567.145001509
737886.179996891
782746.419996114
700651.959995203
666592.704999821
707095.734994273
711092.264995776
704688.264996382
715435.594998369
664896.484997717
670943.475002361
751505.754993128
735489.269999221
696273.370004289
696057.325000752
700951.694998578
723401.604999412
693529.650003765
701059.705002644
651537.560003002
699916.025001144
666516.075000327
753636.360006058
722425.040002076
678237.489999507
706796.250000364
663380.619999795
738764.184997532
664113.669994501
679575.445001254
688629.479993738
694024.050001106
743040.980000224
644722.134997009
618500.825003289
664142.914996548
764367.565002303
728259.300000837
705120.605002488
681299.394996669
666285.914998494
677826.389999349
664036.965001541
651460.215000077
727970.180000728
682346.320000246
614069.164998812
689959.969998269
724511.279998015
720768.000004552
684950.335003566
675095.969999444
668853.454995565
635479.389993679
723631.919997488
728078.254998067
721537.935001647
672958.620000883
639556.879998689
741266.164997349
674255.655001908
683746.804999247
711683.859999313
701940.314998396
766854.579999327
715611.464998862
682767.069998215
685602.119999399
727872.685002594
768467.205000931
771666.095001947
603325.669998376
691112.254998163
675262.585000308
716322.989999661
591701.290003668
749815.144998078
679322.43499999
710741.434999453
718707.855003747
694909.280000045
640578.974999428
658459.354998638
706210.184996683
734180.300000869
670873.124996895
784863.445000842
703109.600001584
744967.30999951
741345.73999965
728999.659999241
668274.939995653
654074.075000033
763732.804998346
645502.950003367
713904.940002686
679736.890000024
631366.829998843
685078.270005694
775275.455003912
686981.520002035
670475.970000477
699126.83500104
656029.810000439
688019.009999902
800176.090000317
639984.094998828
682490.860001519
765262.245000363
677609.139997219
607520.595004958
680366.074998963
684863.525004912
658958.790000944
666206.799999223
787932.005001046
779082.104998405
703631.654999423
653100.424997319
726878.480000107
649172.599999291
629336.730006977
723278.649998868
657614.745002458
590892.960000049
622200.299999433
605304.879997111
728620.744997563
682668.770000342
742114.889998755
692621.520002741
685549.280002639
665822.79499874
649370.629999899
697912.254999115
730930.205000039
666157.22499827
753240.095004178
672351.525001222
665546.780000052
682683.225001469
645317.070003792
650222.77000149
666685.820002149
714703.795005438
650463.334999598
647454.979998973
738770.140004736
770029.110004192
671494.100002992
637187.389998078
722728.130000506
727524.170006646
673181.505003269
673563.650002257
680867.964994583
650404.789998878
676269.659999931
666932.625000941
717828.544998543
707566.790000276
755834.074998868
687811.029999519
718183.00999359
687315.344999592
718920.509998827
638657.669999154
688778.915001109
644979.369998608
755248.41500096
610898.459998349
678117.564997993
664896.66000088
729649.454997453
642973.669996283
656124.870002055
711056.934999786
684083.929996331
644577.62000235
731642.344990721
705227.459999716
701602.120001677
663857.440004365
661387.434997067
666683.975001945
703914.165002133
666112.100002964
708447.735000452
677938.774999664
681696.965003563
648322.165004072
668038.559999161
663150.659995671
622236.145000935
723142.714998476
672957.969998745
655141.139997447
720324.860004729
661664.949999958
714071.214998403
700147.480001374
715274.825000034
668792.334998559
702582.910001994
714037.479996712
654486.919999477
725083.285002032
756104.055003503
634044.625002141
753077.909996391
698542.145000907
649063.4899985
680109.6050021
636141.314999337
648224.914999883
683937.614997572
763024.755001876
714192.570000287
747299.359996411
649052.984996692
627180.135000196
691370.335002034
678610.840001744
631039.384997299
773773.634999521
669992.505003356
661628.940000639
727135.595005706
691168.884993931
741688.599999409
662814.714996939
654913.985000135
603322.61499871
707898.274999014
679328.099997623
722502.355005004
728564.514994887
692041.360001156
637436.724999369
681863.794999488
668736.934998868
677986.190001178
699973.050001529
766778.320003742
729042.089991536
745383.169997373
765741.600001093
672153.590002466
761471.695001516
742611.174996459
624521.739997015
683786.319996936
686233.105001902
563531.820000196
690541.52499443
731858.439997837
717140.680000427
733637.460001874
683155.630000446
720958.380003253
808110.960006121
700778.249994807
694253.285000355
732068.599997544
655638.99499422
657183.704996699
776449.955001944
657657.964995281
656602.725004239
772638.230002244
700106.960002629
721798.41999983
642040.964997814
790380.349999206
759480.070001922
646307.325004398
682474.045003677
615716.50500089
696159.955000427
746110.655001122
645797.155004395
651243.2900015
692452.869995576
753568.089995726
775769.030007061
687005.699998109
719270.004996463
737063.150001585
626189.905006975
745328.444997929
695623.39000792
692499.225003214
668361.51000323
650004.535000225
608102.989999174
709013.340000141
732501.0400021
610608.25999752
722886.845000937
668477.714995007
670914.590004675
649530.36000431
613780.014992999
630403.170001654
673859.495003202
719171.49000759
799990.555000239
655957.644998475
629321.740002311
689264.105001125
687650.554995406
674777.970000948
676244.284999148
725087.349997824
619089.635000681
705921.574996012
674959.094996081
733201.175000104
669543.309999342
692821.544999999
700180.140003533
717715.049999915
694125.914995538
710748.469999939
626916.435001898
653601.724997423
675913.030001826
780014.475001
675200.219999326
638637.68999988
689177.684998599
740236.110001954
704806.510001268
724046.584997532
661235.920004212
772809.709997108
655600.699999484
763685.655002616
722278.575003396
742782.675003549
641234.129999518
682940.954997695
609810.770000022
713143.694996329
672091.92999912
699010.465001474
750345.279998623
705597.394998093
721747.629999449
721975.905001365
662582.214999496
726156.99999872
682369.929998852
649542.770001441
643508.1049991
630238.445001565
755673.784999394
678911.395003292
683447.514998874
678720.219999952
688260.294999482
752934.355001873
623045.48500128
668554.009997621
660729.054995451
748567.654999803
661004.685004821
653846.874997621
692509.410000501
731896.224999001
666074.499989939
696822.724998599
627387.434999385
660132.030000633
691030.495001265
698830.055004008
728993.455002543
717348.709999507
684054.265001594
696898.999999617
652279.705001114
668362.15499863
651560.974996236
600929.93000054
718088.879996543
658450.179999639
728907.535000356
650106.644996981
690377.115000945
679429.884996686
702199.020000273
622444.219997558
743470.879994546
694802.635003026
777111.969996618
688365.230000988
726741.09499955
729368.304999614
652577.199999088
717693.114997006
613428.33500247
724871.435003636
705531.840002711
640418.189998345
812170.8699973
748832.275003245
747403.045005115
705734.669999113
739236.005000124
657009.47499715
645392.784998326
619550.315002779
629732.410001738
689286.525001748
717238.715001285
724380.489996792
684362.695001641
637375.50500171
684564.035004878
582817.324999902
724757.620003423
656678.245002023
747316.335005463
703655.480003888
681873.820003271
722148.78999741
648252.96499499
643077.979996355
725915.139998727
721792.590000332
681053.35500347
695475.429995521
702222.71499788
701875.17500076
618875.884996458
706422.145000275
738409.2550011
673374.089998208
730434.420001213
704932.450000815
708048.130000847
659209.730002387
674844.21500436
730768.960002576
678170.834999986
607678.849998828
655002.134996159
699815.079997429
682455.670000556
716753.680002047
801417.349994714
736338.185003179
727786.644998639
646726.00000471
704417.594997041
672404.464999035
629178.974998278
678261.905002383
703135.709994408
747685.369998869
645011.0350024
725668.544994832
678907.089999373
660841.53500237
682531.880002471
742552.295002372
627862.464998777
695989.420001841
662957.280005731
759955.534996211
717038.409997818
694795.439995262
700456.719996108
689025.905005249
716748.980002514
694436.340002269
678706.970005049
750765.8600004
697834.199997346
699986.22999782
670256.965001685
802841.125000006
672263.089998792
651643.125001686
634172.779994166
776106.775001208
605050.515002618
642792.624994916
665939.935005655
714232.945000554
671839.800004838
695915.990000856
756326.855003086
725960.914999546
614311.719996608
734054.794995584
691486.950003746
636721.950001734
734777.499997641
729293.279996377
679001.744997568
730222.88999939
732849.850000223
688818.100003189
779896.48499785
702608.39500374
680121.31999869
641121.224999827
672178.020001808
729533.620004429
635921.680001702
717719.370006337
710953.790000155
695769.494998742
644822.909998965
729506.435000943
636730.405002686
725904.179997482
674540.915002242
670800.700001867
681373.975001702
703972.109996832
780808.960001861
649338.630000278
731100.355002754
691824.240000398
620382.68499922
656217.804997346
687293.244999426
606736.654998934
749884.514998161
703659.244994662
612717.235000532
658981.205000301
715204.384998335
659246.214999918
720271.900000555
669802.180001863
684541.774995556
568306.574998751
733129.279995932
726125.799999435
678180.020006892
670503.324999225
705887.30999816
629969.849997371
646743.690003253
707312.100003915
704384.68500241
605043.394997855
645977.929999173
717269.0350014
739674.335002688
657699.035007507
698763.960003726
653650.864996494
791136.72499957
689809.109996879
711680.420005407
667008.544999279
672464.164996288
595676.80999645
586595.005003699
691376.364999229
718277.245003407
633357.484997326
651747.530002045
702269.724994644
669156.229999271
678523.92499687
671930.75500096
620381.255000984
642636.404997943
658624.899997885
761198.504996173
692067.779999499
657058.829997764
704795.36999036
638504.690003033
724540.61499809
738266.919999467
724990.150004924
731106.550003733
658968.375003928
682259.71499835
691958.249992786
670360.095000171
746238.964996816
773989.52999936
617441.125003225
723744.309996384
652203.244998689
617825.075002906
732433.389999
724052.390002808
682775.220002681
723374.150003792
682430.239996617
664350.204995462
654377.574996398
688144.584996245
651291.439996729
679051.480003022
648517.754997405
669395.405000276
603286.944997487
637946.605003805
661394.620001641
703373.944999876
787215.25999776
788208.150002242
652669.810001316
637907.235000376
726172.649997297
660683.259993138
846945.209996242
685324.285000518
795279.20999727
703662.400001094
671568.995001369
717212.830000063
727221.574998736
574747.075000002
655441.85999985
596830.850005079
709983.529997028
697778.569997253
685840.474996675
693728.644997051
703017.170001599
631111.884998348
675827.405000895
694809.42000426
645217.650000885
722028.575000274
664705.15999261
710965.600003368
700460.710000971
693328.425000476
693124.085000939
660040.920002208
694581.670001031
642458.115004277
634229.405001636
626258.4099995
704989.194995963
695235.64999536
705988.12500296
728441.67499726
652707.525004028
690389.494999389
675808.945001604
675777.249996638
641700.750003038
720355.835006602
748326.499995571
652093.634998292
695169.935003108
647103.644997636
654404.480000605
647228.509998646
694046.634996499
675120.209996487
653013.394997295
709042.349994036
613194.80499994
651514.314999682
728235.940004078
659925.979999253
665452.955003489
688893.965000062
694143.049999566
632180.184999802
689556.149997537
673411.259999608
762747.130003871
723499.974993434
748156.844998864
626314.29999727
669525.734994352
693249.174995821
726214.879993438
710311.77500275
662870.080000952
741808.744997559
724042.704997793
687025.824997528
758471.559999013
718347.875002851
764486.444998035
777942.3149993
745725.23499919
748859.84500389
716932.489999225
711257.05999999
761046.324998421
686818.744998144
676449.56500118
823723.939998307
691026.534999485
706701.249999882
624018.040000128
719014.434997807
734786.094997063
786018.889999087
696985.969999116
605137.205002678
732771.18999983
820817.365000481
676250.555002632
748457.720004295
690257.514996853
683699.770002081
761502.194997415
671647.090002074
774611.799999888
690391.470001678
648343.874999678
707322.494999323
710016.624998896
673115.199995486
711390.379998018
757454.44500313
782374.104998538
731669.239997169
772576.480001078
673707.419996368
675556.95000347
739796.849997337
789274.045004442
670966.160007305
688569.419999093
761939.914999109
740811.659995751
644733.945000054
788082.81499924
711339.179995494
841106.180000574
736202.315003988
722468.165003224
673038.965000456
665466.970001278
716882.354997113
680491.985003511
701199.180001371
647820.114997488
637716.000000902
700475.464998395
695417.279999315
702589.875001264
676419.719999138
710969.239997384
766656.699999229
682201.750004211
640088.034998472
692137.095000648
595004.884999206
653118.749998911
671941.865000301
572764.520003546
628792.235003806
663546.214997885
722825.605000178
702305.194998989
688520.010001034
716692.569999019
729030.735000095
761971.40500212
574701.790001646
663604.015001554
724239.054997804
667733.340002481
727793.634999461
696625.244998493
685615.05000673
685554.319997873
696517.834996675
669891.199997531
700343.769995975
725616.025001158
714193.955003054
611500.815001151
677562.484999738
764793.435002068
671244.079995253
632468.755000831
755859.905001897
664923.425004139
718114.22499597
749348.335002381
770245.480001083
664630.570001942
702212.37499938
684907.61000157
722280.914999546
718173.020002982
765623.220001032
699787.969993713
729061.254998722
793226.815001493
689933.334997236
724928.159995347
616894.784996939
711437.969999133
669117.330001511
698311.19499908
685702.575001157
688808.490000522
738852.954999934
586939.000003154
636436.830000729
726065.400004108
641530.359997079
702454.020001501
692290.840001277
640695.050003441
651973.235004457
684867.140001509
628117.919998111
688420.624998126
636471.874997885
711336.104998398
734663.79999798
689933.784999979
680296.91000093
669885.809995505
690615.084996382
659493.435005066
669291.314999823
645628.219996697
709594.049999491
712029.115000432
675042.589995523
729776.045001247
647848.284999664
720359.12499751
670745.449996117
702944.920001959
704777.404999827
645295.82500124
677538.210000718
671729.07500454
762579.825005495
636837.034999676
641639.865004738
660234.980000526
657364.519995478
691280.550001816
606764.950003203
757777.465007605
723843.524999413
666441.149999159
694821.360002194
752197.469999276
671789.419996562
708317.339996522
796982.445000715
622234.444996585
724897.170002788
702871.014997448
631946.014995569
694421.195000828
690613.35499881
620043.114996565
649924.695002217
678744.590003657
702616.289995447
710012.51999877
696137.019999075
636911.62000233
722978.670005747
702752.510000381
696864.350000367
648530.239999515
683457.874997931
769418.375001011
772409.390004577
786566.249996769
692640.484996408
815193.810002182
698363.15500728
723546.354993444
691840.894994889
666137.400001064
756860.639997027
729283.650000531
680242.959997498
667199.989997648
703443.629999187
654302.430002718
718319.834996978
773526.454999568
685194.655002177
760218.42499361
728926.499996691
726581.389996898
677436.695003506
652099.73999475
706833.4049955
781406.63500232
720426.270001263
685437.635000848
677526.909996907
712141.820005352
737752.180000334
697891.545004409
722056.559996594
709952.819997811
652656.04499571
666171.879998205
730417.080000607
691905.795002398
745852.709996792
706077.620002281
719707.464994618
638890.38499646
628658.214998376
622680.319994889
661626.055001796
763647.550000775
645860.419999944
742558.94000469
676175.630000495
700586.759998254
641365.914998018
735931.5250017
748277.209998605
668941.345005636
750791.550000389
742051.230000219
667283.295001874
742048.895004253
745475.364998911
649904.959997148
682637.314999649
678380.585000046
675856.804997966
685511.010001183
720311.230007745
720602.174999525
713108.995000198
692357.959997494
717703.354995456
634038.300003923
756476.440001209
656428.834998891
744428.350003493
655338.780001759
651230.009998663
692294.329998153
665788.954998844
749919.384998578
664893.015001017
657496.534996663
641208.689999195
783530.034999443
729762.975003121
671699.414995591
761702.710001675
691857.409996269
687183.625002929
723230.654994992
746232.890000511
699949.225005802
698571.179992525
684921.715000254
675445.934996172
665889.26499459
703813.165002393
686761.569998467
629166.249998979
771807.965001475
790006.010001783
666101.759991801
659096.965002746
686175.554998244
698296.744999553
720537.445004318
723726.074999513
740983.160001477
628671.78999877
671191.919999226
652482.439997498
641245.619999676
811327.824998164
700201.354993614
681222.519999405
721357.200002724
733499.620004081
686760.464997954
712119.165003772
682764.9550018
607824.544998335
675279.195000521
676743.960002993
760991.954998778
693212.230000153
718867.94000112
700727.359999764
659388.964997751
758403.905002585
657678.765002021
740626.460007452
687412.109999789
685838.255002083
670411.274997265
724598.519999269
650238.399999088
676231.195000363
692920.35999651
714667.924999886
811660.920003015
657633.449998249
694247.415003576
669354.395000467
729984.919999761
789945.264996737
638953.014991318
592208.685001201
673078.300004991
675607.86499962
771649.299999304
697278.565002062
723889.534998558
675582.899999735
794693.035002186
696244.894998958
728709.205002638
767812.815002475
766340.654995569
649450.949997504
644710.299998267
660099.329998654
697242.855002863
724993.244998561
705243.860001361
716659.519998024
721369.684999041
648100.549999206
704132.044999799
722965.915003912
756662.869995673
720206.480001065
614743.16500185
687068.735006833
667259.890002099
645884.11499867
710238.759995775
638113.16500015
620594.294996413
722514.735001726
639539.77000603
754910.18000086
637181.835003192
766670.974998065
672863.265001124
632268.98499864
709120.614998967
682259.119999341
642330.015003554
669148.049998399
743877.490003078
650857.349997079
791990.34999908
684662.789999219
625796.260003304
720732.474995105
645758.285005761
683936.840003587
744321.225001666
697890.245003461
614557.085003824
730278.745000148
638120.399997681
751922.375010802
695960.769998797
664780.960003357
709642.125004192
734726.540001187
766325.500001102
606591.945000155
709390.834996776
683999.875001076
663677.190004023
687730.795001215
700332.485001448
675239.009995772
693941.754995883
671120.845004522
714184.060000219
716771.06999765
729829.879999424
709361.024996499
661063.580003952
717536.769995293
809177.524996011
742623.070001088
702491.69000061
675341.599994837
729310.810003367
694700.144997547
678831.89499072
647627.989998348
659509.714998444
751429.695002934
781236.050001929
703897.175001187
665179.549995832
719338.460000211
649097.485000458
702913.430001086
656740.289998241
640922.445005528
667210.559993373
669840.280000928
732854.14499782
714716.999998279
770016.084998889
690812.815005277
643834.32499855
662011.035001616
774321.569995411
643333.425001892
694811.660000039
810719.149998853
672794.014995406
715730.495000667
724518.724995426
640883.510002565
772878.61499943
691127.114998868
690884.569996889
680519.855003245
680223.654999273
726287.2849984
722748.274998511
739670.429996781
720193.869997613
787566.759995629
712298.219995745
658650.260001283
677383.700003833
698960.714997993
695766.674996267
721125.429997864
776938.589999545
717719.899999655
663304.055001655
710289.529999703
670733.690001192
728325.02500181
618151.965004202
727795.184997582
663351.369995206
665609.039997598
755136.309999588
710461.735000911
720974.880004259
798996.410005477
725263.800001963
743384.569999547
728650.960000679
635170.995004909
677968.659999983
626435.830000489
691526.724999816
667182.890002895
732823.084996099
773203.935001372
606657.124997831
731964.404994929
663417.004999414
702336.540001941
684482.274995272
669766.45999623
669672.030003053
718234.299989961
752198.154996394
689433.184995035
677282.139999987
761913.694998286
661080.73499829
633836.92500074
687165.775000639
715944.830002822
718844.73999593
671317.439997226
728926.550008056
646310.20999962
650339.950004877
619226.235002195
665038.895005832
730377.835003413
717677.985005566
655312.970004397
768902.250003716
779522.439997136
683472.270002613
694596.549999406
651962.184998929
715826.004998512
691503.319998991
686545.554997933
703683.279999741
705584.899997762
704596.200002747
688306.07499777
732736.990000405
648845.095000328
671808.094996809
687009.215000289
721389.794994554
657288.989998266
653065.549996454
643148.554993057
759201.850002376
689580.155002062
787821.559998971
728093.254998098
642905.89999671
678570.014998959
705157.969997108
650677.475000994
707039.390000771
728519.720000635
718130.195002671
747737.764993551
689611.414999319
699476.904997343
684297.050004744
715490.080000405
685261.504998252
669788.150004024
700616.484997964
658895.865002471
677731.059997946
591460.810000676
729076.970003251
694383.964995475
702925.450000932
656111.190005148
665280.504993982
815778.184998325
615460.519998045
726142.990002405
616571.035000156
701002.424997172
635101.245001588
722277.07499766
663213.94999851
775041.420000842
656388.900001015
702165.774995881
623690.9850024
722697.359999472
827395.780001582
692639.604997082
746562.50499989
686061.71499837
721889.400002582
654309.459998579
754531.290000879
658379.870001628
750854.130004482
746234.885000657
675450.81499715
648655.875000649
719568.380004317
693635.935001968
652537.024999737
681694.635003214
682069.824999791
718180.13999891
731100.710005789
739389.719997142
659204.675002385
688765.485002293
646509.799999734
793050.315000733
775775.385000936
644024.960003987
659680.900001895
649747.594998723
691164.725004396
614240.289998504
634838.985002987
621253.244996038
700396.974999167
681083.6750025
767113.675003728
703256.464997079
697400.119997269
729588.339996804
731353.440001909
717171.545002492
742338.39000279
649894.370007275
660664.730003172
701107.934995023
686996.050000163
697220.104997503
801013.989993813
678152.579997034
685690.010001725
654745.475003103
715183.864999437
697928.374994106
701834.27500464
635885.195000772
713232.434998908
697350.71500081
668384.060004001
684068.90500144
696770.135001018
667333.360000215
686705.405005413
699744.109998426
728266.364996426
738227.689998447
681085.060001364
749246.840007076
836738.384996963
711706.645001443
721377.694994104
661962.910001111
690649.235003656
645616.034997704
643382.305002859
656659.475001068
730283.25000304
746365.225002115
687867.550003589
707686.779999677
715108.555004671
653422.144998778
675349.544999859
681018.590002864
613455.605003076
669170.949999934
719056.000003467
713560.079999737
777610.295004942
740285.900000779
601531.810003367
670256.759996003
682937.864996756
713465.284997898
644021.445002959
727321.409998328
657416.890002434
776302.935000276
803616.709995021
678500.760000508
705862.294996672
738574.020000523
669147.919991991
681623.629997468
841574.755001052
723819.870000678
653781.105000865
709362.510001542
706116.994997891
708714.914999002
717012.354999887
640385.515001166
712311.559998704
678557.954999139
714756.995001069
699294.150004328
671450.024997611
756300.860000242
710464.009996518
668572.125001164
703014.540001868
709819.415000804
685100.725001277
645728.780001008
655318.514999013
639174.515003335
710595.319998931
660624.010004977
665241.629998532
613581.404997809
693395.404997633
582966.814997077
745187.474997979
772770.605000624
753311.530004404
740794.674999554
658845.615002421
732831.369997046
681831.734997184
769244.065001225
718109.440001252
692242.644996168
641020.090000841
645312.865002327
726993.13999629
655808.384998803
673059.13999808
723504.109997081
757539.620000041
704477.160004338
635631.979997861
660641.085001778
714033.395000562
732347.874997415
802215.650004728
701386.895000132
708173.274998475
700332.694995843
690287.214998829
624168.009999239
645684.720000612
678185.494996897
720752.52499576
679429.990002094
739556.570002627
677664.699998722
642426.140004547
625909.885000088
720603.760000606
612762.780002256
705589.730003574
649677.220002777
736716.715000662
721465.679997107
703055.489999879
648706.599999184
698702.005000335
708975.359999736
662911.429988771
715093.209996014
663659.619999349
705469.675002751
732655.164999644
615915.985000972
746306.170001942
645381.049997277
630601.164996813
661337.515005258
643703.265003742
759841.465000666
664153.924996005
635064.9900011
724905.760004521
619736.955000236
768369.699999025
589892.454999408
781941.534999398
684608.859997792
622601.679999202
730136.610000428
675479.299999883
802536.045000322
668736.279998411
703254.899998776
634851.484998433
716309.330002174
663442.934999046
756218.395001228
678197.08000265
642659.889995006
698280.034999095
650047.589996395
719002.515001578
773192.919996495
744931.220000339
700562.97500168
766740.254997537
694710.279995543
717530.820001538
691375.824996609
619345.734998918
619184.500002454
684232.754995846
688526.264996874
765335.475002367
723549.310004425
699525.560000017
683664.85000061
675407.104997981
732235.18000152
688681.009996614
658321.635004904
690247.014999215
706496.225003983
660692.700001265
759031.634993545
753016.835000612
695036.830002881
702396.270001507
633483.014998145
708475.205001906
610390.619996047
714101.669997928
682157.060000489
662052.67000122
641948.890002533
738611.530002856
680831.714998815
616869.869996008
742471.739993247
604706.565000503
617999.235002324
719167.179997448
665142.250004217
736320.204997136
618891.834998597
654420.865000977
760040.320000445
659674.329996363
766390.380003584
764922.995005163
755987.819994755
718506.364995962
673138.899998324
650784.02000307
664839.910000963
669529.789999751
619535.619996226
649985.155003931
737315.810002061
793490.060001495
677640.049995503
677926.414995209
740470.749999066
698546.035003004
649200.94000221
646318.020001679
672025.450000573
665430.789996582
682756.4000039
772980.98498998
661344.660001574
709369.150000932
704359.094998787
717470.66999565
702396.485001028
769028.690003582
704264.055002896
706712.365002858
726190.020003552
788319.665001399
696110.915001699
660043.169998202
728643.625003849
678700.140003276
689291.354998601
723905.045005099
626769.17000216
730490.839999498
668658.799998368
682311.970000028
599475.800000346
653162.399997538
723383.864998846
628581.030002216
678403.415001978
764602.760002893
709173.76000148
778971.960002579
697946.505002447
716332.639999252
623970.804998369
635029.345000041
649582.735005137
605893.384999664
664069.690004109
682445.259997738
744659.990001812
794108.679996905
593337.950001681
715167.38500027
723865.719998187
662874.794998135
647851.704999856
752048.469994845
738402.134998557
748078.655003798
656042.424998741
667546.935002956
646747.214998341
725921.890000056
751888.759998444
611502.80000275
717808.95000157
697765.105002821
704389.974998806
775599.565005512
679910.350004011
730706.614997153
729996.525001547
642369.100000005
682977.41000231
606065.035002442
722992.090001828
670986.979997173
767646.260001691
741921.90000507
726583.024990967
728392.85000199
772382.004999592
640686.709996023
726947.494996137
704199.880002639
737282.47000272
740078.49000499
725416.354996074
719072.905002777
688617.940000363
684994.934995616
689022.545005072
652158.769999009
675086.854995719
716104.530004598
769736.52999903
708407.524994122
652239.000001785
709516.529997231
680511.680000606
794040.455001857
751650.860000129
721639.699999524
679289.144994067
634750.490001777
766985.004999854
715325.325001108
660548.825002523
695273.114999355
702755.484999664
684278.930002982
677346.215001121
676599.904999697
678938.620002369
670509.405000852
742189.750000405
751704.204997377
718856.0949954
687670.259994484
701972.610001665
768758.240002389
659356.500001216
708073.884995105
725921.325003111
692375.934998738
749045.715002447
693246.889996655
660636.490004288
699214.360000569
596970.555004581
728779.815000154
615838.769998941
645042.650004842
748073.02499816
720359.845004753
685699.395001018
631953.225000242
736169.734999997
689199.585003031
619570.245002159
697955.760000909
578972.289995339
674288.554996861
636239.300005765
665246.794999652
697216.744998711
638791.03499941
727270.870002466
694710.084999059
715176.415000845
704014.110000085
696566.899998269
709329.530000415
631182.155000116
683650.52999794
721865.805002257
684772.95499905
688502.780002562
718320.744999445
680003.630000964
692846.584997714
729742.994995644
741700.055003756
686699.435002893
680611.564995085
690298.654994004
651809.865001564
726747.594999944
595733.794995499
796175.519998798
764111.95500502
748923.385000881
721416.864999437
736746.935000082
694052.985001248
618165.455000259
681320.780000772
663026.169996759
748424.16499808
643687.6249997
731729.190003254
699670.409998179
675479.184995906
777016.654995076
613569.915004634
697210.995003647
654449.140003955
684901.985002199
758391.679996412
707892.734998607
684860.919999072
656409.675002119
610112.115001667
664492.105000214
725733.334997376
717518.254995441
761095.635000353
699132.219999351
684084.479999608
773820.71500257
749689.265002893
705284.010000687
686145.600001909
758115.379998364
671624.33999162
677137.90000232
746151.07500145
713507.394999331
687758.099999923
643630.685005959
818785.044999871
730095.515001777
672667.760002097
742649.090000919
679669.080001023
729156.474997201
671840.669995574
702663.63499747
673101.620000303
608225.689998333
710911.374993262
713379.189999704
724572.905001833
688900.509999572
643719.044994569
705606.89000108
714269.509998287
660637.414997421
732184.645003054
693303.3500007
660332.829998334
681410.960002725
694526.389998181
737926.914996706
684210.750000105
661202.43500389
658414.994996224
650404.860000753
693024.000003112
665139.330001283
696687.899994909
660605.395000455
706409.50000121
689573.794999774
730379.424998733
740560.950003176
627772.38999689
688356.995001214
659659.574997802
688295.48999782
701354.820007485
687179.240001127
688345.360003269
834680.960000799
634572.009996303
689433.129993752
659737.400000945
595244.979998931
726289.520000969
709548.969997483
655387.99500023
632538.750002666
658918.835005973
737617.384996529
667251.795003772
724742.645001215
673375.360002123
721106.804997845
737432.545005409
661113.849998754
602931.274993925
619041.514997329
685118.425000482
633647.724993866
712043.269996427
761436.64999723
710221.559992273
676937.199999765
683013.040004442
672161.920000315
666533.270002976
644340.649999546
664327.914995013
679357.325000302
723741.844998074
747838.964997269
632318.760000063
639586.569996539
669972.135002594
701139.995000066
673343.339996988
688846.560000848
725373.129997472
732889.130002232
729324.004996439
662115.454998519
701172.419998668
665769.385002086
603878.455002093
593462.905004174
659730.369997285
701591.819995621
756623.185001
685008.735000051
699736.165006278
599429.400001363
645243.839997072
698136.995000019
691876.7450036
590598.439998932
645324.645000632
698217.060000851
718647.465000931
669413.080002104
735988.599999507
634342.955000355
651893.945001706
601466.190001172
653538.165009359
649022.4299995
654004.930000712
665931.814995128
729154.61500044
695709.910003651
650675.070000711
610233.129997378
774086.544999861
723011.640003917
694085.730002808
739320.099993412
596505.36499818
729744.954999751
674104.684999563
721943.09000659
661591.594997604
726868.044994992
681801.165002536
691561.774997531
716507.89499659
733885.690004143
658680.579998469
707827.479995466
697016.444999145
777145.714999113
684266.125000328
686731.409999903
767713.140001
673024.549995627
743005.905003907
750330.470003384
765058.315000658
628267.379996197
683607.920008295
714642.085000802
749442.685000057
774038.149999557
702018.419998847
725393.34500232
651899.404997238
718178.055002119
661126.824999697
686064.014997207
691421.719998014
751468.750003364
675388.240004864
737224.28000314
733322.425001751
695486.775002447
672530.625000012
717893.705003001
769787.814997328
755847.270002964
734961.384996782
697125.855000437
792856.069998166
665609.845002647
723994.415003244
739921.814999822
607698.320000712
725301.650004096
683888.359997591
634186.635001719
658431.845003359
720581.045001545
631660.980004849
819065.93000153
657470.229999018
640093.245000463
718021.859999106
675732.439997124
648352.924998046
645368.399998006
719702.424999343
631636.040002765
691719.140002651
640255.10000427
672963.870005959
707978.760001924
646036.775002099
717744.589996989
677095.109999513
686613.955001263
697691.245002412
763726.64999996
668830.7499994
769729.684998499
596730.224997582
724177.609999915
738411.850002341
844990.515001667
753187.88499403
702573.049995101
688340.565000284
649196.524998266
654095.98000129
712334.040001676
708492.869994558
655502.385004458
777396.580001057
715661.999999262
717666.220000925
703472.634996711
625247.915002706
689996.020000029
732896.394999448
672092.19500072
705220.169994039
681316.099999091
742131.034999739
636964.689994846
641716.569997067
650676.614996298
747107.664998026
683332.880001689
749758.304997823
732377.564997297
694800.40000158
726596.309998619
787991.915000125
679791.975005496
802657.179996148
667218.659996651
751026.844997743
662028.315004861
655552.80500056
760225.405005206
712967.8099988
725103.474999948
732739.029999788
667217.609997423
763617.699997995
716052.485003394
667501.614994263
737241.70000294
729851.604997903
741984.130001444
693752.445000709
748136.689998742
693888.9650047
751331.419999569
636064.0500032
706052.390003399
731382.614998888
644037.074994887
698293.379998882
669656.489998797
703406.909998863
719285.260004091
658169.095000832
640227.854999315
688694.095004043
729100.424998415
676093.774992273
697686.959995353
672705.854998613
719961.174998831
586977.774995487
676249.745002376
670658.890001136
682312.635001071
705783.324998356
740377.765002675
692088.684996047
717068.199994177
695153.704998575
647994.919996442
698668.659995704
783152.605003903
648472.915001709
753266.034998914
648439.659996159
702970.549997748
646871.880000931
642986.289999569
757880.839995909
727227.830003334
671200.954998669
605326.1899983
671472.384997709
687298.375000765
575869.350000691
702208.304999952
704462.96999939
721350.120000566
736982.410001538
693359.925000681
688719.275000277
661101.200000248
664692.609994115
687959.545003224
757171.055002323
724616.654996493
610970.185004305
777718.969997396
707075.354999796
695108.19000204
800473.709999217
657413.514997613
683471.020002244
716724.734997854
643046.660002649
681758.450001321
747986.144995654
718538.619999232
669396.440001399
653020.059997532
726196.929996594
678985.910004708
667158.565006036
702110.354997543
602597.320001405
766279.075000056
605250.714999577
675055.395000231
734033.794998616
697065.330001466
715017.670007508
661991.744999858
750891.459998037
683078.885000229
740718.699998795
742946.599999116
672600.755006896
636824.85500039
713192.830005664
650261.055009222
709913.45999781
718702.250000945
674328.220001179
682538.194998603
623634.599999222
828360.45000446
803749.994998295
630326.28500192
635699.415003274
616053.530000267
692277.340002556
661931.95499987
663614.360009639
696069.26500229
654636.645000522
650832.415001639
732926.705001982
761537.270002613
634237.649998222
691669.519999897
674943.120000101
711650.840002129
705160.294999414
700223.444999268
752160.314998459
588583.71500245
740287.865003185
693247.354999959
776865.920001725
668457.220000907
759369.100000791
646249.084998093
763487.910001052
658939.699998983
675405.395000596
738118.444997621
627746.579997197
615220.405005104
760573.125004814
747909.710001769
659670.805001801
675696.284999123
638005.299999183
723578.719996566
712171.5850009
635008.770003113
714493.979998399
645969.480000884
746561.204996808
808264.005001067
781401.599995669
651040.729997452
658296.820000038
697564.404998596
720290.420007792
645160.080001303
586267.845003185
647638.129997414
701395.13000273
753331.050000424
632221.754996988
713768.794999869
706065.084997203
662796.640003544
656971.604999362
675477.574996127
690986.234999853
701037.700003899
686308.540002275
681416.92000128
678433.754994425
691396.040001855
712136.129998002
678030.774998325
614754.010002984
732278.184999131
722133.085002186
753780.605000053
702430.899996214
798335.205001482
664086.560001593
633965.095000717
641010.235001921
742965.174998448
789417.925002577
768951.920003212
712242.449997021
634094.2149983
664791.639998616
779566.260000431
668771.630001364
720358.104996561
687933.319999273
744252.464997844
649944.965002637
674470.030005487
575025.244997814
647415.565001111
676215.299996018
655976.190003178
726409.510002528
694997.219998898
667871.9950075
739351.759997854
736420.510000254
667182.919996027
608078.30999865
720453.880000802
675539.390000751
657933.010000589
713495.829997676
653380.400001146
695057.065002499
786855.949996531
707000.720000872
736150.429995617
739468.640000894
726149.739997396
737580.46000111
768916.235002453
738357.440001394
694746.095001529
693879.225001531
699758.760000985
670367.690000218
661926.004997669
668306.650001229
720069.199996196
725679.015000643
702558.490000157
599408.414998534
680083.509997607
721106.180003954
676490.310000454
721177.820000144
666890.940000802
637413.874992255
641464.259995087
651482.410000766
678384.129993757
647498.289999185
670414.86000099
628553.874993575
756461.76999834
678795.439997388
586846.980001212
704749.559996741
742846.894997136
712331.760003562
737559.894998057
650219.530001743
672824.294993744
741954.614997272
653453.475002363
750483.840000802
778967.795001185
710209.869998461
766513.470000211
692771.730001521
737588.724998513
703523.344997222
672126.049996005
707660.115003028
668309.709996592
613951.449997465
697784.800001126
673358.969997998
694469.529996727
725249.45999355
694393.33500205
630815.474999287
657932.11500012
693914.839999735
671363.63999355
682178.550001921
667322.479995158
659681.394996295
727338.894997358
739358.244999737
780097.815004026
752921.330004067
673274.805007404
692623.060003346
711465.519998932
712990.554997994
637098.594998959
674799.740000871
650964.110000071
612582.539996773
762652.194997934
631518.814998397
704173.185001253
687528.020001376
656915.35000291
628996.075001627
714642.730003154
707471.694998499
656850.710002907
752668.910002196
678203.484996302
730425.144998106
670845.514996041
734344.47999768
652013.34999832
722964.715002222
701455.179994359
684764.514999314
768791.855000589
710691.424996475
656811.334999363
662908.645002084
721452.615000391
637738.939998492
677989.184997238
696597.799996156
788943.23499664
744609.265000948
701767.460000547
699818.915002819
717631.264998429
661469.190002702
673008.159998831
663163.194999084
628580.354997459
690470.680004431
649300.305000057
764431.820001146
718708.640003987
757179.43500486
712965.110001645
699864.9349985
697503.584995743
802347.874999847
650267.180002487
660917.945003504
718075.899996845
659190.004997947
791891.285002925
790714.080000298
676910.270004598
704074.000003971
645736.135002665
619560.754999949
702931.180002688
709857.759997009
762021.745001587
743992.539997573
654622.854995712
702635.155002666
644762.475001022
617433.539993969
661654.060000318
639718.914995987
701489.809996739
695087.129999142
764297.27499956
753500.839997916
633683.179996325
589371.945006444
673109.319997578
714556.434998568
679686.125000521
739009.444993992
642279.355000973
716441.855000572
683663.680003363
763085.015000999
693241.234997055
674654.930001927
633484.859998961
694200.499999638
628395.085000474
671093.105000122
709101.330000959
641814.694998057
769288.349995563
673162.915001232
672992.79000215
711141.824997598
670137.075001
700792.055005547
677055.185001729
711435.755002383
687793.110005942
722279.504996373
689610.055000395
761255.874997395
696264.305002958
662506.989998528
686144.064998718
719875.719999566
622122.029997515
716284.30999846
692916.134997955
729856.844999992
652549.055005835
631756.329998684
683114.404999597
713318.205004334
737119.260003036
672350.810000929
657151.819994981
683704.524998327
703663.965003485
717640.425001362
812749.465004677
684246.559994419
648381.61499853
599631.100001634
716294.334996195
726731.809997797
675272.995001112
595277.215002024
658528.160000047
688752.779994541
743115.694998017
797509.674998758
666220.025000417
684225.180000524
727424.485005066
687212.810006017
652112.540001272
652171.174999411
724971.215002868
669000.824998683
653936.849997088
717708.460001473
666487.425003999
814891.499999327
704982.990004331
679774.684997757
698539.504998331
650601.92999964
725049.389999799
695053.594998756
672365.905003784
703107.610000033
693857.844999415
727408.475001548
700490.680002341
705349.180003445
661623.629995534
701085.10500363
680951.664994968
694777.725002042
691024.54000243
658510.339994939
769728.514998264
745684.740001942
704356.350001755
730519.655001764
678095.660003108
706166.459994404
672773.18999901
698450.505000469
754000.190000768
675904.474998578
747607.284993921
733292.704998627
599380.175003762
662243.334996939
647885.104997499
729893.349999195
644772.550000452
689647.265001472
720367.269999223
755858.915005343
646323.61000245
722650.105000548
679118.344996163
693588.18500139
672201.264995393
695035.734997665
661540.805001368
681681.604994422
689119.634998273
750203.589999061
697923.194999738
647131.230003517
742480.815001778
649968.210005114
699581.089999406
702211.325003088
610404.355003148
706801.030000775
710051.995002181
754323.299998094
685546.640003264
730366.429995716
770485.880002414
674655.474998784
773487.605000766
683964.895000178
664177.335005549
669928.639994558
740125.784998083
631210.070003658
746381.555002422
687500.534999605
763895.870001638
684881.32500089
715807.000002621
674602.785001824
647602.400003773
713914.499998639
686282.264995879
702233.149999335
679714.019998467
675080.315000666
655286.369999182
747074.950010169
826750.169997991
637841.529998119
687134.880004205
644155.130000953
832109.85500673
640468.300004923
692105.044999704
618165.604997527
670145.069992785
667518.260001219
786201.309994471
666899.150009598
697107.795002196
699270.250002229
596356.614999582
697528.800001685
730014.040000785
686687.944994319
656241.854996807
682799.654999752
619360.145004669
717715.244999775
636022.224997338
713641.525001456
722015.209999069
739544.709995994
683387.38500577
686720.094998797
635270.870004101
669743.394997958
752237.840000964
755690.595002523
677831.710002189
735386.735002637
781628.439997621
676705.31499948
738406.905000912
663880.004998696
686916.885001566
753052.550003091
694904.179997362
733494.629995509
735818.0549977
691644.130003228
738861.22500302
721993.449998529
675548.934999747
754151.224998402
657617.604998142
670358.040002458
735119.68500013
710309.574998565
642247.044996446
778521.394998916
775986.649998623
682409.834995087
680068.364996255
675740.729998914
786993.474996361
664325.955004023
621002.38499767
783725.129998411
778351.649997176
645202.089999253
749096.449997636
662370.855002276
675192.91000343
680602.069997744
653327.935002315
737767.959997539
676623.560003125
729720.005003537
656049.400003629
687827.719997799
689685.675000578
751759.545002819
698065.220002413
679007.074998526
641007.504998633
732396.354999797
684054.159998806
692280.389998067
629834.695000488
651574.095000207
711190.414998996
830600.735007138
680861.245003402
749269.885000263
682263.569997963
665473.195000252
701114.484998943
687183.600001493
692367.770000513
661438.249999548
688581.634996537
663571.149996782
722707.175004567
640464.334997391
688518.870001658
731677.404998173
720290.149999595
666346.380002756
670400.470005011
661391.45500041
654806.935000013
719697.094995791
698794.719999414
688635.470001818
629360.939999197
738119.650000173
764189.160002152
769335.435000931
695449.845000936
679045.334995895
680512.794997222
661219.030001963
596825.590005756
650197.31000136
662880.254999008
730017.994997113
656439.410000197
662835.679997828
708866.330003342
711766.614997022
626029.415003026
767689.594997619
610675.890000347
656810.830002878
746239.460000842
742371.619996137
668803.440000056
622206.925001668
636060.025002988
679346.195001492
710332.145000108
632371.854997188
665868.909993971
683803.829998713
713145.34999768
734141.579996518
767053.920000146
797545.649995103
765335.639995654
734996.939999528
745923.109999315
654146.945001494
650522.80499938
738128.214995738
673842.699998306
620450.090000061
676610.354998398
677372.349999052
702724.955000733
667137.960001394
666973.170002009
753093.825003071
641386.684994992
798083.764991608
677115.065001236
715152.300000086
674685.150002975
708694.439998844
650832.900003503
738068.804996276
705050.004999448
669100.675000958
673803.665002446
767516.050002726
628326.025002839
690846.089997997
741600.780000328
632528.195004443
610786.649994471
704276.974994128
718912.030005335
751118.939996958
722938.945001769
644375.980005281
718719.93000065
723203.224998702
756832.705002716
661943.174999531
664218.830003398
720170.450007326
688656.03499632
667654.910000776
653098.560000111
682101.794997135
746391.604997141
687957.114995442
582373.15999707
716408.014996871
688109.02499908
619550.045001736
641640.769999111
661844.549998137
735229.065000571
610171.700001728
783761.820001222
697391.865000574
688207.469996674
821258.884999388
708897.834994772
693656.670003208
692722.180004283
711465.495000447
701879.244998363
706595.675000924
732050.800000791
781189.464999188
710535.890004027
752192.624997882
676143.339998473
683727.364998376
702302.204998258
620907.140003901
772772.34000024
706381.625001856
739254.814998361
680881.320003521
708267.864997073
749555.939997431
714885.490000031
641874.344993653
638972.095001996
640188.409997579
653340.26000295
665384.259997921
775220.350000303
642795.495001412
696533.404999178
783107.364996133
706172.595006266
683528.340004384
694293.92500128
703340.559999746
657841.315007073
623396.00999543
672276.035000856
751572.57999716
714251.260005055
685821.169997324
727265.190001893
628478.619999211
793071.320001937
741633.129997013
733333.665001591
655652.415002125
665598.814999481
681561.649999785
708217.690004183
671884.8850047
682065.360002302
680849.805002905
731756.435001545
695649.525006655
807779.164997006
726811.265003318
753091.44500436
665941.989999137
664721.310001428
757861.83500012
792828.199999726
657691.090000135
725853.40499794
710552.855000704
743389.94499696
692975.844997799
710400.784999075
613111.310000143
719132.700003033
674170.954995928
673585.735001541
672819.165002377
703053.070001285
682873.465000358
649416.400005813
709702.650000906
707498.565001606
720849.495003609
690138.375001028
752268.379997056
642595.02500183
712639.100004413
669852.115004358
730395.245001487
683156.404999373
608756.890004814
646411.840002373
634288.244999164
698276.674995612
737021.62999971
652599.39999931
701673.389994293
722830.50999858
660547.850003443
729617.724999723
659653.545001077
710582.294997787
741713.24000429
752749.589997683
694320.449999752
690593.264997013
738881.104997667
743041.385000265
714880.394996334
610789.105000101
538145.404998223
628798.600002708
762573.250001728
694622.489999003
628486.524994324
760688.914998187
599718.384996973
744640.479996539
670062.009998939
695343.555001161
740882.49000256
685062.140002813
680601.999998523
687042.690005304
705062.469996735
642834.009999938
727363.544999953
682877.31500364
673718.280000107
634719.050003332
695806.219999702
741207.479997788
688828.340000485
723566.00500263
762176.385002428
677804.684994853
757267.705002054
674853.564996618
755626.764998957
737849.185000603
686908.160002764
712004.894999827
661333.089994885
684419.515000342
729368.559997895
635176.890002313
683506.565000173
657156.194995555
608956.41000041
610660.98500036
776741.755001097
657873.65499926
672267.690001171
689060.545000253
827301.250001016
728303.78500272
717390.170005819
714225.314995253
708609.769994188
739428.100003171
600531.585002865
652150.18499947
768299.689998931
747810.490004297
804789.11999932
779523.399996882
639511.470002905
748181.095001196
717671.91499877
753024.069998277
678597.71499949
752787.969998612
730449.004998522
825151.975002745
698223.199997189
635574.419997635
738688.724996229
754098.340002615
692908.980001653
808531.80000016
699606.230003245
630304.359997453
739476.355001585
690892.634996486
667726.014997282
664189.304995235
687195.65500201
808550.515004484
706896.079998181
669267.114997812
727014.400002747
720639.04499772
721877.769996044
704692.58499285
659617.220000244
733311.574999976
675190.959999983
702612.904998699
663379.480001933
680476.079993612
691900.140002013
655587.86500151
696851.910005749
772476.905005068
596410.859996168
678071.569999008
700073.424996881
717025.809996716
632217.875001963
671802.809999723
678705.44000245
699789.900001218
675920.809997077
712077.764998829
674944.175001227
670468.889997889
730185.360000603
721767.214994632
643349.815001165
636186.144997546
700761.764999471
680769.305000522
744888.164997278
687597.500002883
700955.625004985
759567.32000725
662702.439992823
793885.969997883
595946.710000951
730727.975001666
589702.390000254
666015.544999224
689435.765000641
714642.924999438
691328.884997469
650201.274998296
821977.029999178
701023.254993351
764996.415002104
662544.750003845
671668.770000459
674655.615001876
677735.045000691
738547.814999475
753784.954999328
724565.674998346
634348.49499716
733828.834999009
709071.424998304
668910.369998785
751483.720000436
742352.08500243
628587.224998013
620795.999995689
764369.859996496
657313.739998514
709515.459996762
722909.699999463
633060.710000401
743204.664998449
568719.755003015
775933.360002397
690042.085001064
708384.139998884
684790.859999107
655082.559997375
691837.559994379
659988.779997319
713487.864996791
675094.950000659
742784.474998277
661921.720000397
703910.29499542
741517.609995107
685494.459999532
771251.310006427
689438.4499952
671697.724999358
667946.994997061
668892.930000902
818368.545001571
786713.450001708
732845.295000582
661053.899999873
674033.595001487
806943.684996809
728920.029999577
689274.639998907
764393.854999495
666810.90499724
628980.88000228
724403.715002292
766243.730004517
610060.6849937
669639.204994922
747781.259996465
680178.820000628
703094.799997499
609460.299998839
693191.849996884
684342.36000465
719059.029999505
755112.53000007
692689.289997825
655746.860003575
740804.965001652
690367.404997665
751796.964999689
608087.925003897
671777.720000292
776927.164997764
727774.925003581
638939.475000448
692301.059997059
730139.715003163
619631.035000795
623733.565002251
719142.610000414
752515.289998791
687948.805003108
735210.240001611
700251.925000222
642442.709998985
654232.559998529
634712.430000028
770075.445005663
703614.785000601
713193.515001272
679405.650002476
661828.345001857
723009.375003157
700063.920006372
709770.644998195
633479.054998931
674242.119998788
670384.195004252
720578.174998847
718122.90499761
711972.975001451
806880.344996633
680004.625002102
651219.834999697
731220.109998159
640863.335000039
745212.659995669
741257.960002729
806613.670000474
732330.845002083
693881.044993463
752313.045001596
821377.689999555
785493.799998737
727319.780008487
680708.36000201
735041.535000085
674202.520006557
695922.920000273
596160.009997513
680579.300000839
600343.044999816
774074.614997485
680783.784999927
713566.779998194
631425.279998473
666157.690007049
655335.360001284
667372.974995316
733652.440001503
718983.034998197
733553.969996767
649261.985004746
682929.869999201
692363.149996149
646026.559998549
665657.634997729
677545.424998487
720110.554996043
639795.225000188
663246.375001195
682072.444996112
725874.480003065
629876.199999003
662248.944998714
714090.100003196
679304.389997253
640532.460006205
606571.564998588
679972.98499755
710589.564994699
714753.209999372
602251.880003189
737691.510002884
705433.095002846
708891.14500046
739809.679995788
639976.194998647
658633.825000873
642478.869999494
623822.969997712
666008.635005226
711860.510000012
644262.204999235
639940.814998756
687070.264997808
692758.355004603
713521.794999032
596838.464997347
639353.10999975
656628.735001794
767141.349996593
675955.91000021
665132.510001597
696184.559998959
678760.024999772
674275.769997687
735793.749996029
779278.655005175
686589.470006192
616281.569997281
697811.109996043
684571.059999549
748478.429996887
679299.519998405
611081.465001424
680504.484997588
673044.110003936
593938.690000442
667119.019999477
730440.309997333
705368.695000672
675153.34999728
755062.559997343
739152.234997025
706032.724993655
589782.860001788
631859.120000469
586725.854997579
680005.674999675
704953.754995741
697841.275001663
709431.254997592
749641.120005559
705635.380002669
726966.494995817
793137.194999976
645046.445000669
761982.130002015
643113.690002097
674448.439995986
656037.490004852
653768.779995228
708064.754999171
693974.754998519
678890.614992731
656893.189997517
750688.359996717
622652.884993703
676530.5750008
751422.844995985
732557.189995676
609974.469998059
649126.359997125
600267.159996332
674641.930001981
669341.100001911
658434.045000015
728608.715006654
713190.154998156
702762.830000834
759145.989998184
681059.149998646
687398.689994694
724924.605003951
715636.115005388
710511.625000496
794989.360002673
748257.515004407
666723.225005311
646026.814998943
717459.749998857
607149.735000188
743231.149998267
640605.630001239
671632.145003342
715764.510000047
679683.024998433
710552.069997445
600492.765000287
747816.234999852
692370.724998852
672669.234997987
605427.780002595
693577.10500738
679124.97000421
750874.605000862
818155.890000074
682422.609996723
712316.165001686
708434.589997081
643264.32499955
658484.630001713
688551.200000044
645271.825003512
623112.599997495
663163.609998879
721182.54000276
679856.30999238
680708.119996086
720186.71000068
740090.315001694
691148.680003965
680545.270001789
733643.665001008
708320.929996621
747651.025006316
666937.880000819
704235.125001299
620053.484994567
657727.575000382
665205.929999529
663733.230004331
710347.444999214
702284.885003638
675410.134999336
720276.235000637
604797.569996436
630146.684999243
685085.770005014
774686.019998409
707926.365005096
689732.590005075
638193.06500012
692301.890004266
691715.374998004
753090.43500469
655362.405001109
682984.669999954
723645.129995694
687621.024996893
692188.529999569
599535.369999749
743806.949997376
701408.39999936
692221.31999659
611155.830000211
601814.869997896
656779.730006573
678364.175000948
641835.07999645
714836.319996917
739396.030000902
687575.490002415
706107.304998803
704901.224999687
660483.420000468
789484.815002665
658238.555001931
629791.425001968
691293.380002742
662445.260001001
668002.489995224
649434.794996667
665136.604999963
713284.454998359
699450.065002661
736585.990000745
674801.535000727
730492.719998256
685837.385003656
649036.004995428
625685.125000231
766662.920001968
683481.015000881
707582.165000571
686172.075003332
661016.09499968
620846.099996983
720478.4899964
690697.610000282
716816.915001382
717599.070001955
724198.320003441
666326.469999786
660826.76000535
763126.46000377
696629.784998362
771821.990003333
725385.305000908
708266.480000374
755132.734997479
622601.350000396
746540.699997634
751277.785001864
620840.23999971
744888.234999718
615057.635003806
700061.490003393
718535.219999449
601994.574996082
632898.464998224
704441.589999211
656861.805004632
719985.509995435
732304.729995388
721398.800002985
662848.525003089
727502.320002494
638429.995003844
738904.305000161
715960.430002666
668878.115000324
767682.839997397
716723.475000323
678942.255001399
815163.755000139
760012.985003383
720148.895002061
733268.144999988
727299.155002271
750960.710001189
678281.095003396
738525.115000995
772019.500003823
597883.4899999
652759.990002291
673444.944997736
698302.359998957
692827.990001667
770500.274997266
739716.700000313
697325.204999288
673931.644998789
635965.010000856
658617.395003622
716289.180004835
707058.144995851
714952.499999679
762412.930001278
644701.969997225
671483.164999158
682501.334996045
654359.430002284
700230.519999736
636413.495002425
704810.184997951
651660.619998596
674085.564999564
704823.689995406
680572.65000468
647351.95500214
719170.744998422
666181.24500013
603151.850000723
632178.920000641
654745.074998034
735589.715003621
698710.44499898
759662.049997374
605003.165002615
708263.809996124
736614.739997151
725622.720002835
660259.26500257
688236.514995237
691806.684991714
683230.895001652
710470.499996577
648637.669995011
662138.665001423
725399.309998452
655051.070002272
663052.859995351
664897.350004
723790.495001398
696555.904994981
780151.86000522
771054.60999814
755076.509999374
644101.395005046
718479.044999861
692403.044998514
651211.305003947
697204.025002306
695931.814997879
684304.674994519
646670.995000281
731260.374997857
719356.469995398
600892.360000481
675534.890001374
841418.160001828
792525.279993864
675500.235000985
686369.850000708
705705.604998578
659839.894998898
698958.170001688
694698.025002843
653624.490000961
695257.334996108
774667.274999546
698170.289996205
709186.78500102
709057.905000832
693637.229998207
754705.050005098
701360.274996637
696511.555000398
750597.165002
693756.640001297
706096.349999377
708108.784997632
741268.69499737
693144.149999516
711263.004999488
788668.420003281
681583.875002766
746530.764998246
659854.889997414
730864.880001507
700119.285001222
650066.96499976
682451.834996605
662639.495001078
697624.655000255
663433.379999926
683469.90999956
752325.785003593
631348.414999833
683376.599999832
767253.340001121
681217.010002899
608453.725001875
770516.814995873
663005.269995237
644567.620001628
717074.564998409
688053.674995292
708657.720003851
712920.820004164
694402.169998461
732403.100003368
632545.979998849
694742.019999352
731528.01999608
774556.955000366
613929.614998462
698525.930000733
809948.979996215
789908.515003178
631980.515000995
684247.779997123
721088.235004482
710590.870000447
659060.594997737
713388.580000122
693942.179999989
635461.739998094
783465.825000937
707392.590000178
754703.515002359
740963.894998369
619467.565000407
769326.435002189
615793.100006405
639181.050003697
699179.870002933
738202.830003157
658997.200000767
702922.130001566
679362.305001696
736308.949996645
728188.715000335
700648.259993101
687036.944995847
715679.324999709
620592.920003087
656439.080004322
780036.775001499
707149.03500866
769039.119995782
724058.875002958
658629.594999603
651309.750000982
698627.825004286
711244.274997041
781008.985001624
692960.865000993
636041.200004013
689348.989997991
811412.129998507
738333.800004355
634443.35999693
669253.75000229
714526.519997414
719654.820000077
689799.029999981
702180.135001165
686491.365000614
680539.510000415
744464.385004227
710382.064999908
663070.769999567
825396.214999014
711164.599999049
686766.890003628
586293.245000148
704935.579994734
718113.885002197
746080.420006471
714932.629997054
683903.535002694
724412.454997956
650176.819996032
654459.760001012
671324.074997782
683272.415000175
721640.810002069
678910.884999275
707363.619999381
734985.26500065
755316.355001752
739715.000004227
691204.614998336
584605.574995024
653219.454999091
666550.449997438
651367.555003745
690169.185000043
693274.484998995
683715.325003691
766235.160001199
659098.214999789
650541.404997886
650680.65500235
679815.045003107
756622.699998358
723276.674998225
677075.379996628
685529.385002701
652935.359998295
715941.244996594
623764.570002177
646878.185000682
706090.290006672
798469.479995477
739924.465002553
670433.805001305
745600.539996968
627757.545000694
715614.780002923
677016.28499654
660302.234995194
729001.574996202
706336.034999162
759433.609998217
702870.655001303
706080.600000989
641087.330004459
671799.320002524
691380.905006384
666579.589999711
726764.770000261
681511.094998415
777080.200003547
608059.135003999
593041.760001925
669463.570002289
732342.385000449
763626.795004711
671337.299999351
660615.175002549
673358.36999986
700553.430000747
711092.820002096
708486.189998078
613624.650003059
771634.864998838
661068.840002242
721242.524995853
613594.155007455
689160.479998057
689723.960001372
681263.030001396
681883.865000282
678419.015003086
725928.029995866
696431.589997144
677926.049993242
613901.244997063
695556.790000448
662016.715002711
771194.989997385
684419.729996995
708557.435002852
629157.944995228
674185.005003139
634306.42999805
659396.264999962
640620.064999847
672325.065003248
666436.030001937
703174.550000029
670384.87000436
713843.614998969
659278.81999832
714929.369996111
690146.424998085
643406.980001423
694751.700000017
616649.229997454
641518.86500089
660570.665002239
701983.42999993
691339.869996394
753971.745005091
684917.744999448
706655.824999727
703205.109998245
690579.390003613
722400.135001453
647166.419992948
675822.735003854
737608.659999859
745902.429999335
672788.33000055
641972.849993642
796050.389999561
691674.539999821
701664.494997487
664459.249999161
662934.189994714
752901.990002669
685659.825006902
850725.044991005
773150.839996698
625963.909998074
703165.01000121
647532.214999372
707917.664997917
695964.800004564
736781.385000059
639523.65499887
728717.084997331
721731.599998946
722848.745000691
695179.069997956
773513.34999154
662238.58000269
610600.290000994
734473.525000979
676887.069995904
776466.640002936
629838.485001917
635948.289998083
676879.130005594
659969.739998618
695975.590007222
616125.299999851
701810.130009017
762527.135001198
643204.819996978
629097.380000881
703764.884997783
745760.294995096
711695.825002724
731518.179997763
669641.550002159
757195.244998784
705487.900004202
642672.344998237
718200.909998395
759388.780001174
677805.140000093
653011.474996684
693534.854997311
716675.614994758
678027.054994051
751180.284997717
658617.599999267
671980.724999656
730904.914999122
664009.495004213
698090.199997915
641766.334997574
790618.745002146
670105.914998974
763402.249997989
705376.214995374
732151.870002729
701967.285000156
762818.540005119
735174.839997235
687075.344994492
681901.524996687
715395.679999834
693234.819997674
740249.330001553
716865.629996138
751552.500000172
691397.935004764
649231.959999365
770378.994998571
643903.824997168
678935.059999481
706422.760003288
697732.865000875
655666.850005621
761486.475005909
598955.50000316
627601.449997425
749366.144997878
753890.015000408
657214.315006024
726810.444997821
681826.815001279
695407.134998105
761390.034999267
623288.414999224
707205.925001764
688457.465001198
680952.234996188
731602.880004146
674445.560001489
695012.735001876
747528.454998688
663854.465004337
689085.154996827
675940.445002794
747175.415000914
658694.044999764
622422.935000765
745173.310000601
651229.685007783
706998.630000467
616190.185001226
742758.770001556
675051.470006549
690373.200001326
602346.414998816
692710.184998987
701475.739997398
680688.714997646
635545.229994937
642574.43999791
596432.804999864
663563.890003243
703341.554996447
643388.234999563
703974.905000335
695051.770007703
675384.694999411
679795.184998532
676495.105003943
754904.855000766
682339.915001963
696075.275005119
703472.029999302
658069.099995115
735064.1450045
631009.254996927
697262.650000211
622676.004999001
673623.909999513
704573.245000151
691556.875000592
565500.484995277
772791.715001664
718467.78499899
597914.670000577
609852.875001073
690135.76000153
688256.925001671
666282.494994386
624693.690006035
696301.800000316
655719.280003573
731101.630001098
694263.884999743
737494.924999087
722761.870001779
594653.245002359
696790.305000475
750158.909995676
668793.689996632
698920.244999914
752757.424996082
678671.879997582
683718.75000171
702861.520002334
650202.524998502
718409.285000255
740150.410000983
733744.850002512
743643.229996897
723409.484996762
705271.294997304
721700.09499759
673277.209999755
657481.194999216
781659.820001199
655634.804997343
639265.274999425
774430.075001658
715348.8549988
690666.755001883
679298.429995826
709042.419999244
736987.269997654
629924.9049939
651025.549995517
760693.285000799
694475.315000628
686850.940000791
698171.255003064
628203.659996363
711174.764994341
628019.845004101
764962.125000784
665704.299999293
671456.614998954
772143.300002728
740108.994996019
713513.815000999
678845.590005025
703284.68000058
660160.890002281
703941.950003769
726026.545001416
665865.499998298
727490.534996267
759461.520002514
655117.289994267
649648.779998985
679434.679996237
732146.025000113
652240.595001627
595790.685001696
738925.915001248
752834.375002214
659750.964999221
735452.645003051
803645.699997665
694681.880000384
701644.119997449
644346.330004237
683061.665002892
716842.690002302
646354.330001022
805980.949995975
692923.68500044
676176.040002435
747523.740000761
655293.714999877
627646.709997558
683928.999996876
640610.780000474
686633.205001232
684853.655003053
680797.83499846
761646.070006639
737585.199998577
648175.214998001
654128.765003463
629216.585000871
674556.184999038
699028.529997272
670193.730000808
580673.340004847
648486.669996361
765477.220000885
794650.124997818
732747.569997811
673208.435005545
639160.8000011
730530.020000598
689162.564997527
662788.50500252
690801.440003782
734177.48499851
642162.455001395
664396.305002161
689511.074999783
627633.929996402
681045.914998868
676467.950000953
711728.774996084
722904.849998651
718515.164999899
678042.915000001
688674.080000039
670233.079994645
646810.54000396
675522.589999487
656926.215000779
583230.779999946
715438.489992128
762386.785004147
658276.399996553
652816.245004662
684462.284997785
646026.265001741
723025.704999531
677536.990002017
644260.799994898
734645.439999106
667817.180000981
646214.844998569
711948.170002718
702839.589999759
715374.604995765
767216.724999609
657176.664997353
620621.620002172
743786.710005228
712557.41000451
733310.189998761
783393.259997236
644857.484996454
636069.524997665
640835.649999853
674760.109996544
715041.114999405
806857.415001172
656526.030004305
636214.354998607
697414.375002327
707541.175000225
734095.665002933
698761.239996549
734731.72000722
746478.899999863
748248.605008035
673291.745001942
758666.805005362
690007.875002208
703234.244999253
663640.235003197
641441.355004735
779519.724998451
720962.204998738
646465.894994243
620300.000003682
674665.080003262
759534.514997787
742662.955000003
690320.984997053
688294.054999814
599830.539999811
689274.455001643
687597.365000443
666000.324998751
677401.069999712
664296.614997745
687225.630000569
653211.605000826
641851.249999832
731752.340000643
647125.485000127
711694.300001829
664404.865000678
741669.749999463
680151.924996809
651730.490001305
691274.434999089
752461.36500567
712326.725000385
766314.945001198
759953.054995313
631981.989997592
756987.41500108
697733.209997315
708749.190003288
748706.344998193
811082.744998118
687009.164999699
629366.619996156
709690.514999902
700191.435004481
749934.909999944
684751.590002382
634201.040003204
653157.959995358
714577.320006033
598053.1450055
677320.545002455
675297.770000454
696001.725003261
654087.945004465
666863.455005692
780869.109999473
661104.604996137
644532.804999741
603098.494998133
788995.399998605
679082.240000226
701355.165002684
689414.860005549
736751.794999127
764665.185006476
656954.745000024
750346.784999064
688204.340002335
663056.119999096
633734.745000566
694091.494999303
685044.434995854
591058.714997037
601759.879999105
612691.644998873
575337.149998693
655842.250005335
718060.140000788
669689.675003295
676941.655000849
687278.535005586
719123.06499711
683816.879999915
810856.984998755
765413.69500364
634661.38000072
721203.074996188
746128.895003306
681501.765001054
687189.25499844
698648.45000166
672281.204997695
671187.080000576
731820.394997132
665389.940000625
784111.659998529
712415.340004629
677060.760001486
619967.100000818
646906.015000813
730326.940002362
666382.929997875
698699.464998405
741603.96999972
683743.920000125
678296.800001096
645157.350000722
684133.945000717
687826.060000181
691836.739997871
689781.55999593
588618.709999684
710848.140000031
702202.420000402
672653.199999936
656668.235000703
672892.79500214
720128.230002064
634829.909999423
638912.405002012
693726.999999622
671569.004996469
765375.869998006
638333.644999748
681524.739999826
672221.115002354
756870.975002967
692637.715000124
775326.950000896
721536.034999667
707651.719998054
768459.694997172
709087.19499609
725387.529998722
756588.289999324
650694.789996927
682160.595001554
767853.739996005
694231.674999708
663195.909999336
682994.609999439
707855.564999575
705123.984999079
709207.2149967
682570.99999743
731992.340002314
747759.654994686
641751.339998737
679467.875003882
625384.724994054
688209.05999518
660573.304999938
738352.569998523
700558.694997417
731686.52499805
657362.38000233
689984.229998616
681441.854996106
636202.164994903
630847.180002811
653161.209999025
706685.880000961
702980.305003852
725493.45499622
692260.554998609
676179.265001539
795969.499999974
712156.760003471
708071.565000232
682006.604997268
663031.400000358
638985.525002043
597462.815000667
714263.359999467
658630.674994787
670898.68500046
689387.605000967
774779.750001096
781695.679998937
663680.095000309
739757.504997991
620364.985004241
778358.909998527
709793.789998995
717852.144996314
717068.084996147
726226.885000154
763292.705006274
705831.355001255
660386.869999604
671739.919994602
703103.734998047
708673.374997111
621709.065000616
627889.334994879
707521.145003357
723126.840001484
705287.204998972
645921.204998215
614566.635002138
764006.230003076
720272.434996697
700072.560002443
720869.300009065
684225.899999142
642983.054999561
677802.360004773
685097.245000074
763249.675003502
690701.195000919
691403.380000798
716638.860005346
769133.99999349
651406.540000929
625634.489998557
664486.044997952
605509.419997118
684499.589995613
717998.050000545
700288.699991579
617334.829999883
734327.194999352
651529.360003083
742293.190000602
644366.994999593
621182.140003488
655629.505001725
641283.534993615
641368.184999956
700558.894996006
709740.179999044
685113.000000776
688290.535005441
698596.714999823
706018.380002505
553850.189997223
749544.05999709
645567.329998216
651990.004996593
776537.464999592
726402.445002831
778669.224997657
653194.935002892
695259.640005229
736801.334996948
714651.649999863
705493.015000795
636616.209996768
745905.330000585
663829.249997182
793581.489998461
679120.569998039
782505.149995848
685465.68500013
645539.879998179
682741.85499666
589083.429996997
615412.97499988
702334.725004278
665667.485000633
708529.909999989
760460.685002096
555142.430002675
731137.714999173
729226.2200029
769221.044998282
696426.585000947
702862.930000288
718708.960001708
656689.229998918
568896.270000653
733764.00499535
706271.510000438
632037.650002738
692429.929998813
672381.199999785
719497.689998495
676307.565000866
603092.665000533
784751.614999049
654539.840006385
682050.969998593
663267.080003236
788761.589998776
614509.105002969
661021.525002429
668146.719999596
749490.190001695
711831.699994004
770994.189998271
719814.580002169
714995.935002296
690364.204996507
639439.860001606
720153.024998603
768736.445001448
680474.054995909
689783.325000916
696483.054996694
701467.319999705
721071.930001362
721678.839997015
571084.860001901
634010.960000371
760456.85499874
676848.364998396
653076.024998141
732808.960010118
723328.900004337
665071.479996714
690169.154999978
687451.315001858
648631.624999958
727668.395001742
608220.364998489
658692.865003382
649997.694998874
736311.69500319
753762.055000296
666870.869997669
790640.750002411
679045.359997259
638184.930002396
703294.09499946
658511.295001062
709647.689998774
608452.214999059
674853.284998809
646969.775004437
764505.255002357
694071.914998496
641297.539995185
682552.180000071
656282.389996112
650194.355002127
729114.335002043
621059.670002562
708170.80999928
749298.375001207
629043.03000468
692140.685000475
636775.879994769
647572.494996745
602227.179998294
712284.094995114
619489.620000895
659390.079997848
672011.415002796
696968.794997612
709747.154999325
693692.839999437
709877.270002123
650043.029998474
716688.420003871
674328.790001865
652286.725000915
684160.759999816
713144.710002872
593064.040000502
719657.054997865
684868.090002997
664670.694997721
725561.429998537
706128.40499692
697697.030003469
736293.85000102
685859.179999714
681347.059999663
681986.690000399
651200.410002077
677772.67500095
730806.799999803
720212.569994514
725229.720001923
677454.485002302
698713.895000829
625816.910002252
754178.90499997
758552.139997576
705744.295002623
650121.94000188
629421.294997367
701960.959997831
664857.060001267
699864.935001431
705964.595001856
703496.499996992
705663.009999288
650200.215000027
645319.205000171
666894.509998583
683082.710002539
694128.954994799
633842.014997502
692753.680000843
696070.414998553
691412.169999497
676510.850000554
782972.085001649
699918.910006909
697357.295008025
660005.759998249
780571.325003036
687384.035000982
746495.255000716
601929.059999145
641300.470000606
685531.420001092
712447.484999386
679969.870002361
659764.045001521
651449.085004194
649546.319995667
679308.43000065
627344.045001698
714999.67999606
685687.615000718
682323.339997329
664794.850007594
755965.314995682
664428.99000267
750451.450004422
706221.114998034
628243.575002872
695421.960000199
697748.039997984
677768.529993539
750558.004997439
651787.794999566
670632.915000398
795795.945004649
684349.269998948
581001.834991764
658282.875002336
707991.779995678
649398.100001225
729612.354995364
749113.87000133
712510.349995211
748896.995002953
704738.050001371
755706.044998551
698833.890001518
575264.945002152
634935.960002772
714557.694997125
697671.069994725
656351.649995568
644093.349999452
762700.235004998
724293.734997342
640931.515005081
760693.355003075
820701.249999462
644688.435000517
728378.809998588
625402.519998097
743187.550000349
688440.439998434
708198.194992494
660762.490002174
697845.124999709
676011.619997721
680855.599999107
611167.514996566
657353.565004652
694903.310002086
654302.839996814
616327.185002571
599427.774997666
697971.839994836
684556.989998792
752661.395000626
613409.684999021
749049.860001266
713702.929994381
664459.96499651
737046.725006845
702973.640001511
704978.635005495
719651.005001483
731104.270003369
624114.174997406
640728.345000838
677269.864998742
625812.975000036
740412.499997322
768604.354998674
715930.880003782
667474.154999681
667505.020006662
646652.550001811
655027.125000177
664692.175000412
682646.414997965
768799.265004464
693863.955001441
723677.964998544
759396.630001287
648627.995002678
656764.839998533
731972.215003378
611276.950002492
694766.074998468
693225.929997204
716841.050002374
687282.904996207
646870.540004409
728689.224995155
665756.430000556
685362.150003102
664542.715000547
795738.389997815
657028.239998768
663156.779998927
737325.415002539
658063.010007881
768463.610000687
635479.484995394
674612.084997741
773189.405004998
668025.840001339
764498.384997692
755854.234999594
731234.340002899
704532.889999346
716296.355002302
712847.250004835
725288.585003598
659892.55500145
667078.699997813
640382.595001174
689737.805001973
714285.299997837
678668.625000227
715107.335001318
655906.165002348
670265.954997565
724879.724999636
680084.619997642
639626.769999559
694797.029999561
685077.014995539
693924.52499782
764353.105000739
649043.504994716
721409.675007179
642481.295001802
759417.314993966
618378.605000549
682891.770001486
653029.239998407
689108.234998105
669273.499995393
652794.154996883
745853.704998759
712668.099996143
743255.259998721
630784.725005957
706582.665006768
659402.104997766
653699.470000029
682700.670003465
740020.734998009
718837.989998637
719055.545001032
735114.785000723
728032.790004283
572973.649997333
741687.039997426
676349.954999192
683577.549998143
592481.015000041
715574.720000568
615504.105000404
643755.125003401
676386.920003109
775966.820002723
632467.164997635
661189.999997713
704602.384996422
675356.190000442
722567.615001913
741155.755008323
650813.479996592
743943.074999654
681066.230001185
655636.654995833
790453.420002938
742449.015002819
769282.580002597
704943.769999715
770369.779999575
750786.530002962
696570.389993881
734993.454993616
692599.254999271
700926.290000336
722725.530002062
699265.274997918
679675.989999164
679918.220001407
670243.645005664
730510.885000044
633473.610001407
720710.069999188
729860.720001734
762628.950003144
611189.069996424
693332.185001002
656735.159997488
684885.400000146
628471.070000191
633747.440002199
687833.110002379
692608.224999107
715289.179999269
793043.645000916
685357.104995522
781143.894999442
733725.114997228
678177.134997159
617717.094997413
756338.634995312
685903.224997176
704397.340003393
709882.564999733
761000.785000176
757657.940001148
709317.489999125
715473.890004633
670964.825000874
640820.509996417
757685.494999395
682875.995000522
716958.25000255
652413.075001421
675619.000001319
647541.33499709
643681.300003114
691649.939998463
716093.78499663
663625.259998834
692527.780003893
731273.609999824
745167.970000296
734470.290003698
682358.155000387
718138.110001518
767828.114998193
696933.02499716
733394.23999913
672689.559997063
664725.675001085
757609.570001477
630425.079998687
685643.204998316
659478.334997813
690082.924995672
697521.705000006
732504.165000437
717416.890003906
674813.299997887
661259.875001273
715931.344999029
708330.749997977
687982.624995439
731857.424999336
693971.024998359
725259.98499521
686730.644994429
644513.914999943
686975.894994423
728655.664999902
647951.124999458
720391.680000414
684673.560000378
678283.57499492
772538.510001966
684631.775004792
764702.014998733
681303.17500118
649800.940002061
761113.660001619
736518.74000347
739553.504998226
743231.759996309
685812.784995317
707500.044998728
700594.549998634
659034.234998877
697675.400000605
630010.875005024
611590.254997543
724177.829999467
676099.42499595
588358.46000134
665547.355005591
640993.90999621
684343.675002832
676469.049992368
739591.474996606
746683.55500148
684290.499996295
607906.904999932
773379.05000246
710021.754992582
747689.504999727
641245.340000131
756607.235000871
696914.255000877
651891.675003897
745969.150002586
654361.250001543
785440.089998621
624000.70000455
778572.31499936
726617.705008922
616881.810002991
748623.224999396
703343.929998831
701166.415006961
597550.584997908
706859.614999646
700358.479999603
717112.585001155
709411.610000735
779657.355005575
807363.609998078
791843.125001446
610006.064997403
688606.959998138
697676.499999601
794391.350006594
629641.30000083
691071.119997756
625987.349996303
759673.824999457
666493.235000168
729735.420001338
718017.829996762
685942.580001944
645313.479998775
652815.344997008
696789.520000974
746577.170001188
690477.420002096
645968.945000784
689662.724997137
694846.005004594
683252.804999682
710558.485001098
642618.485001352
697982.789998563
702423.420000054
644864.139999274
668896.825000311
754958.625005293
714722.019997182
688234.939996636
710931.45999723
697480.654996507
644533.189999548
731332.22999892
768501.534996575
656688.340001578
639404.665001343
707379.169996151
631880.540000785
693392.925002367
766695.245003558
737225.375000429
712409.100000032
636768.695003637
637270.73000339
722642.239994808
663037.9000009
742513.885006636
700376.034997923
672942.134999343
661339.264996828
759334.494997612
661401.909997444
732016.985001228
735733.359996345
704771.679999179
712234.775004357
633042.259995679
657446.640003487
757672.435002749
741875.155002676
719930.770001075
642861.694999374
715006.150000764
669045.104995332
691953.230001354
772291.354997483
699543.545003943
650238.949995193
678924.040002692
768035.79500194
669938.77500181
701033.099999441
753166.739999064
717731.83499966
737336.739993642
667416.589996589
708946.244996377
642154.254998629
720486.054998406
762957.500000831
686064.405002239
705793.094995479
603916.225002086
755704.685000952
668366.260001204
679358.439996201
669780.635004017
688991.025002235
616624.920000047
744299.675000008
677645.354997379
611732.955002934
748951.38499977
869501.575000702
673671.775003994
660483.245000725
757443.879999462
596670.390000895
653098.719995463
659141.935001706
741156.555000642
682607.394997788
704540.329999118
658988.060000996
800035.09000081
637487.130000585
707038.770000555
614922.870000504
676104.8849995
668752.130000105
738927.660002711
738346.360005182
769249.129995973
614169.829998423
642004.395001227
727669.379998316
741451.224996117
653659.73500099
666359.280001747
677724.460003967
625056.865002733
643597.890001689
682033.970000501
696075.644996676
732509.484997765
716449.100002941
693963.224997251
763095.490001947
712220.169999381
705902.160002242
626505.594997779
700036.360003154
742010.670001523
738379.690000276
652933.065000056
669760.979995403
673882.274997451
623526.564999495
671541.630003392
684811.335001726
718391.884996399
638999.850003152
668417.039999144
641212.005000243
581676.264998694
711867.164994239
694802.524995813
615582.14999758
658526.305001103
653066.654995797
736846.465001705
758446.25500183
728767.494997496
692464.930000982
683385.320002503
689677.855000392
618338.454999155
622068.155005137
663206.594996317
654075.744999211
670305.359998807
772439.064999009
798209.92500413
698446.184997256
693734.170005019
636893.830003808
697775.204999044
621449.395004017
621567.990002544
651239.425001101
628915.884999001
667860.760001158
743733.514998495
620757.049998581
689156.889998046
604495.675003369
678484.840003962
696796.904998249
687405.735000746
586176.025004368
690752.350007469
770521.310000489
793647.139995693
710547.840007498
656116.109997166
677719.260002677
659497.065003728
734041.08999893
709828.869995776
621098.645003664
736770.884998272
784179.779998906
649023.33999757
725203.880000437
690471.750002225
669408.830000495
723864.255000155
692942.085003822
675958.749998449
780542.75499876
648490.5849974
707530.284999275
725702.084997379
676542.45499495
690169.255006281
738647.885005295
579904.28500051
653193.144998525
713876.675002993
695721.614996558
633522.074999316
664645.179993766
729972.870001424
690302.99999144
791948.480002294
679223.0849996
690581.770000427
720707.315000177
679457.019999397
819899.889993832
631150.785002268
739170.679999182
637498.375000251
620298.449998424
730698.514999759
739995.49999385
664827.425001963
714772.934999841
583344.27000062
723670.915002729
761995.564998733
689113.279998178
668208.674993821
660260.445004889
675502.964996101
702604.0049955
734867.699998948
751111.894999105
643627.52500036
690030.415000373
789735.544999578
713208.369997063
727513.67000234
678949.30499898
665879.96500251
651251.079999672
605776.279997873
704046.509997951
739199.185001966
647560.13500327
743107.904999554
635615.505001951
643762.729998526
681446.594998399
692871.474999662
713643.160001168
565497.359999563
774044.344998978
680391.449998819
606473.82499898
616300.814998162
728306.414996037
669706.654996921
705857.594996134
671185.084999075
747785.080001797
674258.420000993
654885.219995676
627240.224999406
622936.164998345
761002.909998398
676425.120000704
663746.675002418
731534.690006846
658068.360004068
694746.564998884
696265.304995477
646816.890002495
701607.390001938
743048.860002965
639001.679998228
733521.320003684
655008.975001133
704842.639993065
683352.460003015
726292.339998871
738670.345001961
665117.300001128
756192.834997593
679209.385001673
689281.295002711
692587.44000451
638822.019999349
628410.65999836
717084.965005417
723248.700000428
623211.44999859
679835.374997675
678374.464996596
649460.479998005
663212.170000772
651753.004999515
741395.110002256
654629.880000907
702912.249999903
686521.464999289
675120.910001486
649837.410000296
680178.010000731
652605.085003725
664960.71500116
652291.020006817
729746.675000755
734573.119998699
632952.710004971
712730.364995798
688213.219999562
658285.300000048
646323.485000968
665467.935001853
651230.280000346
704874.990001471
613927.600004354
726187.874998396
672449.365002552
752792.095002054
736119.760001726
832415.900000993
601156.915002145
660368.024999952
727738.600004988
731984.040001391
696276.599998316
661564.374998616
732114.065000736
706297.510000507
760621.5199984
608982.125001576
796107.474998493
715298.774998733
616845.169998122
679790.61500351
748823.964995179
674478.13000665
701095.185002043
707722.88000268
676001.970001417
695910.134996957
702909.250001283
676835.87500151
657732.755000383
749308.560000202
692075.089997859
692211.31999295
784113.754996271
694286.270002848
683827.545001953
658391.319996169
733468.015002234
674495.594999375
704611.690005931
737272.080000264
692747.709998781
621484.769999355
747168.25499955
705668.344998258
713043.009998319
642966.54499952
714528.585001508
691384.785005645
737030.770001672
708882.039994514
564309.380004103
622001.865002232
705088.670001804
704283.005002096
709821.81500106
627152.97499879
695717.824998089
643688.780003341
655412.874993808
652825.355000564
687741.664998999
674309.059995909
658366.514999734
635207.999998241
697914.045000637
739185.994999572
671878.980002609
699219.024998588
677143.260000721
708333.890000604
649287.269999968
779121.904997007
727460.994996852
663674.860003942
720110.560003782
695928.300000957
712821.639999886
650119.174999597
666747.859998303
606050.554999929
645316.565002935
725633.959999684
670197.925002614
640080.365002164
655393.475001449
721108.474996067
667338.354999968
711044.189993685
699948.569999575
614465.73999558
710072.849998144
659631.294993937
656216.565002932
697584.930004862
696741.150002851
753932.729996921
752148.490004433
727237.24499958
699632.775007896
720963.495001251
691265.515002982
758117.854998756
692860.905000276
715938.805001872
624933.675001001
799528.314998624
679937.469997967
642802.820001037
708034.785003749
657081.10000077
618838.274999551
755361.125004335
623208.919998791
683949.639997836
652318.820001682
747362.955001412
725387.44500244
682228.555001969
707812.835000963
593847.194995437
679659.079998645
683516.4649993
594162.264999562
722921.929998366
663418.679998296
721251.96999945
717589.809999838
648580.815006285
612466.445003787
674413.065000084
705451.680000769
705058.149999172
676998.305001464
608320.324999008
690045.104999439
748620.200005846
723215.689997282
677682.264998691
782799.890000782
631957.164997419
735564.269995614
659252.444995823
645338.529995664
768153.940004492
717358.974998217
793755.49499968
743233.30500198
734248.024999923
789730.640000923
686585.054998249
736569.390002514
754774.34500359
654550.14499921
672748.020005804
716550.169998562
684972.314999705
717597.519997758
626270.624995619
694797.399998253
659566.179998019
681290.139999001
709031.750000567
786079.175000906
667994.830003059
743752.68499846
750970.900004626
777638.455001392
799572.960001802
673759.23999891
759551.275000958
809873.335006143
654424.324996291
706581.569999415
706775.025002006
661857.105004347
728785.2500042
738144.04500201
739703.754997788
617562.829997706
732092.065004379
610829.214997386
650484.230000579
605930.890000438
711389.260003726
644662.629998577
713804.819996455
755671.750000932
601615.88499325
666925.250000608
692908.440000412
693964.889998826
692323.754999125
600816.499996043
761142.025004834
655441.899998675
714224.325001577
617652.344998714
673758.394999512
688070.875002095
647883.524997063
690998.98500114
635254.42499669
632740.21499982
731816.33000233
851095.8799942
706439.750003215
649921.909997393
618779.129998692
711171.204997126
661164.510000187
641813.505006578
735472.105001676
732290.849997026
677567.93499804
665748.679998692
629867.385001365
752166.660006075
683494.840003666
701186.60000407
591477.979998604
691419.314996279
796397.429996449
712972.795000196
627169.034998371
770184.219993994
681821.0099995
702154.085002443
652511.944994921
699541.054998382
748568.194998206
700277.370006553
644339.564996799
645437.024998438
738459.339997568
645208.325004439
720779.555001987
694158.854999746
752544.805001324
749291.71500086
675179.804995915
655443.105002879
707182.719999773
790755.690000432
715800.96500052
625039.404999025
709717.379999589
708431.074999384
738226.815003663
639323.465001581
784540.845000333
679714.939998418
684470.615005543
669535.489999137
674632.68499734
625550.945001176
669959.239999334
574912.44999754
642246.040004626
743790.514998996
707668.429998546
651936.920003556
654545.294993756
680048.624991335
653731.114997439
738647.805004298
768917.26000414
690114.305001672
719232.504999746
670592.809999681
733556.23499971
703433.540001519
654206.71000176
682901.394993693
671506.819998404
736264.304997646
653426.535002206
653385.0100058
798996.669997629
604759.484994844
710097.520002162
678924.350001535
831423.42999626
683175.940002498
681125.71500059
653694.090006124
652578.829996157
799929.60000021
643882.560000102
758266.264997391
716470.814996731
727968.809997976
708949.519994879
636715.100002448
749529.770002098
711842.619996816
640710.844997787
737346.00499911
660497.920000584
683636.090001229
679381.765002497
764891.130000264
712068.330002003
743706.110000078
599012.22000045
587836.7750001
732703.899998147
659014.899997887
701558.844997952
665777.345000425
670355.194996347
686354.014999944
690995.829996998
732781.074998207
720840.525004499
629663.885003479
764145.950003014
682383.800001067
691429.215006456
731399.905002121
773658.315002298
673803.665005746
684479.834999242
660772.705002376
711834.389999118
758660.655001913
743894.934999916
685595.36000043
770566.640002713
666625.099999493
695259.350000279
696615.209997224
710785.494995721
648251.464999422
681842.80999696
685862.895003085
702560.324997507
668594.614997779
666941.715007904
751389.119999048
686757.559996191
752251.344992717
667973.724997429
678026.815000087
732787.025001776
646867.355000371
573763.910000413
638896.135003756
703946.220005674
643773.315001876
632434.034993226
641961.444999869
642311.040001781
647728.304997428
695788.705002082
798102.595003733
676245.795004897
685583.865004432
618974.939996442
757480.299994799
721329.009999935
726132.505002896
706592.135002184
724918.254993275
776311.205004643
655761.89999863
616598.769999046
714888.074995867
751300.69499484
694827.800001377
759236.050000252
715953.420000642
805720.814996056
683038.689996288
663949.354998587
633504.71000241
689337.444998522
706142.999999168
716753.624997018
662483.499998946
713709.4049974
718818.974997862
663486.855001877
667724.090001918
702805.560001536
707213.664999877
675947.555002826
723739.444996464
639611.044998282
738062.904997705
671454.854999601
772438.809999583
849147.884997127
684170.050002745
721456.935001414
686142.339998662
665939.424993934
671943.369997864
699449.024998398
688187.975004531
693224.165002367
756864.839998538
661678.729999296
700671.830000099
623398.630001555
714712.775006015
689294.50499969
665404.270002421
751439.81000254
774640.234997335
602471.254997526
611848.009998786
725408.264999257
733355.739998784
645824.469998085
707411.109999881
691024.87499841
681272.869997845
707382.270005069
783090.279994414
590758.669995488
695210.315002776
535940.009996805
668531.184997903
677322.359999719
639901.785000405
612773.535002267
706170.364997505
669113.689997806
801092.694998366
696780.680000835
785770.730001077
782241.229999358
768296.590001497
710216.570008839
657705.290000629
747586.934999889
670405.59000419
691603.175004134
757215.334999664
715430.659999905
653817.72000234
685793.759999467
654581.07500425
655866.670001724
700222.784994184
855977.910002326
691187.990000408
743747.125005092
661298.104999963
630445.284998691
787674.880002234
724457.449999961
580076.520003309
754163.349999273
697987.860005639
665435.310002881
824149.890000143
646885.499996724
773599.819999022
662549.765002731
700682.119996312
679202.319995002
738959.600002255
614690.959996465
755011.665004293
696101.795003183
651516.775002373
677515.485004287
785865.164999712
739359.815000925
684614.679998061
689175.544998157
625227.289999421
688111.175001013
751814.650003187
700958.240003616
694633.729999295
664776.88999642
666755.675002819
651091.029994644
678080.039998704
707398.559995337
728576.880001662
616422.950000585
735849.714999706
692838.324995093
659865.415006289
758151.835002105
680989.524995699
664963.589998392
593186.015001356
721524.394997565
726087.624996329
709483.639997256
734075.330002467
677702.085002472
702459.474997985
693402.084998459
775757.370006152
705623.950001173
693344.175002373
693350.774997272
698810.720000973
628887.184999339
720326.334998185
611449.424995839
759053.984994522
670742.000001424
701283.524997825
695588.290000204
680930.440002485
660282.884997142
619089.47500308
662383.044999541
760309.869995642
724124.795001789
681442.395005533
762373.040001675
666256.760001418
630672.110005392
698555.299993252
726106.260000704
726089.770003595
739919.170001649
728515.010004072
704820.65499756
685061.969994012
759862.294998978
699900.349999836
665901.085002834
696094.82499781
683249.84499857
667945.864998643
682685.239998793
696994.509998751
671143.284997902
643238.535000486
713213.949997402
622479.390003502
658722.455002242
704303.864999739
665645.655002133
665899.905003608
664569.854989251
624458.519999063
602576.714996097
732298.310000106
716054.119999347
701805.790001989
727754.910000892
705900.439998232
739547.094998173
728986.865001588
704455.304995569
654912.254999079
596892.820001709
711997.709994472
646311.545000766
665178.71000057
703517.524994793
646523.480002778
756292.710000023
734213.789998227
647697.119997774
691937.280002759
789955.529999799
657669.149999097
687533.835001378
665948.365002594
703625.470002661
674886.655003299
646117.025000344
654890.510000898
647322.940000136
706819.594994786
652702.189996656
685570.015007269
670676.280003759
677962.56499926
678798.435006866
684666.330001029
776616.654998277
762696.119999077
711437.230000462
733424.064999026
707638.899999487
728296.635000435
681408.624994046
715929.174999141
709888.395003347
706820.594996554
677637.790002959
650525.059996336
764641.324999627
644849.079996208
674679.590001516
676455.325000995
762078.584998485
701242.644999174
688572.030000491
632972.93000015
736502.799998738
719313.439997055
655706.115000389
707434.850001045
781285.464999323
605752.449998899
618521.900004561
748508.880003099
735706.50999876
654459.835001014
763826.219999388
686624.089999036
671136.704998343
726612.089993475
686632.91000197
682871.759996829
711387.429997883
738973.255000762
663527.485000154
634504.939998428
707903.614999349
700165.470003168
733825.879995157
652301.63500043
728994.139997511
752957.495002346
622651.32500129
684352.455002085
672360.140000356
608154.959997972
710888.025002391
695387.440000414
756130.729999068
738231.084996532
627949.295005388
701141.049999653
645333.024998186
679233.205000169
593574.809997796
681616.724999242
727501.479999707
646607.484998878
687837.8200028
798094.274998887
685673.324993727
707523.92499625
694405.96499554
721956.940000024
757179.519997246
673462.300003226
696610.070001638
705289.155002256
711014.225003036
705230.405003578
619872.389999854
699461.94500064
745052.409999441
692821.875001675
765335.734999142
706961.574993065
720735.20000043
757208.170002182
689999.280002159
726746.819997003
757205.254997685
652749.779996547
728364.794994418
647341.015001898
705802.57499297
785259.034997492
721867.585002338
706350.465001438
753177.86999763
716534.19000293
702107.960005641
668090.55999857
665288.049999829
672436.020003038
659227.48500126
720176.070002167
710693.480001581
725997.545002331
698298.395000523
699540.004997554
605648.609998297
639499.614996655
705398.110001196
734322.139999167
616913.655002683
689624.090002207
728565.415002463
753478.465005705
713406.540000377
717393.690002202
653109.58000168
709343.249996213
726989.684996108
658715.41000481
709595.490001199
794095.129999403
702951.149997777
719455.015002828
731642.00999545
658315.750000576
608892.560005271
675562.425004666
652653.170003996
691578.135001002
688190.615001015
686288.005001278
607808.859997053
677853.420000191
706405.844998219
738424.969999641
702250.660002863
699847.315000839
682101.695005834
685717.634998021
646492.260000731
622374.755000074
647312.529998419
781790.96499946
773601.784995491
615213.509999678
691852.319996049
715916.780002846
683015.440000894
723273.79499659
675994.364999577
637135.324999659
672623.510000559
701655.480002516
640644.479994507
628026.185003123
652721.535002955
610168.880002131
696851.279994438
683721.030001462
739248.594998566
670950.230000375
687917.074994265
748721.004999263
654892.790000416
750405.704989129
796517.519994256
728893.759997721
735492.025005807
717593.225000559
734634.49999772
669779.444999774
759360.084997175
686385.615005763
742398.370006675
744651.674996283
727592.339997298
572109.850005046
651725.72499951
652046.15999737
663041.644998719
674985.805003173
692322.060001087
655610.629998205
776904.760000487
649895.625001704
755229.764996609
749189.575004511
661178.504999983
620364.630003004
639681.660002477
671030.015001447
730753.075000817
679471.524998345
674088.549998543
750984.519997164
757061.424997787
711154.905003278
678126.835000808
627445.410001517
669564.634994941
735730.310002293
654357.4750007
783113.595001691
753164.999999014
644130.594999117
661838.780004024
676209.214997578
631839.339997475
571916.774994384
674885.920000369
669286.039997567
632840.664997903
726940.079998415
646118.119999407
684823.684999446
604031.959995258
737833.58999789
662237.395001985
645647.125005186
753564.359998295
706560.315000494
646142.724999689
727317.259999433
668689.220003264
665647.105000594
646295.634998875
712167.734995532
707770.98999932
581584.259997931
763774.694999566
730522.22500458
705311.419999472
698727.509999702
663827.034997598
660352.919998117
743751.530003325
655941.320002968
674415.099999667
721881.170002842
640165.275002701
646619.890001798
764779.225000627
741879.785003608
692186.039996503
705716.874997929
577893.249998248
688731.384999629
677648.804999812
614134.97499897
713933.04000103
712841.070002875
713596.214999542
667032.024998854
722430.584997901
669391.255005135
782741.399994012
723105.814996463
697627.244999622
725121.769994741
700858.365000427
705433.079999672
688851.639997741
745221.310001428
712045.93500162
830307.675001975
741329.274998353
705519.294998292
759089.424997076
610249.654997171
701195.859998974
740845.930001991
738046.675000456
637976.385001396
666919.050001504
650104.454998623
684347.929999742
713752.905006013
630851.955000758
658651.64500087
602995.124996735
611568.939996589
816885.689995726
705832.740004089
676386.419997466
693525.570001895
713665.190000627
667245.564995605
647519.664997116
660359.750001321
691519.869998865
691070.880001209
700014.440000761
589398.954997332
721093.224999488
737931.785002056
717715.620000795
751315.779998146
730260.850002568
707299.649999855
703343.660001061
671971.404999014
740108.989997132
698143.870004703
732403.919999789
718794.705000791
655025.440000103
781204.064998501
717410.730002056
662587.920000135
653722.754998288
705078.22000307
677047.394998906
675996.219997358
711585.889996747
723887.980003842
661586.650004341
800509.549991561
752337.6549979
842608.019995207
675168.76500015
714418.529995088
729255.559996625
664631.734994907
706917.125004233
598033.67500018
707056.754994085
762731.95999673
740306.230000679
629698.279996747
728639.954995384
651553.835001925
741184.705001675
675650.415001311
715297.365000395
626194.875001898
713649.269998999
702735.014997578
713824.079999764
715960.219998977
706687.044999773
670462.695004416
714113.550000366
726474.250002105
739771.960001342
661559.914998974
683832.474999231
600712.560000116
702855.670001493
685999.109997879
669008.044996806
652717.300009175
742949.535000634
639972.795004237
713209.410000411
624042.880004774
721782.065003158
673356.220003101
693490.774994351
692196.535000372
650217.080003368
733492.099996771
728905.525001354
704970.750003839
669992.405002539
696085.989996074
678569.220003073
720058.894997579
754986.004999508
693426.370002178
675070.649994566
695244.544995392
647527.959996883
713184.160000118
714959.154999422
703167.690001483
652411.549998123
737286.495000183
682897.735004301
706135.724999163
662494.825000057
699032.280004663
788763.685000409
702711.190004922
668206.744995466
662915.304995435
672442.715001025
677607.530001876
614168.364994752
637894.760002263
627086.245001108
672001.134999924
691047.080001654
688512.840001188
812132.794998609
648820.749998394
690385.419998475
674478.915002191
711990.775000149
669995.804997268
722301.034998885
648338.430002362
654120.690000488
684213.790007857
624960.009998417
752926.839999665
734229.800001596
692469.749999409
718107.920002592
689938.534998044
776525.929999376
673158.309999335
704120.600002873
714431.484996836
603498.674998422
806684.440000361
696040.944998387
719815.189994023
659684.839997358
719292.780001126
643455.75000423
720264.484999221
810808.845000512
738699.814998953
718962.044999101
698433.295003819
687133.654998802
741553.955001361
718235.260003665
645527.434996788
695092.16500234
702444.520002159
771704.809996058
673566.105003856
799389.134998158
648675.480001085
742231.325004278
654319.239999585
637978.844999335
721474.514999834
670446.684999377
685870.974994839
687775.659998004
730884.680004776
738923.440002982
714524.949999646
696999.784992717
650726.680001505
751732.049998806
745945.805005135
724201.230002038
707949.219998008
675755.529998674
726873.630001331
625021.54000182
712192.024999468
673613.285001806
714879.054999577
649338.290003232
590060.304998412
683466.809996573
727018.815004783
698014.49499431
681920.960001628
690012.689997903
628600.289999561
730797.094998818
749062.779997544
738673.504997582
631151.525001074
724710.519994524
712023.524999951
686732.604998697
663013.17000945
664526.175000518
734577.739999638
667226.850000725
657035.42999791
639714.985004296
747724.56499371
704942.745000878
751548.139998842
723617.669999802
695799.199996984
721942.080004724
658838.824999955
675595.884996024
659573.82500045
669321.444997171
725609.689999869
714953.370001636
699842.035003405
682706.930001782
714694.309998785
722219.635002525
700618.424997387
740647.760002221
695532.899999018
678799.070003344
789765.905002417
785946.920000215
721769.149995346
814235.450001414
775887.454998944
589272.620001745
719537.925001978
743790.02999581
709068.28499937
714159.930000128
767789.914998637
679633.200003953
659597.029997324
654190.569995442
601515.040001476
682507.960001832
637186.349998143
725685.125004438
702052.514997315
697410.145005225
581930.714998339
677536.999999813
613276.81499781
621248.085001444
671017.795001175
630327.404998905
643854.394997577
670573.509997877
714733.410001509
714391.264996656
665234.159999399
646851.464995279
681818.150001437
649691.474999858
670780.264995813
763663.075002339
724010.525001739
706471.565004014
696955.654997719
739731.22500319
678955.120001788
708925.095005785
659958.924997446
705473.12000046
640696.744999789
637425.984997985
648409.760004234
690730.694994283
703654.56999603
611455.714999716
706399.485001657
740279.514993235
746961.994996566
662747.055000726
688864.805000154
681370.444998352
687389.784999193
654930.674999576
765821.325000839
717725.890004738
761381.31999596
678103.204991704
715580.324998715
679518.760008227
789626.42500207
733589.884999644
726236.595002183
645928.920004714
698561.835000118
672990.265000409
665948.865007168
662345.189997059
752047.6900012
762963.890001294
752358.549998718
659771.794999152
785260.820000618
673627.950000422
663541.089999469
658099.519998442
692269.305003845
624836.989997212
717260.800000539
722262.670001223
749519.925003414
718205.489998582
661937.360000712
728898.270002782
703229.709997789
662877.675002388
708697.470000581
704183.934995719
676027.790001616
670982.150003013
652287.569996886
696867.889997303
640408.330000071
748301.559996681
688276.205005329
601754.970001855
651538.970003389
653157.795004979
661721.794999069
710915.624998678
738366.269995764
751912.065002906
733559.77999635
702492.560004963
742846.370002706
723297.869995368
595710.379997754
609356.434997198
702607.920003558
677481.06499867
696318.329996773
682024.944999077
681498.099998154
703770.10500188
651660.44999925
731353.6549988
665865.249994668
671325.199997782
713928.804994916
734644.539997586
747928.214998282
697655.269999475
693958.049998992
701592.679995353
684803.60500085
767266.969997023
690350.275004611
660828.249999566
576428.555000247
701551.415002983
705345.849995169
643489.149997713
682791.609996352
655065.034999387
728657.234997005
740026.815004557
696353.834995568
667970.454999947
677126.11500127
725116.355002192
713333.060003351
719982.655000999
654658.675004132
636397.624993756
734748.084998726
715289.549995886
745318.5199974
660978.810001137
677247.584998286
687482.409994572
642685.070003503
707798.799997922
633955.025001394
695459.30499856
744414.510002069
616054.909997753
793136.609998579
719688.004999941
640271.375003533
731698.199998643
675311.965000789
745933.455000332
640000.114997003
653964.744998604
693244.355002353
715468.454999291
747767.154999137
689224.019999151
737594.119997995
672977.935004014
714559.210003214
582244.764996917
712470.504999058
633033.284999974
573834.755000649
696858.47000128
713405.869996065
663304.384998979
660692.734997944
631676.46500091
704561.944999349
695950.234998753
760348.509995436
687208.914998749
682004.484998848
703937.960001958
732628.16499905
672133.354996862
673156.740001414
739080.740000715
699246.505000903
735356.705002971
668586.484998315
699977.615001849
678192.064999679
658194.310003343
644442.834995175
677827.305002707
723478.630001267
740957.885000998
656392.17500209
718846.739996984
749738.709999383
675266.855004298
624212.2199941
718671.549996568
680131.404996771
663970.290001733
746924.184996842
679467.639998152
739256.304997397
579000.110003712
721740.230001715
685045.714998899
714504.544999781
713496.499994281
640999.124998475
691804.215000843
758311.579998159
642823.89500532
695530.169999898
650988.124997631
614247.714999966
711144.369996871
720885.605000123
771958.475000045
666395.770001391
696315.550001861
705080.829998682
677009.595001255
646903.990000611
702708.889998628
740848.910000511
665056.605004352
723079.559999076
666377.325000012
632633.765001686
731118.580001534
704971.674995317
695462.549999049
693318.770004506
614627.114999129
673108.025000645
753803.519998891
643403.594998614
634788.200001283
724204.095000714
649756.439999749
671317.564998409
700060.640000948
725919.884998749
764114.384999846
668469.574995983
706370.645005802
730904.725000364
767290.289997332
642457.950002318
740979.675000352
736044.080000259
699693.835000517
629054.524999046
701319.65000242
653203.765003977
666903.559996831
717590.795000386
705126.035004111
657429.859998823
716127.739999921
735381.349999712
736489.020000762
690170.104999696
637037.189992645
655374.799999339
645561.330001811
767706.785002389
730402.940003675
690718.534996761
645515.350003389
699986.564999847
642682.920000594
668717.620001329
677354.764997993
706588.460000747
851984.825000867
731954.879999684
650916.384997977
694177.58500492
659906.38999696
677309.089999194
709021.459997008
727118.899998932
678921.02000203
718885.315000891
673139.640002292
704149.429994117
742945.740000144
656658.775001791
649530.095002841
651675.025002393
657200.070003816
737729.599996913
734139.085004295
722517.510002869
636494.020001619
684872.640002942
609810.280004558
731270.549997571
718248.219997786
642237.015000677
735509.220004507
685718.749999732
698556.440001375
742246.294998705
674680.859997973
772992.534997563
685148.344997806
767152.984999536
702770.155002564
631245.055001455
704304.110001003
729354.285002808
745510.315002628
707036.569998336
744086.475000935
683723.35500259
783303.415003594
671987.704999825
692382.28999762
787888.510001357
707221.854998589
770918.854999784
739249.800000707
715630.000003046
675269.670001892
649248.52000366
685545.569998723
689686.690001982
655100.664998608
678901.640000658
714919.309999384
655760.919998186
703714.095003217
681561.860002965
697538.250000412
738969.535000389
637031.439999316
738248.919997805
699420.840003257
656706.48499812
751485.865000619
718901.610003156
699000.71999865
539969.185000742
695638.240000303
713907.764999863
801591.560001876
654310.030000948
752359.294996175
772533.645003232
684757.969997816
707454.62000145
656150.490002556
631553.79000429
688225.425001657
703805.859998473
690715.129995799
757558.02500013
730564.395001433
741862.579998706
609861.38999805
658242.270000342
632422.494999281
695367.219999401
669355.445004699
737291.25999838
654270.495005059
619926.660000904
664007.939995906
639919.285000765
664683.519997168
702232.689998879
701484.375002541
674580.36499465
712865.775000142
732037.965007831
700255.319998017
739484.410001832
711930.609996238
689078.420003873
707122.370000681
719066.565000287
732082.659996814
781445.449999233
698216.910000333
697702.240000703
659375.470002007
740141.904998521
708081.38499849
657799.775001947
730508.544994418
678891.979998704
666756.764998893
622336.950002782
635384.7099983
739224.070000458
753213.509999657
702112.465002579
666000.020000131
697776.239997191
678379.040007033
698563.210000228
652354.954996983
746545.029998959
676935.635002171
617793.749996358
666533.68000096
783523.069998552
657951.685004736
729756.785002881
700445.33499784
696965.705000495
630996.254999354
637631.175001186
767678.769999979
645458.230003807
678798.330000663
700401.930002553
709827.944998241
689402.335000064
666876.205000305
721411.169994722
653094.70999753
683999.005001626
688559.214995334
606933.755001004
745274.760000642
786580.254994259
548519.944998654
734321.290002383
634643.360002754
759430.625002673
716597.204996311
759021.114999356
700754.010006832
655540.175000438
727427.109992491
659501.305006563
798733.32999742
693754.080000176
642743.039997851
732530.51999979
661313.180000481
703789.179999735
737185.500003155
692615.265005224
684753.525001291
717812.330000994
685922.444997423
763112.52000296
636808.379998514
635710.494998313
671363.01500557
674843.324998663
713949.950003002
715400.389998678
709517.329997745
706278.945001397
570740.025009955
675412.300003184
664301.104999099
632697.555001626
709562.614999979
710902.665000542
699738.01000187
686202.510003627
737436.005001311
686833.160000806
625394.740002151
706467.265001853
675205.195000338
740458.229997231
699711.055003186
700095.155002488
684250.115001285
676180.454997534
644148.970001735
633729.639995104
717218.950003252
584252.349997276
715102.869998022
712138.624998709
655833.889999888
698897.990002995
689492.674999215
675555.914999377
702435.059998707
696843.020002425
693896.049992579
617154.890000434
703952.909998951
680334.600001882
706171.140004068
690162.635002852
675970.749997603
685558.834997904
708475.115004588
712639.914997686
662439.389997572
725342.869999217
729665.279993599
650199.37500236
712534.169997305
701967.109996765
691872.71500027
595669.844995974
685938.054998918
757143.225001206
730194.354998378
733724.235002607
742338.654998764
713795.024994667
565424.824996597
746285.210003586
651379.509998816
705572.094996823
665117.919999085
722724.310002195
687949.760001733
670289.320000906
685962.449999592
677599.100004871
582423.419997862
639072.939996903
704131.244999346
630298.124997955
707575.045001186
694543.82499951
713169.690002383
691653.835001984
721632.729993499
666189.130000356
706110.60000079
651532.534996514
715041.650000751
609275.400003965
752996.610005551
743135.235000073
651302.3900014
648793.249995386
654918.94000504
635363.889998965
721100.189998322
633632.975002987
767715.749998458
743305.364997514
673370.130001919
643102.830002228
684571.935002464
701312.794997507
719225.914999219
806544.080002205
700116.634998739
699408.899998215
634273.099999622
705273.01499964
713377.194998609
759779.690000701
733476.194994173
661897.224995434
670414.124997044
640132.13000147
679146.580003433
705831.170000683
703214.255002319
713710.834998647
645605.495003085
626411.879999505
668732.069999167
751599.170002664
719817.270002895
646161.965001634
593365.379998667
720898.105002665
740109.350002422
699496.160001106
675723.195001026
702461.575001587
690484.550001644
685546.749999345
639556.819996026
706087.680000008
707862.110002015
651362.800001163
761953.424996599
709913.784998078
693110.635000005
761425.884996929
728310.344998845
724329.529996494
680022.610002221
675965.19000382
698448.894996932
736402.704995928
713417.464999279
833122.370000502
746065.839998202
688893.21999842
745130.224998914
677078.204999071
681724.424999552
691517.434998572
778565.10500036
745432.250002117
752649.879997397
713728.660001399
746732.380002942
629295.125003859
668598.499995605
745099.630000484
614769.730002121
685614.59499946
681275.905001694
654636.355000285
716509.350002424
754081.07000164
599781.154998457
653483.080001012
714909.020000953
697734.85999982
696202.494997475
659436.734998001
589023.269995357
672440.250005075
738256.610003091
795890.725001802
676355.314999742
627568.730002886
678388.729998038
697260.720005107
764699.265004496
658795.684998098
747391.305000294
696592.734996619
618393.154998529
775061.789999905
628724.259994789
789166.640003827
688310.589998584
670329.900005425
782947.654997718
793921.415003083
792493.600007404
674419.585001861
654470.049994761
658562.845002191
783697.134997806
653540.255002168
658469.090002439
655730.435000566
748671.609999371
663021.249995159
700502.875003001
638190.309999405
745805.984997948
786473.114999581
771247.469999638
704090.185001374
722383.404995048
738852.214998483
755674.475002091
760606.600002551
708429.315005455
633032.259999458
615158.619998481
746259.45999958
625644.090002967
659703.680001894
713599.594997863
598361.00000219
662063.105006821
620931.250001602
645581.744999762
585529.304999887
693473.664998662
699908.184998991
671188.524998166
680002.990000334
700048.379998788
745576.310000534
689357.744997941
669522.155000331
683692.98499916
698531.045002838
677612.755000454
666237.734999232
730140.724997357
769623.880005186
743542.170002436
747071.489998252
656352.325004036
679026.129996188
742529.410000625
