# Supplementary material for: Intergenic, gene terminal, and intragenic CpG islands in the human genome
Source: BMC Genomics. 2010 Jan 19;11:48. doi: 10.1186/1471-2164-11-48 (PMC2817693; doi:10.1186/1471-2164-11-48)
Supplement: Additional file 4 — Monte Carlo Simulations. The archive contains Ruby scripts used to evaluate statistical significance of overlapping of gene segments and CGIs. Results of simulations with different "fixed" elements (see Methods) are also included. [file 1471-2164-11-48-S4.ZIP › result_exonspag_length/5intron_non_coding_200bp_3.txt.hist]

left	right	value	probability>=
7145.54999896561	7277.56404899648	1	1.0
7277.56404899648	7409.57809902736	1	0.9999
7409.57809902736	7541.59214905824	0	0.9998
7541.59214905824	7673.60619908911	1	0.9998
7673.60619908911	7805.62024911999	1	0.9997
7805.62024911999	7937.63429915086	1	0.9996
7937.63429915086	8069.64834918174	1	0.9995
8069.64834918174	8201.66239921262	1	0.9994
8201.66239921262	8333.67644924349	1	0.9993
8333.67644924349	8465.69049927437	2	0.9992
8465.69049927437	8597.70454930524	6	0.999
8597.70454930524	8729.71859933612	2	0.9984
8729.71859933612	8861.73264936699	1	0.9982
8861.73264936699	8993.74669939787	7	0.9981
8993.74669939787	9125.76074942874	9	0.9974
9125.76074942874	9257.77479945962	10	0.9965
9257.77479945962	9389.78884949049	9	0.9955
9389.78884949049	9521.80289952137	20	0.9946
9521.80289952137	9653.81694955225	20	0.9926
9653.81694955225	9785.83099958312	30	0.9906
9785.83099958312	9917.845049614	31	0.9876
9917.845049614	10049.8590996449	53	0.9845
10049.8590996449	10181.8731496758	44	0.9792
10181.8731496758	10313.8871997066	69	0.9748
10313.8871997066	10445.9012497375	60	0.9679
10445.9012497375	10577.9152997684	74	0.9619
10577.9152997684	10709.9293497993	78	0.9545
10709.9293497993	10841.9433998301	86	0.9467
10841.9433998301	10973.957449861	111	0.9381
10973.957449861	11105.9714998919	120	0.927
11105.9714998919	11237.9855499228	128	0.915
11237.9855499228	11369.9995999536	188	0.9022
11369.9995999536	11502.0136499845	194	0.8834
11502.0136499845	11634.0277000154	190	0.864
11634.0277000154	11766.0417500463	215	0.845
11766.0417500463	11898.0558000771	212	0.8235
11898.0558000771	12030.069850108	255	0.8023
12030.069850108	12162.0839001389	282	0.7768
12162.0839001389	12294.0979501698	261	0.7486
12294.0979501698	12426.1120002006	275	0.7225
12426.1120002006	12558.1260502315	297	0.695
12558.1260502315	12690.1401002624	288	0.6653
12690.1401002624	12822.1541502933	321	0.6365
12822.1541502933	12954.1682003241	298	0.6044
12954.1682003241	13086.182250355	332	0.5746
13086.182250355	13218.1963003859	316	0.5414
13218.1963003859	13350.2103504168	332	0.5098
13350.2103504168	13482.2244004476	304	0.4766
13482.2244004476	13614.2384504785	304	0.4462
13614.2384504785	13746.2525005094	307	0.4158
13746.2525005094	13878.2665505403	300	0.3851
13878.2665505403	14010.2806005711	314	0.3551
14010.2806005711	14142.294650602	275	0.3237
14142.294650602	14274.3087006329	249	0.2962
14274.3087006329	14406.3227506638	260	0.2713
14406.3227506638	14538.3368006946	248	0.2453
14538.3368006946	14670.3508507255	230	0.2205
14670.3508507255	14802.3649007564	213	0.1975
14802.3649007564	14934.3789507873	198	0.1762
14934.3789507873	15066.3930008181	181	0.1564
15066.3930008181	15198.407050849	171	0.1383
15198.407050849	15330.4211008799	131	0.1212
15330.4211008799	15462.4351509108	137	0.1081
15462.4351509108	15594.4492009417	127	0.0944
15594.4492009417	15726.4632509725	106	0.0817
15726.4632509725	15858.4773010034	92	0.0711
15858.4773010034	15990.4913510343	66	0.0619
15990.4913510343	16122.5054010652	76	0.0553
16122.5054010652	16254.519451096	78	0.0477
16254.519451096	16386.5335011269	61	0.0399
16386.5335011269	16518.5475511578	57	0.0338
16518.5475511578	16650.5616011887	44	0.0281
16650.5616011887	16782.5756512195	21	0.0237
16782.5756512195	16914.5897012504	38	0.0216
16914.5897012504	17046.6037512813	32	0.0178
17046.6037512813	17178.6178013122	27	0.0146
17178.6178013122	17310.631851343	25	0.0119
17310.631851343	17442.6459013739	17	0.0094
17442.6459013739	17574.6599514048	16	0.0077
17574.6599514048	17706.6740014357	13	0.0061
17706.6740014357	17838.6880514665	10	0.0048
17838.6880514665	17970.7021014974	12	0.0038
17970.7021014974	18102.7161515283	4	0.0026
18102.7161515283	18234.7302015592	4	0.0022
18234.7302015592	18366.74425159	3	0.0018
18366.74425159	18498.7583016209	2	0.0015
18498.7583016209	18630.7723516518	3	0.0013
18630.7723516518	18762.7864016827	2	0.001
18762.7864016827	18894.8004517135	2	0.0008
18894.8004517135	19026.8145017444	2	0.0006
19026.8145017444	19158.8285517753	1	0.0004
19158.8285517753	19290.8426018062	0	0.0003
19290.8426018062	19422.856651837	2	0.0003
19422.856651837	19554.8707018679	0	0.0001
19554.8707018679	19686.8847518988	0	0.0001
19686.8847518988	19818.8988019297	0	0.0001
19818.8988019297	19950.9128519606	0	0.0001
19950.9128519606	20082.9269019914	0	0.0001
20082.9269019914	20214.9409520223	0	0.0001
20214.9409520223	20346.9550020532	1	0.0001
