# Supplementary material for: Intergenic, gene terminal, and intragenic CpG islands in the human genome
Source: BMC Genomics. 2010 Jan 19;11:48. doi: 10.1186/1471-2164-11-48 (PMC2817693; doi:10.1186/1471-2164-11-48)
Supplement: Additional file 4 — Monte Carlo Simulations. The archive contains Ruby scripts used to evaluate statistical significance of overlapping of gene segments and CGIs. Results of simulations with different "fixed" elements (see Methods) are also included. [file 1471-2164-11-48-S4.ZIP › result_exonspag_length/5intron_non_coding_200bp_3.txt.lengths]

13665.3399970513
12889.4100008274
13145.7799965794
14994.4550010366
12678.5549989593
11317.9799988623
13503.3100008053
13203.230001281
12637.2149980934
12421.5500001154
16008.3050059365
14420.8800008702
10988.3350015744
12398.4049973732
10374.8499979589
14731.9150018951
13546.1000021487
11000.7599975041
12170.120002734
15841.9849996364
11490.0700026163
13329.6149986256
13723.8650022449
15089.4750004755
14623.5000002449
12366.4349990815
11409.7200009997
10875.7550000507
14128.3550000601
11977.2050016313
12362.2899983409
11290.0850009945
11920.2800033801
13713.5650025786
12636.0449990494
12525.199999096
16391.6200009757
13335.2650048488
13482.5350015427
17537.4250006991
16601.0450008594
10941.1350025747
16256.8700020658
13847.345002359
13470.6050062785
13245.4550010914
13221.8849977019
15950.799996598
15721.0499988137
11293.2599978917
13592.7399986362
13425.0900040539
14143.0900004121
13442.8750014343
13960.5450001192
13223.2800010962
14224.5699985044
13136.7099971892
14666.7300002031
14405.204999282
10890.1749957149
13995.8249960027
13661.2800000401
12273.5050012668
12646.8000061857
14788.9849966295
12274.7200005615
12148.3449992783
11941.3599991585
14844.1949987552
12119.6299997242
13249.7400013993
11610.0249949305
15187.3800047166
14479.0800009299
11859.1050029034
13402.269999079
14112.1299991524
11879.0799980107
12450.7400032405
13348.0349989935
14077.2899983239
14437.1399996791
11422.4299973645
14696.4150022859
13187.9799995728
16537.8599994272
11766.5699998632
13099.894998651
12318.3050007422
14866.9950004948
14602.7849997326
13237.4349979163
15494.6599990616
14619.7849987888
12433.4750005273
14656.6600018253
10197.0100013861
13546.6349968396
14502.1950024473
14556.2300001318
13159.609998656
12038.7549982807
15346.7150013792
12681.0299999622
14298.3549998043
13129.6999988822
13590.0199990099
15306.759999833
11017.9699960825
15111.4549986137
14862.4749994308
12793.3799967292
11113.5199973716
13551.3599995098
14240.4099988821
13805.5399982317
13979.6549993863
11419.5799992952
13648.6150005127
11459.4050027244
12072.6099995081
12719.0099970205
13441.9949986825
13004.9150009411
11048.0650004802
12236.1200012256
10536.1050010342
13647.6599998759
13910.654998909
14297.620001974
12680.3950006094
11730.1199965713
15182.1799991447
11641.3600012209
13468.6799985155
16232.2999996849
12416.3349998976
13209.8250019843
10495.0299991337
10940.8749993598
14640.9400023922
16591.1150011083
11382.1400012301
10875.4049991197
12552.4950026651
13652.1299996205
12700.9650005135
15820.8899995284
17601.3650021367
13906.4150003169
13930.9600023893
16132.8199985531
12353.9599979795
10814.6700006864
15048.2799969255
12554.1150001315
12695.069995315
14610.4399966128
15126.999999542
16179.5049989779
14085.3350000624
17690.6350037067
12649.205001137
12299.9700021805
9618.220000181
14905.6450027066
12821.5399993077
10046.9150003643
11610.48000122
11970.1649998199
13096.9399976041
13031.599996703
15311.0249990187
11040.5300002168
11125.5750023174
9228.92000240317
14657.0849980481
14219.1000014259
11930.349999166
12465.7750003903
10773.7850034813
10830.8449981292
12250.3149959292
13443.9550002214
13050.374995468
13278.5549986723
12920.3849987197
13296.7350009219
14479.039997436
11787.8700024749
15405.2400007556
11800.5050026258
14784.1200021304
12323.9900004837
12830.7949975386
11528.2900014981
13835.9350020355
12778.8200006339
10797.7399989407
12767.4400010661
15145.7049990837
15329.1399990011
11077.9349996822
14877.6250001979
12714.8949998047
13010.3000015987
14824.945002142
11909.695000871
13992.710001817
15675.1999979392
11516.5350013622
13919.4749953307
13425.2749985108
12118.4199988389
13832.0799997349
9081.11500189453
13397.1950028758
12625.7299983544
11621.2699999908
14187.8750010608
12327.3399998808
8522.51500136533
12966.9200000379
14181.9949986926
16700.8600009583
12651.1100024864
13857.2799997495
15565.7600004799
15371.4150010967
17066.1650004198
13694.2349995963
12250.3999987773
13280.5900010677
11994.424999326
15902.6099984749
12556.3749984257
12322.1249994687
13127.7399991616
14115.8549978161
11431.5000033608
13238.7450038943
12417.549997689
13081.9149985814
13314.1700018024
12748.9250001818
13936.8550043008
15312.6050013167
12270.404999883
11991.0249982434
14977.0949981108
16050.0650002998
12149.119996957
13433.4949966432
15212.524997181
12195.3749986729
14263.3800002891
14340.8149999838
14021.4749970176
11930.7200003377
13612.110002443
13292.0699997612
11592.0350009475
13300.3750012117
10716.894999611
14466.8600008965
13897.4749992667
11956.4549998181
14385.5399994024
10047.8799995587
12123.8750011609
11985.8450004752
13814.2150018304
13121.9800022223
12900.2749964285
12604.5299985924
11411.1299987217
12466.3550003401
11698.1599982046
12103.2500013189
13620.5450029589
13474.5399976249
13649.5550022361
14384.8399998952
13768.5300000888
15858.0099982754
12248.5050010271
12462.909999105
10610.5099998151
15573.6300030808
10944.2900006875
14773.0450005815
14455.2050001354
12107.8499983066
14731.629999198
14577.0249983829
11010.7550013994
12984.5249995526
11364.2099951508
12054.4100011956
14471.8199996535
9256.61000204721
14296.4400027587
15411.1900024526
13022.5400038785
11998.8100006787
11539.82000211
15441.2299992906
13382.0849968814
14201.5900029634
12838.4900031892
13025.8449997389
15588.1850029154
14845.7949990835
12760.1900010728
13364.3199991954
15092.8599984811
13021.8999995895
11019.3149999266
13680.7149941714
11360.8700000309
12510.2200011963
13664.6900028288
15751.3800007473
13765.6650010798
11980.2899982738
9984.52499918896
13249.1700002205
13833.5099998493
14824.7099979882
11707.3449989422
14318.2099965892
14192.6600040756
12929.0400001153
11400.6899977841
11726.6349995888
10586.1300001299
9551.40999917587
10094.8650005632
12610.9800009205
14481.0050009539
12429.8199982084
14642.6450006674
15258.8599981692
13922.5100010363
15008.4349949523
16560.5349994965
14832.4150004376
15416.3799979938
12561.1549990536
13237.435000821
11792.0699994737
12462.8349976628
11333.2750005254
11677.689997297
13045.1600028975
14659.8549982919
14313.3499986897
12340.1700006346
12996.354999938
11932.8749982903
10744.8399982493
15091.9049989695
12518.1749996529
11365.0100007274
15355.2400014639
10934.0049974893
14565.2850048578
10948.6099984884
14558.9100039981
13936.8300012019
11880.3200017746
14166.495001626
15947.2549998468
13371.9899988064
15094.3399993021
10749.0799992867
10692.765000977
13943.8700019267
11667.669998336
10021.3849975423
11858.484999722
16105.2299936446
11119.98500129
12442.7850009601
15989.3049962875
16180.7699999115
16206.9300007475
13401.0650024834
13982.0449964609
13570.4299991398
13422.8800003778
17858.9850002633
14393.0749979126
13142.8399987924
13278.5850027957
13015.6149983118
14336.1300021059
14138.3400015115
14094.7600011778
15324.8649995212
10707.7050020085
11978.4699990444
15321.2749998568
11793.4450010681
11060.334999595
13893.7900018909
11218.3850017007
16992.8999991616
18673.9250011072
15351.689998339
12913.5850009138
16839.8199980177
14509.9000009512
10684.5250003376
16213.0700029597
14903.0450032345
16513.66500149
12845.8599981333
12891.9049986694
12154.9499942972
13778.2399990006
14303.2449997844
12233.3550014623
14039.6150021977
11834.3849997061
10361.0050005654
14869.6549997443
16393.9449996933
12605.7750012848
13145.1000002066
13544.4450002951
14143.1099997748
11155.1849989074
11181.3100036074
13187.9000014367
11744.9149993866
13602.9050014744
17315.3650017111
13985.9050006582
14290.1650003886
11922.9149996762
11731.3599974641
13263.1500018093
13772.3499981614
15676.859999311
11127.1549995219
11070.4599990151
13912.109999629
15980.0849999418
14390.1000000645
14366.6849934811
12827.8250010143
12184.4549991856
15322.8949998091
12546.5349976986
11697.2099990426
14511.4999988881
14261.5450018569
13817.9949986445
12306.9100006687
13204.9249986088
10359.7300006739
14647.6549984035
13295.9000021777
13461.0249986209
14055.9649980919
11442.4650004318
13288.8400021336
13661.0749981914
13461.6900005426
14449.6349980976
13635.9949990255
13477.4099975338
15118.1450009212
14284.2700014653
12589.6999994233
12947.3399984332
13085.8450013124
11347.4849985356
15150.950000048
11891.9300001332
13190.1999998244
15468.009998603
14469.0100034688
12562.5999999341
14765.3999958115
11345.0450005919
13273.100000238
12934.885001365
14438.5750005506
11283.9799985024
14720.2349996234
14199.6250018557
13439.79499903
15453.280004386
14111.0200035674
14988.5399986082
11651.6049980982
13527.0799989766
14216.8800024654
10881.2650023676
10398.3600007166
13646.3799980655
12986.0349998017
13878.3149994762
13010.8350028697
11582.8749973328
11263.4549975417
11282.3249990561
12759.9250017001
10098.0850011887
11327.8449984491
11996.5000001833
11956.629999103
14722.1449969265
15874.9500009703
12004.5150001234
9680.03500115953
12163.0100006658
14969.2849980195
12050.1549978004
14086.4599988454
10039.740000391
14563.4450002336
12932.9749971766
11219.4450030254
12473.5900007505
12750.3949962864
11433.0149984637
13816.2850059296
10321.9200020164
11197.8799977608
10224.1399991936
14461.7250000702
11836.5550018761
12620.3049982619
11425.9349995438
13841.0649994004
12414.394999705
13016.7100018981
13931.9049994841
13548.6000006691
15366.0149948234
16242.9549976733
10576.6649983664
13288.9349984014
11195.5450039789
12534.5650013241
12109.4349999231
12057.6700014425
12708.2499990028
11132.6399988256
16367.6349969487
16445.7899990473
12343.5350002982
12786.6849986728
14409.6799999807
14103.4250013719
11023.2300007081
14111.7500015754
13373.6099989734
13692.4550008414
12408.1449978099
12798.9200034237
13778.9400022429
13006.2400000504
14543.7750013594
13603.2850006167
13105.4800006926
13805.4350019369
10764.689995803
12059.2699974467
11864.3200000447
14219.1150003373
16608.279998944
13188.4750014404
12850.514994564
9994.62000010972
13826.3500002446
12657.7999960797
13724.0749969465
11715.2949989932
13656.2449988902
11433.9300007276
10118.5750022096
16120.6549992532
12098.8999974999
16162.9300027913
13834.465000937
13912.3650001556
12393.3349969855
15453.5900037875
12526.8749973137
11655.2750000758
13941.6149975556
11638.6900009557
13695.0799976157
12617.3849994682
13780.8049986917
13292.1749997181
15387.5449959427
14891.6149994653
11803.8350047938
12312.2399991482
10907.3150012388
14514.2850012389
12058.8200058437
10538.4300025644
13612.0499993433
14019.6049987856
12445.7749992312
12247.5850062333
14680.649998508
11520.414999024
12755.2849989032
11370.8150012491
12553.7650009603
11687.3700000134
13910.1150000567
15336.7099996771
13696.575001521
14650.6000005106
15723.2299994083
9557.13499945714
13569.0249973515
13463.4300011588
12137.295000043
12662.4050019917
14732.7900003709
13919.7449987151
12466.155000782
12742.8799991995
12718.0350029532
15473.5600005775
14076.6300020817
11367.249997244
11946.9249993267
10294.1149984165
12397.920003519
14215.0699996012
13703.9899991357
13905.2549955656
14108.4299967439
13109.8350023244
9738.6499973145
13065.1649985583
11938.64500104
12294.855000936
13178.7000009397
14534.3599968777
13498.4149979937
14519.3400016815
15820.2350037544
12520.3999999496
12625.7700005877
13793.264997766
12025.1499989671
12581.900002275
12686.2449999575
11240.0449987715
13080.2549983291
12839.8849995271
14696.3350005331
13687.6300001293
15399.1449995515
11644.3100015698
13500.1600031063
14194.8599995712
11569.0400014197
13808.2149987739
13289.2650014612
11677.3999982978
13783.1950030486
13160.4399953651
13030.2349990209
15350.6650015238
12456.3749989464
12060.3049974847
12382.2950000996
12844.4350003085
15076.6500000411
14504.5149983643
10815.6999985038
15606.3250013927
11579.0699995782
12528.0550025902
13223.3000000267
14671.2100028168
13273.4899994259
13539.9999983674
17838.1649962561
14314.1800006379
14990.009994566
14046.17000077
11723.7450029296
13342.6800028862
10184.0699985332
15149.1399980253
11387.8500014618
14068.0499968725
12758.7699998483
13285.7700001695
11329.7850000552
14170.559999625
15031.5099977379
10174.1699958008
16982.0149989065
13710.5999983801
12360.1150013608
12843.6549991263
13616.919998944
12613.9399991365
11788.0399982624
14352.4099993124
13495.1400017053
14713.6899997837
14533.7249983638
13093.8700014832
11501.3250042716
11990.6000002811
13783.8200026142
14053.7999991487
13018.9750004861
13613.2649979598
12488.59000298
13144.9600004997
11450.3849996076
12354.2899998976
13485.4150001682
12690.5600009085
13365.6350005534
14975.8500009428
14411.4549990391
12506.7949967443
15158.2150017403
13853.355000272
14124.6999993161
13862.3750028491
13487.6049988622
12454.9350037461
11931.3800000038
11231.0500000316
14054.9750013533
11784.3000001789
16025.6599993757
13050.2749974085
14853.7499987513
13018.7600034102
15909.7899999054
13616.4100012184
14130.2550024265
12407.1300013954
11509.8549991619
12548.3500008848
13870.7199979769
13483.8300030942
11861.7599982157
12470.0300014189
14207.9049983043
12900.8600012947
12724.2699979797
13219.0000018922
12573.1300015256
13960.619996984
11653.2150009675
9513.43499940622
13992.8999976733
13279.2950018353
15745.1050012985
13565.1649989641
12091.0550037922
12637.6799976552
12237.1349998985
13363.6349983087
12078.4300002767
8584.88999839395
12835.7199998951
12465.2950000356
14014.7550038097
13417.2099992374
13277.6799999664
12896.8600025125
9989.6250008021
15408.7949954128
14851.7400021901
15239.4450004132
12929.0399981556
13237.8249993434
12142.8949978565
13162.4850025575
13034.2949993101
14254.3500040106
12846.4999994953
15174.760004875
12312.3550005854
14412.2499946828
14753.899998817
12198.8350021369
13966.7300009874
12525.2149996951
13011.6500015588
13292.1799962054
14156.1800013669
13097.2249991132
14998.9050022725
13610.84000024
10866.7749974694
14767.340000165
11124.3149970085
14742.5499973376
14958.2950003592
12247.3899999806
12176.8700002431
15600.0700010866
12731.4249975624
14539.5949991405
12314.4150003752
11910.7299982175
13756.1900015255
11886.284999689
11275.6999954979
11117.2199994274
13146.3349928352
12097.7000009918
10386.0649999108
11946.5800024972
14112.8750000231
12603.5449993102
10570.390002849
11748.2849988565
13080.1500013667
13540.4699990546
10822.2699992638
13756.9050006068
11673.3699977518
15212.6499990874
13755.0199999905
12313.8499989028
13069.3599994758
12720.4700018312
11321.8099985254
14032.8849997358
13012.230002956
13225.3850005232
12005.39500074
13689.5549963696
12771.2749954987
13093.0050015399
13259.9400007769
11110.9100009173
14567.0299973983
11262.630001081
14109.3599946479
14892.2399974848
12313.2499994416
14338.8699983174
11199.7899974978
13991.6650002941
10412.5999978753
14449.6899937186
15854.4049969391
12619.1100027685
12680.8749999813
13442.094998364
13039.0000042391
12790.9699999089
10742.9099978379
12069.4049999891
15680.3550006985
12481.7400005438
12507.3349965326
13142.9449996702
12264.3299986951
12602.7949993073
12255.8249982352
13652.3850015273
13724.5199995455
11753.4200011122
11816.6499992069
11824.6399994486
12661.0250004127
13310.2150005632
11768.6200014473
16931.5650019632
11906.7949995137
14268.7249994027
14391.4350024645
9612.36500236462
11788.0149992454
12987.1100005782
10862.3700011378
14615.6099999627
13609.3200000443
12690.6800015735
14733.6000013327
11937.0049930478
14905.7799970836
16706.5650017937
13775.534997653
15041.7049992094
13512.8050003652
12577.0649981673
10852.7150009467
14191.4749971603
14047.5849995376
13233.8049958581
11199.9700003146
15575.220005392
13460.5350026182
13539.3249981353
13981.8949976419
12756.8899990642
12353.9449995178
15211.5900012068
13040.3499968052
10197.9750012528
14023.4400022206
13671.6300015632
14204.3350005223
12405.8549994286
13358.7699974118
13427.6850010875
15108.4199986621
15036.5599987939
12344.699993945
11489.1100017585
15448.2900020767
14698.7450008511
13799.5149969435
10356.1149971941
13340.9000018227
14710.8700000031
14728.2750005084
12991.0300001677
11900.3800032919
15897.9949991397
13782.4200024451
15065.4300020335
13236.07499788
13209.0849992487
14824.7350014035
19301.6749993882
9590.9850015525
12438.0149995855
12626.1999998977
14108.9849991491
8008.71000194177
14318.7050015312
11984.1700016322
13012.8900007862
17345.2099950732
13364.7449982104
15496.4900006555
15405.9300003042
14274.9200009006
13058.5400001965
12629.8950014678
13769.2000005128
12467.5600008948
17474.7199996571
13283.529996959
12834.6899998724
16112.8099991498
11719.4200018689
12909.1050010771
13293.7399998896
13913.3699992134
13210.2400005413
14878.7249996555
16509.2599951032
11948.8099999792
11543.7800001113
14302.9000031007
13554.0499976606
12589.8999986978
11571.0750029965
13471.5449997205
12857.5749993116
15112.5099988097
13676.2950023689
11368.1649973418
13068.6999996371
11775.3949994519
15137.4350010871
11811.2850007536
12442.2849990682
13673.9250009031
13466.8849974705
15414.8849993199
13947.4950020344
12215.1649994511
15919.0300004274
12576.6300004735
16537.8049994409
14790.9450004527
13170.7300003406
13186.8150005516
13962.1749966854
11261.0250013762
11796.2250005018
14087.0150003602
16877.3349989374
11694.9699999053
13444.474999347
12818.6100015431
12167.8850000715
12512.454998428
11922.4499975284
12775.7999999763
12788.8449992848
12055.1649987629
15788.2600004264
11278.7149989281
13592.065001878
15864.3749990859
14215.5500046426
15775.5199986502
13929.1850015132
13200.005001399
11686.2149985356
12987.9749991045
15035.9100022884
11208.6350005409
14400.2100028685
12763.7199997282
11716.7750020041
11098.6899978716
12812.2799965072
12518.0550002073
13057.349997152
11997.1950003213
13283.8149984124
10645.1949989479
12262.6250004847
13457.9400001687
13472.7200007463
14673.4600013673
10380.2949971417
10948.5299993535
14572.6900000246
14263.9599942502
11499.580000868
9770.77000185155
9684.83500049147
13943.690000791
15460.6049967781
13126.6849977809
9299.18500115801
14315.7149968529
14104.7849980755
13578.3150042899
12976.3199988476
16834.2249994395
12256.7650015703
13698.2750020863
14693.1749988503
10878.7399985263
13802.2100018597
15385.4949999962
13191.9200040834
12937.7549970161
13651.1050012194
13743.6849972373
14869.1449998701
12649.7800024115
14530.9500043787
13323.5899958869
11982.279999494
17063.0900016738
11612.2899999092
13918.4299969105
11901.490002134
13778.1299959477
13990.4400004232
13430.1300052807
10498.3500006354
12446.2149979014
13768.7949991694
11641.5399954654
14977.5799999109
13513.4899992273
13836.6150009292
13702.4499958165
14031.0299998894
16417.0550010904
14126.5249997723
14786.4249981153
13116.4799990264
13265.180001827
12491.7750017192
11024.1599975274
13064.394999139
10506.56499962
12832.4900001994
12314.1600029187
11313.8899989598
10501.9099996799
15134.4100007312
15128.6400027113
13717.7699981917
16222.4499964475
14181.8750005008
13978.594999371
12404.0450014388
12347.3599996987
11316.2749992255
13955.3300006976
14045.0449984784
15154.844999081
11985.5149994793
12883.3750009227
11114.299997579
15813.6499998567
8580.77500073815
12325.2849972705
13468.1250019767
13375.8799982244
12451.475003325
12506.9999972824
12684.7650025927
14885.1349999438
11780.5700013022
14136.514995776
16478.5900027833
12899.9200002617
12865.975001324
11530.6250006864
12947.5650003144
15469.1249988608
13411.7699984089
12721.5599981033
16527.7249999032
13651.5649982303
15439.5550004153
13014.1150006287
15624.9449999302
14135.9749989955
12508.009994886
13459.7399990881
14805.0049996902
12790.7850020087
13018.7950007725
13978.9249997261
14693.8899989866
11257.0049994078
12283.7499973924
14134.8949988357
14246.4149992804
15175.9300033065
14409.9849969266
14329.0549999765
13009.2600009604
12293.9200015551
13284.1699980516
11517.3800014262
14802.6399965016
13159.0649996396
13353.2750030705
13951.2350018228
14910.610002183
11452.2199971266
13702.6099989674
12128.8250013371
11185.5350007576
13054.6549997572
15511.3499984355
12086.4499995594
14244.2949991202
12374.8049995821
12160.1349993565
13370.2099973887
15796.0749967896
11823.3250013021
15578.6549970103
13268.7550009054
12277.5699974425
12340.2699993419
12723.2149993384
11856.6250014069
12403.7449999154
14313.6450007656
12050.0999971551
12226.5249994599
15180.8349989003
16102.8849982716
10866.2200005341
13767.3049983737
14998.9849949654
12698.3650009811
12943.9649985125
12536.0500007389
15154.949997871
11397.7050003872
11864.9399992819
11285.2849988115
13321.5000010558
12653.475001317
12831.1500001504
18235.699998643
11720.8449977168
13116.535001134
11646.2350021956
11989.3999999126
12690.1250025113
11944.4349988026
11352.1049999346
13626.4050005904
12511.7649991123
12715.4649984789
17115.0700018477
12254.6149978839
11152.9850018514
15759.6900010217
13181.7650004511
13419.3199999398
10960.310003216
15965.6999981625
13540.0649995252
9790.95500425762
9122.05999974976
13901.5099984425
12270.3050015649
13960.3150044881
14526.7250028502
13191.9099996127
15167.600001111
15065.7650001663
9521.37499680056
12098.519999773
11742.300000626
11985.5400017696
11071.1450005156
14966.4549970969
16519.4600031838
12977.0600028047
13439.9099988805
11339.2050006796
15704.0900009993
14293.8450023209
13712.9650022576
12833.6949998243
12730.564995595
11481.1350004812
11799.9499972548
16023.5999981227
12203.4849971945
11765.9049976341
13434.9849997952
13895.8800010685
14165.4349989332
15104.3650021059
11089.504997201
12509.4799999888
11510.2400002503
16504.7450001233
14451.8499982506
11772.1100008385
12290.8050001173
11246.7249992996
12348.4049982851
12730.1350000531
14512.2800037676
12366.9500025004
12855.0400019966
11062.1299956584
13657.5549976681
8213.05999844003
16030.5050005725
14185.914997746
13733.6200039051
11263.454999561
14402.2299964688
14156.7199979342
14980.800001009
16148.8600021718
17046.2799991802
12617.6050018843
14277.579999096
13772.4500002789
12216.2699998347
13599.1299969919
15735.844997372
14421.5549980607
11320.4999980615
13630.6550042403
12832.1199996223
11635.4399994722
14739.3099988411
11863.0250029746
14816.5800024211
14096.9699983673
15000.5100017117
11721.4049990286
10782.8150030655
11784.6150007888
13186.6550015846
12070.4599985537
12409.8850000995
15699.7649999178
11798.4900005685
14193.9949989818
16329.8700004946
11562.5149959116
12857.6749968105
14791.5699995556
11757.8950028168
11090.5900022171
13796.2000049854
11632.0849985068
14411.4849998241
14698.2950005439
12309.129999195
10379.3699978405
13248.195002032
16619.1149999123
14075.9650006905
10625.9900009767
10960.3549979576
12148.6049986143
16082.8700047725
15511.1850015234
12561.5399988442
15270.2199991589
12712.645000769
13056.4300012491
13035.3750041447
13451.6849998783
14596.8150017906
11998.8450024989
12080.0950001198
11992.8650023298
11886.7650022063
13387.9550007717
12790.6949981614
16381.9599984338
12468.6099996262
15317.5099977193
9164.44999763276
12328.9649985501
13693.8700001237
16044.8350003862
15062.1950022948
11102.2100015478
11928.7650022035
14178.6699997281
13526.5650001939
14380.8349953411
12461.0000014902
15790.865000061
15213.6750034727
14155.2599990179
11957.0749994845
14021.2000036769
13528.7249951529
10349.3149983161
14503.3650008329
13251.4950011427
9293.88000240602
13613.5399995526
13298.4550006045
14219.8900000409
11416.8250011302
13470.8799996797
12628.854997686
14233.0650016984
12801.770005198
13211.1600014071
13633.990000371
11495.4699986707
12900.0999992935
12590.610002209
11822.3250008405
14442.4000000913
12958.2600006882
10625.370000227
11895.9349992259
13240.984993743
13927.4300009429
12339.3300019054
12929.8099996315
14199.2350010872
15527.1849998966
12077.5950011417
14301.5799988826
12338.314998684
13317.6299994353
13022.7150053919
18059.285003093
12966.444998237
14246.1449973336
14516.2450012204
14768.5950014605
11675.8050010813
14128.5350021387
14150.1449984588
12773.0700000171
12238.4699985834
12408.9649999987
9963.33499824838
14538.8400019686
14934.8899995243
11607.7799997134
12615.7800005132
15760.164998383
11978.8100020784
13701.8750007685
15376.709997845
15030.6550032782
11157.5050011199
11603.4900017324
10113.889999172
13446.2300000137
13193.4550046416
14310.4800006651
13906.6350004809
10229.6700000647
9719.25999849642
13201.615000563
12974.4949990403
13754.2799983888
11980.420001436
12988.7600017918
14251.5749996875
11370.0099992071
13043.3349962211
14355.0200006479
12266.4449983275
11772.4150004517
14956.6599985829
14150.7449973427
17795.4600012296
13092.909996829
12060.3249990667
14034.7899989398
14498.3050006629
16421.0750004046
12533.3749958488
15390.1449976572
11490.7699987061
12023.3149977745
11926.4899999125
15153.6700020694
14940.1299994198
11704.2200038921
16003.7749972902
12508.1949992719
15042.999997417
14498.8750016166
12923.7400018696
15233.824999057
13094.1850001629
15971.5800023428
12651.1599988443
13796.4400020764
13921.3450028967
14539.8899993194
9287.20500176106
12928.0750021148
9722.08000420232
11339.5799939301
12891.5450012854
12137.7300015858
12831.2849999386
11148.6850021153
17456.5199980207
17237.9050010157
13958.4300009162
15058.7350028205
13111.0950003456
12858.575001938
12069.374998798
14603.0499989296
14951.2900012742
11836.1000015296
13508.7700031557
14771.2449968269
14490.0049988113
13269.0800020823
10565.6050010533
17853.5049983377
13706.5399982947
11003.5199962
9813.72499997227
12525.3499987974
14305.7600016035
12864.8550003385
15210.9100008892
14453.5899884874
11875.0100008629
14129.1749988326
12334.8949988736
14297.8999990326
14507.6749986052
10445.4249988423
14458.2500012505
13281.0700003949
11812.6800026534
12685.2350013022
13027.4750000064
13002.7899974993
13429.5549990101
10752.6000014013
12792.6550017352
12215.3649976862
12748.4150009452
10251.9099999951
16316.2149972616
11406.4450041482
10991.879995056
10015.2350014647
11593.9649982965
12841.264999022
12271.3750021948
13931.0949982672
12048.4299982129
12943.6699992831
11776.3149998924
14617.7949999319
9757.95000313141
12574.9999993315
13281.7349987819
14511.9200006192
11749.2749996269
12318.0199975381
15024.5600027072
12077.3899996701
13944.0849986851
16105.3350024584
15753.5949996246
13558.1799992076
13566.0750010265
15600.4850013292
14313.8050012242
12895.1549985395
13978.4050003486
12463.6749982361
14034.5950017872
13014.180002839
15438.8399989509
11989.8499983479
13172.1799989276
13602.334997699
16050.0099982009
11450.7049975025
15108.6800027211
13978.4100033452
12841.33500102
14619.2249963338
15744.4150018622
12172.8700010776
14566.3800025391
13216.6849997666
14143.6850023792
11031.3649994055
14407.1699982171
14091.4800023347
11841.8449957493
11857.3300006679
13688.6599971873
12351.594999996
12729.8149996088
14317.9750004061
15998.9899984467
11935.1399987931
14135.9749997478
12549.6749975309
16228.9850018714
14216.0600026622
11656.9999970205
13382.9050014138
13921.4149966726
12828.2550003437
14329.7249991353
13892.0899964219
16272.1699988766
12782.4150004271
14965.3549990748
13488.5549988651
12718.4100030129
15691.9499980088
12583.7099984219
13394.09499723
12585.765000042
12526.1200042508
10946.029998141
11340.4699952253
11690.4200006195
16558.3949954283
13874.4149999018
12181.3049978277
16076.8649985472
16584.3149999435
13674.7000011132
13562.3300018222
12386.8000025388
13119.8249994674
12224.8449962817
16310.6700012307
12344.7400002213
10525.4700028925
17343.7100022376
12249.5000031137
14289.3799987835
12737.5850014517
11329.6450001629
15248.9199993074
12065.0499981816
9583.93499983696
11031.6700018897
11502.0299995579
11577.9699987842
11655.4499999124
17289.0849963243
14722.1000018113
13789.2099980697
12812.5300021788
15463.4650001737
15505.1099975914
11493.7950040722
13936.4450039346
13150.0150021457
15186.2049985678
12658.6500010787
11412.6349991654
14585.4699967497
11447.2749963152
11313.5900016442
13756.8150002269
13661.1549994857
13210.1350008121
13840.464999445
14488.224998861
10769.3800002009
10780.7249982191
14540.6849978853
12301.9549987689
9847.34999774554
13936.0050000726
12034.6449983828
8610.43500057212
14101.4350029682
13288.1150000605
12782.9500010088
16496.1699975965
11414.4149997264
12742.6599961591
13705.254998493
11402.0599988957
12612.8500028456
14118.4649985123
15059.1150011716
13148.5100019632
12257.8899996397
13949.4650020301
13614.2850009932
11290.8899980235
12000.0100010247
13869.3599985546
12046.6199978856
11953.0950002882
12700.7899972388
12235.0300002209
12301.3449991556
13171.7299986373
12969.3899991105
12673.635001042
13631.5499981646
14336.0049967025
11947.2849934778
10863.4800018223
14005.0600014511
13476.0050014008
11714.3300015449
11562.4500034949
16513.5900001934
16230.3950049685
12982.4899962492
12140.5200033172
14682.2349985212
13997.2899998359
14319.3650003414
14640.5450016473
11353.2349990851
11325.2349983382
16203.2100014661
12545.3749969562
15558.4750004835
14905.5200023288
12402.560000033
13806.1099975407
13878.0749980493
13513.0200008438
15713.1600004382
13700.6199982439
13587.0250001657
14479.7100003065
11934.9250022159
17367.1399962573
13839.8749979995
14773.0999978657
13154.1100000646
14015.9049965418
14259.2100009434
12891.5050003702
15083.7149974849
16930.2099994714
13225.0899994408
14241.9849996525
11053.354999293
14637.8649993774
12779.5750048958
11351.9250008311
12685.1049988112
14071.1449977916
14250.7650019738
12765.6700042217
13870.625002696
15352.0600020229
11145.2550039205
13385.7500013981
12045.2950016461
13154.8299993229
16010.8449959413
11043.4599998057
13638.1850026469
12254.0849992865
12431.8549989063
13983.1199989396
13923.0049963017
11653.3550011244
14129.315001881
17033.590001508
12680.4449970846
14674.6349972086
12276.3799990731
13985.8549999034
11032.7599971712
12454.5050000129
11616.2100021186
14727.0350004286
12875.0850020077
12238.0149981572
14489.235000819
11843.6499996771
12760.0399980972
13841.2950005803
15080.9700010477
12820.5299982273
14161.1050025309
13331.1899988715
13669.6500014348
10133.7050012413
16167.55499983
12627.5699990623
12982.0349934408
16198.4600012782
12648.6449990458
11522.8250011782
13422.7549998494
10130.5200012194
10568.4499991527
17514.5250026368
12517.9100029168
12913.209996304
12298.404995639
11306.0249993273
12931.9999991963
14017.1549976218
13995.7400004222
9475.49999879953
16752.0749997972
12210.6049996333
13877.1749988977
10378.8850015154
17929.6050005517
9775.29999768431
12559.6799971561
12423.2449972017
13092.6950015407
13683.625001709
13070.6599972577
10031.6900018726
13088.4750011376
12343.5399973053
11240.3650032486
13761.5250013866
10591.4849993613
12125.0750016789
15023.3599999682
15634.4000015722
12769.7999984207
11526.2800003864
15766.3100007779
17912.3399991455
12556.0200027159
11873.5149952973
12770.8299967838
14293.1400009531
14056.2049996732
11811.7049990159
15818.4200009625
15637.8549970454
13877.6099994106
10982.124998531
12035.475003602
14001.3049972907
12751.8850017012
12602.5199980387
13785.1050015473
13573.3700001008
16277.0150029301
10205.6149985429
13541.9400000072
13719.6649987802
13829.8999989236
16324.9999982006
15497.8049985354
11921.1599978183
14412.2800052462
14291.8849992125
14040.7699977697
12445.6399996569
12041.9450012823
17050.1949988318
14910.8300033877
15507.7799969791
12111.1299963527
11268.4399993586
12025.4850034728
11674.4850020384
13171.1800011643
13581.0749974621
10572.595001024
10462.0849981339
11335.8450015815
13544.1749953792
12592.4999976153
12501.5999985097
14687.8499966658
15416.8749940179
11171.5549989225
14540.6699987788
14465.554997902
16416.2649991786
13131.8900027891
13530.5949997323
12587.6849973872
11171.789999927
12129.6550008152
13314.6949987367
10367.565000182
13210.4600002266
11596.7249949193
11297.5349988674
9479.99000011873
12235.4549969241
15133.484998269
14242.8350018383
13126.4799991884
11124.5499999907
16885.9050001177
13347.2950002474
15521.335003206
14294.6900026956
14111.9950001825
12684.4849988269
10690.0700027545
17297.7200025567
12698.4349950745
14990.8949999467
13083.2150010513
12341.1749999723
13024.8999985772
13612.2850008501
12604.0300010008
11624.9899985052
12031.410000658
10630.0899968492
12806.7650009058
13205.3999991673
14640.1800011825
11761.9149982956
10211.2749995736
13406.4149966721
10214.0199980687
12033.2300000483
11946.6800006754
11876.9099991051
12946.5749981769
14312.1850004563
14068.079997079
13460.295000321
13118.8249985062
13607.5300033266
15029.9250005286
13021.68499777
13647.7650000233
12020.6700000484
12476.4949996134
12133.8600007838
15206.1250008067
13135.6750014556
14431.1600003063
10508.7950031792
17875.5800053247
12001.8650039695
13478.0799991857
13663.8750000833
12849.0899985856
13711.1100012857
14981.8449973137
11507.6800010591
11779.660001995
13121.9600004117
12723.3449964331
14010.9049987735
12620.6599978977
14354.7499999049
10000.2799980616
12867.5850012314
14244.9500009427
13828.3450031197
12683.5399996564
13061.9650023083
13919.1999976109
12949.794999819
12041.7199997106
12930.6299974119
13250.3349988658
16179.5949973197
13105.0600019633
12613.5900023618
13188.0399995968
11761.5200025059
11264.6199991711
11803.330004985
14019.6349986114
9996.14499838039
10604.1550007686
10603.0350035259
11479.595000413
13619.7550003158
14878.9399977131
15061.9349986704
13654.5599993642
13368.0250016067
14242.9500017424
17211.625002387
14177.1499967558
12281.0900016741
14877.3749987251
10669.0150029925
11088.460001753
13459.1900008542
13770.1749959665
12626.7700024113
14908.7950004023
12979.729998937
14797.8300001328
13178.9149981763
12255.8649995592
12137.9849993797
14762.1799986521
12478.4500017648
11298.3499960583
12888.8100007717
15444.3249993378
10240.7400005525
14244.589999256
12074.9699996897
14267.4399970052
14002.5800002085
13691.1250009813
16403.109999525
10916.1600023553
14046.3349982396
14519.0400008793
13244.1550036308
12708.3149992835
14375.9750007747
12640.2850027372
12098.2349979702
16352.0550020604
12981.3999999424
9427.76999769616
12100.9750012944
13909.5149996845
16292.2650005846
13554.7200024773
12064.4999998087
12627.7200011041
13336.9050006353
12233.5749982773
15133.1650007856
14475.230001241
18133.9749995377
13526.2499987766
10582.7549999962
14091.1049998826
12495.3150019618
15177.7149989603
15578.4449998632
15207.4100056702
13677.3049990408
13263.9750011147
15562.9100001454
12966.8999980171
10270.3150047141
9870.76000072144
12276.0850009664
12489.2000011218
15712.0749988345
14271.4699995273
11626.4349987588
11940.105001635
14504.7349941658
12751.089998183
12808.754997436
14896.6149995207
14896.8200002902
14186.5100005478
8953.61499717867
12485.2749981009
11307.1050009266
14400.4449984997
10752.0950008188
15310.8449996675
12408.4399991808
13415.0299984228
12591.2450017025
13976.4899969364
13589.2899986293
14003.3599932168
10996.119998198
11642.0899999721
13121.6100034544
16162.9200013864
12716.3350009467
10523.7799992796
12136.3649997818
14551.0749994495
12304.6549999465
15618.2299969043
11928.8599998271
13364.3449992347
13279.5649981614
10965.9049990042
15062.9149991719
13418.0399989274
14344.6649999237
13657.2399959383
15343.8949986467
14855.5750008986
13013.3749963985
13134.1950001586
13739.00000092
12639.5200005772
12934.9400019774
14287.7999982849
13594.6649982459
11737.8100038907
14332.07499468
13687.6300011644
14138.6399989843
14077.9150009034
13874.7299990214
11374.2100027036
12364.5800051052
14369.2600021041
13704.9099991757
17276.2549990307
10943.9600027258
14622.4899999686
17591.7000014046
13346.8699951763
12377.0099997157
11988.8950004813
16159.8150017195
13305.5899971789
12506.8500047029
12129.0949977969
14541.569998792
13066.51499806
12094.8299953628
13131.235000168
14375.1949997175
11931.7400003485
13944.8550013328
12069.879997287
13060.2650010568
12906.5000001576
13310.2899999268
9962.42499833298
15818.7700031762
10291.3099989756
11338.1349957962
14790.1450002471
12108.5599996053
13168.5700007763
13716.8100011752
10250.0249952007
14155.4100018382
13049.4650029955
10858.7199979872
14081.7800000352
12498.2299996114
12368.8950027357
14588.2850032881
13230.4049990843
17561.1250001824
12902.6949965225
15874.3800005238
14761.7550003397
9790.57500257378
14100.2650012074
13962.2299991275
11053.4999989152
12070.4149960607
13478.625000014
14245.0799998837
12259.2549976688
12248.3850007617
14349.524994724
14090.239999086
11508.055000919
14383.8399949229
13270.2749982015
13561.2049960042
12872.8250002346
12570.0350003914
16905.6400025772
14917.9849994151
12265.0149975064
13663.9700010477
14427.4449994308
14157.8699977071
14025.8900012908
14094.8099994194
14873.9849962087
12174.704998358
13588.5350017766
12509.7200009103
14201.8050007602
14832.9850021357
13321.3250035516
12056.5700002993
10522.4299974636
15147.9750052956
13548.7999980984
14106.2099990223
16971.7550060463
11728.6900030223
11382.8999963744
10848.1350014375
13346.2499979434
10481.894997563
12311.5750017749
17810.3999990225
16575.2649967809
13186.4950015643
13985.0050015789
14497.4849988184
10322.1949990077
10990.6649995558
12671.5450002826
11539.6900001891
12383.6149985755
12691.2599988529
12534.2350011985
17094.1850053842
13695.3399999707
13024.5000030651
11470.5100010099
13217.3300023273
15059.2499968148
14680.204999033
11079.2399955727
10882.5599978975
14540.7650021559
14580.9099977448
14566.0199995189
13420.339998018
14270.4749969972
15874.4749992624
12998.5299971458
11122.0099975691
12652.5799980152
14388.3200012606
12943.8450013171
10215.6049986724
13206.1199996676
12055.950000381
13228.1950014296
11838.3149983007
12482.0900012432
13448.5999983653
16462.4849994674
12261.5200027133
13391.5500016428
14447.520000622
15454.7650019372
15135.6749981678
11447.4349963172
11759.8799991736
15760.3200019919
10115.6249985317
14539.0650008533
15106.4849967923
14231.9549983771
14546.7799971191
11152.5400030024
12309.0999997975
13443.7300030648
16551.7999962198
14844.4899999488
12171.664998773
14630.5650017304
10020.8900002349
13399.705001258
13165.9249995285
11298.40999646
12586.5999971365
13427.534998132
14648.5250012647
12785.5500011144
12714.1049989986
11194.9550020903
11979.7650015685
12782.9900022255
13322.0199983383
13704.3599998913
10602.8849983973
12489.2850044199
11255.020000929
11488.1800016715
11019.715001575
13208.6550006713
14821.7749998309
13889.7550008674
12829.2099998906
15526.3449943952
14323.1399971155
14036.7150025464
12914.1799962551
13475.5699984039
14329.1499996309
11586.2749995893
13673.3799994343
12968.9100016961
13941.6499972878
10631.2550003843
13035.4549982236
13064.0850003081
13335.9699999604
13877.6099974695
13005.8000000351
11325.7950014459
12569.9449977742
11904.1050036404
13568.8300005815
12563.1449982792
16673.90000076
13599.4899996714
13813.6699999163
13486.1899996279
13316.0600008231
13301.2050013364
12303.7349990364
12845.499999091
12031.9199995057
11344.5849991878
13633.4449994639
12425.4350018291
9843.68500254129
14152.1949975163
13717.884999663
12609.0799987115
11262.8900038349
15403.3999991216
11513.845001687
14323.4350007657
15034.5749993998
12856.9750002614
13174.7899991313
10197.5900019072
14168.0850005394
16404.939998602
12020.9649996688
15107.5599979558
13897.0350000742
14405.2849987865
14350.4100002611
16827.6650000634
9195.13499883609
15155.395000147
13716.9800024203
11537.6749997702
15417.1349974265
12989.4049975639
11570.2749997027
11979.4650007629
11619.2700001986
14970.1549968201
12282.1600003839
11850.4400040561
12426.4499962868
12744.1699970149
12063.1749994167
12691.6349958715
11216.3749974911
15476.3299997564
13092.3549999511
12811.2950022537
14542.4699979675
13077.3049982116
13607.7150007862
10733.3900003419
10820.0750040199
10394.1500024907
12773.7400007395
14358.9950006232
12670.9899997691
16154.7599987019
12637.8350012184
12016.4400000447
13420.699998343
13914.3699996727
12395.9600024054
14130.5449974785
13143.8649978244
12933.804999281
12110.0749985629
14485.2000022164
11809.4450000478
14268.2549984469
14964.3099970342
13659.239998886
14758.6799993826
15058.6299987432
11361.0049990076
11761.5449995721
14275.1400023855
11694.8050027565
11178.529999828
15198.7650012973
12548.4899970738
11172.1849995214
9234.64500199544
13884.644999185
9977.2600012164
15613.0549997929
13445.3999984213
13497.3350013226
14389.3850036142
13671.5650036048
14560.4899968056
16094.1149983536
11866.6399988195
13057.5299962479
14942.7000013035
13133.7549995603
9800.40499698056
15848.0899993948
15452.160001708
12438.9100017801
14903.759997653
14303.5199971922
11199.5850006617
12369.2950006553
12655.1250017898
14207.0149998908
12232.340000369
12009.1649987135
10736.2450020782
13325.1050013329
13765.860001315
13798.6349989826
14486.9400018543
16227.1099988628
14400.6499987759
11341.0749999162
13561.5700011139
11483.5049995112
12552.5200015574
16111.5449994211
10928.6050002862
11346.9000022125
13585.6599994223
14684.2799988919
12613.7200012597
12553.1900017556
12541.9499984165
12536.0599996569
12313.6400002566
13893.0549993053
13161.179997971
15541.6000001032
11125.2200011507
13607.6350021214
11875.4099987754
14023.394999114
10842.9500002631
12682.6000009826
14303.4649994349
13981.4899969634
12930.7449999391
11628.975000455
12934.9849983832
12255.7449965575
13908.080005227
10063.3349982407
10158.7449998094
12646.5650024887
11726.4299973637
10621.4800000685
9776.44500297925
14610.05500082
13030.0799991481
9949.33499632636
11809.4249979057
11354.8800004376
16290.2099989704
10965.9349986664
12808.6700030321
12875.6249998903
14674.1450005097
10593.7850017421
11521.6199951587
13144.3599990891
13519.2149994022
15078.6799995583
14324.900000181
10271.5799972237
15046.94999692
10807.5350006055
13803.940000669
15197.4449991082
13823.8399987792
13517.2850013762
13159.0100016933
14478.3999985631
11925.0749979693
14321.7899990859
12142.474993936
15391.0699964262
11074.2999999991
11650.8099987048
10080.3100002079
9009.07000139801
11786.8050003451
13350.1549997667
14686.1099985032
13492.8800005531
12874.3950040167
14048.9400006011
12516.960000906
12602.4750000137
13574.3200038114
12363.8949995035
14017.4699988009
12757.189999255
15124.985002181
9505.95500134642
12037.8800022019
14621.1750025987
14087.0299997579
16541.0449989294
16443.5500013424
13634.8299987734
13190.7100006244
14433.9150021493
13637.2700003716
14313.2099988637
11200.2199983681
13078.6399963589
13618.4900021614
10837.4349991796
12123.000001677
12036.4749957351
14160.6199988904
12432.714998064
14021.8700026427
13150.4550031205
16330.8599996754
14550.0650004228
14984.694999218
13752.2799968272
11620.1800024242
14636.810000437
12966.3899976073
13601.4650036383
15178.004997198
12467.6050002455
15279.1649998848
10591.015000693
13221.800001997
9872.8999965915
10996.2000004938
13847.9300000233
14932.2400001632
13827.2499979746
11707.4449993162
12755.3499974114
14286.349998645
10861.894997232
13427.6299990953
13252.934998731
16458.2800013421
14705.1400006699
12745.6500004593
9930.47999763896
12385.8900004727
10324.6549996322
10195.0550002635
13989.9450008179
15048.9200016919
12270.1700014586
13794.3350026624
12740.9699990038
13287.9950019565
11988.6549983706
10680.0550009513
8827.40500073566
15032.3950012864
13672.2849954653
16497.434999417
12342.5350002424
12570.7049935612
13362.8250003264
12379.8500028508
16469.2149989054
12813.6049991896
10370.7499999742
11373.9950020337
14389.4600002136
14258.9099980643
11103.5399969972
13553.3999937205
14202.8199981276
16546.0949979757
12476.910000105
12999.8550007456
14781.9350000963
11177.674998191
16589.0999990706
13729.0349982918
13873.6149999179
12787.3850001661
15209.4650001734
13540.4100005372
10026.0399994988
13462.1900026007
16551.9149984252
16502.4700040396
13155.9600025563
13759.0749979817
14652.0100026306
15275.0849998938
13401.0549979485
13701.7500015609
16325.290000587
15343.6449972186
15418.6899989103
14421.3849986374
11900.9849985634
11942.8599994928
13390.640001533
11914.7450007296
13225.3450004667
14509.6549983587
13048.2599993335
13755.9350006205
13274.1649994459
12483.9949993831
10939.9350004679
12938.7149998017
13511.6149968085
12437.5599990165
12728.4249996957
16577.7849968491
11814.6449994136
12304.5399977345
11035.1949968133
11162.394999633
16856.7749973388
10503.7949993914
14492.0750002399
14353.0700006864
11894.0999998495
14564.9650006008
12569.5099976668
13535.5599979153
13117.8549993252
11454.2399987651
13120.9000013989
10831.3249989702
15251.1349962861
9929.29500181694
12332.2250013665
13284.9649989289
13597.1649989092
11310.5599981461
12868.9549984682
14564.3450023658
11526.5749992765
14660.8950014816
13179.8249997808
13475.0649990579
14243.0450021607
10632.0550020039
11742.9350013324
15088.7550004523
11127.3899973641
13751.9699999009
11647.4099984457
13506.0049975801
12753.5799987155
14588.0649988332
12456.605001129
11062.0799998085
14840.4300002347
12726.1700021907
11671.0350020554
15528.1199984623
13136.2300031375
15253.2599974484
13774.665000616
14822.2949948779
12169.4450004387
13904.6800005112
15778.7250005601
11466.0150003536
15371.4599966563
13518.5049994501
13906.2699987676
15833.56499964
11709.3999994269
12345.7099956615
11040.2600010714
15166.5400017552
14337.2549999407
11238.6650011082
13783.9000013559
14108.2999992262
13707.9249971166
14518.6850016944
10643.4449986206
10145.3449983052
14507.9250038846
10537.4700004882
12456.5549991945
14302.9350022753
13877.1850020902
13880.6100015165
20346.9550020532
12538.5900008267
10791.77999911
14570.620000034
13153.3850040657
13192.9600030018
11404.2649992317
16456.979999224
13619.9149977245
13746.264999748
12498.0049958217
13139.2500026116
11633.0450006094
16082.375003867
14319.5349968596
12956.3550046821
10947.0749997863
12972.0849974308
14078.5350010791
17120.0200008238
11421.4149978486
15570.4149975129
10683.3850007686
13780.2499995664
12024.5650015409
13625.874995635
12803.9150000772
12686.3549991437
13270.0199991576
14740.8200039791
14921.5199996108
13061.3899972503
15001.5349996661
14113.5149982445
14309.3450010962
14472.2050067676
11077.3799997238
11730.8899997729
13769.6049990971
13366.7349991549
12098.0650003661
14853.9200004681
16842.3149999317
12147.7000031339
13411.8350017695
11866.1299980958
14174.370002348
12512.4199987106
10856.639998868
14266.8050013933
12421.4700016046
15617.3800012898
12372.9999988591
13708.1300011557
11734.2950017638
14941.9800007207
12767.1249983986
13301.4900004151
15211.1399997597
15320.4349980402
11424.1250001638
12725.8099989975
16455.0950020128
13396.7450010279
11954.9700011602
9908.04499949445
11767.1249991589
13672.4399999438
12706.1849977355
10857.5149994027
14349.270002755
11719.6600016938
13692.8899967911
12324.6199991502
11971.5850021684
11517.5349997532
15817.7849995454
13561.7799998508
13227.7450000726
12187.4350018327
14910.1650001412
17232.8700016077
13906.0349985881
11683.5199975099
13887.5400015763
16346.384995383
13276.9950022696
11415.7850041892
12080.0000000822
11846.8600003916
17903.9949987154
15251.9900023262
12464.614998068
10261.4499948133
14072.2049975242
11686.140001565
13325.9649991939
12042.759998886
13203.6499964386
13957.2300016722
15798.7549987008
13898.1050005371
12437.1400001897
15691.8700002626
11450.2350017282
13063.0850024202
14891.9399992526
15375.8599975603
10341.795000631
11387.7049982531
12737.8499986177
12730.51500174
12340.429999666
16510.2199974749
13501.8749973144
14999.6449979886
12337.8000018725
14944.0549984065
13880.9100001321
13724.0449990076
12938.5850003307
15541.8799962293
14663.3349952686
14284.7249996138
11764.5599984319
14048.5249997299
14630.554992608
13209.9099991573
12374.6900037659
14926.8850019489
10521.1950020188
13494.0450008821
10824.0799983495
12302.1300002279
14782.0299992177
13189.5899996095
13105.3500009424
11143.3550016739
13931.6549986519
15327.8100016568
14962.8800031658
12195.584997977
14832.6350034202
13723.2900006454
10741.4949985332
17830.5149981256
18118.3699976052
13673.4899995639
13611.1200016743
10734.0400023042
12267.59000185
11079.8449990993
17600.0400031172
12993.8450001282
13813.9550006983
12695.3249993047
13280.8449988238
12660.2550014202
13935.1500015384
12673.0399994979
11935.3099996776
14559.8199967878
10505.9900033305
12813.7199976388
13953.5850001681
13716.1899965836
11552.6749999021
11329.4750010748
15450.2199989823
12532.7399991087
12436.354999628
13081.4700016232
14563.0900007242
15690.8049989985
10950.0350008612
13638.129998732
12394.1349985062
14355.2349994103
11615.4550014569
13115.7850014363
13486.8099996198
13064.4450045931
15273.4099983885
11489.8450013141
14815.0849999886
14675.7599990332
14383.1000018313
12628.3900002763
12382.800001532
12595.4350003868
12464.7350001419
13382.6149985744
14218.5449980825
13339.9150014038
13083.9199994877
11505.354999825
14436.5149994101
12690.8949988449
14838.8200021979
14957.1799986723
14034.4350009842
14591.7449991431
16072.5849983799
11897.0800002359
12286.9699988386
14703.7149995596
11471.2099978512
14435.5399994521
12318.1550008454
13778.574998755
16340.0799950107
11302.0250032216
9608.75999901263
14665.9900000135
12814.9049984281
11850.8299960685
15182.1850002244
13304.9300005669
10227.5999983554
12847.2949995191
12377.9799982196
16200.6399984247
16265.1649993437
13396.5100019296
16851.7599971278
10889.7749960406
11614.1450006367
15279.7999972721
14122.3400021032
12215.9350000752
12906.9949978067
12984.6399991009
12968.5599979309
14878.9100013685
12201.6699982617
16130.6299970452
11838.3999984266
13913.425000987
13160.1899984266
14471.124998936
13780.3150012848
11728.935001474
13750.8600022054
12302.4499975475
11816.1550004256
13097.4399965879
11676.504997106
12890.0649993839
15300.4550010554
12870.049998982
12877.8800010092
16379.894998405
13661.4599969529
12071.8200018341
13367.8900007462
11976.1050029992
13098.2299980571
13564.1350000203
12386.9300002522
12108.7950004826
12487.9850010989
11340.8449998461
13016.2749995007
13308.0800010727
13285.7549998035
13915.1200006176
15211.089998552
14165.4249997507
12639.5400011186
13149.6299996971
12242.8599999038
12865.5800026166
14802.7300017744
14036.3799992226
10901.8300020998
11872.6450028746
13648.5599998514
14366.8350032539
12959.5649994442
13612.6599983051
11475.9449999784
12780.7449995026
16897.3249977796
15008.02500113
10126.3799992442
14718.0550000259
12786.0200020309
11977.2449990548
16812.2750023988
11857.0849976667
14296.1200005457
11460.1150002886
12775.3950027345
12707.8949997942
12977.9399979825
14527.8400024306
9721.09500146436
13466.7750019965
14653.9449996999
13100.5750003043
13020.0799994711
13209.7250001966
13067.2100021236
14271.6249946241
13779.8099984741
12531.759998298
11523.075000261
11020.3700007038
12749.1599972403
13891.7399985635
13644.8199998301
14906.9549982323
10100.6399964119
12613.510001226
13153.7849985285
14233.1999993749
10283.8500009039
12225.4650002734
13106.7149981355
13251.7149994611
14176.3000004593
12065.6249999685
11466.9199965686
16993.904998115
10833.5799966601
11073.8700020836
14785.0550022552
10959.0199996686
14891.4799988773
13020.135000692
11956.8599984491
13853.3150033529
14887.1550046393
12146.3149973911
12038.3850026955
15445.65999671
15445.4799991199
15911.6350019585
16285.5799975703
11980.1900008957
14535.0850001917
14132.3200000615
15182.1749967014
13041.1949993921
11859.5449989173
13749.2399997342
14111.5199998302
15149.2450008242
11989.5199996298
9985.02499962653
13504.0699988927
11797.0449988134
13808.3449979964
12736.2949996864
12784.6949952343
12787.8950023298
16088.6700013294
15548.7000005231
11588.7850001685
12943.7850028051
12574.6950024299
11534.5499986244
13808.9449998718
10177.8650000694
11574.5249968685
14054.6649974337
13680.1300006701
14890.7200003824
10805.1649994175
13033.2749983352
15409.830002052
14739.989997988
15245.8150008694
17926.814999977
13461.3200020044
15594.8249985711
16016.3199993424
11594.4299992139
14147.4149989727
14046.5850045753
11409.5950001508
14191.2100030113
13256.470002442
12693.9999979146
15071.6650015558
14478.6600010628
15435.4349989074
16311.5549959246
12777.6199990642
11149.5250000671
11008.9599973879
13023.1799970812
14480.0649991957
11905.3099997309
14857.8499997838
13638.194997774
14350.7449957559
13495.2999998076
10183.4250008985
11537.0499996728
11046.2199989976
14266.0699991209
15129.5350008274
13012.4650006037
13393.6399971687
13825.6049981687
10793.5099995011
11319.930002385
13947.3300030994
11484.9699999281
14887.15000024
15271.4749995386
15422.4699998266
11042.3599982783
15276.6999993192
16835.3000004326
14400.2100000659
13318.9400007977
15604.359998945
13787.3349998203
11943.4700002004
14952.250003187
11772.9199998875
15056.074997568
12572.2749990933
10212.6500024587
12275.0599987356
16331.9299986568
12530.0100005739
14006.1650066937
14718.1200005875
11206.8400006022
14119.644999013
11374.8399998803
12251.4900012265
12645.1299969555
14820.8450003872
14276.6550011507
11321.2699982778
10007.2200001221
12733.5850012158
14790.400000181
14771.7899972026
13493.030001554
16228.6700026563
11317.0650019416
7883.00500029698
13854.994999117
13399.5250035655
14248.6350034637
13089.3550003004
12673.7299994445
16119.9250011123
14654.0749998245
13002.4599949946
12266.5350018362
11624.7799989437
10468.0100017563
12214.3049979272
12992.0650016111
12638.1250000042
11944.7749989423
12613.5050014253
13769.8449999527
12251.8500010888
12246.3399989161
14320.6149965416
13085.8700019161
12917.299994645
13848.2649943163
15880.7099995596
17514.7649975602
14227.620003402
13742.1999988985
12162.2100009954
14506.1050000305
15392.7200006019
14138.1749990471
15488.5099987574
11339.8750004121
12352.8950000071
12571.0900007834
14494.1700013596
11891.8100038571
13775.7600000437
13223.1050012757
13841.5450018955
11238.4750032964
14438.3700044022
13611.8250008754
14652.2999988105
13911.6549996061
12812.090005553
10747.9949970114
12193.5800012143
12954.5050020253
13343.9849948895
15776.9499999132
11342.725002225
10762.5300015605
16986.210006316
10150.9199992173
14655.5400012019
11416.9400028215
12843.715003862
14262.8850001955
12865.7199994082
13174.93999956
12518.3349987902
15694.6349976107
15270.2499995574
13341.3600006142
13014.354999396
12119.0949991501
12912.0099998628
11239.0400035457
16186.4750012064
13330.4649981376
14979.4999993842
13354.8399952241
15238.2149991248
13040.3250012118
12212.5599987945
12613.5049980236
12661.9050017358
13677.3799989357
12117.0349985529
10661.6249984523
9293.32500064114
13475.5899991694
11700.3849993739
12652.8400006644
12265.365000474
10805.1700017515
15114.6450027006
12152.7749995122
11916.0050016535
10792.7249965578
14537.3449998436
13930.0400020166
16009.654999932
14444.8249989618
15603.7999974706
13287.1650032759
11227.0549986884
13130.3350019213
11418.5300026725
12197.4450008427
12240.6549996731
14458.7500043673
13087.7550008516
14689.1150023909
16269.9649991331
16165.5500030629
15505.8550012309
11479.8249997228
13832.2150016644
11937.0450016504
13571.7549984449
14852.7350016708
13567.8799977386
12519.4999983986
14748.8849988508
15891.5899996416
12965.3949979957
12063.4999994072
12033.934997834
14793.6399998284
12498.4450017443
12086.1050006931
17027.5250019083
15103.4399999113
14164.3799985371
10220.2049994472
12546.2699982412
11979.2999996063
13326.9050016028
12679.5849990488
13118.815005088
13130.8100016982
13664.1400026414
15835.4999973782
9951.72499921964
8955.54499837547
14201.2850026261
13783.7100001079
14357.1550011686
13453.1600009713
11262.3049982097
14355.3200011929
11638.8600025658
13489.9250010885
12798.2899984722
10689.3450012348
14192.0449975971
15505.5449978358
13490.3799970732
13384.9050026354
16661.7349976114
13751.5500023932
14254.9000008771
12966.2700038999
15973.4550016933
13373.5999970886
13619.419996384
12502.9649992574
13381.1949991785
12117.0200016154
13236.1599984139
14162.074997726
13285.6649985805
12417.0350006741
12254.5600015863
14623.8050024925
14460.3600034001
14017.7749996119
12815.590001322
11337.6499986392
14257.0549985613
12378.719999907
13313.4100005483
10844.9600000482
11694.8600016421
13575.9300032155
11465.3150003175
14321.2349977473
14324.0450031188
13310.4800009266
14317.4800020354
13234.6549946163
11464.6799983624
12839.4699998039
13549.9699997054
17161.065001244
14240.3099994402
11798.5249986277
13819.7699963069
15728.3049980219
14207.5449987201
14288.9849977107
11130.5399954987
14517.0449993777
14945.4199940553
13892.2050012534
16255.3049999989
15705.754998714
12054.3649978437
13857.7599989674
13362.7250034373
10824.9199998178
13299.8799981427
11214.6750003537
12062.0549997824
13354.4550000409
12821.444998316
9495.96999750496
12234.6399976169
11785.535002282
13818.7549979776
10337.75000052
10668.2849971817
15538.00000222
14177.9450004903
15308.4799985249
13812.7199974383
12101.0449965988
12812.0449997582
13125.1800033868
16678.4049994078
13740.1200027985
15309.2449993366
16123.6049961743
14680.2050002657
14848.5149963174
13165.9199934617
10465.119998799
11695.4799994966
12319.4450011044
16833.7449980031
12210.9600008646
13829.2349976203
12932.1749991991
11303.894998578
13940.6649996513
14028.425001203
12134.0599990209
14002.5549994432
14715.8099968411
12266.844999464
12233.4899996639
15037.1600017824
12802.8799991695
13540.4399994929
15121.8199972287
12871.9400008854
10916.0600011923
12519.4600023543
11969.744996518
11945.9399998148
15272.6450007944
12087.8350044682
12260.9149978501
15509.4350009457
13268.1199976287
12562.7150004632
13656.6950009568
10982.0949969352
16070.8400018833
12651.9249958054
14965.0399993069
13572.2450010326
14268.3250060079
13450.7199990621
13584.8600020225
16034.8600011518
12896.2349989376
11694.9349986639
13809.2300006652
11884.0149995737
14541.9900017451
12579.6149997525
14997.7199959721
12871.0799973591
13222.0900025431
12226.654997458
11880.9350017457
15634.7550003037
11328.6149989759
18248.4350060745
14652.3050007558
12973.6699993875
14766.1249993356
15098.7249996568
14230.8249978712
11741.1699959542
13046.8800020167
12189.6500043033
13737.8100017945
13959.1500014692
12496.2899994018
11397.3449977543
13644.1600036527
10900.7650028387
13940.9999995038
13789.9849982827
14186.5550007964
12154.8400018871
12593.9450015798
12651.1000014988
13184.99000174
9041.04499887
14076.50500052
11495.5249987229
11161.6099991892
14708.80499886
9205.90500001548
15526.530002818
14951.2700004206
12483.6650002351
13807.0250008402
12157.7399997556
14304.5250027825
12802.2400024139
12156.3349987671
10863.7399973469
13214.2100018655
14142.7950023111
13769.5750036045
11481.5150009556
10254.3949987111
14105.4450024397
12590.0999997488
14753.5049999462
13038.4199997945
13009.3799991366
13298.9950003503
13300.7149975701
12905.1650002213
10251.4300033987
14090.9249991071
11684.4299989344
12454.8600015886
9433.25499734923
12648.0150000261
14121.8849972708
11559.5849990429
15179.2999981412
16375.9100013142
12162.5700005859
14471.6999997317
13482.849998704
11679.779999973
12738.5799992495
14400.1549977743
11611.6550008127
13868.5899976888
13382.1950003614
11872.6349995772
9858.87500136148
13958.8999974304
12245.2400001824
13042.3049996453
13016.3999969792
16065.7799968483
14709.7550014091
14885.0399961929
16757.9399997879
14492.7499982265
15151.2850012212
13897.1100001379
14492.9700041329
11870.3450034012
13570.9049991624
12881.2150037469
12700.1000002929
15182.8349998744
14257.0499999119
12177.404997367
13166.5200013629
14692.2299984138
11032.3700018399
9634.52500034077
13045.8750012403
12963.3799984527
13758.2649979251
15487.5449988627
15361.7750017201
15972.1300032325
12598.1949996277
12555.5000015813
13493.8749998359
11912.3949994621
12646.8899977489
13406.5899976474
12704.5000021192
14288.4749959087
10937.7000030649
13260.6949967084
14429.0350002935
10686.3800003619
15081.3199987779
13601.1749991911
11908.2000021494
11622.6699978861
12633.3150015383
12268.6950020241
15695.4400009713
13064.9300019809
15068.4800010562
13270.2500018853
12638.9299994336
14410.7800000201
10805.1949986618
13038.8650005025
14567.8299984261
12479.6349988738
10049.9099979972
15771.1949960322
11724.1200005744
14210.4850007286
12376.5249991729
12756.3899972212
14064.8250006443
12958.745001224
15289.1049987572
15253.8749991304
14098.6600005087
9993.52000369225
12911.6349992769
13785.4249985448
8704.16999905743
10766.3400006963
12577.3649981616
11632.1400016821
10752.259999707
8578.9299998472
12946.6200000702
14759.4299994286
14119.5399999736
11982.3900022476
14017.039998491
14772.8150011055
13727.1250042904
16616.5350006833
11597.0849998529
13419.4250009794
12717.3849993685
13092.524998609
11223.4150015569
14824.7200018511
12786.3050004798
12103.7399987951
15020.2800013719
12896.4799998291
12046.7700012006
14673.3950018969
14602.1149991246
11060.3499993249
13296.5700024453
13502.7899984324
13473.2850010109
11690.3649991663
14451.5249974178
15947.5849981556
14800.8899975445
12461.9249998378
10456.9149991132
12075.0150008606
14473.6200000378
12119.6199985302
15583.2449976011
14478.9450015937
15685.1050030118
12143.0150008944
14677.8100015696
11977.4299984344
15664.7199998512
12777.569999618
11791.459999421
11805.8100001042
13183.8100017962
12493.8150014023
12116.7200010071
12512.8349971296
9895.96499543474
13510.7050014596
12968.3499995742
14306.8899996255
12117.72500034
12762.5199982646
12977.0549992633
11960.6949989399
14708.1750001849
10468.1350023516
11644.8649993724
12760.2349984419
12885.0950023688
13267.7700002602
15842.9100017096
14701.0499983747
14791.3749974364
15509.1950003465
12944.0399987586
14240.7799991057
9660.18500154626
11475.6050005337
12972.5399978349
14877.0299995079
11691.7850036636
12806.1749980852
12954.5800004181
10278.7299980866
13222.0299993535
12826.5400026556
13121.4650028739
12857.3049981414
14621.4599979607
13121.6949985525
15882.2000038009
12479.7599993069
12685.5399985929
13673.7600020169
12291.2049985164
14179.1099997872
13946.0450013214
14320.5500008711
14173.7050007324
12124.3600004601
13450.7750018986
13842.8899984132
10436.6749980941
12925.004998474
14263.7399985457
13919.9499993163
13513.6349999362
16114.239997087
15122.7000006919
14965.0050013377
13204.0999999915
12134.4899987935
15200.1949975538
12707.0699988011
15648.485001686
15350.9349991334
12948.0050013571
12239.1499996241
13804.1900038978
12921.9249979639
14802.6349972967
14989.92000008
14022.1600009396
12608.4299988504
13807.3499997323
13591.999997863
13312.7199996817
12349.1149994626
15636.759998119
13537.2149991451
14735.9649986372
14132.0500011394
18067.6949991722
14313.5950014116
12278.1100014541
10590.5999998222
12770.4099985594
13999.4399983144
13062.7150016219
14444.7350025987
14479.4500025152
14198.7599985788
15815.5549998084
14297.2099998844
10529.5550081403
13215.7150009032
13229.0349983915
12930.4599976157
14801.0650025614
14620.660001808
13874.7049971414
12463.365000009
15861.9549945828
14985.0400023966
14564.3100000289
14737.7649991489
13166.3149991093
13089.6300035836
9563.98500029987
16783.9699994562
13019.6850003204
12691.605003673
12434.0800020995
16431.9100029716
12801.8900014797
14815.8099994103
10589.3450009348
13063.529998732
14653.6650007518
17871.4600051441
14282.7900018768
14937.9749975874
13056.6700054582
13983.1400017082
13258.260001576
15530.6600007844
14589.3699984441
12769.5199993509
12048.2249988165
17244.1200026346
13472.5499961258
14622.734999956
10085.2750018659
14356.1799973162
12462.5600008859
12298.2600000489
14111.269998815
11923.1550019262
13609.84000146
11618.3100005391
11630.9799984044
15090.1000012727
14749.824998688
14874.6000010727
13390.3050011321
12329.9599988662
11438.8599991869
11536.235000141
11968.8049984814
12453.0899984071
13085.6400019369
12051.3499982116
10022.4949986708
13083.4849981356
15590.1449997409
13842.1849976504
12437.3049977208
12002.9749982106
13408.1899984186
13586.5449990748
13041.4550007464
15120.9900028917
13821.9300021101
15976.7549991456
16783.0749988047
11992.5350010278
12935.9250021826
12088.7549991994
14929.6399985206
12789.6300021573
13347.4799982341
13681.9950015276
15088.4000027489
15374.8099997083
12928.2949997447
10345.5650019096
14495.1449986077
13316.765000066
14615.4650004693
12072.7200038022
15779.3149977314
15374.0850004879
13102.4899980506
14175.6349976971
12509.5450033967
11809.9099999113
12321.8099993544
11324.7750043069
13708.3449976644
12525.8999990583
13784.1799981145
10189.3849995409
9450.23500049813
13943.7049972245
12208.3999985002
12100.8549979276
14901.8349976768
12119.75500056
16012.7449996173
13917.620003539
13488.534997302
13338.2650008402
13990.4399991303
15407.6249984651
14684.3049979205
10631.1050019554
15720.1649979561
12645.0099991191
11777.6200004253
12443.0999997756
14832.2999988383
15749.9349983206
10573.5000002806
15341.3800007747
14027.6499978398
12359.23500289
13581.8999977715
14713.5650009895
14516.1499980151
18115.0300025211
13587.9899993242
12154.1299980371
11946.4150028687
14617.2349974765
15443.9049983738
12875.3500028542
8575.49500146974
15257.2499997324
14636.8449994623
13916.9450018601
14034.9150001709
11842.9550001248
12187.2399959704
13751.1449976964
14158.6749999905
11643.0149994621
13074.3399990346
13398.9199985804
11698.8449990701
13505.26000246
11992.285001881
11861.7399976221
12325.8100002977
12800.7550006879
15845.6349996309
14986.6349947875
11865.9699990853
13776.7699989451
14494.0899990752
13415.4400001267
14350.3300024854
10686.4800010452
13300.7650031612
11665.7099993079
15554.3599995198
14685.9300005391
15023.945002747
14454.1199969533
12793.4500028774
12100.9049994666
15000.1900022874
12690.704997482
14561.6599990757
13825.5450000683
13569.5049991406
14693.0000017896
16345.6450014075
10321.0199967751
11027.0249998759
14329.3400015385
14973.4250024352
14782.6200047641
13048.2049993895
14376.89000021
13662.5949993305
13097.9450024962
12321.3449986185
15315.1650000424
12089.4550008055
10116.8400016138
13058.2300027828
13455.515000505
15208.5100000666
11805.9550011959
16065.4299983757
12698.2100002867
11477.8000014838
12309.835001619
15305.4600031972
15147.1750018246
14703.364998111
11877.8749992725
12138.5450000158
11013.6899995388
12793.8250000532
16089.6899982061
14383.7750021645
10419.5349973795
12712.7649946623
13814.4049986082
15675.9650014735
11287.584997356
14069.4800013176
10929.3650003381
11996.3600004946
12967.6149974747
12580.6299992659
11706.8300002083
10848.8799980833
14540.8300005816
14739.3549996882
16979.0950012002
12794.8199963944
12762.2100005434
14019.0349976501
11348.0299997875
11709.1050004057
12270.9549979811
11767.1349995628
12770.9600031708
15039.2150023165
13679.3150003792
11443.2449978739
13002.3449999117
14016.2950011648
11816.0049999461
12632.3499992611
12766.954997519
10504.939997172
12932.1550007145
12504.4800023618
16685.6349989028
15572.0949974538
11727.825000175
16145.6850037221
12759.7049991285
14173.6249984861
12168.1600006948
13165.6399973254
11880.8499957107
14025.6649990237
13965.9249983593
10542.2800001176
15695.7549970616
10867.0949997485
14172.1299986928
14859.7600000275
12425.7350047511
13066.0399986792
12220.3999975487
14819.719999887
14886.7199995456
13903.9700019412
14208.1299983072
16618.5149991641
12257.9850005027
16956.4649998146
11631.2200018882
11266.1750017307
11403.2499978924
11975.0450014666
13352.259996987
13548.914995692
14360.0999967852
13323.0249994672
13846.2499982494
12551.930000538
12709.4699996424
14911.4199986091
16564.0600007572
13819.8650007793
13883.0049993469
10915.7649999174
14030.8549989758
10116.789999947
15215.8599995797
12440.9450009672
13284.3400009105
9993.02500277944
14294.774996678
13672.3800008976
16603.8000030293
14469.2299999499
12113.4699961013
15048.5199957953
13326.3550016521
15280.6100029068
14638.425001337
15855.7100025713
16357.06499779
13006.5499996069
13842.2750001054
13774.1800009976
13786.9550033423
11703.3250004204
14572.6649990489
15043.2000013921
15458.1149980522
12309.9000015422
12348.5149963461
13388.0849992295
16868.2799994574
12039.9150008704
14080.8700048373
16972.3399991416
15339.9050024594
16195.7549963019
14654.2600016311
12371.8399972582
14472.4450005989
12090.5899969939
12861.5300005506
12229.5199987881
12723.8500029917
12094.9749995486
16310.4249985215
13058.1399982623
15097.7550018062
16478.1849978807
15260.5350016224
13491.045001656
13046.0450009177
10441.5999974351
13364.7349978067
14669.9400000863
13394.6550021762
15574.5200009037
15703.4599974486
13107.4000013311
13671.8699981067
14020.7049998918
12397.3649958654
14353.4149987964
12678.714997443
13958.7299987681
13895.2849986386
12185.5549990187
12296.0949994295
14443.5949996479
14641.9999992999
13552.0400020153
16059.1250000141
15167.9749970196
14038.6399989162
12485.0300040318
15677.3700004208
12272.5700024822
15100.7250006418
11158.0300026921
14349.2500003061
12263.6449988333
13645.320002803
15795.2699997904
15765.4249957795
12931.045001301
14754.6150003113
13254.7549985978
11530.1349950294
13357.5999989202
14907.7850006946
12890.5250000195
12551.9700011607
16233.8350019791
14362.2249997125
13899.9849991698
14320.8800014094
14054.8100004045
13633.4849986471
12241.9099972328
13376.5800012114
12180.1950006802
12803.4299983436
13133.2849988225
15458.9350000288
17290.3750013534
13471.805002355
11704.0100008877
14341.3049993877
10950.7450004166
10536.3899985106
13288.3450018517
18546.0899979877
11227.5749984421
12370.8049995627
12151.2700018482
12187.5449999793
14179.3450018103
12489.5350020922
11752.5200001684
14998.1850053651
13221.2549984941
14682.424999808
13370.7299991015
12076.22500246
15106.3949997626
12804.5299997302
12075.3350007237
14189.8600024891
13365.7549986508
14928.4150004027
13223.4599996133
10858.5550038428
12653.760000945
14689.4350009085
12712.8099994885
13213.6450001372
14451.9350026062
12789.2150002779
13154.0599990982
14666.1649991169
11652.5600018374
11325.8549976639
13713.8949994353
11151.0950013956
13834.844999865
14650.9749999875
12929.0500020784
15610.8900009626
13540.1700005783
14479.5199967547
15683.2150028127
13363.3850026509
15227.8199988391
10945.4799990822
12800.3649985539
16207.9000018152
13425.854997451
15130.5199992097
13196.8399996179
13424.6050033867
13064.0999934555
14402.09999852
11207.1349996203
14091.6350021184
12981.0649993332
14691.0600037124
13397.7199979376
12732.2150012478
9868.14999947883
13617.8650020446
11681.6249991917
13025.7000007161
15556.0999991953
10248.5900008541
11516.4149975373
10818.520001525
11109.2449988963
13218.6450011496
11087.809997547
16392.4550049285
15578.7949999145
11046.0550010391
12533.0200005852
12682.1499972874
17068.5799979898
14804.5800014628
12440.8050012016
14373.0349984193
9925.35000013781
11889.9299971495
10721.4450021506
15257.8500012352
12150.5050017367
12827.6350019688
13977.6550049611
13685.96500101
13797.04500083
14963.6299966946
16079.7599966185
12961.1049975731
15186.0300025884
12358.0850013886
11202.1699999938
14299.6100011026
14537.1549999083
16614.1600033863
12719.000000263
14043.1849948264
12498.5749995586
12906.7699972017
13504.1249997218
13255.3600007927
14386.3100027335
15407.6549995339
13233.4750000014
12589.0699999249
13164.0100005921
12224.7950007557
12398.2300011276
15556.2399989686
12746.4599969052
11014.2500033414
14737.1299983005
12676.9599986941
13083.8050026582
12185.9950008836
11266.230000116
12707.4999984147
13385.9800031325
12235.6700000281
13682.2950000567
14497.3350011483
14272.8399994626
12005.5599993079
13832.8149997247
16143.78000081
13463.3049968638
14014.8049998225
13400.644996348
10051.2899994908
13193.2350007312
13549.9249976326
13341.1599986074
14110.9600000847
15112.514993831
13156.8650020189
11893.624998757
15700.6899967846
12959.5049996011
17248.9199966501
11757.2849990733
10906.0100030259
16788.2949998942
12923.2949995115
13299.7000003011
15751.1400000881
13230.3849994743
12627.0449991433
16924.6749999835
11225.6049942116
14951.9600059041
13920.8049981469
12210.6950020703
11219.1700000031
14266.4499986263
14290.2950037769
12860.7050006284
11321.279999827
13229.895000875
9477.62000160129
11307.3550009903
15381.8049982596
16451.4750013046
11995.0099995011
13815.3849999099
13966.3049999706
14030.7350016041
14576.0699983092
14325.3499981009
15122.7999984743
13980.6950007308
14382.8800013335
12660.9850014787
12222.9099997811
13305.4599963053
11358.3050002292
14664.1450012038
13275.8249965278
14720.81999833
11110.9000003828
13326.8700009157
13344.8249935632
13442.3850017278
12747.9149978089
11822.8000003755
14324.2949999818
11665.9699983655
13927.0599966913
12115.7200018181
17311.6150055595
13365.2700040139
12505.7999990477
17500.4299998361
12421.0250011698
13366.6200009222
12842.8500015405
13557.7300001764
13590.4800013346
12461.92000378
13299.0850034375
14437.3050008965
9965.31499420013
11429.9949999093
14435.3649983862
12567.6550015801
14018.8899990611
11972.1750029448
13246.6599968914
14527.0399992159
14132.3700011884
13658.3999997952
14165.6600000804
12558.1099997963
14477.4850006737
12493.3549997882
12033.5849983465
14762.3549980244
16430.7900020935
9946.48500208702
14439.2000012413
14370.2499970054
15134.0499983598
11303.7650006341
15276.684999685
13794.234998264
12942.5900001219
11449.5800015727
11489.8200010458
12680.7249999952
14971.2599994864
12744.9650006997
14705.8149982532
15141.7899995947
11376.5050006805
16106.8300002108
14540.9999994613
14186.4099999126
14477.4250012441
11251.1299999419
11994.7849985515
12699.9500000038
13870.1700030519
11436.6450043112
14763.1600025758
15399.3249996054
15175.6550006957
11957.0750026321
9899.07999867178
13400.2899984195
12628.2800037558
13651.7099991346
17659.7100000869
13232.6400035452
12219.444998657
15484.2399992581
13755.135000132
14052.3199978139
15129.995000218
10896.2299997496
12426.8300002399
12703.0500017632
13420.6550007185
13504.7799993213
12054.9449972101
12557.7199953272
14826.0500025435
14592.8200028128
14792.0449992757
16017.3050005301
13004.7750010362
14695.4100016902
13205.2200006907
14057.8399981922
13866.6000005442
17039.3650025476
12394.9749983898
13333.9150015998
12495.2900005717
15905.905001564
13027.7600012387
13632.2100004306
14299.0350007987
13105.5799981517
10235.1799998523
16199.0149973012
12557.4200024892
12656.5350032221
13747.1550001626
13363.260000527
14845.980001084
12541.8800001084
11352.7549987107
13483.3600000733
14864.3499999656
9814.74999977552
13937.9599989397
13821.9550004506
11347.9649972839
15246.655002399
13546.1050010853
12786.2750015647
16048.0850018674
12001.9900006332
12036.9499989995
11648.995000357
10519.2399988833
13160.0149991041
14547.1900033125
17073.8299996193
14616.525001446
12884.6249997779
13070.5799981002
13151.5900001861
12313.4300002042
13274.124999295
13581.2550009284
15100.1850013626
14657.4300020919
13603.9350019244
14242.8850016522
13953.3799996424
14268.0799971785
11616.4999993398
11299.58000364
13297.9150027779
13442.5649989645
13780.5849995804
10777.4800020257
13756.0899999568
13706.9299997035
16407.6250003302
12947.6950025691
12681.3549994437
12233.4249992075
13997.1700022526
12770.7749991555
14232.2849968916
13642.735000959
12989.6499997494
16334.9699977693
16345.6850006449
12735.0200020157
10985.6400004947
14371.3399975998
15156.9299996058
11342.545000716
12845.4199992648
15712.580001639
13551.0800006494
13157.3700045019
12261.1899989221
12419.7299979515
12288.9649990957
14058.3700005763
15222.0150025293
14156.3949993537
13026.6450027227
13549.209999867
14750.244994076
10745.0900002818
16250.2650004706
13217.3600013491
15624.6550008919
14713.7099995632
9355.51500162424
12302.7299993064
12648.7050009826
9419.13499781801
12683.3400013568
12858.1899997796
14793.3499965311
12662.1149999233
15257.3349998553
15685.8449991687
13723.3099974581
12324.0550009885
15553.4700001484
13927.8900022377
16237.744999867
15001.7249992581
12596.0099993787
11164.3449998946
12761.2049986343
11669.0050001404
12984.9200008746
13109.2650012184
14106.9200013636
13246.9099984329
14368.4649980634
15558.0600014026
12408.5650007465
14258.5249991502
12854.2600000441
13796.605000453
11336.8349971144
12559.6000000505
12162.0899999232
10336.749999245
14182.3400038269
15431.289997268
14543.7399990957
13059.8350007149
17347.7799993485
13328.8349980101
16277.4850000114
13934.4649975848
12249.4300017494
12825.6150008162
15402.5100042101
11245.9350019917
14445.2250049674
16208.9949977619
12340.0999983909
12224.2950046298
13730.3849992077
12777.619995211
14051.0999999475
11259.0099996179
16056.1349974294
11585.7049984628
15096.8700047574
12972.9199983878
12886.4449987311
14166.435001155
10501.9499989401
14938.0699988359
10530.8099996855
13262.7999987027
12271.3050013434
14625.2749990184
9873.11499926168
12212.8799996828
14631.0599976564
12554.2499985038
8125.31999799865
14424.8150013217
11459.7849979773
10837.9000008232
13899.1950010267
10213.8950033872
10315.5800032489
10293.9199996207
14588.010000975
12664.9699980008
16171.2799994069
11467.2099990778
10721.9199988823
13106.4150001443
13211.1100007333
13159.7949973714
13082.5149971178
12123.7300017547
15409.9599984346
11924.570002651
11826.0299998317
17486.570000082
11912.2949982049
16132.2799972673
11978.3949976574
14545.4450009097
13359.6050009362
18460.4999986115
11046.2699982758
13133.0100010772
14893.2350033012
12013.9949998357
11415.4649998991
12839.9250025794
12019.8499965358
17308.03999989
12390.6399970986
14183.0299983433
15681.2249993578
11939.6049982698
12621.6850007155
14009.6449977737
15384.5499993787
10847.5999995547
12634.384999392
11805.4900000216
15630.9950012503
12133.4050004394
15416.2099985404
12826.9050016261
12864.8549988489
13793.3900014383
13504.8549968002
10790.1850014363
13908.9100013056
12765.5100009191
12224.6150009087
12517.8149988983
14934.7499966894
10563.595001965
12982.5049999061
16465.5250005214
11428.1750005699
13791.6799947882
12362.0600008522
11679.729994645
14520.0349986276
13351.1899951763
15040.7650014383
11555.7100007533
12918.2599988068
17015.1149970818
15468.9850017896
13661.4499975021
11460.9350009419
12715.5200013765
10888.280001557
14236.8799991214
15369.239997894
12663.2549999838
11418.3900008309
14522.9100004388
14398.6049984425
12120.7650014694
11716.4900000711
14643.9899989535
12696.2599983613
15388.3650005131
10402.6699988667
13481.5949988936
15323.9949986839
14895.3099984063
14052.9050007284
16076.195004658
13869.5499986053
13090.6600006044
17461.0849996629
11007.7000010284
13737.2450016736
15410.140002265
14362.5199990962
11034.6750011134
11373.0500003531
13337.1799973301
12923.7050006841
9780.26000149804
15065.3449984779
12690.8149991347
14231.08000234
11862.5649995524
13829.6050005248
14821.5099962365
14413.315001386
14535.3649975684
11985.9700017388
11658.2349988243
12059.5300050655
13524.6099964498
13381.0549998817
12450.3799991367
14598.0799991289
12909.5399964394
11418.8650029291
17099.2449974576
11694.8000007888
11251.6850019005
14202.5350043415
13673.8799993284
9462.18499882298
10698.3049950855
10368.6049974965
10283.1750005903
14702.6199998496
12463.6800021175
12479.3499992458
10852.4199984393
11620.7900002558
12549.8150010174
12948.6850009433
15601.3699997008
16340.1349985073
12580.5400000678
13849.5750001306
10933.5050019985
14360.7799991634
10328.1650008169
12814.3200000129
11602.1649978339
11834.1199978646
13506.4449992529
14270.00500083
14419.5349979242
14492.6050024393
10008.6399999836
13440.78999934
12921.7749988813
13118.4899988328
11785.6350019483
12150.3549982703
11921.9149997699
15385.1000003058
11521.8550003553
13289.2699988895
15121.3349991695
14913.2149994316
13779.9849996159
12122.6399999002
17445.890001727
14680.6849994066
12388.959999886
12461.525000328
13632.9100011314
18615.5249999936
12811.9049992455
13828.6000024299
13068.1599996209
11827.285001413
14082.859996826
11389.3299996955
15277.6399976597
13816.8800014483
14025.3300021936
12668.924999781
11840.5749991107
15231.0450010048
9971.36999848241
12732.0350014662
11676.3950009171
11637.0349997876
16219.7900019316
14555.9750003303
13563.9350011351
14034.955001049
11928.0600004439
13040.1749993646
11391.1049954183
12811.7399986129
13734.1149974011
16340.4300011401
12717.9800002134
15592.4199972371
11811.5100004094
13540.1700004255
15380.0500029551
13371.3550015163
11881.9250000165
15433.5749986479
13250.2249997247
13805.6199984703
11091.2499978468
13113.2999990094
14719.6649996897
11662.9599989946
15615.8550036341
13869.1000002483
13041.139996993
14650.3249979714
11481.3749976804
11623.6949994325
14566.7900004104
14019.0600000133
10419.3500014497
16884.4049951825
14500.5349998083
13973.415006175
16339.3699968786
12971.9249994455
13750.3300005609
14580.5349981571
12094.0300007332
13407.7150005553
14894.269999207
14121.9249989018
12033.1149998799
14025.5700007912
16237.8749975246
13459.2250021708
14709.6350011429
13630.6249999127
16411.3049991699
15293.4399987836
11342.7849983696
14601.2399969539
14646.1900004684
11471.5800015018
14536.0549986714
13095.34999765
11357.8100013449
11245.4499979069
13452.365000161
12547.7100027407
11255.2999997691
15406.5400006604
12805.5150006353
12255.9449975489
13575.8900038578
14067.3199974654
13051.9999983418
13636.8100007296
13982.1699987908
17146.9000006012
16522.6699997205
11010.5050008002
11294.8900006746
13252.5350021694
12714.3700010345
12621.5250017865
10945.8949947017
11651.6599985015
12112.6899986455
9804.83999662125
14533.2300017415
11862.9349980548
13402.5500003641
11316.9299969779
13923.1249987552
10194.2299994699
13784.8949995486
16240.6600007226
10174.7049978608
10779.5700010674
11671.0599976988
9847.96999866539
13963.0900021109
11411.5249995696
10152.6899992979
11978.5849972768
13558.2500009893
17304.3749993835
13058.8149977372
11955.7849993021
12516.5499997855
14605.5099993164
14235.6900008094
15289.8000005628
12394.7249989033
12751.8750006906
11705.9300002027
14217.6050029198
12560.5200010799
15251.1150003329
13293.4949995106
15597.3950005821
11561.2099988112
11362.2499994433
14990.7750033344
13300.7100001475
12454.0300023328
11968.0449986139
11895.5549979828
11138.6150022596
9536.22999947658
11860.1250002966
15157.2699988987
12904.0350034901
12261.5900007283
13330.7249998029
13074.8199992204
13365.5650011713
15946.0749985387
13488.0799980932
15048.4549998067
14928.6500020306
11562.3399963765
13844.1999989622
13777.7550025395
16186.4100011329
11850.5049993206
13989.4699988784
16874.28000063
13354.4849979654
14216.4449990199
11732.7849994808
14670.3499995824
13894.8749982647
15824.369999917
13931.2699990927
11990.324998462
12511.2300000285
12696.9249966568
13049.1299973063
13398.050000518
14529.1999979623
14444.4799994921
8963.87499786564
12500.6800012932
10657.0000025865
11963.8450041473
13739.4749999682
12748.5500029045
12259.1549987744
14440.9550017076
15656.854997356
11217.8350009907
16867.9099972118
12014.8099994958
12723.5200008841
14245.819997947
14596.7550005945
17137.7700000551
12969.2150020166
13267.7699989047
12347.7950024031
11268.7350002162
13319.469999257
14068.3100010417
10723.2899969491
13751.8299998138
12145.4149976298
11037.0800022909
14034.1999980499
9525.6649974226
15296.1599990774
13354.0849974602
13291.8899957626
13990.770005647
12622.6500020997
14071.6800007946
12552.5450012453
16739.9399983831
16621.1749982282
12964.3600029238
12000.980002469
15162.570000928
12560.9999972353
14735.9100012759
12452.0100040652
11673.7600015553
14419.4799976966
11064.8599997479
9969.64999828424
13555.9750016721
15112.4799994759
12471.4249963539
14429.3450001335
11421.0449989956
13108.2249986287
17394.1250003156
11199.19000042
12499.6950007218
12585.5399977802
11546.1749976481
14255.4449998511
12245.5050019424
13995.1099983554
12982.8499981152
19345.0649977572
13717.8400022041
12628.874999353
12220.1500026997
14783.4550024457
13127.5350001268
10317.0199997906
13705.4750009786
11151.1000002623
16960.7300038105
12654.1849982357
13199.6849994444
15450.1500004174
13316.3749983399
12011.0449975603
11800.4500028323
12320.3599987047
15595.4300012115
15555.9800013142
10037.6850011728
13975.7800010515
15604.7100018345
13678.5399992738
13699.5399993015
9656.63000094262
15169.8649997722
14488.7000006535
13665.0100012136
12645.6649991685
12917.0449999463
15964.2800023672
16490.7150010839
12165.3249951504
11610.5499989436
14916.6249999284
13300.5000006469
14405.1499968802
11676.4099996239
10552.5249988791
16152.0850029675
14317.4849984256
12477.5400007481
16242.7299997164
11291.1949986548
9914.09499958414
9956.44000093918
10512.9099999882
13563.4699995602
9966.79499913764
11993.675001035
15844.8400005439
13589.7499984551
12073.6550009246
16989.4499966253
14756.6549989671
12961.8849989556
15016.2350036494
12923.7700023998
12100.9049984481
13314.8700004678
16718.4999991901
12951.7999988498
14673.9100021496
15581.9550010304
13351.1650022678
11950.9699988078
14393.9449994272
11620.4650003121
13794.8699985887
12807.9899992351
11513.2449995778
13279.0049981943
15426.535000704
12022.824996419
10601.2700009773
11512.3700002251
11365.9049970212
12265.150001883
14243.5450008642
15575.2649995994
11810.8849968468
14932.2400004468
11693.1399984484
15114.3200018243
11210.4799989451
11799.5600003801
14483.93999909
9931.75999897328
12964.8250010798
14865.6000022374
12794.8050000756
13674.0850027511
11046.9299994429
13093.1699988017
14922.1349949726
14652.6050010028
15657.2699972886
15569.8600018183
13961.2899971614
10387.7400013114
10891.4550004876
11148.9300024887
12406.2700020248
12973.9300011537
12440.2249998778
11577.0300006878
13577.7200010547
14711.7949965804
12309.595001964
13240.8349966061
11416.3849982204
13354.7750013815
11720.0899998011
12552.4549969905
11720.5500000124
12843.2200016885
12868.2449988053
10769.115000139
12726.3649988773
14214.329999844
17205.5099999937
11365.2750040692
13136.3800009438
12319.8950011972
12288.3449988256
14360.7750010036
18810.5199954253
11818.5849989303
14375.854997877
12013.9300009117
12199.6850010799
11459.8949998329
14417.334997241
12139.2699990738
10886.4599991184
14946.8400014153
11688.669996147
11622.7549980329
14712.4900052268
11515.9700012369
13857.9199989177
14473.7699985612
13334.2699988224
13645.4000003986
12098.7649991831
15241.2550003275
13011.7149998192
12999.7000010132
11686.8799988985
11831.0899991773
14567.904997094
14085.7449995791
13888.6399968739
13812.5200012068
11312.734999568
11913.6299987955
14027.0149969766
13990.5550011173
12414.8450014117
16020.7499970849
12587.7749985175
10366.6600022423
12648.4950011114
10095.1350018382
12515.349998794
14162.2550030638
11990.0549988343
15169.0549993187
14532.5000003236
13590.9799974764
12368.4249978031
13416.9300017888
13954.8999996837
14312.3600023477
12877.9199997494
12206.5450026529
13730.9449986226
11838.5550011361
16007.740001378
14475.9050007815
11479.1499997764
14407.0549993196
12172.9849986752
12604.0000004076
12144.5049966565
14095.7900022125
13235.5449990591
14508.3000034727
15599.6299954462
11492.3750008198
11498.090002142
12826.3000014297
12745.8099972361
15184.4499993887
12438.0499989765
12425.1900002208
16319.9249995815
15300.219997703
12906.3500026849
15230.2250001963
14885.5499979981
12455.3650012926
13878.8650021497
13437.1450016862
14009.4050001521
11359.1900007664
16746.7500019697
14711.4749994953
12146.9899994903
10230.3300010862
15246.3600012955
14159.9250035439
13641.2299987365
15544.8399996298
12733.0849989322
14162.6099996595
12539.4400013071
12239.6350004845
12000.1249997321
14565.6850024464
12783.3050019122
13040.1550001858
13643.3450012608
11191.6499992772
13612.9249973047
11371.4199995344
13922.1199993075
12235.515003287
11661.240003475
9640.79500262646
15230.720001945
17240.5450001375
14068.7499998216
12762.0550029408
14295.5099979824
13377.3100000314
12077.7450036812
13260.4600012685
12885.0000005752
12290.2149990889
15462.6399991354
15598.2950004213
11946.8200000345
13441.5399939842
13892.3549991221
12519.5900009793
15723.6999990063
19121.5350048535
15664.2949994633
12996.9649998342
13621.9849974111
14769.5750017075
15189.1450027376
12568.1449969193
15279.9699949629
9829.45999971591
15172.9650002943
13021.9549963444
15530.5300004355
9247.89000231947
14440.4550004532
11123.4949997712
13293.0649972148
12571.2199981372
14031.2449989177
14102.680002603
13842.8199970143
14739.5000006276
15761.6399997097
14176.3649995759
14654.2400006931
11938.4849983829
15033.8950037821
12905.2250003687
14477.6450034983
14729.9400010733
13236.9849993519
17335.3099995046
12993.0899986774
13214.1750000637
13609.105000336
11098.5750000249
9758.31999816233
15813.8200003117
14679.610001569
13864.4250008643
12826.2799995211
13476.1050022595
12630.8700003708
13969.5100008782
12950.3050024922
12197.9749994137
14130.4349984438
11888.8300007198
12088.2550020854
11034.3799999796
15476.2450000544
11645.355001854
15721.9099976572
12883.3300028035
10863.6700003354
13168.3000057126
11887.6400020244
11268.4299976405
13053.8700015537
12958.7349980528
11755.5250014622
13553.6349990254
10130.4899974826
14206.6199978815
14738.129999339
15173.7150025599
11014.9899993286
13043.740000705
10524.734999808
14619.9700003378
12383.2550027008
12240.2100002038
11823.6399989984
10857.6099995319
14199.6999984585
14163.8699978795
14205.0349982848
14929.3700027257
12945.6750025161
14535.6500000943
12103.0549992123
13102.1649978154
14480.194997779
13462.885001794
15339.7349973462
12962.5649982776
13882.7299974534
13085.7649965896
13399.0699988656
12648.0949997292
15639.5350031711
13616.3750003352
16527.2399991835
14268.7950027452
13307.9199975443
13207.5100018553
11735.9999992073
13269.3199947448
12320.8199997372
14149.4850007763
13718.4750024257
14714.0799991542
12604.9949979717
12562.2600021937
11719.4399977721
14767.9050006485
14089.3100004483
13419.6549994293
13076.9849998092
13687.0499993849
13303.459997771
11962.045000667
12095.4599995939
13101.4849987306
12132.1399986974
12139.8099996069
13206.114997942
15708.2049980755
12534.4099996435
10593.0250002362
12706.1199986343
13282.5499998372
13344.2000003946
15503.8999997239
13283.8900026021
12708.4949999284
13919.1300016466
13588.0049977408
17671.1000003854
12949.0699981593
11016.840001586
13468.6600018676
14370.8100001119
14627.0499971955
10023.5549974249
15463.1050027416
12456.1950023294
14065.5649966402
13248.2700002413
12996.0049999004
12000.159997544
10132.8849980788
11960.6850003898
13167.575001779
15837.4099984004
13488.6249993038
11190.7649999136
13732.7350064472
12074.449999977
14579.5049986242
14133.8299987039
13487.8950004764
13714.2849989034
13030.8299981197
11736.9250016296
10925.6700009912
16095.3500018228
13503.1650012408
11402.0100024525
12590.4800012284
13878.6600022318
11561.3850015972
12599.4600012556
13134.3050004771
12483.3649953697
12212.3049999666
12783.2850028237
11040.2649987851
12738.424999952
13721.1299993998
10825.1150016787
13989.6599987409
17243.3000018168
15285.2599966056
14439.6099998574
10655.0249987572
13054.0799954954
12339.310003916
12237.9799995886
11247.7849978443
12427.1949964229
14709.2750023707
12200.2850039025
11494.2450000815
13973.9699976074
12531.6899991957
11028.280000648
15147.2499976647
13007.5250014282
13854.9450015423
14519.7949970882
14306.8549974843
14269.1349972801
12582.2600005321
16274.1399992427
12255.7449981258
10660.0799999484
14444.0749991979
13205.5250003042
13054.2550008759
15190.4299995486
9105.41500294523
13691.5999985099
13791.5749970256
15495.8199965691
14386.1049969031
12581.7700012274
13163.1549985476
13871.0249976313
15670.2349971407
12691.3850005826
13821.7050002352
13281.7900016218
11615.8799976786
13645.4449963747
12697.959998505
13661.9649988322
11024.6999963525
14323.7500021788
13223.2399986589
13486.3150016784
13661.2000008996
15160.2000025956
13636.6300005843
12566.834998845
11434.3049978458
12620.640001522
11368.9199992821
12002.379996455
14152.5950017088
12608.7949985684
16041.5400005552
16135.6350015914
14958.5150010986
14524.6849983447
15928.7150002487
13245.4999989974
13304.5949996979
12337.8799984779
14488.9450024044
13056.0550021757
17853.8950051036
13127.7250004358
12621.5399991131
13229.0250015898
11940.989998666
17228.9000005984
15577.1699938802
10254.8999990868
10848.3899994508
14653.2050018634
14638.7549979615
14335.3199981746
12196.5799984386
10983.3600017242
15336.394998242
15470.5150002827
13224.3899966073
12036.9700011675
16201.1650003213
12868.8949971338
12499.3750014901
15999.6800002262
15508.3150008033
13231.6799993501
12673.1849994332
10923.5099998467
14721.7149997309
16844.7950015528
15838.4299981885
10188.2899992971
13483.4299991364
13104.4449981509
13514.3349979428
11386.5499992961
11328.7250006989
12463.9899993556
13814.8899980602
13239.7699961465
12205.7599972371
13091.9999980819
15525.0850018451
12413.3949972782
14226.9450027534
14726.2450013412
11848.1150015271
11405.8249988854
10725.3050003297
15650.9250005628
15337.6599993054
14877.2000006277
14830.0000044982
13885.1099980293
14008.6500012522
13158.6449981755
11431.5149966458
12090.1599985107
12486.395000667
16012.0350013904
16662.5350038114
9885.03999780945
11722.0100031493
13194.4650004031
15326.8699977652
12466.2050002479
11380.6650021012
14714.4550035131
15601.214997825
13781.4600026199
13894.389998924
12404.7299988343
12393.0299996672
18925.975002975
11603.3450006466
11375.404997283
10211.7299993701
9120.65000161855
13453.484999989
11029.2849982813
9875.94500086998
18976.4399992584
10234.1500022472
15490.284999
16288.680002177
11061.4150025665
15597.1500006732
14695.5300034099
11220.8350024035
11360.6749978315
12964.6150022219
16600.7500009092
14836.5750028473
13541.0050014937
13283.6749981295
13296.7050018093
13011.1849991689
11780.4199966546
13614.7100014158
13079.5200006521
10795.4900001378
13277.8100022521
11282.9500002393
12936.2950019254
13053.2549958085
12700.5199971061
14068.6900003788
14167.6699983848
12983.9149986582
15190.1799968369
10919.9849985472
14051.2349999365
15776.4150050512
12832.9800003857
13941.1050009824
12074.6500004346
14345.1199986298
13461.8449984329
14997.4800015874
11812.1449988576
11591.1700004828
14637.5499955937
9089.16499820334
11963.9350007454
13720.9100015044
14715.1299982851
13204.0400003175
12514.9750000761
15366.7650025971
14350.725000845
16648.58000391
15037.9399995089
13436.2400022821
13403.4099993957
14897.8749993991
12855.4499991901
14632.650000092
13983.8550032444
14696.594998122
11286.4000002492
17036.3350005601
14567.8249995594
12839.3550003975
10277.3900005408
13614.1199997669
12203.2799957735
10497.7349998082
13604.250000303
14017.6349997319
14382.4950004437
15677.3900039454
15987.2150009936
12491.1799991751
11409.0199989558
14941.1249988094
13895.4200000571
12934.9050007813
10239.7750023278
13429.1149998677
12854.47000133
11542.8049985138
14189.6800008365
11126.5750030351
15565.4449980783
14385.2049977533
12821.7749990127
12680.5100006539
12677.5950009591
13370.0950025581
12896.0299943849
16205.2399979074
15825.1399970105
13963.1399974246
11381.2550041825
12746.0249997926
16242.5099999123
16472.2399982915
13579.1950010456
12278.5950008655
11998.6750000319
13448.2200014307
13122.7199999325
15033.9250013749
13853.5700009286
11798.2049972966
13663.4000011365
10624.4250021629
11030.0399995231
14758.7999988633
12611.2500000267
13708.1650029446
11509.4750027837
12378.3999999925
13667.7249998159
12628.1800009793
15814.1000004302
8369.21500108414
15300.4000015929
13746.9399979936
13783.6199986897
14708.940003999
13032.4050006897
13708.6900000602
13967.4000002188
13410.5250001308
15150.8199988904
13658.3950006888
10789.6300013538
11782.2649955099
11911.0799989989
10515.3799972446
16062.4099995512
12516.7449975775
14179.9650004775
12317.6049977613
14472.7049971038
12813.9299975258
12092.5800013574
14247.95000004
12153.5699989973
11862.8599992288
11262.745001469
14274.3899989794
16859.0600014307
14234.0649999178
11468.7950015538
13470.1699978979
14475.4900013022
13807.6200024468
14533.5149991522
13771.9600001026
10596.4449960548
12196.0150002582
14168.54000131
13955.8500002745
13751.9849995013
11193.5499990325
11422.1500004686
11978.7299965462
13702.4899970029
11998.0249985088
12020.0799975769
11584.8249993132
16862.9149969247
15027.0499991146
16002.5549978625
14012.1150001046
14824.2650007887
10260.5050011557
13172.0100000563
14129.4449998035
11177.7199984415
10020.7100002039
13467.159998917
14417.214998296
17178.4349991877
12281.3149997195
13061.1099978961
10228.969999343
13660.3750018456
14439.6199976114
12736.1250011892
9323.75500298833
12871.8849968744
17541.0300034708
14902.5899969798
15527.8749990924
13019.5399963678
11109.2649978866
16371.1649997043
11480.7750021555
13193.0500023345
12499.0999989239
11184.1049986769
15773.3449970312
13828.5999987982
12509.864999763
11282.2349983226
15611.7450007135
16597.8749957995
11890.9799975059
11388.9200006614
13131.0400001579
13099.8449990333
12153.9100010193
13803.2100003457
16577.1549999112
11547.3000011633
13824.2399994283
12141.2549992099
13956.0700016282
9367.70500071658
14139.9299985493
12826.7700026615
12618.7500014955
11914.114999576
11617.3449996096
15640.9550013253
13023.4649999659
13458.3400013321
11563.28500016
13217.9900001081
12230.9800013391
15073.3650009537
14504.2650018382
14477.4500006656
12033.8150004277
11671.1599993473
10027.8700004325
13017.3299967555
14324.8800017703
14791.0800026986
13629.9350025952
14723.7549997115
12995.9750024987
14804.6550018603
11390.4849973243
12235.2899973656
14683.2750027766
12649.4650005619
15324.2200002378
12780.2250000767
13879.759999456
11198.1250020808
12302.8750018345
15573.1599999205
15950.3999996742
13118.3000005667
13358.7899977443
12615.4449947872
16340.114997238
11974.4400027337
12071.60500065
10948.930001097
11966.2800000133
15801.8050046204
13313.2949985603
16458.5199990265
12430.8499996662
12000.9200019512
13976.445001344
14017.3850009454
12810.9000020198
15014.6400007197
11966.8949986387
13453.9250005333
13412.7150014391
11519.2149970186
11407.569996212
13566.3900022829
12238.9850003681
14010.4300042638
10476.68000081
13618.1799980212
12913.1349999182
12765.6699996584
12492.6249998717
12340.2399996506
13254.1449995954
11046.8999960397
15308.3500019414
13572.264999755
10694.7449995966
15031.4000025894
14776.379999415
12192.9200012108
14257.6049997397
11377.9550015868
14648.510003588
12684.9849992643
13430.7349987996
14208.7100003213
12225.2750033926
11650.0500001167
15342.4099978035
13969.6449980774
13581.6599989816
13479.4650023588
10952.5500000962
16769.5199973105
12320.090001285
13482.9100010851
14938.6749987925
8464.03000129014
13201.0049990343
18447.8400020843
10899.7399993578
14304.9000020372
14676.6550015457
13022.999997088
12990.1850006715
12400.23499697
15383.5050006725
16578.9750019812
13093.1450005991
13315.620001131
12023.2700004359
14101.7350008253
14237.8199981719
10593.3900018244
14909.2700017198
11633.1599957291
14390.5649999987
13012.7749996026
17077.6700003773
12274.5249991571
11133.9499965623
14014.2149987471
10077.0400002236
10596.0849992323
11974.470001271
13291.3700002579
9928.70500087651
13179.6500006552
14817.0250007054
13396.9749998577
12152.010004293
12228.5799979066
12806.150003798
11302.7399989557
12313.0100011857
13137.8649958543
11070.7700042964
12872.4850044129
12099.0949969605
13307.5249965442
14125.450000477
13397.3450024799
11356.6050006736
14007.170002263
9930.740001456
13535.594997873
12364.3199985587
13931.7149976682
11123.6949978923
14423.2550009363
10967.6999969455
12465.5150025044
13172.9250024159
14176.5699952768
12201.4250016119
12151.350000093
12880.4850022345
12780.0700019451
13269.8250005316
12711.4049964146
14582.0900003286
13826.1299992609
14856.8300013954
14569.4499985745
14310.9400026691
11227.4699974681
14397.7650005221
12316.3199995598
13748.2250012737
13080.4999968005
13550.865000786
11331.8200002899
11864.0600001079
11273.4850005255
14009.8400017113
13258.8499994308
9622.3149982288
13650.0449945927
13266.724996514
12578.7599948604
14550.1449994644
16637.5449993772
12870.5899993334
11350.7950026042
11274.0250025182
12163.7200025581
11668.8150005389
12243.880000919
12596.7900004108
13701.8250011293
14348.7949989517
12473.6999988831
13503.810000995
12928.3149982061
11615.3349990607
13633.9650014029
15115.0200010068
10957.6049998961
13088.9800002831
15049.2099985366
14338.9099986609
13782.9850011392
13616.5300008417
15235.7749986431
12803.4500012679
14472.5599991065
12749.2600000497
13426.5699968549
13089.9900004359
16120.2750006525
14188.7249989221
13639.3399984805
11705.7100019593
13139.0600029271
13474.2800005468
14846.6650003416
10764.7550005474
11800.4899981678
11908.7350022088
11905.7699999376
12857.9049984533
11432.8600010137
13049.1649982442
15639.9449968667
13221.6400017948
11626.8149963368
15791.4099982758
12772.3099976581
11789.2399990697
14485.8499985517
10419.6599976402
13707.5900032463
13921.4849976612
13444.1199993298
14126.3100007983
13950.1149987236
10884.2550009764
14036.4749998116
15069.6800003015
10401.9850018055
14045.4049979035
13215.6250004685
13431.2849954104
10691.7100003614
13342.4200014416
14298.7049999258
13562.7900020133
12719.2599986101
11667.7400002928
10589.5199999639
12962.3250010116
12219.5899981475
13228.9900013283
13626.9350016875
15636.2650008401
11999.0250009075
13255.3550023115
11372.2650006555
15402.4000004898
14063.3999974153
12394.8549991781
15223.2549953788
17076.8000003174
13154.9399978386
13130.8899994782
10286.8800005992
12757.3999974337
15267.0700043083
14438.2150001643
12802.7399994258
11382.8149997991
14977.2250002852
15541.3499975616
12859.22999925
14539.6300003901
14036.0550000113
13017.4249997271
14038.6649997383
14654.7849975675
11357.0849987878
12819.9750021822
12355.4199996426
10701.8049958243
11874.8800017697
12964.7450026134
13249.7600019877
14745.9550039525
11640.9799990552
13256.0249979817
11967.6549987332
15096.2500014774
14412.0049999772
12704.2049973613
13065.055000442
12364.0849988534
13593.7350077664
12862.7349952956
14547.594999333
15786.1250015232
11429.3299986341
13215.8199993188
15465.2250016541
12314.8199974356
13414.6749983388
14142.9550024275
13598.2949984388
10950.1050001883
13292.3900044814
12857.9950039894
14299.0799990614
10957.1099998739
15515.8350028305
11705.1500009154
12558.6600021701
11954.5950035306
11353.8449999595
10643.2250018572
13741.0399999628
13361.8699996739
13553.7449999679
12351.4900011524
13994.7900000797
17356.9149993469
13297.379997479
12692.5350000727
14609.9300002891
12235.0049977688
12153.1650004003
13019.6450000337
10584.3449992508
15228.5900004659
10343.1399965041
14057.9300019282
14121.4000018045
13432.9200020339
12386.169999583
13500.8649980469
13379.0600005197
13229.4449986713
11744.6949973945
15076.2850032417
14646.2800007196
14807.2549954192
11931.4400012074
10887.5949994965
15233.7449992773
13000.8699976494
11988.8700019826
12111.9549953451
13107.5350042148
9815.75000293399
11422.0850012079
14726.8300020455
13329.6500015625
12290.570001657
12509.2850000819
12276.3200006678
13259.7649991753
11620.954998727
14841.9849959434
12756.8100035753
15723.3299962294
13149.4599985147
15580.8150008586
12079.3049990391
11624.925001177
12807.4249990399
12336.6199993952
11552.5899978639
13823.3349957748
11657.1950027736
14751.4250042582
13730.2699967588
11753.460000335
15498.3050011985
13343.5400012079
12267.785001111
12260.0000003195
12890.1649992588
13642.4400023643
11251.39000165
15130.9750002129
12674.8049997076
15258.4549935843
13622.8350010186
13812.6549993202
15475.700001037
13227.765000423
13656.5250000597
12120.2900008727
15222.2750021146
17308.18000244
14028.4749981875
15000.4650015826
14882.2050004659
15633.7199977593
13042.5700004222
14687.7699967859
9884.21499878715
9488.66500112909
11828.7750020223
12500.2449981257
15575.0950001304
11793.1249997351
11592.8300025956
12371.4900008445
16848.8199987013
15065.4049998996
11468.3800005848
13119.2299979015
16340.3599992956
14020.8949996399
13935.5499981114
12364.0150019034
14325.0450014743
12038.5749986353
13250.1900007627
14196.0249990857
16809.7799942101
12637.5400020657
12430.0750005629
11884.9650006209
11872.90499853
15179.3449970903
12943.1499965095
12945.7699986798
11359.1900024711
12847.0900023225
11943.314999332
13644.7949975007
13637.6999972721
12363.2499992453
12183.7399989266
13272.839996302
11358.3250007232
14572.0599990783
11233.3249941108
14915.0649981577
11629.464998666
12796.8600025002
13911.1349992472
13982.1800004777
13345.0499997216
13569.4500017465
13708.7750012342
12965.6749981698
12051.3100020296
13737.9850007627
15550.0900011905
13776.3650020584
14948.8349985016
15535.090001187
13093.3400003422
13563.5100009973
13116.8949994068
13413.8850031112
13413.1599982007
12503.7199962874
13080.5749987853
14696.7950017592
14311.210000115
10878.5799971754
12045.8100010711
12520.2549947058
12019.0850015421
11495.3849982022
10829.6000002222
14558.8999986374
12068.394995233
14680.0849994243
15901.1699961664
12604.3549992795
11534.064999457
18047.6550004253
11407.4299998418
13901.4150004332
11655.689998216
16482.3299983954
14423.8800001116
15985.6249985102
13695.3349985536
13393.2250015831
15518.5350000854
10686.5399967337
14578.9349999565
14181.9200002644
13681.4300022253
13094.2250002881
14646.365002133
10789.4450007775
11411.9200043881
14235.5600013585
15938.0500015229
12219.2800005961
12117.499997775
14273.7500011559
13523.7900008127
16165.8650001939
11806.2399993817
15465.8450002389
12561.5399997691
11656.9649988161
10210.7699995684
13504.2600004118
16796.7349987196
14366.5549970419
15535.5400032917
14629.0849995369
12294.2200021558
15774.6600029669
15510.8949991753
14791.8099968349
11209.9299998322
13714.6299967903
12763.39499853
14475.5800010259
12362.870000693
11417.8450029325
14468.3250005139
12492.4050009301
15432.1449991533
15317.6549979835
14475.7099991326
11621.4749936212
13956.6899981519
13199.1549999232
12272.2099966387
12116.6100002661
11614.2749985499
14991.1250006442
9617.29999951134
14568.0300008932
12800.4200034224
12469.0400000458
12890.0449981231
12167.0449997152
15804.055001908
15753.1049990224
11836.8550016661
15469.2949982773
11878.9149990239
15384.975003793
11644.5000008874
15480.219999384
12472.2549995158
14087.0050013886
13226.9650016479
13287.3599994573
10923.1700005388
14025.5299996626
12703.755000919
12242.4349988849
14262.8349991697
14386.2249980031
13018.2649994842
15211.4199999751
10272.7600000208
14242.3500018099
13602.4100055507
12630.320001538
13781.9399999185
13414.2799979312
15505.6699986749
11490.1899997931
16202.7649989034
13705.8099994598
14052.5649988856
12386.3250017272
13400.4799993829
14281.5950021801
14360.4249993946
14150.9499981865
14297.5849994667
12689.3350012014
11476.7300005201
12046.9450017557
11971.6900026479
11981.7849983935
12961.4899999237
13553.4500000868
12920.65000133
10489.7999996771
12321.5649986402
13148.6749966114
10839.3750020335
14066.0100009167
14239.7849989396
13660.3499970235
14334.9550003858
12683.0099993745
15436.0999989121
12865.3849997013
11279.5349984923
15171.6549984495
10996.5500005485
13881.390001462
13027.0200021128
9726.4550001265
13034.1600001078
12701.2449994885
14949.4200017436
13996.1249978599
14410.5999968277
11139.4300038434
12174.805001865
13527.9649969052
12333.3899969045
17218.8750009668
15865.3400010086
15974.1150014087
12683.0199989952
11995.6600006162
13970.1500024473
15882.4199992502
13087.8849979807
11952.284997934
15342.4900044177
14184.1749995273
12441.1000010917
14371.5799987164
14460.470001781
12599.9250004354
13064.4550030765
13653.8100000771
10547.0600004322
11145.3699989684
11930.2800008215
12768.8600007875
15250.4350006421
14396.3800003373
13459.9799983641
13266.925001119
14727.1450013289
11413.8650006185
12355.6199994904
14766.1849987394
12153.3149988028
9779.08999966271
14533.5599966903
15337.279997104
13872.6800002161
12152.265000171
16371.944998334
13264.6800008098
12620.6100018015
12232.7799967822
14692.7599994836
12166.0799972798
15613.8249965056
12578.6400007333
13132.8249995842
12277.5649994621
12898.234999582
14431.6100001022
15122.6349985216
15113.7150020383
13889.544999961
15184.4950026707
14403.0499987786
13091.0049994474
13860.7549956192
11950.1349996289
14986.7799985804
12402.7800015465
14205.8300062226
13814.7149962009
13374.1700014345
12354.844996499
15166.2350026865
13942.1950005428
14873.9649959487
12605.1550008339
13299.349996497
15004.3100041841
14108.4849979538
12107.67000036
15444.4449996611
17124.4849993123
11307.4750003954
11410.7199989008
16897.5650020082
13727.3300013421
13369.0899965916
13961.1949982709
12929.7800018657
10447.5649999154
13517.2650005139
14039.8899991804
11533.3550000793
11678.8500006204
11480.1400003401
12174.2350012806
12699.7000007707
13197.7999971542
13634.215001278
15279.0900026843
13359.515000371
12552.9000004004
13179.5450033618
15095.4149989848
14752.434997446
10336.7400004977
16860.2000001139
11301.8699968712
13570.9900013728
13499.2749974428
18618.5400009702
14874.3799991494
11603.1600003606
13814.4199998827
13522.7449992393
14719.7249996046
13730.2999995236
16565.1600003061
12570.8200002316
13153.3649971305
13838.0449985298
14555.249999996
13324.6000012483
10742.95999689
16169.094999242
13255.1450001723
14069.5150016744
15956.8199986471
15031.460003196
13075.8750057222
14162.7450009564
13207.164997403
13769.4449975431
13333.7749974253
12440.8349997149
14398.9350011694
11846.7800006638
11286.2749975331
10158.8000007879
12216.9850002525
14870.570001089
10894.9449977736
12837.6899991095
10383.4550011443
16217.93500381
14402.8700001878
13957.5599999275
12062.0950007051
15595.0299984535
13704.6899980822
12379.5999962661
14986.8400022328
14054.8549990084
11835.0950016764
14494.3100003241
11840.4000035636
13084.7999979455
11569.9700002039
14015.8849997018
13959.5349982064
11877.2799991793
12202.2399999522
11896.0350014306
11785.4150007202
13711.2450000785
13006.0150017736
14691.1000010227
15342.1449982364
14788.9149989807
13746.2700006607
10185.4300015904
14172.5300014897
11783.1550005831
16563.2699993094
12969.6049980154
14547.7399996755
12074.480000123
14548.1550023572
12640.1649985386
14818.1000001624
13579.1949985195
13148.6799971336
12626.1499956348
9759.71499965913
14110.9899993301
13253.9750003146
13355.4899992103
13147.8050015923
12088.9050018124
12409.54000102
13309.8099981621
14888.334999701
14667.6849999151
12927.8599996504
16011.344999896
12155.8949995126
11954.6500002838
11443.4850003086
14608.5100001509
14572.4150018146
13668.664999602
13523.9799993178
13897.1000021493
12113.7800000455
10521.3199996898
13133.2950045257
14175.710001788
15382.3849999039
11672.7349992741
12365.3199986462
14354.714998357
13719.0750012591
11555.3000001698
11831.8899959375
10826.9250012768
10708.3249976633
14157.1599998249
12821.8700009235
12924.874999787
12641.6500016471
12600.5400001089
14263.3149992916
13505.8599978512
12109.3050006127
14816.3200016728
11623.3300009413
13942.9100015003
10623.7049979614
13728.560003164
11338.850002601
12906.7649989779
14009.1849994458
14188.0349995748
14627.4799976386
10069.2749997159
12906.2150003641
13401.689998578
11187.3000002796
12961.3999973216
14577.7949999424
13172.2750018592
15459.2799996291
14882.8699999906
13351.2350002148
12015.7899982301
12366.3599995949
11547.2099958465
14385.384998244
10897.0700006206
12957.8049981352
13151.914999296
12892.0950028226
12030.3299975607
11881.6299990279
13215.2450033111
14397.1399966837
12567.1750025628
14359.735000881
13381.8349999209
14602.2749978002
16004.8399952002
12719.5750021919
10363.3900007408
16027.6299997652
13663.480002224
13562.1450003809
15432.1550001078
11631.4500020297
13178.8149997093
13086.4350002017
14262.2300020941
13494.7599978961
12854.694999426
14654.0099984075
15046.1800026684
12876.3049969832
12389.4699962965
10801.1200006482
11708.7000003048
10614.3249991689
12789.5650019853
14227.6400005096
11582.0499982219
14235.0149979414
13041.3449982869
12777.3499988725
10209.6450006498
11424.3950012086
12897.3900031332
11423.774999423
12307.2950002311
13482.8000031672
17694.1500013457
13823.5900004003
13502.36500064
12297.4250017059
11586.9950018666
16755.7649972603
11734.8500002661
13970.6750011863
12876.3099968956
14639.6950009051
12742.9499964262
11048.0549997021
17020.3099960521
12290.8699986574
14473.5649999067
12467.5850010712
11927.235001334
14984.0350011389
16485.3250006926
13993.594999249
13613.259997302
14570.7549993399
16796.2700010231
12907.9699976773
11417.6249981455
17917.3250027914
14875.9200021131
13562.9900011558
10950.914999064
12240.8749969993
14606.534999873
15624.7349992293
15143.204998864
13837.0150029263
13934.6950026717
15655.1250039591
14410.7249989683
11647.0850021
12635.754996739
11238.9150007408
14387.3599988446
12401.9550001952
15645.124999651
12986.9450046382
15094.5799973962
13371.7200013532
10842.2749997803
17051.4299975926
12361.9999998442
12990.7650000494
14560.1350000012
14318.7049977874
13757.18999972
14558.9550001469
10302.309995933
12223.1499993119
12263.4699985547
15361.7499959328
12394.1350001713
13790.6399974664
13217.080000325
12964.7949995702
12835.785000077
12415.6349963093
14076.4200001904
13107.3649986053
13704.5900012114
13435.6300023436
13223.1200027153
12050.550001799
11195.5700015173
15493.4549962744
15074.2800005999
12127.1499986167
12114.1100004425
12735.3849957651
14650.0600009899
13561.2649988201
11741.6350034322
13278.8600031047
13549.3100005193
14788.0950028356
13067.8350027641
11600.0649947636
13118.8499976136
11398.024999658
11002.5499984918
15077.8749994091
13621.3700017871
13989.7250031808
13706.1350006674
13456.2349989479
15400.5950044789
11312.8150025106
15467.5950021839
11682.8999971509
14870.1350001167
16120.3999972743
15399.099996555
11085.6549984326
13263.3500005282
12836.8949996855
14768.1900025848
13403.1149992797
12138.6250029862
12118.7299990493
12106.4849996194
14499.550000192
11451.2849998338
13379.1149995311
11057.5899997972
12819.7449995656
12864.9300028379
12069.1950011273
11519.7699989968
12762.079999435
13680.2300020306
13158.1999987386
14888.0700004671
12488.1449997727
14008.7100005341
12297.9149985337
12741.375002651
13654.8599988239
12287.3300021665
13680.194999724
11133.8699998547
12825.0900021105
9669.09499430493
12134.4850006346
15141.0099988282
12378.8749999048
11257.6999970385
13344.3900028183
14967.5749991821
12183.2099961415
12640.4900026318
12511.290001476
13610.9099965016
12402.9299991675
9945.12999783299
13524.7899989822
14779.0799991165
13342.6300036324
17330.2600038768
12552.365001541
14987.1550026149
14352.2350008397
14107.3849985568
13164.2600025037
13241.6250017805
13699.6200016226
11103.2850007135
12960.2200026819
12009.8649990565
14098.2450003268
13225.9699988234
14366.339997089
13957.2400004175
12793.8300035205
13352.0099982015
11657.0399987018
15460.289994631
12026.1950006322
12075.7099969132
12702.4949985917
14919.304999658
15470.4600039533
10974.0300018411
11484.2049989558
13362.7800020069
15857.0800012174
14053.6750005675
13518.3199984326
11328.9350004419
13889.0099994768
11878.0449989747
12478.9000024161
13489.6249976372
14377.3550009932
12887.3899966087
15865.9850016829
13065.5599984005
15314.3549990928
12206.3649979634
11702.9500036621
13294.0549972235
14516.944999738
17110.5300012681
14831.1399987639
11274.2100016988
14244.3799985404
13146.1850002247
12904.4599991033
11614.0950000255
12900.7649969722
13727.4900025049
11859.7149989644
14184.894998268
13310.9799996426
15361.8799944217
13126.4449992459
9034.71499792219
12003.3499968852
13217.7200036948
14941.9699991426
16397.7600018475
10241.3549994123
13505.0450037615
13445.7400034536
14742.5600044468
11539.615000843
11569.0849979627
12123.879996385
15351.5399980361
15904.4849970391
12095.709999204
15142.1200029874
12168.059999186
14376.3299969895
11613.474999871
16291.2299964372
12694.3299995389
9179.29500026745
13091.2150031213
13003.0500013678
12966.5050004459
14761.0849985846
14956.189998579
11450.0349982375
13519.6950028013
14448.1350014481
15914.5600016149
15283.5799976425
13643.0199987883
10434.4649956869
13794.7450020005
11095.7299996769
13130.5349976558
12772.7300025849
16421.1149982992
12656.0049984691
12264.3749968715
13340.5049964458
12713.5700017804
13399.0599981492
15217.009996231
14225.519997315
14249.7300023986
13184.8499983018
14546.2199998371
11363.6750005231
14958.8249989388
13590.2450006562
11148.3900012653
16252.0750009504
13632.5450002011
12470.6499984221
12113.5599997712
12704.0100005433
11912.5150054668
14239.589999783
14475.3350029064
13621.6850017919
14923.6399942266
14178.2100014556
12512.3750012271
11582.3899992482
13859.8200000337
13800.5649986685
11496.1150002191
14885.8150003058
12393.9999999629
14952.345002344
13633.5750016401
12687.3600008247
12558.6800005702
11836.1749991635
13629.0700010595
12166.3550005235
12303.6800024707
11539.3049988882
15849.990000119
16123.6699982338
12940.2499977532
12615.274999845
13851.3999980396
15126.365002218
12115.6999993022
13754.4300017855
11100.0349993255
15125.4199987338
12622.3450016095
12608.5350004197
12334.8400019126
10646.7850026768
12226.9949998326
14610.4900010265
15909.6300020434
12376.2000040235
12180.4550020189
11090.5300019172
12987.4049995487
13831.9250028645
14147.0450012864
12385.2350008036
14408.224999885
12753.7150020162
12069.6950009044
12819.8149984729
15544.7350004556
11790.9100006626
11497.4599983632
13873.8249965096
13272.204999183
12071.2800001382
12090.7300001895
14627.8900031867
14236.6150022343
11316.7650019451
15813.3600022482
11385.684998544
13926.8349994763
13416.4649980277
14992.8050023329
14095.145000758
13098.9749987933
11907.4550000331
14891.265002375
12323.8849996509
14391.5950018518
14741.9600023208
14213.6949981274
11362.7950018238
12466.0200005904
12023.025002329
14990.1949998421
12353.1399998555
14294.4950025181
13657.6950005182
15915.6550005083
13227.0649979976
12357.604999858
11976.4750029527
12394.4199995489
12983.2350057979
14008.2400009634
14408.629999437
14530.4799968782
16707.2500043187
9252.67000045418
14542.3950033467
14652.5300010727
12879.9099983669
14858.2549965217
11708.8899991135
13184.999998779
11254.7800007768
13412.4599995783
11879.2350036497
14509.8299996846
13621.3749997113
12131.869995561
11785.9099975021
13630.7999984229
15307.6000012466
10749.0099988525
14460.1749986478
13252.3449996442
14728.7999995736
11881.5499986063
12508.9999991655
14171.100001839
12126.9050044441
11552.6250002604
13022.6349987946
12143.7100023265
14550.2100003996
9621.9899981264
14419.1800012739
16403.3549987816
13820.754999323
11791.2300016535
14829.6350016691
12919.7099987202
12633.3299992892
10778.1400025545
14582.2549983682
11974.540002385
12691.9300047558
14689.6149971465
13923.0649986221
13760.6350021699
10594.4100018989
14934.050001644
12881.0899994767
16341.494999052
12295.8199982394
13274.8100012984
11622.4699992007
10011.6799987674
11456.1499998175
13206.7149996303
13849.8199984337
12273.2950009582
12934.7550002744
12768.9199984403
14190.964999777
14380.1899994569
11904.7150001548
14118.1049962913
12462.0799993498
10873.7650000764
15276.8549959532
16107.4949998322
10799.9949984922
15509.4349973219
14100.5650006988
13028.6149994149
13992.454999622
10106.2950012886
14354.3449994978
12618.3650024127
14543.2449956679
15357.4049995677
11326.1999986615
12044.765001256
11060.9350047268
13748.8350013467
18182.8149984128
13231.2799990311
11179.4550062441
12321.7100016674
10718.3600014257
13188.2999984773
13022.294996855
15461.6349959644
14810.1600001245
11871.4500023307
15387.1149986159
12436.7949990073
11983.8999942108
14417.3749982917
13743.3399988375
14084.3100014751
13375.3800002158
14562.6900011617
11177.5150007558
13047.7050015063
15249.1249998012
11843.2100010016
13555.0949993883
12203.3750007106
12486.7749984754
11208.1050014014
15557.8099989044
10803.4299980216
12075.1299993796
13970.684998536
13863.5350008406
14746.7899975782
13614.7150000982
14688.6100004126
11504.6599992015
12447.4749996372
13194.8149991219
15412.1799957117
11876.7700009779
12219.0600010397
13224.4350017075
13618.1799978993
11207.5349988323
10812.1800007857
13617.3349998047
11524.1850032025
9927.90499928436
13501.7899991285
15944.7850033029
13961.4200006167
15140.959999936
16483.6499969242
13999.8849978385
11687.5999991144
12398.7350043564
13926.5449991243
14731.2899972092
11291.2950000936
15199.3300005529
14866.1200009719
16310.4399970879
15931.0550022754
13501.8549992555
11188.245001473
13312.069999079
11757.0400002552
13118.6749999872
14359.8500009356
13377.7649985378
10062.9800003562
11858.7900014462
14956.1499987571
15782.6550004448
12538.3350005284
13165.1699961161
11374.3150004488
14124.2599989348
15035.6699982279
11920.0950013447
12787.9299991839
13375.8299986803
12895.3400012368
13684.8599983442
11414.6250007156
13280.5049994502
11224.8050035528
12389.285000129
14509.8999987258
11667.9899945027
14053.9900021668
12241.9049996975
13917.9650001921
12852.6800000328
11799.0100008745
11634.3700018539
14503.6449988288
11817.9099997893
15550.9399999088
13908.879996078
16098.5999974247
14184.2300012219
10270.5050000483
10868.2049979148
16490.1000011854
12139.6099981813
10857.384999925
13008.7750011937
14795.915003157
14477.4150012699
14649.1499970543
14467.2100009385
13833.0249989168
15399.1850018975
13203.9799998606
11111.9099974789
13384.2799986497
13706.0949975076
12863.4949996973
13125.38499939
12396.9649977509
15937.8850004093
15874.4749967679
12006.4950044796
14908.3450021105
14731.6700021771
14833.8399988512
12342.7999969431
15641.704999948
14079.294999881
15480.9250011849
14239.8999996341
16202.4049991274
12766.0349976759
12357.9499966676
13452.6650003384
16309.9399997734
12649.4349993352
11887.5350019572
15483.5049992629
12202.3000001924
13934.8349990756
11336.1000024688
10420.095001135
12600.4349973866
13381.3949988985
14144.1850017873
14888.3300022589
16066.48500335
10463.1199996661
12263.4150013534
12036.2899971888
10440.5400001858
14201.1450009207
16531.1500022957
14735.6549990497
12973.3600061681
13896.5500014194
13868.9750000949
13100.0400023911
14666.5900017128
12871.7400042764
14244.4399994836
11715.5399999045
11899.4549994781
12220.4749979523
13635.7899982012
12531.355000759
16201.5449995902
15474.4750025412
12196.110002257
12603.3449998728
12627.5849976981
12213.1999999956
13935.2399976153
12252.9000000985
9768.74500186113
13746.1149994156
15314.6100031618
11048.6400003002
12864.7450004156
13125.3999992467
13578.304999186
13692.685000013
13821.7749978446
10564.349997531
15962.5649994665
11306.6450005966
12664.8349978684
14692.205003067
14453.454999048
15074.3549961756
12777.7849993811
14600.4550013229
11233.42999998
13558.1800015192
15718.9299974334
14031.5750010827
13319.9299993198
17297.9300011938
12542.5050012503
14794.7350023155
16194.2000003388
13954.7850004367
15131.4100032237
16282.1950010761
14019.8450031207
16229.8849994871
14813.5399966742
16037.5849997153
11473.0599999332
14520.8849982477
13725.0149995184
13189.4199996476
8546.3550018619
12274.8149960512
13971.0449992359
12876.3000023041
13059.6749978515
12976.3600014235
16114.8749986149
10273.9199987146
14388.4249988709
13689.2249993868
15767.0350036088
12952.2349974458
15581.0050006751
12031.7299976458
14770.6150003277
11976.6899984617
13970.0550029788
13018.3250027222
12104.7099973534
13860.4800004599
13791.370000913
11450.3750013204
14995.7700002006
15158.9250000409
14303.334999494
13105.0400019814
13948.9200001753
14872.0399983854
12265.1599979063
13546.914996584
13777.105003052
12219.2299983569
13320.4849981728
10585.8900012025
13666.0049981783
15274.9450006184
10956.850002191
11990.5300009769
15537.5050010318
17021.4150001104
14757.4599990771
13422.535001206
14048.5550004374
15527.2149999914
13878.4649988004
13783.859999666
12664.6999995327
17754.5200036364
16829.56499965
13853.99000247
15268.7349993157
14660.0249985688
10892.0599981176
13534.799999821
12630.0850047554
13874.8850006615
12808.4749979358
12433.405000183
13562.7099970448
11578.0300025546
15195.4150026607
13132.8999951535
13027.1649993377
13576.9699979151
12831.5699981058
13683.2399963505
12826.5400010208
13257.1300003185
15062.9700029345
13623.6000022838
15097.3149973087
11422.614996959
13191.8250019375
13490.4200018536
13612.3700027141
13726.3549988273
15185.1599975027
14259.6700014103
11662.2250037715
12957.68499994
16279.17000199
11447.8549983918
15741.8199967318
12616.5000019181
14028.5999978437
11540.4400001724
11523.3050003544
11762.2150016863
14708.1450009912
15704.8950028082
12599.9399983223
17391.0650006728
12317.7700028284
14124.5300000352
12632.3799988335
12674.3550002639
13909.0100002207
10929.559999049
12393.5849987072
14097.7649998767
11573.8700028734
14652.405004385
15041.404998426
13823.5799979205
12374.7199991303
12689.4199997231
12809.6300003525
15385.3049998749
11028.265001323
10292.6250018652
11945.9449988193
15894.9650014961
16283.074998781
12752.63499936
11324.9599999387
14783.379999173
15479.9199969026
12903.905000591
13080.9100009909
8890.23500069027
10219.6500001291
11586.7299976523
14113.4349955584
11820.5849979469
15069.2000013855
13071.5050026475
15001.5349989856
13839.629998184
12039.3599985678
12577.3550009784
12755.5599999666
11385.8750004269
12119.3750010629
13090.1349999048
12420.7500021303
12360.3599988066
13941.7399984866
11317.7750002553
10628.0650006594
15929.9349990366
12537.9349974503
15177.8100016963
11910.0150011383
13123.2349990974
14479.5250025776
12552.7099980222
14755.4750007031
16160.8200041475
12094.5250010882
14994.8199981772
13598.8199983337
13905.9449993089
11714.4950001601
17932.5599993053
13806.1149978234
10944.7250010556
13841.5899972006
13475.4149983277
11668.2349999964
13554.1699998527
11686.2150001563
15271.4850005029
15226.2599990562
14901.4800013331
13701.4900022122
13573.4749976394
12999.155001409
9293.34000065643
12940.0049967882
13457.6500028709
15026.7349984827
10667.8300002155
12454.1700032523
15414.4149983267
11695.6400004034
13247.3299996243
14238.3100013701
11320.3800024719
9550.95000202319
10757.0749962498
11765.604998978
12875.654998247
15208.984996553
16728.3649992071
14890.440001071
11559.7300003832
14340.5800007917
13351.9400009318
16213.245000361
14416.3500036958
13275.9850005442
13481.0550031709
8912.72000258579
15473.9299991329
14312.7900017544
14368.6849998122
12200.6900031271
12835.705000052
13639.2850009146
11300.9299997736
11728.2649954529
13273.9850018671
11261.1250004554
11529.0949992664
13524.5699984131
14479.2249973594
13778.5200046122
15598.2499985616
11527.5999997263
16995.1150009494
14673.2649984781
12506.2199993253
11907.8100008088
12402.0199980419
13472.2349983784
13219.850003979
12517.4249968772
10867.6600025389
14415.5850004813
11256.6999992312
11052.7700024915
15901.6600018719
12148.9349970318
12363.9550035016
13502.6350019657
12565.6600028644
13817.1100014294
12296.3050004914
13191.5499999402
14376.500001381
13103.2749985145
13234.0749972931
10785.2999997976
12030.9150010585
17059.599998493
12782.6849987301
11726.2200027024
15316.7150050713
10358.9699990239
12938.4399983624
13454.2850004281
11895.8300002399
13715.4400003711
15110.7350006209
12291.2450034556
16286.3749994778
12544.7300005155
11666.2149978328
10985.5449983703
14519.7299968749
11444.0600004104
14001.6949984737
13362.114998911
14479.1750005782
12486.5999987843
11415.6100028162
14095.2599981896
15184.494995693
15031.6899982671
13518.6199999711
13798.3399964334
15343.8649995015
12836.5400007671
16021.2800036924
12771.609999546
11173.0149982031
10524.9450006636
13550.2999946249
13684.6149967812
12733.6850001311
14276.765000519
17957.6699984604
13170.3250011959
13479.0300021359
11222.9299988002
10662.2250020349
10335.3999998535
13726.660000299
12688.6049988598
12343.4050025351
14818.2949995969
11138.8549980315
15008.5699983878
12216.8899995612
12573.5150000039
13893.7750034411
15231.6200003139
13755.4349998856
14505.3499978082
11166.7049977854
12071.124998267
10281.1499910774
15362.0099989511
14047.7949998486
14802.320000303
11223.7099987502
13649.8599999323
16222.5649993781
11958.2350004848
11843.8650003665
11476.3649987895
13199.7749983273
15235.5350014097
11943.5699996488
9200.17499682016
13166.2800025084
12124.534998958
12242.8799985615
13115.6950025086
14383.2749991905
15533.0299992382
14042.0749992481
14598.605000755
13525.2299983135
13008.8100005975
11974.1400027755
18296.1699967278
11516.7900005195
12186.4700024606
13388.8749963932
16991.129999704
13162.499998339
13390.5299961382
10218.169999032
12760.349998191
13838.0900010853
13412.4250027899
16063.2699973679
15005.9950048404
11533.4599982478
11525.9749990818
15965.709999679
13350.2900007416
13093.3800000625
12557.294999351
14053.8399997137
11424.5350009387
10923.8500001715
15287.4500002838
16052.3900017046
13370.6249983443
12573.4199991376
14303.3400010663
15458.3199994243
11271.7749992934
13611.7649982494
10676.0549977446
13107.8800017505
16031.4599979749
12074.3950000501
12841.6799985923
14035.3449989003
14862.8149998722
12482.9599993749
14937.9599981369
14011.4000001157
12885.7850040565
17431.4450004308
14708.6850033534
11941.585000457
16740.2850006337
11077.440002696
9714.12000191869
12610.2700003426
13094.8500004622
11850.5749984388
12580.3849972786
11657.8099989643
12867.350000609
13621.5549973069
12331.2950000428
14618.6899991524
14233.8799992786
15670.3550008036
12547.3500002746
11974.514999052
14747.4499980019
12436.2549991984
11582.0350001268
12708.0950004933
13783.8500026927
11105.4649977345
14878.2599988897
13780.4200008576
12715.689998245
13089.5750024706
11029.8549986397
13149.8899994638
15393.5150013703
12597.040002153
10801.5150020818
15929.1899989718
12109.2199924781
16038.7149969854
13546.6750015907
15154.794999424
15218.7899986287
13572.4800024517
15213.8049998834
13024.9399985246
17445.3750005924
14567.9949985882
12391.0900006113
14477.985000444
11606.9349968787
13341.4850007071
12662.0250021084
13877.8300005494
12086.8550004675
15047.0849993877
12963.439998594
12305.1650012785
16512.6399988839
16608.1550044126
13404.2050011768
15351.0249992904
13882.890003095
13402.0949987588
10348.2599966088
13713.8499999638
11658.0599988562
12627.7549986461
14259.8349997976
12147.1200039781
17803.0749966778
13930.1249979796
10977.2000033827
13219.4099978123
12771.9199994454
10946.9449999499
12343.3000002482
13324.4449975622
11881.4399998367
13668.6349994303
14121.3350005053
13984.68499742
12928.5149977487
10502.3749983578
14441.0999962743
12827.8050061398
12005.399999356
14448.1049951742
15102.789999331
16434.1850017411
12075.1699998952
13009.4699991806
11898.8599981755
9892.92999764567
13718.7749978416
14476.4300022298
13320.5299985803
11889.0300024333
13706.5150063554
17717.2500011636
11875.7549986208
13155.0750016854
13584.5900032499
14642.8750006655
15500.1049979734
12334.875002354
12461.5199980024
12691.68000157
12735.1499999177
10977.2199985216
15661.4049985951
15081.7949971492
12502.0499967409
12857.2349987184
13375.1499987586
10550.9750006997
12325.1150040124
10814.1300016501
12040.3100001974
13186.0399988429
12585.0650005272
12862.135002
15406.4050011715
14553.809999401
10110.4450000927
14428.8749961981
13584.1000026079
11521.5750012347
12547.9400025175
12797.4749972226
12968.9549977746
12678.7850030682
16304.454999456
12790.4500015466
13374.089999088
16534.1450023581
11685.8400030052
11534.4499992564
12355.6999981182
13935.2600011714
12893.8249980462
12905.875000844
7630.63000131701
12837.2600026841
12114.4799980662
14171.2649959989
12621.1849994097
16376.5950036398
13383.5399977528
15612.4900000208
12572.5699989512
12984.6749986835
15763.7149987569
13486.050001807
12001.1550007166
13048.185000304
13219.1950034479
15446.9849994402
15946.8000025962
10083.894999905
15149.6800040719
14793.399997254
16295.984998661
12946.2249989714
15833.3599970054
14043.3499984661
13001.2500016783
12146.7400026715
12866.0049990444
13439.9750005021
10364.1200001634
15037.3500020565
13366.5349999375
11836.3350010616
10507.0049981573
14742.2300001775
14508.459999721
15511.8199975747
13692.110000946
12301.2899988178
15437.8950015975
12328.7650022297
14755.125001672
11432.8649966302
12771.6850001565
14405.1100011119
16665.5299993755
11771.2549975648
13224.4349998612
13396.5549991084
13536.4199967672
13100.0149958747
12289.900000782
11915.1499992017
15857.0450028444
13598.7400003126
13550.1949988713
13010.1249988888
13535.1350014852
12997.9899992806
13011.520001578
12510.4850016393
12545.3699990809
17546.5200014491
15756.3150004383
13801.2799958375
12427.2150009891
12257.1350002871
13900.0200016386
11440.5099994903
14595.3549996716
14041.0850018535
12228.1049990474
17195.8549986865
13455.6900017309
13784.6200023536
14341.9650014368
13806.780000122
14314.0049948965
12196.414997417
13626.9750012014
11153.7349984606
14196.1500006073
12016.0299985439
13995.7199988523
13681.609994945
14317.4100013223
16333.8499975487
12301.2449989454
13334.0699977949
16324.4899983014
12054.6099982586
13844.7050003307
13432.6249953816
10516.540001842
12980.1599998296
13174.515001748
13736.5400003504
15506.8099996109
11017.1499978934
13222.2749998358
14876.674999092
12768.7099994265
15170.7850012635
10560.0850027055
13078.3000008618
9755.569997554
13094.1100009957
14101.6399979459
14159.8849977044
11717.9699977043
13685.2749994133
14109.4400000405
15295.695002382
14622.6249990036
11752.8600015639
10748.500001601
13134.9000008254
13887.774997785
12027.9750009273
11734.7149995764
16152.5050019677
14194.2250015025
9742.56500098854
14824.8049990417
13708.9150005088
13566.0099985156
11028.3100015589
13706.1599973531
15688.7600017207
14624.5949987477
16960.7099993068
12212.0149992136
14463.7000006308
14901.2849988721
12089.1050017633
14680.9400023325
12615.5250006444
15023.5199975802
11167.5699996314
15132.6999999424
10396.9599976137
15451.5199980755
10197.3349971095
9940.50500135496
12263.6099996946
14522.8050021824
15018.5500023583
12594.0949986516
11926.6900012323
12635.8349995032
14440.8300022623
14261.2100014433
13675.3799986898
13905.299999117
13943.5149989516
10469.4150008304
14521.8350010247
12148.4050004937
13774.7300039205
11825.6200035538
14613.7149999408
13831.0750004035
10971.6649985361
10077.6749996314
10617.5350053456
13131.4650019342
14744.7850004216
14163.8900006704
14341.8349999476
11606.794999375
10725.4350041009
12462.3149998637
14142.0099998853
11809.3999979801
13184.7800021434
13316.7099985841
12986.4450005473
12234.100000571
13753.4800000243
15746.0899984937
10492.3350009765
12390.5300018239
14135.0000014759
13178.8700013804
13256.9799996834
13281.255002627
14041.6749986905
10903.5650013483
12845.6950005414
12367.5849991768
12539.9300001912
12716.6049975533
13420.754998485
15993.4149971975
13772.8799999505
14927.6199974688
11854.0649977424
13670.4499985474
15343.7800033342
13064.2499998885
13481.4600002345
14551.0900006093
12528.0499995768
12691.6750021368
16827.3900029823
11970.5850000758
11816.1200016462
14379.110002447
16523.8599986471
14471.2999963504
10059.555000416
12777.9749977384
13764.3250009068
11248.510000867
16169.1099985101
14509.0549998669
13576.2699979233
15086.9000008521
11094.2100016149
13598.934996984
11120.3250037918
18795.7950010921
13757.5799992683
15481.3650004974
15926.0949969717
11644.095000776
15458.5949999015
15265.624997869
11965.4649994886
14698.1350007928
13813.6850023683
15518.6150039177
13761.279998867
16074.1549994331
15580.1450011498
12972.1000036832
14482.1450032291
12402.4249987578
12115.900001258
14562.6200015631
12941.5850005726
14196.4900007672
13295.2299977231
10837.6249993012
14804.3649976545
12853.8299971858
12743.7500020297
14925.6699990775
13942.4349982962
9764.72000302107
12257.5299986615
14021.3149995816
11914.1549965944
15559.5699955388
11422.7499970065
15722.9800000407
13523.4649982201
11017.8000008897
14963.8599966714
11451.045002137
11714.0799985421
12418.4899999271
12268.2499975565
14560.5799978396
14094.4049987908
11957.560002873
13811.5949966419
14635.7850000907
16421.4049976597
10741.6149993595
15668.390002628
14174.4399971438
12175.7200022141
13788.6550021035
14042.2950025031
15997.9250019175
10854.0050042705
15808.7850006991
12545.6400011679
12492.539999099
13828.0149994902
13712.4749984373
12491.999998966
13220.7750026543
12828.8749985498
13822.6100025021
14168.4749987612
11541.004997878
11015.2100019057
13360.2300019481
13539.3050029376
11198.9200005746
13916.1250021807
15002.9399986151
15225.9300035197
16638.4300003622
13414.5050022396
14194.6400006274
14324.6649977951
13558.3349993953
13418.9149994001
11139.6000019098
13549.1799986904
15637.8999997909
11436.0349996144
13236.3499979429
14290.3649996952
12146.7000001947
9948.98000046879
12498.5350031436
12796.7400003335
12365.3900011819
13651.4849973531
14567.1949972999
13852.0100002491
12060.5550005469
14290.230001685
14660.389998378
13962.5900030299
15041.4600000167
11828.6449956507
12353.0149995437
14317.4750030502
13629.1050008996
14622.4499962633
12782.4800003846
12233.1799979069
13604.6250004127
10926.0450021531
10367.7450013226
15196.2199962869
17166.4449994038
14076.8000022182
13146.7650021315
12431.1599991765
13683.4300010146
13500.5050019443
14038.6199998721
16271.1850009214
12722.6799996826
12025.4749997935
15032.614997723
13877.5849994738
13550.7150004865
14924.8549991073
14688.8450024967
14854.6899988143
11378.4199995724
16193.4349971645
11934.8749992754
11662.164998337
11559.2000022877
9894.75999887986
13285.6499995648
11211.3999999405
14896.0999993678
13262.9999979978
13426.6750007987
13826.104998929
15096.5800013008
12204.3650000284
13141.2200007511
14370.3650003511
13303.6050011139
11854.255000877
12260.2599972953
13911.8450001517
11277.5100055015
13666.8499992297
13571.7849996368
13642.3599982902
13163.4800004962
12553.4649986493
13330.9800027284
13537.1700017904
15263.0150017274
12793.8450020244
14351.9949986537
11328.4499995671
11266.2549996478
15630.105002337
11738.9049976112
11410.8999993398
14413.390000529
13042.3549974728
12363.3950010886
12649.5449967575
11576.1049980699
11718.7049975757
9946.38499945425
12170.3699966529
12555.4949985269
12771.5499991637
14531.8550007875
12357.615000362
14283.5950014435
13040.3750014519
14374.3600003604
11387.1049987989
12313.1999991856
12163.9199980889
15080.6600039401
14101.184999813
11333.1199997608
11332.3600010737
10450.2349996179
14905.9950036956
11578.0199988865
12532.4299985302
12198.4849979556
16224.0550001858
12365.9250002443
14144.5450007585
14707.0349978076
14383.3500004465
12719.4049986642
12314.7799998375
13088.7200011505
11969.9249987832
12651.1600003743
14745.8899980257
13574.9050011182
11246.8899987937
12736.3599984462
10081.824999583
14094.685001779
13758.4150001383
16879.4350028837
16274.9199976181
13457.0349982589
15029.9350031835
15127.8550038429
16442.3149993331
16486.2200027359
14002.4399991304
11677.929998974
9390.27999910081
10503.8950011666
14849.1000017041
13188.1749992213
13012.8499971582
13009.8150003636
12935.1249981308
14697.7850011816
16275.6949966887
14010.2250023594
13058.8750009767
17579.1650016737
13584.6550005815
11547.1099997
11484.3149997709
11234.0150021028
12984.0150007756
12352.9800036089
13505.905000888
12371.139999005
12496.3050011067
11157.3099998271
15813.0599997652
9508.98000473762
12737.3600021659
10347.2399995981
12586.8450002757
14446.0349955904
16043.1900020454
13102.2699945321
10486.8399985475
11479.6000014085
16456.295000315
9756.45000042301
12782.4150016772
14735.4549985913
13353.5250007054
11567.8749977008
13467.3299992296
11760.1299963685
13076.2050000689
16840.3549986454
13585.3449988151
13555.9500014657
12618.6700023245
7145.54999896561
12977.0449996552
12871.9250029524
12630.8849976887
12049.4649999841
14366.4299988867
13628.5499979369
13400.9450014192
11966.3850008028
13928.7800017753
11469.3950020023
13739.0499971099
13099.5900010169
14642.8500003184
11925.7149999629
9880.48000232317
11597.4749988393
13898.3300009436
12661.1799988598
12971.4949940121
14277.0549980248
12680.354996973
15549.0700018033
12957.0850029648
12652.7350004714
14923.3449971164
12360.7600002387
13649.5949974821
13204.0900049903
12680.5350006751
10818.9599992321
12611.3850004175
10683.2300005293
11808.120003337
15691.4249992449
15187.679993697
12267.6599989419
14345.6650043229
13513.9599999436
15789.3950021389
14155.4100019241
11865.2750002121
14004.4750004807
14091.1499996913
14906.1300004867
12350.3450022821
13514.4649979741
12006.6999989267
12150.2299970405
12535.96499951
13922.7099977853
14910.5899982421
10391.8100000431
16521.0900010832
14668.6499995971
13085.6950000561
15698.5650008129
15291.9250008722
13935.4750028269
13466.8650023041
10690.3999973338
15839.5649955128
13006.4299964409
10207.4749977736
13403.0150018049
14188.0799999157
14597.8699978075
14034.7850001891
14553.220000514
14179.119998255
13609.3399979108
17324.9949973307
15527.1099974725
11402.2999985385
15452.7499996296
13770.6099976421
14488.150001005
12262.4399987352
12783.5600044727
16921.825000636
11240.4450019196
10668.5549998063
13918.6700001402
11757.4800026398
12599.7600010168
14382.8550012929
16431.4750008266
11659.7749978049
13678.5800019607
14993.5600028658
11363.5200013104
9690.30500325331
11931.8399988347
12065.5699972243
10933.5400011498
13684.5399991375
14143.1849991816
14654.9649991619
13206.3249966939
10227.349997477
10054.7850003209
12822.9899979108
12796.6749998631
11880.0600004442
12905.9450019803
9747.60000011334
14366.0050000362
11493.2700012616
16739.1049960914
13779.5049988247
11872.6599986451
12033.6200003341
14340.1549976543
11589.3699982158
16692.7699947628
12060.6049991635
11638.7999999216
13355.7299984482
11289.5650019344
10936.2599994562
12861.1949985895
12470.0550004458
11545.2949987538
11994.7350045232
13371.5999991127
10981.7800026687
14081.5549968769
10772.0150011618
12483.05999824
13256.0299996175
13948.7650008733
13299.2650009035
14168.0000004988
12035.5850017341
12140.5200026162
12852.2549986513
13443.7699992664
17070.0099985288
14039.7900007653
13946.9299988623
13226.4000004542
12612.7000000479
12933.7400014299
14906.8849975514
14713.2199986324
14910.3699949106
13175.3699958103
11480.7900002725
13984.6799996252
12615.3950000441
11668.4349998537
14488.2849966817
16220.0749994742
12997.8199973326
14053.010001581
12802.6250038701
10984.3949996559
13788.7400013271
9630.28499961161
9411.73499700223
12622.54999825
14484.3800019145
12446.4199949
14724.0299978163
12055.880002119
12516.385000949
15055.274998191
11104.1449962569
16856.7099978699
11985.0950022141
12402.759999593
12080.2699986306
14835.6799998756
13677.1849983928
11734.9150021003
12300.4550015435
11017.840001184
14751.6950010188
13499.7600037763
14370.2299955565
12144.5350021281
13991.8649999525
14929.4999976538
14291.635000262
14133.9049993923
13770.255000449
12753.8800013167
7687.63000043319
10239.3800015022
13184.7149995401
9018.8200002446
12027.714995353
14261.1300018067
11856.4850008342
15063.4650000629
15033.6099996453
11947.3349999215
15301.8750024007
14154.4550011705
14632.0050018853
12908.4700006865
11247.0699964529
14826.4700024204
10887.7449990485
15673.4300024851
11322.3299998475
12231.549998349
12229.1100034362
12458.5400025488
13482.5650013897
11853.994998761
15302.424998861
10700.2900011779
10746.4899976252
14343.3299988158
12995.7299990993
13349.5699968229
13941.7899990091
14442.8050018957
10360.1900019303
15898.0199983555
14533.9700020866
10784.9600006093
14802.1049955117
12388.6999995819
12499.3800044823
15080.8650034949
12155.3199968657
13918.0249958915
13269.1099970954
13878.7150003233
11470.0550006593
12491.0049994244
13269.1899980771
11230.5049987254
14984.61000102
13173.1900014951
10547.2200024979
13115.9650007515
17047.6100009024
13321.419997431
13508.8850001032
12797.4749998105
12007.9549957142
13130.5000020649
11816.3699993683
16342.0499970622
14687.7950027799
13152.3049982681
14344.9899995131
13963.3350010167
13233.7750024386
12589.3999972402
12805.7950011857
14315.2499980856
14466.5599986059
13989.2250019644
11855.1399973884
12532.0699980978
14117.5600030303
12982.1450001698
11973.6100010339
11781.2500005313
10664.5800000663
14043.58000014
13974.3549976354
13118.965000617
12549.6999999887
11093.3900024183
14988.9499986516
13828.6450007376
12318.194999002
17476.3149972792
11752.1050041053
14800.7249989048
15082.2799992671
13434.3100021232
11899.3299990176
9876.20500066906
16138.445001071
12496.3750012336
15067.7400012816
11986.5300011772
13751.3400028203
13266.6050026007
11526.8900033541
11102.2800037275
10700.0600039841
13602.9600012706
15331.3100017085
13448.1099995557
10689.0150007752
10632.9700004113
14004.7450019199
11071.2950019746
14914.3650013183
12078.3799986864
14935.5100006802
12783.754999423
14740.1649984626
14832.3300027922
11152.5700010243
10715.524998289
14595.6449986295
15187.7599979951
13690.6399976144
12349.4199977319
13163.6050069747
12000.350000896
14499.8350024516
14270.7450006027
14123.3450003094
15664.6000000517
13929.6549985697
11777.114999893
13811.2599996652
13900.6949983977
12675.1900001629
13230.7199977568
14897.74499938
12777.3699989798
12666.6400004101
12925.2649980441
17216.6849971679
13691.1399988718
17212.799998258
14486.875003974
13180.1549999264
14074.7099981565
11174.8150036648
13632.7699979186
13028.4450007321
15870.2899990178
12056.889998342
14658.205000757
15117.4300003732
15028.9649994718
15683.2749984385
10873.2049994751
14200.8849973478
9335.27499793289
13999.2750001452
16333.1350013443
13155.7450015718
12087.1699975621
13713.7949981668
10715.7800010762
14069.2199978684
14070.6899981535
14919.0150010332
13488.5650026222
14736.9000003776
13972.2449994506
15856.9449979302
11880.5149994972
12407.6699992525
15476.8550038936
14298.1900020469
13423.3549992631
14212.0799958748
13581.3650013087
14822.419999108
13970.5599999124
13809.5200003211
15091.3849977152
14226.7949997585
13764.7750001702
11594.2999960165
11194.5950019533
13613.4750018914
14042.3400002276
11719.2499996901
11399.6600023217
12848.3849980618
12068.9149997677
13639.1299992913
14854.2950008722
13099.6449973326
14527.3099973055
15848.7949993821
10560.7550021758
11768.7049992367
11054.5650013387
15696.3750005018
12768.2000024193
13180.2199993485
12065.7049978953
13715.3250011967
14212.3899983676
12436.6450005379
16012.5850014865
14012.2349974346
12881.0649970014
13152.5749986203
11855.315001679
13874.8350009887
13309.6150003062
12987.8200007557
12383.1199961875
11567.4150005445
13623.3999936829
12546.8899967596
12698.6250023242
14855.2399995599
15358.1950016357
12648.7700009537
13109.4049987559
14114.9549987745
12257.6900013928
13705.534999537
13520.0850030612
15145.3649952976
11992.2300035151
12966.9250002442
11258.7049994942
14319.8000011744
13759.5299982582
13000.575004284
11032.5249999464
12885.7599990261
14388.0199994827
10167.4050020662
14817.7949991017
12054.6300012521
11734.770000295
16582.9599977458
14485.8749997779
14143.5450057959
13970.4049989581
13589.6100003714
12517.6349980088
13464.879999567
13570.0449991947
12903.7600012374
13189.7099987778
14010.3750012923
11412.649998155
13682.6649993889
11154.2400008325
13586.8300031339
11617.804999258
13815.2350004106
9571.00000312994
15135.3349987401
13312.3999951242
13802.4799998357
13862.1049977714
13217.7999988381
12546.2250002153
14824.740001057
14046.8799992393
13921.364995677
13195.6549975203
15983.9799977536
12335.0699993017
14007.4249995276
14328.0900028972
13349.5200012727
12148.7250016428
13809.8999987436
15163.0050029254
11680.6449990114
15112.7250024029
16398.8300004274
10867.4500016035
14880.2750022023
13469.879998666
15491.5599937362
13901.8399982299
12119.7500000147
12110.1949997186
12112.7050024109
15844.2050004069
12127.1599966649
12258.2999991765
12369.0550033167
10915.8849966526
13351.7650001284
12302.5650014851
13767.6500018241
13687.7549996041
13577.934998974
13806.0199991226
12843.5650012635
14103.2700032969
15704.91000125
10615.8900023586
15835.3100007244
14462.2349997615
11240.6150022165
14150.8749992086
14939.0050013158
15786.3950048779
13261.5749952996
13573.4050016509
15025.2000017994
12992.9250030913
12665.4849995093
11860.7900024456
13623.2850000002
12028.4450032471
13923.6199990743
13344.5500021293
15252.5650003641
10282.6750014139
16933.3200011764
14077.3950036147
13520.5450014881
12286.6099999619
13555.1349987931
11564.7900004673
14632.040002165
13498.4100000431
11859.4649986061
14094.90999743
15124.0300025021
10257.0549974862
12415.4049990411
12369.9150003447
10176.6049984417
12038.9250003847
13936.9100031225
12748.5849985292
14247.8500006471
10328.7199986014
13616.2649990295
11427.3399999323
16918.5450007737
10188.2350012358
15091.9599989923
13056.7900026133
13594.0749990015
14461.0100032047
12509.7299997052
12702.3800034067
14041.9449985672
13959.3899965759
16158.7700006099
14376.5749995693
10110.1499993971
13742.5949979543
12767.4750001094
15365.9150009284
12292.9799982803
14595.1650023238
12995.4150023714
13474.8949973836
13277.3350006891
14486.9450001688
14731.1799991427
12319.9999988937
11603.7749984654
13246.0899994352
11357.0649991509
13011.1499998746
12864.6450016392
11530.7949997705
14564.454998287
11001.7500025982
13813.3200014362
15349.4849985661
11262.779998615
13461.3650000565
11670.2100034548
10473.8899997881
13090.3299995292
15640.9899975403
13912.3600008495
12499.1199999457
13712.1350002287
12623.5150008029
13875.5349966555
14377.9699988714
14992.8500011475
11903.7050007086
13254.2100010558
12360.4199995478
16003.2449961407
13918.8799982594
15334.914998047
12123.3199984039
14604.2950043136
12373.3400014795
14856.3549997865
13080.7599998298
14173.1900027874
11076.9750027059
13313.6449973783
14810.5550028477
12364.3050011987
11623.3900003444
11732.6849995496
13193.7399974684
13961.3299972419
14051.4200003588
11955.0200009163
13519.5399991747
13564.9800005263
11595.2850003177
14197.1299998109
13410.9499980576
12598.16000017
13310.1699986958
16841.3850013065
10640.564998304
14668.4200019964
13178.4700012964
15062.2499987892
12627.7449962846
10941.2749998202
9486.54999808129
11449.8200010019
15887.5299989238
14015.7549979064
14503.255000954
13747.270002316
16138.7699985038
14426.7350031541
14484.5399992355
11992.2350012688
12981.7699987218
13175.5999984952
13916.5649982009
9890.22000105266
15442.525003048
14104.8550001022
12053.7949990507
14480.0300003437
14579.3399984948
11851.3949949881
15707.4750003699
12021.7649988164
13428.3049998028
12681.1599982784
13955.2599991176
11593.1000016741
15185.3399954382
12868.1849998399
13443.6100000363
15463.2149987469
11176.9400005956
16228.9949980433
13242.7900018556
7279.44500202779
12452.1999939304
12503.0950030824
14158.4350004122
14073.7900022544
13689.8450009702
11672.2299994224
13531.3299987784
12163.7099980322
12750.4349978465
16083.3349999669
12907.1199985081
12568.3200011094
12463.770003861
13902.8700002817
12730.4199992751
14050.7800002364
13118.0700011783
11598.0600001304
16197.4749998063
11371.7500000955
14490.3599990306
15814.0000002699
16823.2149984001
15794.0949990557
10744.7750008551
11984.249997462
11475.4699956496
10634.9949993252
15429.5049967053
12783.2299991804
10776.8949988072
10707.2899979234
13684.3349992543
14862.6300000947
13548.8099957798
11716.4199966006
13068.3549996988
13947.9049981243
15306.7199996256
12597.4000008461
16997.1750013329
17244.5700010155
13092.7750006769
11683.8150017515
13269.8150006846
12399.4699979604
16589.0900018762
14773.0250026942
10935.6449969255
13430.1799985262
11987.4300004629
13246.5550026494
11432.6899990547
13208.9750014484
13605.4050030035
13244.869997529
13380.0000008174
15596.0550003996
13322.7700030858
14179.8849993224
15415.5500002538
12191.345002857
13430.1900024198
13429.2399966968
13783.3350000783
11551.1400018798
12452.0150027289
12815.4999993576
9937.19499568534
14995.7500006112
13545.4100015776
14558.3549996769
12552.499998983
15367.7149996614
12286.2999979657
13293.5850014951
13053.9850022626
13837.2850026955
13919.7649973221
13158.6599962653
15072.2799985521
10483.1299969417
12550.3200051063
12278.9299980795
11124.1550036739
12298.8799977188
13808.6449978981
12985.5800031261
11415.5500006617
13269.8199990853
14278.6799977846
10476.3250014794
11966.2849993914
11732.4849983905
10524.6449978391
11478.0650002996
13662.5149973741
14412.5650025804
12556.5400007442
9427.68499859842
15732.5349990166
15905.9699995014
15417.4099990788
16934.1050003445
15980.4049989607
12852.9699990556
14457.5000011602
15018.294999638
10371.3549991297
14423.6899987721
14007.309996786
14145.2749973314
14288.8300003881
14870.9649965095
13745.5200001491
11721.9050003134
16088.9199969096
13338.6750004059
13054.6699998942
10872.320000818
15851.880002282
13275.5700038486
14368.1900000311
15401.9850002055
14639.05500084
12233.290001121
10176.1500004468
16390.1050001601
10416.3449989854
12694.555001365
11702.9750018293
13437.2999963199
13238.4850006597
11719.304998435
14704.3549938427
15657.43500242
12971.7049980451
13311.0399989155
11265.1850009409
12073.2849977394
13748.5749998325
13648.0000034383
12957.8400014745
15851.2850013339
13525.1900035346
15559.6199991493
13375.7350001966
10812.9849989093
13525.9650000004
13945.86000014
11137.8750052814
9465.51499940845
12603.6650004287
14639.0700003956
14640.4649984241
13518.7299965246
11165.9950006746
14008.8249993466
12144.1549995948
13341.4799986347
15038.8349938506
14169.1799996246
15138.5750030817
9884.12999775569
15123.0150026245
15217.5499985776
13429.719998153
12778.5799980813
15435.3449970685
10482.4800020543
14833.3049995019
13435.1650026477
11079.3350013141
14421.5450033263
15959.8149993091
14173.4150012753
15901.6649994826
12451.2899953672
15557.5100019183
16785.8899998754
11661.9099971104
13309.6600000307
11606.9499992671
12417.3950003722
14218.0850039523
10248.6550000332
15073.9699982037
14723.1849982484
16395.7149998789
12521.7450026145
14132.0050021991
10488.4700016831
12013.8849991789
16143.2199970975
14860.630001428
13614.2349989166
15597.1849986797
16527.1299997006
12838.2099968097
15253.2999995436
14874.5600014711
13069.0650004135
11852.015000894
11375.5899914373
14984.5849969364
12982.4099983335
10918.4650026913
12643.1399977827
11434.6100008779
12922.154998801
12366.5649981478
16097.4699981793
12953.6049988413
13391.2100004784
13286.655000994
13360.9150023643
11384.0149993547
15198.3549988224
13863.1250016963
13652.4849979065
14536.294995756
14772.5300005246
17051.1249990009
16097.9399997678
15569.0949990736
13667.1200014332
14572.3949994969
12319.4499995561
12945.5099986902
12056.3200004071
13138.0000033169
11429.6299983175
14783.4499954701
14515.4150028109
14024.0349994828
12755.7600011212
12892.9749989703
13945.6150013588
8993.07500406983
14608.2150018846
13737.2549996075
12951.9850020321
17270.7500006887
11684.8700003022
14562.3800004311
12942.4299980816
13251.1799983973
11573.5600015107
11811.3400009387
14416.7900013211
14486.8799983588
12787.3799998438
15148.084999921
13300.7649959498
12171.4049992578
14898.5950005802
14515.8799982523
15525.1150041049
12916.4749999031
14241.3599962715
14847.260003566
12531.6150012432
17182.2800026736
11923.6450031967
15854.3099989735
12760.5600021924
13120.7049987225
10275.2249958153
12878.025003009
12555.9900001271
12740.1750019167
13958.3649994287
12873.9699977769
11547.3900014588
12716.7000023865
16067.150001863
15017.0400003945
13149.8449989575
13795.3600014486
13048.9700001793
12265.5299972892
14568.0649995758
14877.9750012759
11569.0950002049
11407.7350045775
12213.134999091
13884.4049995999
12875.0850019216
16245.3149995013
12448.7449967415
13602.8299983594
17135.2150021396
13523.9299969548
12883.6700008811
9530.96999732638
15246.5249970446
14904.5100017387
11039.1900006981
13366.2499986053
12321.8349985904
11456.1150023436
12163.5299986806
15887.8450009469
11827.1249983645
12076.1699966223
13322.9950014254
11865.1299999384
12174.2599971085
14351.6000031969
11738.4499999681
13750.0100040691
14378.2050045155
12316.8449980554
14272.4899979925
12485.3150025584
13430.7850033134
11514.24499969
11628.3549957313
11704.755004247
14310.929999193
14090.7599983206
9988.99999996828
15834.5550034566
14706.4550046881
13996.9049995431
17060.1250006527
10628.270000779
14365.1749986517
13858.2600015069
15126.1500014977
13224.0000014707
12485.5800009541
14131.1149990772
11481.1199998705
15426.6250000613
11204.1049986792
13258.0650004178
16622.0349973468
14432.9399981195
14991.0899948206
12839.9700006032
14870.6799994288
12415.0149987768
13977.0999994366
12915.5600007447
13553.3499983669
14692.0349994843
14396.5649999036
11264.7099996933
14988.8250014026
13552.9249995863
13551.9399994777
15077.9349971054
11655.9900009865
14862.2799992255
11217.5999989575
13826.5349984952
12657.400001457
13163.3749980341
11805.2149968075
12123.1199995739
15013.9850026156
12784.0800003445
12995.5999992869
13692.0349980895
13603.0200007274
10493.4349988583
15158.6150027157
14428.9700032529
13875.6849960886
12536.924999006
14892.0650000295
11682.5699999912
12486.7049999298
9658.6000004143
12840.7649982041
14867.7750002396
12970.0900007144
10356.2449997888
13554.9149990024
11201.3349982724
13258.5199984096
11133.3950002827
14491.7849985291
14356.5799954748
14729.8900035631
12643.4099970723
14024.7449986108
12500.9700005616
11270.5949995793
11971.9349966674
10575.4900020642
11976.1850002499
14530.2849988013
12199.8250014102
13023.7450020405
13957.1950017603
11493.5800039356
11399.7949987196
15211.5549980551
11891.7849985532
12933.0050026764
10360.7300024999
14187.1800006613
13259.4099989991
11261.8150010236
10616.6349978637
13931.0699999561
11292.845000889
14030.7150011192
14124.0950011796
12444.4499983495
12675.219998016
10761.6999989897
15085.3249981604
14690.4899987912
11573.0299966439
13043.9750000533
13482.9850033224
13798.5250008504
13731.9500003409
12483.3899976853
13898.6800007485
12526.7900035812
15219.5199992385
16223.3599958539
12445.6250008
13033.5700006472
10966.0499987982
12407.5099963688
13132.6750045529
10078.3199972563
14964.7150025274
14966.7850017769
12903.2499986689
12565.2549971507
13395.560001086
12504.9949945114
11065.5450036665
16102.4750001528
14427.7150027881
14475.3500014269
14656.5850003882
13411.0150017066
10634.5249993197
14987.9300005509
12855.3550006431
15740.8500001796
14241.2800001968
12862.1450008685
14804.5450032746
13785.754998963
13674.1100005604
13988.0949990561
14932.8000004862
10073.4500018552
11456.5349989734
13769.3449990097
11908.9649983402
12480.7750003468
14348.6199995073
13847.1799970542
14550.5749999422
14112.8250009037
13643.074995523
13493.4950004472
12818.4049997182
15530.0549938901
12775.3950018781
13695.8249995637
14064.4550016802
12887.3599991372
12139.549998575
15143.8800014593
12937.1999996545
14079.8549987006
9803.17000119307
11227.1999991704
15025.8649989174
12539.2100027294
11547.3800021457
9489.75499783788
15850.384999951
13135.3949969938
13384.1800006953
11670.4050008366
11865.4150011534
13461.8549999429
12089.1100004982
10543.8949973881
17678.5750017226
12792.3900035991
13791.5700003172
11996.5449981765
11836.3150001857
14491.779999533
13802.7700028975
11900.6499987784
12555.0600000455
12114.9000021451
13922.4849999388
12644.4650019523
11344.3850023967
13350.4449988378
13251.8350002191
13742.8450002916
12249.7899955444
11188.7549980092
14196.0949978208
14449.4500006121
13318.3400027274
13961.2649997755
15651.6099993581
13667.6999998316
11517.2149978307
16951.7350024396
16517.3500015496
14627.6400038591
13698.6249990226
14317.854999841
14205.2050001558
14281.4250029719
14528.4499998604
12744.865002327
9696.42999882216
13987.0900021062
11576.1850018284
12779.8799988561
13764.1750017172
14894.5200017369
14115.3250016935
10932.5599995452
14300.0049994012
14083.1950027889
11375.570001496
10952.8999987082
13568.7350005425
14218.6599982485
14083.5150001723
13924.6950008083
14058.5750023354
12721.989998289
14431.4400010707
13305.220001001
13667.8799967959
13305.9199997116
10736.5449986546
15104.8900026793
12711.7199994158
14399.9850002114
13797.7949998536
13383.7749993677
13791.4049994915
14989.2449989611
12993.4750006027
14135.6799969472
12970.4449987024
12163.2999998591
15893.7800034919
12505.500001181
15914.9450010494
14646.4049991269
13994.5549984711
14766.5049971618
12693.4100000446
12943.6699990877
11749.7250011661
11272.530001071
15635.1350001027
13179.4699994151
12399.6800018882
11844.7549992051
9719.45500019309
11890.1950026838
14197.5499952129
13672.7649997345
14400.8200006757
13774.2649984786
10751.9500009152
12337.3950031669
12888.0899970063
13432.8999994508
11000.994999278
13640.5500019272
15097.6650024601
14474.7849978447
12602.7300017274
13534.4150015279
15111.8049970509
14034.0849963129
17106.25999883
15017.7399989675
14589.64499852
14413.2949993269
13624.329999047
12982.9099994312
12859.3350019651
14426.2400013
13881.4399994399
11746.8199989568
11765.3849971815
14227.4399983567
10056.8300007238
12073.4599988161
14064.6550002932
14324.0349969235
14960.9750030628
11717.2100009094
8992.57499792753
12912.4749987625
15502.050002043
11232.3799995962
14886.594998689
13570.3099998433
11707.5549988588
13392.4750024939
12911.3450028718
14156.5199986083
13466.4799964242
13881.4400000901
11387.119998483
14093.4349996063
11959.8450032751
13073.2799996133
11615.7099976138
12819.6999991484
14899.2949989609
14247.9699976547
13941.414999524
14501.3300004154
11847.1750004306
11321.5849980284
11817.8200023908
13460.7050005907
14656.1249972611
17437.3249984505
12831.6799988011
11389.3000018594
13222.9400012533
10232.2350014632
13747.8850018306
15622.4250042259
15983.5049989797
11883.400001934
12646.5749996373
15734.3250001256
12993.9900016778
14227.9750042722
13485.344996183
17396.8299996316
12624.5999970606
14574.8650017289
15176.3499993591
13717.4599993594
14697.559998253
13142.9799998738
16912.7399967879
11311.8849974183
9972.10000012
12882.324999742
14750.5599997756
13296.5049974867
11714.6949997251
13789.6200009745
13242.7099979167
15227.3100021495
11414.0699987381
14707.200001184
11647.5850006354
12494.2999994276
12277.3899995123
13115.8049997946
17302.4849985612
14368.0849995558
10444.1099995797
16224.2150005396
12721.1250011139
12895.4899996186
12938.5600011752
13222.3100025302
12764.8150025839
14837.5349987312
13132.0849997631
15078.710000617
14181.20999913
13781.495000886
13084.1099991041
15065.0999982533
13574.0149991937
13796.279996173
12385.6199995438
13641.3550046759
12745.8199970816
16188.2050031936
11998.0149991334
11609.034998279
13078.3950011291
15094.1350026851
17705.3099969554
14541.5799987458
13308.6200030524
15321.264998429
11105.4699974979
13578.2999976053
12784.9649970062
15040.3149995455
14051.555001204
16119.1600023136
14606.8350002328
12381.7700000035
12628.1049990447
13831.1449995496
11607.2400003893
17601.9899970681
14004.2099997819
10587.6000008209
12032.0799993372
12022.8600025503
12211.7600006969
14945.2949971295
11425.7750015836
13059.7299989589
13912.7650013483
14787.0200004899
14277.1649994457
12458.2299980868
10478.2349990574
15345.0649992836
13693.7549997594
14111.9899983351
13013.5549978681
14897.1849993114
14249.9350016022
12511.3449997954
15552.6099982883
12124.044999365
13923.6700021729
12049.1950012269
11684.6250042648
12908.5699979494
14702.090001248
12953.7700021041
14402.6999975462
13412.5800020451
12607.2300014951
13833.5800039012
13291.9650014357
11866.9600010751
12317.7899992357
13743.0149998276
13518.4799996854
11657.5949986026
15308.2249990341
12805.000000997
11788.9500018171
11205.3950020313
12630.5050000448
10840.2849981165
12943.645001297
15351.534997617
14080.5949993189
12226.5849981784
14404.5450009474
15670.6400005915
13207.3949994588
11253.1849999392
11712.4899972668
14975.0550007964
17345.1749977067
14118.6399998998
11928.2649986368
11405.9549981438
15744.3200023946
16325.8400002833
13898.2999988983
14570.1699995348
13950.9750035206
12350.0400025616
11172.7249993167
17741.0199982733
12275.2700001525
14606.4849981442
12210.7249973633
12810.124999549
10025.0000004752
11343.5200002462
12647.0049989077
16135.8250004466
10190.5800003878
18054.5899994486
12026.4699987561
9848.27499952004
14543.5600013015
17615.9900009937
11810.2550006641
13502.1499998625
11628.4400003331
10604.0150010824
12897.1099973476
14354.1550004547
13547.7899989837
13282.8749982035
12925.5000010198
14039.8600001817
14718.7849992389
13509.7499975361
12077.7850026265
14215.1249976123
11597.2800001922
12625.4400002385
13148.3000002947
12448.6350021294
12263.6400003199
11219.8349987153
14383.2099965106
14139.2200000183
13814.0050032606
13495.4249987472
14296.670000051
11170.1199990458
15637.1250012515
12055.0349969687
14307.2900001497
13566.084998427
14163.0599990109
14972.6450018738
11540.605001276
13974.5249997579
14993.0199980674
12511.7999991087
13224.5450008805
14361.400000429
12288.6399984299
13756.3750000532
17113.9199998191
11806.1399993843
15734.275000657
12475.1899985615
16305.6649985669
12777.9750007635
12689.119998703
12124.3349983264
12617.9900015051
13849.7100016508
16264.5900027092
11639.6449979093
12528.2399971311
12752.1049975479
11511.2549965335
11319.4949981902
13526.4200000436
15087.9750005072
14902.8700017048
13472.0250029673
12028.7250008122
13385.5600011415
13621.5099991756
14703.8350023634
13850.1999995559
14543.4850002032
11380.6450005907
14421.7499964803
13084.5050002359
15227.2100025072
14118.7800001907
15505.5999987689
14913.9299999002
11809.8199991176
14900.1599982992
13292.5799991236
11608.58500065
12307.4200020052
15855.1799983714
13898.5400010929
12983.565002217
15748.9700031434
12837.3650005332
10480.1300013436
13879.5799988965
11318.3250020335
14111.4149999048
15942.524998307
14289.9700045662
12937.7099943317
11688.5050021569
13088.2050008478
14860.0700011416
14123.0849979562
11193.0549986013
12412.2299967634
11302.7899996928
13556.459998776
12673.0499993574
11722.0050008115
13467.8699984669
14931.6850029253
13160.0049994101
13681.0000002884
12940.3349983374
13439.21000201
13429.7100006539
11684.5950012207
14954.2799949767
14885.7549983722
12022.4649975227
14673.485000795
12576.9300018805
15497.4849991128
11562.4799987465
13405.7750017515
11569.0750006946
10521.8599966508
14687.6300015708
14365.5750004809
10243.1049998814
11498.1899994116
12151.4449978736
16449.009999743
11176.0949999969
11644.6349991743
14375.7150000567
13224.5949969671
13230.3550001616
15520.889997111
12959.1200013373
13010.9999994173
14835.7150011577
12025.1950001278
10473.6149974189
14375.6250029263
12173.3750036368
13330.1499997497
15047.9950007871
12144.6700011198
13420.7399983503
15033.649995956
11697.8549983164
14977.4899996182
15818.8799977896
15526.984997746
13490.4100026505
12884.4199987753
12511.1299980323
11701.3149988195
10903.8750031162
12441.0600019447
17709.249998875
12046.2299972726
13983.5649958473
14822.0949981122
11329.4600029336
11108.5700019693
15415.3149972242
12819.7200000306
12586.0950011888
12004.330001252
15058.4099976993
17518.9549997429
10426.8250020505
13894.8749946535
10526.8349976767
17515.994995317
14394.6549995961
13506.6500030031
15362.4250019924
13420.3549981229
11906.9750027328
12710.1150028002
15373.8850011164
17013.4149978176
16929.5700002977
11556.8749988446
14629.3799971026
14335.0799994334
12262.835000549
13334.5199971981
12476.4899989052
15228.9499979847
14183.2299998226
13096.5950026407
13815.1049992504
13024.4199971152
12420.5850016242
12840.6850017435
15646.6849992035
13954.4849969645
11247.3450001667
13362.3899985047
17583.0950021218
15212.2349987917
13379.4250025072
15361.3349954732
12952.7650015291
12801.8100004616
12395.9149984664
10874.7699970477
11666.7000013005
15053.4899969853
12381.5299989093
13883.0700026184
11443.084997968
14450.7299979337
16142.5749970698
13949.1350012027
14459.8449997208
14597.4000058549
13051.9399980138
11245.4499992835
11882.78500343
14839.0400011395
12786.5800014635
12120.0499990883
12923.2550026868
12731.6299969208
12613.6649988788
14540.4849962588
11901.3550015328
15371.529997713
14017.549999196
12002.0249987522
12133.1600002492
12785.3000003076
13948.8899995288
13442.1800004297
11929.0200011902
15786.2650008376
13246.6749975305
15803.9449988281
14563.6549991509
12193.0050017245
12461.9850008644
13971.4000009882
16176.775001129
14360.6050006612
14267.3899993736
14503.5000019094
15346.5300006336
11538.3850001586
12656.8499977129
15275.8249990055
13095.1350007021
12472.0949970649
13909.0050008663
12443.4149992597
12037.4350017413
12542.7950003615
15199.6950002944
13439.9749963088
12041.9350017504
13349.8700002986
16443.1350003944
10278.9050009953
12276.4499998711
9987.59499901289
13225.9300008845
12687.6550001774
10363.7549990629
13146.8299978771
14540.8799994588
12982.0999981984
12919.7800014141
14547.2600019886
13003.7200014074
13409.4949993553
12101.4100005958
11746.7449970413
13953.9850003
12350.305000291
12783.9250000969
12300.4900002769
12823.9500020672
11414.2750012284
11783.8449983257
15400.9149994437
11690.1599976426
14913.2999961879
14917.130000422
10959.6400008194
12065.8949994753
13298.1499996511
15216.6600003981
11366.9099987813
16481.8850016138
15634.8100036355
14730.4099970281
12542.7450006844
13008.6349994595
13800.4449983927
13916.6349984361
11810.3450010018
12151.1499979622
13085.1150022126
11967.9349976089
11811.3449997735
12368.3799990382
16714.1650003024
14975.8449970268
12642.204999443
12900.5900002054
12031.2000000863
13788.7300015824
14575.6099953559
12621.5200005261
15531.6649971619
17382.6350010664
12019.7100016459
17814.1999986547
15464.8200017929
11693.5400004108
14936.0700003613
14368.6699995919
11787.2349978143
10489.1149997534
13712.474998122
13611.9399998904
13620.5449982556
13938.7749984039
12178.3849990515
12502.0250020241
13530.7899990241
13956.4000013267
11369.8250000213
13432.7849994546
13002.8250030722
12953.4500003041
11533.380000846
11530.190001464
11547.7500018619
12700.8349982171
11846.8699971471
13976.0649997699
16051.9900010789
14100.4100036807
13081.0299978268
18662.1700026233
15314.6600053994
11984.9100029259
14082.5350041827
10033.3300005023
11974.8000006063
10944.5849991618
11027.945000404
15550.7299951811
13016.3149993823
14309.7349962454
13040.2599999068
11033.0600004086
15425.5349996388
10795.5850015753
16422.4349997203
12966.0149992742
12204.5149974198
12399.2600010281
13420.4700001364
12719.7299996377
12931.8850018459
14695.1600014753
13506.2149985472
12360.1499979771
13463.4800035933
15131.9250008734
14548.785003012
10688.7499976318
12232.339999015
12355.130002676
12161.3499974544
16425.6099990424
13458.3800016518
11293.1799998553
9740.50500028912
11363.3549995234
9948.07500055176
10979.1299996516
14074.9800005188
12712.9250008127
14141.5399998764
11260.2950001423
10993.2450011029
13454.5750019577
14354.8550017074
12388.9399988132
14396.0249983433
9585.69500229764
12276.8799994442
14512.3750006112
13849.2749970536
