# Supplementary material for: Intergenic, gene terminal, and intragenic CpG islands in the human genome
Source: BMC Genomics. 2010 Jan 19;11:48. doi: 10.1186/1471-2164-11-48 (PMC2817693; doi:10.1186/1471-2164-11-48)
Supplement: Additional file 4 — Monte Carlo Simulations. The archive contains Ruby scripts used to evaluate statistical significance of overlapping of gene segments and CGIs. Results of simulations with different "fixed" elements (see Methods) are also included. [file 1471-2164-11-48-S4.ZIP › result_exonspag_length/5intron_non_coding_200bp_5.txt.hist]

left	right	value	probability>=
7603.52499819873	7738.636048189	1	1.0
7738.636048189	7873.74709817926	2	0.9999
7873.74709817926	8008.85814816953	0	0.9997
8008.85814816953	8143.9691981598	0	0.9997
8143.9691981598	8279.08024815007	0	0.9997
8279.08024815007	8414.19129814033	0	0.9997
8414.19129814033	8549.3023481306	2	0.9997
8549.3023481306	8684.41339812087	5	0.9995
8684.41339812087	8819.52444811114	4	0.999
8819.52444811114	8954.6354981014	2	0.9986
8954.6354981014	9089.74654809167	10	0.9984
9089.74654809167	9224.85759808194	10	0.9974
9224.85759808194	9359.96864807221	9	0.9964
9359.96864807221	9495.07969806247	16	0.9955
9495.07969806247	9630.19074805274	15	0.9939
9630.19074805274	9765.30179804301	20	0.9924
9765.30179804301	9900.41284803328	29	0.9904
9900.41284803328	10035.5238980235	32	0.9875
10035.5238980235	10170.6349480138	56	0.9843
10170.6349480138	10305.7459980041	63	0.9787
10305.7459980041	10440.8570479943	67	0.9724
10440.8570479943	10575.9680979846	71	0.9657
10575.9680979846	10711.0791479749	89	0.9586
10711.0791479749	10846.1901979651	82	0.9497
10846.1901979651	10981.3012479554	105	0.9415
10981.3012479554	11116.4122979457	126	0.931
11116.4122979457	11251.523347936	143	0.9184
11251.523347936	11386.6343979262	150	0.9041
11386.6343979262	11521.7454479165	171	0.8891
11521.7454479165	11656.8564979068	176	0.872
11656.8564979068	11791.967547897	188	0.8544
11791.967547897	11927.0785978873	261	0.8356
11927.0785978873	12062.1896478776	266	0.8095
12062.1896478776	12197.3006978678	271	0.7829
12197.3006978678	12332.4117478581	269	0.7558
12332.4117478581	12467.5227978484	291	0.7289
12467.5227978484	12602.6338478386	281	0.6998
12602.6338478386	12737.7448978289	281	0.6717
12737.7448978289	12872.8559478192	315	0.6436
12872.8559478192	13007.9669978094	312	0.6121
13007.9669978094	13143.0780477997	339	0.5809
13143.0780477997	13278.18909779	309	0.547
13278.18909779	13413.3001477802	381	0.5161
13413.3001477802	13548.4111977705	322	0.478
13548.4111977705	13683.5222477608	322	0.4458
13683.5222477608	13818.633297751	324	0.4136
13818.633297751	13953.7443477413	277	0.3812
13953.7443477413	14088.8553977316	311	0.3535
14088.8553977316	14223.9664477218	307	0.3224
14223.9664477218	14359.0774977121	251	0.2917
14359.0774977121	14494.1885477024	255	0.2666
14494.1885477024	14629.2995976926	258	0.2411
14629.2995976926	14764.4106476829	243	0.2153
14764.4106476829	14899.5216976732	213	0.191
14899.5216976732	15034.6327476634	202	0.1697
15034.6327476634	15169.7437976537	169	0.1495
15169.7437976537	15304.854847644	167	0.1326
15304.854847644	15439.9658976342	159	0.1159
15439.9658976342	15575.0769476245	127	0.1
15575.0769476245	15710.1879976148	89	0.0873
15710.1879976148	15845.299047605	135	0.0784
15845.299047605	15980.4100975953	91	0.0649
15980.4100975953	16115.5211475856	90	0.0558
16115.5211475856	16250.6321975758	69	0.0468
16250.6321975758	16385.7432475661	60	0.0399
16385.7432475661	16520.8542975564	62	0.0339
16520.8542975564	16655.9653475467	54	0.0277
16655.9653475467	16791.0763975369	31	0.0223
16791.0763975369	16926.1874475272	34	0.0192
16926.1874475272	17061.2984975175	24	0.0158
17061.2984975175	17196.4095475077	29	0.0134
17196.4095475077	17331.520597498	10	0.0105
17331.520597498	17466.6316474883	22	0.0095
17466.6316474883	17601.7426974785	13	0.0073
17601.7426974785	17736.8537474688	11	0.006
17736.8537474688	17871.9647974591	8	0.0049
17871.9647974591	18007.0758474493	10	0.0041
18007.0758474493	18142.1868974396	8	0.0031
18142.1868974396	18277.2979474299	4	0.0023
18277.2979474299	18412.4089974201	3	0.0019
18412.4089974201	18547.5200474104	4	0.0016
18547.5200474104	18682.6310974007	3	0.0012
18682.6310974007	18817.7421473909	2	0.0009
18817.7421473909	18952.8531973812	3	0.0007
18952.8531973812	19087.9642473715	1	0.0004
19087.9642473715	19223.0752973617	1	0.0003
19223.0752973617	19358.186347352	0	0.0002
19358.186347352	19493.2973973423	1	0.0002
19493.2973973423	19628.4084473325	0	0.0001
19628.4084473325	19763.5194973228	0	0.0001
19763.5194973228	19898.6305473131	0	0.0001
19898.6305473131	20033.7415973033	0	0.0001
20033.7415973033	20168.8526472936	0	0.0001
20168.8526472936	20303.9636972839	0	0.0001
20303.9636972839	20439.0747472741	0	0.0001
20439.0747472741	20574.1857972644	0	0.0001
20574.1857972644	20709.2968472547	0	0.0001
20709.2968472547	20844.4078972449	0	0.0001
20844.4078972449	20979.5189472352	0	0.0001
20979.5189472352	21114.6299972255	1	0.0001
