# Supplementary material for: Intergenic, gene terminal, and intragenic CpG islands in the human genome
Source: BMC Genomics. 2010 Jan 19;11:48. doi: 10.1186/1471-2164-11-48 (PMC2817693; doi:10.1186/1471-2164-11-48)
Supplement: Additional file 4 — Monte Carlo Simulations. The archive contains Ruby scripts used to evaluate statistical significance of overlapping of gene segments and CGIs. Results of simulations with different "fixed" elements (see Methods) are also included. [file 1471-2164-11-48-S4.ZIP › result_exonspag_length/5intron_non_coding_200bp_5.txt.lengths]

13666.3299996243
13606.0300022911
14993.6650000138
13482.3600008729
13364.7399988405
11398.0649998003
13854.2399993371
13782.4249992177
15068.7750007233
12810.0799990742
13902.7600017881
12224.5550000067
13425.2749990951
14769.7499983469
14716.7799989851
15191.2950000647
15179.7600001862
11038.7750008643
16284.1550010135
13398.194999309
14951.3799985982
13866.444999689
14564.4200003564
12471.5500000876
13802.1000001821
11517.7750019957
13296.77999584
11561.1450001402
11887.0149995051
15553.9799985518
15730.9300004447
10564.7499980479
15584.3499980856
15440.0850001392
13646.11499962
12531.1000002162
15710.4200026079
14363.6349990768
13536.5399996277
14096.509997274
12136.3049987151
12419.8199998735
10654.4649987607
11607.6199999768
11926.9149992617
10345.1749970708
12124.5899976228
13231.8849977904
12311.8450006885
12244.0949991618
13146.0749998817
14375.7650004342
14012.5400022779
14319.8799990643
13997.3800011002
12204.6400002216
16486.1150026168
10679.1300017455
13010.6000004316
14115.5049989882
11805.2149999361
12398.0550028333
11705.7550005242
14796.8399999982
15246.3999998359
12245.2649999349
13657.3849961266
16649.4649983008
14519.1649992382
12157.9450002398
13170.0600029074
11976.9699998717
14273.7300002725
14840.8150023417
13968.1199995698
12707.3949993748
13925.7149969443
12840.1000017071
13559.1500026446
13995.9650001582
14579.6500003717
11733.0649993625
12072.9100017768
13433.7049966622
12732.8449953455
15117.7000016578
14487.6000012022
12223.6449978817
14772.4500005117
13173.4249999118
11820.1199969069
13132.5350000724
14055.2899993366
11747.1899996107
13570.7649995524
13546.9250019995
11166.1650001762
15740.3550001645
14757.9499992179
14711.0699990681
11660.9350001322
12970.735001034
13431.1100009516
9788.28499781713
11295.4299993567
11985.6200010494
12994.7049979683
15089.2650018723
15909.3450002057
12983.4250008462
12447.3649990958
13702.1149995819
12920.5199990179
12335.2699985111
12483.5400002155
13047.5899983501
15024.8049966474
11339.2249997477
16154.2750019578
11972.5199996931
13526.3399984969
13817.5299993688
15894.9449996655
14620.4849991088
13179.0200019226
11842.1749979148
11059.8149996644
13682.6350008612
13516.4699996563
12332.9949992152
13329.0500006361
12991.8599990825
15357.2150000391
15269.8099988883
11912.095000984
14441.8499993222
10916.1650011917
13261.7899961788
13346.7850006569
15186.5399991089
11289.9000028195
13042.4800000149
13585.0700003847
13237.4850004176
15852.1650019498
14406.9699976739
13789.5199998268
14182.5099993051
13574.0799996782
14286.6250009715
13578.0850010337
14912.3549984435
14123.6600006372
16212.6199982253
13770.724999717
12736.7049989239
13646.6499972187
12486.3800001817
13583.9199996237
13532.9299998679
12884.8750003604
14460.0799980377
12698.6500010923
13600.9750022803
11336.8900000819
12573.7150003546
16920.2949986339
16405.2649986087
15893.879999948
14225.7649995326
13863.2249977309
11914.4050014878
13107.5399988387
16097.7699993023
13281.3250006419
13664.0450011272
11224.0000008252
11567.1499993722
11988.5400019432
12249.3150013606
13509.204999427
10650.4200009783
12867.3649984415
12701.0300014726
12454.3549999486
13357.4249986766
14730.3999992962
10219.0500058224
15408.409998351
13309.5049986881
14330.0900006399
14621.9750012597
10943.6449985094
12817.1250024384
12578.910000712
14847.3449996538
13133.7499994273
11259.7550000489
14269.3849980184
11000.7849991589
14075.1550011527
15125.9050020799
13264.0199973471
14793.3600001746
14313.9649995304
14044.3750044752
12812.9550013281
16242.8150023967
14427.5649994265
11130.9450003301
12575.1699985311
10158.1049998918
13255.9349972559
11353.6699983473
14117.4700009053
15747.5950009287
15887.3800006686
14600.225001961
11539.1300003887
14313.0349990553
15972.1950005649
12811.7750028346
16421.460001022
13775.1799969245
11597.3549995526
13847.350002134
13119.2949981741
14620.600001261
13474.0949996668
15996.1150020692
11756.6499987352
13787.1999998993
13494.4150000855
14001.5999967002
14466.0350008897
8613.25000298419
12047.0199985339
14097.5400010193
15329.8750022563
11878.7750001475
15792.9049990347
11208.6749981304
12097.345000331
12909.3500012938
13790.7849983757
11531.0050025129
13581.8849974677
13751.3400010657
10041.3600004742
16593.7299983934
13684.4450021042
13125.2749992113
12441.3099989194
13135.7549976233
11607.1800013551
12758.730000556
16896.6200005889
10548.720000849
15433.4200014643
13230.6500006281
12900.4600013429
14428.9500001322
13164.2149983409
11739.584999914
14697.6450006684
17009.0399998698
12697.2749999656
14640.6450035571
11244.9300008923
14125.2949988176
13323.7200015004
15842.2100000224
14683.0749987566
14302.7100001196
15825.0100009847
11693.6050007453
14545.6250010738
12095.6400004769
9852.84500122478
11810.6050042764
10375.1450002283
11818.3950006698
12726.6149997172
17011.0049988442
10993.3750018517
16062.4350012797
13352.8499994444
13075.1049988781
14097.5950003361
15581.0249978367
14405.3249998154
13299.0999989324
17149.9849997968
14321.990000458
14541.5149982488
12200.3900029272
15315.0549991442
16116.4700001979
12939.7649995712
12617.5749964267
14839.4349997676
13988.3000002317
13528.0700028734
14628.5049995994
13451.1899982383
12550.8299990366
14874.0650021015
13756.6499996861
10659.7749987326
12427.6499992763
12841.9950000416
15341.6400010682
12829.4450009339
14931.8200014867
13847.8750023221
10869.7000001438
12408.0700006574
13217.5899973379
12873.3249988901
14494.9599979299
12069.0100011423
12533.4700009752
13978.9999992753
13237.114999122
11696.985003181
15318.7450009641
12904.7699996124
17110.2500015555
14450.2500012626
12920.9699998974
9946.08500035194
14760.8199992861
13446.9050004358
14738.625000831
14232.0449973036
14399.9049992354
10872.454998984
14474.340000669
16608.3449986282
13526.7250007769
12875.8899991792
11738.8899997433
11504.6300002722
9422.18500200356
13175.3499999677
11859.6200003123
12114.9350000306
13777.6949986344
15999.7649989809
15510.864999366
14092.1950004478
14888.0950010777
13382.0199992939
13414.5399962658
10273.5750001648
13924.0249996027
12615.0750012146
12584.6400004345
14379.7050004432
10673.6000002219
13112.0199988333
13003.954999788
14773.7049995242
11018.3000008238
14397.9400005326
14043.8650017148
16122.6850008965
12036.4900021583
12969.2449977146
11814.3500003135
14138.1099998744
14896.3700012809
12402.7000020833
12857.7549999659
11163.5299959518
13369.7450008098
13492.3749994054
10670.5850004283
12372.6149997074
13867.6549993167
13263.6449994254
15167.3700021171
14088.4800014328
13306.464997837
11865.2300032705
14814.2050015738
11124.0449992615
12339.4800019523
13591.2100007606
14659.519999594
16119.3149998274
13264.8350005877
16943.7599971506
16082.1050001716
12907.2800006059
13291.6599991716
12119.8399981097
12170.7750006091
15336.7250030202
13353.8650010633
12826.5549989345
14580.0999993288
12882.1150040886
11127.3099983762
12811.6649998197
13262.9550019908
13298.8149998402
12121.7049989221
16315.9000005452
15318.7050026282
12398.3950018132
11710.135003513
15075.5599980906
12852.8400018394
10087.5999956126
13885.1799984826
14620.6200015936
17504.2199970867
11854.654999555
15594.5499991904
12211.3599993397
10449.3650006392
16250.6999961883
15166.3900022076
9781.2949988597
15284.9699999457
14205.7049979928
13793.580000238
15362.8949986837
11140.9450006374
11411.6249997959
13248.6149982164
13553.3350010528
13211.4699985846
11055.6299997516
12545.0800004671
13313.6150006789
11256.3099996534
11862.4000026747
12825.6050028553
14685.9299985443
12869.5699989425
14145.1649998691
15777.3400007384
15071.0849971238
14829.8700026671
10583.3600015023
14252.105001038
11031.0250018367
14803.2199984737
14206.4300005561
10840.2949993843
12625.0199995302
11177.8649987915
12899.6149986333
14264.8000002861
13724.2099975632
13708.8749998669
15741.5399988139
14023.4900006214
15830.3949988978
14254.9549998374
15553.1549978901
16439.9700019695
13313.6450022068
13288.6300003229
15687.4299985421
14511.4900019285
15377.1300011753
15617.3049999694
13864.1050013936
13657.0100007579
12655.6649974909
13367.994997812
16058.8749978243
16565.0999995096
13548.6499990405
12491.7400006806
17139.3000003537
11504.8550004897
14873.9549955996
11905.6999979122
11227.5900005959
11574.0450011068
14127.7299995918
13046.0299988729
12987.2799997681
10060.8549978866
14381.2099993312
14366.7049993225
10081.7500005988
13878.8250000681
12802.1400015809
10638.6350004329
11138.8099999575
11028.2400019852
12053.1550021557
13149.8600008781
15128.0400024541
14030.465002866
13909.3500003347
13450.0649983861
13111.16499886
13004.5850003618
11835.6550005343
13085.3700030932
14795.2350015758
12527.6900005201
12114.9949996844
10211.6249996345
14029.5949989802
12753.479999039
11607.5499999168
14456.9000015226
14142.4049975929
12227.6399981016
14461.5450000767
12853.8949977469
13650.5049961761
15022.6949998505
15147.9750016319
15772.7000008876
11509.7549994031
12989.1599998285
11022.6450013707
12231.6750004166
16266.5099956912
12179.1299994144
12822.2400031119
14657.0949994493
16332.1400024746
12961.5349973568
14185.2700004324
13259.7500042202
13832.2099995197
12102.7850004191
13709.0049991198
11831.9100014283
14024.7149997735
14233.1199994485
13765.5350011794
11985.504999971
13847.5400005692
11267.5749998028
12582.2899993893
13775.2249983806
13435.3399971041
16019.4099976631
12019.4999992613
13442.3299997324
13224.6700035112
12924.6349987459
13897.6100017079
14101.6199994986
13479.2400004857
12047.1450016298
13635.5349978665
15640.2799985195
14506.5599977234
12828.8949987307
15963.5500014974
12567.440001342
12476.1350018505
11434.3550000151
14441.0950009138
14657.3600016898
12102.9850003577
16539.5149999163
12421.4850012781
12617.2800009936
14677.8150059772
16564.5300012534
11941.6450009301
10320.0400002853
12312.4099996178
15758.8650036556
13775.7999993155
12276.6499994983
15272.1049987348
11515.3949998559
12213.3699989932
13028.819998847
14139.1949998306
13250.7400012501
12362.3300000695
9945.26000120182
10864.0750016075
15751.7950001432
10546.8400007148
14760.2250008351
12427.4400006255
13052.5149999616
14288.6999989303
12627.934998112
10820.8800000243
14031.0700012203
13327.0900011277
13384.8249994607
14915.6600012591
12864.5249999525
13202.4399978416
12688.3699990613
14318.065000369
12105.2649995987
14819.8950004462
11361.3700012011
13535.3049988792
11835.7499990139
11695.9650005424
12640.5400019389
14808.2249993694
12700.0199996177
12306.6850032543
14233.0100009875
11789.2250008646
13589.9899995784
16903.3399992759
13209.8949988288
15225.9650003191
13557.1649986713
11120.1399979078
16456.6950024636
11562.7050022488
12026.1299981521
11738.9500027786
13127.5499989837
11463.5299995593
14796.8950025328
12939.1749996823
14234.1050000465
13952.6750008154
13866.9650009659
11833.5000000868
12402.0099986433
14641.2199999205
11877.9850011524
14348.0999988113
13067.2449999069
11048.1700001572
14590.2950014559
13706.4399988262
11408.4649979734
15465.239998403
15997.1349996312
11931.3199994455
14674.8299997157
14268.2400014128
14714.4250021232
13253.7099972964
15266.5299973795
13608.7150015565
13204.3899963286
12691.975004727
14870.9099990872
14592.379998981
15509.4599992228
14965.2150019896
16253.1599994175
14007.0250010737
13259.6849990039
12124.7699995681
15397.1400004358
13553.55500191
12043.5150013003
13469.5349995219
12836.6250007193
13828.3600003314
12506.5649990023
12610.1949990247
11182.8199999111
14914.7399977986
14674.0750017408
12428.7149978406
11161.1099980642
14432.6200010505
12313.0750009624
16055.9500019159
13564.3000038419
14578.1300015445
15361.2250012341
15761.6300004103
15607.3899959197
14479.1700021655
14484.5200019029
12612.1950018124
17546.6200004853
10212.2800012202
14596.5449988789
15869.1700009084
12189.2900000184
14652.6049982643
11522.8999991656
13623.5799995676
14877.7449993645
13110.0700007014
12623.7050024238
13749.9650009478
14999.8900021276
12777.275000329
13919.1849994811
15496.9950011694
17950.6899995393
11550.4150027223
13995.489999826
14825.4850021532
17156.2149990464
11567.6050025714
13059.3749990613
13528.4800024704
10725.8850001952
13376.5050002004
13599.6399993323
15565.3350016924
10628.8799986161
15051.8549995472
15346.1800012668
15347.5100006726
12137.0999978532
14263.9149995734
17500.4100010265
12992.4049983236
12966.5600017349
14206.0349998644
13143.6499973304
13331.7949991114
14549.7800013412
11335.9100001267
14826.8399978391
15830.7950012241
12617.2850002805
12476.3449998272
14972.2699995339
11547.7600009621
12448.9399995764
12505.9999998321
13403.8799997445
9950.94500053558
13223.0500016026
11909.1349988457
14595.8149989088
13872.3100016197
12532.4549988532
10275.9399991823
12208.9550020006
15775.1649994983
13024.6449996112
15065.6849991886
12323.2999979997
12801.6149994158
12077.0950023602
11437.9249974806
14267.180001008
13209.9050008404
11613.4499995441
14285.4149997746
10916.6899995332
11842.1699996978
12573.7200019646
13480.6650014422
9945.22999875899
11984.3050012582
11562.0149985262
16713.8749997986
15118.4449986973
16504.965000215
11001.9350032779
13400.1600001836
13940.8399996604
12637.3799986916
15080.8899974441
13860.2199984012
11118.8299993054
10751.0400015626
13347.8450003405
7791.3700013035
14982.2199956113
12062.4649971058
13584.8549993768
14345.5650001024
10897.9799985628
14928.3549966961
12384.7700041602
14131.7349997425
13352.2099983414
13001.5450017056
14929.1650009591
14463.9950015348
14771.9799963668
14268.4400010755
9469.39499886613
13043.9700021997
13337.4850014958
15141.5700018022
12386.4399958414
13543.4650009447
12095.8499992643
12525.7799998182
10699.4299999098
13219.0700009071
12085.274999232
12963.0149983159
13695.5799999602
10829.1700008444
16800.3200025975
12964.1850010391
12361.9199992521
12639.0049987494
13450.5449991808
10673.0400023713
15497.6599990656
16657.5950001744
12213.1900006745
10248.6549990968
11804.9750003069
11619.5400012762
12946.5699983588
13977.1800007182
13152.9550017206
12740.6400023013
15930.7000030706
16077.4449976755
11902.6050003632
17428.4750001216
12376.1999995853
15561.0749999217
14442.6199998744
12147.1099985153
13013.3249998761
11678.6550023645
10192.0099995679
13852.8950002557
12007.4850007313
10825.2250004841
12866.1950026872
17844.050000701
13775.5050000601
11444.8049995075
12607.8449996766
13470.2599998285
13214.4599982983
12069.9750004406
10890.4199999569
10323.464999193
12349.594999212
15447.394998558
14586.5050014104
11933.9899986812
15546.7349985688
14755.5450008325
14064.5499991991
12413.2199974819
15654.454999328
14381.1200007801
13349.3299988326
14962.5949995736
14433.6499986818
14429.92000029
14354.7249978606
11083.5549996842
14079.8999991551
14421.1349994937
12785.0900005448
10595.1949996691
11479.10999833
13866.3349989399
11548.9749995307
12471.6499989228
11215.7450024868
11958.3149995031
14362.2749988663
11917.7450001291
12113.5000003073
14412.5900018311
12564.8250022842
13527.2550003976
12183.5499987414
13230.314997658
12633.7550012778
15910.3549985199
12653.6150009987
14728.5049978205
13988.0949996656
15721.4750003637
12269.7300002893
11281.2400009104
15279.3700018111
10284.4249965116
13632.0149977407
14139.0950007821
14001.7399975636
15834.2449990121
11138.2900006332
11580.3000005944
13403.5800002115
10747.4100012308
15870.4249998491
17275.2249983379
17994.130003158
14387.3649989559
14200.7100002485
12777.6550006591
12376.9849992546
14024.0450003473
12588.0199997345
15378.8300007032
15518.1950012632
13203.8700008855
14222.9749965044
14592.0450008067
11953.1800002129
14059.2449984901
16477.1300007977
12506.2949996501
10304.5649960884
14871.1250000868
13890.0549990287
12780.9000045266
12347.4699995466
13139.5300005341
14143.3299996724
14109.1499974042
15340.3250002997
12678.3150004335
13753.830002093
10361.3900003289
14335.7349988183
14358.5100000289
17075.8149979705
10688.3099983186
13175.6950008201
11544.8650009283
12991.8649971905
11402.2599963956
12487.800000073
12771.7399971092
12130.8100018229
14437.9049977223
12411.1950012336
12950.0599997896
12279.1800024093
10861.7150029504
14553.6149998044
11953.320000057
12285.6350000368
13684.3749998495
12812.8900010964
12092.194998186
13893.2999987811
13934.2650006387
13597.6149996301
12046.4549997048
12842.6950008275
15557.2649991674
11504.1849991286
14479.2849969927
14583.4949985552
11622.5200008438
12929.0000022963
12081.3750010926
14832.835000447
12529.3949996742
11508.3900012821
15947.9650011758
11959.7350022523
14846.5000017034
12768.8100011072
15479.4000008408
13531.0249973302
13388.485000971
12331.8699962987
13862.8150002655
12017.6299998718
12177.9150002063
13024.649998498
15753.5850004166
16108.0749991424
12155.6399999944
10678.8899992924
14757.4300015167
15510.3450004895
13459.3150013199
14337.5949977197
12068.0100012831
13339.3199997761
13657.8400000122
13016.86000058
13395.4600014602
14837.6699996929
14422.445003507
11963.5000018518
14013.075001242
11192.2900025228
13905.5299985039
14764.5250010136
12208.770001434
12564.1199996689
13034.5449986135
16018.5350025819
12015.9899990409
11731.0200008355
14470.2249987852
11802.4299997553
11256.6499990775
11038.749998332
16984.0300006503
15808.2049988183
13665.1250027669
12973.7200002374
12955.4649968497
12761.7799998552
16869.6749999602
15258.280002028
11791.7099989524
12837.6650011202
12157.5699973564
11474.440000364
13228.5399995702
15796.1099996712
14556.6699983075
11976.1699991475
15177.6650011681
10994.1150012746
15032.6449994339
13975.4250017689
13315.7749998131
17160.3950001364
10363.3949998977
12162.8699981727
13003.2850004631
14287.8200016017
15801.0100022155
12407.2299986903
10489.1599997582
13096.5649975827
14166.2000002552
14215.499999593
14333.7799989674
13366.8249987974
11589.050001526
14024.0599992562
14036.3199979013
14757.5150016479
10938.3699978887
13004.4799998375
12158.724999377
14720.0699996357
11620.9800003105
15023.5750008201
15155.2200040481
13151.1750022174
12791.1950015138
17754.3700002161
15509.6699972279
14019.4199992683
12699.6249994164
13049.5100003828
11422.2000009515
12869.5150006704
13164.8750002702
12631.4900007699
12802.4250015282
14853.3099972261
11915.1399995993
13151.6249991959
14854.3299980341
11711.1100000017
17186.5099975249
13116.4600015098
11184.4249994492
14000.4150003444
14045.2000020473
13497.6949987899
13712.1750038701
12557.2800012396
13038.6199991899
14710.209999803
11596.415000135
15191.9399987461
12333.2900012999
10898.1249995818
12080.8549994458
12310.9600026472
15382.6399999527
14969.4049975639
11735.1250007153
12056.0900020341
11378.9649986999
11060.1300015616
12904.3650019869
12122.2649990425
12643.8099990245
15077.4499969701
13677.8199988313
13866.8650001348
13026.5100000646
11860.9849979747
15396.6750027728
14954.6649993344
11125.9750021712
15779.2549995489
12665.7400010154
14703.3399980065
13432.4149995612
12979.8049992517
14266.5549988569
12150.800000404
11500.3499990413
13130.1349986391
12833.4100006419
12608.3400003992
16236.1850010131
14389.3300008138
12193.0150012598
14277.1049993868
14390.0499948757
12589.1900041697
13458.7000021953
12546.0249998993
13410.6149999658
13320.8049994423
13484.27500163
12578.2899989595
15042.7349995058
14071.8100000641
11453.6950020965
12470.4149979695
10068.3850009036
14891.5000014342
13922.6800001447
12493.2799991051
12184.1649989686
13896.6300017533
13862.2650017828
11661.1750002382
12697.6850012962
12081.859999828
12292.2100003003
16296.6800027671
15887.9750009428
14206.690000178
11562.6900003534
12239.0900008127
13698.2899970898
15902.0899997675
10900.1900011825
10152.1950014295
13191.7500023636
12774.2899986406
11595.1200004841
16512.2799983362
10279.71999886
12179.0249982421
13950.3549986479
13095.6799986942
15862.5650002798
13502.3000010165
16177.4299989323
12621.0400024957
10164.0199988197
12790.5249988792
12974.649999464
12196.1750004713
13635.5849995055
16450.5799974542
12082.315000444
11905.3100009612
14278.6200003515
10405.320000538
15750.8600028565
12894.9850007994
13630.940002206
14030.9600012487
15884.9299976644
11041.1699970849
13882.1149970447
10187.9099989113
10808.9299991086
12755.5150008416
13801.005000663
11783.2700005132
14184.6450012797
14206.7350002562
15451.3449998349
15518.0200004348
15569.7499982445
13908.8449987724
11852.9649990123
10814.4449983326
14285.1250019515
15511.3749992623
14047.5250009537
11297.1550003033
9801.50999932556
13466.435001634
12007.6799998442
16254.2499983817
12755.0249993038
12784.6149972366
12944.9500006571
10844.7999995303
13289.1949981343
11342.2050010978
12330.6749984816
15720.5299984647
15990.18999905
11582.3950013753
14195.559999136
11685.9499989885
11638.7149992719
12715.9049984901
13398.6999991199
13825.3749996656
11826.1550020175
13976.3899976492
10876.0499984833
14700.2600026033
13466.7250002832
11478.120002278
14784.7549959584
13464.0749996905
12883.3650004535
13659.3149987257
12268.4599982419
12450.9949987591
12829.9549997629
13406.8299994526
13860.7500006249
14760.0149986023
13510.3500005964
12117.3149982923
12369.0400013223
11235.5700002117
15600.4500010336
15489.0900010234
12220.4800017239
13194.6550017353
15078.9600008492
13334.4450012182
14922.7349939856
16453.7300018098
15048.0400022229
11851.9049996964
11359.5299980007
12792.8249972505
13015.0199994386
15231.0000002301
16122.1900005292
14455.1449989591
14313.1800002466
14783.3149987738
13628.9399994691
13639.8249995344
13527.8950012065
14456.9250008477
14092.4550015757
12896.5150011978
11486.5000002295
16632.5649975398
16397.73000082
14230.3450012919
12304.9449970915
12432.6550010978
11885.669999721
13067.0750004018
11494.5200015474
12425.7750004621
14069.7600010755
14744.7449996187
11926.4000003427
11376.9950005322
14901.6150003534
11181.5900029251
10130.8449991264
14677.5150006326
12985.2749972649
13582.0950019464
12449.7499975599
11820.0150003587
11873.864999347
13929.6000022393
13906.9500013151
12596.2699993961
14457.6899989038
13259.6800003408
12029.305000533
12966.7000024689
12628.8950030049
13683.4750018143
13984.9699996158
14009.5349994993
13972.0499997619
13726.6900015895
15903.0449995295
15435.9250015173
14926.0950000366
12865.9699995388
13444.6899981308
11440.89999957
12183.674999235
12435.0650009068
13502.654999928
11965.8750002509
15028.4899983825
16891.5399968385
12090.7149995603
12122.3199995037
14179.3449975706
13824.0899982835
10601.0849991596
12778.0700002219
12465.7850006191
11146.710000231
12203.7499977368
12350.3549987965
13451.0149990977
10395.6499999105
13459.9950002474
15570.7950010668
14385.1050006928
14109.1850007348
12257.1150040517
11981.5200011366
13255.1050031612
10574.6750019206
14808.9149992506
12826.4349981986
13939.3800005057
16181.5800005663
15043.875000089
14497.1550005323
14888.9500016677
14688.0949997108
10407.8700006243
13181.4699990841
13233.704999005
16096.2500024154
16217.1500036452
14198.3850003931
13434.6450002661
11636.0349993116
12847.0200000757
16340.9850003279
12271.4899994587
14750.1900012619
12635.5000005446
16288.669998135
13745.9199997367
13571.4100006572
13738.9100013395
12766.0149984907
16613.4049991921
9875.68000068009
13215.6999991781
11377.2449995286
12433.8400003373
12471.4449965644
11517.7449996783
12979.3700004144
11445.4150028664
13571.8499966999
13555.2000004624
18083.2750013389
13006.9649984387
15802.1099980319
10755.335000415
12690.7299993034
11330.0449991662
13537.3999978592
12420.0300017053
11166.6649978096
12187.774998192
14006.4650006695
15788.6349999695
13259.9349999399
16583.8700000478
13591.5500004145
14097.5599996121
18006.4050011257
13858.6149994448
16294.419998556
9545.37500118272
9867.74500116083
12368.36000169
14442.6800018749
10997.8500023744
11009.4999999485
14407.3099986251
13969.0550003736
12910.4449986531
13153.4350006847
11825.4299976542
9618.86000033899
15400.4299999193
14776.4149999061
16768.8450012198
13642.7100001014
14158.3250011142
13726.9699988273
11660.3449994595
13929.8450001088
15009.7949996296
15942.4050002272
12195.699998375
12541.0199995565
14996.1849971169
13281.3900039249
16612.0749998724
14885.3549950812
15797.870000161
16843.8550011865
12998.0699996729
12103.7049980243
13968.8550011716
11553.9150002368
13101.3950008785
12133.6249994323
13854.3099991754
14634.5750014617
14579.85999754
13248.4249996357
12245.1850001921
12489.3649997746
15102.8500002642
13848.7099989376
10393.9950035998
9068.46500110411
13706.8850005709
14797.1849993032
13395.5450000944
11501.1250004346
13336.3450006726
13338.1500017673
14886.6199976554
13768.684999086
13702.7599992114
13189.3300009126
13730.7949991356
11183.2100022157
12300.0200011061
12922.6499956307
13403.415002294
9180.59000072768
12557.8749988661
11172.3300010797
16618.5650005354
16640.1599991543
14463.65500109
12621.9199988618
14671.7400019073
12225.6599998765
10415.1999991777
12819.2699989238
14091.4400010146
11334.9299994743
17102.330001072
9467.31000054011
13473.2799997135
12152.1250012321
15897.3500013296
9880.16999897128
12752.505000277
11896.8750008519
13587.3850003499
14053.4500014957
12269.5750001816
12347.0349999878
15571.4749993611
17343.7149998345
16000.109998324
11592.0849996039
13882.6050012984
14569.8349993544
14982.2149989921
13300.8300016925
14677.4300011059
12251.6000018565
14881.8050011707
12767.8650004814
13936.9649983442
15397.9750002021
14979.7350000028
14451.7950005438
13059.5599991246
12992.0050001189
12082.1250004721
16502.4500007359
13457.7250011463
15116.7549985743
14348.7300024948
13754.3899984275
14576.0850001764
14605.2650006553
13410.380002007
13520.1849997747
13058.2400024058
12547.5699993933
9929.78500154073
11049.999998589
12499.1350017281
12712.7449989768
12275.8050010154
15552.1299998842
14064.144998471
13762.5299994776
14346.2000005369
14124.2850031846
14789.0999974122
12732.0049993602
12188.9899998808
11117.3949986638
13333.764999095
12821.1250006097
12252.9199977015
12446.3749989725
16592.9850002869
13710.1900017328
13206.2899999951
11647.2200013446
11879.8050001704
14615.1900012824
14806.8950006138
12885.4950023384
14032.4100007943
15429.4850007071
14112.0500000975
9581.70000168256
12597.3700024454
12386.1200006926
13315.7799986025
14015.3549987591
14235.9299990775
14797.7550027007
9410.85499995353
14542.5200028917
15354.7899991309
13697.264998435
12116.3249984338
11613.6200009043
12771.4049996408
13346.4449998771
14013.5749987154
14543.7050007564
16802.3700008243
11019.8500006294
13669.485001114
13583.8199999979
13963.5500015391
14696.8500008758
14795.2300005394
12522.7950003831
14692.7299994077
12903.5000001548
15277.4000019917
11369.6749994981
13672.8349995394
15115.8900002895
16839.595000997
13275.7199982233
13064.960001532
11317.9000015086
13478.6649976801
13938.7299993297
15695.1300026613
15933.5450002264
14409.7349992585
14245.0399978601
14353.9399993157
12463.8049981192
11290.8250008412
12704.9349983081
12560.3300005355
15197.7049987341
12639.9349980294
14098.4650006408
14386.4050005104
14692.5000024822
12404.194999181
9893.47500013659
13890.804997689
16701.679998311
15516.4050014334
13953.1600008502
9909.08000200288
12824.6200004791
15441.1949974396
16943.9649988917
10085.5799997448
13971.7100002266
16620.7200012091
13634.0199999826
13380.0900002872
14045.269998333
9977.89000137913
12746.0599983861
13643.1000002306
12161.3550002812
12190.7349991243
12785.280002119
12425.2650003543
13184.149999636
12568.8800000552
15364.1350023176
13578.1200048979
12701.1950003392
16154.1899982824
11819.7449990817
13990.0750018264
11227.5549990583
11587.1349979362
12638.3250008074
12873.0250002599
12940.4850014289
12207.2450008669
12321.4499990966
12445.9049995281
12638.3800015871
13751.9099979864
11805.3650024685
15706.965000204
12988.2649987472
13283.8499995727
14512.7199968174
11939.0099993307
12600.5000011224
13898.0149974441
13917.8349971001
12108.8449991785
14097.5249994234
15462.7099993064
13343.0049997155
12689.6150008794
13422.8299999029
11714.7099993095
14861.8900029156
14224.6699985837
15033.0849993512
12276.4100023882
12755.2600014632
12210.2049998472
14977.1100015752
15279.4200010917
13241.639999592
15883.8000005316
11403.4099998486
12233.699998797
14028.7950001834
13499.1699994667
10816.1100024658
13680.7049989959
13807.9250015593
11877.0250004361
11846.3799992217
14985.2999994276
13313.819998163
13601.894999316
13415.5500003725
13333.4799997152
14719.7400014503
15004.7700004778
12160.25499863
12327.8449994386
12969.8050001296
15307.2699997938
11632.0600008781
12443.1600007086
13637.0449992553
12644.394999465
11371.4499990415
9668.78999994765
14244.4150006056
12598.2349973582
15482.3499995337
14194.0949969522
15059.2300005979
12650.9699997772
11912.8700011522
11954.0200009798
16092.8399973055
12123.8200010913
12773.9050011503
13779.1700002329
14321.3649982075
15295.9749995074
8705.83000043361
16389.5999989469
15427.11999952
14125.3449981446
13648.2850013094
15486.5949968784
10437.5799997116
14147.5600004567
14277.0099987644
14316.2600003722
11695.1850001937
11623.3050003923
12342.0499983479
14465.4499984058
13081.980002362
15884.4400005811
13084.8199979975
12876.9699973501
12580.8250009296
13941.630000174
14110.1850014884
15006.6399997268
11792.424999588
13966.9200019925
11376.8349991976
13067.539998821
13346.1400004646
14752.404999091
12664.419999426
12574.7700016221
11132.5200010477
11532.3149995254
11922.6600001669
12968.4749996689
13921.600001212
13185.1050008048
14069.4450003725
12055.5600015358
13412.7349979364
18269.0150006651
12244.9150003484
12933.755002131
15832.5500010807
13657.614998081
14312.4650001798
16278.1099999077
14958.2750003295
12237.4900006683
14554.189997856
13677.5150002684
16307.3799994477
13438.6000009087
15772.4299993389
10684.4050012081
15047.9900006873
15337.1699991935
12304.3749988226
13771.7600015784
14859.2250012876
14659.4650015424
11623.7999997267
13152.5549991419
13982.2499983732
12091.2650002674
12068.9400006933
10879.7350020686
13006.5049991412
15936.1799996992
13353.1500014676
14078.7149986497
14299.1849993399
11187.5650003317
14191.739998417
10851.5499995071
12114.8950007428
14895.4000003256
11801.2499998936
11464.9050024885
16938.2999982351
12035.7499980678
12584.4750005471
15430.9150009751
15790.7800011829
13110.5400009886
14969.8300019228
11848.320003839
10862.4850005542
12274.2799996092
10490.0700023103
14229.0250002874
13011.6200013783
13882.3799998417
12933.0949984425
13869.4949998044
13647.5199994207
14709.9500016278
15308.5300005748
13557.6449999185
13778.7050019838
15207.0250005389
15240.120001508
13684.7549979964
14891.434999174
13192.7599999933
14442.9150010142
14916.1499989636
13598.4999993036
15727.7749995522
12688.859999421
15925.1449980512
17994.0099995028
11387.9099987682
14077.6900017014
11979.2749978645
12799.7299969521
14509.4599991301
14598.955001737
13378.8000005729
13054.020001363
13906.9049990376
13994.4300029036
13033.2700003096
12581.8149983587
15214.2849992788
15111.9550024634
12211.5200004057
10914.7649981334
14288.7500011804
10913.6449991824
15255.1400010575
11722.4849978494
12004.5250005363
14671.0149993072
13639.1650002253
14032.0350009465
13757.4199986688
14034.3749997778
15437.874999476
10057.6599992102
14408.2500017013
12964.4200033176
12719.6699972631
11687.335001098
13406.3699994837
13847.6599987612
15321.4800005353
13295.17999985
11343.170000145
12126.78000021
12934.4200020264
13307.7199972147
14451.1199981558
16847.2399988468
11639.7699990622
12359.1800002224
15286.7600027388
13740.4899976484
12184.7649977453
8546.55999977933
15299.795000664
13503.7549990766
13537.8050004166
16568.5299983509
15007.000000657
14622.1149991488
12053.6250009669
15580.6499955556
12911.6500009876
13552.7249992007
12832.55999704
12361.9499959587
15903.3249976216
12884.4450022985
14030.8200016337
14013.0250003799
13295.2800005098
12585.8250001296
12099.9449982831
14122.7200009848
14073.9249992326
13282.4700011835
12385.7500028562
13620.9900000506
14105.3150004817
12801.4849994011
11008.2749981156
12121.9900027392
14208.8499998152
15710.8999998823
15198.5449992651
12468.0850010119
11898.9299995339
12266.5099988172
11447.1100028637
16276.6050008244
10786.6250006668
10393.5850011107
13597.3900005102
9657.02500058315
16164.8499997357
14369.2600012366
12236.3699997429
12336.2550046386
13076.8449990859
14983.7250000646
13232.2349995276
11839.6549991925
18552.0299998072
12042.4199987499
12501.8400014516
11745.6600015662
13774.6749998742
13869.3200011018
13638.9499985063
13256.1650009147
14874.6949990913
11266.1600025526
13518.7149988321
12705.8749970875
14707.63499922
13582.6000000833
15096.9450003762
12718.1100020648
11304.6099990032
13805.9399998134
14023.2500002136
16787.2500021945
16339.3650011918
17050.7950002535
16064.2000005424
14400.6749994789
16753.9550017429
12715.3999981519
12366.2850000473
15084.1899986591
12142.6849983159
14458.2049999903
16078.1349971755
14726.524999381
12289.1000020254
12840.6999989972
13182.6550001252
13032.110000324
12951.1450004096
9768.10999876686
12249.8799976695
12590.1499998479
12030.0800029872
12159.5400013705
12262.815000724
14921.6699982275
11783.5900013819
17600.2750007871
13923.460001488
13058.2549996311
13814.2450026602
11726.0450000193
15375.5549994919
14209.7699983716
11952.9350026784
12321.4850003099
13802.4400021614
14240.3049986055
12308.8350001427
16036.4249982941
13015.0100004205
16857.334995711
11681.1700021131
10744.2300010364
15800.3899998118
16562.0249995823
13758.0999981064
9123.49500169582
13408.3599991263
15656.7299988821
14694.709997655
12410.3300006934
14083.7900007484
13103.3899998877
12994.5599977544
11510.6649996151
13784.5649990889
17623.8000003092
13593.3450003992
11324.1399995037
12172.7750002018
15022.2149980954
14653.174998477
13523.4450025059
12201.2400009159
10411.8950002893
12888.730003465
14884.9400006229
9950.46500211768
13129.9650009151
13950.8349996071
12292.0099997749
12776.0950003103
12523.2600001033
14810.369999201
14546.8499994719
13721.3300017081
11658.2350011934
11026.7000004425
13132.2250045274
13065.2149991426
15074.8299992289
13358.0800002276
12660.769999652
12878.9450027316
12556.079999275
12991.3050026634
12466.8399991603
12453.2500004996
15995.1249993925
11206.6449987877
13138.6899990165
12083.7799994996
12567.3349974558
11967.5849991657
14841.4450008988
14161.2249996231
13899.5199993079
14400.7450004469
12862.1849990852
10992.8400015458
11380.7149999038
11918.0650004993
12830.0650020709
13839.0250012201
13047.9149991207
13390.4500005273
14203.8300016189
15442.52999974
14717.2149977151
14750.7800007543
12114.594999366
14664.8999998826
13040.1800008229
12494.2400001464
12596.469998039
14941.335000103
11837.1350015462
16750.0100028957
14327.2150008525
12868.690000552
14840.7500001323
11255.3150009908
11704.7499992518
14483.9599943468
13739.014999173
9387.12999952701
12470.7800000919
14452.4449992159
14708.1200006781
12084.8749995977
14766.8949995636
14029.2249999498
13483.3950003966
11811.9749973344
12667.3050010092
13064.5600005977
11735.0100019223
12971.4650002874
15714.2749985637
10750.93999988
17335.7499986486
13268.5399989936
11808.8149987703
10820.9649987638
13243.8350023609
13325.3399988626
18028.8350004277
14551.3299995262
10077.5550020548
12294.2900011598
18450.384999035
15184.6200002046
15293.7550026823
12333.3949980711
12634.8599990964
13216.0200026339
10601.6549999863
16802.8550010826
12675.2449978972
13599.4249988925
12570.8150034861
13278.8749996157
14834.2900003705
15018.4050003503
12756.8949998806
14976.0500012236
11800.9050010322
15248.7299994717
15105.8499989616
13377.1550004367
14701.614994424
13406.2700018208
14432.344999609
12782.9399989976
11572.6350019848
13328.8599983789
12153.1800008072
13336.0550010909
11883.4999989839
11081.8049985797
11723.1250005136
12031.2450011605
14208.0050001806
13473.134998604
13976.2649989035
12896.8749980994
12346.309999425
17457.7800019461
11556.7099991455
16226.5450006569
13276.0200012438
14532.6749996244
11830.3999987225
16221.4150006194
10597.5950007949
15518.0450013368
13073.7149999656
12403.1900006481
13674.8050010363
12150.5050018099
16562.1650013642
13373.9049992787
13823.9699985126
14285.1199968355
15007.8300011661
12418.2599989194
13064.1349975409
13261.4100009893
11479.650000778
12898.8649995946
11002.6849983658
13266.9550005254
14679.2300002247
13676.3450001222
11040.3500010807
13490.6250007269
13192.3900008701
12005.3750012183
15262.0149984024
14189.1499988317
11236.845000797
13685.2600000749
11817.4199979352
10427.1400011766
13887.1599996132
17059.1500034921
15144.0100002261
15998.6750000143
13902.9650012292
14290.1199988004
12673.4949978561
15787.1550017825
13256.9650024523
13413.8750006628
11119.3500030737
12625.7750014432
13031.2250016867
14226.6249996171
12791.6050019927
16593.8399972924
12525.1749989535
14377.2550001046
14918.7450013084
13033.5199982061
14494.6749995684
11742.8899996857
14708.9450008468
10883.424999522
12126.4999989825
12724.6049988243
12787.78500064
15198.1749999287
12533.0899978547
13396.9949976503
12628.6299994036
14522.7999999595
11081.1450014464
11712.6300004315
13524.9799987366
10839.650000653
14720.5149989302
12739.3549996
10491.2899998439
13035.6700004501
12003.2100001497
13788.9149986698
11769.4300020515
10520.9250002069
13029.7500012006
13452.7000015747
12184.5450005368
12359.5600005511
14895.9799959697
12233.8099979676
11895.9900021845
11695.2750017898
12944.3399990603
10983.4850010892
15724.2849988143
16649.9950019962
12768.7099961049
13655.084999694
13478.7199967086
12310.9599984214
11686.6500003859
12566.3900008812
16182.6199989686
15787.9599994613
16238.3150010896
10481.3949996526
11263.3049994856
12439.3649995299
13971.8600003726
12512.9250009226
12344.600000653
14174.0700005372
13430.5099999555
13583.7899986028
11760.7149984525
12231.9250011776
13980.0000012089
12174.6200009845
11412.0049971995
14117.4450026106
11906.1000005179
13805.9549989516
14918.249999742
12420.0600007204
13347.4000003633
14241.1900029248
12562.174999594
13082.1150012598
15297.0249997962
10678.6950011747
12657.0499984161
11173.705000006
16288.514998685
14892.0050003028
14781.8100005744
10782.3150006093
15474.3549977996
9688.48500070727
14439.5999992145
13445.1700010813
13753.16499815
9966.81999994087
14964.7600022859
13793.2750017964
10763.2899996005
12075.5099991613
11884.6949995691
12889.3599976836
13123.1799997569
11997.3199988175
14238.7050007361
11087.4200001711
14075.7850002837
15094.6750008871
14133.3949996879
11006.7050001202
13755.8549990211
15889.5899999552
13309.7149989516
13736.5999984893
14808.0699988888
12992.2450005794
11352.8899981289
14259.1249985503
13075.9399984656
13576.6799976325
14945.9499996754
15429.304999169
12405.0100032733
15050.3150020784
14002.4699990375
15328.5949973212
16094.1799997804
15391.994999475
13609.3199980761
12231.4400013426
15715.589999544
12918.7300003977
12997.5099998893
12047.70999683
13119.1800005281
12298.179999974
9423.03999900824
9858.10499940091
14977.5650017529
14256.4950005036
13797.7499982804
13794.5100015669
13475.0800009099
13958.4050024655
12161.5349991398
14031.7499997264
13031.9500015532
12210.9149981177
11908.2549996088
14083.5800024443
11016.624999125
15912.295004837
10412.3699994512
12598.1299985918
12979.3100018366
13196.2399983873
13886.8949963941
13780.2749989275
12309.0249997624
13362.0950002449
16172.8700020576
12797.8450004997
11674.8800009277
9099.07500110252
13777.6050007483
13936.0249985105
13705.8949982784
13482.0149981347
13720.9949997632
11383.0049991513
10390.0199956798
11409.2649998965
11040.5799993733
13652.9900000026
12738.1450016488
10596.1500005668
10311.8050017613
13991.9200038316
10899.4450021001
14193.0900027127
12705.3199985073
13849.754999651
13630.1250027803
9146.62499983446
12687.0200003461
14249.2550013307
12640.9600015813
15625.8599998658
14534.4450019386
14193.9300008402
12428.9300003666
12378.114999041
11942.1899998872
9767.37999810401
12748.5650018502
14349.3599978082
11966.1549998359
12336.8800007969
15710.1249999173
16471.7399995788
10030.1599986989
16825.4700002375
14705.2399995661
14761.6749958519
12368.790000386
14141.7949984627
13082.5599965393
10384.0800012003
14495.0149976587
13796.2550002175
13294.880001413
13671.9950002331
14823.1350004191
13005.8899996597
13417.9500026135
13327.6149991755
11374.7750000291
12914.859998357
12783.884998342
15672.8100021572
14458.6299990902
13829.8800001782
14961.3550000634
11254.4249994825
15100.2949985078
11703.8449992656
13129.7799992851
9250.2450005908
11839.7399961553
11891.5350005397
12770.0599991514
13700.4150017212
14183.3599978457
14992.1950003966
11288.7699994624
15465.0849985611
12042.8300013369
12141.7900009459
10986.2949999822
12649.8349961922
14875.0849985937
13533.5250013538
12477.6300015494
13619.2950006475
10527.6100003751
13162.495000952
12332.0099998222
13579.8099973339
11247.8550000307
11600.8999999412
15088.1500001773
14288.2299999911
16092.9199971459
13346.2949995597
11028.4949996325
14176.6050003893
16995.920001754
14255.1299974152
12785.4100010546
13351.6450020205
14903.9450015261
15312.3550008824
13696.0200002608
12436.1350006047
12860.6549988441
14093.5600022525
12308.3599986664
11530.299998655
15014.1400005075
10071.2249983127
11442.1399995661
15020.0650011326
14195.1400049576
14073.5100000664
13954.3400025261
14832.1150009306
12061.6950043298
12562.3250013118
13256.5749981115
11651.025000082
16602.8100024796
15024.6550005763
14334.2550009574
13405.1100008965
12726.7650014214
12582.1300010292
13305.8299979772
11471.6699983124
9939.16999977932
12987.1400011661
15828.5200009138
12470.4249999895
15215.4600007138
14279.6149999911
16174.6850007672
13045.3699980523
12710.5550024032
10610.9150015218
15989.840002061
10796.0800017745
15309.9650003026
14995.2199999031
16006.5799995698
15442.6650001285
14038.2750008027
13021.9349991754
13622.1999984685
17705.1950022385
13841.655002422
14296.5600039246
13112.2600024896
12688.9100005566
14568.8549996942
12549.3099999829
10655.5650007005
14949.8099997043
15378.7599989512
13491.365001288
13452.0200020405
15437.9049991273
13433.7949986808
14405.4800002609
13024.6999997367
17421.5100000095
16819.7800031372
12268.0449996912
10964.239999732
14311.0199998484
12624.7949990254
15914.1400004727
15086.0649992989
14167.8250015909
14138.5600033784
11961.3400017869
13914.4200003086
14434.5250003871
11185.3050006495
11827.0700018425
11127.955000587
15270.96999618
14460.2799991185
13154.3799994474
10526.2300026342
10779.8399998768
13089.0649972806
13625.9550015415
12003.5599989332
13103.2049996282
14558.5249997638
15975.0849977712
15718.8250001646
16421.6799998896
11951.2049997911
11793.965000785
12983.8100003327
14571.7999994477
17251.8849981557
14575.4650008716
14097.3250023212
14323.6900004756
13373.4650002113
9168.07000038616
12801.2650017332
13069.6050001931
12046.4850000453
13803.0599978028
13729.2049990806
14537.1200007298
12015.3200013777
14512.4199995266
11528.4850005652
13036.0700002172
16091.9450017533
11357.8700002374
13179.9049995313
12930.1199940636
11512.1349979096
11059.1449987717
13405.2200001226
12881.4850012357
14094.6299999053
11239.3949981278
13788.7950027293
14526.3100005364
14641.5100014842
11294.1849993205
13370.3750000007
12732.8299998306
14268.8899991102
11404.2699997647
14783.3149966212
12415.6100016511
13752.485001748
14742.870000431
14974.2999991125
15910.125001141
11262.3849986233
13264.840000055
9767.9499995347
12180.5299983359
13305.630001734
13372.8799995577
14761.0700012287
16066.9900004952
14107.2100016267
14787.6549995526
14908.1549989628
13073.1900020847
13948.7400002287
11182.1950002117
13513.2799999621
14732.9900005715
12870.0600007017
12666.8199996386
13537.564997091
10242.4800049652
16761.3299988328
10087.6949983996
12469.4700006889
14217.8649983331
11631.9800002217
13704.1700028966
14044.3100001902
11155.8649995112
12006.0299991489
15136.9900018971
11744.3050002424
14374.5000013494
13794.7100009155
15731.514998893
11674.2449995207
14740.4699995859
12309.9499990586
12450.5150018234
13737.864999254
15612.0350029113
11467.8650013475
14419.9949981612
11850.5000004114
12032.1649979956
11265.1450011652
9385.14499950368
15035.9349986573
12038.6349996778
11202.6299962209
14532.9499964432
11669.5050000995
14263.800000276
14468.0349986117
14003.5549978715
13687.5199995125
13224.855001627
13721.024998027
14735.3250008434
11092.4149996077
11226.9249968047
13792.5250005391
12563.6799995216
10458.64500074
12305.3399994293
13673.5350005368
14175.5499999566
13907.9800004088
16396.2499998123
12372.1750010438
12799.6550000873
11489.3349983649
11356.4549997704
10820.7700000058
15303.2700016458
12051.6500003326
15776.0700004902
12877.7600013426
14529.3900018986
13530.880000531
11986.569998956
13176.0950009993
13020.7999990173
13047.2000006713
13487.4599998295
13981.3099987141
13926.4699981066
15489.0800006164
14954.9100004028
11705.6850004158
10774.9100008679
12445.6799985824
11661.8500010232
12119.0349976763
11987.1849995881
14846.7700016954
14190.7649998465
13838.9249975441
16025.4599998781
12616.9200009955
11469.1949978399
14130.9750006808
14384.8200003769
13889.100001629
12951.1350005479
15333.4599975113
14661.4450015429
14265.6550004438
14657.9249999048
12312.7150000852
11645.4949996998
13128.3499987896
13736.1400009859
16912.6749997693
10342.5100015554
10874.1249979313
12902.0350005931
11054.5800002043
14451.4549985709
12566.0000028967
15172.4149981532
14055.6649994474
9340.25499995396
16538.7050001994
13939.5700010241
14072.9600010773
12093.6400007769
14070.5100002493
13226.7949976895
11421.1449995795
14483.0749991657
11793.6900020234
10657.4699995477
10900.2649999028
15350.90000167
11914.4399991175
12350.3750004405
12613.6600008368
10849.050000892
13521.4450019361
12166.2649999305
14961.9150007155
13953.8499978655
9448.93499930995
13358.3649989679
10089.1399987713
12025.3399992753
13232.6550011188
12584.5949997967
11979.9249979939
12064.1049992157
14418.3899984689
15374.690005905
12515.6550010431
16184.3649981988
13421.2299980085
14422.8800001043
14174.9650012069
11893.3300017861
13798.100003648
11607.7549995644
12945.7900008059
11029.6100007645
15310.9300012425
11941.7600011621
10849.0400012095
14392.7200015173
15129.1449962375
15900.6699979809
15001.2099974963
11296.6750008243
13612.3049997354
14398.0049996969
13119.7199979047
14202.1550006662
14234.1749967996
16039.6250000214
13085.4599978591
12190.8350038154
13840.6949986605
13827.2399999293
12468.6549981089
15621.4450007003
12364.8699974385
10282.5850008479
15206.3250014161
14558.0749967202
13404.5500016052
10861.3499992376
16315.3349983406
13413.5799987363
14791.8450009637
15398.4399994186
11975.4250003151
13294.889999341
14595.6950007043
11537.6400013512
13726.0050015777
13877.0499997797
8485.31999968115
13082.700000799
12997.4349997504
15494.3149954996
13819.6049974608
13060.6149996143
12918.6150008369
13564.600000591
12224.0399996612
14049.0900021486
12516.0050009288
11906.2849998993
12620.4449999596
15574.2699988305
13742.8649980831
13772.5950010265
13676.7199971551
13214.1899994947
14106.6350008876
14929.5600004619
17877.2749992097
12285.6000021768
14054.1800038581
10976.8000000778
13858.4800003988
15082.2850003093
11586.9900026461
11289.6749999239
10398.2399970111
13896.9649972234
13653.955000356
13765.8150037726
13819.1349996469
14559.5299996138
13139.9699988006
11650.864998251
11461.7550011184
12961.3800021999
13957.7649982501
13345.0899998348
16792.4449990588
13720.654998775
12756.3000000087
13336.1499990752
16288.1100016721
11677.7400012144
13365.7299996093
13761.7699991554
13034.8150012809
13400.6650012592
11737.8050006506
11289.064999603
13649.8499984138
12474.1700012678
14087.8950004025
14248.7599987113
12189.625000728
15588.1499986176
14236.1150000752
13832.0099991182
14531.0099995362
12228.4850011112
14758.7499993681
15980.6399994364
11574.0399977011
13072.274997826
16744.8550017414
15680.5899986507
11430.6899997142
14122.2349997027
14334.8050020711
14455.5649988996
12797.5450008184
14891.7999983557
13355.4750016741
11408.6499976913
12532.4399982801
11361.9549999444
15085.2099998274
13683.8550006573
13053.0649968299
13074.9550013301
8816.36499913502
13399.0749993394
10255.3399991235
15028.7150005703
15285.6899993793
15219.9450000888
13573.2849986106
14868.6999975663
13407.4650028837
14605.7199993584
14824.2800002249
12724.2550016661
11398.1900008461
15008.1499999735
13065.5599989393
13752.124999222
13869.8050017434
13630.5449986273
13741.6549980448
17102.9300014903
12896.1649977542
15266.5049992395
12616.8800001424
12463.4950022989
13532.6749998459
11536.1200037072
15437.8699977031
14008.6099985081
15621.1799970206
10691.2299975715
13257.4050014589
15691.8349992485
14572.2549987723
15242.1350016769
15200.5100016356
13073.365002264
15225.0749997725
14284.1150007373
11907.1699994854
14764.1199990388
12997.0999995208
13625.8849969777
15328.1099993689
13170.2200009943
12371.6099997722
13392.5099984723
13610.3600005222
14608.0399990067
12930.0099999231
11432.7300004959
11222.9699991738
12415.6049994614
12676.3900001351
12891.1750008996
10849.0800007026
13440.0150010082
13343.0599973418
12213.1049988297
14512.9449994497
13441.1250003467
12246.745002124
15751.4200014005
10283.3599998283
11655.2100001363
13511.0400003276
12754.26999882
12893.3200018501
14011.8999999253
14367.4399979825
15134.1300040105
14648.2350006475
14653.5799988206
12243.8050027574
12176.5999980315
14524.340001115
13446.2750001432
10658.504996505
15920.1449986705
11771.7299979524
16193.3049992728
14371.0649974407
15102.7750015312
11786.0099988715
15851.6599998807
11968.0449990326
11848.0700006941
14096.6650018534
13174.4250010169
14514.0900026066
14749.0349965523
14113.8849993605
14292.890001355
13459.4199999665
13057.0349988241
11703.0999985058
11620.2549983528
15490.3499991933
13647.0349989964
15991.7699990833
13370.6299999509
14072.8249998646
12217.2650031921
14353.9849998599
11663.5100003963
15934.9800001886
12248.8250002365
13912.5450006172
15238.9800010896
12844.1600040447
13029.3000037622
11763.8699994695
16274.5650023881
14241.2599998825
14059.0650003765
13076.7349990083
10235.3249997941
14965.4249974314
14807.815000879
13660.2099982713
14296.265002304
11966.7899998376
12476.3099997212
14097.239998508
14065.3300012541
11613.6099988725
13015.6250001676
12250.4799981131
14347.8800031145
15011.9199993845
15926.0200003111
14242.5649997643
12963.7199988803
14764.3800008065
10736.3550013992
15294.919999446
11969.2650007218
10970.4699973233
13980.8900027382
13244.805001203
13031.5649993418
12157.4100010752
12563.3650007212
15318.2849962342
14970.5899988178
13415.8699980741
13434.1000013729
12046.7600002232
13108.5750009796
15444.2600004959
13650.8200000871
11850.7250008024
13310.4900016537
13364.6550019348
13838.3600006348
11864.5350010295
13989.0299977403
14353.6550007376
11208.9449989081
13089.3399990799
14186.1849978609
12387.2649992914
15201.4050002487
13069.6050012854
15649.4499971856
13830.265001958
12392.0300009928
11485.1050010003
14996.2500005899
13905.4149991092
13407.9700002242
15947.0650034224
13096.9699991059
12566.0500023961
10949.9299996505
12075.7000022838
14578.685000683
14722.6099966622
14129.0950001583
10866.8699995927
12620.034999647
13102.8650011745
12793.0499984214
14668.144999997
11700.1449994924
14163.1399983234
15512.829997951
13994.2600028256
13293.1049985154
13853.045000692
12202.1299993924
12411.954999919
13555.9450010941
13255.9500007384
11746.9800020326
13745.5499990793
13869.5349996283
12542.7200017637
14212.5550027568
12932.1199984602
12187.9299976535
15736.6499986227
12474.134998191
12814.8449978958
12905.9700001182
13398.3399996797
13904.4500021655
13501.0100005856
12544.0350011018
12686.3700040908
14213.4549990823
17317.7500000109
12915.5349986276
12925.4000005187
13260.1650024627
13811.9100012706
14795.3149979658
13421.0999991807
12118.9300004723
13642.7900004736
11813.1600012734
11625.9150005423
10675.2900000126
13930.8199988151
12446.8400010686
15034.6800010661
12413.9749998445
12165.9999988121
13374.6700002219
11307.9050004168
11491.9800007876
13976.2400020973
10971.5549985305
15618.9199993791
13076.8749983378
13262.5000014124
13679.4050023961
11831.6450023436
14816.2799995618
12220.5550020383
15496.1200025766
11331.589999716
12476.6449994943
12483.8950006759
13303.734998544
12124.9449998455
13099.4600004018
13283.5399998203
13806.6249998801
11442.9300009364
13484.5400017831
16491.7900020019
16432.5749983958
14421.684998184
12717.5900007231
12939.0700006315
11455.0049994513
12361.3149994552
13775.4800023345
12008.9299969821
14060.9099980803
13246.8099999967
16582.149998806
13674.5349986975
13483.2500025858
11702.8450005059
13050.0449991364
13827.6799973589
14604.1800008382
14721.3850011038
14402.0900005579
14199.7900006602
14266.6550003758
12628.9799991914
13125.6650010267
16633.3199989951
13657.2899997631
13312.8899947157
13407.0549994083
15570.3349998383
14330.4100007761
12751.7199991578
14265.0400018913
14962.8299997523
11875.9550006328
12265.9050007053
15779.9550000892
15303.4399971062
11980.2249993952
14030.3050030775
15646.1950013381
11524.1149992044
14114.585000769
15717.5699978164
12787.3599988744
13484.8100002061
9939.54000112345
12280.3200017429
12310.0100008633
12506.3400026672
13816.2049999078
11003.1749988783
14329.3699995332
12883.6149986027
10963.0949989645
11817.9550023556
14465.9600018478
11585.5950011951
14658.6900003169
12055.2799974218
16087.1149994699
12645.9150000887
12870.8400015093
13828.6650028287
12633.9899974009
16291.1299991759
15865.6149974002
13267.4250007514
14683.7000006372
13176.720001061
13101.3699980433
14082.8950000935
14881.9199987046
13312.0000016371
14748.4599997874
12026.7399979129
10087.5300017883
12349.9900000263
14239.3950009326
12859.97999851
12820.539999774
13188.1650003515
13621.904999567
11460.2449977875
11858.7749986294
15050.4399986406
12741.2549989348
9575.62999901816
14534.0149998648
13093.1799999394
15970.1500009377
13660.374999797
13036.1099998304
13151.3049992251
14746.0850026181
13433.9500010828
13799.0100003129
14087.3899995277
9851.6300001347
14660.3449995033
12024.9749975576
14387.3350015685
13782.0799985003
10467.8849988906
12764.4349998861
11551.3899995076
12617.4799981922
12468.125001614
14546.134999597
12124.9800005034
14637.2249996668
13035.390001337
9993.54999695916
12647.4149986134
14005.4800007938
11804.0250006692
12141.274998266
11537.7200006489
11038.3550034574
14102.2300007755
12712.2799985684
11460.48999943
14145.0349988591
16243.0149987141
14553.9999986421
10483.2300019285
12804.5900024388
14717.5350015857
14045.3750000871
12581.1399995047
11284.0399990247
12852.3400011446
10350.2499988342
9802.48500028381
14803.2100010317
13393.6849996336
12037.8700004838
14068.6900003414
14147.5499997898
12492.4399989569
14009.2150009845
14146.6300005959
11468.6650022377
15392.9049992061
15457.7150006751
13197.8850004014
15293.3899974511
17161.5800007387
12107.6149995048
14729.3700019741
14510.4999981162
15133.8800031146
15381.820002086
15321.8799988581
14598.7649994218
11085.5000003444
13847.1600013902
12521.6749958507
12333.6049982918
18271.8099996406
15990.0849994771
14740.6799988302
13369.5399972138
13540.2199983471
11687.0050015072
15480.1950001537
12433.4650017075
12799.6399996258
13145.0500016162
13261.5949987843
13861.7549990673
12179.925001523
13393.9899980597
13214.9549982789
12841.9999972251
13860.125000749
14653.290000674
11416.2700005677
13742.2600013898
12032.6350001211
13561.8750007562
15171.019998281
13316.8850010256
13078.8100000316
10418.9900000123
10439.0799991711
11354.3650017465
15194.0200008813
11707.7550018685
11783.0050017513
12698.1650020347
14685.8000024683
11976.5299984573
16827.0749997164
13567.9650002147
12163.8450010649
15553.9900001339
14107.2699979396
12163.7250010087
14510.824999338
12970.0250003946
12779.969998203
11610.3099991514
11751.7999997474
12327.184999473
14982.8349980996
12998.7499970169
13287.2799979979
13380.1050016019
13286.8950013666
10824.229997944
14973.1249971133
17126.5799999879
10422.4050017486
17170.5099969743
13542.1149998194
14915.4699994283
15638.2749965802
11760.8700006823
15114.0649994058
11837.7350015449
12372.6650047801
12866.6699983631
12840.0099959602
16533.4099969996
11235.274999544
13557.9650018158
13156.9249998401
11027.4750008775
15179.6000004225
14889.7200029928
13829.7999978974
15489.5099988301
14627.2950011876
12054.8249994592
13125.9950020887
12469.475000551
14390.1699979077
16513.8649989238
14096.3900001278
12128.0299981209
16085.304998658
11894.5650025982
15020.935001904
9838.25500157665
11543.6749975978
12585.4550011259
13207.5250001387
13811.1400019617
13719.3999981368
13176.2249990597
12483.1299998946
13631.1749987171
14167.2400012091
10518.035000243
11829.7549998688
10768.884998735
13640.2099977233
11930.1849992378
15310.2849977956
10464.6649997623
13715.9899991739
8952.84499990236
13475.5950018903
14862.3099986608
15216.6250024
14992.1399988807
11609.5850029656
15041.4849983901
13929.8900020913
15753.7699998976
10937.1300004291
13376.1449997425
16954.5099993571
12769.5900001262
13760.8299989724
14069.1599997571
15524.3200021465
12858.3600012965
12836.4549959839
14390.3299988491
11928.5599978972
13726.2299990719
12263.154999584
13733.4349988848
13648.085003979
10127.4350013988
10962.3399999067
12384.5950029502
14000.3800011387
12860.2200001563
16524.1450013365
17375.5400029235
11235.9599995955
14407.5350008891
12375.345000849
11677.1599978264
15984.8149977816
13541.910001038
13070.8349987315
14909.3849987071
14572.0600005014
13281.7249992603
11911.7199974897
15047.6550006392
14540.9399989079
16938.4299980219
15252.789999519
12637.4850016264
13067.7400005871
11941.5599996105
13101.7650010643
12613.3300002891
14477.5700027321
13706.5700002245
15023.1249993648
14994.7650009665
11067.3650009126
16119.7049996577
12054.2099999849
10739.5850009689
10717.7350002157
13718.4199988414
14219.1699990031
14063.9599999352
15496.2699979433
14177.6149996216
12112.5250013033
13543.135001445
14102.7350002765
14711.749999751
13415.240002171
15572.8700035914
12714.4250023162
12507.855000742
12812.9550020017
15495.524998022
14669.0349999367
12430.9650030581
16009.7050003303
13478.9649993057
13182.8749998473
14736.6299998641
11292.7099970761
13532.3100007371
13070.0500008787
11892.0350004211
16018.6249984139
16202.5150015089
14696.8149981452
13417.3150014514
13641.2650000337
13740.1900000937
10114.8800014876
13398.8850013318
14855.1400006468
17625.4350018908
14754.780000079
12349.0749982695
16433.6250004065
15101.0149956187
13473.4549992225
13802.6250015789
12001.0500005319
10375.6849983693
15563.0649990977
14142.5750010316
14045.9949982269
13044.5700001935
13135.3000016682
8994.00499859318
16666.4949979055
13910.6449989979
15185.6799995788
10467.4899980699
14961.9400012256
14623.4750033582
12783.6199979851
11843.8400009837
14494.9250000644
11464.1299977719
16410.7000013643
12615.2449986979
12794.9599997536
12954.9950017389
13514.319998509
12463.8099980862
11800.3450019704
11864.9250000012
15955.2950025194
13643.7500031169
13384.079998509
12690.1699984422
15011.0499981165
11290.6649980927
12825.0200013669
12273.2550011794
10497.9499997924
13460.0849987441
10268.644999742
11454.6150011541
13123.0450002666
12843.16500036
14523.4649996728
11285.3949981488
12579.4449992776
15398.8000004768
15244.9949992666
13754.0700015356
15277.0350000854
14887.7150004304
12656.570000991
13391.5950007687
12271.1699997014
13309.3350006271
12704.5749998267
13643.9999975999
11952.3800004124
14374.1350001821
10892.2549996945
13665.0649993563
15244.9000022182
14985.455001127
14561.7149997368
15147.0999978433
10102.8799990516
13666.4299990466
12012.1349998008
18341.6049996786
14336.1400006913
14753.225001386
16148.2550020216
15722.3599991942
12462.000000702
14479.9400021926
10067.2150015235
10383.7100002256
12883.4700005496
9633.3549999786
15554.7449999563
10314.2650011368
13802.5400017378
15932.7949996164
13443.3199991302
14504.13999931
14138.0150015583
14498.4000005994
8715.06500096177
13774.4850011684
12468.864998302
13018.7100014905
13536.2649978388
12084.5400011803
13252.4750010964
15424.7149969292
18506.3149986962
13829.7400005732
14691.1150002934
13691.7750029864
17295.9050000841
12913.8049986711
14162.6899999544
12244.7200003282
14042.5650003344
14957.8800001315
12568.8150000832
16289.2799984608
11204.6650002195
12467.9700020948
14234.4050017213
12524.3949994901
16589.9150003315
13112.6399983392
13993.3349973907
13676.9899985825
14300.7349989025
14145.5899969649
11574.2600011132
13418.2849990337
11664.3550015423
16525.9300038134
12818.2149983191
15688.6100021232
14671.6699998653
11417.6799977995
14189.6499993479
14393.8799995962
12527.0600000399
12455.9750014846
13635.050000186
12733.7750025282
13852.6749984162
12740.1149977808
13369.9699992179
11867.8850001579
13291.4950003319
12818.6850025849
12541.1700017392
13523.5949987015
10035.8749984493
13447.1750012551
11523.460001438
11239.6400036113
12021.7050004408
15064.4100008807
15021.1949996985
15198.1649996182
15063.7399996095
14067.5099977039
12623.9549970587
12387.4650028155
15425.5199990398
13350.810003025
15062.0749973665
14135.5999986024
12573.6799999982
14970.6400008728
12455.5250006865
13095.5100028484
13595.3900003568
16707.3199978335
13438.6049981976
16226.554999179
14114.590002585
12993.4350019203
11964.8250012857
14381.6850001323
16518.9350013288
13729.4150000168
11418.160000789
12530.2699965587
15551.6850027728
9595.22500162292
13017.7050009022
12558.4050005958
14004.1149995694
12789.8749999629
13624.8450012095
12050.9050015012
13700.9599994137
13016.4799999205
11095.6050009055
15573.7549992307
11567.8200016094
15106.564999321
15346.1450014122
14355.7350011517
14170.8200007624
12279.2550020106
11569.3600028121
11781.2399996845
12837.5000013665
13825.3399999422
14219.9499989336
15765.7150011915
12950.0100003391
14661.2600014881
12175.7849971417
13346.4700019677
12971.0150014836
11850.4949985798
14121.2549991808
10429.3249992044
11495.7100007455
13159.2899998689
15484.7600020727
14206.6199952723
15957.7349993863
15419.9049993497
15802.0749987062
12880.0099983646
12364.8799998977
13535.8299990406
14423.2800016995
12264.8499987713
13454.9700001515
13440.2950009708
10794.2250000581
12590.4149962455
15512.9100010366
14719.9950003343
13700.5100019252
14469.250001451
14054.4500009877
15807.7949987621
10323.2150004798
13817.7850009078
14668.429997503
14637.4599962742
11388.0600002422
16725.0249988826
14921.9400037467
12648.0450001688
12356.6099998287
17146.3750014859
11936.7500036276
10592.1749990061
15657.9300019384
12252.5200007539
13007.119999832
10074.6599975595
13020.9349996829
13142.1149990688
12890.4850020126
12643.0599996513
12244.2150011807
15218.5500001656
12255.7149974485
9521.95000050188
11506.5599987097
14639.5800003915
12291.1199996872
16894.5599978848
10655.1549984777
12805.4299996202
12786.2999971751
12886.6899999715
14442.6050006236
14593.8599989365
13222.1200016318
14341.8549989398
17167.9650018761
13679.7899987121
13300.2700001
15795.7849977948
12396.1399995095
13730.5449985776
13755.0349989692
14243.1849997042
14957.775003462
14295.2750019903
13485.8349993571
13103.1450018039
11981.9550018064
13801.999999053
12236.7350012861
13957.4249994649
12864.5549996151
15266.9200009336
9391.69500013418
9594.18499731482
13252.6199999782
12417.1299998853
13157.9900027148
13882.4950015428
12466.8300003586
11295.6550000781
11900.3299993244
12494.3950003631
15261.0150007873
12897.3900000951
13079.0300006852
12369.9149997788
15866.9999985385
15808.4050013435
15535.1399987587
15231.859995366
14071.9350006597
11837.0349987143
11341.4249985541
19124.5649993763
13166.3550001181
13150.5850003978
12556.9599994591
13411.2849986532
17408.0549996429
12049.9349986053
11980.0350001476
13724.8949985522
9656.09499874129
11579.6850004843
14173.3600006751
15827.2900003131
12302.0349990656
12486.640000097
10831.5599981749
11128.860001201
14828.2250001971
12533.9050000684
12035.3950001151
10304.5000000343
12389.2400019114
15453.280001475
14661.3949998812
14349.625001391
11388.2749996941
14097.745000584
14700.6700024576
11902.2800037558
15668.8499976601
14053.7000013491
13250.0600026326
11166.7450008341
12163.680001685
14112.5400014282
15816.6200019376
11516.109998056
13596.5799972259
13692.0650027379
13936.1650015127
13151.7800003733
11875.840000847
13300.9700002652
11379.2100013974
15424.195001126
11501.2200000035
13758.0450003183
13702.749999025
9625.97500075301
12687.2950005408
12722.1699989629
14801.4900019403
14508.3250002764
13374.3000030256
10723.8399995474
14378.0250018172
16126.395000545
14772.4799987605
14028.7249966792
13689.0350013034
13048.1549998799
14723.8750000821
14296.334998709
10433.260000491
12441.1450002745
14438.2599992717
12024.9049961768
13566.3449998241
13567.580000222
10773.6999998331
12176.1449980536
13371.3450001568
11508.115001379
13623.0800016075
13734.9099995619
10350.8099987227
14247.5099978035
12953.5000001601
14403.349999639
7603.52499819873
14072.5050007892
11137.1099995074
15739.3100001613
10996.2149997011
11373.620001292
11596.2450007638
12753.5000011251
13909.5199997643
14400.2249990692
12032.3049992961
14247.1200012302
13361.4950009738
13720.9400001068
12928.2749988703
12546.0999996747
14702.2650007746
13500.8550003333
10301.5649999334
12885.4050009106
12339.3399976054
13269.4999994216
12913.6149997671
11888.0349985627
13338.7199995401
14614.605000047
12113.6599988511
12030.0199990027
14691.0650006206
13797.6349997194
14501.3300001101
11944.2650009015
13907.6999994055
11586.0500015053
13477.6099975698
11531.0350005389
13617.5449994331
12417.6450005339
14539.1900006693
13379.0399993556
12816.2699988475
11082.4549999002
15404.9799989226
8961.99999944633
14468.905001302
12726.7499986116
14812.9950030337
10944.5800002172
16507.5349972065
12407.530000341
15678.9599994111
13473.9649998148
12276.0849988726
15735.7400009623
13242.5599993184
13844.3750005024
14032.5900024611
13910.8799991086
11686.5250003483
11901.8800020674
15765.9099981857
11217.6999994502
11072.6499976059
13694.205001198
13725.6800005896
11121.1149974515
12746.2050024709
12708.110001493
13362.3199998986
13155.0549988307
12511.6699985443
12444.8149985671
12998.8850001122
14082.2849999139
12358.8749996756
13870.5549982617
11711.6849983574
10575.9500000724
13346.5999999727
12357.9350019097
11534.6749996825
13280.2300012604
10950.0149993739
12819.704999912
15858.7000006989
12872.8449982059
13288.2100034668
14218.8350034021
14421.1199996995
12001.8899994709
10958.3450012
14418.815001056
13518.7600002129
12309.439999883
11651.3899992187
12084.7299999654
10645.3349976381
12636.3549995595
10817.834998776
15217.9250000896
13115.495000006
12602.5899996478
10110.6550010638
14276.5550021596
15872.7750000495
15561.7600022496
12046.1550028513
13226.0349992073
13845.2250016326
12221.3199987359
11656.8450003443
12695.4650009868
12480.4550011611
10816.1599985976
15295.4100012914
15085.2399993133
15723.6499996288
12177.0599996442
11538.9450019165
13650.7799996335
12015.1700010013
14965.8349990065
12225.724998844
12963.9299997324
14350.5149976446
15307.5849983143
14904.5399998373
14223.574998457
14692.4950014087
13380.5750025958
15887.0399985003
14438.7400001675
14680.7350000492
10332.0100011862
15364.77500134
15531.6800000721
11992.4249992749
13352.7650010535
11998.964999557
15717.2550011773
12478.3750021138
13434.1099988318
13662.6250005303
10053.1099983863
13979.754998209
13971.4849991994
14102.6000018246
13786.394998506
10956.8350005001
13672.1449998986
11577.2399994856
13545.104999694
12210.2499995613
11693.4500016718
12018.7800003898
12945.3349999923
13985.8650016085
16578.3250005928
14510.510000147
10811.4750000944
16858.4199965394
12946.059998442
12694.3049969423
13373.1600018775
13676.9949997705
15130.3049994588
13038.9150003488
13237.5200006436
11071.8100000245
14453.3399989243
14100.8300017423
13713.615000464
11869.7100015403
12724.1600006803
14579.4100015532
14271.6450022186
12960.5250007282
16091.0249994211
11850.4699986016
11969.2549992017
14595.5100011853
12667.7200006355
16174.8550007781
13617.7949988772
13723.6949988564
11965.4450024058
14339.3599992539
12895.3000046955
13057.4149967695
12034.3300000042
12543.7800013546
15712.4499998318
13000.1549998575
13233.5149991184
10619.4799989067
13429.3149992533
12812.9150026925
9029.53499978827
12897.9800015214
13092.9550008362
13872.3199997378
13328.9649991597
13466.7199989932
13892.4750023014
13481.7949953518
13420.790000519
10423.3450002619
14805.6549992336
13492.894999366
9197.34999854997
14587.1999999678
13919.8749994987
16174.1450008273
14325.87500079
17381.2649979016
13163.4800010361
13635.4699988661
14407.894999763
12006.1999993548
13436.5849998188
15415.835000465
12295.2649997335
14011.9999976861
13373.99500092
11889.5200013642
13051.9449983574
13486.0049990769
14172.3499993291
14823.135000751
13332.6099995667
11617.3400015931
14272.335000757
14447.8299998869
13399.5750000386
14812.3500001985
12079.6399991531
16224.7749996972
14906.4899990646
10808.8749996019
11722.5649987013
11362.2750032623
10679.5100020859
12129.1199977731
10816.4000014171
14942.8050002693
13889.0900001856
12929.4850018999
13012.1400009035
13151.6900000357
11818.9849969429
12578.644999066
14372.1300008227
13163.3500015681
13501.4649995583
9963.41000060405
13955.8999996073
13377.2450010821
12603.9349999554
12541.0500018022
11987.7750011804
12778.2099998414
11598.3750005992
12508.1649988616
13117.9299986424
14135.1500005572
11972.0899981675
13140.5250021782
16290.8050000204
16649.6150010113
11927.5400004764
11154.2950002222
11463.9300008955
15579.9500001996
15415.3600000134
13324.3750002552
12742.4650019971
13594.0750005422
9982.47999948339
14083.6000027101
13075.4850006707
17682.1050017097
16510.5500005904
12515.2549992129
13158.2000007289
13587.225000822
12804.6899986314
14530.7999980943
13511.3100018229
14421.710000127
11594.7900009028
14599.7100000381
17567.1249996306
10591.4550002373
12064.5550009776
13159.7099988158
15755.0149998525
13734.1849993432
12806.029999224
14845.1500006397
12016.4099987643
12354.5850002556
15591.1449994472
12025.1749999889
12933.490000158
11127.4800016
14430.2650016382
13904.6250006375
11978.050000171
10119.2500007995
11038.29000231
15431.7249982488
15332.1949986091
13039.7949982701
11997.2849992051
11884.9550017705
13582.1050035054
12015.1449990579
14145.3649995266
18094.9550007959
12344.1000003822
15369.4950002769
12562.6500021335
14564.3849976276
12820.7900039184
13614.8200004161
14033.8399992175
13137.5899986573
14243.2250000541
13214.3850011174
14294.864996976
15279.3199993325
14970.2549983696
11553.199999468
12822.4300006973
13078.6799983134
12841.2600000804
14254.1850003321
13416.564998619
12677.1750024526
14346.9250003218
13029.4849968809
11339.2000009511
11110.1250021532
15276.190000242
12809.8300011835
14434.2099985107
14726.8049988888
12248.9200001899
13049.5450006415
13757.9000021238
13685.6850004376
11126.2999990759
14571.3500004716
12542.7799973958
14848.254999683
14991.4450015003
16081.4349975918
13483.8150018262
12040.0599995297
16174.1199992241
9985.51999614923
15570.615001179
12742.7900037371
12253.195000953
12659.1250024959
14353.1450001448
14350.9950001008
14881.5399985349
14515.5800002771
13605.7650015391
11276.9199996636
15913.9950013598
16406.6200007927
14460.3449984924
14708.2099992597
15095.5800009207
13082.0349991703
14394.6949994562
15150.500001702
15586.7050028316
15032.2149998581
10395.0050014178
12145.1349998912
13293.9749975436
12184.4749992639
11601.2250009749
14970.5000002675
12710.8050021824
16863.445001686
10454.1700021057
15916.7699994229
10793.8750017369
13320.0700001816
15223.6600039576
15131.5199994124
12255.7000015279
12585.6699981559
12320.9900003183
11100.1199995737
13707.7400008952
13052.9650006925
12909.6250016475
13913.5000025085
12706.8199985094
14046.990000068
14419.0349985092
15100.0899991124
15813.8249985115
12937.924999552
14775.0750010411
14220.2399999397
14603.8249997378
9794.2749979911
14679.8300017019
10863.585001001
12002.1299994313
13703.4299981603
9857.60000062123
12750.6349987825
13551.7400000102
12022.6949997074
10112.574999724
15343.5449992355
12189.295001737
11672.4850000581
13666.6800000127
15480.2949994858
14779.2800024201
10310.6750029851
11646.7699980974
12009.6200018323
12682.6899976014
12919.81999985
12976.3249993601
14771.9599989904
12036.2949998043
13864.1200013739
14834.2699990748
11867.8949975698
14206.499997614
10876.6899996921
12639.8249987994
16027.5900001609
14914.179996822
11471.760003649
11247.2699992705
15371.7049994284
12829.3500010325
11348.2650000576
10745.7050019571
14661.979999256
13792.8449988318
15708.4150008773
11956.4950005678
15277.8899992505
14143.4099989801
12034.1099973236
15307.9649996867
14498.3700025908
12444.7149989709
14403.164998766
11741.059999291
12832.7650005133
12949.515000427
14731.9499987381
11906.4949973257
11055.2350015673
10441.7850022577
15366.2450012991
11313.6749974857
9668.90999979543
11538.5749982572
13409.8349970663
10858.1700003528
10069.8899983773
13117.2150018625
11943.6099971686
11716.2549984243
16895.6549963315
11854.5050008276
16037.7650003654
11147.5250015082
14446.1999981265
13956.3550012893
13489.1599999591
14790.9050005431
14962.3099995362
15179.2200013852
12537.1849999793
10961.985000157
12662.6599990935
12232.7450013892
10643.4549999338
16305.8899996872
17640.9350006001
15904.250001611
13540.2999971363
16894.3750012864
14211.5700014002
15841.8350008924
12434.2649994097
13142.7600003857
13459.5500006823
11643.7250000931
13550.1100015566
12020.3449960215
15532.7900004757
10556.4649974315
12992.8550015627
13144.0700001994
11754.540000984
11091.4949996753
12358.8000000929
11863.1050011229
10742.8200009567
16160.2050009001
12046.4999997763
12817.569997292
13784.7249985964
12745.9149984315
15353.6350000138
16482.5850009723
13581.3950009723
13702.8350011155
13001.0399988033
13536.7600003774
12058.9799989627
12962.7099984204
12687.8400008474
11214.5299988229
13121.715001069
10602.6749990348
15734.1650000463
13528.3150019175
14558.6450003757
15564.7199972132
12089.5399985912
12848.9699968596
10362.7349987176
12601.235000836
12765.6900020676
15767.0450010204
16099.8449968749
12108.6049995908
14602.0600008852
13674.3300012841
11925.3049983975
14281.5350038381
13076.0800012655
12916.7050012713
11633.3350000962
13055.0899961479
12254.8399990741
12882.7999999855
15484.5699979958
11450.050000205
14259.3200000224
15839.1300026863
10086.7899971615
13245.7550006568
12901.0099973565
14670.3349992302
13381.3049978972
13725.2199981362
11245.2000020295
11677.0350001629
12067.6899992682
12333.2799963946
12906.1099989123
13499.4399985638
15427.0599969973
11593.6799995801
13866.4099991919
10619.8400007098
13928.1600001847
11690.225001815
15674.76999822
13059.9700004449
14814.8500005642
13789.9749983331
13526.9250021146
12084.8850003222
12591.0100006423
14337.9500009582
10872.8800022365
13524.869996435
12068.4300002252
16361.4400007335
13959.5749996458
11909.9650012783
14997.784999571
12479.4650000125
13617.3300002149
12950.3699990555
14194.3349939957
13845.77499929
15173.9549994075
15672.1800006272
13823.3950008457
13141.9450023365
17174.6249992108
12070.835000452
12080.8300010504
14285.3149994141
11285.0950017793
13788.2850003808
10247.8750009576
12001.8349991697
16357.6999966805
11278.7400000187
12854.1100014851
15395.3599998776
13161.4549994278
12278.4949989109
14240.0149994039
12423.0600019079
13682.8500012888
12822.5850002572
16693.0149979551
12938.8100009005
12796.6249983142
14125.235001456
14669.3600017841
12114.1099986823
15798.9950010966
12982.8750020824
14993.0799995079
13431.3999997006
14233.3200008725
12956.5350010718
12575.3649998205
15329.9000026385
16342.4499986044
14902.9799998642
11446.7749990443
11801.0749978577
13195.3099971781
14473.0499977393
14151.0799994302
13383.7149998401
14563.0299997244
14254.0199998625
14649.1799994488
14677.3350013315
11418.2250008186
11833.2700002631
14940.8250017004
13420.1400023595
16953.8400003591
12475.0900032711
13471.1550010481
13720.2050018185
13152.0749990073
14821.4300010139
13764.2249999957
12455.9749999394
13102.7500027553
14840.6749978364
13381.9650005283
14272.4299993191
11719.2499969317
15043.7900024699
14526.3649999269
12997.2900004447
15733.3100044106
14388.0400014945
15807.4899988838
13689.744998814
12688.4549997736
12987.0050015441
10942.6800011827
14773.4899978632
14415.1200009925
13358.2750015412
15005.7450020371
13477.8950005431
13450.619998492
11291.3600019366
12367.0350001063
13968.9799982511
12888.3049992408
13364.9350020271
11732.8750007944
12100.690001705
13714.3350001939
15955.2300010009
12937.4700000223
11443.6800010733
14179.1099997006
12498.2300042667
10808.0250004506
13473.405001609
12428.3699987149
13332.790001224
13694.5800005484
14092.0550014779
9925.73499881313
12036.6049992486
11809.7949998876
13543.5099995525
14205.9999989931
11750.6099995714
13781.6200009573
13143.3450037316
14146.5749990698
10609.8649998527
14720.5450006302
10255.455001013
13279.5000001756
14095.7549950841
14851.4200015778
14229.8100009683
13500.205000961
15344.7949987216
12543.7800019282
11551.0699974801
12063.6500011238
13850.7200023073
14740.9599996373
12980.0649989729
11093.4499980531
15480.0399981242
13542.9500026043
11969.4999999357
13113.1899967862
13152.669999761
16596.7849993212
14972.7800024344
11074.004999254
18420.3500005465
10863.7999981143
13059.774999849
13592.3849985925
17120.9099982909
13062.3150000459
13969.3699998302
15640.4849975467
11211.9099995182
11926.2349984853
14400.6449975081
15652.6700018782
9556.47499974916
11284.1299987286
11673.2600001264
15272.0600011116
11530.4400004898
12746.5399993565
12070.8299997627
11910.6299999736
12397.9349992565
14983.714998757
14744.1750016021
13026.7950003484
14014.0199993749
16431.5249980785
13182.8699982317
13921.7000007965
14217.7849995692
13435.4900016424
11622.2949995113
14963.7850004465
16373.0199989585
14127.1200009267
13623.5749999672
17676.8350012711
11920.1200014055
12623.689998847
11202.2500008058
12363.3849959802
10977.0400030534
15254.5799992328
12295.6600007713
12865.5649999811
14717.0100010774
13714.8399992646
12812.2600019751
11285.4600003352
14901.5449990989
15244.3599988529
14004.8900006441
13209.1900016473
13731.4049992659
12629.0450013427
13330.7450002354
12991.1050015639
12239.5150004814
12197.9000002348
12691.6650014685
13635.0100010594
13978.4800001544
13344.2650004653
11646.2500001905
12240.7149995024
12896.4800010916
11989.2099986111
16207.7700004497
10621.5650001671
11283.5149987203
11204.1199991384
12804.1500014116
15331.6899972691
11879.3899994865
12974.3250004735
12610.8549983543
12775.955000516
14698.4749970402
13744.4850020069
16462.7899972111
13141.1950000359
13595.2200001198
15171.0099994447
14263.4750020293
17347.1049985538
15881.7999974018
10738.3449968185
15724.5750013276
13606.9199996861
14770.7400003173
11652.6299987789
12105.7999995707
14952.1600001661
13302.845000573
11125.9300003417
12281.2199992274
13840.6050006561
13374.8499987235
11872.6900017116
12315.5750014058
12513.2150014867
12561.7500002208
11252.4899985782
11311.5449998443
11775.3549967413
14452.470001811
14269.4300027165
14403.7500017288
12933.6549989273
13242.8650000985
13813.5200001866
15196.4749975307
15197.4149991038
13357.7650002953
15143.2799979998
14691.3850012425
12274.1400019885
14111.7949982941
16554.6049998645
15780.5150004331
11609.8199989862
15239.6899996733
12695.2800022826
12354.009996491
14850.1949968592
13820.6749991176
13645.8700009233
13212.4999998256
10468.7599988629
11278.6150011351
14479.1000020744
13311.59999778
12811.7949988041
11162.8700010011
12497.6100026034
13845.7649994306
10979.459999798
10527.369999607
14584.8649995802
12686.6150008799
15420.9099995792
14623.8750007583
14268.3150000763
13364.7750010071
10472.2299985748
11387.5900001611
15658.4349988976
15190.5399987497
13159.485000706
14187.5650009968
10927.5849997081
11886.5049992738
15879.7449994636
13628.6500000297
12682.8000000025
10110.0299996606
12439.1449986332
16415.4700003596
13197.1299989095
10919.2200006039
10497.5450012827
12892.2650010013
13752.329999656
13849.744999956
15536.8849993504
14795.3750000111
13089.630000823
11011.5200003821
16015.6549986138
12608.9799992698
14347.7099970251
10624.1700015687
11528.8000019139
13120.5200012259
12485.8399997444
13836.9450027052
13440.8450029336
10210.0550002116
11977.4749990593
14107.7650014919
10631.6150001402
14689.3149988152
16197.2549984018
15172.2300016904
9462.15000018477
14687.1500022118
12795.8700006891
10188.5400015527
12801.4449993859
15634.019999688
14281.2899991731
16010.1800012551
11205.0150015503
11194.1150002112
14206.9499985052
13471.5499980918
15830.7199965175
13656.4049990992
13016.3149995843
12898.7049991828
13036.919999338
14144.8799990067
15274.3400019694
13205.6699999914
14226.3050009298
13918.3300027312
15295.8199992563
13823.5699982963
13692.9000035467
12453.5250024894
12073.5550000188
11907.5400006661
14551.8899996781
12145.9449998718
12651.8549980503
11925.4049979692
14656.0049989675
12661.6299990774
14987.6100001133
13668.2950001261
15728.1049995256
11252.0600001945
12801.6149999337
12341.3350002007
14326.7449994922
17562.059999535
13841.5350001148
12464.8500025684
13964.4700009964
12785.3049986023
12231.4649993475
14091.4149991646
15146.0050008571
16154.8599980802
12765.230005662
14075.6450018649
12873.7050006376
13641.3750007565
9765.15499984846
11206.435000007
12733.1100020871
15453.7099987499
15149.5349986794
13856.2849968477
12594.6699989108
12656.9899996286
13212.8350017322
15179.2050012756
16534.0499997116
11147.7300010018
12637.6050013521
14660.4550018334
14466.4850002136
12129.9250003427
12798.5549994693
15512.3249998449
12096.5150007526
10741.150000593
12269.1599970433
12514.2850007836
14079.6400056514
14408.1300022025
13674.6199996615
14352.9799984105
13670.1850002097
13508.074999764
14143.9100002884
11291.3699984811
12162.3550005853
12189.0450020512
15495.1500008729
12728.8600009514
10600.0249989169
12642.2450015463
14529.9449987417
12738.7149990849
12930.6299986623
12917.2049990598
17433.1599998279
12026.2049998115
12196.340001391
15622.7649992621
13525.4150006913
11963.1700005613
10723.1299998986
10510.7699996385
12243.2750001663
10744.4599999848
15217.5900014238
16446.0699999456
12477.1499999483
12307.0999980067
16685.0900026924
15192.6899993467
13616.2549998079
12136.815000743
10851.8700007012
13414.1849983258
14650.324998575
13952.3649993299
15399.7649985333
11753.6350005271
13144.3900023532
15461.1150016956
10734.2700006282
13202.2299994971
11924.3299992729
11386.599997391
14255.7850032683
14911.2649998174
13991.73500189
11394.3149983992
11669.36999701
11365.1149995504
15304.7850014209
10283.9249995707
11916.5799980994
11064.2549978361
12257.0299995928
14850.8249990986
15478.9950023417
12934.4399996031
13419.4699988434
13327.1899972436
14933.0350019883
12907.7750005506
14339.1950008981
14576.2099994832
11937.9250015114
13608.4450016627
16265.0849999763
15712.2799997098
11013.9049997473
13529.3699996816
11775.2649985347
12010.5199991292
11997.0500009921
11565.7049995046
12240.9999993985
13067.1949995827
15444.27499661
13262.2700011707
16824.0000035428
11418.7499986796
14172.0150012071
13381.3399997186
12078.5700012621
13721.6349985362
13082.8200001688
11973.52999995
14761.0099985839
10043.865001355
15269.8300012487
17193.7300004184
14126.2800011437
15499.9949978389
14183.1299992144
12695.7299996393
12883.7349989604
15150.2949997718
13174.1749987174
14527.6600018628
13650.3799990408
12851.2750008156
13528.0599983992
11370.4200030779
12374.8349993447
14727.9900019121
11101.4899986821
14095.0400010645
11732.5449999871
12086.7650012979
9734.91999865384
14759.6150010042
11688.6649998261
12959.9899970241
14047.7600021791
13973.9649994067
14078.0599978796
11099.0550000193
13986.5549995384
15146.4449991158
15222.5000003274
14609.8749993031
15156.5300010543
14765.3300010478
11612.6700004626
13008.9999993282
14330.1500004748
13624.9550013374
13081.9849994022
13518.2900008741
12633.6400009235
12207.7499989291
12850.849998167
10716.2350008289
14821.9500003775
14202.1349975336
13765.3899984204
17104.1299980563
14910.549999191
12265.3050035061
13311.9849982162
16902.0150024085
13822.2499988932
11159.8600006708
12636.0850003064
15050.6000010084
11536.1000006598
10981.5250003345
11465.2949997317
13601.0500015493
9040.44000112702
13258.6000015707
13213.1450011545
11639.7900000322
11181.160000877
10979.0900007831
14952.579997311
13014.1249999899
15568.205000878
14077.6100016705
13340.4200026712
13535.3349981685
12376.5799991372
10093.0800010788
14636.4200001
16047.4299987049
14207.3650016121
14249.7049986203
12886.3200022832
14842.4899982094
13962.3200010941
14600.5250012719
14995.1949973933
15454.2599994245
14810.800002045
14846.2950000463
14074.8649999517
13798.2999979993
15320.4299996389
13332.7049995263
13231.6300009821
12540.9250020478
13066.9350017286
13147.4300006132
11911.5199977643
15244.3450014077
13736.0449991443
12270.155001044
14611.9350001095
14239.8100002776
12085.4949997826
11442.470001134
13817.79499745
13194.4599979781
12115.7800021326
11603.6350015111
10934.3250010337
12396.0099979017
11466.2249986003
14610.0249997179
13676.3700003953
11131.7700008799
14020.7349998248
16682.5699991787
12696.9649989318
15359.3449999588
11699.6600004481
11142.7050020284
14748.4500000303
12471.0649983397
13861.2599997614
10545.9150006673
11976.540001359
13744.8849980307
13317.6000015559
14626.3049988795
14503.2799980438
13131.5399983763
13390.3499987079
12505.2150005272
14799.7999984203
11799.8400004358
14414.5000022469
11254.7450002833
10228.8700017417
14250.5249983175
10694.730001893
15774.4100014586
11463.2500000296
12457.0300002566
13587.7950011654
12001.7450005054
10089.2350010204
10670.1600008786
14618.029999867
12498.9150002404
14849.5849994184
14400.8350005075
15783.76999977
12878.6449988968
11734.954999242
13852.5799995388
13274.4749988843
14077.2500005831
14606.9850029409
10016.2249969269
13439.0500018508
13811.2799989813
15878.2399998104
11886.2450004742
12599.1949994361
14209.3749985194
11323.3350005608
12591.9149997081
11206.7199991653
11146.5050008006
12350.9349974329
13296.2300034217
14162.0249977169
15202.9300025307
13065.7650040092
14652.6550006752
11955.8999968934
13444.2450013319
10803.8099994269
10698.5650014031
12947.2850013757
14728.0750004142
16810.9650018674
11528.1250001175
12065.9349989513
12373.010001133
11747.0349998299
16187.9500006995
13706.4450017158
13570.4449998411
11670.8800001212
12911.8449973159
15295.1499976008
12504.644999251
16081.6300018141
10704.274999866
11107.1599975181
15070.665000478
13369.9999980124
12654.6150007312
9016.63499988336
13049.9400007081
14514.3399997613
12519.6499996395
11936.3550000937
14678.1800014108
14154.3700002748
13996.8350005151
14421.8850011608
14419.109998983
13647.8199996194
14017.7450029207
14908.0749977552
13541.1250006885
14680.4800009015
14528.2050011505
12673.0700022908
13588.5050008416
12111.660000396
14131.9600004479
15621.4000019087
13184.8200015136
13529.2550010893
11617.7900004218
12937.4650004259
15749.4500025567
13034.5299997148
11910.1400017154
12709.8899997423
13181.5750005028
12133.2750017869
11488.5099995082
12442.4699989577
10633.5299987566
11469.3700011601
10630.8999979794
13381.7400003897
12373.7900037316
14224.9200003722
14071.5100001641
11806.7450021582
12239.7950011287
14140.524997459
16489.1799989026
12290.3649951413
11688.3799986225
11591.9199961052
13084.6399992444
15222.1799980188
14963.5450002719
12914.0900007357
12376.2549999115
14028.5850000423
13743.4999998471
11751.3099971031
16744.7050003901
13805.5250000216
13814.5650004265
13439.1549987982
13993.2649994897
14689.415000992
12366.8550006677
14607.5800004723
14655.7750000937
14956.6299999194
14767.5600012701
11081.4950012367
16279.2950006523
13758.3200016636
11167.270000478
12449.5750013029
13621.6199980192
12360.9850036097
12381.040000745
13503.5750009373
13542.6749989644
13720.7950008608
13644.0599998671
16306.0850000088
13161.6550006568
15038.7150002355
12610.6349998843
12125.2749955905
11256.5149994801
12457.2499996297
13421.500001376
12059.1850003574
11183.2949994825
13470.434997766
14675.8600018541
12531.5299968346
9737.08500174619
10898.3849995818
15163.6349995359
18893.7800007721
13568.3899994357
13665.7650036112
11359.0300003902
15147.3600019149
12197.9899979386
10703.0549980034
13355.5349989121
13690.3900003938
9403.54500171862
12701.5000022301
15433.0549998817
13606.7799999837
13385.864999072
15113.1150011764
13050.204998007
13791.969999435
14811.0250003252
13076.8649998989
12810.8499988136
16759.754997242
13827.5999996758
15485.7000005681
14544.0550003068
13464.0649978837
11178.2450002867
14343.9149976302
14273.0549986304
11650.2800002723
14283.8149986162
15712.2500029574
15770.20499856
14060.9049998445
11915.2600002915
13066.7649990859
12333.9850002792
13721.9050012996
12144.1149990667
19418.6599996963
13696.7649984613
16217.0000002637
13365.4899990656
15173.0649990498
12407.0549995154
13766.3450025967
14094.5899991353
12050.7199986081
12872.6499973005
14974.9349967192
13075.6900012521
14254.5150001156
13473.51999881
12869.1000032044
13476.1249985136
14827.2900012492
11133.3849985581
13057.0999992734
14126.6099987654
12479.2150029072
12217.7700017344
12324.9749995043
11806.7849993888
11591.3950020069
17457.7600017164
13707.2900005251
11860.6800011572
13991.8750029602
13279.1699994927
11625.4899993853
11985.0699986983
13348.654998756
13976.5500026716
15299.219999789
14626.5299983688
9688.76500055916
12549.0599987181
14437.1900002481
14613.9550006327
14546.2299976483
15394.160002281
12668.4499995362
13721.6399996884
14091.5450006858
14314.9399988683
12379.0050009759
11997.8499993719
17582.9899987617
11803.3449988144
12654.9200009392
12930.0600006825
13819.1449994181
10914.2849996089
16419.565000059
12881.4099995922
15669.9299988716
13411.2249994649
15870.7700018972
14480.3950008138
13902.045000734
10984.9500013579
14610.004999612
11234.6149984542
11651.1699990312
11591.4450012108
14410.1949996601
14213.0150008337
12415.8450007042
14221.0199982751
13723.7999998395
11542.70500047
12738.2049999372
11983.7949978819
13781.2800022266
14498.8799995317
11777.1449987988
15805.7699982394
13680.0899984256
12500.8000045465
14999.7349989369
14271.2999988551
10970.2700002075
11147.8150014188
15740.035001521
16711.5450024655
11463.5850010639
10180.6750010165
12207.7200014048
12153.8000014094
15521.7149987696
12903.9799995694
13572.3849979941
14823.470000284
14707.1199986812
14302.2750016304
14552.1599987382
10527.2999998102
11938.9799986691
14799.8799987049
13740.8199992685
11362.1749974294
14741.7450010518
16314.3550015427
15162.6200007869
11017.540000717
14498.3349994613
12619.8100007197
15149.4100010442
13857.8349982178
14325.5649977161
14671.5599988394
13137.1099984003
17728.1649968351
13255.0299988021
16978.454996723
13778.5199982199
11318.025000499
10578.550001106
15504.6850013365
12302.559999612
10844.2000012526
13659.9849998276
13468.6799995486
12594.4200016067
12900.0699996413
13828.2099994186
12973.3650008309
14850.7350021221
14741.5549993418
12041.8049972445
14361.3500001392
11956.7599995894
14187.5900011552
12793.4100022219
15423.1299996577
12269.2049988937
14347.7299981004
12194.4200013209
10543.1299980388
13684.0799993415
13787.9999991925
14989.6700036484
13190.1449983113
13655.4050003116
15161.3750011516
13376.0999997237
12431.0249997051
16061.7850030464
13394.7400004726
12141.6300006683
16620.1100001503
14021.6300012558
11914.1650017651
14466.9199961621
15151.2600005022
12361.2050009706
15118.8400012432
13288.7900036815
13315.1199994755
11245.084999325
12989.9699996134
14464.2300020838
13230.6649993928
14402.2749989699
14318.1200014681
11673.9849998429
12442.7250016506
14663.1750000122
13792.6799965541
15040.5749992342
13944.2400005391
13366.8050008885
12819.3249998329
13635.6200005775
12911.8400003582
13551.0950008379
12747.694998942
15636.6950002397
13784.1750007825
14743.0350003247
12199.5549992667
12219.8050009198
11962.7349981576
12082.5299983306
10801.0750011916
13110.1900018922
15185.0049995529
13318.894999634
11850.8899993623
14339.0549998335
13427.4300024858
14047.9649988936
13268.8550017466
13257.1449996535
10760.5750003504
13068.6049994941
11949.4949979467
15368.9049993764
12710.320000254
14222.2949982099
13463.650003836
15719.3150007781
14184.6950004162
10576.2600005274
13371.7100018755
12289.7949991705
11759.130000426
15363.0650006615
14112.5900003317
12161.7849995242
11770.1949977766
12939.4000021526
15232.24499928
12628.1200000643
13669.1650017264
14363.7999987148
16086.2649982137
11332.6849999961
11705.5549989647
15820.7649971265
16561.1249993863
12297.9749994028
14296.4349973695
14270.4800014848
12602.9950006633
12294.0900015903
15395.4299999964
13955.2899971664
13839.3500018937
15347.6649969439
13302.4099986154
16289.7649985412
14015.8350016847
12584.5149999346
15096.9400003583
13705.2250002255
11175.5300001259
12768.6100002523
12548.9650016901
14006.8400012975
12407.6249968549
13719.9800003934
13709.3649986166
11794.8250012831
9307.42999940208
16842.2549991847
14243.2749993126
14841.9349997968
14519.7500000477
11601.4699988919
14768.9100011003
11311.310002209
12447.2849995593
16373.1849998805
13723.6400012552
14493.0199993576
13711.9649987055
14777.2850015706
14829.4150032563
13171.320000333
12223.8700011638
11546.490001948
13124.4150001751
15724.8350007853
15071.5600007139
13469.4349987153
14651.6399988646
11840.549998527
14776.1900027383
11910.8950008606
10167.7300007479
11656.0099992868
11140.2249979948
12985.2800006087
12223.1150024237
13734.1600013842
11030.9950001589
12379.6750000532
15953.0850008368
16317.6550010725
16456.220002735
14623.8600018593
10570.595000152
11804.8800009732
11807.420001557
12885.1399990389
12030.2400028595
12320.9599978799
15886.4649970022
13079.7550000649
14799.9200006691
13204.0349992854
14691.0250001689
13491.235001381
9328.8750000885
13822.4099984893
14955.1400010002
15645.2850028081
13176.880003284
12157.3599984644
13664.5249998479
12393.3200009511
16446.6349999637
14436.5100004253
11448.0899999267
16412.7450017934
14207.8749990105
14499.0250030368
15386.5850010386
13170.8650001574
10574.5299995276
11843.6599998889
12374.3899987561
12639.3799991335
15723.0650022637
11780.685003632
13669.7850008257
12525.5150021277
11676.1650009948
14016.8800002793
9626.29499976407
14557.2849983293
13520.0000029565
11837.9850011025
14982.5499975283
15737.8649984233
13158.2750018667
12514.6550000913
13569.3300006701
13819.964999767
15786.8399997774
15740.1950005209
14754.6150001282
13477.2099982346
10041.4950004752
15201.0600003935
10945.9899982358
13282.175000981
15303.195001127
12443.6899994374
14243.5599990159
13377.4550005383
13380.9049987334
10081.0649998183
14880.7150030253
10649.374998708
12696.9799981834
13870.089999511
12853.6150026763
13450.0799977679
14772.8300017135
12835.6899993601
12535.1649995502
12756.1849976843
12071.8599998979
13137.2450010832
14338.3450009324
13978.7649991856
16558.8700012286
14099.7249980124
13677.1349996488
11974.9250003602
12938.7499981427
13841.9899985776
12621.1549993232
15704.2899981203
14098.1949994822
13923.5499988366
13825.3849995769
16010.0449994793
13654.2049999455
12054.0149994142
14074.9100018205
12192.4199996688
12271.260001105
12883.2300012493
14854.7799987838
12172.739997745
14703.0450015637
13293.9150001451
13294.020000517
13876.599998768
11188.37999952
14125.335000167
15522.9800010263
12576.3250003085
13098.0300020915
13729.5650003403
14128.4650011382
15987.8999988083
13612.6849975431
12849.3750006787
14506.7550000753
13440.2150010489
14495.6250015695
12549.2700018484
13793.394998377
14152.7199983
14244.2100009582
13084.2350007994
14657.3550013597
12562.8100022342
10266.5699996562
13536.539999905
13423.9150013726
14329.669999762
14341.5100015884
11276.624999523
11106.6400001594
13289.7299977521
15069.7850000148
16223.0450008737
9090.27500121854
14528.2400021926
14213.7749993081
11336.9950006225
10608.2100000237
15634.4549996387
14934.8800000366
14664.1300005484
13823.020000412
9784.83999843185
13832.0800020454
14020.3249980813
16138.1500011104
12454.604997862
15394.2749990569
12519.7500001399
11961.4900005385
12010.2250009522
12499.5149996912
14172.3399999117
13098.2349987332
12878.0850025222
15359.010000343
10453.3999997625
13368.7100010802
13431.209999809
13873.2399984098
12151.6900029697
13464.3099985058
14850.1799995063
11478.7449985702
13206.325005165
16711.1700000172
11176.0750003585
16299.0950004733
13351.2700008599
12674.6100003937
14938.8900010483
14476.7850008863
12130.2649988515
14962.480000094
16098.4250010184
13008.200002902
14135.1350009202
12241.9349980211
11501.6849980538
15410.4349996889
11722.4699994854
13595.9949974284
14169.3250001529
12375.2100006007
15507.1650020812
13476.6150030212
14221.3299978157
12799.0549991722
15694.1400003023
11896.7500052122
10306.1200022539
12649.669999507
11917.4900003544
13728.4149998197
13111.0699997733
13414.1150019793
14095.8699979044
13591.1300007736
14041.7350003151
13529.8149991735
13586.8150000949
13480.3500001191
15257.4849993858
11243.1750005781
12505.7249990031
14485.2200013767
12275.3849991017
15245.7849994567
16171.2200015755
13998.4650017752
13740.5150003438
13081.9100004342
9828.14999910456
15744.54999908
11673.215001232
12436.2999978016
14834.3700002358
12573.7049997057
14291.6600020378
13633.9399996626
13592.389998886
15863.9399983812
13306.1699975865
13205.7449995843
14982.5149992878
14695.0449993804
12920.8700000166
15324.6700008768
14313.5500014941
12292.8949992233
13784.4349978851
13023.2050006753
13720.9200000677
13447.7249982185
12600.5900014463
12471.9999990661
12891.9950006239
12186.1299986724
12722.2249991811
15386.2399991245
13095.5450014346
15615.7349995348
14049.5300003409
12405.7600007797
12596.9299982463
12150.9349999556
13934.9249992096
11816.4249988359
13277.9400009552
13205.9050002797
15211.2500004685
14559.2050006203
12401.7199997983
10907.5449994316
14768.4849983855
13490.9150004915
12845.3250007979
16099.6899979105
14941.905002678
13853.4849998071
15099.7650020486
12448.2500001326
11387.8799996963
12456.8049993705
12819.6249999578
16359.5299992851
13790.860000198
12462.1499974033
13003.5750009161
13467.5899991755
12819.2750009907
14046.2599997387
13287.3349988852
12965.4550004385
12613.1999999977
14464.274997765
14654.384998912
13032.6050011944
16090.0400031791
15069.1000019979
13144.4250015265
10410.8800015207
11993.8600000977
13494.0100012035
11425.8649984797
13316.2750016214
13547.479995834
11665.5550044438
13992.2149986664
14642.5699965861
12713.954997999
13090.6250005761
11973.290001248
13083.5600022905
14568.9250013189
15091.5150005592
13431.5599997921
13018.9400033788
15488.8599982829
13443.3199979392
11929.8949973678
14381.5199997224
15106.0949984272
13659.5349994414
15270.1900017699
14092.2750011458
13978.2349973919
12549.6249998309
14177.5649976053
16170.7099994192
14783.5600026447
12752.6850012172
13753.6249954954
13904.7099991383
10242.0650015464
13033.2749986107
13027.5700002692
16049.2850006698
14007.2699970203
12055.1300003051
12843.9300007473
12762.090000981
15416.2650002704
14822.2449986616
15071.210001672
12650.8499996433
10497.5599970013
12414.0050004278
13609.2300025211
12527.8599989087
14100.940001372
13050.0699980175
14052.7500005502
17070.3049988538
13714.5249999633
15827.1099987972
9800.06500161783
11708.2999997957
14457.9400017554
14683.1599983675
15138.0500013744
13832.0449984288
11308.0700010815
15103.2850019197
12326.8150010852
16886.2749983747
13719.2950010434
13544.0900014333
14250.1750007464
15231.0399987901
11992.3599982311
13678.695001293
13275.889995959
16136.3100006711
13692.9599992633
12588.1350010544
12410.6500001866
9863.44499957125
10543.6200009072
11877.8700011908
14174.3649986358
14468.0549990592
15830.0499999769
14375.460000038
12540.6150007028
14043.809996661
15115.6349994608
12515.6950002071
12827.6499964821
9320.25000056863
13209.2149996567
13238.7749985801
12074.6950012292
12509.6950000033
13769.7649992275
11244.3000001037
13963.7249992954
12460.8800012111
11862.6850002269
16058.0500029741
16085.6649981056
14168.9000002508
14407.2299971655
12907.855000156
12893.3900006763
11275.8250012878
12532.1449993039
10698.3250007296
10979.3549996
10075.4550012003
17062.1249993797
13696.4799990903
14618.1900012114
16527.8500000173
10866.5300001219
14447.6999996425
14231.7899990961
11336.6800020192
13551.1449974938
11859.6599991788
10656.0350010167
13539.9449988973
11196.460000426
14259.2000004735
16126.8899972888
12977.630001567
14425.8400004609
14545.1549978191
14693.4899992694
11977.3700002182
14215.9550043717
11879.4950007013
13769.5600003593
13265.1849997454
14013.5949974231
10799.8699989348
12374.235000613
12575.5999993041
13529.5000012336
12002.3700017119
10548.3949982311
15862.6299991626
11127.1850022604
12290.6899989581
14113.3150000584
14411.5150010842
16564.3050002696
15305.6750015811
12082.5350000454
12482.2550003108
10649.3749992912
14022.9300010267
16056.4499976084
14898.8349993701
13088.4050009496
11657.8750029252
15532.1599998462
15112.7450021758
14271.3600000606
14568.1150003971
14106.1149988516
11834.9150008979
14762.1500011955
13356.379999792
16903.4599990843
13334.2200004941
13903.1300014089
10960.7349999407
12970.0849979096
10101.4400014605
13305.7749993407
12453.0099987171
11864.4249984419
14288.3099992506
11845.0499995498
11850.615000915
12339.8700003773
11173.4049990827
12489.5350003586
16314.0950059316
12177.0050007727
13800.2400000492
13164.4749994233
13936.9400015306
15251.1849978268
14188.1850006398
14117.8800008352
13540.1649987471
13436.1199993853
14528.8550014239
13152.4650033218
13746.7799999983
10425.8499999584
13314.390001025
14538.8250025635
12418.1599996777
15357.2600010227
12089.5300006708
15017.2650014562
12325.3350019428
14548.4299971784
14255.1650021019
15040.2600009594
13952.7400002063
13276.6249992694
13747.899995597
14939.3899998061
13642.4649958833
11691.0699992608
14875.2800011538
14222.1250020387
14157.0300006928
14197.4499992639
12572.9549991924
11526.5900012041
11727.5700004402
13899.3450025683
13262.304999731
17051.9299975606
14536.3600021283
13177.7450001491
12648.5250008983
13558.094999497
14508.9949996283
14943.080001257
14938.1199987615
16539.4249981095
14287.4699999986
11136.8800001037
13803.3950006063
13348.0649999537
14845.0500029146
13550.0250004532
12273.6050005387
13592.650000489
16145.5449991307
11514.0600012367
11405.6900038794
14758.1550002487
15627.5450032868
13869.6049988829
16778.1950006043
13518.9999996629
9064.90499997418
13832.9700013324
12207.2499998491
17465.5349976129
12464.0149983256
16476.7199982046
10038.8550024526
14907.4049991122
11714.7100001839
12559.0250015843
14184.9850010292
14107.8499980226
14470.3449991669
13022.7299990053
10633.6749994465
13187.7199986094
11744.5649998465
14198.959996331
13267.6349993958
13816.9100014618
11174.7549991151
12111.16500348
10467.830000872
13573.389998407
11836.6599991471
12571.1699990112
12127.3849992419
13038.1049995446
13727.7050019951
13493.1650033139
12465.1950003029
13136.4650000145
13175.469996206
11748.3100012871
14757.7049994529
14900.8000007224
16066.9749998745
10879.6699979577
15853.1699993662
13413.7499998072
11861.5649996838
13908.4599981734
11604.1200002287
11504.3799994543
11896.5700031077
13076.6600016996
14264.3249991422
12239.1849983679
13124.9250019548
13598.5450008173
9714.510000696
13234.7299978279
14599.7349988861
12699.4250009411
15105.2949980727
13125.9649998785
12999.5649998293
11489.0099992738
12866.1100002925
10908.6150018116
12329.4650002765
10543.7349998098
12434.0099997239
13617.235001529
12280.5650004991
13775.9200012975
14659.0049989007
13041.2400001129
13305.7499990212
14880.1150010978
10532.1550043545
12716.6900023842
14861.0000008803
11786.8899997289
16147.0499998317
16115.1350014289
12746.6249954704
12238.5699997393
10561.7700006901
11885.5799982295
10744.5899963502
15234.1700016567
15713.4099969389
12019.9150026531
12420.0849982341
12960.5700006406
13533.2100015708
11641.0149995979
9002.80000049272
11127.8399995823
15397.1899997708
12064.419998318
12911.4200016742
15156.4200033725
15081.6049971636
13813.4499993813
13518.5749997713
13439.4650000973
13219.8700011682
16012.6049992191
16652.7700012836
13973.6650014319
16087.0250010127
13547.1750011788
13177.0500002907
13997.1349989733
10097.6499995339
13353.68500056
13703.5400011376
11859.8750005995
12618.0249994299
13273.9349992332
14212.0249993794
11358.7299981015
13129.4799976936
14814.3850008732
12288.7450010061
10886.1250017089
13410.4400003085
14455.9650017521
13871.7749990745
12002.1700002188
11975.5899999808
15034.5549983892
18049.8599992819
11812.5599987789
12025.904998719
11653.4899976414
12822.6949992766
15772.1850010055
14690.324999029
13252.6850020764
14126.5999997621
13445.5099986713
12753.9200003171
12420.0850003147
15253.1900011727
13020.210000648
15189.5900012408
11767.6449978011
13374.0000025554
11732.5950006847
15088.5350013903
13740.4400005077
17093.5400004981
15561.4300007565
15031.8149978409
12688.3150013224
11569.0749995114
11489.6749980282
12924.7449982655
11984.199999476
12122.0699977365
13771.080001971
12270.5799965328
14189.3500012355
12440.9450010508
10610.9149992319
12458.6600001879
13776.8800018146
9299.4650016214
13791.9649977423
15015.9450037436
12393.6149983392
11362.1049978603
13876.7950005135
12712.9000018871
13703.5850002416
13774.5750004823
12374.2649999124
12316.5949978822
13509.8600002895
15458.9649988848
13020.5999988094
13110.3149975063
11550.1699996924
11588.8599985071
14935.6749956828
13721.8500001547
15347.845000093
13323.3299985342
12519.4349994923
13905.3900026954
11093.9149993008
11612.6700008635
14431.8000004452
14020.7399998048
17609.9700021779
11870.3099997822
12737.1200022863
13055.8149974776
14229.9749984333
13844.6400005393
11710.3300012393
13913.2149992913
14269.8849995828
12414.6700001848
13178.7250006988
13066.3000013339
15975.4100008495
15562.7899983958
14428.5049979919
13345.8399997349
15811.9499991795
14109.7900012992
15711.5400006617
14169.790000102
14807.4299987627
14929.745000837
11059.6949999311
12039.3350003406
15187.1699970283
14162.5999995659
14530.8249984604
17168.3300003554
13647.1449991763
13844.7999993383
11394.7350018699
13658.404998868
15834.6049989243
14510.5149979973
10984.3600005058
12783.5549989883
14588.4799999249
15730.7300024304
10767.664999142
12883.8200021163
12944.0899985745
13857.6499990299
13764.5099996226
13561.7599980179
16426.9499992614
14759.3600008542
14063.6149985149
14977.4850001347
12865.0500003754
11288.6749999
11841.4050013977
11992.8900006659
11317.0200003255
14809.6600006386
13242.8150001597
14431.6799990779
12770.7550025503
11257.0050039787
11132.8649999662
15019.8399975873
11474.2649997803
13266.0199945143
10493.6300000138
12502.3149993606
12462.2799997518
12021.1499986434
15725.2849981866
13199.8549996795
13279.1999975478
18346.6899980432
12625.1699999195
11359.1750011589
12103.3400003738
11151.0449999528
12219.1899972305
13974.1350000564
15099.780001064
13955.6499992572
13225.2000004852
13526.9499994681
12326.4399984584
12948.174999716
13146.8349984987
14525.9949999945
14770.385000943
9993.26500069164
12876.6449999647
13822.3249998246
14732.4900018997
10285.0800020345
18134.504998217
14388.5399998295
14155.5350004982
12876.04999945
13112.2000030312
13359.3600004414
14670.1999989995
13136.6749986967
14306.9749987922
16365.8699998651
10186.1599997394
15256.5000006336
10124.0350005282
17911.3699986368
13005.2700034466
12798.8650009937
13816.4949994568
15413.0199991141
11981.4150010688
10706.9149985011
13357.400001234
9767.92000184418
10982.1900000166
12046.5500017973
12218.5549998377
13059.8650019215
13290.2800016291
11792.9499992351
13731.8249999064
11838.3450015489
13037.4450007724
13103.6750004338
14773.5449980784
16151.3799990546
12703.9950020129
12926.664999382
13680.5750002456
15413.6949992077
14396.8649985236
14669.7400004511
11251.8900006423
13297.1099999237
10690.5199979634
17864.2749989345
11155.9199986165
10122.2550006178
10093.2000009391
12844.024996664
13157.9350016529
12787.9199983013
13830.8350017243
14005.729999353
14396.4500007388
11712.7450013661
13333.4400014521
9562.86499930173
13846.5499999287
12285.6249996488
14132.1049997389
11423.7649992337
11335.4999999737
13195.1499980701
13207.4300007343
15452.9350004303
11296.2649972304
11884.8199991154
14010.7449993453
14155.5449976399
13928.8249992763
9615.50999954081
14049.389997915
14703.3449995008
11195.774999096
13474.225000408
15911.4600006754
13421.2249986984
10295.7950018281
12379.4449990226
14428.7050027225
15407.8749994706
12411.7900015831
11446.7899988057
15105.9000015155
11498.0199984678
13236.0449972273
13207.6899988387
12403.9049977869
12634.1849990487
13372.0450006966
13008.7599985545
13438.5550001681
12270.5549993688
15141.2149983016
11629.6200005767
12192.5849974742
15054.3850010277
12088.5499973373
13546.0750002924
13354.2749982793
12703.8250009075
16269.27999806
12851.4549999881
16663.7849995471
15257.6550003968
14450.919999751
13170.9099988521
12039.9500003573
12745.5700005741
12818.7099976015
12641.7849971828
12801.7799991071
11925.9449968302
12976.830001899
16087.9649998301
11632.0849983545
12681.1099992362
12169.3199992469
12455.505000309
12711.2499967291
15345.3700022372
11961.6500010397
11395.2200005358
11101.0150002522
17471.7449987657
11885.7300004241
14171.1499999348
10605.8250002291
14072.4949998683
11265.96500433
11471.564999619
11620.5400015726
17371.4850019857
12256.270001864
12446.8249993786
13351.4350024064
13656.0749982186
10308.314999715
12992.1050016314
13862.7549997126
15163.5200000289
14103.6499997247
10962.4050020548
13076.4950000023
12515.6500020127
11994.2300008042
12215.0999988641
14873.4500009687
12981.6599999185
12670.5350009635
12257.6149975094
14585.5950008065
12111.8600003341
12988.1049992415
12737.3750003958
10552.405000277
13875.6150021864
13938.2499998068
15384.8799978961
13143.4750009497
10851.3700009367
15251.7900018908
14462.6000010641
11810.5799996275
13307.9449986191
13298.5949988251
13067.1399990924
11845.5249993103
10608.1400004601
13530.7400005255
14953.1000021081
14885.4400012835
10428.5299978699
15230.7300006745
15283.3099988107
12896.165000267
13207.090000544
11549.6100012035
12642.6049988638
14157.9399991443
15845.2949996563
14591.7349984738
12521.3449999458
14382.965000557
14508.5699976126
12794.3200027356
11521.9299989656
12670.2650011449
14320.5000006694
14712.9699999932
13624.9449995721
13746.1450014254
13459.2899986428
14139.1750000193
12618.7799988076
15625.4250004552
13619.7300005739
11895.0750006087
12283.2150010804
12296.1100009263
13747.8300005901
12974.6100008936
14556.8099978955
11144.1599990693
13159.4150044683
12107.0100017011
12705.0400000689
14052.0649980295
13200.8450032811
11339.395001654
13067.4900004625
15486.5600016947
12950.0600010771
12603.2099978689
15041.4749998176
14825.189998354
12462.3949979772
8659.3349986081
13581.1750015281
14744.8450029096
15873.7150004497
11536.7499981108
11365.5300008386
13205.7549980427
13194.5699994322
12107.8749986182
12006.915000555
16874.4050021485
14037.9150001965
14280.6099998963
14019.4400012704
14093.6600021974
14712.784999873
14512.0449995899
14436.9999998799
15875.4450000841
15446.1050000549
12185.2099984689
13495.5049992712
12050.9600014421
12212.3800036567
13145.6200003292
13100.569999251
13185.9199998828
15581.4499979016
14081.3399971635
13998.7449987748
12487.910001713
13016.6500007779
16439.5400002913
14991.3800007019
15185.6450011908
10861.8400013997
12041.1149987126
16251.440002529
11642.4700012164
13803.5900019492
10795.2550001168
12639.8199980906
15212.3749982709
13557.6950012196
11707.6650006235
13326.8299988467
10916.9500016053
10128.9599984172
11138.0950016591
13859.6800013768
11961.2699955729
15088.8299976939
14236.7300000265
12095.095003551
14940.4849994928
12252.0699981629
13429.1700019859
11407.245000646
15887.2749995567
13458.4199967897
15621.3049994569
10716.5000009071
15674.2349998764
13474.2150007056
13609.0349990691
13654.2799997665
15365.4349983411
12018.6700009527
15134.325000739
11634.2049961165
15176.215000562
14868.5449985036
13760.2450027093
12353.9899999567
18021.4500004451
12692.2249975279
9951.69999917704
15713.1800010576
13358.3549995769
11725.9000035073
13932.8400019461
15334.8100030555
14036.5950038382
15681.9949961695
16366.1699999697
15268.2599985626
13370.2400000419
15246.4300014141
11444.6049986118
12521.2650000367
13857.4749991692
11138.9199989873
12475.2999986362
13363.939998564
14940.390001577
13670.529999618
14002.8049977712
12800.0599981861
11439.8200006094
16257.609999735
14142.3600018014
13352.8799998915
13810.4250003197
11506.6850006785
13548.7949990359
13310.8050002994
16143.5449990532
13930.2949990595
14022.890000214
13991.5699985555
13079.2800018303
14918.0149992376
12978.4449999724
11078.1299996805
12792.2000003569
15476.6899975315
13996.4950041157
11726.3300009709
15066.4700018247
12337.9050002741
13330.1849989553
13622.7650002165
15765.6199991921
12325.2950008406
13064.6499986805
12788.965000212
14618.3400012552
14689.6550000803
14112.8849980896
15418.4399966922
12112.2549980916
16213.9300004417
12582.0600008952
13871.0199990659
10622.8849981902
12222.8149994862
12853.1799998244
12501.2749999758
15870.7400013236
13203.1050030943
15259.7999995956
10620.9550010465
12508.6699996301
13387.7750010761
11593.3200002783
13311.7200020659
12753.11999949
13242.2499990868
14525.265000484
12033.6550016301
13165.3549975664
15396.905001584
12724.3399962408
13574.4150004817
16373.4500010815
14963.5000015426
10869.1850040124
14280.0550008544
15189.0449978928
12786.5750011132
14927.3349981798
14502.3300011165
15158.6250014083
10693.1350019118
11506.2650000378
15374.4849995054
12193.0699994739
14220.6350018727
16410.4550020641
12987.9549971195
12484.084999308
13960.7999988175
11840.2549990399
15463.1600006954
11451.4599997808
14108.0999991539
11012.3350008554
12320.1000005614
13128.4000025709
11804.1449995585
13689.409999129
14591.2699997394
13913.4749986831
16973.0050007454
14258.0450020633
11970.8949985844
15230.579998664
13370.289999678
12742.1549992247
12233.8500011085
12885.3049986742
15734.2199999867
14059.6949974665
12744.0849999494
13286.7349968939
13739.040000018
14437.8700000953
13915.7500007404
13517.6499992288
12395.2800004688
15001.5850020593
13431.2650016763
15459.6250003679
10237.8049980694
13447.9099990649
15218.6399979675
12828.4300013233
17881.3599994699
14452.5099998046
12660.2400025509
9297.39999869699
8808.94999973057
14858.4549999302
10249.2549987033
12041.789999326
11898.3850039184
12025.329997324
14265.5849979336
11355.575000542
12582.8750013085
12179.6799998062
13484.6449998752
11787.1349998449
13416.7400001002
12295.9699993716
14871.7149996697
11770.1850001393
13163.4499998355
12401.2050000601
12678.5550013683
13067.3249998288
14601.3250012234
13810.0549984768
10848.5300019421
13490.8249992869
11985.2249996443
13554.2799988973
13390.6850009924
12761.5800009593
11487.2649995098
13419.844997908
11184.5499995106
13305.5099994435
14399.9599995239
12578.1849988247
12348.3500002231
12620.5250003452
13018.7749989345
17341.2499988463
13354.8449999109
12329.2200025565
14411.6550004979
12209.5650010409
11916.494997466
17416.3150023603
11449.0549951224
14209.8049981671
14049.694997091
11935.935001265
11386.595002064
13333.9299992078
14377.8199979991
12560.4449984789
11923.3400011478
14110.4399978851
13458.2699995623
14091.7499998769
14276.0600016962
12411.0300013988
12005.3500007847
13701.5550001701
13838.994997995
12817.3799992265
14894.4750003482
13445.6449985814
14162.0499952457
13800.6900039446
14925.8550000782
12371.9949991122
10988.0600001413
14111.5149988792
11005.3650008074
12145.2750005643
14325.8350011426
11648.2249999791
11274.6200006044
11668.1400003057
12165.9849970184
15153.2700006276
12503.5300006485
10740.7350048012
12650.5499998838
13038.0200008184
12659.1199975652
10383.8749979912
14045.6900008655
11905.2500004069
11094.1049989124
14218.8100002467
13110.0299993388
15340.2300007106
14866.3350008527
16837.6049968908
15863.6100008262
11010.8849987846
14057.1800041336
13584.7150005457
15751.234999405
11862.7450014717
15537.6299976757
12301.5849994507
13078.8700018828
14744.6550020857
12806.035000241
10683.4150013444
14597.4349964256
14127.3799994434
14590.2000023391
14216.544999474
12774.3550006845
12486.9749999321
11935.495000646
13914.6999999511
14629.4000004897
12039.0399973881
14574.4999988166
14566.3750000394
11697.6150007584
12902.7749969858
10290.3249985494
13130.5150005764
11894.1399995417
10354.3850001065
14621.3200004186
12727.9699999499
13244.1349997738
13072.0949997737
12309.5049993226
12731.5850012302
13444.3700007296
14449.5949989553
12819.3749982927
16270.7699973332
12521.5999991738
14088.6549984114
13418.9799986314
11048.4000003339
12508.2900003328
9704.16999878478
12064.2399999578
14348.7100015804
10854.1300018383
13774.1500040628
15840.5600004871
16413.6149994577
15041.2900000418
12780.0850002459
12099.4049992767
11484.4749985705
11801.4750002783
13255.640002437
12445.2849998327
13987.9799989042
13585.6800005523
15048.0250008216
14216.5650004128
14083.619999377
13974.3399988519
16180.7749992956
12252.8099995815
14559.4899984773
16558.2450001264
12062.9749985112
17006.3100004169
15113.5700021608
12534.9900003361
13034.1950000662
13697.5900019095
10419.4549989168
13242.9349997486
10727.2449979833
14516.3600020338
11938.4050018587
9930.0349996399
12765.5700015069
13594.7699998918
14683.9349986801
11792.5199995796
8633.90500065632
10275.4500013464
11479.6550007986
13253.8100016992
14061.2999991719
10920.3700023593
13586.4300021857
13097.1999995825
13299.4799991527
14081.6599998246
12342.6949991424
12680.520001872
11748.4550000712
14867.479999243
17513.4700004381
10937.7550021129
12420.0499994063
14103.0049980895
12433.5299992249
13956.6600006367
12816.0199993802
15735.8900004688
15161.6899999292
14797.5399996859
12675.3299974158
13109.9850015687
12509.0249996498
13615.3749983535
13543.9550002759
11026.4050009314
12746.9000007237
15100.9999989306
10931.864999152
12954.0949957888
15311.1000000415
14888.1500014169
15130.9049997299
13719.4649991798
14270.1600028171
13569.8750007184
13823.5350000344
12123.4749982771
13807.9799992571
13057.3799999764
18001.2449958737
13770.604998226
13951.394999356
12122.6300004698
11563.7450015442
12458.0449998509
15628.7100009792
11489.0349989673
18389.0849995163
13472.5400020147
10109.2750019807
10197.8500001905
15150.6949992592
13569.594999606
10844.4799995858
12241.160000395
10264.4849998078
11789.8250029454
11422.8499999995
12894.5100010727
11726.2899989127
12163.930000912
13131.3400011069
13637.670001552
12740.2899996554
12165.9899986138
13673.2949977401
15710.7999999063
14097.849998984
14068.1249997132
14118.5399986669
11569.4699996007
12459.3700022872
15176.1500029369
16293.5750023497
12998.5500000906
10232.229998915
13480.704999189
12068.4949998375
12012.6249995657
11601.7749986948
12862.3200004119
12219.2749991938
18243.9199993463
13514.4800005045
10410.0599989044
14905.4699969709
15958.9350012383
12666.0950001637
13258.8000018926
15101.9950013615
15880.5799995069
12585.9750002038
18217.9050005458
13956.6199999899
13396.6749993458
11298.5899995561
13851.775000921
12455.3999993501
14238.1350002312
13882.7999989811
12649.9200020531
13754.1299992219
13102.8800013338
11249.1850014174
12178.5049997221
14651.1750020979
13137.209999331
12480.4300001857
16397.8949955846
13089.0750013804
14670.0300002485
12437.0249981428
10275.179998536
14598.8900004672
14569.2850006731
10971.010001553
12713.1100029458
12452.614997862
12988.1650016129
14137.874999841
14151.9349990399
11853.3550003916
12451.7500011098
15156.0999995496
13657.2550013869
13122.0799986916
13394.2750005111
14716.5149996122
12990.4550002289
17802.5350001841
13545.9549988295
15210.4900002208
13622.109998829
12951.2450012776
13161.9000033151
15858.1899974292
13681.5500011795
12537.8350008414
14929.3049991269
14465.9450008841
15898.274997499
14877.8900011592
14300.7199978689
13553.1149953296
12862.8400013817
12305.6799999853
13864.53500123
11166.0100017596
10077.8350017553
15557.225001213
10708.3799989983
14706.3649998636
13370.5850004051
11686.9600018263
13192.8950021399
12401.1649995418
14592.8950021358
13750.9100014997
16120.3700016227
14520.0150011348
12364.0650006667
14850.5600004005
16489.1600012495
10990.7800015768
12826.6999991528
15773.8999970515
14761.1200008278
15060.814999706
12495.2849995159
15214.8849990601
14087.2499991702
13955.5949993418
13694.3050002696
12240.9649991461
13971.9650003227
12240.1150005425
14988.5800017186
12859.7300025493
16340.9400025576
13167.5049986658
12444.1499981576
13644.1400033167
16214.2949976174
12863.3900005186
11379.6299994059
16071.0299996405
11849.5449987574
14936.2249985409
14335.0949973139
13759.9350007183
12997.6949988749
13694.0049988953
13023.7750020233
12502.2950004462
11961.4049992657
14675.8150015953
15394.329999987
14936.2449996248
15357.3099973348
13281.7550023788
13030.0550005921
17720.29999885
14285.0300012995
15068.0250002324
12938.5700011589
11791.5149986719
17419.0850016236
13342.149999454
11175.5249985331
14665.2700003845
15987.4400022594
13157.5199985334
11400.8949983073
11878.7899992403
13267.2750026798
13150.3750013269
13141.9000060268
12530.330003557
13274.3549998666
13668.940000272
16089.9449974786
14344.7049990707
14919.8800010452
10855.2800007971
11332.6600001089
12193.2250014955
11804.0149982807
12692.480000088
11929.7399995071
13708.9899996936
14730.2050023485
10745.1749988905
10884.1399993257
12731.4850003204
13910.1299978312
13149.1200003605
14283.545001671
11624.4800008843
14286.2400006352
13680.7650000064
12542.6150001099
13187.8749984175
14201.2849982029
10247.3150021367
15420.84999846
14055.1400007929
15586.9549996822
12349.135000443
13891.1949982888
14412.2700002854
13908.1799991397
11937.6800010145
12394.7399984016
11297.9699995273
17882.3350006594
11504.3999991241
17352.3800026828
13067.9650002191
13348.6950020027
12264.0249995004
12983.42999906
10268.6950003585
14166.4050008755
11329.5700003937
9201.36500210036
13387.4599983264
12704.1349988937
14458.2449983741
14145.4700041669
11819.3850004296
14418.0149995992
15194.6799993923
10891.3299988725
12801.1449993807
9479.36499982513
18811.4300014963
14251.9049990723
12249.2650021978
12852.80000113
10854.9749958179
11820.9700022249
10999.0100024093
10532.8699974617
17618.2949984326
16117.7800010609
11230.3950010729
13459.0349994346
12389.1650003469
13383.3500001346
10308.3100009921
12866.4349999051
13471.9299997186
14837.7549998417
16505.9699981746
14098.9949987913
12928.0299998609
14021.0799995223
17180.9100001038
10705.9699992363
13875.6100016046
12143.9899991914
10674.3900015394
16489.6999993022
12725.7499975887
11818.3100038218
13554.6999998548
16174.9550006549
12022.3900000907
13159.0850003898
11778.8099984825
14447.9100007042
13438.1700008544
15476.5900007284
14113.2600029086
16018.1649994263
11598.4100029187
11160.7750024723
11591.7549993154
14439.1249990285
13856.4999995071
15867.4999976279
12930.0500000548
12828.8799988519
12843.365002896
14573.2750004127
10217.4000024323
10563.1849992533
14512.5949995667
14739.6700015947
11281.9650004716
16325.1599995375
14403.7050004888
10960.3400003274
13929.1349991393
17496.2699997181
12889.5850011711
11587.6950003343
14560.2750003063
12929.7900008228
13660.7350004015
12695.3149988609
12835.2350003852
14022.6750010066
14656.8400015075
12232.4049986407
11622.9700005549
13951.7500014595
13660.3350006288
12013.0850025229
12664.180001099
12794.0700010022
13562.1049990049
13238.335001199
14011.9900007398
16741.1249962571
12195.3999967848
14311.2250015535
12065.8650019059
13512.5550008005
14070.5700011352
15506.044998872
11943.6449997688
11670.5549991187
17019.6099988967
15191.5500003023
12636.5949978754
17447.7900025496
13550.8149976697
13026.644998311
10445.1199993845
12660.7050016478
12117.1449980789
12573.9049998289
13420.5450000925
12827.1000002397
11789.3950014882
11816.3899989607
13682.0000000243
13569.3900012206
13503.9550010145
13162.2450003945
12254.0049992722
14494.9549968145
14244.3999997642
12011.9099992244
12005.0100003232
14631.9399984783
14650.6650002807
15229.9900001672
11944.9749985303
15850.4649990932
16759.9999945479
10526.7700000138
11947.2350005481
15065.1699971476
13142.7899994585
14175.5949991733
11975.8650025604
12513.4650026048
13170.3800026511
12380.384999153
12266.1749994793
14475.8049997836
11341.7799986835
10257.8550002901
15856.6999990325
14125.3050006625
11857.839997187
10950.5450006681
12351.025000094
14731.3450008453
14096.5449990453
12251.7999997881
14617.1850012047
16552.3949994233
13874.8549997669
14736.8700026462
13782.4899994581
13381.4250022999
11866.9750004755
12567.2199986444
16370.8199973241
14581.7950029464
15747.6949995697
14192.2600002312
14815.9499994745
12158.394999294
12938.7149977902
12933.1799982974
12697.7300004236
15592.6549995408
16504.0849987943
13117.9849987103
13382.8449976761
12086.415001899
15006.4549987847
12799.8499985509
10211.0500014911
13403.0000007637
15883.559998463
14472.1500023801
13269.2899996525
11849.7299995187
14731.924997118
13360.9149997732
10802.6750020742
12246.0600006302
12560.4000008628
13347.6350008367
12829.5549990554
13287.6699987717
15257.5650033523
11389.2449992634
11889.135001591
12085.7299994393
13410.3700035412
12254.9900009657
11246.4700007914
15760.4049985973
10621.1400019515
15027.6350033709
13603.1150037574
14398.8949987902
14165.8200010797
10854.5499988944
12162.855000574
13390.9000007726
11228.5799996825
10163.6800001916
13596.4549994196
14563.8250038942
13386.4300005324
12862.8250008113
10987.374999414
12843.3700005303
12514.2750008646
12572.8650003031
12662.7649994739
13535.9950019851
13567.9099983714
13447.4350011367
11872.2300012396
14265.8550002691
12884.5299988117
10611.5199975271
12869.3550001007
15898.2149990164
15865.6099998395
13913.479999701
14960.9649997939
14389.320000536
10574.059998861
12716.7799980764
14828.4149990266
13620.5449981393
10666.4199993326
15322.2400013152
13908.6500046869
11630.2700020251
11307.1700009312
12996.9500012142
15648.7250035325
12067.0300001502
15133.2000007099
13292.9249997691
13037.6800008499
13269.2200011007
12100.9149982798
15388.684999886
15605.0250004117
13467.8149995825
13567.9049997824
14385.4549997535
13722.2900009481
12539.0299974367
15208.3049987588
12152.5650011899
13779.9199990242
14063.2999995584
13033.320003333
11297.4799979028
15381.9099998674
8958.24500149832
13922.8200005286
13143.7100003387
15678.7650006521
11789.3849998292
13341.7899990672
13848.4250000341
13827.0649985038
14856.239998069
14177.1500015233
12397.619999145
12960.7700026657
13218.5649987487
12678.5650015557
10987.809998661
13206.4199998637
14258.8599979449
13568.7400003942
11385.0100008971
16452.669998148
12240.1349969769
13353.5399988708
14417.8849992305
14491.6449981658
10139.9749992609
14009.6150009484
15075.4649984824
14131.440001501
12390.3449977897
15616.8800007254
13343.9150004567
14669.3549992825
13614.4900013318
11509.3400005206
17162.9199998611
15171.139999666
13739.4750007063
11872.5100023903
13204.1999991997
12243.4400003228
13339.2800002939
11583.3850018419
12118.8350002159
14079.2500027692
11463.3399990774
13744.0949986826
14107.3949982862
12829.4499975888
10832.5400011525
14136.7950001245
12585.3900002423
15202.585000974
13322.9850011174
12801.4550013768
14266.54000223
14091.5250023459
12278.4449997212
10408.3450001709
15044.7899997134
12760.7649998683
12249.2699983967
14746.7699979262
10672.1700000475
13996.6999980821
13617.8550005665
13907.1600017757
12412.1400005777
14780.770001573
14251.9950005961
12895.2049998916
13886.6000035384
11930.269999731
11095.5999999796
13517.639999099
12851.849998835
13130.2449974818
12144.4649979258
12632.3750007106
12498.2449999516
11749.2649992993
11497.2650016496
10694.065000286
12502.5300009075
11103.7699971791
11080.4649976423
12209.1250038004
15257.9200015869
11469.9149990804
11075.8550022263
15367.7449990849
10327.7050010901
12144.0649989918
13375.2650026549
10982.2400020653
12546.0000025085
12656.5250003601
12004.8999996325
11729.0900000851
12250.140000925
14035.2900024377
12243.3600002911
14470.3249986467
9786.37999985521
14260.70500264
12483.1899996498
16289.1799991845
13029.5000007397
14851.9199995934
15609.4650000173
14617.4099984648
13321.0549993448
13881.789998853
15830.6600001183
14264.1099994121
11993.6749992375
15300.459998283
16220.4649981211
13999.3550008344
12994.6899996865
15010.0050016039
10574.7850010758
15046.7150006871
14204.040000485
13973.7350009115
15047.3699997001
11651.7499994956
13334.1400032355
11100.3750019274
12552.1749999569
13386.5000007693
12438.9449977151
13427.3750005784
13776.3599995073
14600.7699969134
18759.7750004976
15119.5600011029
14452.805001001
11717.4250004478
11989.3600007753
12651.9199978232
13706.454997982
13755.2950004038
14764.1150006091
12850.8150020593
14273.6099968735
12903.5949995712
13106.6550022542
13055.6349988071
11750.4599979479
13040.9100027158
11960.2999992555
14014.6699994659
15738.2799985485
11875.1950000511
12596.4800022917
10989.3400008679
11098.6550013598
15716.1049973867
16195.4299981335
13770.3599989303
11926.4200007096
12018.8949998622
15984.2400000951
14668.1150019429
12411.1299986033
11671.2049982451
12853.6399999256
12977.9849989936
11730.1099995456
12627.254999704
13035.0349976879
13973.715001224
13059.9549996525
12302.349999643
10981.3650013327
12328.1150017022
11033.5349989221
15983.135000061
11697.1800035471
11610.2099990695
11444.3899995943
11028.0250000616
15320.3450007408
13465.3450032691
13167.7649991843
14292.8750014398
11854.6050010384
14376.4399987683
11307.014998063
13652.0700015372
13413.5650008854
14509.1200013328
13916.9500019799
16813.1899958904
13941.8700010567
12869.0699993062
14845.844999867
13976.7499991192
15048.2099985137
11465.9349973736
15011.1050007142
10449.224999645
14605.9600002196
12369.5450016184
14535.0899999327
13140.8399993876
12111.7200004313
13297.3249998032
12537.4650005214
15002.4499973795
14123.449999952
12112.8399985941
13647.8700001781
16173.7250018273
11698.5000005914
14090.0349979308
15358.3499991372
11698.6350008249
16158.2199971549
10212.5950010669
13705.1049991244
13643.4999992466
14367.7250002145
14596.6049977618
16593.9149998581
12443.7399966498
12310.6449998127
17869.8000008897
15232.8350001519
12570.969998315
8662.21000057069
16605.3700031864
13603.8200003824
15234.2249966089
12609.7050007617
13785.1449983352
14922.0099971521
16499.4599992916
14679.2750006941
9565.24000264
11186.9050003222
10570.3549994512
12756.2299993163
14523.6950002949
13929.2900024678
13964.4200000477
14052.8349987134
9707.45999979501
9771.37499857531
11431.5350012772
11162.4599998924
13133.5349996004
13769.0300001283
11153.6749997514
14131.9800012214
11847.4600007231
12797.7550020289
15941.3350013563
14671.7549989898
14176.7300000612
10885.4650023591
10026.4349999862
11989.2100012112
10971.6699994423
12465.1799991129
10880.3800008693
13376.2600021206
13893.6849981672
13239.0649971216
12676.1100028525
14387.2799987908
12474.2450009781
15077.3700017384
9914.2300001625
12851.2250006438
10609.1550018028
15355.1250000361
13708.5999995311
13337.5349999995
13053.8850005621
13133.2850013648
10367.5299997691
14069.7299988912
13857.2149976626
12577.8799982546
12095.1499979802
14473.680001568
12730.2100000628
15684.6899997656
15459.360000602
15706.2549996658
12246.7150013647
15144.7400030919
13911.3900003975
11827.7550000357
14295.4049998182
11996.9249982391
12276.6499998266
15241.56499844
11762.0650011266
11857.6350000628
14254.9799992689
16003.6649993072
15414.3150009381
12177.8750036754
13783.3950011907
15007.4300062996
12489.3950022159
11352.830000286
14171.7600007153
14565.7999993162
11648.6699980996
13705.9299995595
14442.6149998342
14199.2650014145
13591.8349985871
14678.7550007808
11853.6550011315
14851.3250000252
11126.9199996249
12483.0149994947
12085.3299999658
13594.2550002131
12582.2400008654
11045.880001509
16975.510002067
12427.8649993418
10482.1049985185
11673.4850004126
16628.1900006835
11935.3649999651
15114.5450006961
12482.3550001372
13392.309999861
13474.5199992151
15047.9500013073
12967.1850024473
14439.5899989866
13113.5950015225
12149.3850008414
13853.8049987986
13645.5100042214
16157.3699983801
14462.8399985417
12423.8100003472
16938.7849992914
14069.3749988326
15001.595000823
11815.9499987084
14279.0650017487
12167.6800012681
11617.5149997793
12008.569999014
14577.619998869
11068.95000131
15596.874998548
15979.194996132
12977.3900015771
15453.6300002625
12375.6600004598
10852.1300001717
14303.8900008375
13039.6850004824
14106.4100000859
14938.5600022904
12308.9900006127
15159.1099989964
12430.3949988472
13797.2199980929
12396.8400025067
13466.5099991686
15684.3999970061
12464.7099984882
14644.2599988253
14768.2049993371
11936.0500000655
16786.5950032524
13950.9449993302
14815.4249980426
10715.4499998019
10631.7050006988
11904.8099980992
17483.2600014277
13416.1050002747
13056.6950001274
12951.3050014565
13217.7399986974
17658.4099993655
12156.6799987031
14024.3849982879
12721.8199999271
11842.8449999443
12844.1299993144
12229.0200016475
16424.3899995637
14379.7900018086
10272.340000305
14579.0649982253
11415.3949998586
12637.0300011754
14293.9799996192
13050.0000010044
10103.0300025968
13685.265001853
14373.5300016201
12004.2649975025
14010.4800004771
10929.3649997046
12255.3549971342
12138.9500026135
11508.6699984539
13441.9849993372
14684.5850026262
14211.8900011401
12221.0550007715
11674.6699996169
13944.295001226
13403.3550010854
14612.9150011651
13433.4799982852
15299.3250026388
10071.5749987639
15166.1600009045
12784.5200021758
13212.1400005993
14611.9000016795
10821.0200009482
14481.5050010942
13616.8600009522
13030.3300006923
16043.2100009634
16305.7199998838
14273.5949995335
15733.9849979488
14877.2900011812
12520.6400031237
11843.2249993032
11470.1450006887
17338.5349994199
13291.1749996837
11024.2750000125
15988.7949972544
14606.6649968197
12209.0600001892
13279.2049967953
13083.5049995665
12744.8099999414
11496.6999998437
13496.4100016966
13682.6050010617
12625.8050003101
15417.3999982451
13459.1400017886
14408.3149990933
13627.6599980028
12895.1099991745
12214.9399994243
11156.1450010411
12987.460001963
13190.0700019207
14601.6900012482
12062.240000129
15613.8700002984
13777.2949997106
14419.5100009999
15242.4749991142
13193.8249979313
12095.9650000333
13390.3199996761
14646.9849989556
12117.2050036701
14565.2099993418
13669.0250004304
16062.7600005792
14001.3500015118
12168.3799997339
9747.44000091765
14272.1300006968
14641.1549991969
14316.2849995403
13319.784999778
12975.6099992723
11409.1549991632
14329.4349990723
12241.0300001939
12090.8200010234
13544.6450004228
15812.8599992322
14473.7799999554
15934.5800017952
14039.764998738
14515.1849975653
14416.174998988
13048.0099995729
13291.3450016601
14030.9600007918
13564.4249992867
12695.2800002795
13200.6050003538
14695.4049990014
14300.6449988762
15743.2750008553
15535.8999979985
10613.9549984168
14542.7049990264
14877.0999983511
14018.1950008899
11815.0699997433
16785.8250000239
13337.5750009623
12984.6850005242
13496.0599986605
12855.5949986121
15036.7850002083
12660.1850012473
13130.4850011031
13519.6699999878
12365.1150024159
12432.0299959178
12184.7149975931
14242.2949994477
10584.9899997162
9626.77500188263
13708.1099986676
15008.3949996309
14765.1299979351
16140.1649999579
13998.1150024259
13315.564999909
10926.169999609
14593.3250009767
12913.8099994336
11874.7749973782
13388.864998489
12093.9899982507
12568.0399998389
11917.6149992673
13483.6149993738
13351.455003119
14448.8250000495
14783.2399986193
15246.9100007983
12336.2450018809
14367.4450002963
13385.5150000213
13550.430000125
13178.2949989311
16188.1399991309
14007.905000466
16086.469999105
12651.0300009607
10570.3650002213
16642.2199983538
11813.369997917
15692.270002744
12272.8800007586
13284.8750002619
12018.6699981855
12949.2699990657
10364.6100000255
14097.4299992041
12009.7199993192
11707.0599978637
11764.5199993239
17295.4549988496
14685.1249989734
14687.735000611
11720.715000344
12978.5249992348
13323.9850009321
16015.7049984474
12755.6149980749
12425.0300017979
16240.850000711
16759.5899993844
13501.1649986927
12666.775000065
16536.9099987052
13378.1250006664
11986.734999685
11921.7800014772
13561.3150008123
12587.5599989451
11572.0649998786
14364.0800007
13662.7899982452
12977.0249982445
12830.64000049
14609.2150029993
11632.6450005696
15532.6749995987
15096.8099984091
15202.2199962867
13088.9400008508
13303.7650006805
10217.1050023152
11428.2349980361
14384.300001489
13079.7699981733
13505.869999306
16061.4099936035
13717.9649984825
12378.8099994422
15231.854998207
12427.2100028228
11172.9249999661
10427.8400005168
12496.6199979289
10988.3599990777
14040.1350001943
14368.7150024308
11812.8899996008
12508.9699990733
17457.0350015711
14532.6599994304
16427.1450012341
11078.7199983413
16378.1699989294
12852.0849963324
12641.0550015701
12461.3649997004
14071.6799996912
13324.395000983
14047.7850019463
11440.1449976808
9550.8750004936
11234.6749986996
15067.2999982067
14915.3800000805
12808.4599996665
11111.9350012478
11524.0199977178
13733.1549996874
12098.2699981378
13197.2999992381
14298.6899979428
14057.6300007171
13490.3849976399
12958.9650002368
12943.7600004901
13330.5900014819
14389.2249995542
9307.68499993207
12612.2250024626
15807.4849992689
14370.8250017113
16226.8350014341
11566.9250008957
9942.46499820182
14218.4449999474
11097.0999992764
14408.3900004763
12875.5799988825
14559.9150001083
14102.9050018351
16622.5549991887
13923.5150009508
11479.5799998492
11976.7200001315
13922.2349987573
12986.6699988958
16311.4049980263
12504.9200007743
12722.8050023978
13387.1450004654
15588.4050011195
10358.9699986181
14607.4449976599
14973.2550034793
14120.0550013497
13166.9049993933
12720.9000018843
13252.169999446
15431.8899996682
12869.2650025924
12285.645000007
12741.0799979642
10840.9599991585
13053.6200008315
14954.3049997435
11226.5700002864
12662.2949987117
14042.064999842
12234.0499994727
16587.354999179
14258.1149988581
15233.5600034284
14730.8900013711
10244.2399999544
12142.6650014576
17367.8499995673
16833.9150016399
16365.2050014332
14580.6600020931
15204.8200017402
12831.3550000746
14019.1449994082
14859.5699996117
15164.2100016102
14902.2150010515
11394.7049991587
14581.955002455
14483.6950009805
12864.0899981775
13266.5549984539
13414.5599976337
17515.4849989282
10352.5749996236
12014.7549999428
10727.4300005049
11014.6149995654
13393.6449992603
16180.2250004457
14506.7350002346
12290.6099991491
13602.70500273
15382.3850006451
14002.6900004609
14814.1050004037
11182.7799977933
11313.7649983313
12255.1750001008
13048.1149993013
13008.4299990506
12944.7500027434
11751.7849999773
14321.2899983908
12966.3499981691
16097.1599980677
13277.739998417
16333.8449998993
14354.4800027478
16114.9549987383
11893.360001838
13955.5399998669
11557.4549988676
12702.8150008633
16744.9449966727
15733.8000000507
12711.3350005003
11992.9749966315
13041.5900003479
13402.9150003862
13261.2000010829
15800.3950020879
12790.2050004251
13938.3800029015
14315.580000616
11866.5349988942
13598.2849996137
13545.2750010204
18575.1850008026
14309.8849999215
11908.2850013954
13193.3750008116
14618.1700001191
11617.2400020005
13178.8900005512
14773.554999104
13771.6900012514
16958.7699997462
12703.9900011841
15174.9450020535
11933.3999988136
12328.6999999612
14012.8699995063
14955.2450008556
10953.19499935
12044.6799995028
12817.0599989914
13002.1750020166
14685.32000306
15473.7400034132
11895.9000006094
13639.9150003472
13017.9700020064
11621.6150002998
12816.8900017036
14045.2550019079
14884.4349986385
13721.5100004716
15746.2099990021
13316.8549997229
13599.5800020577
13370.7800021127
14110.7750021163
11918.1400004233
11487.6850018664
15111.299999895
12590.6949984679
14294.3150021906
13351.1600001177
11030.7199968147
15239.3499993666
14095.4700003866
11180.1000005817
14904.5999994969
11551.3999995897
11376.0800003632
13115.210001529
12524.2250017616
14453.0499953704
9110.61999948462
14573.3700009844
14574.4999991658
11769.2949973125
13248.1000034556
10279.4649991118
14553.3699997454
12635.4999967553
15359.9549976171
12970.2149990301
14488.9300006985
11513.514998805
13582.6949982414
11165.8049998694
10778.1800011888
12719.0849975233
12310.4050030387
10511.1149993626
12912.6350002355
16610.8200011297
13644.3900018267
15022.0749967264
13906.6149996454
13344.1650001634
12897.6549979367
15267.975001628
11255.1150031018
14019.3899988036
13177.2699964544
12332.9649991354
15042.8449982498
12956.1199989754
11208.2349985203
12771.5449993499
15439.7949981698
15290.9900023805
10533.6049978393
11854.615001214
12175.0450014358
12628.0600014494
14888.4849973476
9467.49000101211
15278.1500024723
13146.6099999083
13626.9999984979
13097.1000001045
11269.6000034762
14978.2300014882
14072.6750012697
12841.2550003251
14179.1650003052
13437.2499992824
13078.169997558
12662.9800013285
14043.8500019265
11958.3700005417
7824.9199989941
10313.7400013166
10256.8449992503
14133.1399997766
13341.3599992376
16079.2899989773
14402.4400008717
13727.0200006754
11922.3499977891
12757.2400032645
12712.5300027687
13541.6550000869
13581.5250020286
13282.8749999885
12857.0499989786
13129.684999855
14210.7200006007
12383.7550002664
14340.2449989096
15576.7499985396
10524.1649994811
13470.1599987581
15568.1650000622
15340.8050002626
14861.500001349
11985.6299996891
13061.8200003044
14514.17000046
15445.3099993384
13404.6599970554
15761.4200005363
13250.590000173
16300.0649992228
14546.9999995297
12901.9799999508
9074.24500085949
12664.6849988096
12391.2849986014
12861.6699957508
16103.6299997969
13401.6349987661
14369.9149993632
14266.045002647
11647.5150010288
15636.6799980329
12433.7950010407
14276.4900007115
13322.7649971652
11701.8299987062
11418.6550011316
13560.0150021554
11737.5899993003
15004.0900007364
11774.8150009464
13383.2499981685
12977.8449999354
13547.624999828
11506.919998112
12116.0200014348
11112.4599976675
14616.5150017015
13942.7150016943
12850.594999982
12139.3399992895
13116.0950011631
13958.7449989504
9948.71499951335
15244.1249994417
11443.2000005478
13345.9799975893
12724.6049986758
12441.6399987948
12797.1900014171
13892.7899979549
14039.3150004596
13344.9899981934
10505.9549997296
11421.8349990238
10884.2500011935
13530.8399976815
11854.6299983208
15820.2549980909
11375.9549988799
12089.1649996802
14037.2850030365
13395.1050001126
15416.9349992891
14466.8349990147
14165.7649998288
12730.1849995137
12701.5349965368
14378.4699985251
13282.2849991659
12999.3000009185
10437.9800018365
13642.2800002219
12540.1449987902
13561.4850023632
13323.63000088
15864.8399996512
16687.2949972131
13080.0600008983
13265.1900002545
13332.8549983348
11784.1649979319
12155.5750009394
9797.790001355
10595.4599989587
13669.4000023601
11230.2750015786
13714.0999993463
11540.0549977619
13067.4699978715
14492.9200023608
15216.8100006445
11411.1649987961
14093.0899984979
12205.0849986731
11816.0500006432
14513.8799999664
12351.6850002033
14118.6800006838
12707.5850002891
10603.0300024787
11850.9350003063
12818.9800007853
14070.769999943
15555.3649970942
10351.5300005709
13275.104998173
12425.4149992671
13561.045001932
10924.7099991001
12897.7949996252
13853.7750013943
15058.2199985477
13892.5549993119
14267.3250004366
14543.2900023551
15476.2949998725
12544.1199992285
12867.1100004139
11060.3249988377
15208.3850011303
12148.2999965287
14338.7150015831
13136.5100000344
13513.2700006195
15083.3700002015
11298.4199995514
14779.5399997607
13775.2000000004
10184.5450030777
13440.6050001354
17411.5849978059
12524.6350003891
12624.0950021825
12696.6350009536
14534.0500001497
15969.6599993402
12205.4199989743
13646.454999452
12430.2799996399
11545.5350000651
12052.4850004194
11483.4300009608
10977.5600004354
13102.8250009208
13249.610000068
12609.5450006611
11972.0350004865
14374.1649999716
13827.9199998083
10744.9349994193
10943.4149989859
13283.4150013758
13657.4700003813
14081.3750018726
14359.8450004985
14622.8100005542
14824.545001924
13611.5000001399
15157.9249993044
13052.3600005498
14640.4549974679
16496.6150004042
16408.5749994238
13762.2100007678
11868.4800000652
11675.4350003698
12611.5049997614
13669.600001242
13862.2200014705
11496.754999499
12718.4050022941
17861.2549998515
10129.7549982273
14611.6399989917
15868.5150011885
11189.4499993818
14344.7999991579
11084.9800006841
12954.7499993995
13629.0199994592
13116.5950018284
11931.8149985517
11508.9750003793
14305.8100009243
12048.8499977752
14857.6350045401
13025.8399989449
11419.3249954933
11806.1849996666
10531.7499982927
13135.3949986573
13510.5499991835
14097.3099986242
14097.6899968563
14797.0650001955
12317.2849970554
13616.2150011028
13576.8400017311
14536.0200041171
15721.7100026989
13330.6100020695
15635.4549995266
13149.1899994079
12128.7650025175
14405.8600021278
15231.1950005567
11303.7350025252
10416.2399987932
13329.2299997408
13342.0700001339
11770.4799992351
14133.7699980595
14462.6249996864
16994.0299999202
14894.1300037945
12391.3399996301
14983.6349983586
15424.1299962397
14373.5850008293
13201.074997829
13670.9600003799
15188.2199984954
14620.7999997031
13600.1350011522
14939.8100005087
13496.0700018426
12877.6649982572
12596.1699969331
14870.4949996776
12211.4349974098
13145.7900017046
15512.4100011602
11778.2699983558
9331.21499932546
14027.3350001954
21114.6299972255
13946.589997998
14641.5800009549
12993.2549991222
13403.0750000534
12821.5550045624
16163.2549992827
12831.5349998757
14928.4649989472
14898.7499983886
15308.8850015398
14062.3999995248
15354.6899955396
10006.2450009465
14002.4849978099
13448.4400019939
11101.8600009313
10196.6250017555
11191.279999751
11746.9650004534
17218.7849991751
13383.9300001459
13398.2900007828
13151.3050005261
14007.4500018868
12829.3500006133
13399.0249998239
13258.8150011865
9965.15999882616
15337.250001655
13969.6150001927
12948.7000029691
14693.2249998485
9673.87999806495
13991.3399989824
13563.2350026758
14452.1800008764
11806.690000534
13253.5699980169
15220.3200002041
12001.0099996619
10553.5649996945
14729.5450009986
11867.2699997471
11783.9799994463
12588.0149972753
14837.5799994234
13495.5399985134
13212.7300010256
14198.9049995119
11200.5799998078
13805.6799961937
13796.9750004946
13058.1699991208
11888.3450004065
13478.420000833
14051.3600015066
11954.3849980514
11845.4250025228
12862.7749999366
10973.030000261
11785.3049988838
12457.264999723
16382.1200008336
11513.6349998158
11393.6500014038
13512.4999991367
17011.7299984754
13816.3949999237
16432.524998911
15388.2249999354
14387.0649987659
14559.1799999091
14475.8450000877
14146.0600010588
13735.1949989442
11911.4350005807
13696.2399983669
11490.7999998885
13341.8300024332
13196.0899990789
16524.9950010603
12630.9100030257
14201.910001696
14226.0900004224
14651.3800007303
11867.5949995884
13667.9549981695
13798.9650002989
13250.8750001327
13744.8749990638
11432.7250009427
13347.9400007543
10347.3799992229
13594.6100017317
12221.2700014818
13753.2800020003
9959.48499943039
13081.044999838
12658.4200006418
15209.2899978459
16098.8099983963
13702.2399996215
10808.52500094
11237.3700010784
12627.1599984788
13983.8849997612
13110.539999909
14853.9549990704
14047.4900012839
15640.8449985711
14978.7650016875
12579.8250016717
14515.8349994493
13276.5550004348
11484.3100006406
12942.3650004451
14032.6250003016
13841.2899988412
13635.009998576
13078.1549990559
11077.5549992187
11885.6150004275
14646.5449990444
13836.085000523
14236.7250009495
11823.495000732
13874.2699997974
13374.8799992622
12783.8500003432
11989.4299997094
12840.9300026278
12527.8850012886
15596.9600000356
10572.2049998096
14582.8149996196
12225.8800006775
14009.5099972748
13245.60999911
16602.2249964406
14810.4050008976
11914.8049986063
14146.7599993764
14025.1750024314
12498.385000213
9730.48499853979
14450.4700001488
12341.4199997416
13349.3300018276
11003.3549992684
15857.9549969793
12713.3299997619
14399.8400017538
15521.5349986459
11038.7300011553
14787.7450024118
12893.7900000692
16394.5800020301
11081.0000006917
15611.550001136
12631.8450007178
11876.7049999865
11526.8799996283
13005.5000014576
12204.1600015785
11318.3149997072
15430.0150012558
13048.6050001569
13787.9400003349
10418.3750018447
11715.7249976105
15071.2199988614
15274.66500157
11288.354997308
14224.1499978883
11517.8700011832
13191.1400008827
12482.9599998579
14306.7000003569
11359.8250005303
10628.3199994733
13053.1499998465
11564.680003413
14839.5100001843
13632.3150002044
10837.1300032618
12672.7900000239
14489.1099976748
13224.5750019554
14452.5449978821
13799.1149987706
11584.1900017196
14510.8900000484
14286.9600001759
12811.259998403
11792.5250008008
13175.6850007066
13461.3650020976
11249.0400002392
11385.8100016788
12764.1999989323
15435.7450007927
12721.9050005904
16874.6400002271
14982.230001153
15175.6549990895
17206.639998369
12315.779997543
13695.5250003369
13781.040000583
13296.8599981217
12440.8700001939
12034.4049993161
13293.9250010476
16433.7250010523
14090.5750003253
12578.4149985606
14103.035000116
13374.2900000906
14547.0450006251
11318.4549980422
12356.5849989507
12378.0299994841
12443.5449988677
12766.7050002374
15101.0699986469
10766.2099998076
10442.7300018203
14633.6349949284
15112.0150010059
15851.905000577
13568.1949982838
13241.9199992195
13609.055000059
14021.4050011102
13955.3749997912
12055.3300008692
12185.970001091
13645.0349992788
12737.4700007564
11628.0700007072
12760.1399990104
13870.1299965885
12356.200001053
14055.0099998045
14973.4500016427
10670.7749977201
12634.8099987215
14474.915000569
11307.4350005442
12730.3399988634
13689.790000048
12364.4250011193
14922.0499962945
12531.3200008911
10196.864998
14906.3549999637
14085.4900001776
11537.0350009231
11672.4699988602
10553.6700001173
12775.0250024908
13766.2350002419
12441.5049999524
14083.2550012623
14185.4450000072
14046.5150036693
13120.0450011854
12177.9000009708
11775.2449994109
11559.9199995436
12273.084997453
13784.2600004305
11431.1400002926
14795.740000003
13667.6649990674
11508.7249986093
11659.4800048584
10680.7749986434
11022.730000012
12961.7750005026
13333.1399999261
14399.7799990363
12081.365000295
13545.6050014331
11725.3449988328
10617.4749991997
14653.290000667
13797.6950005715
14632.9399989817
11294.6799993268
13177.060000125
13608.6650003309
14553.0800000718
11614.7200011187
12204.1550017276
13257.545002039
13543.4349987984
9726.70500100683
13733.3150031163
15720.4950009985
14607.9499987897
11239.0200009356
15880.8349995517
10648.5800004359
13240.7399996993
11891.1999990024
12980.9900013409
14221.1799979656
13060.0150026055
15275.7199984033
13449.9949994511
15771.6350016597
12846.8399986128
13085.3650018582
15898.25500056
15157.9949991612
12660.3450000908
12035.0299979764
15256.5100004371
11850.0899982266
15508.1749984144
11321.4350007345
13893.4000004503
10474.0149995924
10444.2599996699
14835.7549997593
13344.2150018431
15711.1450016329
12684.7099983704
11148.4799978836
12490.3349995147
11096.5799989235
15620.7049977526
12286.9750004367
13944.1550000784
13132.2150000765
13243.6700013657
12123.7849993628
14271.7499996198
13171.9250000767
14453.4650037033
12204.4750013576
13217.6450007199
17280.1649982054
14487.6600009578
11905.7200002579
15678.3949985389
13508.8300012085
14083.8900009741
12781.7749972235
14929.8700001754
14590.1450001484
13855.0900032205
13683.2150030299
13341.2600005071
14460.3049996998
12257.9049994526
14140.3300016843
13319.1050033953
14596.2800009816
13680.6949987831
14153.1150006868
11448.8599999993
11975.3349990789
11299.8600015459
12413.3950000718
10828.5650007646
13460.959996684
12112.4650003947
12447.1299989782
13813.2949992891
15191.8550029784
9414.89499968814
14346.7800023417
14585.579999921
16711.000000794
12946.8249993538
10023.1249993808
12272.0649985818
13449.2699991169
10367.945001133
13104.3300007833
13288.8200009092
12721.7700006757
14508.2949990903
12357.1149989679
13307.8950005359
15073.9549996527
13309.6000010599
15800.064998114
13466.6000010748
12718.4049998543
10267.2950021782
14936.5449992097
13341.9499987548
14285.8200016849
14615.5850020527
11392.6799994858
12939.1899996478
12737.7350011941
15794.4199995735
15169.5200014075
9761.48999919533
12567.770001868
12389.5500025845
10637.255000782
12588.9650011627
12353.510000587
13311.8900018819
13308.9950020751
13845.6299987594
12038.4899981364
13356.9599981298
13764.4450001322
11892.4550006182
11629.2999987353
12143.9049980991
11936.2300016966
11808.0550008052
13615.489998556
13103.2900003623
14154.6649989072
14884.9750004424
13332.1800027238
14570.3699999451
15105.4349982566
12306.9349994028
13699.9900006549
14249.2250001635
12217.4050006501
17061.3900026475
11598.8200008032
10589.9099995883
12094.4499990782
11655.3900019079
11912.874999946
11490.0700007209
14817.3499976773
16327.319998899
14105.8449965268
12278.4549990851
11820.8649987382
14719.9449997449
9687.94000059052
13059.5949996915
12945.1849979544
13394.0700013788
13999.855001695
16396.2500019555
14613.8499995377
11287.7299978866
15901.9949961638
13389.8699988232
13649.3350009615
8945.61000221365
16085.7099966964
14637.6599994206
14740.8249985422
15912.9749985011
12627.8149997052
11330.3950002408
13869.6399984534
11483.8499987442
15930.2299980127
13176.3299947316
13528.7350011491
18028.3850014633
11491.1299997165
14847.5950002676
11934.1049982228
12957.0899987205
12386.1999992406
16227.735001893
11560.0800009249
11761.3050025724
12292.3850009702
10432.564997855
15627.8350023414
11952.1099998581
13990.5699989264
13202.2800014194
14021.1499997068
13832.4649986273
14523.0800002467
13422.5400028403
13296.4849980279
13006.0749993151
15678.8899999917
13268.1700007477
12154.3799995276
16158.8250011328
12044.7650022758
13552.6550017093
14774.0650007008
12243.1949987456
14128.5749988748
12860.8799978792
16329.2450027531
13091.0550023792
12675.9749968627
15009.5800009035
12552.8549983453
15270.7100013706
13444.7649990432
12257.7900002365
10239.3149982588
13034.0249997124
10925.1449996368
13439.589999164
15250.5450010452
11233.1100004472
13394.8349985685
12268.6800009639
13293.0849987731
12809.8149991927
14469.4050007588
10393.3049992376
14259.0900017566
13959.6299997459
15524.2400044296
12098.9549999505
14994.7849970972
11719.0449993529
9901.39499919373
12690.5350024104
11639.559999885
11697.1050011505
14666.3549990354
11160.2649992586
11874.520001355
13063.6049970171
13752.6650019448
14244.3350021153
12481.2199991115
12681.5450002417
11955.7549998586
13842.2899993468
11967.8049989522
11205.594997731
12794.5599993394
15064.4500019686
12439.4000030756
13774.4599994335
12811.4800008391
14052.629999718
13390.1199993276
14099.4849965754
10250.3799978462
12517.4499987427
16734.4999985299
13666.8249994745
13864.0000010666
13985.1100013729
12367.5249999516
14148.6549991972
10704.7350012171
13687.9350000335
13300.1249982199
13489.6000007781
17113.8900034625
14717.3049995491
14491.3599958394
14545.3050003743
15379.7400010638
12183.124999796
11659.99499917
14252.935000851
12453.3949993394
13860.799999902
18009.4349995796
14219.1400002817
11716.2149980163
13427.2249987997
12501.8449984984
11685.424999357
12141.3500027785
12257.2699993589
14902.0199994431
12512.6400012339
14184.2900000127
9783.24500001624
13383.7399990949
15395.0199989414
12755.5049999747
16044.5599995797
13079.2949986053
11360.875000994
14630.6900000062
12933.7249993705
12798.0549998382
14856.6300008153
12933.3400025279
13417.5799968622
13639.9400014745
13828.1799998655
13180.984999202
11414.1900003175
12581.0749977198
13823.8950007455
14574.1500007312
14431.5199982385
13202.4850011621
13259.2399992896
12978.7850027098
12008.6150017044
11098.7050002069
12265.8699976087
14343.9849996197
11484.9150015246
13411.8750008647
18839.7399994098
12347.6499995482
15042.614998296
10831.2100001933
13806.1300018171
13998.6949998662
11446.7550003116
12885.3649978228
13466.8349995373
13083.2200004609
12789.354999901
13157.7149992003
12368.5949988384
14503.9150020799
11704.6699977098
13283.740000671
12921.5200007065
12707.6000015989
14699.0400023084
11470.2350001279
12906.0349998857
13389.865000653
13469.4599989624
12738.4500010756
14210.6700028074
14155.674997983
12783.9099996427
14286.4150003991
13023.2749999464
17139.4400006063
16145.7149995864
13381.7700003097
14474.7450013298
13850.960000796
13772.8650016184
14474.6050006903
12786.9850002126
17298.4399985881
13124.6200008934
16491.6650016424
12088.3699987265
14003.6499987696
14019.3599986034
14185.8249974956
11826.8900029704
9796.4000008697
13716.1549976417
16376.3799981065
10150.1799995899
14401.1099983737
12292.5699982714
13819.3650010496
14633.5199997909
13384.9750016084
14213.8599989754
11677.1050004335
11790.9149997018
13156.6550020163
11272.7150012189
10986.0299994494
14033.1550020128
14105.5600009342
11973.9799984708
12766.660000016
11907.5600023922
14340.2699977977
12690.384999175
12251.8100009001
12334.2300000442
14963.5700004979
11963.874999263
12117.5850009033
11483.6249987359
12222.6350019322
12165.7750001714
15374.3499999263
12586.9299994184
14759.5500009893
10260.5699983942
12373.539998691
9198.68000105955
12419.3350012703
14721.4949981734
10718.2200002011
10257.7750007899
14520.5300008854
12176.0900013165
11607.7349997833
12215.1950006841
12419.6899981751
15604.3600014144
13833.1899983939
13456.2950004474
12337.1699996125
14472.0050000338
14350.0099983743
13767.2250021759
13114.9049990714
14215.2050001832
16844.9249999725
12668.7899978055
13207.3200007256
12976.4050012848
11264.4199994281
13065.7450022376
12113.2700029593
11669.8999982004
12545.8900006434
10023.3099992883
13576.3549989236
13733.8950008146
12829.8450007066
12993.9949974337
10895.2349995768
15533.8100005544
12418.7249987868
13283.3349971367
12899.3899974942
15405.4449995484
13334.3950010193
11202.2200017431
17829.1450026711
13130.0049998341
14311.2999988919
15501.3250042155
11947.1899978351
14874.5600027228
13948.239998373
15666.1100010695
13396.474998453
14032.1749993548
12018.2549995626
13603.2349981263
11239.7200018493
15209.3349995013
15477.8350004123
12249.8699978343
15126.6999999902
13249.8200028897
13402.4949999485
13000.0150008351
13076.5350009578
15822.8100001314
14951.9399999515
11417.980000284
13230.2099998454
15047.385000804
12899.8650011789
13560.8000018992
14238.3099997418
10442.6250011651
14024.6700001433
11741.2250014981
11426.9649964152
12969.9149997402
13352.1849984389
10313.8549994189
13311.5700018984
12780.4699996902
13565.9450024012
14133.0249993996
13883.2399986216
15084.2549990383
11485.8099969614
13041.2600000275
15406.2700008458
11361.7850005967
11234.0199971799
11849.6850035816
14117.7150001911
11729.1099989693
14670.2649982932
14534.3000010233
12528.0150015817
14863.814998728
10220.3700012261
11783.5150012772
13788.9850016804
10717.8100005236
14257.8300012738
13156.4149994571
13905.1049989188
13612.8949999238
13506.9199982141
15467.1600009837
14803.5300014732
12043.9150004296
11894.4049996086
14695.6150003748
11182.6100001349
14788.4249999684
13870.9200008581
11774.7650040475
11511.4400009825
12988.5000004185
15214.5600007562
13915.3800004206
13953.0350022806
12920.1500010335
15113.9899990079
13760.0650011629
15320.5199999812
11742.5750008189
14009.1399982176
11635.14000081
12725.854999277
13692.4950000812
13160.8749991337
11521.5700001922
15416.2800002463
15442.7549974666
13536.9550025506
12180.5750001671
11875.9200001356
13563.5600002622
11629.9600001769
13155.6999981133
12992.7799951041
13325.4250007544
14843.1950045708
12840.4849989907
12340.5299997281
12699.4749969637
13712.6999996877
10110.2999996972
13143.2800001085
12240.6350011809
12746.1600022134
14901.3200008763
13665.2300002994
13618.2199997345
12443.9700011207
13832.1800007557
15898.7499992974
10865.5549988199
12452.1149997478
12957.9149992908
13572.8049979595
11790.3050002204
13139.4199987287
12008.1300004522
13146.3350024332
13480.5800011705
13185.0649958381
14655.3199979477
13225.8949991234
13295.1450008897
13152.6599979604
14195.8849996529
14954.9800005032
14488.9649984295
14674.7000008039
15091.0399940945
13100.5599993011
11949.1499994671
14094.9400003767
15557.2649995331
11373.0050004581
11088.2249988228
14491.5899985586
13152.7100009075
13898.3050009273
11623.4000005894
12557.0650027427
13078.6299999281
12410.8949984954
10456.2100000523
12085.6450005615
13364.3800002229
14578.155001001
12732.425001285
17093.7199998128
12689.7850017808
14051.6900027121
12299.0999998411
11974.3450008387
15413.009999076
13912.7849998905
11741.2800008405
15569.6899999399
11827.2550015415
11890.594999349
11517.0450003263
12074.9000011049
18972.8649983297
11769.9649982883
14856.470001162
14312.1600007227
15141.0250013554
13754.4899982589
13695.1149984855
10244.2049993845
14704.0050012834
12291.1850005898
13161.2500011969
12755.2049993356
11849.6549995129
15419.9700010219
11052.5550006005
11654.564997225
16466.6949978643
10906.2449996418
13744.974999594
13208.9100031981
13082.2899997033
11366.3749997094
15805.7749991791
14380.6549980657
13749.629999624
15571.1600018142
13894.0699994785
16444.3399987544
12097.9999977187
14418.0849975743
15038.3700004173
12599.8249994206
12044.0250006506
13376.0500000084
14584.2950007715
12364.8200010501
12673.2700003367
11913.3950000781
16093.3999967328
12564.7299999592
10984.569999485
13404.0599994343
13317.6799982623
14987.1250017832
13587.0100002763
15501.1100021026
13320.5299999126
13696.0750047311
13127.5699997286
12995.3799988839
13883.2099992048
13720.6949988804
14199.6449999841
10457.4999986403
14190.4849983218
15322.6450018336
15873.059998436
18468.5250012377
12368.3100000563
12931.4750005738
12981.7699995325
14774.2050029921
14929.8599998375
13772.749999091
13373.270001913
16184.964998991
14111.1599977551
15473.9500017846
11856.4299985759
12781.9300008062
13368.3450006485
16633.0850005213
10346.7649997354
13476.0700003161
14045.1899989072
14744.765000713
10747.3499999943
12974.4100005351
12342.1499989571
13039.5200008459
11815.0399992744
14935.3949993883
13416.225000375
11951.7249999192
14034.9249996835
12775.7200012587
10882.374999587
10534.6200003794
13516.0599984484
15388.7049993881
13138.8649999246
13515.4850005335
13908.1750000231
13675.1849978198
12072.4899995309
13763.0949999378
12010.7700011108
13899.9900019141
14608.9249975323
13126.6199999318
11090.5000028408
13844.7549973272
12998.7350006811
11554.8600006038
14271.0900018702
11257.5400001963
12752.7900001099
14563.7799993067
11657.8400000969
13326.4600004755
15169.1749992158
17297.4250005746
13045.9199973916
14602.5999983902
13669.7850000733
15389.184999913
17883.3049997833
14463.1399999868
15427.6450038019
15477.1049999541
12606.1700008328
13707.1400017415
14486.2399999841
11907.3600002237
14454.400001636
12900.0650011913
13841.8650013403
13952.3649993828
12203.7449996801
13840.1450009397
10946.6100005556
11302.1000000899
13928.7300009127
11973.8349996887
16092.5500015835
12052.8400015709
13368.0350000133
12921.6849988794
13718.4200017287
14544.035001379
14761.2149988806
15179.5849968981
14598.6900005678
13650.8799977442
13291.7199995134
14579.9600012134
12610.585001918
16927.584999787
15421.4599989848
14749.9749990309
12965.5299989209
12149.7450013137
12750.850002248
15696.0899978033
14688.7250023725
13442.9049988388
10831.9299981869
13496.8000012999
12042.3550016049
10386.0650006889
11886.5399995858
12224.4100000428
12702.6699996784
16474.5199984112
14165.8950004743
12093.4849993372
12807.839999357
13689.8799984667
13342.1850016724
13401.6900022464
12563.3300003047
11385.6349988233
11010.3349981252
9716.60999999195
14971.5750003673
10982.0550026372
14420.4149972274
14899.2599995906
11762.8449989337
14055.9350017009
12740.2649983221
11000.9149982203
15107.945000091
13070.6950017294
14794.2950010945
13019.4100010339
13689.4249996648
14047.6250000653
12459.5649991051
14172.0249999028
13527.1349990611
14576.1350002503
13469.2850022106
12069.9249995001
12263.6300004428
10738.1150005105
12153.5799980045
13558.6699983608
14184.5400009635
15612.7100014323
10631.5599999984
13023.9450005154
12856.8749991628
11773.8650004388
14114.9600032889
15591.0449997293
11673.5900005014
13320.015000871
14548.3849978845
12495.2400010023
11484.6950011291
14377.6600019931
14145.5299995543
11098.0800006976
12079.7149992641
10977.3100024806
15825.5749983648
16451.229999938
13777.0799994819
13355.0499977618
14084.2999980702
12077.4849979593
18558.9599992295
13433.6399982539
14898.1999995676
11853.1099986972
11175.695002411
14783.0949999638
11841.6699991378
14424.1899981869
13728.0750000767
13566.8199993595
14189.930000497
13248.4849994468
13070.1949985579
14543.474999913
15773.3799997807
15101.7300028643
9817.18499963661
14236.6950010732
11569.6749957388
11818.7050005325
10384.0550007883
14282.2149989828
9489.68000063649
14096.1550014747
12745.6599999655
14632.4749986761
10496.9050010004
13724.8799981985
10085.7100026684
10730.9350005853
13847.0850011873
9833.33999747667
12021.0300005557
12429.4749989284
11572.0750019187
15116.0550013152
14524.7000004472
12695.114996668
10512.6100008101
12974.9750007892
12295.2999976152
15557.6650006331
15686.224998476
14700.2700006682
12852.1950000484
13330.5150019705
14683.8249992022
12294.2499978728
12117.2899999742
12310.355000644
14995.7249993128
13397.9200007101
16160.0449998331
12651.6150011093
15532.2049982068
13215.3200008585
12381.3699990558
14882.7299990027
12393.7799990172
13447.8399975181
14169.1149989023
13154.2000006369
10216.3600020898
14077.4849940776
13180.0550018327
13814.6950007792
12696.9000001477
14376.6200015703
13369.2650015592
14348.6699996851
14261.9750010951
13947.1699997652
14715.2600040663
10823.0350011571
14620.9049997991
14823.2249998387
12181.3600013203
14701.6099999379
13198.0250008418
11744.715000351
14094.4100003
13016.0250020604
13039.1799996449
13891.8300038299
14174.6600022824
14505.6699993741
13494.4650007178
14564.9600000378
18906.0650014114
13213.6050018632
11866.7800012182
10167.035000831
12595.7150009638
11936.6300012695
10269.6399994498
11588.7200020515
15419.6099996079
12139.8350020843
11935.1499989911
13637.0450012705
14462.8999986467
15511.0349988767
15096.8950003956
16350.6249991902
13308.7100027911
15371.0400012026
12894.960001144
11467.0250016078
11352.2450001854
12745.9900008999
13157.3000001854
11272.4000004054
8625.45500130969
14123.0350011222
11746.3100022504
17516.5649994165
14112.8650000447
13546.2849982486
13866.5249999154
14384.1300001201
12291.9800001329
14351.3400003728
15280.4850009237
12574.5849996241
11315.5199992424
12744.0650004975
11092.7650005715
13272.9749998472
14881.2750009682
12583.5299995471
14257.4499999033
12067.6450023737
14790.9449989236
15428.9650008758
12395.0600014666
13982.4749988701
14919.664999078
14254.9500015446
12958.5149978785
14234.7600018552
12272.8350013386
14627.7749972942
14621.3950008609
14024.6949988874
12152.4300003252
14725.6250000063
15373.1200022438
12103.2549999065
14422.7900007069
10095.2550001022
15031.6599991663
14061.0200001789
14789.51499871
15509.9700015721
12540.0750016188
13931.2549991166
10807.7900014683
15109.5999998669
11328.5349998699
14833.5300023738
13484.5749994779
15434.1049998727
14587.8199998553
13520.9949973992
14830.2700000438
15347.5750005171
14066.3550011037
12338.6350008287
13600.4749990826
14086.4049994101
14133.9250002725
13643.7750004234
11159.529999388
12317.4550017731
13449.4600009336
14941.0950011257
11170.8800004387
15356.8350004833
15850.8250027904
11858.4850010067
12860.2149987826
14034.8499994869
10627.0299998274
14131.0799988463
14615.9100008449
11214.3999996908
15636.9750011214
12314.7650014308
13889.2699977916
16081.5899991714
12925.7000009159
11790.730001614
15113.1149978729
13989.2950018884
15332.3899981941
14568.7900001425
11994.7949987436
11766.6549995136
15510.4950002212
12757.8800000934
14130.4850023813
10926.7350001081
13036.6599999107
9397.74999971961
15321.4499995701
14112.9000009135
12104.1349993322
15467.2200008383
12929.8499982132
14036.234996623
14712.0750001231
10466.7399996554
11871.4749997803
14459.5650004984
12129.960001168
14955.0299993253
11403.3199982163
13150.055001224
11111.5950007716
12452.9049994909
16633.1700006666
12669.7600008952
17185.0950006345
15067.1350014836
13408.1849978261
15590.3799985239
11124.0900004583
13388.5599992744
13991.1400002394
14146.7900005588
14360.5099998508
12190.5000035172
12339.7799994532
14103.1549990147
14929.8649987337
12218.9299997942
12887.1600009174
13151.3549999443
10969.7299984064
11369.3700009484
12422.9099991187
15306.3100008604
10046.4250036769
16078.5450007774
17006.9549985853
16081.4749991572
13518.9849969968
13344.445000249
13550.7500002628
14793.3899991572
12430.744997915
13432.1100007293
14469.8150026448
16002.0299994472
12680.3250022926
12642.0200000134
15656.8349975746
11982.3600006289
12381.9100002446
14388.8550002042
10183.8849970453
12554.2449997028
12800.3650013566
13655.1900001632
13552.230000452
11890.6100023083
14658.6699999921
12919.9549983788
13120.4700011438
11556.5949995443
12410.9349978499
11238.2600001901
12077.6399970972
13213.5350009383
17785.3600000352
16469.2850015853
12090.7849998056
13237.3699963609
13815.1549999984
14494.1950000566
12512.3549971891
12489.660000218
12958.3700018954
10967.5599983474
12799.5650022742
11283.4999966074
12856.3550007012
15020.8949980783
14658.7100000373
12344.8750000413
12209.2150001628
14950.6850024818
12693.4800011948
14666.3349982023
12504.7499997106
15106.2049994462
15800.9500002147
14858.2149997022
12556.3600004202
15233.4149982445
12035.2499997773
11473.395000927
14753.8550004794
12166.5549989034
13174.144999934
14832.8700006199
11687.4999999737
12544.6949995233
9979.10499948787
14405.0199995063
16081.9150008105
16699.4249998748
10710.4899996092
10722.8550003223
14706.3149981377
13539.0850014142
15044.0650015197
13033.4350013374
15010.3650009867
12487.7099973226
12000.8100009344
15289.7799995639
16480.7099979572
13404.0000021649
12963.3350013946
12298.9349993642
12199.3749986892
11856.3299991642
13551.0649990563
11869.7000021738
12768.9050002524
16050.2149977149
12773.7949979906
16617.8950004736
13115.9999988338
13622.3249989101
12155.885000787
15840.0699976082
14560.3500016441
11448.974999768
13938.2850015294
12898.1450002235
12495.1800016484
11286.2799999816
