# Supplementary material for: Intergenic, gene terminal, and intragenic CpG islands in the human genome
Source: BMC Genomics. 2010 Jan 19;11:48. doi: 10.1186/1471-2164-11-48 (PMC2817693; doi:10.1186/1471-2164-11-48)
Supplement: Additional file 4 — Monte Carlo Simulations. The archive contains Ruby scripts used to evaluate statistical significance of overlapping of gene segments and CGIs. Results of simulations with different "fixed" elements (see Methods) are also included. [file 1471-2164-11-48-S4.ZIP › result_exonspag_length/5utr.txt.hist]

left	right	value	probability>=
16472.7850051523	16687.3694551965	2	1.0
16687.3694551965	16901.9539052408	0	0.9998
16901.9539052408	17116.538355285	3	0.9998
17116.538355285	17331.1228053293	2	0.9995
17331.1228053293	17545.7072553736	5	0.9993
17545.7072553736	17760.2917054178	3	0.9988
17760.2917054178	17974.8761554621	4	0.9985
17974.8761554621	18189.4606055063	5	0.9981
18189.4606055063	18404.0450555506	11	0.9976
18404.0450555506	18618.6295055948	16	0.9965
18618.6295055948	18833.2139556391	18	0.9949
18833.2139556391	19047.7984056833	17	0.9931
19047.7984056833	19262.3828557276	21	0.9914
19262.3828557276	19476.9673057719	26	0.9893
19476.9673057719	19691.5517558161	32	0.9867
19691.5517558161	19906.1362058604	36	0.9835
19906.1362058604	20120.7206559046	44	0.9799
20120.7206559046	20335.3051059489	43	0.9755
20335.3051059489	20549.8895559931	67	0.9712
20549.8895559931	20764.4740060374	71	0.9645
20764.4740060374	20979.0584560816	92	0.9574
20979.0584560816	21193.6429061259	103	0.9482
21193.6429061259	21408.2273561702	114	0.9379
21408.2273561702	21622.8118062144	99	0.9265
21622.8118062144	21837.3962562587	130	0.9166
21837.3962562587	22051.9807063029	128	0.9036
22051.9807063029	22266.5651563472	167	0.8908
22266.5651563472	22481.1496063914	165	0.8741
22481.1496063914	22695.7340564357	195	0.8576
22695.7340564357	22910.3185064799	230	0.8381
22910.3185064799	23124.9029565242	207	0.8151
23124.9029565242	23339.4874065684	237	0.7944
23339.4874065684	23554.0718566127	240	0.7707
23554.0718566127	23768.656306657	279	0.7467
23768.656306657	23983.2407567012	260	0.7188
23983.2407567012	24197.8252067455	278	0.6928
24197.8252067455	24412.4096567897	266	0.665
24412.4096567897	24626.994106834	299	0.6384
24626.994106834	24841.5785568782	291	0.6085
24841.5785568782	25056.1630069225	298	0.5794
25056.1630069225	25270.7474569667	320	0.5496
25270.7474569667	25485.331907011	291	0.5176
25485.331907011	25699.9163570552	285	0.4885
25699.9163570552	25914.5008070995	307	0.46
25914.5008070995	26129.0852571438	268	0.4293
26129.0852571438	26343.669707188	267	0.4025
26343.669707188	26558.2541572323	263	0.3758
26558.2541572323	26772.8386072765	265	0.3495
26772.8386072765	26987.4230573208	251	0.323
26987.4230573208	27202.007507365	245	0.2979
27202.007507365	27416.5919574093	242	0.2734
27416.5919574093	27631.1764074535	224	0.2492
27631.1764074535	27845.7608574978	186	0.2268
27845.7608574978	28060.3453075421	184	0.2082
28060.3453075421	28274.9297575863	172	0.1898
28274.9297575863	28489.5142076306	170	0.1726
28489.5142076306	28704.0986576748	160	0.1556
28704.0986576748	28918.6831077191	149	0.1396
28918.6831077191	29133.2675577633	107	0.1247
29133.2675577633	29347.8520078076	126	0.114
29347.8520078076	29562.4364578518	117	0.1014
29562.4364578518	29777.0209078961	100	0.0897
29777.0209078961	29991.6053579404	90	0.0797
29991.6053579404	30206.1898079846	82	0.0707
30206.1898079846	30420.7742580289	77	0.0625
30420.7742580289	30635.3587080731	71	0.0548
30635.3587080731	30849.9431581174	60	0.0477
30849.9431581174	31064.5276081616	50	0.0417
31064.5276081616	31279.1120582059	53	0.0367
31279.1120582059	31493.6965082501	40	0.0314
31493.6965082501	31708.2809582944	38	0.0274
31708.2809582944	31922.8654083386	35	0.0236
31922.8654083386	32137.4498583829	28	0.0201
32137.4498583829	32352.0343084272	35	0.0173
32352.0343084272	32566.6187584714	17	0.0138
32566.6187584714	32781.2032085157	22	0.0121
32781.2032085157	32995.7876585599	11	0.0099
32995.7876585599	33210.3721086042	12	0.0088
33210.3721086042	33424.9565586484	10	0.0076
33424.9565586484	33639.5410086927	11	0.0066
33639.5410086927	33854.1254587369	4	0.0055
33854.1254587369	34068.7099087812	10	0.0051
34068.7099087812	34283.2943588255	11	0.0041
34283.2943588255	34497.8788088697	4	0.003
34497.8788088697	34712.463258914	3	0.0026
34712.463258914	34927.0477089582	2	0.0023
34927.0477089582	35141.6321590025	4	0.0021
35141.6321590025	35356.2166090467	5	0.0017
35356.2166090467	35570.801059091	1	0.0012
35570.801059091	35785.3855091352	1	0.0011
35785.3855091352	35999.9699591795	2	0.001
35999.9699591795	36214.5544092237	0	0.0008
36214.5544092237	36429.138859268	2	0.0008
36429.138859268	36643.7233093123	2	0.0006
36643.7233093123	36858.3077593565	0	0.0004
36858.3077593565	37072.8922094008	1	0.0004
37072.8922094008	37287.476659445	0	0.0003
37287.476659445	37502.0611094893	1	0.0003
37502.0611094893	37716.6455595335	1	0.0002
37716.6455595335	37931.2300095778	1	0.0001
