# Supplementary material for: Intergenic, gene terminal, and intragenic CpG islands in the human genome
Source: BMC Genomics. 2010 Jan 19;11:48. doi: 10.1186/1471-2164-11-48 (PMC2817693; doi:10.1186/1471-2164-11-48)
Supplement: Additional file 4 — Monte Carlo Simulations. The archive contains Ruby scripts used to evaluate statistical significance of overlapping of gene segments and CGIs. Results of simulations with different "fixed" elements (see Methods) are also included. [file 1471-2164-11-48-S4.ZIP › result_exonspag_length/5utr.txt.lengths]

28337.8450003842
27155.4600019853
26139.6050036335
22922.7449968649
21261.1649958214
21347.2099977332
25521.7300032268
25238.8400006011
21504.9299953907
25810.535004547
24126.7750060364
23183.6650054207
32497.3099985031
26119.8799982088
23340.1100020675
25529.8849978199
23363.1850044493
23914.3149958975
25813.2899983234
19437.1249967736
22542.4249936396
24241.9449981407
20525.3300039445
21082.4949936584
25850.5099959495
25167.6750050831
25763.8450062124
26806.4750007163
24079.7000027836
25175.1999985206
25266.9150015858
27831.2299996534
29020.9549969013
23227.6899944429
25405.809987916
20654.6949948539
25950.7500030247
25857.3399973505
29851.9800068778
26765.340001299
31568.7399971094
17580.8299966427
20417.3050049187
23270.6500033302
27064.9999969826
24985.7799925216
24511.4750012045
21924.3550045725
24888.8999935087
20202.0299983784
24029.5049950148
26639.474998567
23584.350005909
24427.2749971126
27450.0250048346
22057.4749939841
24276.9900010653
25138.285001822
25869.5400029348
22656.1799948951
25568.4050046794
21194.8850077857
25243.0350046896
22760.599998501
23319.654991145
30329.0749984184
27328.6099957073
26673.9600070076
26196.3149996334
28206.7249974835
26359.2599972017
19632.9399992535
26396.8600037895
27686.1349976403
23490.6799939884
25728.0799921488
23931.8749957843
23720.6800060547
26671.9549972481
26204.5149990067
29148.8849968711
28338.2449972042
22726.550003574
23545.4150012003
25384.2149994468
31100.6650076907
20466.5700009693
32483.7450006753
25484.9849922882
26904.0749993558
23119.630008254
21273.9649998005
28372.6200013438
27924.7599976022
24577.4099993613
26861.2200061418
27705.8300007461
23697.5250014645
25618.574997238
22586.4000056618
22981.4749987407
22139.7049944731
22814.1999985927
22508.334999666
22320.2350033597
24547.369992979
25465.1750051598
24204.9000017847
28982.4099935933
23489.4849999454
19592.4650086835
25040.2100013901
28552.7650032802
26976.8600009337
21984.6750082456
24892.6650082036
24034.4800009961
23861.9149979542
29489.7549962235
24299.8599999899
26551.9249964791
23974.7649977805
27625.5500031655
26101.1100038213
26538.46500093
23618.3349988974
24933.0999954178
27072.2199981906
23687.2099953977
23123.7449988922
25014.4249976861
29506.7749969527
24771.7600029947
27138.6299981878
28018.164991321
22102.3450002711
27304.9399980754
22245.6799991574
24981.4850026459
23000.1499949697
25028.9799990728
22135.429992565
22237.615002682
22829.1149953296
25097.2549961798
27270.5200024782
25158.2700000769
28418.0749938694
24448.3449859155
22825.5450017289
25098.889994552
19970.1949962837
24089.1350042884
26944.3599997437
24713.3800070018
27977.0050058152
24155.9200003804
26150.3600015039
31149.6450000537
26260.5099963641
28914.4349956883
28131.3199967897
23880.9799941292
29873.0149983251
22360.1849916053
21634.5149974176
28119.1900041761
23453.5749978804
25456.3350049111
22878.0649982757
22237.6549907289
27007.9950032683
26084.9149957809
24472.0549990476
27014.984999366
22717.6749950123
28261.7749931524
25837.0199954455
25264.7099999764
27410.6400112683
19703.7250034329
26444.2499998652
22269.6799985492
21900.9749969084
24987.8400001022
25677.2749974305
30133.1899879564
29727.4900007903
22113.2500038536
26168.3850023923
24895.1050002144
29563.0499969946
24347.1300058052
24028.1199962438
22061.4649938697
22205.2150046228
25909.5049894633
24224.659995554
27346.5749934286
26727.6750033791
26333.1999999948
24814.3999956338
20909.4250115708
26077.8999979757
33635.4350005949
24070.9599912734
25590.5249960521
22554.2649982041
26799.7599959079
24853.960013719
24482.8549983132
25036.5449982644
22919.2950015133
23605.2699991764
26449.1900085815
22051.5500059184
30203.414995669
21928.5299988206
23531.6099991627
22543.7599981233
31191.7949992938
25657.1349962156
26046.6200057836
24408.7049976423
24458.9899981434
24473.5400059628
23682.1449993082
22546.9899917685
26306.3949946658
20374.9000050912
22097.5699986926
24861.5050006696
19830.8500054345
31451.9349917935
24556.2900014189
24157.9799989752
26410.8799973483
28346.7400001871
23318.9450027181
25783.23499518
24809.110006678
23332.0050080472
24563.549992847
31444.1950042547
31916.0399930798
28811.6799973141
25373.4400050435
29421.0450098261
28324.9050024045
24755.5649961967
27726.5300045796
23641.199999015
27023.1850044802
27891.8250033075
26588.740000484
27324.2400095369
26985.4900045363
24805.4599953504
24192.3350032758
25677.6700003814
27348.3649944868
18174.3499964207
23021.9099944626
23381.6600028053
29298.2949986218
28642.8250025624
24909.5949984413
20751.069997513
26201.6700064386
26002.2149966744
35035.6350041039
22892.95499805
23351.4300013252
26273.754993408
26551.7500022704
23130.9200066359
32627.7499997726
27551.5399942875
30903.8649972077
23680.3799988423
26212.059998606
25275.3900042262
22342.0699940251
26560.9000074706
25907.2899935155
24920.4049975986
29736.9500015451
24619.365000215
20910.5899942079
22148.1749942608
25337.5949938005
26151.3150056093
27173.6850031325
25485.9900041874
30666.4950024789
27467.3499976651
20854.7499949422
24946.3299954274
22323.8099971575
28488.4800065004
25358.6900016423
21162.82999432
20499.7899896831
24584.8249982999
32615.7150021708
18748.145005319
26180.4899922305
32908.5850008981
27409.5150084337
25380.0449884774
29506.2899916316
27809.1849951764
25699.475003734
26612.6199984819
25982.195003332
24196.3950060552
28413.464999356
27584.6000071046
31201.0799993721
23380.7399985172
20733.4799983452
24189.320004317
22063.5249919561
24560.6400024009
23030.0699978434
24907.6599991254
21482.0299940007
21626.2200026248
28074.205002249
22295.9049957972
23384.6650024618
24090.170008206
25954.160006291
21401.9350027085
24694.8149984161
26925.7999998432
21692.5149950429
24217.2500031588
26851.2400077474
29286.8900022786
28155.7649953313
26770.6149975267
29069.5450011473
25597.9550096378
25844.5199997461
24831.3199953107
25043.7549923275
28780.3449967767
23331.9099983508
25599.8399978065
25127.3800114346
30360.24000423
26574.2600012859
24131.0349874047
28098.2949912525
27320.6649919747
20544.5750015457
23250.1449941532
22946.7750069548
22363.9999960953
22618.1900033405
30532.5200025896
29215.629998393
22730.4299957675
25545.2000042639
22457.3799950972
25742.9900066602
21572.5900052644
26244.4150026909
24615.7850068771
27891.0599962333
30010.3049957777
23718.1500036871
27318.9000007677
21354.1349944215
23727.1000041142
21874.6850039831
26354.2450052581
21897.4449922129
24986.4350004564
23520.554999759
24255.3550033674
26543.9049998254
21489.6300066194
28370.4400033224
28486.1099907781
27148.464999448
26109.2000033291
27303.9749991857
26499.9199907533
23764.1299977328
18781.6099912497
26468.2949961377
28017.6249953066
28259.765002604
23167.2350108643
26920.4400034856
21859.6600006625
26577.494987534
18632.1650033048
25740.4600002508
22120.0249983925
28084.804995176
25705.6400046032
23977.4250054265
21706.3249963013
25465.995003543
28380.9949953393
24780.1600047328
21038.9999991443
26806.5249978613
26976.3099970305
29255.7300008078
27916.2200063156
27122.1649999488
25690.9999952103
29155.9599966066
24704.7799992691
26184.0349921503
27932.7350025325
23778.4899945141
27269.0600005991
26552.5149982647
30133.4250010002
26001.3949933844
24391.5149999958
29382.6700005989
25218.3649962408
26418.8899980363
21677.0749997913
27360.3199982389
23605.6500045711
27691.2150058169
25961.6900007673
23281.5299960295
19884.6299967613
25286.8499974207
27152.4500112902
30630.6849989973
28219.5549980894
28421.5799965065
27762.6199887835
27377.845003868
22884.6749970804
24833.7500148896
28132.464993018
28639.7350016045
22101.4149947863
26044.3099991005
27401.0449915835
23641.3149983261
23391.6049936304
21098.5899979547
29756.7699972478
28894.164992535
26840.8399994854
22640.3249983231
27353.5750075238
31714.8700007627
24328.419998111
27166.1149985155
23734.2700010124
24139.0849997149
22924.4649997994
22411.0550046224
26584.8449941566
29441.0500016519
23514.0250028372
22461.120002968
25731.7899951279
29533.2949961782
20539.2649973798
22311.2750004762
28105.7799930118
26077.9999965547
25921.8049943795
28051.1549990335
23731.4099959392
22698.545006479
23841.0400003075
29640.7049979509
24210.830002494
27876.9700009837
17032.765003943
23462.8600098708
28176.2149964704
26099.7250057873
24479.409998181
23279.1350010232
22537.645003661
24916.5949938295
24768.5299987345
27667.9650018309
25040.9299940054
26540.9949917517
23614.9049977601
25302.8149945405
23284.02000478
27454.4399914026
27507.2650077118
28981.8149929031
24883.3500022358
22527.9000003395
24750.879992929
30957.3000070124
25541.2499979948
21499.1349966106
26615.9400056728
27978.1000002986
26912.0500017913
29816.1849917996
27620.1450017029
24113.9849933002
21372.8400004781
27754.7399952714
28896.7299902597
30336.8200017333
23307.9799971175
22561.8000078651
20769.3950017258
20488.5950065566
27377.2149955653
25948.0000014578
23809.2100017534
28422.2249975405
22474.3949928849
21215.139997598
27169.2199982225
26281.7550038177
22957.2799996916
22307.7800007351
23062.8400040185
29200.270007019
30088.0000004781
28077.9900064101
23477.925004912
25891.2349905688
26003.7099988135
26019.4899994619
21194.9149944372
25898.4849993092
22928.6899935401
22832.2600077316
27976.6650042002
29930.2499884
26101.7949908893
22209.449996144
27321.4700024758
29475.0099945288
25809.7099976146
27425.5450057912
24704.1099972713
27014.070001133
24039.5200003448
25602.2449987477
25153.7749949882
28165.0849997667
23831.1000002436
24862.320006964
25589.515006153
29672.9800031912
27695.4799950735
24521.1400052389
22835.2800056562
24449.4649987281
27509.3349930341
22651.4950028009
21796.6399918211
26373.6750071386
30100.289999257
26279.5400008581
27434.834997096
21824.2350030978
27075.9799992112
22620.7499994276
30287.7700005685
21694.5899950123
26967.1599993387
30455.4949915201
19912.6150027956
24810.5200005265
28306.8599934201
26922.4049981521
19529.9199986833
22906.245001271
20042.444996842
25565.3800105823
20891.4099997757
21197.6249935398
27187.6899956823
22048.5250009447
25073.7500066861
25270.8750049396
32187.5600000033
26362.6450050683
26961.9349974522
25107.5100020757
22048.3299952176
24309.9500062265
26455.2100009797
22509.8299997444
28626.4099921027
27237.6149910381
32600.6650073365
24860.240008256
26607.4250035273
23110.9850069644
22784.3499938523
26802.2999955383
27000.0750010441
27407.7200008969
26049.679999855
22985.3800010984
26961.9350010081
21124.8700043943
23977.3500008922
25912.2349953792
27191.8249989546
24465.6199991347
24562.5850091609
25957.1600034407
30637.9549941139
23844.4500024736
24084.0700033991
22485.9950001095
30665.3099957453
20150.1549989794
28497.8150039518
27283.2699959297
29427.6900010133
30477.0399995919
22821.439996595
26459.6900018868
30143.3949999142
22694.0350052284
28530.2099975443
23384.1099983009
29924.4850063326
24531.1250021
24728.9449893803
26844.3600010638
24194.3850033896
26670.0650029904
27966.2900019885
27361.2749964475
23671.2849943297
23780.2650045481
32768.1100004833
28029.7750000075
23560.7500039011
26180.7800011968
24810.0499999977
26685.4550002043
25317.2349949789
27383.1350016097
20838.1199895257
28448.3050059181
26170.0449947409
25612.4050039336
27389.2600003961
21914.1899978797
22778.0100120873
29590.9899996301
25090.9649984417
20178.0149988028
21835.1500038039
25589.4199958211
26624.5300021672
24459.8599933044
27855.1150034149
23586.4400045449
28361.1899876303
22602.5250035951
24113.1199911823
28376.7500064665
25032.4199972529
19615.6499999189
28624.0050040468
25346.1500080705
25815.9499969006
26374.9700009077
29484.1949952654
26254.3850011177
32056.8200056476
25288.5599990687
22826.9199907875
27935.8600036346
26972.4200017029
23067.2850028018
23117.7149988733
31483.7549985059
25123.5399990187
28709.7100059249
18913.2400021637
25273.8999960356
26384.8699954614
21753.2050015517
26177.935005461
25252.5950025163
24676.3850060841
24709.4849956011
26337.4850059072
26356.5549999662
27993.3900050306
25571.2449994051
26076.0649989857
25544.8900015095
24783.2650046457
23232.4950101328
26386.4850031374
29613.7299975123
23642.370003305
21830.9549991761
25542.2900016477
26979.1750027149
25774.8099978275
28304.5600068424
24784.3200058183
27707.1399981451
24045.6249978181
20661.5950089068
25596.6400073206
23038.9950013125
29030.7550014479
24835.7399991044
22541.7450056722
20980.8200060535
25545.3249867163
24268.5299958116
26790.9150037005
30258.0600044507
27553.6200077866
23894.3450018343
24150.0049970223
23668.2599935972
28243.0799995632
23559.2249983481
27624.6600078795
28956.5450020235
27449.4600003319
21412.0699956479
26995.3749903974
24201.5750038223
31439.9249989496
27446.6500024863
25594.519997471
30651.9350000786
23479.5300023558
25846.9900012838
24837.0699970884
30100.0800050215
21466.0949967411
24215.5250030733
25372.6150046533
23731.3800008878
25019.3549976874
31957.7000002547
27802.3649963734
25905.3599937168
24622.8199857502
22164.17500455
27196.3950031747
26710.0800010684
26999.7150025244
27611.0150018848
27707.6999963594
26617.2449983217
25487.4999983727
25068.7299935746
29595.2350076786
23299.375003351
29460.6499970008
30114.1400044586
25412.1350003041
27219.5150125405
25892.8249990579
23543.9700041028
27631.5199969542
22703.0950063503
31575.3849940076
25690.339996503
34634.9699924261
23295.5850033362
25234.585001692
23232.3250098875
24127.1000016396
26227.0050057835
29650.7449963765
26058.2049979302
23405.6849992637
25275.4100097861
24362.7999968869
28809.1449984136
23051.3150045659
22652.5149996864
21835.4900055509
25510.015013262
25296.4900047885
26436.8000025288
20450.6000020035
25533.6949948506
31433.1100007273
29172.5850012891
25699.0200025176
25940.5649966225
24857.2100020449
23037.4549917902
28184.8350023512
26405.9200080359
25481.4250070459
26883.3400001763
24371.3250016213
27768.3699965258
28565.0500033614
27112.1400047803
27241.4849932905
24410.8949969581
24660.5600078885
30428.3750019092
23060.8649976139
23203.6249951092
21691.5949945814
24100.1549994817
26943.1549978849
25424.0150013678
26431.1600001475
24682.8600016434
27279.2550046945
26553.4249972571
25233.3200022436
23977.8650074682
25817.779991508
25929.5900002686
26334.2849961562
28149.8050058187
20724.8149963086
23069.0299974051
28338.0250047844
25150.2999998527
24437.4750005826
28638.7900021246
25239.0599942054
28188.6500024429
19607.6949926689
29022.5700039793
29524.6299993757
23720.1649915802
29089.9849990326
27448.710000008
25103.8649987227
19935.159999977
25143.7899993724
27266.9950099404
32010.0100063462
28596.9499969714
28800.8050057414
25393.5349989941
25180.5549952379
28032.6849986603
24580.9349925615
26343.259995729
22842.6599999946
24472.8349975931
23166.9449999625
26953.3150007632
21457.580000753
29889.585005776
25196.2299952704
25177.040003406
29316.6850065095
24225.4650001848
22024.9250076756
27027.3450002096
20658.7600021284
25146.8949999291
23885.6900067358
25366.6150027354
23487.6100037269
20654.665003619
27388.0949982214
28337.4999938717
26656.8799984176
28507.7549952937
29534.1950038034
26522.8949971187
25523.1649976864
26517.7399921668
26016.2899921462
29221.2699997944
27025.7700064189
30528.4849989137
23704.6450034704
28234.2399987583
30162.2000107339
19221.8650020035
23692.244999852
34090.8449901514
21541.7800021945
26714.6399954217
24693.6349940253
24936.3800024783
23977.4649995439
25889.2550077937
29452.1600045677
25560.6750058365
25520.1000013179
20374.4899986496
28785.1700060208
21967.5499951279
22425.5350060077
27085.8800048668
23305.5649983681
24748.8849998467
26918.194987757
26933.3399988282
24534.9900085495
26685.7699981846
27655.1700007976
24327.7349930943
22796.6849882887
26187.0650005933
22633.37501304
24533.2900018244
32082.0499941253
24831.0200021268
27921.2349972285
23056.1999903173
34062.4349973077
30749.6450053181
25766.9149995051
26754.154994896
26506.9749871108
21395.9449991023
20828.8949964996
27337.2649948515
27172.1500061369
29840.2699887122
23378.710002763
24080.9649940982
30104.1150045285
21521.4000108569
24677.5550074736
21920.4000095039
24207.7250024705
25816.630001777
25624.1300013894
27822.0449895063
32752.6599959413
29327.8799948081
20205.5600068046
32564.7100028104
21835.7199984075
24298.0049930478
23824.1350045489
21684.2749992119
25699.9199981643
29280.4550029675
25872.7000018656
25669.4349956451
23005.5699975452
28282.0449981139
25210.9650058541
19386.6000078288
21286.0999887817
26444.0800066524
29413.4799981886
23217.5250012472
27733.899999737
23839.3850082951
21189.4950044809
23305.1799996954
26177.4199985233
24024.8400019844
26566.2399905393
23270.9399977513
21478.2250069252
23066.5199989236
22903.7000057735
23639.2450030172
29472.9499972353
28770.3550012876
29465.4699975324
28880.3299883825
23733.5300005472
25456.9350010859
25000.9299971413
22647.9249876629
24508.3699970241
24199.9349972892
25113.5449986488
23296.6450050559
28153.8100001004
25197.8400012807
20645.2150089148
22412.2449974287
27823.5949964323
26311.2750023303
30303.7799859424
28252.8450011251
25875.4500033923
21469.6149964644
28035.2950108769
25201.0500090132
25144.2699986438
23359.0399935772
22609.2349912617
26083.3450023392
24794.7049935426
20828.7650043933
27079.0249985975
24397.6150060358
25173.4599944442
27623.250008892
24912.4600054672
31217.1500025243
29138.6099993621
23977.8799976053
24482.764996595
28478.9600024242
23735.8749974518
25418.5749969119
24422.8649945506
28513.3450017284
25416.8699997448
26034.2150035775
20891.5150051619
23249.2699921705
29820.4599969681
31062.1649879753
25895.3950052062
27210.1900048302
23064.9999962327
26848.8450105167
33212.6249951125
28266.0800029902
27528.134994572
21470.1149958818
27532.9250025707
25343.3199979119
25116.4449885205
24841.7649958985
25493.7000019134
28099.495005416
23274.7200051885
26602.3850025602
30979.5100032277
21551.7950030743
26054.6099962358
25098.2499959804
25089.1700062696
23807.4599967011
26563.9050023748
23397.6850018476
29370.3750003701
27618.6949937067
26733.3949972451
28737.970004953
21807.8249928969
25392.2700068644
24538.8699983757
31377.0199930826
26566.2849883762
24768.3700009992
25008.4149945603
26070.9499842568
31475.7499931409
25300.2150010169
32419.6199948713
27472.6549970872
24073.6700065807
24187.2099955613
31086.3899961319
25074.4200005363
22255.0300013398
22425.2050044292
33035.1850017735
26738.4250044011
25544.9099999988
23379.9000007263
28492.43999698
20980.7249950709
24590.294993663
29572.1299993715
29926.2850001782
27640.2200066425
20697.090003325
27835.0049992126
26336.9350008664
27222.7000075449
25214.1199965661
25891.940000686
27557.7549985597
25462.5850023221
28118.3699952188
28788.1450033134
22130.5200025803
29283.4250080929
24172.0500003356
24950.7900001695
24159.4700005285
27646.2499990913
26774.0149976388
21326.2349989651
26945.1050008866
25816.1900011209
26635.7750030193
24022.1349865958
21008.4999947547
24959.5050022943
30155.1100013608
21202.7250000269
25713.3649966415
25893.4350042688
28486.7950026033
22770.130000024
22682.8550017936
26447.6350005578
25143.7100003478
24249.5900018219
25223.8450024985
26152.365004098
24452.7049972414
24485.4149988187
32450.3700044306
24203.4600030929
25893.8900128992
20737.1900007447
22939.8550050362
26184.5750104504
26131.7249947769
27137.3750019214
26177.749994366
24990.1300018629
22494.9350017341
26208.3549967182
27010.7399955597
27566.2549996821
28049.9300021584
27048.2600024146
27584.6600048542
27618.5300003642
25401.2700024351
24883.2849939812
25196.4899995893
26287.229995662
22249.760004746
26948.4249996875
24369.8699895497
23819.6800071527
22383.0999956437
20773.4200017266
29417.0650080204
24541.3850032951
25103.8649941689
24040.579993399
26204.2799965692
22572.6850055522
22614.5500016206
23301.7850085094
26141.6099988128
29187.5450050532
23837.7349948999
22178.8400016057
26939.5599970187
24401.8199978165
27660.1299998675
27977.5250078177
25488.1749999351
20490.479996402
21939.5050023762
26547.2250013537
25288.999990077
20217.0599941402
27670.4049956414
26542.4000010772
24707.2899940523
27854.1950012863
26031.9449903243
20948.8100035056
24438.0450059913
23772.2099960565
26590.7249911331
24876.0249903651
28068.7650003204
24134.0099948349
28589.6550006594
24379.6999917495
24001.394991226
28285.4899888884
20812.5750008888
25042.4849965592
27497.5799951325
25819.4399966828
22572.4400042917
26321.9050002735
25196.0899888118
28145.5599977729
29393.9599883857
23506.9149990529
28849.4650041343
26801.1199909227
27043.6599984595
28390.2600033027
26115.7349942788
22464.3599966711
25526.3249992601
20160.4349968368
28835.9050018641
29861.3949942314
25888.8349964655
27814.9900044226
28614.7599953627
24097.8099984094
23608.3649957973
22191.9049995852
20595.880003202
22742.2499993995
25446.8200005736
22627.3199990845
26395.7449977314
31106.2650014646
26586.474999885
22971.6349985921
27496.5499962776
24002.7750064621
22732.2100038262
24771.0149954706
24817.4699979476
27725.9999955681
30652.1899961806
25151.1450066132
22517.0600049976
27838.3999975807
31060.4849982531
21164.5250030312
26180.5099933251
24989.6900050668
28824.3500076274
24781.0300041396
30993.3750110659
24874.5800041482
26914.7600049381
23312.7950018817
31062.5900041461
25044.0100011163
25385.1999971992
24978.854997495
23801.8449968066
21168.9899958009
25096.0149867173
30936.0399994194
20871.7750056214
21355.3849976278
24510.5749924565
29645.4400063956
30721.4849969463
29525.3350010477
28427.6800008462
26118.3499946714
24693.1649943516
24301.9800016091
26555.1650042462
23285.8549972587
36246.1650031004
24312.9950058743
25432.9150044426
25701.8200017246
25538.2550041249
22196.0049937061
30732.8599932033
25715.0499975407
25489.0649975975
26129.9799918273
31504.3750020404
20970.3000091005
32132.9949978618
23844.6149923392
19644.6150031415
25055.8250112788
24648.8199995446
23114.0649976453
26544.4999982423
27071.1499890888
24993.9600006207
18449.7749959318
24678.9750045825
24435.6499962559
24142.795005854
25577.4599887569
18977.189997239
26224.7600041122
19527.9900084037
22841.7399950165
25795.1799992789
28753.5249939094
28449.8200002891
24202.5750015408
25547.3250083117
21882.7199934461
28719.5349925251
29165.0449971334
25757.2700034671
27837.8300054143
27587.6999973962
26464.2699955111
27954.2649979919
32729.5250061248
26732.0749973383
23471.6749967979
26971.7399983531
28838.8499963463
22779.2149965647
25722.7249993089
25653.3199990506
27620.3350033092
26931.6949983721
26858.8499957413
24730.5150013269
24282.6850105738
27139.0799940173
25925.6049949198
33261.2350080481
22834.8900000574
26224.9250009539
23401.4999951916
29831.2250067077
29280.8600039085
23925.0599955812
25268.18499202
22534.3450064322
27221.3450014121
20711.0750060317
23670.2450081523
26317.3499932035
22838.8700022631
23398.4250087651
21084.9900078726
25992.2199942765
30261.1750040383
24762.330000495
25754.8550026353
25494.3300072211
25787.2750089085
25785.1900009493
27874.4350070169
25095.715002907
23102.0649971738
20927.8149899418
31649.0900018629
25388.8149893928
18493.4350008187
31654.7349941057
27174.0299975956
25181.8749985169
26425.7499992631
25458.5949934389
26804.2350014164
24818.1200022111
26951.4749914237
26724.6500035609
27601.0000031682
25152.179998989
25536.1799895402
24050.7349986355
24873.9050029812
30463.4550002935
22994.4250009844
27372.0299913459
25055.3149983307
20729.085003234
26037.9599990691
21678.2249957915
27402.2850043893
20841.8999940686
27981.3800037834
30773.7499959472
20787.5600082073
21027.8699965762
30272.8799969607
22767.4200003858
24134.3799929045
28104.7999960424
23245.750001907
25254.2099932774
22657.1800009081
25587.4349962937
23400.9350074507
26413.339997407
31332.7600025295
27606.1700076951
22877.0500037267
26981.7349992369
30597.4250011467
28525.2949971622
29050.3999976522
24862.515005074
25239.3250027412
25164.4950045547
24942.8699951455
27661.5050011926
21581.6649915498
25766.3899995182
29296.1050023247
22946.5149926663
28648.4500017672
24534.2299979528
25968.8600045244
21815.914996534
24783.9550007407
27392.1299958131
22005.525000982
25966.6999936045
23911.6049988599
22032.9650037732
28244.2849992492
26900.1399960931
26554.8049968799
26596.9550021067
29623.2749979498
24346.1300002291
27579.5850021407
21650.69999491
25187.7899989418
27678.6100042199
24643.3299963399
25664.5149987972
23493.0999846707
24061.7450007621
22989.0299951562
26065.7499991729
23673.2700118018
29160.3200113679
24194.5050044578
28830.5000039591
34806.3899970609
24408.0799983789
22227.0899947865
24400.8200005794
25890.2600125254
28395.5199917802
22261.2800040701
20843.4350052101
24786.4349975414
30239.4999963062
23770.0649964055
21128.7749980849
25464.0800049215
25059.1149987439
26430.4700025987
25561.8650017697
19238.3750100927
23101.6549991814
23895.0150013233
23943.3350031634
24462.8099967696
22373.45499906
25990.1700031079
23759.5699993167
29762.3950009544
25277.840001507
27838.5449940895
29344.0599988095
27501.1949959352
22195.3049974989
24577.7050077107
28640.7799999663
25005.3799952525
24456.3299864057
25131.7550062118
25982.030005444
28055.8699998484
24816.5550026072
23011.5699944427
25200.8050006547
23257.8150072393
31801.9050057962
27724.3900063109
18707.2550040816
25077.0700030249
31677.0399916615
22988.6900025432
26801.7699907752
31407.5699986619
28036.4099937847
25936.0349993106
25745.2050006163
24231.9300091527
32460.14501753
28336.0849977512
24883.844996148
24572.9250015049
28241.0000042064
24263.86000584
28335.9549994104
23229.1000034844
23569.5150024336
25440.7349942405
24797.515015253
27545.2699992256
27585.9099963103
22165.0549937821
27209.5549984879
26711.9449981861
26300.9000024119
30492.0899968932
29103.3099940306
23227.8799984157
27510.2299999131
23537.0299994639
23938.6400001689
26690.2600049916
21529.7350037261
24549.8349987355
21595.0599953837
22776.3049970318
26604.3750006933
25238.7299997913
29500.3699992609
27861.7900026335
21655.1399943774
28388.3500036353
26350.2950005335
28926.0700057735
22755.3600042401
24844.8499989109
29545.3749950052
24966.5700093473
25388.1299918022
30701.8850019024
25390.2349968771
21468.019999249
25925.2300041571
26376.1699956959
27936.6899964014
26160.1800034557
24274.0100042534
25785.6599903115
22440.9000049002
24676.2199906437
28543.6449985342
24053.3250027503
21235.5050000219
23757.539996263
26349.0099948918
24994.4349997611
26556.2699942806
24335.7599985132
27330.0399960428
27733.3650039096
28739.6800001428
27033.8050038434
20116.1049995322
28017.185003101
26450.9149985286
23024.2249964242
24773.8199971341
24061.3049980626
31100.9800032979
21015.8199966144
23363.9399959248
25624.1900011617
27268.4600045456
25681.78499874
19136.1950064788
27215.309994888
23788.0600001384
29006.4499982529
26801.0999918832
29799.5549982872
29412.8399960821
23246.6100011801
19618.8650015149
25337.8800068627
35044.1700065484
25674.2649945481
27027.6350057767
25873.9250027242
31162.1049933278
29618.7050028597
29753.2050022203
27761.9649940755
30444.0200028001
27276.9299934545
21448.0899956985
27925.7350040918
27771.9350047123
25147.885005584
24324.8599977976
24524.8300001423
23563.1399964953
24502.674994777
25471.8449932843
23068.1849987381
22342.3699989511
24475.2250033092
27433.8399977312
27376.5799962831
26196.840000652
26791.394998831
31153.5899963463
29685.8149925061
20242.7100065357
32377.499997252
21840.5749992846
25057.1899992516
26236.1000090176
27694.5100005697
27619.3049884086
28616.1150005129
21182.4350021071
23999.4699943492
23390.4149977514
30424.5450003461
27670.970004641
23885.7700028637
26050.1150074074
26383.9899978733
27027.5750013571
23331.7050049519
22489.3899968567
26468.1399877951
24334.7199967919
25812.7200011141
29420.0949994109
22604.1350022205
28489.2249946615
26616.1549961752
21794.2300084433
24694.5999987718
27266.7750028591
22255.6999991259
25827.7750018955
25379.8750130169
21695.5150094176
25456.3299882458
22672.0200051363
25119.9200021959
24606.3550022803
25915.6850018164
33361.0900000666
29586.0149917469
23960.6900065631
25380.8550062596
29957.1699962923
22788.3700029274
22932.6099898051
30043.9499978266
28127.1950010974
27637.530003289
23869.9800003741
20036.644993113
29917.8100042338
26077.1599975978
26930.6650093929
25602.9650051624
24625.6000010314
25861.8050035846
26789.5200058948
31190.5699925021
23314.8350003918
24148.2650017447
28876.7050038591
21925.719996442
23882.6950009784
22884.0200083777
30331.2249972459
26772.4750009452
24165.5450027776
21464.6600036922
21260.3149991274
23649.2249993736
28222.0799983459
26555.7699980214
27321.6499968236
29128.2150035815
27350.8499971186
24482.8850003757
26864.7900044011
26025.5100027909
26613.5650051676
27675.8899909214
26941.7399951771
21174.2550048133
27735.089995897
21907.7499980166
24752.265004005
28586.2799980178
26807.3849981381
22797.900000511
22791.7700024425
25826.1799901635
31753.9099903591
25748.9850000203
23198.910005463
22606.04500371
27052.4550013944
25622.1199968713
19254.2149910682
30283.064991154
25363.3949990987
23898.8250025945
25926.8699985397
28083.1299984587
23977.1050044326
28179.3250033628
27129.3150066421
22359.9250057712
28025.4300039372
37313.2650075009
24674.8499976848
27354.5049985351
25742.5299896285
24888.3599910456
23933.2950050599
27089.4149935558
26748.6150095294
20816.1250043283
24277.6299978417
24936.2299981168
31962.3400013065
25227.4849910716
27605.3400087355
26531.409995104
24043.2000069507
23426.7050032974
25389.8200035889
26952.0999963535
24597.0849952131
26884.8950008239
30276.9600043652
25357.1049925943
27406.0449985294
31083.1799980974
26047.4949959025
29908.1050053328
28001.7699985976
23807.4500009608
26579.4150004831
23956.4300050317
23150.4399930721
26871.4500032105
24396.0249983231
22224.8999951681
21572.4500008567
24039.5900024954
21560.3950032342
27864.9899956652
25999.3250011103
25420.7450066752
27557.62999595
23667.5599976034
27235.6750007921
27842.2300044268
30594.9049959991
22394.5900061521
25968.1849930758
23881.9700024792
31120.6899998492
26710.2700010653
26823.3499977694
24492.0199917555
31038.919988171
25062.2349901876
23696.5999980572
27553.484998194
28736.400004389
27854.4350016361
29313.364999055
27616.304993475
25724.0049912875
24476.7199982267
27795.4400027001
21295.85500617
28339.1200034422
29960.1850015642
32338.5699996579
28316.6500047456
25747.3450064546
23410.3999919127
26763.0650044663
25312.3999993831
29331.7950012156
23934.5349983362
26724.1200081361
25506.4999973104
21845.0100072541
23252.3399999312
22035.8399973983
21000.7499964124
26824.5050011639
21875.3949981768
25673.1100091563
26215.5949982068
31771.4099914337
20929.8000079541
20549.6499945515
29746.9849999881
31912.9749981023
29181.9549967385
27894.970003868
29491.914998863
27726.5049930138
25583.3349991881
21984.8849974327
29132.1100026224
22522.1650032097
26167.145009966
22125.6599927691
31260.0599916453
24828.7349981118
22061.8100050343
27865.6450030262
26169.370002169
20837.1150006803
28918.744995627
24772.1200081472
25369.9249955246
28560.3899911717
25651.1849967775
23587.7500058894
26011.0199976457
25130.5899962352
25705.4749952281
24318.9550056826
26977.3450152902
21020.0350010257
27866.4600031309
25788.849999255
26416.9149964952
28551.0200003237
26938.1849930914
29456.6900054041
19601.105004324
26410.4849938609
25267.5549990089
25818.0200066083
24767.4799929863
22901.4599923785
19748.9699938723
25911.2999932541
24647.9150000507
27551.9500043151
20722.7999990965
27080.814999331
27648.8999918684
30667.5050011137
29378.4850094238
25523.9999998377
25580.7200062594
22870.869998835
30170.5349941831
20834.8950030655
28117.2900064928
20342.824993636
24444.3049941971
30577.0700053399
25752.0900025573
23609.9300061259
24168.625012274
20918.3999973492
24241.6800028323
24425.9049986362
28096.9000027545
26259.1650076922
24753.0250023311
22699.6949935094
27817.6099952551
26842.6199947155
25614.3500003696
24788.0750050399
22423.2499997586
29442.4550015691
23714.8950011796
26666.4850028594
24813.1099921305
22078.6249990362
25194.0850078395
18765.4249999438
25778.6899982383
31738.6000046246
23551.5450002235
26938.5299946429
30279.2999948671
28121.3299872467
25774.1699971347
26283.4149988935
23627.7749988665
25636.445004928
24131.2899957023
27787.9650021148
28845.2999993725
21962.8350044739
26059.4299969871
21938.5550011345
26041.5350016599
23095.270000937
26157.8850026997
22776.1899963775
23852.4049914362
27851.1050030106
25094.5199986673
28507.4799901661
24277.2549942734
22032.3550046497
26090.2899936571
27117.8399997222
35368.8249976658
27129.6649983193
28395.1650040237
23118.8299931841
30184.4950032776
24710.6249921172
24940.2000014314
26825.7899930947
22941.0200020159
26764.2050038874
22624.7499993705
26098.495006826
23643.250008539
28094.8300045622
25913.4099943457
25921.0350089446
28114.7750004886
21041.7600005771
28874.8899941364
27435.3150014987
23648.5450052987
20726.0199977981
31123.6800073439
27837.4199952757
28706.8149991768
20693.8499953675
25313.0649946445
36265.01499386
25256.1299968415
23654.8799980742
22866.7199967165
24609.520004752
25823.6999916538
27390.3200047432
28438.535003645
23611.5500028757
24055.4199986297
27870.1249879598
22044.2099881502
24665.650003834
23999.41000883
34216.8399972392
26319.7750002523
27245.7949956167
27263.8200023151
23992.4100005887
35160.8049952561
25765.3999991538
20853.430004489
24053.9499994249
23718.5100102829
25534.5849989911
28612.7700067312
24133.1049996843
28775.0549996203
23538.9250033922
34239.0849994532
24838.6049953544
26672.499993749
28409.8799919778
29809.1200017216
24916.2000008789
31031.5749945617
23261.3850008232
24970.9200062639
25262.9099987836
23431.695002412
22628.2250015886
32102.3349926586
21124.370004788
20488.2850103989
19056.6499985355
21491.2499929851
26577.1400076041
29761.8499923709
24779.0600019128
21829.5549875303
23863.2049947565
24172.5099990085
26714.2800058991
21384.0049993474
25158.2599981207
27813.7949971267
25215.1800023632
20843.7999930006
28975.3849988592
26751.3099979371
26128.70000081
21430.0300026988
25668.0250023554
27907.6300023543
32672.5799961414
25340.0349967373
24704.7200027152
30984.1150016343
31106.9649925617
28447.7450011393
26124.9150004052
26544.8300011107
22522.3249907058
26038.0049993122
26240.2450000902
20428.4350002386
27293.224999382
25537.4800048411
23183.9050069654
24461.3349932978
19854.0150011142
28557.1100004208
23586.4999937612
25571.3300029879
26735.6099959976
30277.3000018168
28410.9600000133
25185.6499969304
29245.1050033182
24001.6950053014
28210.9750028597
25546.4800042084
28916.9450048149
28813.5749970323
23487.6449956232
18343.8000043749
19898.0699969451
24416.8700089443
23392.2850055095
22847.4749886076
22713.7250075276
25084.1700030371
27470.6299973263
22270.7200015774
27536.0399925282
32219.3599994376
16646.8949979923
26766.7549908018
28842.1850048112
26373.3650035481
23712.1500006486
27351.0250006553
26016.1549955187
20323.6399909886
27684.0649925247
25441.1250006202
24750.3850016679
31299.9450036668
23008.3099991861
21082.934999953
28794.2299964486
21616.7100034894
25772.0150030411
26851.6500027188
28721.210008806
25054.2150028544
22124.5250002865
20428.7900006697
23002.3349960245
20785.029996894
23326.6049995307
22551.0000095202
22556.9849924088
22958.0950036052
24159.4199986529
30962.5800029584
27164.8900016455
28761.7049967028
26794.6850007365
21052.75499218
24597.0200010279
26588.7750081599
29518.2449967284
28568.544996043
24264.425006275
25137.495002221
26424.310002808
27426.4749984402
29258.0150117546
24487.2800069625
25086.8249965123
28737.8450000962
20180.2699954963
25187.7250016638
24273.3250046466
23884.374997926
27806.979998391
24086.6099970248
27184.0800033503
26852.8149938649
24722.2250068485
19562.1550034585
23966.8249922027
24815.2750046017
23717.969999017
20550.2099983563
19755.134995221
27160.5299958255
21207.3199988295
23906.1450020701
23669.8350017598
23299.4350008286
28658.8000046544
29892.0400005976
24689.8849968193
29365.4600028943
25304.789995019
27043.2900048716
21146.0500003347
29524.2499914021
23570.3050040496
23994.5850048815
29472.7449991572
25842.3750086563
22789.8649998804
26127.8549996382
26928.3899954604
23603.2900000777
22044.1700014731
23933.3699995382
22023.4200069931
30531.2700083732
24469.2399998037
23576.890008801
28907.0700014858
23266.2549967583
25725.4600070984
27584.3849913947
24789.9449939285
26643.1200023045
25458.7950049709
28408.3199928246
23829.0850098114
23135.6499998335
25200.3550071816
29168.9999995183
25968.6250019362
29156.7049993338
24005.9649932366
27861.0300021871
22213.4449970602
27591.6849994344
25515.1049964611
22701.9450010721
25348.2100024001
28932.905001621
25686.9500040359
23317.3449975316
24287.9550056179
23428.0149884239
29744.0749922069
25116.6449991301
22134.8350052936
21261.7250006597
27992.8350011181
27588.6649963456
18396.5350011514
25645.6550038447
25838.2299970817
24446.2549985722
25446.9449987318
23171.584989137
26257.9499997185
25736.51499824
25003.5250050188
26500.3400041793
19288.2149989901
26576.1449958367
23054.3500008368
23157.5649956123
29714.4199982932
25942.8199916113
28018.2100043299
22962.1999999427
27524.350000426
25457.9950025015
31315.6949999692
30130.9000037508
24914.800005248
26969.4650042021
25690.0349915402
26392.1249946681
21380.7049890249
23462.7550052048
24610.0050018489
27434.4799951895
29439.7749964038
27200.1550035488
27282.4450035214
20424.0200013565
28431.6850031973
24570.8099994033
27007.4849997397
30713.780001885
22262.9049926179
25587.5900017642
18953.1299910934
24727.0999982643
27414.6700018715
25501.9800021644
20034.8950047967
28154.0500078439
26764.5400051387
21726.050005342
27083.4250011827
29385.5899991823
24868.9850032012
29401.8449989603
23802.4499990013
26773.5299988557
22043.8000049622
29962.7500002727
26151.0599975864
26305.2700049665
20591.8199953213
25133.8400004811
26171.1300049848
22395.4749993422
23557.7699981211
29440.1599994242
18722.2599953672
27373.9799948295
26985.6800017736
26976.0750083764
29927.6600019418
22788.2499952092
23069.1149974448
29729.4599914502
22761.1649967534
34329.7549998751
27076.3149904019
29925.4650009335
22090.8950121067
26299.8849930426
23607.1549908901
26948.5349956715
23227.7599995819
25816.0349955993
22457.0250018962
27496.5949954135
21055.2200023285
30494.2650043328
30948.2200038895
23235.7849996779
23679.4350010971
27652.8799958548
29834.2800067191
23539.2449965689
28149.4899977181
22989.8500042416
24864.2050041014
26978.1150049194
25701.5650016582
22709.1149987406
26859.6099968709
23779.0799967046
24722.0050061598
24179.5349961405
25153.7500042034
20785.8349992011
25207.2099995897
22319.6400000652
25365.7400007148
28725.4150075752
22726.3150058081
25462.8349992366
31933.1599936116
28229.3699968883
20427.0900017142
28014.1549977937
22907.7699910469
24649.3799959762
26526.2550012656
25781.2100014009
27888.4350013315
29083.7150019859
26340.4049992813
23497.6599988116
28523.4449949216
24734.0049986816
25541.7349977816
24992.694995444
26657.4750022641
23259.4949964078
21350.2799961889
22542.9049968229
28502.7149946595
28333.7199984061
25296.6200144558
23363.9700047715
27392.3600029595
25543.6299932949
24925.2000009983
20682.260003456
24190.9449985599
20764.8049989481
31600.1650031519
25793.1250045086
25988.379995584
22714.5050049028
28750.0250040554
23471.2750015831
26868.4300035649
25443.1800015377
23306.3149992887
28828.4100112878
21095.4949953671
23022.1099982993
25414.2800075657
19677.3999932116
24345.6200035239
21760.71500607
23609.0000039578
22833.2250044234
27153.8450030722
21255.8800036275
22825.5599988125
22216.105001124
25317.730000642
25472.4449898687
24191.5249978951
31226.2849925774
25175.4999899692
20143.2349994865
21512.0149962886
25435.2049900439
25590.520003147
25212.1149980516
22781.9299992432
23202.2550078525
21092.5749977063
26070.1850044851
27141.6549961068
31015.3650025179
22329.9149982986
22704.0349963182
25522.9949952696
25879.8050007601
22948.9300024547
26858.7699985743
27187.8000043362
26614.6599993738
20388.0450031951
27324.2550002482
22490.8899968173
26072.4749900739
23918.0000098923
21135.1300030837
23005.5849920373
23874.6449953891
28692.6899941692
21553.6500001416
23277.5599976439
23733.9900070739
29545.1100001709
19260.1350047914
27505.9849949013
23685.5400062764
27204.3499993366
24580.4050053464
27531.8950007168
22844.8800061906
24857.6999954347
30882.8500131154
22418.7500072445
26902.4000044018
28243.9050027075
30450.6150000072
33477.3950018047
17375.3300046945
20027.5350002932
26234.8599983795
28551.8200016576
28536.6100066538
22832.0350039018
28133.5549919259
21522.1700000482
24822.8950046886
25203.845003599
26635.9500077779
22422.090002828
28637.8700021018
20971.4200071013
28615.750000885
27187.3849978219
24210.0799928751
30242.2449964353
30090.4800069275
27022.3100043972
23900.0799994055
30674.2600064289
21755.4850014488
27921.7600015523
25257.8450005502
25854.0750066161
19823.7450001063
21581.8050044535
27190.1199973164
26370.4600088316
18258.3950004578
24481.2549999283
28416.36499465
23276.9150028576
25466.2849969541
26190.4050006199
26665.85500657
28957.3500016028
19427.6549995192
23766.9499944967
24319.2650009709
28413.6800019688
26568.2449984804
27993.6950024287
26689.3849965179
26386.5050081179
21949.829997058
27655.0999969266
28257.8149985913
28738.684991798
25925.985000122
26003.8800035663
26451.2600034765
31763.7100061149
21261.6550014234
25427.3599983496
24725.6700033905
32747.0999953289
23862.8350041888
29746.7500127676
21322.5650068948
26462.9749979251
24752.8249996083
29749.0599982272
22290.6399952587
23202.9250015366
22546.5449957772
25180.2700095331
22935.43000307
21716.5999987447
30037.5300052749
32534.3699989548
32819.6049973403
26187.0450072157
21417.6699913036
23877.7849986542
26545.2400035202
27546.0549996995
26696.3200027354
28069.4199964072
24887.0100049116
24381.2350043832
28189.7799924838
28539.4099987291
24401.3850007651
24287.6199989927
30709.4099951204
23897.4900026987
24086.4950092727
25900.0849945725
28900.4049977725
24828.645002194
30748.0700012643
21599.0349980152
25399.1399948376
29180.4749966509
27845.9549982251
24556.734999022
22859.2049972952
27401.7650002547
22551.4149994966
24645.5249984746
25166.7150112285
29029.9899945122
25885.9499939277
26081.7949987469
26405.405000884
21415.6500016194
27688.6099903917
23349.5200046815
21780.3299998509
24936.7399963104
28402.1249945763
21337.2550031168
24478.6250015113
21751.4200068036
25826.7500029748
23581.665002084
25005.4949983969
24116.1050034176
24510.5700044853
22602.5000001719
24676.1749929443
23048.4550048316
20668.4399952011
22542.7150020716
28854.9099974632
25966.0799991965
22569.28000388
27122.9349967648
30031.485003347
28070.5450011004
27961.8599981927
23940.2200029558
21397.2099991017
25612.5150010173
23537.1700081101
21868.1949965822
18501.3549927705
25390.9449918924
23655.2550025488
27333.8100049623
28464.0599961239
27509.8549970814
27430.1649997121
25511.2699997541
33571.5500066574
24404.4950057296
23362.4300010897
24471.0399946816
24496.7499940629
22175.0400008131
29485.6399989743
27160.149988192
28307.5000005921
23418.0650005629
26538.0049876799
28777.8549971139
27105.2500158588
23471.3800061727
31235.6549875289
24418.6150024253
28176.4950007173
36583.7549953903
24611.3199896881
20602.7650060484
27931.4450073481
24929.8050084577
24146.3699966649
24616.6999980806
24579.3849956144
23299.4950119997
28084.6849986321
25420.7799922695
27942.8899974021
25382.7349922332
25902.8249983928
22608.8549982963
30062.9700060652
21888.8099980195
22561.9400021386
25851.4950093655
26373.2799987647
22679.3850009489
21478.7749985304
22866.2900100994
27702.4499974519
28161.96000298
27873.3299987306
23998.4349996064
28944.094997135
25255.4000079731
20116.0500018302
28298.6550058653
25199.9150005741
26788.9099981566
24584.8749973867
24941.5250085295
26724.4450056858
24640.340001751
25252.3450043643
20042.4299981997
25789.9149984942
22212.9500090785
26598.7849924887
27854.3700029083
33069.2100036845
24356.8099980327
28254.5999985522
24584.8250026072
25498.1399958185
27091.4750027189
25746.7999914158
24227.4000100979
23938.9050066088
26669.1799937919
22680.7449870302
28877.4450018403
25182.0949983357
23159.7699998993
23967.6850066039
24326.0799942811
26737.2550000272
25437.500002838
23145.0899927915
24070.5099920349
24049.9700025556
23434.2949960963
27111.9300060875
22462.3799993879
26189.5100018073
28370.7099965728
27318.6850020224
20207.1899932408
26654.5750038538
22601.0850061761
22581.6349908625
25639.1049948233
28020.4900007415
23914.7150046142
30570.4099976501
28105.5149988948
23909.9150076487
17426.7900044835
26324.8799975582
22843.6699993191
24875.0750019211
18419.2350020212
26678.3949974258
29321.9050062625
21122.8049975389
26287.8600000243
21436.8899956712
21472.050005847
24971.9900023089
23685.9250046498
24204.219996349
24107.9600017725
24818.0999958366
22673.854998088
24401.7300068856
24407.7549939234
24959.1600032485
24069.1949973729
25792.8049904561
26568.4700010643
23756.2850022147
25210.3900072637
26737.2050031065
24276.2049927033
25952.3349997206
24689.8700002372
23094.1699881416
22061.0349977836
30980.0449961383
27116.4949945947
25757.1799932388
25905.7200024725
24638.8350021786
22495.0950024034
25976.514996626
27541.410002047
28587.4200035487
28095.9599951389
23748.0250006896
25896.0199916844
23758.5299988771
25713.2250039403
25844.3099979873
26670.885008241
20484.6400010604
30375.1199992622
23286.9350009338
23855.1050019556
25127.3900006068
22620.2050080411
24234.4150009728
24113.1549962577
24283.7800106546
26489.9199917114
26856.6300026627
30857.1299969283
22915.2000001622
26034.0699967652
27912.7349958525
24197.070001113
26091.6250113182
24696.1799934349
29682.1799945643
24149.2449842616
28159.4550033056
22158.9949983854
28008.2449952612
27364.7200010194
27905.1450078457
26061.5700022723
23390.0050001317
26121.48999744
24121.4150006947
23396.4300012183
21327.7250015709
21127.8450021414
20595.0400026006
27964.7399950193
24735.684996202
25085.5500040074
27250.3499980161
27577.6699948842
29783.5399981154
27413.8549994958
24365.7499962397
24600.4799998255
24950.6050038832
26966.119999622
22948.7300055419
24350.4700038456
25444.185000534
24760.7899908161
26561.8399998053
24373.8049961648
19526.284997263
20473.4149917713
24580.2649950904
24952.7249973819
26133.6249986301
22056.4399992269
21109.5549992571
27299.0850006662
26932.720015394
25721.6249947477
28518.3600031724
24794.2599984997
22288.71500067
26909.0599976248
21632.2300039121
24777.5049975465
28345.4000057449
25993.584995423
23941.9250001449
28416.110009706
33583.3700012003
30296.9150030013
25482.9999963581
26587.5550033113
22755.3950038726
25852.7950027983
28346.2649874219
24921.7549994721
26411.8049939935
24948.9849966315
24809.2049960022
21684.7450023914
27248.1199996952
32768.4799952243
22095.9800023218
27183.3150025585
22497.7700051904
25272.4649992383
29879.3799955859
26386.0399975886
26117.4400053674
25479.0800000248
23796.9200013499
30209.7500005594
25408.4300083074
24879.7249925022
27706.3249949037
25573.1699966117
27218.4749977147
28036.4749997536
26673.9800000897
23250.7900057321
25321.3800006364
25142.2400012262
20958.404994667
27244.4599997799
29315.5249866678
22679.5300108541
30234.1149940419
27172.4499957202
23971.3250088785
29560.9350032911
23411.470001217
31337.2050073767
24839.3849938113
26800.1099955009
28259.5399957686
24416.8250046649
18267.140006059
20810.3149987571
26755.0249950859
27659.5499994818
22716.7199982711
20394.5749968379
25736.7349894288
34737.6800026849
24457.1449967462
31889.4299942077
30614.2200016428
24999.6199968118
24576.9199948003
23871.7600044407
25320.7500003758
21436.3650054924
23972.419999894
23203.0800009151
26779.2250045795
29598.6299928911
20566.4600045345
24080.0650028401
29112.6799966089
23481.8799991121
25372.8450028629
26809.874997474
27820.0250012773
23821.8550058445
26743.534997386
25102.2849907065
29874.3449947676
23575.1799999225
27735.620007948
24230.6650044465
30092.5800127904
25033.8699976038
25108.8899994407
22994.9900007316
25908.0200011998
22419.2100016242
19632.90000181
22538.6049968677
22823.0000003031
26715.184995298
22485.1249988222
23736.7400007841
31766.2149955852
22823.980001157
25913.6049978489
21512.4549866374
28011.924995005
24002.6150008368
24292.3949990104
26807.3200038321
26110.4400041206
25950.1150031214
30513.2900011714
28552.0749981258
23060.7950005601
24517.2950026715
20586.3099939118
24152.374995773
27172.4550109642
24427.8550006694
27735.244990313
22872.625001263
24184.0200070019
29271.8449985102
26973.8799980399
24608.6450076416
27350.0300045746
28169.6400041889
23596.0749906536
25889.7600027188
26790.0599981163
26612.1399947587
25284.8600023472
26413.0950108638
21145.6199918486
25266.1350049105
28427.4199942712
25288.0150035744
22036.0799894594
25068.2100010302
23147.8250006087
26915.2599931129
31056.0000020736
27121.7850048309
21319.8649959818
27409.4199936584
28361.3949903244
26008.3950021929
22163.7750017001
23773.0349983645
28785.1349969216
26135.3149940681
28667.6299970377
23994.3099947623
22266.8850042346
25231.3400020283
25204.0250061583
19304.8700082058
21999.0200032887
22070.4649998276
22831.2199958875
28808.8300001975
26486.8050056981
29428.460001813
27477.6350044671
23670.6549894704
21728.5949977005
24334.0250012978
24690.0749973101
23917.5599962303
25143.4900025416
25865.1749972869
25205.629997317
21156.3399942237
21387.7649940337
26292.5950031484
28837.0149982184
26375.1650038033
25840.2150023592
26984.470005521
28933.1149980549
27834.7400012563
28169.6099988887
31182.1799904738
27770.1850039014
24901.1950008299
29510.054999541
25545.9450007993
26063.740005535
27814.2949936023
22592.3249991839
26817.3199977234
26482.4299894855
23536.7199981819
25363.8899966413
19398.8799948728
25311.0199968267
20985.9750030232
23320.8449989486
26930.9750031678
25256.2550025188
24258.2400042098
24636.9800020428
24352.2099968529
22581.9749920104
23635.9800001118
22940.0200026711
23274.7549976808
23209.395002051
22871.8949910396
30298.074998673
24415.2099988817
25139.2249966877
23150.07499825
22186.3499991419
24997.0399986051
28087.7500003244
25573.5399982687
30658.5900084934
22967.4649972001
23897.7350091857
26235.9999934381
25943.5449952323
29768.6249988646
24603.5649930341
18937.0150000041
28799.6399980048
29318.104997674
25645.8649843342
22934.8650009006
19402.9949974526
23023.4000015269
22018.1150007371
26335.2049997479
28756.4300014415
19801.9149979673
22008.0249992069
25092.8049873548
25443.9749972286
22093.0950060369
29934.73999501
26794.6949966486
26730.9399989057
26240.5450013437
24513.3650035239
28076.2600017428
23834.3550032189
20797.8750003511
25310.620007263
26685.9499996386
24255.1649948315
25045.4499945495
28471.7699971105
25089.0249968168
21839.9499959812
18938.6900029761
19383.2750020103
24004.360005354
32314.6850039118
28176.7049987921
24860.2099985708
25239.954999662
24623.7649965402
22551.1199922147
34931.2050004122
27676.9499942632
28441.1700029646
26354.6899957207
30039.0900162741
23374.2050116236
23825.6900034903
27395.5250007545
26033.535008452
29207.4749974608
28944.5450023538
26652.215004688
24370.6549981552
28461.1549984189
31853.4199939882
25148.4799917451
21792.6449940948
24990.8150050701
22949.094996177
25060.8450078713
24223.3899971747
21971.1250040571
26763.3500021106
28392.5899977512
27452.9799975621
24926.5849914239
22132.9149914422
26225.7649970799
25695.3049997394
27059.609992028
31549.6749917027
22411.6000007999
29866.2350056656
28496.4649998309
25798.3899981315
27002.1200013103
24195.9500028237
25739.1799917163
23406.0249967859
28153.1799990206
19780.3050001407
28841.2200033949
31151.2350016921
24812.3000055532
28975.4150016082
24951.2850035706
24592.7750088832
20965.9150089129
26849.7650008912
25329.7700006057
26066.3049994785
31162.2899969123
23075.8699985552
24062.1949995673
24103.7199985867
24211.5599902733
26325.9600059283
25531.0699907821
27000.9950038659
27079.7099919626
24028.6749984007
27235.9949995566
22764.3700004862
23031.9600011823
26446.6600000337
24000.1500011435
25383.01499694
23106.8800004775
30433.6699978626
22833.9700012815
24099.0650031955
25649.2949992858
23556.129997822
26283.0399964825
24390.3299969042
23498.5749966347
24334.5100071048
27004.1749972687
27399.0350003047
26585.1650060397
26533.1000071318
23679.4300020999
29261.7350096452
22301.129987646
23640.2049982303
29370.7100024305
25949.0750024649
27758.6500038237
24980.5450030123
27230.6949989703
26288.0800006556
20881.4899938094
26173.5899971512
23645.1099906529
26503.0449927514
25689.6249985277
24347.005011853
22798.8399965983
29993.854992416
22830.0749937186
26015.970009107
23795.8300046292
26382.9999976321
27028.6899956219
22558.2449997981
29538.0599966464
28485.0949934645
26189.2600031678
23649.6399958002
25957.7249953163
20439.2450028724
27117.7500017341
19928.3299977721
26650.8299991924
24570.0850036611
23664.0500011996
26000.8099983544
29946.8049962232
23719.9750012528
20502.8899979341
26101.900002027
26588.9649918301
24718.7450039431
31061.3500095927
17322.0149992945
26294.1300051664
30680.3400073764
23604.3750030778
23554.1449934806
32167.8749966636
25330.8500100868
24131.9099972552
26914.1899947316
27397.8950009359
27621.9350001198
23840.6449981814
24621.7999980627
31485.1649933862
25926.1850037072
25654.320007046
27753.2100086069
22531.3849932606
23413.7199938234
27020.8350046881
25759.2749971878
23714.6849959785
21693.5199974076
25780.6450013387
24703.94499911
24323.805006191
24513.1750039985
24997.3800022001
25725.7150036928
31818.254999104
21925.8099970514
23269.5599969153
25503.4899888567
24309.8999988527
24796.2900008608
25742.3749951999
27898.5049900224
23704.7049992651
22665.4700000524
21680.3399999235
24150.8499944668
24580.4050029386
23192.3050101951
27512.559998071
24809.7699960167
25962.7450005503
26987.9549930415
30503.8449972901
31063.0500053347
27577.5950035247
31026.8550003633
24914.1650003438
22187.2300000659
28095.0799965247
25137.5000009126
23819.1500090486
20057.8400010714
22105.5250085233
31193.580002269
24412.6550015666
22628.8700013813
29095.2049991438
27982.6500087134
22680.6200052123
26823.1149953413
26862.189996836
26962.5950020395
26633.2649994102
23138.880001393
27495.7949983621
22832.9500037854
27220.7000063293
25152.7250029934
27819.0649983042
28128.9899989394
25778.8299993076
20706.7700042137
24093.1750040373
22962.385000341
26758.8500004429
25269.220010309
25711.2350086965
29065.5499883103
24156.254989129
24312.9150013991
24158.5500022885
22862.4199931394
24817.4849964131
29306.9850040158
21889.0650091878
19864.4599964783
25011.134991535
22147.090004007
24142.855005911
28475.6499985502
24545.3400061349
21657.7699967841
26184.0649990501
24219.0050069965
28293.5199949498
23111.7500028803
25460.0099937581
21339.0949925095
22274.8950066183
26157.7499974424
25417.1949967434
23437.3299992159
27079.1300016441
26481.2300021523
22742.8649988365
25278.4450042767
25816.8000022616
22954.4349990636
27183.5300045276
20932.6150060738
26862.6499920472
26021.5850099541
27073.7199993224
27054.4300017722
25555.5849967745
24809.3550066504
26654.0900103494
24531.9300007424
24146.0099983346
21859.825010339
28144.1650087957
24105.6300020874
25053.4699967939
26873.2500033783
28406.0399929477
26475.5449889491
26632.0549990047
19783.5850031364
25394.7550030898
27391.9950072682
32588.7999926818
25151.9250068124
26244.3349987518
27108.560000552
25892.33999616
23442.5350073955
26049.3850012137
20507.874997
26003.1099908068
23303.1950073263
22141.8249984622
28408.9200023446
28452.2149974139
24078.1550057124
34427.1449989544
19974.9700000478
28558.4449942448
28270.8350014345
23691.1250045507
29547.4149961037
23091.879993743
28608.899990135
21946.7150065861
21808.5650000596
29247.784998138
27793.1549989829
28531.8100015983
29524.5200061728
26632.3500021113
27021.7099925259
23279.4950084557
21152.1099922468
25297.7399953383
28879.1450064917
25609.0550028554
25720.2249927212
29299.2749920739
22882.8649972877
28033.6500008621
27546.519999773
23585.0949963207
27096.9649978083
26519.4749882841
26701.3650068942
34310.4650047814
27349.9349921443
26466.8749991641
26750.5500022806
20387.8899949921
30356.2500035361
24883.6899939904
24792.9550019896
24314.1950046344
25272.6650015757
25268.1050012525
23080.7300014231
28976.7600057443
21789.6500008224
26652.1900009516
27693.0750063296
19864.0249972194
25466.5099990726
27937.9649911511
19293.0649989248
26084.449994303
23689.3099950345
27486.940003591
27422.2250040716
24609.7799961622
27448.3900053212
23502.5500041622
26769.6199958996
22419.3550003499
23343.0150013996
26758.3899973239
22141.589992451
29928.5200073695
23316.2449965825
21636.16500393
26191.7299965806
21614.8549973809
33070.2699965455
22097.4900013407
23116.0249951988
22532.2749938098
22009.1550055288
24876.8949937692
22861.854994118
26182.274997834
22659.8949970906
27513.6050047066
24520.4049983712
27082.8350017684
24336.7999922546
24547.7450016755
26766.2600030609
23217.7000037667
26336.2999882251
27096.3250038024
25101.2250001867
31732.1949981452
24727.8099957226
26487.4900026185
27185.2150056835
27272.1300010283
31342.309998743
22812.8049995455
28523.4749914249
24443.6749970527
21908.0300071141
25087.5750020691
21868.5500012098
28102.8600039724
26210.4649957771
28995.749993132
26074.9700007275
25705.2599987753
24035.6249973953
27188.3199979682
24733.4699973736
27677.4300053137
29916.8600012317
24887.2899983792
28284.7499895177
29652.9750015377
29255.9149969853
22133.2950032854
27562.6900063892
25548.5899995612
26596.2749924388
25175.4649998688
25683.1749960359
19986.250005644
26151.4950064933
26176.8149971611
25281.085002851
23374.7200063756
24386.9749962545
21666.4100044707
32455.4399947543
21539.3150038596
28078.7199938954
23462.2250012144
29907.4899999474
30294.740009553
31227.5700040709
24567.5699980092
23770.0000064492
23330.2350020025
20462.6549972629
20255.0250027445
23506.2299957153
21226.8800057782
30095.0050027987
28022.2750027337
27665.5450001174
26833.9199935777
29444.7499967271
25894.0749912534
32360.3550056519
19683.5300023505
25719.4850018584
20810.9850070278
29476.6649951257
30135.8150027295
29469.3399885372
20329.1449943562
23943.4300043578
27130.8049934251
26509.5300001668
25902.1900032529
22569.1249950676
23206.0500079422
25833.1499980167
29337.3749983106
22943.2449995427
28638.1250029319
27189.9099972052
23044.9799970493
25766.8600017349
26577.6150052485
23439.0800023916
24385.9199983774
26396.4199968838
25028.1200055985
29358.8250011296
23091.0400055306
25093.3649981238
22012.2350076708
26141.5950010703
28507.1250002615
26802.6050021451
26701.0799912901
28593.2750063799
21508.0600007406
22936.4599991783
23542.0400005951
27545.8050026054
25905.8099948571
22979.4749988673
23295.2550043074
23243.9049907343
23207.0350033934
30674.3749996117
27634.6849990447
27127.5999909342
24054.904996638
23956.6099985056
22452.3050015332
21695.8900043836
30175.7300014095
26558.445000755
29250.1850012776
23499.634998481
25927.950011191
20927.4749890924
26410.034999812
21030.1199925265
26669.6250055369
22195.029998255
20146.0449907192
27332.0899974575
28753.0950028206
22848.6349956644
28826.8600019653
33228.8300043826
22853.3400014788
24925.6950037737
25652.6900056431
29143.0899995212
26846.9849964116
23640.6300020613
23253.904996472
31006.6449913309
20944.2700010373
27138.0549982516
25682.744995941
25831.639992847
25935.0950005365
29255.9799923059
23061.8150021033
22945.645000972
27809.0599976332
24339.5399989095
31148.6699964686
22778.1449952474
24530.1750010072
24513.3900088497
24698.0849955253
31725.9699996351
25136.7199951329
23341.8000002453
21303.6949948559
19091.3999982338
26861.3099960005
21663.5250072396
25076.6749935715
31120.3500015915
24008.7050067151
22304.5999950215
31959.3950020434
21871.7599999945
28978.6099978244
26489.4900005196
26075.3449918516
24066.2400062482
26231.7949984813
29427.9149950158
25987.140009425
24757.4799963023
31219.0349965035
26734.2450027553
28504.1249933481
25716.344992962
30645.5500064009
24648.9849957867
28542.1949948958
27463.5750071408
24695.2750048384
26771.6449975528
26623.6050057395
21371.2549983989
26084.1249996368
30973.1500092611
21452.0700031795
29320.8049945376
25061.8199970451
21679.5049990531
24543.2750019108
24422.5849996858
23304.5849961707
24265.4699953274
25141.0850062082
24994.8600016353
23993.1149977871
26842.0249996635
27487.8250050214
25959.9800039104
24469.0749996693
25284.0050046432
26229.8449985185
19497.2450023101
31964.1150027136
22874.4800040484
24528.745005624
18448.7899952432
24844.1900063831
22700.2150045427
27930.2299980499
25175.465006006
23746.5200023504
22908.8699960303
24495.0900016189
26310.8750006414
24592.2249978635
24071.1900054468
22599.0599897919
23771.3299984021
28528.1600018569
27088.4549957094
26205.5299981339
23675.9350017722
24953.7099999553
27493.4149978529
27123.4899969358
30100.1049955906
26078.2550073515
19090.5249990422
26565.530009905
25910.2899997072
24951.9700046677
28372.6350019872
26209.1399916396
25733.3850024019
24739.8199959297
25746.4100004163
23474.4700010008
24421.9799968452
24058.7850069174
25443.6699953014
27446.314993889
24016.5000008651
24419.8749986115
25814.020002426
24752.9150124772
21655.3250051758
24762.8349994145
25991.2749988413
30097.2199924167
21054.4149975809
24383.6899932896
31467.0000001517
26450.6399960716
23439.1450015993
25171.5100006358
23987.2399991212
22838.7700032691
25587.5550047867
22508.1949998533
24444.8400074965
25325.7099988468
25703.5800051676
23777.8399996683
30803.7099912557
20896.9250050642
22785.1750003938
27914.7200047449
25882.2200115697
24095.1400063778
21203.4799940279
23766.7299985876
27007.2350036777
36566.5549907287
25503.4500037171
26907.9150011149
20195.2100015514
19660.8599961486
25927.5400022336
24509.7349935649
22326.065001878
26492.6550019013
32510.8699949582
26532.5799983731
27545.6500099879
24077.0400050771
28651.3849946075
29521.2249887912
24138.6649989139
26108.9900027722
28487.7950009238
22378.9900005665
29070.4900069273
24728.5850013036
27287.4100005135
23181.4749995593
29417.9499925939
21325.4400006113
23641.4599992929
25055.2599948058
24554.8699919773
25094.4799936407
23772.6849961532
25831.5400068611
22828.5700036199
26070.0300013742
23545.2899981618
25373.790001076
27052.4050038196
25886.0650049866
28571.5400012888
24635.8150011387
25865.9749992091
23609.9199945641
26445.3949959486
32722.5800040929
27189.6750027525
22416.4449935933
21642.0250003642
25867.3250085425
24804.4249943419
23288.8750169956
26124.5650047511
27560.1249996219
26964.6400009528
21629.6200071117
25761.4750007865
23299.3450015465
24859.2849930373
24509.8899965546
20412.2050010273
21897.4400023947
24895.460004741
25917.475002876
28340.415009459
25830.6550014053
24242.2899961775
28055.2449938327
24803.6550048959
29718.9499952958
24787.1399945281
22558.4650010844
22106.8049947498
27003.6300000896
27824.9699889781
27612.7950014982
30684.945004696
30400.6100048914
25569.1550022575
21609.0950025359
26361.6549973427
17782.7550026028
26872.4099996913
31454.6599967173
24164.8150017493
26703.1399958638
25653.8850098937
20845.5900036349
29200.3000064947
26763.0749955505
23452.7400036707
28355.4700038552
24413.5699997425
28956.9150019195
29144.3450035492
26786.8650020453
27808.6599946633
25126.1549912536
28379.1450015262
27400.3449904557
24379.0400018215
25061.0050006277
27016.2349986945
25151.0850023075
18915.619994727
21892.144996008
19816.9649953379
27643.0949930508
26122.2050016589
26234.7600080032
28582.8500004466
23603.9549963601
24836.8950054966
24241.3700084604
25874.865005627
24941.9550000141
26003.8100008178
25037.4449995244
26708.1349928651
20193.8899967715
27287.1900029377
22367.9899984411
25864.5200004827
29630.7200057518
26877.920000216
25251.8249908839
25891.8150074121
26656.6600017501
24040.8300030311
24018.894999387
26636.3549934748
23442.279991094
29521.4399960655
20784.9100001443
26029.1000062394
29809.6199983803
28606.1499977565
28314.2150011942
27140.2399999535
28499.9099964153
25993.2849970013
27134.4350058413
29801.1700052139
24572.380002446
25248.6999963843
26223.2299970442
28660.4400016361
31647.1950035628
24502.265003935
24035.66000135
25260.9350042685
26659.8399939722
25770.1199960925
23331.6449994674
19329.1299889619
27569.9450008583
29353.6000032553
31629.1599938704
26209.8300014246
21033.9000090166
22337.4249976717
24011.0699982159
28163.0549969155
30629.3200058482
21924.4100028984
25759.0050058065
28390.2499965063
28871.8699948397
26481.4049948666
27586.579999012
23376.0499983821
23594.9150042037
20432.4000039143
20900.4149860927
24600.120000618
29368.4749956397
23694.619998445
27165.3399992272
21485.4149989609
25710.6349998945
23381.5049987074
23891.904991317
25634.4949916194
25632.0800100153
25362.1700051376
25216.3850003574
24502.4100055142
23958.8600043701
23248.5249969217
27075.6899926137
23927.8250097804
26898.9550029189
25124.4450077774
26428.394995
27665.6149961982
27701.6050063522
23033.6250031406
20787.6800007973
27424.804993105
20751.864999368
26130.0500037714
29938.724999137
31522.0799998377
23242.1199965759
22525.2500082799
26702.8600051698
30393.5700127056
25711.6449994879
29321.4849991539
22302.3750007181
19377.6000042874
26838.3350006132
20514.8850003916
22465.0000095139
25422.3549979655
24253.489996983
23145.7250014811
26420.7200073858
27922.3749958548
25701.9949938635
24515.8950049755
22728.9149930122
28862.7349964451
27115.5450035325
25149.2599998317
22830.6249961624
25689.7999956827
24867.1649982378
26835.0200041867
21960.0150007823
25766.7099967738
22154.749995387
25615.5099976
26649.4900049876
33085.4249909353
21965.4050008152
22743.360000283
22043.8100084851
26386.1249925019
29038.0650091768
25870.56000393
27598.6899947008
23712.3850023733
32266.9499953592
23368.3050039079
20364.1300048132
20813.8950000023
28815.6699891444
27251.0999972052
26173.0199978956
23774.9049985604
26086.3800001072
29177.3399988253
29724.5500075595
28796.7499948917
25302.1049966947
21562.3349956158
27795.8750059849
21097.8650031288
27702.1800048712
27539.9899973741
23550.7849982283
26765.1200024483
28176.8199996869
22710.4349947898
31765.2099928423
25624.5650033908
28152.9550022659
24762.3299956572
26221.3199975352
24586.4850007041
28439.7700049959
22952.6300072664
26711.2349969088
22713.6849934137
21110.3800099571
21874.0049986651
24592.1449915878
20125.900003489
24147.7199950664
24384.4299988328
25980.8799994125
23320.3550033302
23783.8899913204
27641.9050005884
24923.2649988419
20451.12499512
20078.8849977602
22865.2549964397
25713.5650066693
29431.119995081
25787.1649992989
28346.3350010641
24686.1600021147
21528.1900045138
29636.3850006093
22630.4799969434
21692.0599968222
31032.8849986405
23562.1550035922
27130.7299971175
27544.7499900388
24457.6650026947
28172.4599934743
19830.9400014353
26062.3699996503
28248.9649982685
23859.5950032029
27000.8300012217
20975.7150106316
33841.2499958203
25883.1300047043
26991.1699951706
27452.1350011346
21806.8899932457
26025.5949970132
24251.2949942698
28194.2149999758
26521.5900040036
27014.1599947115
23381.3299968203
22821.1399954851
23529.915000717
22461.2599978337
29568.1900031341
25383.9249885767
22952.360007085
29239.6299949161
24766.9649951593
26190.244998198
22659.5199901655
30721.9600033448
26721.589996368
22253.584993054
25186.760003668
25119.3149937099
19665.6100170736
21223.2300099687
27648.6549978136
22209.5299976969
25469.66499714
26390.2500027803
26671.0799989013
27073.6299972677
29798.2299993447
28336.2299995681
29656.290002985
28844.0249970846
26416.4899979268
29236.3150043253
24617.2850068099
32368.9549966702
19845.7250013002
25068.9249965588
29582.0849906459
27651.1000002548
27411.7049920699
25463.7850038086
24367.5449990705
22533.8499991723
22104.080001079
27295.0199875926
24477.2749872727
27362.4149935638
23399.3349983958
21790.9299949526
26673.3600031842
26385.3249999385
32750.8750026189
21900.3599952517
18791.9950017918
26940.814997486
25321.8750022475
24574.3799995286
28864.340009307
28746.2799953774
26354.2200048993
26504.785001319
21719.1550061692
24631.1550010287
28606.1000024563
29675.6449936566
27794.089998106
22640.6549966491
25225.4949949702
23339.9250003813
22680.1599996147
22052.9099973186
27044.1649986327
29958.9400000145
27993.5550025455
22850.7049973086
26369.0249983831
25774.6849968359
27685.3250005388
31942.6450084727
26718.3249958742
30501.9550031173
20322.3350009463
26385.8399999937
26229.5800009615
30521.8450079493
26388.3600008523
21428.9749973873
28781.4449884462
24449.4099853188
23099.2950042425
28418.6399989963
21718.3249931004
22013.070000463
23430.3749893215
25797.0950056556
27503.7949983466
22995.7750008403
27588.5600028279
25674.8199972149
24351.5099955393
25183.3249963085
24662.4700036884
23592.9900021709
25608.1800111197
31799.7099949068
25508.5300036104
26309.7349991979
25882.7799978783
28723.4399964637
22404.6950019876
21531.1550022271
30462.5450017069
20990.6599910345
25947.9099841894
23524.390006755
22799.9450015422
26713.1099934218
25267.31000486
30814.5500003711
28889.1999961589
30480.2049996065
30367.10500577
27623.7850039749
29242.5350054018
26000.8999882736
25462.2299984116
22924.569994892
30197.7250020534
31991.7149982169
27817.3699934385
27448.6849949691
23362.2900038434
22504.5300031136
23258.7300019417
23509.4299950619
25531.7049986174
24548.7150101035
25574.8699946597
22266.8150038474
22520.2349939675
22001.1700015878
31015.3150011932
25488.1999951902
22242.9599908195
25340.3999994776
24952.3700028687
26173.0400065618
22670.7750008167
25001.7950010094
24959.6349912304
26299.9399991353
22710.8400019591
25313.6799991876
27901.5850028228
22636.3750041113
23200.1249981982
27885.7399990446
22740.9400021547
22999.534996476
23383.1049973077
29263.6449952316
30452.3549958019
28293.9650129362
21807.4199975797
23844.4350062089
25073.1500046506
26502.7450010774
30638.7449927001
23147.5350021278
26655.749997969
22189.3600012042
24075.1199959388
18524.4750034247
21130.1649966682
25549.7049982519
25724.3500026884
20712.3050012384
28813.9700021286
25503.4149997442
24451.1550086617
28798.4749981895
27353.0049973426
24321.7700060348
26201.5149895321
26338.4600027875
29611.3500052973
24971.7849916127
24830.2549959356
26372.0399963983
26264.174999386
25845.8050029729
26942.9899964439
21885.2400058931
22126.1449957265
25754.3899867372
30654.8449972797
25518.1100050901
33303.8199897667
20721.1150038536
23780.7850028097
28514.8900021567
31668.0950080465
28503.5600006928
23895.7399935208
25062.6550000278
25837.9549964017
26681.2100001604
30846.8399952524
22471.5850020411
25146.9649970062
23482.94499895
31899.9349975119
28785.5700024614
29423.210000673
23910.0649950184
25566.9149963935
23637.7999939908
24440.3749966473
23746.1749971643
24767.4549894714
22694.4349997865
26104.9200001656
26946.0350054957
23319.9700007174
31127.6300003325
24718.4249971454
24585.3100009523
28641.1949966736
26083.3099977354
23344.6200027252
27236.524996131
24152.6150002752
25642.3450000298
24533.8950082721
19542.0400038414
26169.9799934959
23288.4350007839
25183.9100047764
31338.8999913361
22990.2450008282
28661.3849942238
23302.8850047493
18927.2500003707
24763.4800062929
24247.7699997315
22396.2250061797
30415.4099952939
24080.3449996905
22978.5549948983
27249.0149965488
25004.7799989621
24893.6499958931
23156.9149969129
22217.7850044794
27647.2399986572
27296.5450114971
23979.0199935443
23327.8350003794
27995.3300025189
23735.3899961736
26151.7550028838
28208.6999868262
25495.3800111974
23497.9000051185
23948.7099989941
24367.1350055299
27027.1400045588
23731.30499807
24029.8849999956
23363.4299994214
23163.6750000778
29193.7399876519
25956.2850009688
25312.0050013379
18838.0949987574
21302.0299994651
25131.0099961257
25478.2300053514
22868.7649985361
23520.8999964204
27617.0350056629
27153.7799969566
22954.0900037235
28723.320008631
24837.3149935358
23629.5499967746
22367.8600036435
25867.4250042404
21835.4799895952
25440.5100072447
28276.375000484
31339.2699996823
26875.4100000782
32311.2599952305
29230.875001121
26599.7050030838
29242.2150029097
26778.6200009036
26902.3950038626
22959.8999996951
23945.9850101782
26414.0499921673
25590.8349957329
30587.4799986727
27430.6500012872
21140.9400062466
23152.7299949892
27752.2949956545
25203.690004655
28620.3550093472
27931.1299982145
28087.735002328
25669.0499943798
23853.2950052339
23815.4100011966
21783.934995589
25803.0199944744
22333.1049997567
23763.2499936291
19168.8149979708
24877.1049946857
25935.1250057749
26907.8800018858
25139.8199919389
25058.6450062855
26855.3000121053
26455.3199973233
26481.7899965312
30266.099998169
28195.7549977864
26372.1500079713
22480.2349993863
26670.3999947438
24394.1700098086
29106.4450054238
24559.1000000679
25397.5099894941
29934.2699905591
24181.7349977279
21686.3950001301
22508.9600024098
27716.1299958765
28015.7200062736
27414.420003372
23360.4000022899
27698.9299877716
22223.0049930452
21509.3600048735
21545.9150021734
26913.7900034084
27141.5600088605
25738.6600139125
23712.1449921121
28106.4099897976
25498.4099949107
24049.3550003399
22843.6099927828
22964.799997351
23936.3950060658
20357.3099979986
26941.3000023264
19741.4600018706
25013.7650061678
21795.3450005551
29376.9749970208
25404.7649978137
26584.884995889
28911.7399994111
21505.3350011031
27429.690003504
23571.9049998034
26351.1000078031
25324.6250003215
29185.2400077232
30465.6400033513
33022.7600026362
24760.1749983092
22449.334999192
21297.994997188
28214.2000005346
26665.4799962555
27433.3299980446
23599.4649943392
32562.419990523
27087.3250043273
26108.5699996946
26732.120001442
23077.6099982718
31132.0350002617
24240.2499994398
25180.8900016827
27097.2500017938
23648.7600028977
22677.6949878444
24899.3699990789
28003.6649945627
26254.454996742
27357.5499948349
27547.4499976316
23410.6600010194
21336.1800064584
22211.7999991861
28077.8049981786
23822.5300012702
28082.5100044918
23914.4600002291
27956.9799994444
27463.774999126
28738.625011151
27235.4950058451
25389.6850037683
21565.4850015201
34194.3900028841
26911.2650090815
29176.3200044602
23598.2850037516
25339.4749994866
27404.0650014344
27257.1999923014
25568.8799986349
28842.7200081654
27090.7100054198
23661.8100068051
27979.4450040938
30916.5600054656
23500.3099951671
22230.8399985702
20283.0549973584
26042.334996124
19957.8600043971
24717.9150066835
28030.4500003309
22492.9450009934
29847.1950008583
26237.9849964898
25991.4400044508
23062.0550074599
21606.6449999112
26128.4949957373
37514.9049945248
24225.8950014862
19275.1749937548
19081.9599991378
24380.7799848739
30816.5550078784
21239.4900012359
25907.6599946351
31931.1100017644
22506.6750012427
22324.3149947367
22446.8499927045
21364.0950034076
28811.9399984707
32278.6149978845
21712.1199997504
24346.045001682
18902.6049885828
29201.8049939319
23043.3900011712
19791.4600032422
24435.6549952648
27467.1000095008
24854.4849971192
20969.8500009836
26409.4150006351
27446.085011031
23177.904999025
24635.2550006795
19431.8549986299
22409.5950016516
30226.1700133399
20236.2399989201
30481.2200008256
27133.9099974039
23067.3099935111
27803.9999994377
20798.9349981654
30169.6599958423
27070.4500043914
25609.2250080513
26106.9949989363
21185.8699999463
26690.8799957806
27755.1400036725
25771.5250060903
23354.0650026875
19638.4900045909
27208.1850024631
27419.4450009437
22549.1050116507
22543.2050033198
25295.0450010017
32605.384996941
30416.7650009039
28533.7100014598
24394.5450125465
22329.935001337
26535.2500025196
21245.4749967203
30548.2149945468
25901.0949907448
30496.034997359
23807.2300078339
28502.8050024312
26442.3700113901
28389.0400030067
26693.1200014112
24866.014995761
24767.9299999347
20484.9900023455
25797.4550009602
26208.810001183
27624.5649974304
25730.2600012922
24024.0300012951
26548.1349979384
26869.070004819
29423.0349990116
26256.8900011071
23967.1850070495
21794.3749942126
22582.5700097146
25832.0400002073
25754.6099959193
26022.0950010073
26122.055002603
26018.8050060537
28353.5050037773
22717.3400060207
24967.3450044349
23964.6450044182
24216.1600045698
26143.504996744
29982.5549993143
23261.6700025662
20703.535003091
23725.1850019224
24953.2699975335
24945.4699923134
23935.4599920124
23997.1050022661
21254.2050010914
24480.8399987878
19921.7150026564
22819.5100011785
24620.9650035278
30054.8900000688
26468.0250032657
30147.664990655
27722.2999975383
24893.1049969579
22053.8399959815
30819.0849993785
24766.0400088826
25177.864996961
25896.4399999325
28809.6000090793
27039.2949991303
26035.6999959713
28795.8800039768
24731.1200040498
30211.3900037248
19206.445004335
24761.3549933513
26249.9900027875
29322.5949995162
29607.7750033722
23153.6649978692
27692.7250102826
23023.1250021973
21007.789997249
28624.5549951328
26337.3150047745
26668.2049994494
25900.5049907613
21250.8499998731
26436.4999967086
22459.0750026386
25531.2749990738
24954.4049986794
25399.7549980989
21517.7050056111
24357.5649993017
24265.1199989244
27236.0250070347
25554.0800002867
20836.1949943812
26591.4149966663
27882.2099978323
29322.8499937258
28020.6450050048
26239.1599949862
27602.2999970833
25123.1550007827
26200.5899967863
23345.910000333
24982.1900028731
25125.9399941131
26234.6949856324
23312.5149993057
26247.0949958793
30366.8950075833
25399.710010484
25440.1600012787
23303.4150003116
25063.2300006755
27072.4750054381
28102.6549985101
27330.0749969285
29362.2500001187
23071.37499444
24885.2650092787
24797.1600007622
30010.1099991385
30075.0949994999
22240.6000117631
27234.9750021033
19417.7849997538
30812.8350011844
26163.5799925051
27362.2750110601
23332.6049927587
26141.1500037779
24399.610000992
22773.6050035
24448.560007807
25828.4550018101
25924.6250003481
23379.3400042319
24743.025004186
22516.5799992805
26139.2750005653
35273.4850000389
28636.2599996682
23668.5250004216
24054.0250004049
28750.9049971959
26445.2599926583
23635.4899966176
28779.9600019701
26115.9950036139
25922.9349974234
27211.1000011169
30889.1349967076
22565.7749986875
27607.9899948311
29884.9950026825
17467.3999958585
28505.8499997973
22710.4450009607
23678.8550003649
24606.5000049902
22449.8600018609
32871.83000053
23507.9599971297
22831.0150061892
30607.4599941533
24869.8149995883
26647.0549983801
23333.8100027647
25471.4550032169
24137.1149979177
24607.7650043002
24456.4800033689
23275.8899956597
26985.1450020733
22347.4000049063
19522.9249975862
29215.054995008
23029.4199921445
24162.2749973982
26398.6550072919
21979.5899930349
29769.2949959664
25586.5699930264
28088.0850069124
30501.3699918195
21927.885004522
25611.9300040933
25406.5099945662
30823.035003277
28038.9949968041
22848.6549923861
27831.90000861
22315.4700016025
28683.5749980723
25992.3400084837
23926.8350059727
23829.5400009359
18909.2600078765
24044.1500004788
30848.7399981719
27259.1900061725
19955.6400021231
27201.2949967734
28507.4599966674
22745.1499931459
30947.1899960906
23638.4800105469
23496.4800035207
25472.4550018411
21233.5250051341
20718.6049922241
29733.6899970084
22764.6900012058
25420.9199974745
25574.9100061103
23313.1100042436
25120.3249964012
26320.0649980423
23346.0349920525
25434.2749986607
29770.5149996661
24021.465003669
27671.8199999603
26556.7699957943
25107.70999545
28362.1899944539
21504.7450036928
28449.9299969563
26789.8950008126
25020.6399995872
26429.8149978383
20577.3899915535
22897.9049960962
26593.5699922321
23208.9300009621
27372.9750135281
26804.6549964922
26491.3649936416
29053.4299999553
21372.2800051182
22511.6650068294
27130.7499974769
31159.1300043683
28358.1049982708
24313.5049930508
25430.9999997207
28184.0549927063
20007.1749945586
23228.130003273
22610.6649992344
24098.2749946983
25222.4249975692
28000.4449974106
28062.7450023243
25397.5550033165
25705.3200000735
25760.4950020384
20183.6899976623
21839.0400023914
29989.3799951721
25251.2600009694
28256.255000626
22121.4999996531
33062.8299978095
29399.0100038671
23936.83999723
29129.9999891134
24793.7549952602
23540.4000044323
21407.2700000837
29207.8050019008
23973.5149971109
25086.7849931165
28748.8949986239
23965.3500018955
21520.5250023464
31016.4799988667
23341.0250008986
24301.1250069328
26612.229998399
22963.3150007586
26900.7649987749
29813.3400032329
25492.0600045135
30848.250012458
27396.809998837
27311.0650024511
35846.8800031673
25372.7550000022
24760.1749975117
28955.6549988663
23505.5500055572
26394.8949966956
31542.2649973744
25575.8850030481
27497.4999953409
25991.3200005193
23112.8650023846
21712.5500003739
22243.3499995838
21227.4400029053
24072.0500074983
29201.8550013442
22417.1899986937
24572.4699997974
23379.7549992049
20603.7999974773
34061.6349975697
24058.0149967925
24976.6749922252
21143.1600013376
32196.5399982936
24138.7000082565
23031.6650025987
25889.4700002767
20718.7300086448
27018.3300064381
24143.725000112
21668.8599983128
23622.1199979594
24998.4150027054
27398.85999579
21401.8549925303
24155.7100053794
22393.3599954373
22334.6549990961
25819.4650078409
27121.4200014151
29441.6850029708
28276.4900004098
27011.1349984785
25890.9250007014
23705.5149984049
24207.1399914175
28038.9600001854
27005.9949933451
26749.3150022091
28684.5299968875
22316.4249996245
26530.8199936077
28519.5449960022
26962.8950050608
23729.1899987328
22874.5800037898
22006.7849985537
23799.0150000814
23268.6900014794
23851.8649983816
30615.0099919559
28852.1600028012
23976.1900035286
22114.3300072643
28630.490001407
26802.6500100622
25870.1400050958
24707.8999991342
30701.0599941437
24348.5649966315
23464.8399981933
28086.9649913498
30285.4199943222
27002.1900021165
23631.1000022342
22859.630003533
26157.1549906578
28604.1050033357
24360.0049978981
26816.315003983
26186.2699964051
28296.0699975322
28823.0099974087
25913.6300035794
28786.5950041901
21015.3699998769
22663.5499965491
34047.4499929086
25795.2650037394
28801.1249966435
25894.0899919538
28065.5950013435
25909.1200001125
22985.8200033676
21019.5699993989
27902.574998007
28210.9849981644
27519.6700029231
25905.4049974718
28607.9600019264
27542.7099996492
27462.2850119479
17860.3549997839
18204.6650023635
31486.5800037457
25091.9750056892
23579.9650050338
29005.9849907531
26445.4500000303
33283.8899934277
26432.4150024577
24940.6449912731
29049.2600068552
29780.1600006385
24941.3949976304
28135.5900034886
22123.9699976553
24319.2249983828
23613.9499976957
20596.3399973928
23612.1299978573
28242.0500069361
28074.4450131691
24681.1749971855
23180.9099986813
27302.7349991082
24083.339998294
23810.9550031237
26987.0750119245
28588.0049962075
26125.9400007014
25863.9499939734
23457.094998317
22536.1650042293
22159.7249988348
21936.9250001389
27845.3699910713
27670.1950005005
23828.1700066298
19924.5449992162
25464.3250004545
24285.6900054169
28546.029990194
26831.7449920651
28386.6100015906
22785.8750044796
23298.90500136
23863.3250102922
27973.8350001265
26187.6450030109
21529.5450020425
24317.4800017027
22964.8700007682
22229.4949982383
22060.0899987353
20573.9849986508
28939.2650060065
19251.7449999275
23741.9950004078
24099.5300026822
20124.7000036796
25439.3050002099
22898.3650006038
29390.7650023247
24542.8349954919
27905.6650063978
26987.5099998307
24083.1900004885
30123.9250009861
25755.0800031971
30241.0650051943
26772.0750035998
27644.6799933016
24570.6299973259
25309.8700016176
31578.1849986985
29277.5849953802
23647.4999994299
26475.6499961896
27139.1600023394
27072.1050098278
27037.139998082
24066.3900025951
29047.0799977089
23536.7500057996
23561.1999958854
25484.8249984782
27317.7100012456
27161.5649998541
25658.8400024147
26600.2299945228
25427.2149964601
25570.2200036604
24636.1950050517
21331.7499968854
23629.6199944724
29808.7650063874
22367.4949921165
26242.7350019398
26414.2050023458
23549.4750085236
28473.4349960609
33477.2500044454
23783.8049988376
25549.7400064011
22034.4650056555
25922.4300035399
22685.8399994499
25348.5850034774
28369.6100046409
23577.1499987995
23532.6050040721
23043.080004845
20113.0350038535
20532.1249930448
24302.2899966254
25114.5300020789
28366.7350082934
22337.0699928596
27440.2749897394
31306.860005606
21340.5149950975
21735.6799958531
26058.1699967036
25639.200009502
23383.6300022967
24051.6899961809
30533.9199888993
25672.879992593
28251.9649974379
26184.4599937607
27328.2600090776
28771.9400049002
22833.9700012594
23182.829998649
24996.8000104117
29705.9150053348
29766.7399982344
31565.5799953272
25243.7149962055
21720.0250019868
24953.8200007459
30437.9649946963
29188.6000004741
25281.2700000547
24701.6100020449
22747.5099988992
29312.199992928
24707.7649921142
25151.5949968101
23895.6700039458
25754.9850092202
23960.3600036806
21805.4199904709
26471.7499873952
25135.0299944438
23464.9399959669
25763.2449979343
24767.2950021623
24490.684999607
21116.5849998293
25726.0349981211
24773.6150054083
23214.299996277
26647.7950052689
24110.9050017251
29386.9049927996
27911.9850031783
22394.0200036922
28141.7850027534
22121.8149905632
22705.4449976074
23529.9949985563
30548.6799852323
22298.295006393
24974.0950057358
29167.1950114568
25966.1750089825
26877.0750061448
24471.729994607
29115.0749946414
22491.3300016614
26292.469998723
26503.2550093763
27160.8599992233
25309.4800070248
26422.7649987356
25649.5349992159
27897.5599972443
24905.0700034819
24387.3299984118
22713.4099951221
28414.7500012882
25573.240002414
23687.1399945876
29054.8649983035
24451.5250045512
17914.3999942424
27719.5350017007
26744.8050017932
22554.5200114442
21039.9749952016
24791.6249975683
26505.7400021527
24059.799998935
24967.3599973685
22397.1000032414
29660.580003468
26358.590004107
25946.7049971628
28372.3949949791
26504.8549994903
30153.7199990134
18650.770002407
26539.2100049127
29971.8150056477
30488.8800024244
20911.865000213
22326.7899937309
22669.989997098
25730.4550007312
25000.795004813
27699.2100069342
18914.5099971207
27862.0549972032
23209.5249963976
21159.044997028
23327.3699931758
26813.8050042106
23055.270000669
23114.7849929639
26307.1700052878
24801.44500167
21988.720000639
21079.7750054172
26111.9950037075
23980.3900023409
30004.7800059067
22625.1700044379
27710.2100002018
22999.2800018131
22554.1999975482
25484.62999122
21946.0049946091
21649.8849914346
24920.9549991282
26024.7299966708
23856.3750045414
24576.0899991659
23793.1799962151
22378.3099998721
25023.0899923003
23723.4500081873
24155.3249976912
21541.3149973113
22662.7200017173
27377.2550045635
27209.5900011397
20923.8999910619
28714.9899936276
22168.8849970074
23116.1999965148
21175.8999920213
26347.600002598
21135.3249991992
20550.5849967294
27315.2850006721
25989.2099989427
24768.7350036628
22392.3399956808
28668.7049979575
22599.9350076278
25746.5550060987
23878.5599978702
32300.8299946625
23717.2900011065
29169.3749993282
20526.9900009394
34582.4000055803
21859.1800068588
23337.5200037118
28013.6050051163
25399.5399975543
27239.3249972998
21752.3950006765
27580.370002131
25029.7849961502
21848.4899982919
24535.4699952297
23685.780008774
25321.5899975118
26425.4149953001
26538.6300051494
20784.1300010838
23425.1800072991
27534.7150068213
27075.0049994873
24278.4249971634
22811.8650002983
27092.4199935859
26208.8000046278
27512.0900078507
20645.7249992816
24672.7900019616
30658.0699999917
26262.0100051748
19595.2549950037
28015.6200037546
27196.0199943665
27439.9550017074
26882.0750036265
24842.2900009351
24728.9049985011
27874.0550036087
20668.6899971678
23831.5900039682
31043.7049983889
24650.6150084973
23548.6350063108
21823.6899946655
22706.9899966196
22694.904991549
29177.2050114948
22215.9149991025
23514.2100013333
21708.1199935988
24426.0600122351
27346.7100005716
21400.609996054
30253.3800018321
23504.5900002739
23618.5450073747
26583.0800053871
29220.6649939615
25036.7149973402
25191.8050072116
23524.2349989577
30129.7050069729
22332.5650004547
26187.9500080479
28721.4799980901
22523.0799940311
23816.8450075991
25027.1600016537
32148.690004888
24989.7000018678
22709.3400006899
24850.4150014527
25810.8049963838
22966.010004595
20463.4050057121
26477.9099966105
22731.2499947314
25771.5599991638
24629.7500054322
29885.15000107
26879.9199954934
26936.7299963316
23998.3899929239
23772.4899997984
27936.4549896385
29373.1250086266
25447.6800019679
22805.6549960618
25040.6750000126
27693.6900021998
27772.839999542
24438.2700012458
28722.9799939087
25453.5000066088
27008.3700025745
28828.0849995646
25955.6599982895
26628.3899994577
27959.4800029796
22161.8499888435
27219.8500018698
28913.4500077562
31866.4199954976
23067.429991525
21254.4350020974
27519.969996621
25190.0350002302
23792.4300003011
24573.4900086775
31833.7750000153
25436.4100058393
26816.9400036217
23688.9549987834
26033.6350028926
24810.3800074381
24885.0749986059
26751.4000122023
23094.8849971193
26147.0800076677
23027.6150036278
26225.8950014072
23852.8149971189
25897.2549906482
18733.845007095
30379.6949997097
24971.6800000061
26768.3100052439
25493.1850038383
23450.0149950277
27400.1549909587
24601.2700009551
27197.2399966407
23241.1900077769
27570.9799936145
25580.0399984885
26430.8049997748
27487.60499791
22333.5949989453
26900.3649968121
29142.7700034152
25231.4000057529
29899.4599993053
25842.2150006691
23839.9300053632
30403.6300108746
22127.2650101319
24328.4300027705
25617.3000080427
31285.2750002767
24427.2349987156
30523.1699984355
30853.3350009308
27080.0099980773
21572.8249964894
27229.3099941065
34048.5900019065
27534.6400017104
27372.0149965981
24224.4949983233
29966.6400020315
25271.8450019547
21843.6149955564
29716.4299950818
28856.4999986497
21275.0549975582
24854.0899983239
23231.0150006334
27368.7149923529
20349.5449996053
25311.8950073074
23725.9649993132
26478.9350035778
21034.0449980063
33391.829997703
29784.8449947629
27646.0700119846
25105.9850033263
27553.0999954051
18985.8799985094
25382.759999754
25274.5699986242
22590.7850024917
23752.644995483
24118.4699926143
18590.524997157
24536.8549969097
27109.3900005897
24324.1800059506
25677.3399907118
29767.5199978538
28920.3849992906
25734.6899991702
29357.0400005254
24237.6449989158
23364.1000048188
24912.550005591
21481.7800017701
28154.2900048791
26066.8450016195
22903.680006442
25883.5999947692
26385.734998563
29809.6899998012
25098.3200065277
22269.2500016644
27492.2600029464
26455.7400019746
23615.355010082
25687.9350049489
23018.0300033574
22188.6099985783
26044.3700007116
26675.7699995197
26925.0149967443
24289.2749997068
21751.8150031391
26809.2300054806
29154.0899996577
24370.2000046335
25897.6150039015
28477.0249921359
27551.9450002379
27020.0749961571
28657.7200008546
24687.5600067988
24932.9700063135
29509.2750015898
24481.7349962553
30743.1749946476
24289.254999819
22514.464999593
25963.86999808
27130.239999617
24074.1800025454
24775.4999859286
28938.6100036466
29818.8650015105
24600.3899958511
25922.0499937872
29743.2949998305
22142.2049942539
16472.7850051523
26404.6550063097
24021.4200026832
25644.0799974067
23738.7750003694
16936.9949971066
28010.4200016625
25306.8300026834
24927.1500021305
26695.4850039636
22007.8550016241
23961.6599883523
22224.1649926282
29489.2800003836
23670.3900030726
26836.7350003616
25380.5500061751
21500.7599952658
28615.059996497
29985.7449969463
22746.5000010521
29329.8950072905
26015.1400024315
24515.8049952069
28578.5549950552
19993.0500007599
29192.7050012251
24039.0949982505
27401.1949988991
28457.3100028582
23660.9650003661
23245.7550018097
22447.425001435
20352.9250057735
28512.0899975468
26960.5349941814
22483.6049985129
27639.6249971731
25365.3800017336
25309.8699964706
24697.8099991378
28317.095001313
22624.7699971204
25854.9600128117
28514.2749930247
23447.7650044347
20362.7050073919
26736.570002822
31711.2649953481
23454.7900015252
24834.6900119848
28106.0200074752
22726.129995149
30160.6300046343
21651.8250016848
24254.3049984786
20303.1849956534
23266.2300011084
24445.3050012931
26208.4249983642
27308.9099944915
27503.3599969987
22423.939999632
27267.2149933001
18940.3149952816
25072.0950015789
27103.794997162
25438.9400015453
25262.4349974446
26623.0700068252
25003.0150018523
35813.1850003689
27700.1099972201
24070.2700023488
23404.4699960111
25673.3050005491
26434.5799916698
27937.3849955087
22626.7700031194
22784.2549960356
18808.7450016503
30182.5899954435
28147.9200111774
23844.0849988415
24365.8950064899
23185.784994313
23653.5800065877
28844.2100030908
26301.8050117629
23109.5650021442
22265.0550025436
24001.2950022674
26949.2500029861
22295.7800005382
23253.2650064405
26753.3150037893
26198.5449996273
25033.7600063569
24112.4749915628
29308.785004854
24255.3950021878
25082.2600007212
21574.4050011936
30362.8149982381
23001.7599983618
24434.0300083943
25940.0800042371
22560.6899982402
33953.6849993661
26273.7350068004
25294.7800089989
22003.8300031518
22167.9999990583
26647.9699937066
20268.8549959852
23531.1750030714
25979.374992703
24571.9150001861
22470.5699999625
27029.7949971743
22616.660008363
25861.8749959964
27341.7199933478
27504.1400005422
23923.5699891786
21167.075003538
26558.275005216
22683.3599868971
28576.0150051539
26441.8149986246
26520.3250143597
23793.4449986676
25661.6449972239
24854.7450063114
24744.6800067353
25501.3450082471
24245.015001594
22628.9799950201
24825.1499957173
30837.8449973167
30270.8800056684
23974.9450043566
24515.7499963125
23520.0449987439
23724.720003179
25355.7749960625
26436.3649988455
27426.4399904832
25513.2550026529
21776.7549990783
26703.4050077948
28820.3350030654
32784.8500138246
25749.8100065049
24639.9599938205
24451.4900005326
30102.3799996375
22877.1900019457
27749.9999972427
25341.7200072797
23855.8350120829
25891.6399970439
28470.0800052757
23116.1649998804
24998.3500074866
28904.7399995131
24391.5149922151
24096.5649952693
27177.4400099235
29547.8100013773
35675.105000153
21670.5900108659
31494.9650001025
24289.1850025788
26981.015002567
27228.7050060366
21626.1400077049
25319.2899981384
30158.2900047744
25305.1499948669
20182.5899983991
24092.8299921787
31118.6600056432
26126.574990956
21844.2900075247
26782.8850028916
25506.954998993
26324.1199931063
22758.9499982821
23845.8699999913
24709.2749962823
26246.970004141
21300.5599933297
26956.410008029
30312.5499964401
26261.3600021916
22732.2549983694
26974.7149919238
28078.0149955321
29953.6249950836
26608.159999461
23750.0200078287
23768.439993543
30446.675001833
19727.5049963198
24213.4349960656
22799.3900035012
24097.5200061274
20556.8199931253
24987.4800015629
25838.199995667
29353.4399953594
29360.974994157
23377.959996317
26353.3100020166
25284.7499918405
22413.5150070278
24174.1950029186
25402.6200006631
25270.0000060372
26426.7499965801
26538.7099954351
24311.9000012713
24341.6399977978
22795.2200037893
28838.8149998214
26499.5349999317
26335.4050014335
25181.9750174633
29186.7400047177
24844.5549955177
25218.6100011888
28132.2800033547
27983.7899933936
28952.0849860914
23245.1399965322
28045.7499990525
20870.2799987859
24719.7400020871
28803.3550042864
27400.7799968596
27134.7700008967
25832.2800028852
22101.2699998036
28210.6249928713
25933.8999978249
30967.0400056232
28586.7000029021
26971.420009276
24651.6549977605
29754.3599975262
19944.5550026787
21782.2249987355
22398.1849987957
24686.7299997554
27836.8350124911
26119.6700045844
20905.9099961985
21668.050001232
24163.4150032374
22359.9799970405
27008.2650060012
26645.5499992736
27483.330004864
34986.6950009878
27902.7000022917
25261.2049955048
27393.6099960518
27595.0599951362
23149.2999987598
24309.6650025373
20983.1050064614
20810.7450017764
22814.4299943243
18242.1200012855
35352.1199991921
24467.1649948781
19395.455001892
25766.8350047077
24550.2700034254
24819.4450033379
25938.5150006975
25818.9649982824
29582.9299977506
29794.2599990611
27244.3899972106
23365.5400026077
24304.394997249
20576.8849967242
28114.7749947401
24459.0250029057
25947.06000962
25128.6950056719
27448.2699880333
24641.8449941756
23792.7099949919
24465.0749935386
23956.2649983892
22455.0000022945
27927.5150003696
20406.3249965528
25617.5449974787
26231.0749970224
23308.5150042503
27529.9600037659
19235.0700033326
26633.0400047877
21701.500001861
23625.3649979978
24118.8600028448
20498.8700054501
23527.5550002388
22867.2950009966
30675.1100031842
27838.3300064716
26080.6499978616
27680.1550017192
22722.8699930909
28261.7450029633
29583.3800003941
23243.7999979574
30894.9149900116
23674.6700026272
23720.6049998542
22106.5049932461
28246.9499975154
26489.6599919626
26578.5599947526
28753.8699953103
25837.7849975663
24109.6599928851
23674.9699894419
22991.8850004729
25695.2950064869
24665.170000677
21461.3699975157
28310.15500283
27916.9200052742
27304.4599951466
25223.8600027667
28547.9850043827
24244.7100014852
28455.3600071094
20813.4499953888
22770.5799840984
27687.5700043422
24009.0449968897
27003.9349991462
25441.6549994927
23430.2300002344
29019.9450063998
25943.31999948
23748.9050009601
26888.2550062909
22918.3199968917
25674.5750013556
25411.2000018241
25750.2850078692
22088.7399960543
24819.3499996014
25093.9900015189
28384.5399983292
20767.4999988941
22249.3750063995
22764.4000051508
31409.9900035355
24123.9199934075
23534.5400060866
28223.5050005935
24750.485002513
25738.4599996198
22911.3300050837
21284.3099917373
23825.3049957394
29907.5899955194
27338.1149984314
26407.1400054898
26810.2899999795
27185.1100022452
25692.5949957556
26239.3499934427
24568.5899978552
26132.9999969381
30370.3950044115
24648.8249970262
27045.4100060784
27574.3250095259
26882.064997161
26126.5699923803
27877.235003036
26468.3750044579
21569.5099979187
26627.1850035395
27842.7649918261
27955.9349957813
23109.9249943119
29943.1849992888
23884.5650047102
27650.0899970302
24346.1199966863
27022.7800067574
28366.710005316
31344.2900083284
22091.7399936378
31737.9599945398
29064.504999303
25133.1199946294
22196.765005564
21360.0050049631
24554.8249925888
29988.0350069485
26233.3300009596
23966.0950004071
28405.9350015099
28407.0650001516
30629.9149949217
26525.2300045908
19727.3050044087
22401.4799921923
25197.3999998163
25054.0599984885
26028.2750096782
26401.0650035368
27330.7250012923
27098.2750051412
26685.6649947187
23597.110003876
24939.8299956459
28944.0199991841
23447.7150011963
25439.4900031437
19357.1350036007
25765.5300017307
23767.4749912656
25055.8649952057
26128.5499985961
20237.7649965995
22917.9149984606
28724.2699986254
17973.0450025159
23785.8650149844
23170.5999992495
33515.9250013751
20149.5700024697
20860.1049976862
21906.2000073651
22152.974996687
25067.240005307
22903.5749967275
28848.96500259
28895.8899982262
23009.3499944466
27282.8400005007
27893.3899955684
23106.3000154674
23168.3449992025
25229.0800000139
26124.2000036191
26821.0400031187
25419.4600005346
23102.5250070572
23915.8699979811
20868.8600046897
28154.90499995
21070.4499987226
26841.2050009049
25985.5800049469
27144.3150036738
24322.0200001725
28663.0149981338
30122.3850072561
32192.4250018925
24968.5349999064
23646.1450023345
23220.0149963612
18514.4549996555
21399.2799970423
24307.090003569
23264.0249977373
24316.9099967587
24585.6499977817
30404.5299938833
24727.4349907475
21642.8549961048
23595.1649935641
30599.060002243
20115.9750014236
32609.7050058902
24650.0550072999
22069.0699993471
21788.6450044866
19747.6350001759
23202.2000058752
22230.2350091563
31038.2949967804
25636.3500002738
18429.2399920529
23960.3249942888
29706.8950101841
24926.3999954168
27482.5350068118
24242.0999975086
25452.3150071681
23429.6899975799
24015.3850111004
24176.9599946537
24864.0149986331
30266.7199972199
31520.3299915673
28327.9800044743
25635.5250047681
27073.6600016045
27058.8799992027
22373.8649958693
27290.2699980302
24459.1449947763
30200.4999919046
25094.0550023612
28095.7400037408
22802.3650049152
29362.354995732
24666.4850030485
27711.8700035454
22203.5200090908
26517.8299934736
18429.4899930565
21941.9250105807
23847.2799999943
30194.9599961562
26866.500015233
29883.8899880432
23224.9149938392
24883.8200025622
29917.2399968244
19315.9749952289
23098.3650077615
21826.4350050006
26582.4000038019
26702.5400037113
26368.8399976825
33512.5399895441
25947.8650026987
22832.5249990632
25151.4000079818
27884.159989851
25829.1449917103
27463.7150018003
25159.8600037683
25619.6599993742
22924.7749982094
24351.1449996963
22374.0049966922
31558.6650059472
27718.3399874909
29123.9650119555
24230.5350068073
25565.289998305
26150.6349981615
26267.5849935976
24465.8699899188
22360.6799955282
26615.1450009951
29995.0450034729
19844.6449970579
22896.869997246
25321.2550038622
25479.5599986603
23533.6099995435
24091.790006679
24783.869998688
24583.5099992053
23022.105006932
29379.3500039062
21675.6900054775
26339.2499989765
24970.2049950683
22210.4399901883
27151.3950045737
19574.6550030449
24276.1200000828
31065.0200005967
24664.6950055675
22990.0149992504
22394.1200006178
25594.9749989936
28127.8750051768
19957.0050006603
27515.3700016176
20981.4749972416
24439.6900041631
31939.1000007137
25328.0299983299
26074.4200037378
25060.8749981512
24757.664997356
29420.9350067824
23466.5350009135
25831.67999989
27080.9999929834
30230.9549898707
28738.3649933342
27884.1499988552
23247.5549944073
25339.8499990192
25211.614998678
28129.0249975914
22489.2649988935
24904.1800036994
29716.7849966944
26818.505000477
24734.4699999802
25056.3199963129
31221.3449985296
28194.9599972048
30651.0150022418
24771.0450032208
22172.7900005963
27776.3999982871
26508.8550083227
26285.869997915
27250.2899904335
26333.9949954357
20543.2349940295
26782.8150002102
22351.4800112838
29036.3500032738
26661.6749938575
18825.5300056221
28652.8499945456
23511.934997553
24758.2450055019
25703.5999990053
26286.5249948786
27151.8550067597
27916.6099967964
24756.205000756
24594.4299996273
29889.7300001211
24800.6950001536
21230.8750009371
26897.6700041926
24117.4400050778
25293.7749962879
22195.6050032726
25822.6399949924
26193.3449955737
22825.8900037332
23244.1950017007
24954.5150039498
26484.5799954268
23180.5149944887
24755.8750018416
27884.7000009743
24621.7650052898
29852.290006315
28898.3849979434
22678.1999943054
28389.6300050094
27601.9849983177
30368.3149989285
26226.5099960312
23054.9549971143
25538.7150085348
26933.2349961672
27316.7150000433
29714.5299924235
26077.7149992699
21590.274991394
28540.2449904124
25267.8750096853
27453.20000825
23160.624993713
30322.6649928032
30523.875007014
24774.7199906979
25018.9300017604
26975.8350047832
27938.5750055801
23506.7000012752
29569.1349999591
25188.2149918416
21122.1500036439
23098.0500007546
25015.1999974317
19432.2150039561
23645.8199977687
29157.6600044054
28474.5849937298
31897.284999342
32645.5950018529
26598.6600044163
24119.5749978326
28298.0999985884
26964.1899974703
26927.5599992574
27812.6000011229
26524.6900027946
31390.9449896191
23781.0750022061
28316.0249980945
25961.3599988067
21243.9800058187
25522.8350030117
23153.2700032962
29506.9950013513
27773.5299955314
26254.3200020848
25754.1249987829
30985.9949929739
22636.539995952
29642.2000033151
30420.9799933457
22827.9249983395
24844.1299997689
27459.1899999512
26535.1300031752
19207.2050011032
20240.1600043483
27309.5850004195
27969.7500084685
25427.1549959736
24961.4249895189
26329.1749961679
25252.3450041148
30077.5499999856
26008.3550034361
20627.9250004902
27225.2599978973
25726.0100060321
23579.2800021107
26261.7399961116
22893.2600054705
27385.5350011597
24430.9049987468
26371.2849968345
24090.1150053028
29296.6899989059
24056.1100061348
20695.7349991749
28141.224997055
21760.7049973173
26207.1550080162
22713.6250019962
25744.8199980656
23060.0800013042
26061.0999927524
34122.4100027912
29047.2300035965
31269.6899984674
23821.40500416
27554.8249904632
24344.9699946754
22113.5900010301
25182.2350033944
27823.1249960959
25558.8249944519
27352.7700023009
26404.6550061324
25021.3399988199
21188.0449980875
27798.7450024071
24344.0549945431
25770.3650034934
25824.3699981832
28995.7899979206
23985.4650044592
30196.8449989314
24938.5250001962
31832.325002322
25190.1850023029
21609.8050024029
26264.0250056317
27911.1650075684
25950.4900078183
25519.3549961709
26107.0900011741
27517.999999809
25177.2350003097
28959.9899979834
20775.4499965754
23433.185004863
24286.2249969005
30159.8899934393
24899.8599970087
28157.7200008711
24974.6899968776
26597.5749999986
30707.0000039608
22862.3400021342
25588.7149961449
26424.4449955857
21219.1500030386
20336.6750001125
24270.2499974843
22060.6049987864
24546.2450018656
25987.5500049375
22491.8599962005
24183.4599989048
18507.9050020201
21117.7049941173
24641.3049966636
26576.2299937008
24965.7050076196
27332.289995547
25203.5800032638
25405.4250017069
21744.3799929553
27449.2200063909
27835.8349959687
26305.9449918095
31184.7049989415
26073.7699982897
27624.6249994736
26907.7749976938
26199.8399939052
25616.8550055557
26103.5650018188
24906.094995289
29253.1549945784
23313.4100024968
28139.5300051622
28274.210000117
28971.8250071561
28220.8749932307
29060.4050000909
20651.7549956531
25182.015000839
26304.1400017837
27420.9300028184
21108.809996089
26319.2899966077
26904.1350057698
24381.0450019756
28141.8549984195
26858.4850037248
23285.3950051988
25154.5299968721
26290.244997674
28864.1350011314
20058.2550018686
27464.2099929871
26127.1049983441
21202.8099966098
24338.899998161
25682.4900028371
22908.6999993465
26902.1449988238
26404.1050085457
25231.8800062609
21245.1100077722
23272.735001745
25582.5200018983
26385.090009846
23728.1149942518
26945.9349976671
29464.6650002925
29765.095005885
24955.9449971744
25380.0300045949
25125.5549954255
26563.2999974848
23260.5900092772
22880.7150022147
27254.3749926777
24043.8050065332
30096.5700035669
31652.8050055008
21973.929996721
18255.8299970976
23227.9100049741
24674.9900009497
25089.7500016112
21987.295001901
22286.8700017162
24591.8700047763
25016.995000273
27561.7850012601
23936.4800023268
21208.4149977519
31809.5350017277
22760.0799990799
23387.6200046254
30512.7650012193
26660.7900012785
28311.6599964776
27286.5899956573
23793.2499972143
29586.4150055893
24525.6899950593
24426.8400023315
30044.5250008634
24420.900000141
30150.2450040075
24910.8399999475
31656.8550002262
24099.7399990696
26909.1099954281
25600.7749956845
25349.2200049674
18572.3500014022
23634.7899985644
25454.0949910709
21454.3450029494
28206.3049972348
26608.3800001333
26375.6250010313
25865.3249950878
35174.3650061441
28603.2000033685
24103.5449983403
29485.5250013957
22026.9700001613
23771.1100085396
24276.1500108417
24256.3349995331
24891.8500085111
32141.3800018858
27252.2700032565
26005.8650007718
21708.1600014478
26895.6400035433
29702.8600019243
19523.6750044551
27941.1550012372
27663.9599971331
27412.8400024601
22144.3400029387
28009.4100001967
22386.2449943088
28697.0950073021
23188.8650052577
26981.3449976704
29608.375000094
27209.7549883627
27468.0250050974
29250.0950076955
23981.2399960672
30219.1250027877
31545.7599964931
22177.9650017199
33371.0250056978
18968.6450081735
24998.8400030027
25049.6350013384
24457.8399956145
26560.5149982281
25260.3200028814
28148.0349973086
24303.3599970705
24275.6249976886
26179.3299995858
26568.2000022792
26029.0399957709
30287.7649979984
24100.3849926346
22899.2900067993
28582.1699951147
27809.1700055603
24776.8050076836
24036.830004714
33677.0100016592
23309.2650058965
33600.3349951826
20404.599998897
24159.859997105
26664.8449932437
24605.4500004028
25427.5800031741
24226.9399993019
29173.2300000901
27357.0150053465
20761.5249996181
22648.3350091709
21440.9000051781
27285.8749982293
28465.7050010355
22695.44500962
23430.7750021301
22407.6650028673
23471.9149972387
31401.2049909675
27764.6749958691
28741.9499974694
20431.3950007964
23772.6749972394
28282.2249992822
30328.4849909666
27680.9200086468
27268.7999972594
27021.6250009589
29094.5550031587
19749.1449912224
31631.7099960422
30909.0899920524
23092.0799988912
31028.4350065422
24988.8749966711
20637.0500049153
30228.1899963648
29520.5099950957
23996.1949956972
29679.9000080506
24894.4550008247
20177.6599975899
31783.669993087
21797.6099993205
24443.1250021318
29120.3399949525
23906.5299961538
27693.3449933919
25583.9249979327
25909.8399968573
25900.3049969677
31325.0700055731
24929.8449990629
22991.1949960196
26686.8199962922
20565.0650006328
21791.2400020378
25721.9999947382
27580.825000634
25343.4399993233
24574.4449957778
25396.7900043478
23931.385001385
27734.6399959703
27368.2199988562
29082.6250032067
25821.5600031994
28795.8950035818
26377.7200022917
24442.1100021245
30198.4899980392
25714.9349989653
26854.1200013827
29978.3350061378
22142.2400006731
25352.7550043472
22825.2149953714
24092.5550061883
25497.2600004011
21010.0650015252
29672.4400058905
18899.7150074659
24373.9699930593
24604.3850090911
29962.6899974481
23918.6500023338
23009.9650024206
29763.9550001742
26274.9800076681
25260.0999986323
25600.9699989217
31533.5450016582
21959.3649977362
28014.5200149745
28795.6050100235
27113.5150027738
27176.5299976882
21601.5199961282
30173.5050037081
28488.3349959455
25439.3849925742
21832.9149974056
25917.9800008976
24370.2399970908
27263.9899995156
24554.7250003321
24863.5999934498
25220.9800005903
28597.9350002787
25462.1300065523
24809.0750075727
26483.1400020959
27094.6400031219
25259.6949967538
23520.540000617
27501.5599901682
21697.289992755
23337.620010377
26269.6449969037
27437.8399976758
22455.6600004194
25195.0600114682
27463.5450012288
24808.3249996133
28226.9449972045
24023.9399952627
27772.1099956056
24939.5199974957
22172.3849988757
23649.7399949171
22704.96500412
22603.3049977586
26940.3949987758
22561.0199953365
24380.0299933102
28496.9600048305
28879.8049970432
27276.1499969168
23843.6700019177
32108.4949978269
24104.3549946062
22665.2350056436
23454.7299967185
23177.2699958197
26002.1200012721
25658.6700009847
27922.7899906563
19654.9200005237
29601.5950004814
28718.34999932
29303.7700050308
28142.5750043303
28742.2249975114
23617.3350058997
30621.9299977719
22186.5249963432
29546.4150040778
24539.7949943912
30067.2949993887
25017.7399964027
23855.1100007476
21528.9000018743
25059.7649960138
21502.7950021634
31390.8549968491
24626.6549970994
26722.2049996585
24878.955000612
26385.3150053698
23564.749992715
26218.9399932125
26574.8350042936
29623.3450087362
24630.2500078235
26316.5150027146
27416.4299909782
25248.8749956781
23967.0399954168
32307.9549970468
23799.2799955154
28602.1550071097
21715.9549929689
24173.4100072981
19181.0449954108
21324.0250009408
21778.2549967902
24411.5400033569
21192.5899957216
28004.8650107947
28412.3850010014
21105.5550084461
24446.8300062144
24030.4999936214
25202.6150034747
22662.0650043233
21065.62000084
27353.0299890586
24643.9449996916
24975.0349958767
26742.4249960352
24593.7550039144
26838.6100020409
24090.0850058569
26216.1500020584
26440.0299985185
24678.5800001568
32589.8500054073
22199.6449965897
24248.2299991453
25385.5100039234
23643.0899993856
32344.9249982346
21935.9800054785
26560.295005373
24994.3349993948
23223.2250034208
22888.2949956075
21052.1900016866
23325.1350008784
20423.2150070074
25608.3450017117
25585.9900026633
24373.0700035841
27792.4800004181
27329.3599979545
23909.540000356
23761.97000186
27059.3699991961
22448.5749997936
22061.039998267
23402.714998998
28756.3049966198
26242.0649984706
27787.6000106169
25553.1850129261
22958.435000157
18169.9050069606
25078.7000055655
21572.5099990568
25237.3350073289
29313.3099984872
26347.4100047306
20926.2199967463
23348.9050023658
25183.5849866027
26746.5999973158
26195.5599959006
25843.9999989116
22439.709989724
29421.6400003822
26169.2199971993
25349.8699894605
24123.1999998739
25338.7449973933
22824.5799984425
27252.5200049658
28688.5549926772
24539.2399986505
27016.2299993371
23127.0399983042
28066.1299988764
29478.4050009937
26831.4499884525
21241.1100005438
23768.3250103556
23999.3149986222
21116.8300015896
21770.4149972942
27743.5649970337
34378.0950016748
26746.3399976423
23833.8550019628
25893.5700021996
26018.8199983645
22251.129998334
20838.7750018199
28463.1850048542
30071.000000077
27871.1649989616
26998.1500014013
24625.8400100823
21299.5450011389
20890.2499999318
24872.0599907334
24323.3699973202
25477.9400010854
24879.8899961593
25478.0799992211
27982.0100038312
23037.0100141905
27778.2149982292
23228.8000011807
23431.1300019305
25355.9600069374
23341.839997804
24705.3300041099
27756.8850034042
23783.5350009557
23712.82499547
28537.6499969674
21594.055001293
28346.3900010491
29675.0199952733
25313.5900035939
26825.7900043341
26109.4450048795
27642.9499957451
26387.8799962516
25454.4550096702
29775.7400035158
24162.1149953743
24369.8149984463
25182.5600042546
26299.7549842539
20709.8350052217
25207.4949971604
26398.1600037404
30280.0300033024
20537.9949989167
21225.0350073972
24030.444998338
21075.8750054675
26119.6849964572
22323.3950012824
22862.2300088106
32581.6750113455
25601.4199986468
34230.7899989936
26979.6500107959
22978.7249913745
28151.1749954185
28620.6449986969
27446.3849966177
23954.785002107
23229.63999824
30814.0800073874
21609.309997733
23973.5650025807
25279.9949978
22019.3700065847
27768.454997758
22996.1150018637
24693.0100045241
25067.7949986717
31038.8150054904
22897.4499963577
26013.2100031233
27639.729999424
27592.0399930119
23440.9699935313
25175.9000061266
25711.8300050392
23232.6750009707
28895.6399922318
30454.4749983135
27005.05500054
26930.239999981
29511.3949920619
23951.9399979094
24867.049997407
26252.3599935357
26076.2700003915
28786.4849917345
29379.5500024032
25780.4750013251
27496.9350036504
22639.3399994049
25431.3750013653
26101.229993408
27971.2899979823
26982.3400013829
24213.9100052989
22843.8950008029
24029.9750038545
28958.7800132248
27998.1299936471
24899.1899911503
25220.9550038595
28072.4550026034
24058.1749994257
25009.1600010341
30566.8250075734
28028.860001651
31459.2600038378
21810.6550082616
26828.6749990594
24095.0650075094
25091.7200002839
22679.6750044965
25085.7499988503
28394.5199983084
23207.0499958005
27678.4849951417
26987.9649929631
23330.2850025965
23335.6800034859
28398.4999923195
25798.8750017033
22804.9599948053
26612.3649992952
21644.5900047918
30609.9599917055
24176.6599985543
23906.6650003706
23630.1100051971
27417.7200019512
25614.4300040122
28745.9149989794
23262.6849920021
30056.2699999785
22450.2550109799
23667.8749979021
26049.8950036048
22299.0049968152
25118.2749889066
32121.2849915463
22512.15500122
26579.1599891757
21277.564998908
23979.3349923469
27516.0600009807
32791.3649978546
26209.1749988981
29469.210004003
26143.2999930997
24102.8150075398
25900.6250012037
29811.834994449
28908.3049998465
28250.1949995151
22711.1750004324
24443.5449976568
22223.7349926119
30100.8499974256
24064.2500093842
22535.7450003193
22933.0150020965
24037.0199979576
24701.1049937985
24663.2449978136
22540.3450037138
22900.6199998116
23320.1649998292
21347.6850014568
27404.5950018595
26029.6649946267
27256.8850043629
21770.2450020323
22972.8600003843
22740.6200028129
27308.1800051042
21267.4899929089
26276.6900076584
24231.2499995423
22358.5350065397
28693.7349989352
25762.4250065717
22824.3849986375
20273.3099996408
24454.5050131292
23689.9200036129
30361.8999821323
24910.7749959736
23919.3599955359
30358.2999983558
21348.8849987601
22615.2100024507
25948.9499993535
26549.7200020196
27017.7949992649
21634.7949949468
27291.1349997295
25110.2400037412
26869.6049982246
22046.7199982533
31429.3899988662
28637.6600030928
25614.6500051187
26361.7449978972
22735.8700025131
22222.1799958693
26978.5249951932
23541.8149934842
25012.4000040515
31365.8299987543
22400.6399951369
30861.5349924858
22502.6900046984
30229.5000166037
27532.8100009001
29066.9850023859
25440.3349981684
26980.8599947436
28375.6649970033
25230.7200064095
30545.7000070231
28748.2000052292
32224.8449964258
24071.9100036439
25785.4949987081
23794.589993377
23574.2700037556
28038.1350080072
27208.4249932956
27320.8200105158
22211.414998086
23281.6299940559
20877.865000986
24554.704995914
24410.4099993703
23646.169991651
28600.6700009537
21878.8299977085
21064.9100004526
24918.670006457
26389.3149987601
26943.2100009857
24298.0399984077
27576.2750009408
24972.7450058695
25517.3750093869
25430.8849995735
22804.8999952955
26531.81999792
21854.2550019269
26121.3349911027
25364.7000144875
22377.1150103449
22796.2500022169
23022.2350018896
24438.9849983789
24227.3850024736
24120.5050040652
32283.3849998536
25352.6950026407
25104.3500025672
27984.0350059303
27613.5799988642
24528.4900034715
31957.0549972423
24221.0200122955
26091.749992651
22724.874998119
25154.45499905
24448.2199954067
27446.4199942019
27026.0849974201
24550.4250043507
25081.7199973966
27475.489995919
24109.2200040263
23072.6549965439
29703.2400066075
24572.4399996283
22275.4600008381
24737.1599999468
19804.6249968462
21388.0949959522
20891.625007524
24805.6549996809
24259.9950017856
27157.2949973827
28419.694998031
27675.2549963224
26537.2500006327
24640.8500046373
27202.6900088228
28046.9449924356
29101.9750049163
27544.7700045625
29059.2249984436
30824.7799936333
20861.6650001678
30146.4600052636
23822.9449958793
25780.0299943101
28328.4149996879
23836.6650025897
27345.2199956918
26373.5299981243
26321.2849997538
20048.7450010924
27440.6000047171
23279.5899961818
25951.5349958577
30841.8799979197
25044.2500000491
25546.4250025022
26954.8950014384
24867.9049996056
22627.3899984657
26941.9400122669
26470.0749976459
24192.3100012531
29689.509997656
23798.7149937816
27556.9050138199
22993.0099986554
28238.1250025496
26814.4849946344
27769.6149957201
27558.6199963757
21510.5800067574
21250.6399995479
29571.8450054502
28423.7150029803
22958.3650015785
26280.5199949143
26017.8500034232
21811.7400036088
22551.3950004241
29042.8049954392
29118.3199960238
23805.315003616
23303.4749996968
27758.8400030145
17003.9649929244
21359.5700059868
25524.3650073514
27403.2149903779
31537.5600010525
22742.8299944121
26518.0999999328
28649.5000069809
26977.0849977426
23011.7850126297
29350.3850057272
31394.579999351
28336.5200057568
22963.0550001329
28693.7699979226
28818.3799953259
18338.1450033383
21962.685004407
23982.6199986226
27415.8350024146
23553.5899980776
26156.7449944378
21641.4499996617
19704.8549949122
24273.8350019704
24275.3450018484
31974.030000556
30224.6300024334
26912.8449919343
24187.6649984033
22975.1849977269
25685.3499952325
24301.3550012712
31077.6849972738
23308.6250026196
23438.1449995837
23993.5600016796
24113.01500261
24844.0250079883
24840.7650007207
23940.7049909433
23411.9000000199
21808.8499894883
23167.3900077151
28021.9300055689
24815.5349979782
22344.795002664
24803.4599969988
22234.9849995612
24109.7649952745
25824.464998633
26498.9050069003
27406.8249986584
26554.8249885238
24907.9750048303
26082.0300028244
25965.760004033
27873.0150053076
20893.8949981101
24347.0599836297
23268.8049936864
29774.7100074956
25436.624988613
34224.5200071034
25595.6899941987
24551.72000081
21898.6250026549
24893.4200033347
22844.325007241
24684.8250061922
25274.4150025664
23523.7849957267
25312.7899883257
30725.1800109847
22749.6099979589
26075.0549939953
28027.2400012903
28374.8949919203
24417.8350003007
22390.4899930324
21067.7450022648
22856.315000646
28977.4550011243
20668.4250027115
21386.2399951811
29088.4500025462
26512.3049993191
25130.5949962969
27721.6999974035
20745.3049960634
26202.0649890766
23709.4349992331
28856.1950046374
23000.8900015845
23650.9750053025
29012.8499925394
27860.4349938234
24504.104991921
26870.9600023954
24540.2950021607
32140.8650033879
30546.1350032954
24958.8750043557
27626.4299993594
27640.0199951265
25290.4200040344
20055.2850019135
26305.8450005204
24490.635002244
27165.7100005935
22983.29500248
24835.2550005692
27464.4399977794
24891.5749984968
24394.4599918713
23216.380002805
23832.2450050861
25744.4350029505
32154.885006881
30499.7400081533
22400.8649982981
29751.4250008155
23868.5050084852
24190.4849886082
23050.3200009475
23508.2399933126
22054.1000064127
28527.5849972583
27279.0249978137
31114.7049968297
22938.0999992123
27517.0800002786
23106.5499870813
24043.5649982753
27608.7600003281
31088.9749953278
28318.9750086021
25698.7350176993
24552.5549983529
22857.1300042903
24232.2949906848
29435.5099912024
20748.1049937228
28806.0700051458
26988.044991582
24138.8249950532
23393.0350074894
25020.6849967509
23238.1000011611
26498.1949969246
25392.5549994173
24693.2150039988
25796.3549896211
23054.7100052303
25214.6399943761
28427.5700124175
28335.9249996143
21883.5500080372
23502.144998435
24828.1149992177
24725.9850017747
28921.3200072721
33473.8349898978
25171.0999972626
23221.4449966092
24902.7950033905
23470.7449927845
20551.970000293
31205.3700004057
23843.8149994249
27173.6800004738
27487.9749959626
27509.2849973647
24343.5249983308
23284.3749925462
23980.7350017609
25423.5099965411
24340.0950060058
27726.7949947109
33180.9499967917
23086.0599957623
23776.6650065675
23393.1100047915
30556.3950126996
22709.6249990109
25950.1599992565
24499.6549962239
25454.9300007066
21230.4000069299
21608.5699986371
23704.2150078403
25095.3749931783
27680.7550059748
24034.5899973791
27144.1700036606
24334.7300023253
30695.039996489
25283.6500017566
24421.0549922162
23793.834999103
24730.8600061061
26484.7049939031
25732.0650013026
24296.5200010234
22084.1100014213
26725.8749955235
29576.9749975502
26789.0599943845
27297.7099980474
31087.5900054328
28909.1999969609
32180.194998413
24723.2899973301
23204.1799993769
28213.6550081971
26549.4150044648
27891.6500101615
24824.2850003539
30976.849991562
24254.0999994272
24684.3100004143
25013.6050018564
28955.7599904042
26008.6099985581
19106.1200041338
26924.7649913512
23568.3749846611
26852.0300076096
22039.9700047836
23952.9999932892
24559.1949974001
25575.2600043008
24244.9349998666
23593.7750044106
25582.5699957979
29218.2549896456
27328.7849975515
26363.7649964335
28516.5200037153
27063.0999965731
28272.4450105783
25744.7050029674
22559.8600049563
21342.359990383
25607.2399989276
31080.074996911
22427.0950048145
27409.9999999233
28229.0400031799
25225.3749980882
23735.0550020983
26592.5950008631
29373.8700059344
23567.940002072
27391.0649946567
31246.3449987283
23992.8899907292
23222.0549982366
24731.4099956419
27373.4200028728
30899.9800039718
26716.8149990392
27179.8099970974
28428.8849921431
20312.6349949464
24849.5500070633
25029.1199910438
25528.9250050728
28534.0899967831
26080.2850070903
26825.2249897053
29240.1349995274
25690.829998182
30776.5400017204
20966.2999991583
27653.345002106
23572.4999975689
27252.1649995653
20786.3049957411
28755.1799928204
29653.2400010359
27825.4599963118
20482.0849990652
30244.059998291
26292.8250057446
24872.4200013497
24462.0400008615
25272.7750049703
30519.2449901366
24274.2950007374
23779.5650069233
19278.5450085276
32026.5550146205
29342.9049974669
28457.3399978188
21192.7499972588
24921.8199939473
22805.4200020626
23686.9499977409
34146.3550033059
24865.3800076329
26702.7950038205
26340.9350031944
32721.7599948976
19835.4800068078
24736.8399974627
27898.2999990679
23158.1300028636
25809.4050049984
22363.6700007918
26683.3599961734
19262.8500060173
26356.145003485
29310.9300100398
25723.4650055065
23710.5750021003
27674.4100019364
28943.8599975455
23321.0799943162
30456.5850002591
25076.9099972021
26303.8750074314
28388.5649990096
24248.479999327
17512.1300042766
28205.5449987954
25250.0549997189
28098.1600057106
26022.6250007455
24253.4750025512
26411.6299998357
23554.5950026506
22399.1599990534
23906.6999953599
27636.4150080287
19926.3749986881
27080.9200026368
25564.9949968092
24972.1350012419
28593.3400013226
27462.3700038185
22577.9749975834
26748.3750099076
30013.3550036579
28629.4750030155
23182.9999978488
26816.4250130588
26366.3449944283
26602.6949985782
26546.735001628
22192.344995373
25811.3900047256
19806.769996505
23152.200001918
26648.0400014882
21841.0250033625
24944.8850044844
25563.7000035325
23045.6999986916
23305.6849973041
25340.0999972932
21131.9899991809
23218.5149988728
21738.7100039236
24296.6399999955
27232.5349943808
22493.5549955378
21676.5299999716
26332.1199990737
24046.094996165
23936.8250030378
27352.8950025783
32955.4299980348
26296.2100037197
29453.9050022077
23968.3550001391
20268.1949997932
24414.4849957508
28315.140003139
25153.8249978918
26913.5800028563
29585.5100052249
22502.3449933403
23835.3999974814
29071.8199978161
25591.3500016039
23388.9149994536
23707.1949979338
22949.2299944761
28339.0350006902
23779.3550078786
25599.5250040133
28343.8499982247
25283.8600016803
25067.0299911298
24567.2050062494
26969.7650058687
24803.2499997423
22033.5249933684
27633.2500034507
24607.6850072272
24575.0850019808
31545.1300039153
23560.0049897736
26417.7800012242
23239.1799952996
28731.3949953455
27656.0000015831
23115.0850069366
30373.9399905301
25579.3250050755
26881.015002695
23640.1150006525
25595.6699992816
24436.920003961
25700.7600033386
27396.4599918472
21204.7500124412
27957.129992534
22599.8249970808
24643.8249968906
25822.4549907149
26768.5000009225
27556.6349962796
29212.1100018024
28435.524994834
21984.7499986846
27372.1700009912
28425.1100005172
26159.3250020845
25653.9949901445
25880.8750036303
26301.3749960755
21167.2750029297
22685.0150027829
28008.6850007058
23060.3449917666
20788.04999538
28816.465001262
24992.7399995674
23898.4799987622
23725.3599978174
27615.4000001521
18254.4599956863
26586.6799960068
32214.0149913637
27198.4000019892
23804.9700041158
23817.4949979341
31592.7849979887
22004.8099967643
24746.5299967382
28289.0399928085
25204.7050017208
23616.1699967079
30386.9550012171
25813.3649991087
25033.2399912619
24360.4250057675
28930.8299938135
25162.2950028775
23104.750000745
26953.4050046499
23266.0400033339
31984.1700032398
21969.2050039726
25410.5949987785
23685.1400028713
21206.7100095466
24039.544998601
24062.4150066419
26755.4699940842
27049.5349923489
22930.2300094528
22568.4200008365
21195.5949999474
22462.5249949971
22297.7749946555
21680.1250060902
23962.9949984688
24411.2549944387
28297.9850062865
20770.810001809
31072.0200057576
28591.6399927354
22739.2199922234
25395.3400010584
24753.9699947504
27329.5349977154
23627.7349979867
21599.8150068703
26561.2649959302
27147.5949971043
25267.8600007063
20779.0199981735
23609.9549914823
25676.0000076434
26697.4949976604
29916.2299968707
25277.7199964134
22815.5850013126
22094.6849893405
27828.7150035627
28511.5300028825
31329.8099956961
28277.9050004549
20961.4050004892
29203.6349993642
25508.83999584
24682.0750007101
26713.5699903981
25894.4649998519
28534.1850089058
21073.9949933031
24524.0199981414
25085.4449958426
33017.1499988209
28386.6999964327
25545.1450010715
23358.5650064468
22787.149997624
24063.4100001931
24141.5450042266
24517.8600014287
25078.1050049589
26910.1900012317
27143.4250086396
23897.7349990447
28345.0349906194
24733.3950041589
22400.7199981732
22679.0849973314
25482.7900035821
24182.7850011662
21747.2199974521
27537.9649990722
26724.3999939483
21020.7149983829
24045.5350001054
20990.3250013313
23137.8500003847
21953.530002531
24796.0049990789
24887.215005452
25768.0500005885
27469.2049977364
22528.7699895689
25596.3750009746
29210.899998018
29219.2049937529
26022.145000145
25835.2700018685
22765.7849943858
22373.9299897446
29878.8750003046
24370.0799938553
30322.305008387
21398.3100001492
25446.634996315
30379.5199965907
25547.1700046569
27732.9400017943
25332.429997956
22966.9949837481
25041.9050065009
24333.7000076598
23486.7000056967
25028.1899893131
28502.9599959023
28783.7000016603
26563.2549992584
24825.8249971119
24593.8450140775
25664.6200031535
28230.5899958215
25757.79999379
28875.2350005814
28818.9899991467
30050.1800020359
25389.0400000852
25547.070002804
23156.7049993842
20545.1350047354
23118.7900016127
24997.5750040592
28514.1699982979
22581.2649987654
22118.9249974383
26463.914991487
25632.1399924674
21732.6649965774
23609.9149879505
23122.9699988631
27863.9349964856
27745.7150072514
25464.3250008852
29513.8199998335
24602.2050003735
31238.2600009622
25314.2450028176
28145.9199961873
26728.5849988416
27799.9899963002
24430.9550030718
23516.0499943986
23353.9999930548
29212.3249951708
26330.0350065982
23043.5450019208
25002.0150032996
28165.0599999263
27372.1250005841
21838.0850085095
25319.8350004683
23934.4250121274
24261.7800001
26550.770002295
24398.0999990865
22894.1150056826
26475.3200048748
27059.3199980338
23136.7699996162
19596.1099982148
26308.4300022533
23054.6849976371
23078.6899928972
27530.7549939454
26208.7949926023
29806.7799949949
23729.9900005008
26856.7400044492
27091.5749997091
24172.679994933
32036.6800045272
28504.8199951698
22236.1949936014
22210.8849976636
22748.6650025314
22573.2400026291
27000.4199998783
23996.9999970827
27582.7849997376
21525.5399976003
26261.0450014673
31811.9200103658
25536.7249989316
23826.0100075373
28935.6250073762
31591.1950010303
27406.5400040925
25547.3949926792
25919.3000033402
23976.1499973309
25572.6750038182
26347.1299945886
27835.955002799
25556.4750028357
23359.9250038954
28031.2500039852
27646.7249906166
22292.5050061579
25990.2499929994
25931.0950014135
25633.4200037631
20385.1349975927
22787.614991671
29689.855008197
24604.0050015398
26597.0900020121
25933.2749901468
28789.2299929529
25409.2499982507
24941.2649949046
26509.129999439
28306.9750018098
27390.335003826
26301.0649917481
26130.699997915
26031.0100001221
20132.6900026865
22414.1599996518
24458.4549982712
22429.77499858
26131.4999951711
25015.2649987463
28059.6550010627
22034.6400042337
31660.8550095967
31729.7850040836
17353.9950059952
31922.4100075565
25557.4799968237
25695.5799997126
27213.590005898
26292.1699963292
27252.5850029377
23906.3150024362
26207.060011782
23843.5799989844
25459.874999015
33396.9899973749
22490.8800042333
25523.8200000331
23720.6149999535
30856.3299956202
27042.0099945878
26298.1149981825
23507.2349991512
24143.4150049982
24733.494999785
32177.7700020393
24005.3049981817
24692.820001803
23856.3750119849
23726.0799986882
20578.4700036389
24593.4950011773
30072.4049996284
27963.2899983987
22496.3050028323
29858.5550058045
24070.0200025558
27583.3550058117
23442.7049927357
25774.7850016618
30170.5500042884
31328.5400026648
22343.0099996351
24730.2049979182
26123.715002473
21845.7150058419
29082.9700010823
26465.865006339
30258.3749921504
23887.9300003004
25473.349991204
28252.8300030149
23508.6199997237
19641.2899999713
24896.96999971
25310.1849928814
26140.9750003433
24410.7950016611
23916.4750038955
24590.5449976948
23137.8450038793
23167.6349974041
29963.0500137361
29296.7349960968
24106.1749899534
22680.5550034657
25436.3949943249
28788.0350019142
30411.1850046248
24484.1149968914
28679.4949939901
23351.8900008426
32942.8100070102
22394.5349966587
24484.5149976497
26859.7100041739
23454.9999982294
24812.6599964691
29179.5599995232
24363.4700044774
20921.5000023367
26691.7250065772
26875.2250039982
27325.4550139065
26596.6449949223
23567.2100045281
25439.8600000064
25098.3450010025
24906.8050083695
26081.6400054333
30681.7800021476
22082.9099962459
25437.9649985458
30140.3100060335
23584.8350012684
29894.1749968147
31197.4699927352
28760.7800164362
26205.2999966783
25188.8149911113
25173.7100099883
24065.8600045923
32690.8100014252
25046.9099931989
26902.6499962246
24627.1049987657
26179.469996476
25824.625004026
23854.7350079364
28245.1300033429
19345.0099996915
28639.8299994621
29218.2149993326
26387.7700072429
27316.794995436
28656.6700088615
27176.5200019552
23971.3750070845
30796.3900085426
24083.1099990015
23322.8000041839
24943.2950019152
24848.4450043666
25168.8599947775
28092.7149947465
25998.2050017196
29179.5400087992
26666.9599978218
29089.5149993184
27541.5900015337
24693.3200053063
26005.3299929252
25244.3399985805
24511.0350002683
27189.7350009489
20238.2549978764
27300.7000064759
25149.4000001866
18084.3949968952
30474.8399965244
24539.8600024335
22746.9549993398
24890.1050020513
28483.3899973122
30988.5799965615
24839.7099987564
24859.4450051035
23257.1800054674
23206.0099962024
29674.9800028173
26199.2050127462
25420.7250097253
23372.5500017083
28330.5699984105
27134.3450055125
24215.0599912585
26080.7750001956
23455.8299993462
27074.1049882739
23727.6050061082
21644.2750073092
26033.6950028804
20830.9349941791
20274.9199976973
22338.5950014601
19856.1899937843
28261.6800044499
23954.110001814
17666.6750032202
21738.6300151158
28594.9300035402
28805.225002665
26545.2749898444
22599.3950034271
27627.8750011163
26742.0950054876
24281.1600043162
25714.9699959214
23378.7500011275
31898.4249972001
23089.4949946454
26968.6599937703
29344.0300052623
33604.4900044834
22316.4300066776
26095.580005924
25412.0100044508
29964.0099995962
25219.2700030494
26471.7450074815
18964.0399880036
29229.7999988418
26011.0850014886
23739.8550034435
23041.3250011955
27196.9350030419
22822.2450028185
26243.6100035812
26374.9550029648
29248.6649978876
24797.544999093
23010.1399926784
29297.424997499
28651.8999934211
22847.2449960693
28897.5949975769
21066.9299980095
25871.1950001384
32811.215002842
23070.9049953933
25408.1300091418
25330.1599957578
21832.3050029079
24320.3299988661
25574.0850052555
25000.6149880031
23522.9400103206
29369.5600051034
32163.4000002654
24115.4149978829
25681.9799982185
24069.2050005335
29116.9399958445
24594.1400022206
24022.9199989078
21284.8950050302
26849.8150085081
23934.9500021145
23594.1199980781
22592.7300046037
27464.2649934582
22772.724996964
28484.6899947482
24805.5250095413
21209.6549964048
21878.2550071585
22549.9099989187
27781.7400045838
23301.8250113843
26907.2449937191
26596.8450019964
26917.1700058516
29649.4050029205
23723.240001599
23420.9699991817
26353.2050045162
26928.54000299
25723.0149971163
26010.5350061088
27069.6099971007
32265.0700003513
29099.5650090143
25624.9800065868
29195.9650025439
23886.094997109
25245.065004799
28821.964991465
24085.5399979851
23862.4599978404
23340.2050043563
27219.9650120952
29385.9900021203
30808.6050028008
25206.5450021318
22276.8450000388
25567.9699946628
25728.2550024192
21170.0950006404
21972.559997413
23710.8199986602
20991.5350041018
20410.3899996175
25890.5150011056
29099.9449942851
29045.1950048737
29553.719999351
29427.0200107645
21175.4299938531
28656.1550002158
32153.890003462
29052.834997477
26058.0299981093
27460.659998037
23557.1650041715
24068.8650000376
28634.5899999863
23713.1250007863
21191.7749991125
32203.2849894667
23677.7200076323
27036.9949945368
22479.4099936266
27698.8700074539
25096.6249985268
21900.7300035075
25491.5300001091
25482.8400100353
22698.4100036579
25031.7149964289
28811.8550062416
24110.7549934222
25079.0949986884
24985.7449987461
28543.034996113
23171.9149958096
28646.6200015793
22514.339999421
24787.7299973311
31465.0800072483
24225.7650025165
20067.6549995743
23254.7499999134
25037.0599992858
26204.4849910992
27907.770010197
27004.0899928655
25733.6199942345
25013.3049933745
24319.3050121136
25673.1449951589
25924.0550017483
33696.8050096459
22674.1150056811
21784.6499972863
24519.6450012903
27120.6399945279
22262.3699991065
34065.0300007348
27034.2999927229
26410.2700128657
23756.6600011314
28869.1250025459
28992.4200042932
26913.3199958787
27074.2049973164
27718.5550032095
30010.7199964398
25209.410003134
24448.8700076622
28061.0349946355
29896.3550046934
25934.5800056169
27288.854991244
21337.3200041746
24279.3950021518
24760.8300011034
27481.0850040239
29951.64500436
24696.0299958318
25259.7150011504
25280.6349946548
30463.159998732
25258.390007741
23984.7199964625
33076.0149957262
28894.0750076729
26601.9149894431
24711.6850061366
27258.5100094336
23918.0549971014
28363.4099918402
30115.7350047544
30062.2399944444
25012.1299953847
24813.4649977126
23601.7149990365
27563.469996289
23788.2149923136
25871.7700013444
29416.7700051405
23840.4500008716
32936.4449909683
29669.4550010078
27220.9799995823
24328.4950044111
27307.1200039105
28466.2400011833
28787.0350071553
26790.8799982731
29642.7600027574
28743.3300024921
21901.5499979557
25313.8700081853
23553.2300029828
24769.1350006952
24370.6800039629
26269.7049961729
23362.515004312
25325.9700037731
23024.5350013113
25877.2899969287
22508.3899903567
23656.8699977504
24377.2450030092
25202.6399966671
21975.7350005708
29714.6599968901
25495.3350009514
20677.8150025458
30211.5549982056
28249.9150086437
26337.1349997416
24696.3649971663
22308.7900028507
26649.9800001316
25574.784995902
28006.7699950901
29885.3699950548
32781.9199923151
24410.16000971
22783.7899994272
24069.5899982187
25576.7149980137
27478.0650019876
26951.2499978447
27585.2799958325
25126.3249946565
24383.9450028161
23413.3850056115
21370.9849982544
26533.80499507
23662.0150039331
26176.0849927515
23094.7549975583
23128.6349980127
25553.3400001971
29270.8599844981
28518.1749980482
23508.7350081675
25861.5649868514
18742.0300000422
22740.9550010081
29402.4699988521
23557.8300054786
25746.1649994417
25576.4250059965
25509.5649968883
22878.2050021012
28435.660000805
23955.6950072679
23147.7349975931
28496.2400013087
26173.0750116539
27189.4450000415
29264.9300081864
23863.1499995344
21585.0850001725
26309.1350027308
21005.6249894023
29532.3850013303
26102.7649993307
22035.9550036256
30156.7499997257
27430.374999393
23100.260003467
28457.8700027022
30845.8399980892
27849.354996911
24947.1049881205
22120.1900031213
25547.4749989972
26622.6149988901
25485.330008971
21777.2050056648
26469.1599998702
31069.5550109985
24063.5900062547
27058.4899973263
21384.3249973894
28675.3349963818
25873.4600000591
25658.2799919699
22807.2850040598
20407.4100015155
24619.0399975264
26541.0849992808
28246.5550053529
21043.5250002799
25897.6200023225
25915.6799992777
22310.9749997164
30241.8200004105
22062.8449973628
21942.3149947132
25544.5750119683
24753.6999996463
26464.1849991098
23124.0300085329
26016.8149978578
25982.919999461
24657.1250010532
21834.7500032117
24678.1449999451
31667.9300039083
23056.8650005435
22385.0549993033
23002.5199937382
26252.2299962284
25685.4050042026
28893.6949995008
22250.239998939
18074.3200016818
26547.9499826761
25233.9449940177
27547.7750058136
25405.854999696
23851.3799966418
23726.0650006265
25692.2799978828
25744.2049959151
22435.3450045115
26898.6749951119
28068.5799989511
29030.0299874338
26163.3799964524
24933.460007624
30283.8199967151
30589.4449992744
25970.9900034456
34231.4350047726
27208.4650024781
23795.0250051608
27356.7800055433
23396.5049954123
24847.4400010181
23263.9700011735
26007.440000018
29000.4399972575
24233.9900040412
20773.284993464
26221.8349960463
28144.5200034404
29272.7499884188
23737.0450017247
22609.704998371
26507.425008976
25430.230001939
27399.2750009391
28660.3299972215
26649.4199929883
23374.1949998581
22368.5500025538
22452.3450018137
26576.4299984259
24186.1900018979
24988.3400054956
24572.4650015166
26544.7750066973
23535.5799951489
23105.6099997644
25025.4150040805
28068.8899921082
27676.404996601
28780.3199983765
21145.1699997201
29835.4200017018
27192.5949951065
25500.309992559
21297.0300049253
22578.5649977939
24105.2199938851
27341.3250084206
25657.6049990125
26256.9650017141
28681.1099985254
22747.9699995263
25016.9549997489
26007.3949933422
25836.4649935852
26482.8249956222
30804.624999268
22817.4650030995
26566.1050081087
24888.1599925429
23144.3349943351
19797.6850015338
23133.0100047636
24759.5850030185
26197.9800082941
25427.1649973493
18825.3350011911
23856.3099956754
25731.4750051353
22064.5549996802
22462.5300026659
27056.0349931057
24182.9749999065
27790.2549981872
32121.8499929648
21168.0399992901
25059.8699991769
26721.7350034514
28037.7949988737
26867.1149996608
28433.999996389
24843.4750041118
26075.7299995042
28094.1400032053
25701.8600042082
21089.0600058757
25432.6649994707
24652.5050062523
25483.2950010282
29882.5299986415
24881.1100063728
36859.2200045221
23383.4100014979
26895.0899950865
24862.4600053623
21730.9199965801
20125.1199945746
23464.9800011689
24570.2100076722
27287.1999940105
24796.9749976232
23156.9899958182
28051.4150016319
22356.5250034652
25112.8900033354
24729.2399890488
24234.1899935987
25622.2750021518
21685.9900007681
34248.284994491
22078.235001141
28696.0649952597
26554.8550083089
29496.0999991021
25581.1950005834
24191.2900053565
23821.584998602
28467.5000078976
25844.0900175389
31172.9949954405
26989.2499996243
21976.2850069168
29629.970002619
22614.105001255
23638.7350025216
26887.6650086541
24902.0450039143
25789.7600039619
23971.5800079865
28910.9999907205
23995.0199978127
28807.8200062162
24012.9050014865
25616.0399895136
26969.014997978
25574.6900019197
24243.379999498
30050.7050013266
21547.0549976177
29276.3899930436
29998.6249968382
29018.6849989464
24654.6050001213
30870.7999963558
29304.3999988038
25267.9000012145
20899.3449958947
24246.580003073
22197.9250012135
18751.3500013392
23589.7749993137
22074.0049974472
28348.46999999
31573.6949904821
29524.2900035405
27693.7100023756
30025.8850018674
32485.435003347
24429.2650001505
31288.5399953092
27898.0349943432
22712.7100046795
26580.8300034764
30888.4550077999
25616.0500102084
29139.8399936273
26617.2550049421
24876.9349948817
22852.1950032804
22798.1750046654
28041.3899970125
31652.7100017942
25961.7200035891
27095.834995227
22098.1649991688
18307.1649958677
27251.8400015591
23398.4799888271
23158.509997917
29260.6099877173
26737.67999669
22100.754991841
23751.8000037556
26738.2000058038
23838.3499991429
23269.0599943997
24342.8799967122
25580.2549994722
25141.2000073742
22457.5849980934
20780.605013183
27162.0000025152
25627.4250106904
26147.8750070053
27857.0300049561
23896.7350001564
32111.7400008471
24920.4150014914
25935.849997767
26300.9150016854
29121.6849995826
28389.3000040079
29368.9300057723
30019.0149962242
23669.8899997235
24896.5549992136
26667.250002263
22444.5500042948
30826.9000030463
20359.8549995532
29271.7899948581
29629.9550029814
23367.6699982921
26418.2200018323
28167.6699930764
19161.2950008495
24607.2299967707
28935.7600109781
31239.8899995108
22582.6150041739
26291.7099932789
27183.2700051893
22195.9800042144
24557.4150077596
29042.375004262
26490.729999095
23876.9099889482
26677.4649978054
20612.2000008177
28740.7799922763
25220.6150007818
32191.7400090586
20026.2350007593
23394.7899983061
29581.6050085753
27920.6800044342
21926.6799961198
24133.7399937428
23792.6900000456
24205.7550004863
32153.4099979415
27545.1300050438
20991.2999955785
26555.7950000139
31799.144993424
27960.1500035657
29293.8099994875
26391.7300089608
30104.3049956228
29622.7549970574
27077.0400099963
24295.559997429
22354.0549950548
24338.995004245
26718.3049971968
23609.5050054932
24066.3749996932
28188.0200045535
19186.590001854
22761.8899979513
21897.6299995948
26006.1000063527
22586.3650076713
25308.5549967145
22090.9649985912
21568.4399973583
25229.1650062113
27620.9349943735
23739.284999259
24446.5450057157
23877.1000033356
28669.3349897171
29517.7500068175
28487.150002274
24301.865001179
29902.4000035706
30621.0700041808
27822.6450001743
29029.8050069497
23304.5550028603
21914.2650016677
19349.119991111
24726.735003532
25659.8850042719
22079.9299997181
26003.6899993109
26459.9299979351
24889.4649932241
30758.9749939936
25295.3500004401
23577.9949986249
24767.479994993
27826.1349986196
24477.734998376
25822.4600075324
27360.3249987781
25239.8100045912
26939.2400017157
25174.2649948219
25174.1649965483
27677.1999969616
27209.6199993006
24477.119993844
28961.2100047179
31740.1200100299
23331.5300045348
32067.4199963822
23187.9849998126
19153.8100004345
23968.2449928425
29015.2249970577
23445.4150025822
22485.6750015418
26726.46000488
24465.0550035949
35196.1699995912
26702.1750041973
25228.7500033471
24772.0600005023
26751.705001528
24526.5999989246
22664.5800034936
23587.7849872186
24742.5550098181
26542.2849924787
22176.6200063712
25972.3149972311
23789.8100060829
24748.0700045223
25811.0800016612
23217.5099989467
24144.4700047786
29139.0550059568
22681.9899968
20423.0250024435
24060.7549913251
21256.7050009005
31465.3050099534
29125.2699965772
25218.3599987261
22593.2650071382
33869.3050056857
25212.1899972541
29832.9000056798
19752.429995802
25654.4399991226
26270.4099995978
21161.2249971396
25864.3850012118
27215.9799955578
24266.4650017073
27555.6749924326
27912.9600086385
22890.3250002671
29554.1600016823
26820.2350163736
25096.7550041967
27356.0700008863
23975.7699935168
23628.935006408
25100.4750005387
23540.634995818
23473.0949992707
20908.4699979893
27119.4100055393
25585.2299958613
29629.1499998184
27082.8550121524
22161.6599886268
23619.3649942588
28646.8749948008
21286.9649958535
28832.5949962803
26519.6149922364
23608.4349992109
29585.045004417
28119.3950028882
21366.7699987196
22450.1300033797
28386.8800048976
22712.5750054013
28614.1799950509
26296.3799913733
27733.1999981146
27508.575001177
25578.1349993942
25901.6600010052
27445.1649922908
24759.9749921092
26811.7149976753
26077.8500079155
27096.3600039387
22292.3499956216
30923.3349934881
28843.7150019399
24431.8599974046
24931.0250031861
30485.7050068056
25068.0500050389
26140.2549953964
21462.8999961119
24294.840005983
24947.0650055264
37931.2300095778
24946.4850026074
29485.2699984605
25687.5449982334
22896.9949943523
25285.4350019093
26452.2049957328
22968.8400071322
25673.4850010866
23308.6949959584
19536.0599939735
30489.320002918
28324.460004651
23734.489997183
27329.1100128154
26719.6600015818
21584.414999853
26546.1900031361
30123.735001171
26443.4849966411
26770.3250004636
26079.5899973952
28296.8800049015
32225.1249934179
26377.1599915157
24319.2799946028
27358.9600014909
20947.0200014414
26054.234992825
25571.3800037
23908.5900017165
23436.6350029666
25293.7250047433
24717.2400031341
27542.1650044553
28577.1799939505
22617.5549988467
19485.5400029726
26966.9600002591
22221.8499908918
24747.0299874119
30562.3349955174
25144.5350001937
28962.1350048803
23565.044992095
28913.9750019426
28919.2949940501
20632.6549980501
27859.4999950867
27498.1249951724
23378.0350038481
21327.6149978663
23584.6850002443
30468.5800061102
26956.1849967639
21405.1150006052
23576.1400084539
24448.0749969966
22759.4850061731
21216.8700028069
27559.3400129029
27579.1999980272
30603.1850087582
25168.1750009829
24820.7299939271
24890.7249997574
31385.3200006975
27276.7600053729
26255.6850041701
27443.8399958229
24512.9999989923
25716.2799999381
32349.4250007066
24618.1250025936
27709.7150059532
24359.9950085302
28897.9200026896
23566.6499959763
22157.7950069671
24470.1249933855
26571.6150080909
27326.8849958989
22925.2649979918
27883.304998818
32330.8649948587
26754.0400049202
23938.099997383
27313.6750013719
23347.4650043842
25102.3699972469
29228.3349802101
22687.4549944928
24647.9400024039
23895.029997285
26357.0750008697
27473.5000030884
29239.6150034528
22757.6500070595
24626.5050002181
31369.5299887637
28098.2299962123
27783.6750008008
31605.3999997525
26848.6249997698
27235.9799981402
20658.509998849
19693.3250039569
22851.3700030798
27906.3650031125
22142.0499991612
26627.8999975028
26086.0299994587
24148.9099966948
25608.6200049296
25114.6150106103
23183.9299994817
28513.2449952414
29819.9050029252
21400.4350001246
25685.5899978251
23184.8100012225
24963.0449930655
22049.0849962431
26120.9549941397
20494.064996946
30265.3600024593
23751.4999948175
19447.859993751
19350.0849948458
24730.0050070805
26941.0349950183
25982.9199988857
31227.3300004987
28549.6100080649
26976.9800022012
19957.0049995061
23495.3299952084
26338.0699978243
26591.6699909708
26321.0000048009
25539.0700029309
27997.2649975925
25654.4099987788
24587.1299997845
32892.5349944806
27925.1650066076
29359.7450012425
23880.3200000791
23964.8699962856
29836.1450039583
26068.0750086408
21924.9049931195
26995.7350032978
27135.6750113968
27357.2050042883
22138.5449996466
25442.4950027368
23384.2949971807
26930.7499962574
28836.9100049616
26992.9600003266
26273.01501316
22323.5000015114
32013.7800036932
24070.4200052992
18820.5850009999
22686.7050084093
25705.4300057663
31498.9549949847
28470.1299957549
25712.1699940504
21054.1650008896
28337.4950055342
25061.2999940127
20349.4000038912
25764.7949932716
23630.6050068875
27293.8400128183
24232.1149922624
23316.1499945397
24589.3600035558
25271.8350007434
21069.9350007255
23532.1799939572
27908.4849970072
26144.5950033376
24652.9249975376
22246.7999974902
23913.3150030165
29727.8249985712
27692.3250090259
24067.7150034151
18500.2099939916
25889.6049969635
24332.4100005971
21423.5450004579
22288.6099926467
24271.8599951907
30712.0150046053
22296.989996879
21744.2800008723
23778.0299968196
18408.5799958968
20909.994992477
27061.5200044607
26448.164997695
23172.3049973169
25223.2249904391
26866.1000037423
25538.0599941409
25929.4400059237
23764.5199982345
28686.0600015788
31024.4399891419
22116.5050031319
25029.3050035555
27005.7099849014
24492.0350007861
28415.5599972571
26559.4550023484
27439.9950000516
29798.2099945006
24830.810000206
28788.4399988328
20483.9699989647
22847.2100144976
26745.3750078715
25658.8349993884
28575.0000087002
26153.8149967552
23415.2699995129
27830.1750049632
28508.9449967367
22284.5800017535
22863.370004611
29512.3050010435
23379.0400031213
25264.8200054227
27842.7850002137
25117.914989459
26583.5250047024
25906.2199967887
19872.9900011697
26266.0449975439
26401.5850059811
25334.9300009248
26358.3849950619
24488.8199927755
24983.6600014433
21318.1300067587
30714.6250003213
24476.0899958811
33309.8099974612
23665.8050047974
18913.0300051754
21334.0149989028
28146.9900064197
23757.1900013758
23609.5949911576
27893.0050035217
25898.7350063244
23638.6950021114
31936.3049934736
23331.4000065485
22464.2899985395
26289.2599987563
22415.7500048063
24543.1000041377
25171.7450001175
26644.7699942218
23143.3200090316
26262.4500012307
30898.700005409
24896.7650019205
28977.7500137162
26957.3250008622
22671.3949979937
25514.5699920913
20111.5600006616
23437.130003598
24515.6599974083
24101.9450055407
23193.2750024548
27447.814997558
25639.9000062634
25982.1400002528
25261.6400012129
24000.5949965537
27270.964990658
24484.1299978024
23628.2300021418
30364.0349988385
24807.890002393
24870.920009016
25906.9050002922
25418.0950007079
19732.6849972265
27158.9849928226
23813.3499977706
26394.6899960582
30540.5049985591
26641.1750011332
27855.769999617
28063.8400071769
23786.0749964917
27813.0050009401
28391.2299961613
23922.4999945747
32754.1249994944
21935.364998021
24216.2600057584
24292.8050020933
25685.8899997539
22419.6949886159
29362.2400069409
26278.1199984613
32206.2949916673
21281.3649958101
25831.5549997686
26377.3500109203
23411.2300020493
28159.6450012326
27781.1149997131
23738.6100077332
27260.8349968469
23818.0300134953
18716.7650013175
25527.7699999113
27021.8900020721
25881.1749986587
24458.7149988607
24707.7250018487
22651.0199987505
22149.5249958293
18222.6550031238
28186.7399991507
25412.8099973289
23213.0100030089
25301.3399934905
24392.6150040863
21130.5750012694
21439.0899945168
23728.7250065338
22289.8800003342
29345.7200074565
22155.0950017478
25021.7499978154
33467.7550056373
30334.0949979475
25803.4049972583
22343.180005294
24642.9299997296
23168.9349961862
27515.9350004169
25641.8699863649
22961.6299994623
23763.8550012828
25477.8550003449
27248.1899907351
27156.4300102327
25863.7499992517
21439.4150060363
24618.3800038515
25877.9899983882
22732.2249954625
25577.2599989875
25966.9500000645
25951.5799955121
25247.5149967207
25594.4350087677
25274.180003287
26836.2850005671
26191.6049968295
24745.0750054991
27363.0050086361
24165.480000572
24793.1849909791
25211.5499969807
25978.2599931795
30116.190003469
24729.970002107
26340.6299935548
24879.8349951875
21596.455005446
23770.0249965144
25258.540002849
22541.3799939228
23816.600004694
26642.9099974795
22169.3549990586
26498.7599971034
29456.249998013
24605.2000031941
24800.0500043695
29008.835004003
23331.5000016052
29110.7150006532
25273.4100079306
27438.1349970728
31642.1350055358
23880.3200031762
24078.0350023595
23317.490005524
31212.3349996771
25206.1699925283
24606.0649949724
27123.4949969347
22466.7199985774
25708.3149981557
26362.7499966798
24590.1349964167
26760.615000443
22576.1049924409
31610.1150064298
28184.7750004829
27609.6049984164
26217.6900038435
24138.4049906009
22115.3649948661
22598.134997697
27124.8450096382
30899.8349958073
20166.0399972576
22245.4199976839
22193.9049988274
23555.9700025103
30846.7900014196
29665.8799972584
24434.9699909294
27933.2150021853
23680.0000010356
24492.2800027664
31913.4199980735
29028.8299981768
26600.2749965899
23492.8199963332
24451.6950011094
34013.8849989817
26709.3749969932
27501.2499887497
22633.899997586
21601.9700078146
23239.7149993752
25247.9349907661
24172.824996391
29816.1700038066
25474.9699976402
28332.424992448
27206.8200052818
28950.3000006732
24475.7999995197
28035.9750017557
28013.2349997998
26913.0649971524
24917.5799956657
20710.2549969659
27807.2650072166
26339.0449956331
24471.6450028256
23707.0850013643
23705.4600085933
31485.2099934861
27555.9450066574
25403.4399958191
26613.859996547
33743.655001897
22685.5399977389
26761.2899999776
24676.2649897898
24549.320002276
27452.7950073496
22056.9150061295
23093.2549935148
23559.6450013071
26999.4049985534
26547.6699953562
26221.1949987088
25253.395001067
22701.3850021654
23393.0599968173
23239.7600027149
20688.1550008066
28505.5850056593
28000.9400038318
25720.4699922993
28854.5550010922
27137.4300131855
23979.039994147
22859.2150012758
20587.9449956205
21179.0850037986
19731.3900065253
18697.9000049178
23628.400001233
27555.7500008229
29725.7200004084
22890.0950003821
25109.7050023531
30449.4549980856
25073.6299981654
26235.4149994907
27299.1800008066
27512.1750067773
27632.8949983829
28194.989990773
30649.859998277
26217.8499998686
21390.2849970441
27383.7949944425
19931.7800061356
25699.7749866415
28064.6250024869
30244.3949995388
24817.4349920601
24691.0700032492
21487.049997015
25544.7400070975
27512.1100043521
23471.4300060482
26035.7500009252
23665.2099984019
21662.9450012387
27825.5349999456
23544.1949940888
23250.4000037077
24593.1099971866
27980.9750021015
23612.8650056409
24164.9900000578
18016.7249992187
21728.2650024919
22711.5249941144
27149.54499826
29125.9249973263
27399.4500030295
24734.2900025434
23556.1199980272
22862.070004462
24433.8099973325
33031.2300028745
23550.9299982702
24285.7449989098
25002.4799936202
19838.3300048811
22154.6200048425
26798.1550065067
26018.1350005772
26916.0349982789
21491.9949960504
23104.2099953796
24091.5949934313
23445.9849984209
26776.4749992493
26640.8949962441
22259.2300021776
29624.6450003277
25344.2700013887
21293.4000009701
25420.2100020666
28680.0450027268
28123.909992897
24003.6800001815
26532.0800065241
24295.3800131684
23704.9400041943
20401.6349972137
20249.5749939216
23117.3849931149
27386.9399954873
26763.8349940637
22549.5549936321
22330.0250026638
24423.4349918202
23389.9700055461
27407.40000188
23290.4050018258
25149.5400040778
32338.7449975248
32717.8449945073
27891.0399953226
23508.8400090609
25884.6650046858
26306.3749979739
22860.3899970953
23428.3050010515
26626.7400052147
19255.5899997833
23888.9050040066
29796.2949965039
24605.2949998459
23840.7450008863
26310.8550029706
23626.0550037767
23663.7450026982
25135.6050078638
23106.8049892131
21663.0450014021
23593.4000062086
24802.9400079031
23718.8950068404
23367.880007289
22648.8049958405
23092.0549997045
25713.7050052388
26224.2850001489
22820.614991592
23801.7049955437
28217.1450087068
29467.4749956558
25574.9900004771
23389.6699938016
30321.0850032
23430.0550020631
29405.6399967429
28094.340011367
22882.9849952376
26333.9799947437
23415.9849965568
22039.1599994021
25738.9549992548
27337.4149942266
20834.7799958799
27394.4399869013
22293.5549968169
23118.9149905117
18437.8700056328
25375.5799987357
24696.4699987962
20788.8449981657
27458.7700053883
27028.2200001418
26819.6899985965
21487.9649940672
23722.6299919953
20055.2300034437
22538.6099979085
24947.3199988375
26398.4800029384
23461.2149966677
28036.1950012172
23713.4050012564
28228.3699848127
24359.639994712
30188.5300012607
24154.4550047706
24262.2450020059
22903.085000062
30342.1300043966
22923.5450008756
23504.7999936708
27950.5350007394
28216.849999087
25400.7650025047
24933.6349965998
25534.0249974558
25776.8350013834
27065.5499969437
23757.6449921876
23918.6049955639
26731.4800006777
28231.3000030584
26537.2999973035
22245.5199962605
22966.5350002138
22818.159996243
23145.1699943998
27286.845003907
24807.4150054454
25082.6250101635
25574.729999596
24725.5950043367
23668.4100002663
33190.7649870906
25494.1100014257
28423.5249977041
27137.3299895673
23539.1800013769
26039.3599976209
19924.455002217
26453.4750046736
24676.5800006646
21831.4549950361
24849.7850026562
27294.4100021578
23741.9699992093
20902.3049977678
24911.4550023077
24865.6699974715
30807.5200061873
28910.0399984125
25993.4750041377
21830.379998311
27172.0349971285
31716.7600012071
27923.0399951835
27169.1250108841
22464.9999989386
21666.0000027695
20004.5199986639
26477.5150013113
26327.3500015515
27560.6849919962
21379.0900018192
26314.989999497
25448.2599941858
24883.0400024768
24451.2349991347
29187.2499902662
25871.8900031794
24460.9850078795
23268.365001722
19963.4150036899
20982.9199944612
22630.7349961638
30064.9649979585
26051.6400038596
22075.774996376
24059.4300071931
23256.3150005799
26007.3949920834
21865.8949975944
25554.4799800197
26179.9649998658
24962.1600072557
20371.2500035899
26287.4249897051
24034.0999965515
31712.585002163
26165.4149974624
26361.0150037351
20698.569996133
23411.250005283
22842.810000628
30440.0450010791
28698.7000045658
23988.2850042344
27659.1699897209
27463.2850048266
30232.6499946428
24333.6100006429
24162.1799942911
24875.6299974307
20542.5600050621
33950.2599995267
21684.8749944899
28693.029995734
26104.8950050779
22408.2249979488
24357.5900013192
27284.4650004809
25184.3299930972
23494.8100014538
28925.8750040377
25677.0499923358
26090.0950041875
23454.065003556
24570.3199979155
27630.8449942758
19596.4799963349
21863.695003251
29587.0949909477
29581.8900034315
30059.7899977007
25103.2449994753
25686.6100121459
21713.474997859
24059.6649961239
29600.1599922293
29798.1549990818
27184.6049955985
24471.5900047422
24744.9550025663
25003.689994995
24708.3399988693
24991.9049997102
25801.6349968903
26796.1799946916
26834.0699995735
23977.8149953269
27067.0099889422
26516.4149984986
27016.660001814
30290.2900045627
29229.1900054319
27122.3100003937
22758.5449877774
29491.9149895806
27321.0900061935
24256.410005086
22621.3499896186
21263.9049878802
21048.8000027847
24334.3449973448
26472.1100027583
29164.2399889703
24654.9400026036
27900.8750014584
28706.1650016224
25576.945006672
23136.6549992673
25056.48500902
23472.1399935987
27093.3900037216
20461.9949892305
25349.5750017224
19718.3949982749
22030.3800028321
23545.005002705
28512.4700019712
25152.4999972859
26386.3849976239
22679.2849969132
25320.7000092173
25372.2449978588
21720.5450015863
26956.3850084486
23693.4150026652
27922.580002474
21139.644998469
29304.5199963968
22874.4050062075
25399.8350011672
24129.5300065489
26189.1049957302
27569.2350063291
24004.8899987189
26763.1600052872
17669.9100091604
20171.2000046183
27454.4350028859
22176.009998448
20866.8050005777
22351.1500051016
23002.3549969749
23179.9250022385
20817.5000044189
29441.3499978085
25851.4750024419
27812.1600024272
22138.4500046605
20725.4399982296
25286.2600043176
28372.285008758
22514.8599947519
25600.3000070869
23473.9899968164
22663.7600034792
26659.999994703
24815.2949963089
23633.9300048188
26089.2650010757
29334.8599994518
26636.1249886169
20706.0549870211
31259.4350045442
22619.9749983826
25059.3049982809
29864.0849910819
25777.2500142317
22608.190001017
25268.4850000608
24721.5400069469
21556.6449894587
19121.1900000043
25172.2900004368
20900.2199987822
20067.1699983281
23072.1499966653
26619.9200029231
26388.1699927795
23736.5300033756
21402.2049925554
30822.8649990475
31146.4050060968
27020.9049966196
25813.409994768
26245.0150048491
26592.0049962632
25532.3799969694
19644.7350053444
23738.1450049338
24760.6799990474
26922.6000054317
21137.3700004909
29215.1749990364
26785.6050006924
27480.9700055232
29873.3899933069
22289.4300025962
29126.6199957227
31611.6000036882
25519.2549992069
24659.6749998645
24237.2849973168
20923.5699968652
25812.6500010948
27580.5250012119
22399.1049963788
24998.9899957609
24921.2900019583
24464.109996344
23217.3849973778
26604.4149946994
24817.4950084478
21611.895006306
24931.4949969781
21921.7449988204
25733.7199977692
29478.5899991379
24317.9049992413
30608.7150081496
25688.8250043289
23280.8300015028
21812.2000049918
24591.2000007387
24387.7249944218
27376.6699993548
24441.5299973888
24086.290000324
27212.2149906114
30241.060000001
31212.5049963959
22921.2850083588
26765.7999978365
25582.6800039666
21181.6249927997
22210.8749979382
21392.0600022407
24425.9549966266
23624.9599951995
27518.6250085119
23334.2550049388
28051.6049994982
24859.1400012135
25706.9350008102
21024.8499969928
25287.7899985933
24340.6949973875
23761.4799982964
23450.599998503
28331.5099981817
24602.1850033589
24580.7349980194
24910.685004147
25931.3450054789
24805.9949959525
29155.3300015701
26480.0300027834
28502.8150070831
27186.1600002924
22199.4900026139
21747.4850000775
27548.9149897109
25769.6150066016
23351.6900051893
28126.2649985371
28150.8599962738
26271.2100034261
24877.0800039875
20881.3799931693
27095.7799973864
26525.7700036427
25789.2449980649
24489.5699889644
26466.3449967031
23758.7500027672
22387.3550050106
22896.7500023862
30163.6799919867
28994.7250027666
24298.2449982555
24501.5399948357
25645.4849990614
25250.9350005935
28349.1650016863
26916.4000032005
20549.6199996545
24239.1750090044
27378.3500023102
22575.4999969423
25698.6050053794
23959.2049994549
22884.0449950543
22513.6699989502
34545.3650017902
21141.6400067045
27134.6550031817
26583.9749971766
23385.4799986701
20759.4900009714
19984.6299988456
29235.4199967176
29038.5500015661
23345.3500030355
19977.3149961726
25561.7000039325
23025.4550006787
27949.1600085065
23593.335006078
24279.5200052975
26697.6399979134
25599.2050043381
23812.9699971066
27858.1100001935
27393.5599995565
20056.614994332
29834.0550010463
26774.5700010982
25350.1199984553
20549.2099970237
27067.0999905496
27533.7249977937
20023.5399953438
25299.2300004922
25831.2500022987
24339.7349994049
25139.9099964099
24187.5500033298
25248.3250023046
28029.830002
21532.3249948357
23344.2700022613
24111.375001193
25464.9399977845
24350.2449989542
27788.2400014418
25255.590001751
26572.8650013271
20813.5050054847
23332.1699999301
24017.5850001799
28307.1999939172
28890.0700072868
22431.749998561
25904.3199985404
26777.8150027592
29783.69500524
28112.5150006158
22832.1350021571
27366.3900028509
24547.5049967413
29479.0549966661
23869.1100024552
27232.9700027697
22939.0349955163
21438.0900014939
27901.9650037327
30960.3550111214
26709.7700012802
27819.1099977958
23610.1849969594
20141.1349992077
23672.4399985722
26278.7899959271
29174.4699983503
26979.9149959025
21682.3299927245
22727.5700020686
27387.2699945203
23678.0399957105
26170.8650062531
21858.244994718
24446.2150024492
29481.8550039481
21596.9850068529
24576.5950006512
28645.8600000134
20868.3000002382
24883.0749998121
23838.6500028273
20712.0400038671
28604.445004772
29286.9500064162
22806.0150018585
24937.6599953495
24128.3300062651
23635.9750025019
21361.4900017299
22811.919997535
22894.6099991477
24736.6049933878
25954.0450051346
21933.1949953659
23283.5700009537
24628.5349890297
27000.3949902042
24518.6249950043
28581.1700020528
23710.410000934
21643.1750027165
26797.9649916141
24052.5549957748
34123.4850035092
21366.1049886567
27812.3450042524
24115.2900018087
25253.1550069238
24251.9700000191
25077.5700030053
27653.5900083234
26867.0899996966
24214.4099980111
25873.9950042049
22406.3749963501
22960.2849985649
24809.7649969477
25068.4449938572
21746.7149916262
30696.8849967745
24648.5449996853
23547.5150030213
25105.1249989795
27960.9800047057
22707.120003857
24595.604991995
21412.3949944405
28376.6400077733
21641.9149957336
26643.8649942619
26244.3699984495
23507.0099961515
27386.0250004042
29381.1699993844
21529.6049948519
25798.1699977577
25128.8750072093
21753.719996082
25242.025000394
28739.0949996484
20520.4850021312
25452.9900022502
24463.229999669
22201.4299985664
24470.1849963783
31321.8250047431
29207.3050018631
29079.5049959572
24652.5699900303
28415.1149970679
31629.2699950903
23373.8049989542
22486.1049964281
25562.2649964608
22762.2450053876
24850.5550029979
18826.8800018139
25145.2399929907
32995.8399915955
21109.125001808
26044.514997887
26179.155005402
24749.3450018295
24151.3800060757
25451.5400037377
26379.8100045937
27133.2350001927
27310.5100068731
21523.1950034735
23285.4599953376
20170.1149986956
23313.085008162
24725.1650012112
24182.9400028953
28094.224997583
27099.3350050105
22596.4550052501
26887.5100038428
21958.1550028526
28945.8050008391
23756.9549990384
24517.4100003761
26718.7000081242
27949.855003593
28082.9349993359
25284.5750048168
22937.679999667
26417.9900019912
27419.2050037008
21860.0049928604
23245.0399988671
20135.7249996669
23675.6549941381
21907.2750071219
23337.4799904353
19679.9050007405
25018.0200080228
28131.2349919641
30327.7450052389
23783.2100015004
21770.8250030251
28541.5149992227
21950.8900050744
26245.0149896753
24209.6699939572
25299.8049995539
25249.2799984072
24359.0799914565
26225.4000007033
29341.020007167
24886.799991605
23010.6999968156
27173.5500056455
27706.4049985636
27086.8899979228
27628.6749880216
26441.4199939119
19473.7000003506
30379.0649998271
24692.4099990647
26690.1800016721
25158.9000016702
23306.4700034212
28805.059997
21536.4549942752
21875.8399977939
30333.290004192
27859.8799998721
24879.2399962434
27287.9200034152
25894.7199965717
31604.1199921039
24526.2149972506
25397.0399958244
19603.3500014843
22705.0750033554
23848.4149950041
27231.4549930048
22392.8350055059
28614.9649999772
28235.200005129
21211.0499954553
29766.1799942153
24940.2500066482
23610.7449959831
26017.4999980447
26209.9800101138
25885.2849952696
20559.3950013308
25024.3100057237
21363.3200016466
25548.4350017752
32566.1699884541
26044.1449997562
21253.8549984425
26004.199996997
25331.3999975785
23027.5999975334
23825.8000029175
23806.7949971266
21763.6950087559
27272.4850022009
25532.3650085212
28689.3849958451
29648.0800055155
23999.4700061327
20728.1950064808
24290.1950063517
27771.524992505
27715.5050069505
31988.5400041966
25263.8149997036
23604.1299985764
22487.7699978696
24127.3499993809
27816.7100051849
26493.8949976401
24426.6099964865
21962.639998074
21889.2699949131
22366.4849980161
22216.6100010126
21682.8499983919
20485.034998285
25477.6100005047
20764.4299992285
24253.2700028999
28584.290002327
25285.0199975833
27898.9950057797
26283.4750097535
28654.6000003056
30190.0700058478
30473.5799961882
22663.2349951658
32777.1499975421
20891.9800017045
25302.0450006327
22818.5950029017
24381.2699992752
30233.6100070642
18460.2000055704
28544.4450022316
20171.2299967804
30486.7300089211
23728.7750034815
20690.2599972532
32366.890009259
23702.6150057453
24711.4200059633
26121.5449950438
26584.9550170152
23338.0150016192
27440.59499326
28481.7149989953
30058.6200068595
25185.0000025285
23471.1949986357
26820.6650107407
28523.6049951776
19274.0250044089
27051.1999951392
28211.5550020098
23363.8599983126
28282.2299962711
23851.0000024101
26625.649995764
28679.7499925837
26997.5050083316
25043.7850102727
21218.8949938882
24100.6899908133
24409.3200009096
25500.1050009994
29211.6500042912
27117.81999355
21928.4000005049
25314.8950029475
27391.0250010325
23344.6750035415
26877.2949989209
32268.0400050814
23516.5849982206
27545.5649967854
31246.8599927218
26895.5800113434
23109.3150030831
26681.9200121618
29967.9199959173
25410.0100003094
27580.3699963334
25739.3749945181
24322.4799992908
28132.8600033566
22382.8349978983
22110.8299980593
25326.820000524
25987.1999977649
26081.5799997781
25060.0299995731
23301.1700007631
25682.970003165
25401.6700002483
25224.2700078792
26185.3300043647
31884.4200133801
32299.2049989138
26865.8199959545
27418.1700018106
20771.3300004109
22982.5699977833
24796.1499985684
26434.1100044117
28428.8750015802
24708.0000001691
27373.0700039255
32556.4399877537
24346.0600011345
22557.6149942795
23904.3599899789
23992.4449981263
27610.4499955414
22993.8699938889
29586.7999931328
29784.4999980262
23011.285004031
26125.6200036084
23414.819999327
28040.6200109684
25882.5149995066
25934.360001959
23079.9949924827
25609.0199941177
28559.5499941841
29397.6999997084
24235.4150019208
26937.3149918386
24401.4900006957
23139.7450049693
22388.3199996105
17130.1400025454
28433.1850036252
23097.8950006458
28063.3850032324
24677.2199977182
23097.0949980793
29577.4500033972
25426.4600008985
21698.5299971488
25517.5799949453
22924.9150014874
28460.3100000223
26593.4949971917
25242.9250019363
27035.0299958925
23879.0100095824
20618.5600040976
26597.7799933263
28175.0999947159
26138.2750026482
22083.1799959787
28956.9300024483
20644.4099996942
28583.7149974732
25871.5999997864
28871.7550000075
24399.8849959692
23622.7350065649
26535.1050010106
29728.2149868106
22283.1400111653
24210.0999953792
33920.7249993769
26350.0349992156
24597.0000033824
24335.2999986656
24161.1300027644
22641.6450027539
21148.6099977313
20092.09500764
25470.4850049496
23844.9849912854
29617.1450013985
22810.3000006505
28606.3599952483
24103.8599935866
23595.0999957497
23913.999994206
23114.1749924971
26687.9999981152
26164.9549978527
26797.8550034597
23714.7199935222
24403.8300010776
28581.5050001296
25507.349998194
24187.7699989114
25379.4349987872
22233.3300026103
25425.57499766
28491.1749931833
24397.1950070965
28035.3350012657
28042.2499978259
25234.9299994491
24974.8100035512
22146.2400071378
28005.1499958826
24066.7899979131
26522.545000689
32031.575000028
27065.554996241
22065.2700058749
20763.265002936
24971.0199986785
20447.9699989125
26725.2500036341
21398.3850000629
24054.9349908906
30657.1799858103
27988.6400033226
27334.6800082544
22909.2249944769
26799.9349959681
26428.3100006065
29457.2699918356
24031.2999987545
26656.9600036027
27852.2850047285
27219.5100054292
26438.9200055412
21219.0399991098
26420.3000067503
25517.1949971731
30066.3650039101
22761.4200044713
23704.9899966025
23349.4799951781
23492.3499972512
26266.6350011175
