# Supplementary material for: Intergenic, gene terminal, and intragenic CpG islands in the human genome
Source: BMC Genomics. 2010 Jan 19;11:48. doi: 10.1186/1471-2164-11-48 (PMC2817693; doi:10.1186/1471-2164-11-48)
Supplement: Additional file 4 — Monte Carlo Simulations. The archive contains Ruby scripts used to evaluate statistical significance of overlapping of gene segments and CGIs. Results of simulations with different "fixed" elements (see Methods) are also included. [file 1471-2164-11-48-S4.ZIP › result_exonspag_length/flank_regions_3000.txt.hist]

left	right	value	probability>=
218492.514995611	220072.276295465	2	1.0
220072.276295465	221652.037595319	1	0.9998
221652.037595319	223231.798895172	0	0.9997
223231.798895172	224811.560195026	0	0.9997
224811.560195026	226391.32149488	0	0.9997
226391.32149488	227971.082794734	2	0.9997
227971.082794734	229550.844094587	2	0.9995
229550.844094587	231130.605394441	1	0.9993
231130.605394441	232710.366694295	6	0.9992
232710.366694295	234290.127994149	3	0.9986
234290.127994149	235869.889294003	3	0.9983
235869.889294003	237449.650593856	4	0.998
237449.650593856	239029.41189371	11	0.9976
239029.41189371	240609.173193564	6	0.9965
240609.173193564	242188.934493418	11	0.9959
242188.934493418	243768.695793272	14	0.9948
243768.695793272	245348.457093125	15	0.9934
245348.457093125	246928.218392979	18	0.9919
246928.218392979	248507.979692833	23	0.9901
248507.979692833	250087.740992687	31	0.9878
250087.740992687	251667.50229254	36	0.9847
251667.50229254	253247.263592394	40	0.9811
253247.263592394	254827.024892248	51	0.9771
254827.024892248	256406.786192102	54	0.972
256406.786192102	257986.547491956	65	0.9666
257986.547491956	259566.308791809	78	0.9601
259566.308791809	261146.070091663	93	0.9523
261146.070091663	262725.831391517	124	0.943
262725.831391517	264305.592691371	127	0.9306
264305.592691371	265885.353991225	135	0.9179
265885.353991225	267465.115291078	132	0.9044
267465.115291078	269044.876590932	175	0.8912
269044.876590932	270624.637890786	207	0.8737
270624.637890786	272204.39919064	221	0.853
272204.39919064	273784.160490493	209	0.8309
273784.160490493	275363.921790347	214	0.81
275363.921790347	276943.683090201	243	0.7886
276943.683090201	278523.444390055	279	0.7643
278523.444390055	280103.205689909	271	0.7364
280103.205689909	281682.966989762	281	0.7093
281682.966989762	283262.728289616	328	0.6812
283262.728289616	284842.48958947	300	0.6484
284842.48958947	286422.250889324	302	0.6184
286422.250889324	288002.012189178	330	0.5882
288002.012189178	289581.773489031	359	0.5552
289581.773489031	291161.534788885	338	0.5193
291161.534788885	292741.296088739	329	0.4855
292741.296088739	294321.057388593	306	0.4526
294321.057388593	295900.818688446	297	0.422
295900.818688446	297480.5799883	311	0.3923
297480.5799883	299060.341288154	283	0.3612
299060.341288154	300640.102588008	296	0.3329
300640.102588008	302219.863887862	293	0.3033
302219.863887862	303799.625187715	258	0.274
303799.625187715	305379.386487569	254	0.2482
305379.386487569	306959.147787423	235	0.2228
306959.147787423	308538.909087277	206	0.1993
308538.909087277	310118.670387131	217	0.1787
310118.670387131	311698.431686984	196	0.157
311698.431686984	313278.192986838	172	0.1374
313278.192986838	314857.954286692	162	0.1202
314857.954286692	316437.715586546	124	0.104
316437.715586546	318017.476886399	127	0.0916
318017.476886399	319597.238186253	115	0.0789
319597.238186253	321176.999486107	83	0.0674
321176.999486107	322756.760785961	93	0.0591
322756.760785961	324336.522085815	72	0.0498
324336.522085815	325916.283385668	72	0.0426
325916.283385668	327496.044685522	39	0.0354
327496.044685522	329075.805985376	58	0.0315
329075.805985376	330655.56728523	38	0.0257
330655.56728523	332235.328585084	39	0.0219
332235.328585084	333815.089884937	26	0.018
333815.089884937	335394.851184791	33	0.0154
335394.851184791	336974.612484645	24	0.0121
336974.612484645	338554.373784499	15	0.0097
338554.373784499	340134.135084352	21	0.0082
340134.135084352	341713.896384206	13	0.0061
341713.896384206	343293.65768406	11	0.0048
343293.65768406	344873.418983914	9	0.0037
344873.418983914	346453.180283768	6	0.0028
346453.180283768	348032.941583621	6	0.0022
348032.941583621	349612.702883475	1	0.0016
349612.702883475	351192.464183329	0	0.0015
351192.464183329	352772.225483183	3	0.0015
352772.225483183	354351.986783036	4	0.0012
354351.986783036	355931.74808289	2	0.0008
355931.74808289	357511.509382744	1	0.0006
357511.509382744	359091.270682598	0	0.0005
359091.270682598	360671.031982452	2	0.0005
360671.031982452	362250.793282305	1	0.0003
362250.793282305	363830.554582159	1	0.0002
363830.554582159	365410.315882013	0	0.0001
365410.315882013	366990.077181867	0	0.0001
366990.077181867	368569.838481721	0	0.0001
368569.838481721	370149.599781574	0	0.0001
370149.599781574	371729.361081428	0	0.0001
371729.361081428	373309.122381282	0	0.0001
373309.122381282	374888.883681136	0	0.0001
374888.883681136	376468.64498099	1	0.0001
