# Supplementary material for: Intergenic, gene terminal, and intragenic CpG islands in the human genome
Source: BMC Genomics. 2010 Jan 19;11:48. doi: 10.1186/1471-2164-11-48 (PMC2817693; doi:10.1186/1471-2164-11-48)
Supplement: Additional file 4 — Monte Carlo Simulations. The archive contains Ruby scripts used to evaluate statistical significance of overlapping of gene segments and CGIs. Results of simulations with different "fixed" elements (see Methods) are also included. [file 1471-2164-11-48-S4.ZIP › result_exonspag_length/flank_regions_3000.txt.lengths]

308859.559996285
253437.959992916
292181.775001198
294467.169992614
288022.759991934
275701.41501668
284054.044992021
339600.275008951
289482.194994741
283058.100001274
266287.89999284
306670.204997996
273093.220006183
311084.180010092
304309.199992718
318618.834996516
271513.564997156
322535.590001387
280067.06000451
297427.790006185
286651.669991938
276320.975005312
287384.429998854
318736.750002921
262974.090003154
271792.259987879
322781.920021646
310933.670003762
285909.570001476
269220.230020263
291134.290003175
302965.760000916
295025.535001532
299729.904994404
289771.324991832
279749.795008903
275532.119997978
293779.034993893
298014.270010628
316546.970010257
281829.250009754
253904.165007006
289217.350003482
281248.895003286
297848.959996044
299772.659995482
257972.705001401
278320.350007349
280956.0699935
283553.905004
219889.009996071
309007.81000742
304057.729996898
294898.929996348
293337.264998651
273957.860005733
285852.760002092
285832.67499971
285246.180004791
308068.019997534
320810.355000357
307478.465006386
283956.79999127
279259.269998862
279561.639993628
294842.614993916
298721.734999053
308849.839996662
260754.179984472
291633.799996448
320007.255011789
287696.2850039
334112.900009142
311751.069996596
310181.820003235
319491.07001226
279729.090002869
268793.28499565
257863.740017039
277596.985002248
303708.52999354
285948.954995675
293985.030003267
282749.710000872
293083.930002376
320190.205008785
295240.079997436
268959.419993072
291731.624994892
290434.345010094
282936.419996752
340949.249995579
259181.419996849
315653.374997056
354488.420005695
263126.075008979
276782.704994368
319576.065001335
295408.095001429
285787.075019219
276659.224999238
294106.959987294
296030.305013348
302825.099992229
274768.034997062
308470.395005574
293516.194996035
300822.174998114
241059.149994134
299698.58498462
274834.970012402
295689.334995242
313044.764998032
288341.284989275
317100.864998176
312102.850006771
269441.780010394
304170.090016425
295834.350006958
309921.170002973
296914.209991701
306462.344995912
305422.225014044
305842.250010418
294145.944997202
289693.124999397
275922.575003257
278138.065010936
263071.524994145
284620.599996999
299686.535006299
270558.514996926
302674.860003634
301531.919994179
273519.28498068
300811.604994083
312250.315008602
276653.704995542
277359.235006746
318865.81000655
272120.864996595
311683.945000775
272313.945008419
283510.98500441
304660.505000744
283920.285001981
279790.35499951
268546.499995552
278433.725004497
316297.51999024
302410.644993478
277115.00999686
289272.899999625
260326.610007339
294399.460004591
254616.159994962
311320.325001215
262326.289991709
320881.164979952
253281.314991968
263252.790005946
294527.484993577
280020.054997721
271140.050005147
277443.224995391
297784.645014124
272634.554990663
305020.980010375
331311.129995577
290683.245001572
280387.160002654
328076.430017178
305666.045011732
255310.875017146
282322.145002331
308434.355004814
267489.179994586
315804.860002782
270024.444990379
285636.469983958
335019.125001715
296810.130005133
332707.890002883
320204.750004757
278810.464995302
282971.110003319
269034.705011667
228163.160002718
330824.769987979
271506.959999631
318434.009991899
290464.340007373
327981.900006757
317376.179996872
293796.345005837
289336.709993613
299507.344986176
309084.675003719
290024.919998044
298296.585000284
260056.495009534
281585.409997467
305318.795010967
289141.029992093
301541.009981208
291117.784993678
257231.829992979
289187.604996821
301275.930006503
347241.980001893
273554.480006462
295810.199995503
339029.61501275
313642.8099903
292642.235007015
292891.300002649
279596.059994353
313054.430003537
285831.149984009
261966.525004264
284106.004991158
281472.599995449
292338.060021411
264085.529998405
306086.945004532
301674.814987708
285952.419996534
272668.770009585
265317.84500009
262281.194998872
311744.420006076
308494.665002363
300143.044987481
318790.029996951
312687.764995158
334026.469998268
268993.264987642
292046.75999858
286631.309995428
258715.455016416
351798.084989494
325360.165003925
277684.220005113
306823.200001728
288722.085007248
291571.419994403
296269.655005601
276680.509990694
285970.940009473
279071.31000255
270275.445003785
286746.27499812
283185.614999696
325618.360000619
317132.20498846
309403.13499271
261706.180002244
244984.474991825
300942.930009237
275125.645003542
293507.140003351
291641.735014153
337331.095003154
278133.664987701
270839.054996175
261684.824998629
293272.824999301
287168.95000503
275565.894993522
292069.87500712
319235.955001916
306747.54500934
256252.749991223
299182.509985989
283000.280005292
294661.525003707
307281.434995112
292372.019993366
313371.175006954
293822.825002667
299712.76501041
285310.320001026
297365.649985669
305468.994991759
274770.489996891
280769.359999913
237672.255018453
267558.710005805
296264.405005763
296457.489992546
334805.040001974
279423.199981269
303768.345002227
316290.599998626
275435.40499744
273506.254993668
319120.889997024
263989.014998633
286318.824996802
299141.68000193
304691.714990124
289422.094998449
301594.045001509
321873.240001861
287332.854997303
326380.640000693
296769.560006414
296326.164997241
277196.619985792
270529.54499574
264920.400008609
285403.554994495
301315.939999853
270924.845003141
303180.935001249
289458.649993453
272266.874992392
314077.425003041
270310.83000137
295917.515004527
276327.990002234
270602.334997217
321658.585009782
310578.715000412
302059.475008981
266516.795000132
276524.444989382
286050.629993294
286800.154984172
274817.084989864
283623.059997926
277541.510001861
280207.789995611
302061.749991299
245389.179995489
295973.414984521
296989.705007703
280150.299994943
283995.734992849
306582.839998526
322113.085001782
290490.500004101
293408.894993983
281467.565000242
266385.039995639
280949.954999386
262844.159988286
293739.559997912
264906.505006515
309790.735010768
270117.670001917
294671.84499967
305144.104997382
288738.454998897
317294.330002601
280205.774994183
266553.285004423
296982.810009811
303837.679975441
296645.229994443
309303.855002709
312503.580009243
299997.264994432
275379.715009972
295682.380013231
299724.510000993
288213.81501844
328859.719995603
288014.870001232
291961.510024598
294832.825008543
273275.090003967
293290.28499826
309017.780004629
262025.435011143
305041.17500752
287723.355012446
282614.535001409
268772.804985365
232519.634991726
239477.674999114
290090.73501076
311028.649995606
278778.834997812
282355.389994828
283538.930002461
308871.139991063
284958.070012958
277218.44999674
294566.050022432
278185.374993769
283950.66000079
319775.649996682
308856.695011419
268011.425000471
293211.194998518
310420.154999907
265859.095003659
279950.45500012
324560.595015509
294334.089995973
294631.084999967
300086.294998814
290744.509998727
281049.475007432
267455.11000363
297784.435012572
248544.0849998
265929.085003693
306272.549998605
294121.115005893
291925.320016336
289810.465001938
282402.270017229
270001.440004977
278255.460002067
280265.830003809
308276.409990857
272216.509996405
264341.484997803
270719.139996984
296616.245004667
291628.365009012
266620.6550035
293132.66497893
291371.770002243
304456.645009015
292988.294986906
282876.675007865
273981.435004149
296087.375010191
285052.844994019
273395.190002245
278056.389983033
267300.93501209
251322.829997287
283852.885003202
258016.354999073
305375.159993953
299796.725002129
272909.904997712
278146.359994417
311193.619997923
266510.649992319
321191.685000108
269238.200016078
275619.64500707
280588.629990599
300590.880005041
303774.194995059
298529.639997587
290991.794994275
293270.984993496
331280.02499847
292625.575005033
263748.924998694
319183.660006526
267152.910006506
277828.074992787
295776.364982783
359245.59499647
295554.024987317
280589.69501646
304547.014993107
287678.589998984
259716.309992748
280969.989998764
259972.315000158
284466.295013088
305356.219995058
302882.199991256
249857.264993496
312611.700006348
274553.180000674
265868.089998657
311252.165002031
273778.109999861
325202.709992102
271105.115003741
271634.695002443
274875.950000138
271931.355001634
304786.754982442
290231.295002647
313591.550006579
292390.354978333
275706.379998934
300177.275008933
290861.914996456
253779.18499426
324714.095012319
341884.289996767
269601.329996671
270227.769989724
261790.234999665
282974.384993243
268965.129995774
261829.175006188
311576.124996229
339645.430010577
300207.445003023
273512.244997335
306116.095011468
325286.059988466
290548.445006451
319265.045000403
317058.79000146
297149.274994253
283094.279994438
294506.100009107
328973.319997223
286510.560001609
309029.620009619
253342.319985196
247080.355004108
307521.625000805
322289.549994078
287189.529986523
278119.284996135
283488.995007268
264553.684995635
269216.264997535
288119.365005839
291370.860007928
291879.044995502
300597.855021142
289920.979992458
315488.02500051
287715.649992649
310291.819997529
308175.209990703
305222.86500296
278729.840006671
267363.929993824
299673.735008858
282221.104996927
311593.87999728
288069.93999943
308134.820008156
290238.529989702
285045.26499883
313633.774988576
354866.519998301
255138.310007991
277425.074996216
287123.17000349
302742.394997373
309933.79000013
276655.069994339
265679.780000432
296551.220004186
253393.875006351
250181.665010003
293356.590007628
283981.409991942
292956.319994969
289330.160000215
274950.350006203
275483.739997532
305186.800001097
310988.445006885
309911.274994164
297069.939995353
284453.264993799
306780.690008551
300285.814995156
314948.019988416
301677.099983048
281305.825012959
294490.630005809
282646.8900112
278307.21499071
289457.48001179
268468.609995139
279223.330015321
273033.23499086
285064.054993943
303085.190019046
267291.234999608
301232.265011178
300339.805004204
260937.045003324
301222.254992465
300121.850010193
292924.580014146
295795.829998332
291827.505001551
334635.360012375
293443.740007159
302090.050007752
279283.200010928
269616.93500522
272806.799999387
304225.229987002
269531.500014302
299366.349994206
295374.084996487
308269.035000728
299511.684994072
282761.639995885
269942.379977065
277828.125000173
312445.569998802
296281.88000654
292592.560000131
287735.870005326
307405.815007131
304872.034990185
305859.384995375
319833.340016028
300262.300000789
274507.064992531
301723.070006172
288236.770001702
297726.585011282
298954.090019246
285574.954998889
293546.800007482
288802.855009798
265754.110017576
299401.609995833
288049.879995752
292559.040005305
284625.380006256
267437.139997566
261592.800017707
327936.024996319
311684.549993374
311266.754998308
300015.835011048
287425.504992609
284520.685000758
290947.055002046
281132.395000097
302198.174971273
302248.535005667
295669.249988571
295318.015003667
265667.715004639
308583.050007923
268625.900009723
268985.950000682
280962.249993871
283440.139988001
276053.714996002
302845.589995918
310236.230000766
306126.114989054
280574.984999738
280657.279996624
303434.224989149
291428.619994293
308779.785001223
281491.640012494
262592.564994126
289782.615002732
282915.84000159
336622.580009909
288675.729998355
272030.910016046
314563.225010252
295837.069994755
286465.130006045
287686.539995227
306647.264993227
290104.494992874
320822.059992764
281599.79500406
314093.46500644
324890.779997725
287419.069993994
285453.705004961
283270.654992592
297062.415001938
266883.054999498
318036.250006664
274799.25001444
285993.755005347
292747.300007732
309472.674993919
252705.635000966
280554.050008882
277620.215003695
281766.634998189
270983.934988839
331842.695003098
287878.159992606
260495.915010503
306786.624998603
309007.309994731
250794.144981253
290931.374992504
270783.505000534
328275.984992343
297576.084995159
279283.509995793
266265.490000187
293538.60000122
265555.995002953
291543.7850189
318340.659997971
286949.685003359
282508.249999051
262839.620004499
277072.520008126
314901.650006495
273182.935001112
281560.670003513
325030.82500582
287148.874995327
296401.639999637
287261.719991022
296903.184988973
286419.740000056
261217.38499535
304863.825003684
311026.735011143
287213.550008673
301812.449998514
269556.325005281
289468.440000505
280637.844997463
272149.834979429
304409.724987573
302260.620005258
301626.689995782
266292.080014316
303342.805014286
316353.745010509
238874.939977672
304256.585001523
288705.775000827
289408.085004538
273907.674999317
290065.014997688
283569.729994821
322701.990005769
296085.69498904
321179.574985282
306373.384999474
308829.070006381
300371.135005296
274723.004995761
283834.310004057
292670.419999436
292089.765000823
285724.204998364
302345.909994428
287421.844997078
300821.095005074
267508.834996745
289613.119994937
260438.535004834
290627.495014178
332293.284994271
295879.370000507
299935.079990941
267914.660004049
311584.484996674
270931.304994713
313859.27000453
304985.075004719
275066.999999909
287807.479980347
290249.994991469
275210.15001673
251591.270011495
296021.454999108
291453.039998014
285249.689989092
296411.385000058
268371.575007361
304071.360012612
300875.415004486
300642.094996109
279691.745000636
286276.830000205
287511.544998422
290656.265003943
296005.304988484
299094.185003984
298113.344989903
294789.310007783
290660.489989385
296450.590004732
292801.77998981
281806.150002297
302996.405007122
292053.984999384
276554.884994234
322258.769987279
294807.800013753
273673.314997486
291441.460003266
282550.744997314
280220.204983131
297304.680004457
276967.769992347
245957.520003923
283007.31000619
271785.420005459
296680.064998195
323601.549998101
270267.725003945
301173.030015511
296977.005012216
271048.980000742
270324.070008424
279833.305004311
266822.519994981
317266.334981371
272813.749988033
294554.759993321
304279.054993506
299178.814993074
320081.834995085
272628.560005293
303588.43500692
328621.009992876
258011.809989063
288948.964996934
287049.700013508
261950.824998312
280430.244997445
294636.360001723
291581.775003657
271303.874997419
261339.740011144
304203.564990676
300833.985007109
281580.829985158
303148.770003852
265384.650021915
281341.72498902
290017.985003986
281708.030005045
317204.894992065
295447.174989423
285199.269999898
289860.290000409
304135.059991754
283314.124993361
245949.454997065
293973.935004417
307462.559996593
306078.595008231
312151.524999426
302271.670000012
299044.815001749
291273.775016701
285838.269997958
295455.650006262
291502.849986941
294404.039994316
312843.199992061
299414.664981495
323151.5399833
301580.070004457
318755.504993316
303304.549995135
285265.645003077
299548.569991148
295316.555005129
276240.734996647
289208.795000565
284814.674999944
297301.199993166
233717.684989779
252351.144997954
303797.46000126
268856.830019939
279787.435003721
286810.829989199
290728.659985472
304104.260013124
275567.59499539
268084.840013066
274323.140000326
283598.465002936
291900.494988832
288990.775005561
286500.665001027
293357.920001075
275278.944988611
289412.525014904
282043.585001978
286219.254998945
310240.600005556
296901.844998273
311905.070009576
296540.705010465
283185.104994062
305445.909993338
282795.035003874
285955.035000347
269388.260005035
280513.034995286
298462.255009379
307903.244993324
273601.249991169
281797.664986801
318716.750010812
290911.190007203
323751.549988126
297985.594986481
306149.004994772
317258.725012055
316572.455006296
296184.76499641
308422.154998931
269700.000010023
291766.630001223
288826.249999655
280411.720008961
272833.220003814
301945.999984954
292195.830004326
284754.73000638
306939.379998602
264767.614990852
245989.069999469
282328.139994224
304733.284995177
316551.925013686
302768.500006565
298995.940002002
303127.769998004
307957.450010607
282097.529995285
292542.535005331
327241.859981546
269151.265003326
305348.244987575
310947.490005873
283312.00499429
329716.79000972
261755.945002728
316811.604994035
249727.049998979
316183.430000279
283331.74500206
293599.449992469
277249.43499415
260004.309997006
323208.985000693
285069.344995927
304011.29999413
311066.084993727
285679.314985825
289400.719995986
281650.845004418
280315.184990469
287182.429998897
325587.399989288
312327.900000128
278704.790005576
322095.249996517
291589.004995853
309300.265012359
287823.234993661
314760.570006241
311863.20499265
296169.070002177
318425.70499395
289174.719995553
261966.68000361
326182.029995302
297987.424998109
296122.179994501
251348.465005509
288516.98000352
268709.650001251
322621.859998743
264809.724995808
302098.279988946
281444.185011162
267010.870010076
281520.715001722
273913.004996723
270407.414995681
288724.910008779
319292.57501118
306448.185006083
271142.500002455
311785.204997351
275819.280003529
292191.210004359
276182.009996114
259658.780001881
312788.840000693
286974.635010167
276148.155002185
274269.939984543
316536.259995397
314544.109986134
288245.28998085
294224.794997208
280962.599995783
278197.054995421
343380.600003712
298601.515007872
323365.83999842
291792.715015833
286901.059997272
298823.665008221
296799.299993473
283251.964992134
297778.635011585
304914.770005581
291312.110017524
279555.820000104
297736.030011166
279506.910007773
273660.245003897
300274.624992244
272777.330006946
279000.694987917
299392.179990933
275403.500003822
321073.754996748
275840.864994444
290490.389993305
316716.320010788
296781.544999143
313213.35000805
296262.355000258
311017.345003879
303278.474986707
292437.624995863
324573.449992505
310676.295001318
296402.974993728
293865.754995249
302726.944992594
309466.710003665
276289.159997665
291791.354993704
253259.139993357
327140.404986825
271333.470005576
297584.510004384
277176.235006834
299818.955000466
293291.109986624
281286.494993591
292635.24500591
288379.88000907
334233.104992159
277238.76999214
319312.964996914
320772.309996654
297035.79998786
314976.544997493
300148.540001155
257428.28499381
289715.834984734
282117.109990045
276264.954994127
338205.699999915
281300.559996086
306487.364996965
313795.840009386
321557.114990059
259024.614988975
284778.240003718
305577.890001685
286581.985004658
328773.675001993
289695.204997052
257716.704997173
274569.74499502
302961.149997847
301534.054998846
288337.770013507
302055.159994763
294541.135009372
303977.115004229
305468.664993195
303977.19501478
277184.084990972
306542.515010655
282516.794999967
258437.924997791
258786.929987732
309387.179997867
288490.734999864
284327.91999809
294960.584992371
293244.015000115
284180.900006277
302855.989992606
280473.650002638
299319.675002158
270877.264998514
270737.610003386
295854.745001559
273985.795001096
270554.310004566
263026.710012284
288023.620016608
253068.225001272
278601.545003443
300173.524997164
308764.525006693
269649.535009411
292898.664999923
302235.804999011
287992.220008637
305087.46002039
298772.090003109
242325.199995163
292610.449997521
286117.114995028
282427.539991384
291819.764999417
330226.274999735
289035.724989757
306101.814994164
304536.645001923
307971.169997685
302594.13000665
294096.295009696
266999.239992638
278603.994981129
287037.594998945
312512.550000126
304039.255003332
313080.409999792
271067.269984924
293224.039991202
291338.579997611
262899.580003579
309677.574995691
280643.16499803
302974.549998859
266345.904986188
306094.779981704
274900.580001382
273531.030007469
292849.505004285
278724.479991157
310734.275004114
298169.06500878
353029.880014678
293544.909995812
305861.459993136
298570.350000915
318544.039997322
297000.859997174
295751.305000843
286683.230003781
315926.689997226
289747.920002987
302832.04500287
294636.290001868
308527.849999059
258507.56002855
305471.180000485
300930.059997617
290910.4299915
299855.645016582
268842.69999977
306139.040008215
290263.134999926
296095.035001445
313423.234988444
319371.249998909
282275.880020894
301385.770000946
285612.575005083
291339.029992392
282155.025004178
287453.204973219
292396.680002266
299413.365001865
307297.134995777
311091.81499706
287011.605003768
309641.409998303
295076.509995922
316821.605013518
288071.235013046
271108.164995627
296175.620002875
283006.100006809
301230.76500435
275903.365013961
296141.180005881
309003.984995131
292636.884997805
321226.300002893
279333.854999739
295881.549998359
282432.595014264
310792.094991696
281339.10499733
307466.060023913
340213.815005955
298366.759995946
270266.430000406
278184.615003648
308787.594998082
300730.070006231
300806.909998388
281571.04999999
301549.099998201
313556.484994771
313576.649999154
306931.484998617
287660.05999272
294472.225006621
326816.76499324
279995.800000921
333918.109998386
275897.764996414
296255.124992087
261439.880003264
274577.885003153
310901.914997858
303579.70500063
323116.970002864
281230.474986391
299873.230002198
281251.585002023
296764.240005076
328192.845013044
262852.459997768
268031.745002076
308285.045007867
274767.039985203
316787.540013374
312506.440002453
298985.269999251
316405.720001342
300651.595000468
298655.470012427
274161.830003547
288729.26999887
256651.720007484
272207.359998277
301637.664995633
332539.175002516
292668.595003044
307794.245002432
308931.234999974
290392.099989642
283793.564998466
295342.050025889
273390.070000277
261876.440004828
312898.515004063
308296.609990338
315381.784994364
254513.275004871
306468.869994193
286183.100004724
327639.499977862
273759.864993293
314895.010005477
265860.615002688
297530.744978094
281803.449991708
269746.275001467
302387.21000118
301342.66499759
283164.075001116
293525.260013571
275282.389991012
263972.565007117
307157.459995759
278438.990003187
284332.880003881
310093.740012538
302701.845015638
312148.784982142
261228.075008065
289047.744994648
303988.990017144
275815.450007976
281894.175009399
291411.68001188
293326.789994333
287710.224993507
269867.769993825
273001.575010495
331122.624999188
277334.270002288
256936.304999113
268564.709988785
268840.405008639
278261.459995557
316650.704987586
289803.664982279
284420.674982976
293309.330007707
291934.885002242
328394.595001595
299319.270010783
301445.885006256
288905.564993132
309523.635009558
286198.200000314
301020.044997539
270826.284991602
286081.094996714
277937.049999553
276391.254995482
257520.379993253
301701.219995436
283975.650013168
285739.874994855
289815.91000323
289906.845008292
263280.895014921
301090.029990482
332358.825003344
293569.434996735
284020.550002564
300561.350004435
326510.720000969
240861.875008618
252760.300002417
321460.209999952
294070.425003711
289690.624999593
289293.935005827
290285.225004364
288839.889995529
289276.440002476
288923.584997241
274988.870002097
322395.900004659
271799.679988073
279216.024999097
279823.60500866
320793.444989037
292108.050000696
276086.180002604
285055.915008982
290523.345010611
295243.205007189
310083.705004665
316963.895011749
279125.174997592
296803.075006004
296232.424994189
328151.47499298
343014.240003528
296403.069989915
280507.054998809
292719.260011391
305851.56999046
312076.275002024
286992.695003025
301728.090005702
305077.0099994
241443.410011214
305549.94500182
322896.045005438
302301.894997773
281099.880010534
298990.775012533
312300.789989725
285544.880003525
301538.885000854
317741.685005358
289002.72499553
280615.759994252
328397.489985845
298666.639994189
262143.929992384
267269.030001654
292289.624985016
300488.435003143
287741.470007757
286114.039992545
277355.840004318
285434.720002709
312251.309989428
294804.035011222
278785.985000172
304481.165007688
283997.635001533
308203.994991836
321807.224979584
267077.66999459
290269.134997936
299226.794995339
314989.070001612
266578.129994427
297121.824982672
310590.150004853
321742.990006847
276503.874998903
273283.765004304
309168.894998916
286603.880000263
290564.36502083
292017.569999033
289586.930000858
306358.864995285
293869.069995804
273556.00999636
298713.365000623
283704.36998757
299992.309998304
272310.470005653
310681.624999466
279014.025004069
289909.695007512
279595.129998745
259720.064999152
280745.044997457
323253.970012425
322049.095002898
268998.53001296
299572.930007538
285835.374999327
304489.339998051
287035.825008783
303469.000002877
281266.434990776
309521.570007659
299553.784998401
263681.890002053
306546.944999241
295868.129997694
269503.704995115
267440.2950079
291071.1749996
308353.115005785
323262.695001029
282243.795003768
334166.740002259
318439.729997508
305064.029983488
305816.889988984
304126.625001065
308184.360016673
303926.82001188
310840.280010263
297535.004994793
282449.864998273
329720.4950069
284919.609997793
268326.769996335
286980.690004675
268090.039989859
285916.885006863
266752.935002773
307310.800009005
312062.359985927
266749.77501622
302535.475006871
302400.700004994
278765.825000712
273304.364993688
261921.729996052
285149.369996493
299772.644996145
267760.545002198
295443.500001685
307589.929994334
246873.699996397
317812.5150039
286914.705006742
300282.414996888
310194.104995818
255881.314993748
269980.299993776
270995.320003295
273850.920002226
302294.565010992
289788.7350033
292551.795004998
313694.805015966
292571.239994649
302020.384999554
307734.244984505
300697.829989738
280252.329994726
312403.779999405
277527.61500055
296303.744993717
269073.784999191
309341.984988801
315034.66500691
299085.380005509
310039.300003808
280222.950001703
297727.425005696
332683.929996003
303877.104998617
306729.494999558
312465.994993751
284287.235001153
281243.509999933
284204.539993651
297247.180001379
287565.324995398
298702.669994443
290978.739998465
289262.035013159
301594.499990367
301343.470022133
245194.904988972
308688.419987165
293609.294997602
300769.77500767
285783.045008679
263169.829999495
275740.535004518
282781.234993994
266687.769995185
286713.285003294
303176.520011224
304552.449998771
284633.324989739
278961.58999497
334784.45499135
256265.164987068
318696.849997725
284530.18500215
281420.680011792
269734.959988027
286993.754999447
254024.684994973
279382.165006666
283921.130001733
295288.695005447
281697.389999816
308462.404986022
287063.710021649
284472.210014174
259048.229999813
289761.359998535
289808.145003094
294481.050005036
312203.76001626
296458.155004607
257898.82999707
272701.675008321
243602.745003728
311283.919988117
303814.690012056
278185.949992219
285611.990003093
294743.729996364
282947.765003154
301281.259992762
299720.26501561
284162.855006323
337447.45000517
285132.379989557
310928.444996551
280587.400001313
297428.339988178
251189.045004934
282859.275008047
241387.589995936
285859.799978166
288819.990001256
299547.414994173
277778.384986085
305331.239992315
298863.604990954
291209.249991901
282380.284999658
308065.365010726
283305.105009222
331636.345005457
290121.390002088
288915.07999986
267125.91000576
332443.7250139
280610.170000132
317291.689993118
297431.325010802
274711.425000605
270794.484992116
306924.690004882
304028.549989595
284590.735002125
305931.590010993
268629.690013916
259595.40500516
305154.889996475
268174.595001309
279415.045006994
298019.059992832
285724.51501023
307469.909992062
276513.669994561
296195.890001066
278294.805012899
296843.360006511
306411.255001745
293610.169991083
287117.254992525
270423.905003632
319315.129992548
312064.084996151
296023.195004759
284329.530011869
307599.189991115
270045.250011198
307104.019989741
267483.135014442
306693.360001549
279206.260017229
294422.259997028
288993.554998431
265771.03002225
288384.03999005
292574.564991317
299034.979995852
296427.679991747
284285.205012916
279525.044999584
273150.840004781
290154.680007435
299893.1550154
291477.859996859
312589.905001738
315831.855000195
286302.405013124
275818.275010346
296288.52499332
312451.045004386
286931.529996932
302172.774998936
290780.030000514
271741.389988572
287470.900004773
314600.835000229
292419.749997938
303191.660007399
330759.304994315
285430.034994838
256257.464986396
284077.635002995
262486.290003074
270271.664999543
268708.185008403
288591.839998085
288016.855001392
298104.755008386
282963.609999457
264084.965001366
286073.099997288
299283.714983547
282951.344987665
293216.765012549
287500.294984928
287356.315002946
285808.424990001
311795.209999838
304669.409994875
318076.569995768
259653.535010082
294275.060007239
280991.194992472
281970.959989636
308538.574993869
295911.969998051
296321.619989541
296022.07999532
256766.655001939
270874.78500333
288918.084997896
305452.855000893
304025.304992861
299571.220003319
271570.115005575
268677.795002276
283277.324987308
296847.635002649
339299.730013031
282050.314994172
335674.099987661
323454.954999029
299381.969999718
311536.014999105
264894.939999192
283657.679995395
283841.025007478
293362.834992639
296063.070002518
311669.190010101
323793.984995268
296131.695001051
277897.735014013
274476.259990489
282305.450002729
313763.095005228
300353.760011806
316169.670006843
274670.399998622
276980.989988562
280852.91499927
292249.719988482
247248.824991224
265964.889992502
282531.999999732
286750.055012759
277562.450004445
257261.695001721
281811.235005988
313271.234997289
308594.879996715
272862.165002666
270618.70501173
283335.145004832
321777.639995314
270285.804986058
292709.795010276
275623.979994482
302839.144998457
284501.695002672
314076.610000448
276880.985002755
277171.720003791
302803.005007103
315213.519999039
293949.585006999
259804.240003803
263969.40499399
269935.219991252
265713.370001121
301362.629991692
304839.894995487
345034.434991561
256303.379996807
314498.260014443
302005.739987526
275177.720002429
300884.275002358
292092.099999389
271286.815004867
308800.39499438
304912.829991212
276286.329992367
295520.03500737
282953.690012318
271377.6150173
300661.444994407
302810.00000503
260564.144990311
272453.7700076
323662.640011175
306129.705004599
292758.165013341
255101.225000013
287945.664987578
290363.435000281
275513.755007751
321516.265013015
301422.750009124
292668.69500309
293888.404993747
308881.78500056
273618.715000672
301001.684987301
313595.134993114
271062.314999372
279462.995003518
275607.975008541
290299.349992569
264037.595004114
278040.809997544
282757.865001424
332201.70499109
265022.190001632
298967.834994959
272803.200009361
294663.604995479
258315.905008628
308634.324988853
256295.385003688
290596.425004056
310513.19999934
315775.46499417
293214.234990472
296976.244999598
302458.784996849
296379.330008859
304170.674999256
289230.429985254
261740.760003349
285490.019994238
295305.840000334
292284.630012005
303905.02999245
272575.820006331
268647.650006161
283241.415009991
319461.270001951
286683.894989775
278271.054989885
278447.639998044
287086.474993922
300629.199990482
314849.875012627
287756.510015793
320121.550014083
311986.619990827
328134.549998865
330631.940002443
269133.839992577
306488.689996128
263782.30999507
315122.744990195
302780.424997546
285085.444999613
293525.96499544
274413.575003685
300141.189997008
313400.174998535
286052.16998748
254697.875010145
265721.359989449
271597.354987824
320071.544992469
276261.639996098
266978.994996703
299536.955011366
281633.134997757
328824.619998221
269902.529998405
290916.275000375
266063.834998012
287866.729990922
278543.734989896
309876.050002552
292586.005008541
289845.359981011
276962.670007309
297444.334997724
284974.410011863
291106.439988424
251912.570013344
307553.86998318
282228.029991588
283026.725006039
315250.694995197
296405.369999268
306516.320001158
321226.044998318
287474.97001096
313100.529998063
324757.269988092
279030.940001796
318654.674993269
285362.535003249
288496.01999784
286627.359996124
273672.935001793
279325.230005943
297399.06999613
278126.364984799
288979.150003202
316604.095004204
277108.185000539
312076.810000313
317719.074989311
292567.334995602
278269.750004166
294411.56501205
280977.999999034
285804.355001451
322161.66001337
302458.764998609
289104.800000449
269786.12999418
295899.640006379
295631.579988417
302486.830002937
286223.680000752
303652.495000902
277857.290001823
265601.964998174
285677.194999517
281481.98999782
276531.550000897
301742.820012465
294570.795000036
289595.575010527
278973.174986897
269547.139998379
301033.265003059
273659.125002941
265038.045010795
312190.584992524
243407.970004688
230438.325014909
309987.225003185
283261.375005758
283675.73999445
299821.31500241
288831.970004441
277076.930007386
284375.739994561
300969.18000423
294760.059992901
305484.585007981
320837.109996799
301787.325001792
314409.884994146
279651.944996698
308670.605011006
295627.079998349
291644.869995621
278170.280001216
297594.599989247
265753.254997564
293868.390001695
288605.800005203
258988.134992632
261044.430006684
298725.464995958
293731.85000471
322716.015003173
291160.10501101
310758.33500117
287936.589999833
294708.425017096
261009.105001682
307050.96000048
280672.930002679
313710.110005293
287077.565007468
324768.725005763
266565.814997655
275055.560001015
281848.639999428
314804.439998286
287620.310001206
305396.099997893
273507.090002182
289707.470022854
255218.649996696
293205.404999006
296945.66499931
262583.215007037
310638.839993553
304350.290001824
297910.5350035
301600.704996436
306264.985020652
300473.354992668
261212.665001101
285763.069997978
291333.510003055
257541.529997086
284814.350002628
311513.674995461
276638.125002306
280327.670002728
276434.285000535
276836.985005526
250920.800004923
322764.174982859
304234.334987476
274419.410002116
284336.835002721
299756.740009065
282819.735008316
314846.855010288
261198.439996903
274653.805006359
282125.639992669
266262.42500487
260402.474988803
263121.849995189
299896.369994293
302586.760008893
279514.490001936
300609.184996451
313506.035002676
267880.565000018
288764.814999526
292824.289994387
279348.450006773
309970.149991616
298061.725007003
315255.369989438
275286.364995862
312229.989996911
288265.050006027
289705.050004974
300229.600006761
308448.959997997
284820.694994221
271865.900004074
288645.610001789
299240.455013779
339915.459997572
310962.555007937
294157.944994813
272984.970008564
257161.76499905
276389.854996781
285106.515007886
296241.065007552
273681.905005434
308305.229988387
338683.174994764
281430.879995529
274061.854994339
309384.809991257
299584.019997724
253765.53499329
269146.650009167
330119.660005699
288448.804990702
307649.22500814
324091.824999318
309321.239992749
262752.900006552
282817.794986559
313180.344997034
276586.619998251
301674.705004402
288594.665011934
313923.505002
293478.370002288
265042.969994248
320541.41500475
296629.875001251
282068.399991409
302875.750004098
284244.570001773
299265.354999945
305796.2200047
296633.750000252
251081.960007142
283066.929997899
293145.409994361
303548.974992209
282991.999999954
314314.59499277
300129.719987826
260120.470010506
297354.85499598
280680.084998073
282511.559999591
281853.255000782
295999.440001677
283472.54499734
307389.224999268
279521.759999876
303120.449997653
289182.669994504
281498.409988114
306500.009996055
282708.430000712
295561.21500467
281895.5900011
264043.660003593
294245.554999021
292830.660001925
316144.630009462
311044.449993039
285435.61000749
278782.290013534
331988.910002909
290413.11501546
277919.145004111
318008.734991557
299007.514992699
289844.549993311
287917.469998249
303572.695008265
278435.810002357
286714.399993603
289305.200000435
296747.974999828
306182.015001736
296614.210001448
283783.714998255
286886.319998616
289249.474992783
306497.249992828
282207.235008545
276964.949991921
296924.515004216
269421.934987801
294504.359988323
299047.299993875
269295.859998727
320090.090005653
286842.6849868
272755.229999737
281879.36500685
270182.995002438
278919.445007631
285540.635006476
268955.264995962
300806.149989631
317035.08000696
285030.890001795
272957.280011199
240995.320008845
304301.999997944
272315.510001062
277866.9600029
290164.295002698
298770.780002183
290513.630002191
299291.060015406
289388.579990707
308096.559993081
309901.904999346
281082.809990155
290528.890003096
312749.8100023
290256.230009992
287845.264985121
295878.76498254
303042.745011857
291568.144987021
309548.519992388
321796.530012266
284031.769989654
297598.095008088
312684.300004605
293658.140000954
286598.090009547
264712.239998102
339981.65999855
275198.929997304
279755.225000205
294758.029996056
272084.045000274
298370.395002158
275146.67500778
284537.51499094
312874.334989573
260792.335003121
311503.804995301
335384.21000015
302041.495000278
254891.72500068
285487.000003583
261717.530001828
297606.654998652
337555.779985215
279342.380009896
282441.840007118
295715.890010842
297651.404998237
287566.949994551
297951.170000116
283094.614993822
288327.459989286
301385.924989443
294348.935004605
300752.724995136
300821.680004745
351290.780018164
283957.360011723
268546.715010686
312932.160008891
335438.324989539
267660.630002599
307527.359991978
287356.705017243
287999.580007872
318784.694991833
307497.230001105
304636.525015591
276163.004988763
267132.504998304
257827.310002916
287798.500007799
306264.879989178
268832.980017864
296007.100013592
265803.38000321
298373.155004313
282314.254991084
286937.684986059
248811.880009951
272111.885010515
307300.869995672
284844.479997979
303317.565007074
259730.185004169
276992.235005249
292373.674989804
304684.494992956
304565.414991859
291537.419995752
300847.495006094
289626.850007934
287808.865008714
278431.800005265
315384.945000285
303485.084987953
294999.490008786
302782.72499987
290318.504999291
287370.2049915
304058.17998486
302149.124999218
270708.890007805
288351.119994067
329032.27001037
281616.960006193
294068.899995551
281676.449998788
253296.324996854
266309.649998725
263598.019993637
280883.089994604
281434.554994277
294687.179995338
297490.340005512
293658.860016322
282360.999997501
251980.564999056
289619.394997585
295598.11499149
294421.574999154
308899.144991783
286823.37999786
271061.735013893
298536.520003767
292673.119996167
265819.199983939
298457.814997083
292806.510005999
281418.664999005
273178.354991913
284842.60999162
312678.534991748
301600.419979205
287784.085008101
281154.420008109
299433.885003787
298578.845011668
293411.014992729
227385.129996266
294570.785006984
301984.480005424
294607.739985302
265964.500000762
260698.820012752
296516.420007697
308757.100004186
290072.264996147
295928.625004176
289429.404995767
296771.24498807
277666.044992155
246999.474994831
276117.779996904
281416.244999843
301783.614990134
262457.845009522
300925.71500519
278682.144990896
290009.324997993
301196.250002266
281547.285000835
286474.490008917
320414.669997146
329089.800010584
298361.214998063
306553.379991061
291017.460000086
263435.430002921
286645.234988803
274020.83999943
297697.860002547
339532.185015736
284612.944994653
293679.149999955
314220.77500164
298586.910006242
274458.615002027
301551.729990645
298147.450005687
260862.18999208
292090.505009217
254070.879998715
311732.205009394
305032.084988395
280810.29499234
250295.244998459
324427.959998556
309301.204995765
248118.575002895
325644.420003695
284255.134995659
289523.194990016
285313.345002959
269620.255007348
254407.745006173
293658.635004197
291393.585004985
327301.97000817
285316.835018889
276866.405004686
284389.05001472
294656.099997574
280195.810001117
288693.545006811
295077.38500216
254811.935009879
270589.245000681
278737.350005366
271789.354997672
297134.269994691
276059.220000048
294886.819992286
302047.19500811
324231.554994417
286579.854993754
275783.979990757
312707.824993593
275866.040001591
292371.460016236
289138.029987539
272765.304990995
282217.674984894
318813.505002592
276790.585000645
325526.764996867
283682.715001405
279371.820007163
252048.719974886
304333.63999686
307828.595022089
296896.209998144
265342.695006659
264475.199999932
301338.009994285
293598.125005073
277364.784995728
267663.259991135
299561.744995903
283455.790005218
278591.694997833
291653.825004942
272763.700008443
312167.089997271
279775.90999935
326256.885002022
288692.844993373
285439.185005676
321044.635010079
259938.350008451
289869.454999035
262169.514991336
306521.899997476
325521.640007645
309375.254998176
300001.029995796
323528.674988856
279272.745002943
270787.510003628
305425.595013637
295039.744994815
279233.0649942
298694.77001612
313696.779995667
278359.150003647
302085.569992619
270416.029994919
260679.864991892
286646.655007065
271953.089996369
290331.820002623
279047.295013808
306033.859994988
261897.845002994
304321.759990694
267451.38501799
324025.609999822
275492.129996169
301983.835003849
295389.759995727
286201.314998554
276380.669989622
286002.355012976
305394.349999592
267689.795007892
283606.180010192
304154.685004459
274664.195017839
310324.279999441
279032.039997309
271672.214996079
294434.679996395
318798.465015179
280813.754998287
309650.215014938
311178.969999523
277001.144997332
290040.925013528
263831.990001339
299211.314996767
280715.340002424
287869.52999987
293178.835009099
279816.435021181
301503.250000601
277165.844995111
300332.414994568
307945.799997818
258106.180002727
311611.590008358
303369.694984376
305005.625013325
287359.049994499
288910.170015525
310541.745013466
284348.479997998
264663.06499575
299757.030000846
317394.934996732
285822.129995565
269433.184991891
263113.449991803
295388.149997853
286141.459988649
294239.130005443
251481.630001356
267635.759993073
299809.155012259
269916.960017415
277518.439986186
311376.874986789
289025.510001871
268667.639998698
295694.754996562
282540.760016122
296761.835003254
305384.309993802
325438.235012036
296065.244988529
280129.234999284
289555.940003639
313960.780009839
288844.984990721
339061.570007729
298140.470006144
264781.510001288
304862.664996044
292009.374992713
289136.315004139
250735.030009431
328295.849997742
276892.459979446
306809.745010708
268690.639994818
281812.520006947
319220.12999858
294732.794999805
287504.435000955
315634.595003634
304677.144993854
330025.849982889
278606.649997064
328311.715009889
308230.329991818
281828.455003241
291612.285003092
296060.934985709
297759.114996697
274971.644997503
303518.024997716
288583.79999956
244939.004996713
309619.654993772
269842.269990936
238788.739984826
259216.35499335
273231.52500343
264629.099996667
240760.865000319
316283.364994594
288802.230003102
276062.819996363
303092.740002486
269961.569998083
266165.609999972
308335.030009316
277521.715000639
314071.545017449
318148.789993822
312635.875004899
269306.719999855
284968.06500183
270120.50500149
293069.855005531
298323.464984895
292232.439995481
301702.619985798
306783.139996356
278684.365003916
307866.095006093
303009.769990823
313915.31499782
319467.92000933
308605.364990851
307265.630005684
286132.449999959
276021.909993584
312594.114995893
263547.875004355
311404.530002537
280838.644986594
289686.860002499
317828.825003295
275930.495015026
284955.179999611
259594.199995046
294822.56500817
266320.214991119
241776.890001597
282655.900004506
304749.790004015
277852.529997517
299667.140006936
275042.30999048
281466.215004821
264768.13497988
284290.419998172
276419.024989092
308995.27498122
303913.165008416
302166.03998836
278879.850001191
305606.095000304
267282.8850001
285014.45498632
304915.290004278
307164.254992799
278382.440011953
282267.344997611
315376.469988347
277741.815006694
269600.150008198
330856.925004218
309133.469998771
287769.434992753
271068.28998741
252108.600004354
306086.005016113
281665.430002716
314838.945002634
307006.114999998
296081.225008471
323028.170007123
285671.445003062
272767.660016684
265165.050005517
280751.270001932
306888.425001293
291924.079988564
261849.164994109
285276.460002888
291852.655009716
273915.209998171
336854.919991944
294184.505011499
266578.484981634
306760.495015848
298323.909985374
287290.100008771
313267.945011923
289426.560010677
275070.509982437
287803.130002336
267757.785008
297208.714994917
310028.899996083
262062.014981311
267428.500010574
288472.640007682
293693.020007906
341291.115001362
299816.810007178
305576.274997183
269085.864996309
263933.030005122
284576.090002032
275787.809993752
271072.984993827
273424.610005738
309643.125004586
287947.444990177
297853.424994423
277817.490001944
295842.009994415
291516.544993477
281776.705003027
292194.040002971
307360.529992915
297885.195000813
282516.975009365
305826.184999768
295632.655013655
288895.204996562
297070.08501113
268305.884991459
242059.330003331
327847.190002189
289821.010018496
306186.15999895
299889.059992093
298307.35499702
280614.329989162
267583.055005867
277955.37499937
288201.100004273
326944.245014272
285816.595003353
310166.264987591
263399.859997886
273487.289991592
309719.324982757
320506.025001595
280480.029994514
290275.979997999
286445.830006239
318961.644988857
305578.650000166
311166.474993321
290691.880003117
268543.020006343
294117.97998804
299335.384994813
292845.950002587
269178.310002179
297509.704993587
274402.879986843
297067.27501295
274654.634999632
236849.259999421
292704.240003268
303588.465009199
316368.545007822
264873.685005061
286528.334988537
291161.119987018
302805.409999497
291331.879995107
306030.394995383
294701.130002905
321100.984997411
293614.929998596
313192.105000098
278510.360003996
276331.809990441
273673.90499969
264280.019990336
288542.504993584
252267.589998637
302634.200008417
317329.659995592
262532.180000327
285618.780006354
284507.390000101
289322.470000059
293876.000003734
338549.210002839
261204.325008283
326685.434986853
276984.924998831
311311.059988457
332835.204987799
257864.175022499
298032.829997359
294222.389995238
295077.529990347
292867.820000826
277502.345001736
296132.63500212
269194.455017289
295201.179985014
296028.039999181
270770.915004204
299820.455002601
256025.990006618
278998.319994255
304665.059997911
294011.350019824
279407.294998984
278705.9900028
253151.384993276
260464.420008374
301780.034996729
288318.859993431
271206.884999948
329867.224995102
290176.05500888
317275.194996614
268475.659994767
267046.005018675
265215.889994998
305118.919997724
307768.954998818
301170.324992788
288643.699998506
303371.450008284
265240.809998782
297229.404998927
268960.534991721
249875.385003192
284251.929996062
249448.799990216
263073.100011075
256781.335004738
312024.275002098
291004.369992575
281991.634988382
303799.965005205
288314.595012154
289047.124984011
332737.989993962
310704.455003332
323850.100004769
299075.180001373
309496.894990173
336288.370010212
286990.54499773
307756.479980092
302487.799999856
297489.830002181
295838.289997823
270358.165003306
281680.015009193
248017.085003835
313321.680011418
297439.154995478
315314.609999129
254695.119998287
290399.494999892
279526.304991288
291829.744995365
293778.415004052
287339.705002614
271483.539992847
253086.959993434
283626.945006407
297333.470009618
303973.285012424
305318.790000069
305149.714982484
294726.434988878
272778.224997087
303706.10000666
248998.585001661
307265.025000315
278290.574995989
299246.360003255
285724.509995317
257681.029986513
235891.634993469
303341.229990768
279046.734986241
278806.279999095
289745.680000961
306790.324997387
248897.440007655
313850.364993508
280420.294996129
309126.480014812
264247.515003102
257912.459994141
270597.810013378
275274.104997847
284076.404992015
300037.835001408
291665.264997555
288499.81500109
293574.009995725
301095.32499532
273620.610005043
285338.985006284
282774.144995945
265933.754998616
301927.869997035
283959.244998848
336336.699991149
303489.035003512
303126.509993164
267997.474991979
320496.684996063
296602.635004624
311890.220010576
295801.420014034
316173.999997288
296896.899993978
279536.824983876
319372.085009061
273552.769983364
287104.499994402
289278.750004677
292535.989987581
292730.034989443
282430.819997658
285537.199986409
305705.615005137
330025.419978563
295826.880003291
282432.584997082
286371.960000904
274158.419996269
263163.380014451
300032.350004022
320572.290000583
284794.779995315
266991.914997052
277198.994994823
290991.204992581
286458.900000642
298367.869994745
316621.454993565
305576.700005474
284255.020003187
306810.474986995
269575.419993934
317578.660000847
309140.435004785
346256.18000071
264006.155004684
296485.549999323
292876.105002847
277317.860012027
261167.980000454
283319.274996585
295895.924998052
288744.700009296
272904.590008217
322974.494979382
300036.994996903
315008.6399908
316318.789991883
302123.320011345
322235.92499985
313992.519995785
304630.059997459
290249.405004077
303942.690004572
316571.830003102
289501.544997012
285350.634999833
293773.35001265
288794.040012356
323620.835002549
291854.510001891
293756.475013379
276097.884997039
311393.154997301
290177.125007684
304663.615003327
276407.619990917
279362.050008832
266069.689996838
296668.685001134
305567.769997865
310969.755005572
270531.4899954
297378.555008367
297816.935001324
311430.495017865
322712.530013586
270744.240001434
306107.385009516
272007.445004879
289359.445007523
286583.709990395
329503.709997341
266414.644987726
290433.849997735
283153.379991342
282990.634997721
258130.405004705
278320.649998316
306602.865004349
267683.154991951
274272.460007466
275999.685001965
289173.64500021
293496.139997785
349289.700003869
308505.880001605
282418.664992977
327260.305001828
281883.784999975
285008.805004862
269294.560002591
302016.240007921
281595.055007375
281348.839990457
259937.594999378
275624.224992046
289884.970004686
280874.315008657
255414.415010923
268442.489989214
294192.350006319
301724.059999738
285586.394993486
271487.364993516
289426.980000926
282551.095004878
258389.829994714
304255.284995091
325612.125004977
295322.825002311
254285.325006045
263205.359989223
330807.575002912
278317.660009237
301729.64000057
267313.93500342
294393.484994239
301470.775002712
292836.279992164
277200.570008796
277660.230009626
268799.190020826
306751.81500519
290962.105002679
340408.029996107
321675.165005739
264911.600003593
289650.03000474
288486.050006275
308665.619993821
291100.695007879
281104.115005264
275348.425004423
268826.330007952
312916.379990264
290321.545014752
292645.434985572
259314.204981371
311849.374989492
312800.134997633
294705.140004047
311385.344986322
295051.044991134
333860.579999662
295934.170002426
280007.735005886
274720.410019459
308666.989992695
294542.599996859
253535.869993034
276399.575015032
318582.865002925
291913.80999553
305648.57999903
286975.390000101
306566.239994326
306222.169996797
269422.859982923
286843.915016837
309980.414996496
304554.305014808
264690.965003666
314819.145001888
288782.050001737
255846.160006236
303507.520007582
264509.869994975
286900.445004257
288579.519996229
285687.574990399
278470.210008984
297650.859999864
278822.425002243
325204.794994887
273769.749999171
302235.114992661
298760.215003071
287772.794997526
292405.880006875
287523.715001762
287094.04500331
271369.589988058
288741.390004772
262917.509980806
284588.915000904
308015.410007083
295606.300002212
324706.004993167
315397.185006103
296874.610008372
265304.860005548
252649.495010519
281395.234982019
285426.60000593
290772.984995237
286796.58999305
272640.315001473
278686.19999438
266583.909991783
308020.339992787
276647.51999408
279942.880002588
294300.62499454
293118.909992151
303881.195005599
305296.964998126
277637.644996555
275475.39999473
297744.940004428
299795.109992884
301297.344991492
278864.945002187
265129.409991216
297782.565002514
292975.729997579
300594.070002681
278328.724998033
294497.974991631
287798.770009727
314488.214995182
320678.930001732
291716.395004491
287477.295000015
276771.859989581
297154.894997427
323946.245000413
303732.09501594
249996.004999406
322220.729995
302603.290002887
276639.755008666
305262.120008277
329915.590004418
271177.124992749
269905.249988903
268832.73501484
299458.994985395
292346.465000691
311002.984989564
295589.680007699
259595.20499995
294829.664984991
269162.059989317
286654.379999214
268997.464991513
299539.029992799
283032.529988269
242483.549998279
253538.089995838
296727.149999044
286599.249995994
319189.539988093
292254.139999565
289338.365008184
313139.284997155
310764.019988961
291628.680002353
276214.35999588
282174.63000124
303105.955004876
311211.939994658
309723.135004626
290759.680002925
308629.25499792
290096.614994706
289424.664991137
296458.060000946
284760.300002704
314419.88001534
297050.765013651
279400.334996705
292831.069995839
259700.799999742
344922.004990598
262708.484991828
270875.454999619
288238.354996656
317521.694999102
318408.895001821
290233.840000831
302714.680001701
288323.755013618
331418.090008604
316507.580004528
290072.150007055
273901.644996448
289113.879998526
301258.755005856
296829.799991279
316007.214993923
308430.105010814
279326.755011174
268582.905012292
271380.78501373
289703.759990811
315846.730009466
277002.529993499
270971.150004349
282629.519993644
257108.78000329
263316.175002736
298744.404995488
308771.715004347
284319.110004939
308627.760010059
298909.769990495
308447.575000279
287021.874988951
324002.420000362
268204.644999494
281938.135002006
294957.03999442
295185.495000321
282500.889996288
270874.665009029
285924.065003849
315187.810009673
297558.849994809
300137.659994914
318838.189990631
296894.254995342
316737.380000296
279080.125001336
256172.664998034
311307.634994136
322431.595012009
313323.30999923
263558.600009264
296014.334990888
272973.679998344
299118.32500022
270939.634997802
283456.890001517
296125.874992065
289829.550001186
285835.80499218
294305.185003032
274404.864998967
278398.414997127
306595.890005147
257339.935001983
259585.934997758
278097.619987029
282580.375007329
302239.279991354
288445.310001454
304918.08499299
293594.125004572
298104.449998685
268066.614999191
288284.714997529
332207.040005241
272099.264997543
294005.929993983
300154.455015596
321816.990008836
316370.224999005
313807.400011586
284241.615011471
296065.260010641
275093.09500741
289632.434992434
293052.375004059
306634.350018114
251187.560010407
315771.089992033
276439.830001826
279258.584998646
271790.325010589
307219.970015843
272965.469997323
295763.805002549
281539.579996499
269928.134998146
294217.979992529
298046.950003036
283221.594989435
291721.210001564
282084.314980206
301451.250011401
257858.034992047
299793.475010457
288821.604989695
256127.694996364
299593.244991775
296546.945003502
282849.110009505
282987.205000349
287174.54999421
329693.565002821
281328.435001717
283496.309999483
281542.864990575
293625.635005664
303286.999990491
289336.93001504
291309.929996477
282556.634988076
292350.330013864
276292.334994062
280948.804998674
316328.719996974
284484.379999533
296586.039992495
316846.260006674
271655.499999192
262022.049996806
297717.039996724
266113.394995527
279459.465007011
295452.990006254
309094.864997926
261923.1700107
293445.220004605
262569.870008081
262240.759991417
267669.775016345
322398.840002574
318048.299998624
306110.520008574
299456.81500243
250399.194989525
277396.739982144
290641.400000439
268962.994993061
294151.640003995
284993.834998535
279080.079995591
323488.825004473
273347.640011782
292486.614995796
298282.455002888
261655.749999489
287306.930001714
283596.819995494
302428.770008203
273091.859991607
295640.725005366
263140.759999736
270150.769995164
273696.485003139
293612.610000131
292747.09498268
301663.419996942
303329.964988326
302804.82999756
284033.229994241
296847.534999647
318809.555000263
282734.355004468
289184.715004297
297219.419995251
274632.690011391
298529.244992247
292043.560005812
269432.370009816
307988.11000589
313694.190003005
269928.929986365
306218.259995401
303283.170007953
292870.344997856
305230.239989169
277453.204991726
269631.34501145
284523.849998706
295779.254990009
284900.865007329
316816.550000832
284645.335007026
299660.295000241
314627.059983083
282327.679998408
275993.825002557
287984.145010956
318780.430007005
268900.610025247
319373.130002698
272763.910009112
288283.509999132
263464.104994508
293291.360007589
319362.035003
298220.880004989
290831.264998028
261386.725005989
299388.704997873
283555.645009255
303814.255001495
291947.0950011
278092.510004294
271274.849998879
278085.090011505
270483.705003918
279895.899995652
284625.550009142
301394.005002406
261680.129999818
313223.405000421
278285.38000607
302958.944997088
284086.724990588
292361.904998904
314527.860008852
277644.730008403
326737.139986641
264670.280007349
278896.415000251
263989.234997671
297222.525007231
306770.225012792
278184.359994777
288137.089993583
283813.069998169
281171.920006573
299269.249997972
279557.824992241
295844.460003796
322260.855009703
277497.875001835
303069.010009405
317896.73000722
301427.779990973
288964.374998899
270306.519989683
277382.164992463
298380.100008355
291760.204998357
301723.984991221
288853.609999142
295149.739998986
270246.084994662
306733.330007272
325086.225002858
285064.815006196
276534.539998932
267390.984994417
293768.45999614
324022.529994661
279409.360017264
285412.380009344
302138.924994503
281213.829999204
267824.989999391
307674.509990895
254526.734992832
282516.285003775
312603.115011955
310999.815007051
262630.095007794
253349.269992656
300451.834980825
277696.260004078
302703.314992148
261057.485006929
296405.490003263
268543.764996396
286960.944994316
323522.109992195
266621.080001197
266547.839992493
280853.465006989
275678.36500265
297870.05000952
319110.464996943
301955.659998124
298167.304993841
315144.699987243
307345.700008908
287318.155005412
305903.309986431
293928.045019926
300917.869988065
298839.884996091
290250.140002863
291171.384992915
305348.234996603
282428.115000146
312794.314996366
359369.274998154
294333.179998878
286807.90501375
282624.500003325
277779.024996525
293100.69999807
283130.005007045
301176.044993536
258170.455013817
287272.585011598
293958.130008666
269212.809995637
269765.530000799
277597.694993624
280296.534998924
282547.15500249
260671.280002843
302001.055007074
262873.705011081
322883.069998276
290207.975002636
281157.569997528
272717.655006874
292248.445009218
298823.844998061
282388.69500291
291503.249999372
273043.110001149
252745.590004804
283885.334983874
312042.080005002
285707.645003371
246378.04999544
286007.79500053
280571.184990074
287846.699999215
298521.679995165
286880.28000528
265926.059986881
310682.054993444
287843.904989226
281922.485006023
326088.320005498
297697.534996123
278961.520010921
284173.535003616
283970.305010383
328083.324999337
257323.779997525
272100.439991025
300668.09998446
263652.924986873
292982.440004205
260447.350003766
275843.690003248
260297.005017608
303079.335005913
335826.455002329
292641.555011928
287431.629993805
299080.789994133
326117.939989653
306993.570000601
272988.254990066
302168.970015256
333754.390000895
283560.904999841
293936.174979406
261999.304996063
316879.209996195
307276.425001086
254829.614987734
310347.254999125
272823.255007423
276302.664993064
299204.839988439
293336.370006211
272738.314997726
260485.630015483
256998.655019031
306937.679996981
317784.044989485
274174.635007088
281534.509996112
282527.580009279
312299.650008907
326081.669995475
264111.475006656
309516.184997979
305175.10499798
295138.800006868
258278.630001041
303556.560002926
257396.130005003
280185.754995388
282132.460016516
295385.884994412
315456.565003772
278381.985003625
259989.38499769
301948.589991141
307160.879999927
304166.064997446
290147.115009224
312331.900012248
276304.82501375
292396.760002684
268974.849989298
270147.625002583
322971.690018553
279458.045006182
299841.930009563
293847.074988642
292179.769992634
270130.490004128
299370.495003
262750.48498619
308346.980023339
269535.775004131
280399.560006055
301678.674988083
286180.410008219
302020.625002805
308964.24499296
262309.619994832
306521.144989433
290767.924999435
290283.369997345
315366.154991093
282210.98999642
306292.160006033
337390.479996342
309804.599993507
295493.929993988
298278.440005271
325009.009982217
270894.875011808
307827.759994717
272729.044998306
293072.749995644
286711.005010396
275269.195007915
304786.435000118
295093.274986184
270647.45498607
303538.794997574
277218.464994069
268108.344993989
312965.000010024
282390.665002516
309102.6099977
299506.180026258
277272.735004322
317185.000002534
302042.325002354
290605.095000934
273917.519993429
266620.190001496
261914.954998316
317018.205009217
290572.205010957
248279.099990695
271282.910002157
316682.710007603
278612.514984927
293189.035007566
267412.979987777
284069.889995619
302342.845007326
271138.920004339
309004.930007622
269469.374999594
282093.000014988
278797.729993034
281642.60500413
282569.195000388
259175.270015766
312028.93999531
327619.485005289
335073.605017493
258293.999991163
329291.045010306
332109.675003699
284492.324994523
303733.474991089
282654.890005157
300072.954989333
329077.949991542
296304.535002419
306419.619991541
291634.774990008
302135.030000876
297349.889987935
279720.879997988
300812.294992396
302516.80001209
300007.790001044
284404.365001263
264866.614999088
300242.505004859
284247.235011221
295021.345011898
279072.669986489
318512.239989216
271834.069994301
288737.689998451
287640.905000543
298620.944995928
292691.544988036
285173.514997509
291648.67499602
290710.349995169
288731.900004882
297845.840015211
318233.50499701
290754.584994588
285138.484999684
276399.965001759
299777.109990874
297999.094985024
304510.420004529
292308.159988693
317281.10000471
276597.429995116
253358.44999946
291118.295004962
316044.939991653
270999.935011078
287900.654994825
284756.964993865
287178.560001702
289528.469988092
273600.690000585
300010.145003904
334225.584989014
266367.060008077
308482.854992298
276876.650009897
285016.130027654
307924.525014654
278648.419999491
249305.009997244
270182.125006902
283636.479994792
302385.409984128
317582.355004929
299671.215009718
290518.769996994
287297.005005437
289177.290002445
267502.635001089
240593.730001319
284495.750000092
285649.560002415
256046.895000039
243299.055002775
311531.990006072
272066.339991916
321526.170008151
330732.384998576
298957.099992785
308494.290007076
289577.630002828
268789.349999492
325115.560001668
263217.535004802
311034.360009222
284340.324992339
295867.085004176
299916.680006545
288983.000006801
270632.4449884
279194.409993378
274861.54498898
340617.839997108
263249.49501286
301674.550008992
263961.715000172
267675.589984345
302490.594996611
295971.240006446
266081.890007409
305123.944997464
281040.504990385
292827.185007822
284872.59500665
262478.304999598
326589.290000766
312449.140008928
293308.230003018
324414.560014032
269563.05498917
265960.310001408
277447.615001594
277870.365001239
280588.434988057
308887.149998555
321244.534993046
246681.554986892
277190.745007388
301802.200002005
301183.86500394
289563.554986502
291249.809999073
277059.770001049
313795.954998094
289130.900005603
307196.394995695
264208.630002734
303414.440006529
299940.56500131
288339.664984893
287323.789996446
312022.430006403
290147.87499973
288751.050012433
285916.394989172
289183.629998914
293148.679990752
281984.219988555
294430.25500654
244415.285010547
281403.369993724
257344.165001479
283708.265005581
290482.190001119
290055.86500394
291849.939988969
281283.379998107
302723.419990076
276535.230000625
285718.424989634
306360.229992545
296026.400010426
336535.125008799
311152.094998957
260173.600027426
303410.615015049
264036.095010838
319497.130008571
313291.809971458
281308.570011237
301288.830004109
294684.489994967
292351.409992187
284776.345001679
293239.919991471
320493.035003965
264765.319998547
302408.219994493
297302.069986652
288793.499988902
293874.899995703
270155.614997503
282439.450005044
305601.345003288
280345.544999125
284779.879999205
307619.240007232
266805.299991888
263120.715006526
334705.690006137
298595.949997166
260205.564992224
329855.33500592
313925.469999344
280423.130001282
282109.59999842
288481.355004411
289741.024994902
271333.695016416
280116.374997967
281999.110001996
274102.245005438
302268.16499562
270488.70500025
290163.63500525
274051.774993543
287415.450001099
293007.380008103
316786.900007541
293296.014995123
293800.064996601
331844.135004418
273090.490002829
285197.504994367
306017.189993549
297453.034999117
302044.17498896
307803.549993579
311789.119998033
296898.164998999
272669.554987379
283902.125007161
313991.005005527
300521.090000887
307643.385006747
301510.854995907
305786.235009276
311085.175003488
279362.604999712
243644.544989202
283659.370002167
285014.339994268
298324.550009705
298539.640003415
256623.954992466
266378.670008665
302731.199992111
294437.309997327
262595.335011241
296667.290010433
332531.629998419
305988.670006324
297968.080007379
314165.315008869
281125.309999245
291835.074999253
281307.379997
297043.660000778
314533.580006435
269662.535002511
259187.090001697
298288.130011193
310333.069997903
271109.404998566
279541.979998866
267968.080000058
304616.334994135
283423.754999516
274842.139999557
294595.980000506
286856.530011097
306875.129997735
279623.745011395
308823.995006571
322591.294986379
289250.884999464
299986.940000267
281983.685000775
303641.855005023
293228.954999376
320543.545013066
299463.830001303
270700.780006201
260499.845004517
306152.264999809
314177.494991433
257064.084997101
283072.289989812
304302.349995116
315026.045000168
301190.695003322
279850.089996614
278965.930005695
278837.325007184
302457.150002295
282724.654994402
329577.329986219
280054.199998134
273526.694997062
295859.30999749
273572.900006811
292096.769996741
315846.094999598
290523.569980156
279112.730000701
277714.329987167
272115.189988278
298714.250001966
278339.185001107
280342.945005474
312509.68999962
304630.029989724
293331.510002692
324248.905001315
286140.61500328
271881.789984382
308738.289989118
292386.744995743
279121.80999144
299777.56500479
311248.47998731
271239.534998012
326496.270003135
293845.280002456
265994.214990156
282862.33000207
289427.504996099
303183.035014002
248277.524996464
289752.489994589
278986.99500888
301614.245004167
268610.639989493
331352.965004233
294442.149997003
295153.725005903
308545.769996986
272780.839991824
299340.925006201
314591.095017164
305691.579998334
282334.355013049
302050.599997005
308184.51499232
288921.279999167
298580.709999159
284925.625003553
297058.364997796
250190.990012652
273474.174987843
289570.445010315
327344.229994233
306119.575005442
273063.420003029
303387.455000987
317627.134999156
272879.474983438
277826.434969916
301233.789989293
291266.26000165
277841.910007636
313117.644998597
295348.990001595
273067.850006297
311643.124991798
261490.414997085
276238.300008664
305649.779992352
288276.889991746
293108.985015004
263562.749997869
275133.179993292
281608.375003337
302983.334994967
301786.394997093
281638.409994713
299359.199996911
270054.979991393
302766.20999344
261233.174988757
287389.044990786
276608.39999387
310561.684993875
299326.375005555
312317.13999652
292241.060000546
273919.735011631
279983.42000329
293853.265003854
325427.279995084
279852.589998738
292691.745001445
282945.054997596
274903.435002099
253500.569993704
318607.639998847
288313.084995963
291898.930005994
284955.359980828
312243.4449922
294680.900001205
305508.410001308
282286.449995027
298960.77998481
274164.809996401
276738.99499049
261856.364982765
293904.874992225
247245.190003453
317443.184997961
305846.594993574
293223.430003619
289313.800005431
277220.134989925
269690.984986016
271519.800001855
292817.444990635
265149.854998486
311438.905007264
318214.850004883
280465.600009323
303329.430004416
278315.654996343
290274.365007278
300465.740000972
285909.700011138
258585.160006382
310746.240004195
250383.265012469
278145.794996961
324192.350011152
298424.029986808
295312.399991247
283007.195005911
298334.615006069
266837.309989703
315554.440004812
299567.199992999
292160.629998583
309927.394990352
299815.164993467
265100.850005946
238174.875002614
308958.15000641
322929.855000785
309786.255003953
277103.449984599
295923.410003008
284828.994994296
312016.7300083
275010.19500721
309398.844996998
265159.764996843
298607.785003572
278486.719994949
308912.924989434
274254.040005695
291385.984978841
293313.514998614
270740.735010628
274763.390001358
258978.009983138
267981.094998822
294396.435005039
307207.170005125
271010.444984123
320745.450005201
314333.515004095
275487.729992222
300644.464991119
295897.570009929
291363.815004271
273917.629998123
329285.520004105
304954.890001133
275632.130002313
305500.714999768
281874.694997832
329128.389982843
270348.280006366
313608.0499959
282101.569994283
261957.409992842
327886.505007038
288184.179999446
301155.425013186
300028.05500689
282480.539996716
298122.344997526
273705.870009312
300569.284993017
303575.209999926
298509.504983998
316601.255007584
319553.119996182
278911.235008796
271764.07500652
289107.329991137
284875.469996773
307939.734988924
289786.454995874
262828.064990133
307581.699986881
336211.475011928
319508.425012109
262612.765000786
305782.294992955
303380.13000834
266933.060010921
297552.949987748
316189.184999738
283267.694993182
274556.929999156
283693.615006004
271212.825006357
309610.799995847
298938.995007281
232707.75999357
275339.005007143
309684.94999343
299141.640000469
295168.6500116
300049.649988359
312523.200008817
295642.620015456
244394.954998264
267190.855006898
272170.384996574
287779.594998097
283860.864991595
302296.920003965
295333.315002449
266465.170001367
286883.819987887
316797.385002062
286179.770011422
269365.744989122
289617.110018243
286849.060000128
289928.250004202
262046.005002979
286251.015005042
274804.41499518
271181.679989782
267860.270008565
279667.024999358
266848.835014511
344318.44999775
309979.075018197
268288.720003608
290625.95498577
289088.705010923
285535.780000877
291270.910006894
248311.199995659
277210.415003693
313266.715005949
302842.124990854
251475.069997283
275653.779994762
272227.310003514
289346.305003649
295436.654999584
267299.449999188
275207.614992601
305206.769999474
297229.764980641
297889.604994117
298217.730001263
266900.950005542
310798.420001477
275572.995002877
288588.305003531
303639.609997777
286864.27499218
311073.299999765
267498.275004446
313031.51998148
281298.805002291
291669.054994428
327677.93501234
308166.129993781
308894.87999995
295769.160003579
257471.660012736
307300.53000131
300765.284997101
298416.534989286
285730.360003825
294908.964993611
290878.80499591
298846.260016264
299014.284996276
286636.845006522
295643.290000073
303201.880003571
287913.384989664
264168.155015486
275273.79498792
312358.395020052
258613.275009887
299139.350006933
280167.734996151
294932.289998123
336580.829995181
273769.085001605
321406.340002292
298228.824997071
340023.109992499
299835.304999941
274815.685002825
312563.585000904
247933.115009791
299752.654988543
271270.010001358
314010.165008143
259402.920009904
270752.630003106
253253.994991323
267548.429999035
297049.115001309
317928.324992515
292247.945001827
286455.609998079
275203.974996124
260672.709999562
274731.014996454
298339.174996012
308426.545006698
316661.189995316
302592.729996909
310063.329983738
326538.014995281
300516.469987604
285340.370002184
282783.369995671
276048.724996928
295161.769984224
317356.199992039
274936.180003448
279878.045004246
317522.099984028
269120.310000485
288918.429995622
331746.399994274
264623.179998846
260713.630001097
319137.345013229
306792.694994528
329691.9799793
313285.104990504
338432.444999065
284840.644990002
307049.709987204
300678.480003921
274595.055001054
296149.184973201
291388.854996765
296565.469997101
272401.419989596
327443.719995138
248424.965005876
300527.059990807
298348.049989251
315888.949999997
347944.499994006
314001.46499777
301792.324994009
315869.940001553
304582.834996428
292369.094996963
267703.06000438
321081.175000812
286518.989995532
306226.499988353
277212.154992099
301352.390004243
268781.709994757
292299.055002141
262936.394998313
271054.679996596
280916.154996524
311389.765009372
277744.520000626
288781.894984077
281632.164989532
256788.580007153
299181.725000968
282492.530005193
278833.969995236
275234.010004249
325279.714999636
295281.779991171
292416.319995371
283104.830005396
301867.115001406
256226.279999663
300061.784998146
265844.785003129
321738.295000176
288625.490010351
285589.584995406
281799.765003389
333480.115013282
317951.879998877
300093.359994642
299331.33499914
282390.20999173
280701.620001009
287094.869998536
324387.915017594
282482.559993252
282246.56999889
284798.884999207
297270.114994586
258291.035005843
289580.650005256
308880.909996866
286801.879998992
275446.220003072
313340.734990273
312279.319991181
291567.915005992
272221.300006855
309295.375006749
290930.055010368
304673.710005157
281365.060004663
292742.084993221
293569.62999865
301474.789983911
289900.910008612
290929.674992999
287326.915003558
287240.120000241
315844.925006187
268674.494997132
256197.490007759
264678.220010063
306558.145002075
290006.359990966
244174.579999107
295445.589988489
286009.765006563
301926.279996318
297811.429987875
262968.479990392
296384.17500257
268434.879996465
291975.799990679
294223.209997815
257580.909989432
279959.090001044
300101.30001443
304962.865006984
306785.849987982
311731.480005923
278426.309992454
316023.354992129
290224.029997235
238518.610004575
289961.845005778
269257.549986263
324712.035000731
330791.249994211
320393.594997542
305646.970002617
294601.145003215
280386.989994686
278393.435012496
290763.365000785
309156.560004428
285541.735007032
272374.329995244
295161.369998671
320785.315001966
278148.204986312
261984.0750006
310777.525005616
307179.705005591
307725.449984604
279226.535001282
285237.089990806
315514.849998447
315752.27499443
309582.1849971
303862.179983677
302924.710001168
259416.140003534
260098.09500463
311447.364984161
249882.630008131
322608.954994468
285395.655006343
281911.869996093
281773.410004106
296652.785002614
297740.754989114
291210.045015222
272453.250004075
313663.094994998
328365.420001937
299680.575001977
255987.575002461
294683.91998346
285070.284995671
298189.910005024
275930.949995907
266452.99000328
270467.800000129
287933.864998781
304368.630006796
263481.510007346
283736.454997526
336236.460009526
318488.705003565
253183.160010579
301906.940007537
302697.45000411
268388.124993707
262140.484994531
312614.539996825
299498.920005485
296542.07500032
292748.574985541
273930.444997443
282992.89998934
301088.229991815
292187.959998351
277207.384998972
271911.999991449
282253.219983797
316106.114992595
267686.540003987
283185.565006445
293429.614990612
314963.360001849
298331.46499061
295274.629991458
264064.090005524
305877.624991354
285890.329993627
310240.059983894
284596.249997077
312446.885010063
265242.724980828
284712.59500515
247387.715012516
297164.034984727
297222.220001762
317603.775000556
277062.005005433
284723.88498532
272972.37499754
286253.399999443
284353.064999446
292233.825007027
312961.06000393
312279.719997341
281213.17500592
316386.985006598
294646.684999636
298277.935015218
306073.319990229
277013.164998273
299578.320002183
309404.689991487
301869.359995148
283100.080005691
345325.309997841
290799.119989271
312876.100003467
265541.130008081
261952.245006851
294232.319986756
309072.560002112
291605.390000301
287653.369996855
305204.809996101
306611.265009849
322899.224990465
281332.409992301
318617.245005146
300121.919989108
268655.105001992
328501.905012463
270916.464988715
323226.499972434
257298.299993553
301904.349988395
295243.824984083
260025.905006449
261276.699989476
298346.130001778
288087.920002729
287996.524996265
328204.724995173
244705.12000159
290399.229998623
277934.999994821
286526.729986598
277898.305004857
276660.375009891
321826.274996841
271234.275012773
284742.325000149
344551.649997483
345052.619998563
290407.4449986
303401.89000452
301562.974993432
257906.72998845
287153.304996733
279425.60001022
280728.394994516
299243.890005104
303219.14500594
311934.060014227
289686.030004917
292496.245012421
290516.650002018
285357.555001734
302372.170004199
271728.284990994
305276.830008902
306376.949993732
268622.325002054
320534.999990044
277106.454997698
277421.344998663
289079.625002689
304996.839995546
297223.21499685
285970.784993553
311015.395003687
289857.809993394
269994.60501115
296386.514993664
281830.705004114
298853.505003976
309020.095011546
270179.224995832
313315.265002835
306105.605012019
262310.485005448
305197.795004179
283542.154993289
288852.525006634
265011.114996396
282555.4499927
306350.94999889
253619.354999632
274719.115001205
263302.624987643
279662.725003738
293510.214996977
317465.704993671
283324.725011149
280523.545002448
273317.465006103
287169.209997505
300445.240000834
288950.064999468
260879.795005045
296085.134994469
292340.045005373
284730.544995309
274018.580008652
304388.900005279
302658.755003055
318642.654994864
271200.05001228
306972.595002546
259451.214997726
291195.579997108
280337.120007163
301405.78499105
303447.85999843
270310.700003039
274824.455000598
284158.340008668
234912.090000069
305614.775000124
278451.030003905
307850.905005886
318357.499993681
279384.735001871
282879.664995708
283364.340009091
308910.989994063
275978.870004311
285493.490007444
279133.835016546
288727.234999451
294323.500013716
295089.070000018
279864.654987216
305102.909998204
289206.364993607
311564.339996322
282695.209995247
317150.159998986
274650.400010199
289225.504986915
313098.100015008
276742.689990043
303886.645019948
319530.650005605
294957.754990034
285068.120005621
305131.464991771
280917.360002967
306602.535021529
303890.039998308
291854.449990503
279434.704993644
306328.894999089
298864.684991897
277193.120003201
310274.690002345
322391.330007272
298214.319998408
335057.904974648
292445.925009688
289731.03501868
329206.034991527
317581.045006145
282223.324983001
309555.300004924
317499.389996618
274961.995007064
317284.59998878
298904.064993905
299424.620000386
311697.194998274
309397.314995134
255225.899996467
269246.165002119
276901.769987486
254361.870010244
313915.174968101
292765.529992118
270065.039996646
278821.429990142
362302.719987413
294646.935007075
312223.77999828
280828.604996038
278799.480005022
320234.750010941
291432.290007904
297329.890007488
293238.394990819
282345.97500407
288872.74999744
295826.690001474
278364.37000061
293014.895003397
307668.454993625
325216.819993462
289239.399998229
278257.009996825
260124.470000262
279603.475005225
263979.109999814
282752.899995487
337471.834987874
321182.814996282
292064.984998403
318505.754998861
288526.124997234
310203.764998714
302353.915004894
257271.849997548
299532.139995421
268846.030010364
318238.139985267
287965.864999359
277879.840003815
320337.525014593
288236.494997668
264910.185000587
278096.075002722
280959.360002577
325772.784990791
285283.669999636
277298.9699996
282819.919993286
289391.975010847
309783.455006788
281748.985004533
309728.420002435
297261.190007563
291933.760019498
314124.250001494
282836.755001014
304043.744982696
291007.415007603
312606.020004911
296934.155007942
268097.375004938
317699.659995952
302165.845000926
290476.369992336
311667.170009201
269079.400003032
293429.935000062
288403.590005357
273587.384999736
291632.734994832
282389.040000019
286520.869994419
270363.00501056
300027.390010261
305555.020001138
268790.484989754
287424.765000891
313497.400003996
315837.450005597
285701.634992258
292365.035001526
315280.294989954
306745.990004271
257016.319998602
272209.525010276
301104.730018873
316698.935007414
327808.745007343
293725.439986818
295091.819996734
279064.464993739
286235.490017942
275757.43999606
264720.34998715
282039.775003276
268508.984992719
315867.395003079
286065.665013098
280813.239983698
295416.740009539
276326.754990162
270499.015000279
284875.160009581
281136.579994911
273046.650001244
281958.204997572
329513.535005473
272579.684991493
271163.634999418
288613.645013392
298565.990009481
302186.110005354
262497.960002904
282937.925013582
308016.800005365
269459.819992911
284725.384988981
268308.570004505
273982.875003629
312855.975000316
275425.020010706
292376.735002632
271479.41001397
314763.574988195
321959.495005071
298285.935000682
279471.715007316
248679.285016654
314415.415001214
309953.340000857
334661.264997775
314012.385008332
287796.575001491
288440.285004663
288876.729999081
287685.024998192
323390.229994063
295489.87999949
278069.35999854
257916.534998191
283893.785009676
274095.484993044
341451.849996393
317947.609999019
301348.065009273
281408.045003226
323221.644996733
288811.584989728
283371.215004215
306299.394992555
304755.044994026
354204.475010713
291353.254997449
271599.289996326
330895.670008747
323090.759983694
276159.42499933
260290.255005396
306508.449992388
329916.03500004
308678.024984495
298390.784991246
362014.669997591
305628.069999277
279982.850002587
299246.594991586
283133.549997539
286790.474996732
283995.534981386
319964.300006664
311173.1800126
265970.405007437
273526.959990694
273073.559996467
264361.615000687
273112.49999572
291518.265002054
286575.580000658
343161.355001665
307748.699999489
284435.770000432
306112.800015943
264932.655004681
329160.81000321
301738.835003542
304599.439998889
320693.634989597
299176.854989638
279899.574996881
304582.93000298
276888.824991436
284477.634983738
317366.660008046
314397.355000609
297502.040004516
280416.215002146
297386.605013909
293452.340004303
285336.885011216
298806.249994994
274123.254999923
305098.035003097
305702.469999915
284701.280017472
295044.779999283
279345.319992827
281960.140013139
290103.15501092
290869.470001805
308195.865001655
318695.469991182
287375.449998612
294738.325009851
296263.104990938
281664.325003855
270043.310010219
308948.834999234
289340.610008259
286521.544998338
276711.385003977
333941.705001482
281721.999999671
277022.304994828
309494.999985642
284033.075008763
270801.01000568
268661.839986232
311227.110000206
289276.330005989
270667.149994375
314714.490009332
290926.574993441
297385.730018138
259048.919987268
270828.650011219
270731.150002722
284032.870005215
298072.310000766
278905.254987185
291394.635002738
294924.769979859
312054.495012947
280955.580003534
295801.825001953
290856.404997917
263652.30999636
255128.114996578
281558.920001841
304484.879994791
263616.374989127
313775.729995042
324574.584991974
287251.149998355
309714.875009664
280608.230001521
264237.369999899
250558.175012557
307954.369994878
304886.290005398
333946.659995392
288069.584993193
264941.190002692
274597.280004023
305064.75500443
310268.015023328
325557.454989621
317017.104991466
274767.809999476
317863.47998992
262291.705001223
305845.235004537
282572.440002925
318363.634988311
297372.609997737
297951.214980576
265879.284996738
296046.385000039
295852.904996172
280828.794995025
303945.33998912
258885.979993176
269497.52998998
296186.104995281
291763.51500326
274601.055010661
284751.255004142
270375.164992856
306681.000008044
313533.82500932
309211.055002834
309763.869980295
286973.285003219
283623.199986887
297882.949993392
281680.484995345
312635.32999936
268175.910014819
295521.575005508
278755.120000192
313877.165005225
308087.189995805
285435.870019962
276656.450000559
285973.310005604
317914.044998761
334226.820013419
290740.744996371
321839.374996683
303479.194989461
302581.330016286
291635.629995344
302447.255000324
294579.874998001
296790.780005042
263346.354998724
281759.409987956
285896.314993098
248887.559987615
286461.865000589
309817.369996199
301212.79000378
297202.939999624
283939.879994755
312086.53500195
276952.219995728
299508.58498887
304456.134993367
292888.744992182
317339.280001341
275570.749995413
265727.620006073
298384.989997434
286635.349987593
232515.03500194
286800.074994739
313003.134990419
288964.784993561
319518.839996756
292712.144987596
257697.51000483
323072.530003328
309051.024997883
337806.579997897
276037.624997096
290378.494997984
287471.629989751
303330.204993493
286293.145008003
287441.115011784
290122.47999443
241874.120006966
249638.570001935
297331.30501118
282882.509994629
291545.414996338
310118.399992322
293104.325001477
285178.794993849
274236.059997746
291977.645009227
321939.625004438
318624.649991054
283814.930005673
280748.349998039
328270.014986476
290620.800004076
300810.309996753
308434.434992262
303219.939999326
298625.254992821
298873.304992865
286768.625002803
291583.434994874
306265.680004672
276553.850000182
311793.929972581
312849.300007827
273793.635001228
270387.780003697
273584.260005294
267825.434998451
283112.694989677
300443.025004234
268822.114987727
299950.800018067
286548.559999772
283572.144995856
267813.74999172
264533.230001446
256584.225010547
316695.324993511
293337.57000474
277177.494997045
292206.275004577
298242.755000838
291982.894996756
279620.044998496
290394.510001088
277891.405000559
274213.920005216
257992.184999708
293227.869996192
304401.28000154
311251.419988482
301619.129999417
291685.709999441
303736.1799974
291767.464989052
271368.829999544
299183.960000647
298430.880003648
270904.110005649
269133.799994609
271985.93498478
284293.670000271
262838.519982014
281958.204993127
272331.384993815
274058.839999046
269423.144994595
273260.219998921
283525.340008087
316553.064989825
280152.05500259
301103.0600136
302306.240003883
262917.975008472
264896.920006967
288393.755009167
289583.364988498
267540.360006163
261088.759994033
314688.91500177
257229.919992369
292111.190000545
266305.074986669
294868.570001094
291911.099998221
290998.834994939
301440.635003201
304381.410004948
307815.355001977
293276.38999268
252367.999995882
312222.079998484
277850.844989626
243490.7850106
322955.964994772
289760.924999996
310845.479999229
271394.510001415
280887.224998893
290604.795012656
279754.584998994
314965.680003271
245089.539998744
279494.365004065
284606.539994305
294524.869989914
281852.415005752
271813.555001869
309374.509999523
278677.094994122
268063.995009046
283771.344999001
297072.359986288
266725.429999098
297408.935003674
301599.299986003
311313.870021489
273440.829991823
289737.229990384
296316.144996327
308839.339973097
270224.659996416
281536.22499903
298554.525008349
271550.920008979
250252.974998852
316281.82500053
294011.674994738
274081.649989009
273809.465003585
280986.205007437
322851.320005738
259066.024994352
268482.295003812
247732.000002787
299414.475002406
284324.849997375
270533.484989766
310238.289992611
288066.289987925
294089.454992734
297582.625006785
273416.784986551
291059.475010617
299824.639995091
290991.050009213
299350.029996236
283595.409995971
285529.064994604
306833.855001263
267987.530004157
269912.864993096
255110.435010866
275122.985001657
276264.555005963
276643.399989099
301445.704987142
282095.005004288
302098.635016752
273114.230002944
307714.805008806
265808.339998352
271496.619996148
264224.459999656
287150.439989068
287490.500001975
285061.020003665
298148.055011833
270989.414989933
265235.689996895
266687.670004376
285034.554991801
302426.159987646
282629.110003459
282584.874999401
304212.475001515
289465.214999168
308954.009995184
283534.704993786
275950.324998335
318678.059998291
310996.679999206
272864.764981889
327851.605010548
270380.909998272
298841.554999741
270954.675002288
284284.769999003
319369.779992277
311457.099995298
269260.724991621
304713.834995612
290712.209986599
291044.605004287
293402.944989347
282725.19000644
290833.41500164
286260.754990373
332470.305019082
286561.575003323
289113.155000872
295221.399997721
302277.154994417
284752.320000805
277109.115000149
313619.820005207
273083.494994575
300878.485002284
314845.124995728
292318.545022093
290302.189998763
295012.410004336
313675.389997678
269854.790002631
290332.294998897
243726.470002233
287852.980003228
341774.509998895
298296.520002472
244658.645013966
295710.214999935
315905.915002288
290146.51498722
284169.360002932
269948.394985497
284183.105001917
293897.02999951
297008.04499863
303389.564985526
291073.719999114
293404.899999068
288533.435009059
281732.790002191
287373.05999372
265652.605003191
322547.919999194
328067.800000044
273266.315003169
330714.180006906
296833.755008732
307802.324993394
264959.664997138
309468.285003747
298404.950007834
288280.459995879
270080.039998441
318554.13999944
275871.150006486
278100.565001158
275298.709976357
334436.059994899
300653.729993422
302006.809989643
338917.51498778
313885.959996944
302787.810004585
281490.074995484
299957.124997336
299236.195003004
286793.520001184
306024.685016219
261716.824996646
261803.245012103
244314.355015993
302313.844992122
298004.944990932
288073.214994937
257629.604990058
307842.705005133
279672.020001047
291489.699993581
247533.6500126
282253.490008108
301664.599988424
313944.464996265
276294.544999065
270169.840008179
295345.770002799
291923.015003655
285281.819999595
288454.440007585
300972.609990574
280358.325003062
298726.335009176
307040.364999203
311092.724986456
288194.08999721
281881.325005556
301062.469990454
308211.005000687
310484.84500249
277047.224996743
278828.540008653
322710.189987547
276054.39999911
277746.810009766
288544.03998139
290378.720004672
284843.524989448
281989.620000996
307654.415010767
309961.090003084
282820.210017379
333356.660010272
261695.465003944
273958.164996743
252552.014985705
285246.824997907
281742.9250098
309271.100003738
292272.609995315
310012.244988617
286627.914998665
299000.190004532
249519.890006224
279661.815003961
309761.404994317
326554.324992513
311320.184997311
302154.320015439
310589.770004999
310268.650003513
258615.764991207
324342.054997898
276800.349993161
316015.130000139
287347.009988983
284225.450018065
268348.219997181
310617.509992144
288139.870015988
286603.070005601
292829.150007338
283802.189996077
342771.465001477
274550.540006505
259675.485001282
309466.789990477
312996.264986786
306226.909995361
261422.045012801
296385.359995784
289503.749997094
305304.235005067
306676.955013939
295977.095007278
278896.269990979
295928.069997937
269412.785001319
281092.529993038
287198.505009156
308543.580012184
262432.234995064
296130.385004052
294509.225002888
295402.349999011
297800.760006542
305357.595002634
294060.980005343
297886.074993809
281130.664999609
284040.05500611
258124.649987752
293573.355009224
259364.814999
275970.669995021
301932.029997724
318736.764993956
270654.579997106
269698.225010176
290600.529998421
281481.745001434
313918.784999734
282905.120005807
277855.529997183
299994.27000564
274158.400001947
293377.294998041
300386.115005395
276380.090004407
287738.254989048
312769.370003183
280422.940007922
321352.564987706
304543.244985758
290267.585001224
289837.379995032
291687.354997805
292867.170011225
301374.380006868
273016.299999703
293936.254995366
314644.919999905
255146.449994052
341766.489988048
289128.510003018
277771.839998844
299845.999994491
295287.95999987
286748.650007216
259107.36499365
322149.614983655
282042.499996523
279167.490009634
276315.290006906
299601.750016124
292038.259987028
270280.074992496
324940.855008454
290246.829993088
284410.689984951
302862.085001437
294656.475007666
301258.765003523
268837.290007124
265552.054994941
302996.640001617
319557.18999345
292287.05001527
282667.610003303
275744.599996405
335562.970009607
278918.115009795
264343.235003217
302407.62998984
282728.16998438
299473.765004153
287193.55000201
292183.195003832
353487.574994751
261247.080009989
290525.669990194
278460.839999408
285411.030012265
305771.780001307
290243.329987023
292111.554997976
270936.625000607
289324.919990714
289494.740005371
264670.174992171
295300.635014344
346689.715010741
288291.059999655
322796.900005994
298367.624996782
258672.030001966
321368.114999284
279680.200002582
290394.184993946
316023.855009694
266229.640007626
294481.450011152
254979.864999484
284742.174996235
300328.740008203
278186.695003306
312191.014994549
292403.755006287
302571.904990848
287956.855015933
328562.860006407
321894.184996724
328077.110004699
274537.439998636
276680.824997736
247835.045008763
301139.369997195
307614.784994456
269021.125005204
309817.934990727
323092.185001771
297351.800000879
270387.595002886
303074.965008557
295935.554990936
288360.394989683
275074.520009127
291343.084998084
340312.140001789
292947.110003969
277176.860001906
305719.130013596
291517.919996616
298031.325005932
275511.059995861
278729.505010853
298947.509995302
262874.819999232
286541.249986886
284824.61500916
289424.204998053
243501.895010421
328572.854997406
302359.835007717
298706.309999267
279392.224997623
281767.76500357
273845.834990476
302360.374995967
270658.38000689
286450.18000675
285188.955003706
281706.370008663
296492.635005324
306443.364992995
298703.51500243
261852.049997075
306088.105010746
316042.369991956
310469.795010549
267812.009998481
277497.099990771
286146.525007886
300966.029997035
276388.68498935
314624.790001141
334851.105003684
317394.035006268
310232.840005887
304673.624999681
286399.570003609
270122.799996541
263290.585009998
317944.629995719
290573.184988123
277841.794996857
255281.445009785
315819.434995252
286632.355005661
307455.804994238
312219.740000231
296696.06997842
277226.134998402
283688.914993103
283545.480005441
276788.855002288
314906.75499395
286698.279997793
303908.859987574
306248.895002904
272863.589989708
301422.889998057
295897.020009267
304376.755005133
268431.13500136
272059.910013237
307063.02999628
278909.419999841
297670.80999323
288319.435000936
280599.884998307
297624.149998516
218492.514995611
288179.685000843
288660.385008388
323364.984999251
313356.690004135
273506.40999395
274523.380004043
309133.785003521
281328.374993494
267360.164992745
265206.379992227
314524.189997274
274547.215003939
277094.244994367
291459.744997566
327144.844999121
268921.91000392
276261.845006329
310368.999999238
301656.245012835
303866.995011055
317272.319997823
296069.559992047
303135.679996684
318877.220008354
318005.989994912
300626.305005587
295689.189996256
293414.575004789
300657.884994362
272258.535006856
257014.255005426
272884.134987434
298994.0350048
292223.199999352
263722.429998737
268479.004993459
287263.450001912
303602.195005235
266182.489998961
295549.369998915
273157.500011859
304423.44999224
243867.825001563
274466.349995115
288894.059998212
282988.185000093
310068.084982094
297572.14000497
292129.829991995
306256.924988672
278151.024992396
327762.295005898
331479.365004959
285919.045004989
281072.880001881
273684.76000066
250601.060008989
310809.584997443
287803.044984059
265646.600001213
305705.890005236
321189.730002057
273780.27998854
291136.815003379
288216.870007771
293016.600008651
279584.7799997
295582.995006023
302015.464995022
285708.734989879
291442.255006535
311511.035009701
269079.320017507
308344.549978729
294552.754993327
262770.124997114
308089.830010031
277552.23499737
297990.515003601
289407.720012356
305620.680000783
307920.089999974
300899.769997192
289260.744990762
303602.225005979
300005.644989828
281775.060003876
288909.524993355
251424.129996245
286547.215010023
292501.895011853
272666.9650018
291214.044994658
323326.654990016
315902.865007742
294551.214983273
265430.295009674
317834.719994096
286655.790002383
308371.414998674
302759.54499048
279074.620000839
301581.580002589
253684.190009864
276921.125000367
315521.350006775
306967.654993201
332157.345009227
284987.230002618
331927.054992911
288484.895016602
317493.050013444
329772.945012128
279826.715004517
302078.569990119
289444.929998329
289841.004999029
289950.809998395
298590.325002564
299579.170005602
294560.044999413
306293.569988823
285547.869988181
301701.734984482
279514.355006541
300486.384984549
305181.490006497
280623.754999454
337136.035005446
284020.625005936
301757.7299869
269808.775002905
299674.059991861
284466.895017117
275194.829992112
282480.669994006
275515.790001133
290039.260000518
255096.975014752
305306.100005571
290413.53499387
267737.699992578
301487.660011492
324004.000001984
273982.814970419
314706.960003424
260050.734990946
247726.11000472
302446.529979796
275651.095001866
293346.900006168
275371.224995871
275355.364996272
290010.875007728
269704.344991185
284155.734999563
291863.949999265
277469.390005021
277587.345000166
312960.894997006
283091.04500634
290214.294994345
283610.615004974
306183.279992198
294239.590005241
288979.909994125
267681.254993857
267741.340006371
289657.984988242
298083.824998089
294442.370007083
276553.509995686
283724.919994165
290875.674999094
275709.175005269
330600.26999905
310414.79999467
236141.27499933
293032.48999804
320448.744997772
289268.859983709
295791.460002479
292100.659994166
303289.51499191
301146.239994257
247711.404993319
272609.74000386
288181.110008185
273504.734985939
274437.699987381
314370.460011974
321246.814998424
286169.630008769
273016.369990647
275990.759995947
296315.285012482
322576.930002343
292100.46000112
254544.904989722
273505.550013292
324414.390009368
284141.235007794
299364.519988994
277659.519996375
310808.734976005
266332.940003806
300724.629995993
291656.509999805
285411.985002896
264635.985003175
279431.234991453
316151.86499921
277609.184995234
271555.409989801
274737.47000972
284451.994995145
298994.580005072
288103.734987472
277256.660013869
256370.130001142
290950.094999898
274294.119998004
284172.340001903
292090.27500565
291299.010013986
279135.480007928
315862.924998702
306840.420000141
294320.429998342
300254.770000856
262983.320002643
276193.180003034
268594.37999746
278251.255013845
317523.240003192
339229.689992602
282029.224985932
314640.804998761
336177.110003422
283382.065004251
285562.945006397
284119.379997675
294322.68501007
294064.91000949
318214.889988967
318546.429985079
280184.905001603
263491.025006078
293281.285005947
279809.305003773
252223.679996761
277696.944995581
304426.25000455
297289.445011913
303445.609998529
262859.165005013
296942.349991053
303545.120012732
276335.675003432
272789.614994807
312331.554997143
244115.174997778
290725.490009257
309683.000003906
289101.885003567
305218.570015955
250887.359999899
285600.500005283
275765.36499763
267207.940000162
273933.464993862
305674.049992878
311265.770002907
314119.919992106
281759.534993805
289929.050001123
291528.455011488
302751.890011467
303695.449992976
263074.604995481
290200.085000939
272158.329992626
288790.985007344
272521.355008899
289268.64500291
277416.020011939
269441.170012083
284868.950013302
274994.330008793
285664.820001833
273021.719999762
310210.684995044
311579.314994262
302724.134999049
289184.49000097
269661.85999641
306399.405009321
287218.150016205
324704.585008786
308664.620008238
289263.714999836
306881.674991786
309835.294998416
262590.120011894
291980.295004111
330329.875008644
306731.105009699
288041.495005096
295521.489996509
301366.074996587
272034.649992099
287143.714999328
302172.204999518
284171.930003103
273435.790004438
299564.219992318
270166.395003085
286189.569993035
342979.915017366
269092.624990996
277953.585009922
309178.129991173
312121.995002492
334870.624993202
292024.520011115
282350.199984125
298026.02501015
249749.085001854
293059.780006477
275477.704994397
269031.999994225
284971.839989284
276513.055007033
280006.604993651
317485.899990643
288764.205008044
293935.745011856
255096.980001751
314730.230001691
297642.790004559
277011.240007961
302868.730001678
280190.72500196
297761.49500997
280050.064999227
282064.715003689
309862.665004669
282716.255010025
263729.730003734
308657.08999191
312626.689986675
293604.290003942
267479.595000267
278541.204991821
282304.785000537
324193.03498491
333962.975000133
316521.275004303
326675.22000929
295264.819990841
310766.715005779
312716.41001424
266147.760003122
314497.629990965
303003.784999122
278871.989997119
275518.78998774
290460.020000531
288575.245004926
296025.469993591
301087.884998951
305067.58499088
251452.180000496
297790.729999387
275338.795001583
313954.939997364
296120.675008358
281268.559992182
275179.904998664
279209.845002014
312240.875004909
304873.795001096
301534.254990779
309813.134998321
277582.384995999
288123.655011362
297135.989996316
297425.025015744
305100.789999927
295184.680001028
257159.260002164
271245.800008695
307369.969980791
282127.240004388
290928.470006561
293142.239999143
326094.425002215
314702.0949995
274867.955012206
286204.705006791
272644.599993893
265323.740001122
255029.220002442
285293.324998435
276491.139993071
276252.630001629
317386.289997664
275222.915003704
290045.145011831
292456.034996959
302105.06001139
339430.374994019
279397.110006851
276625.794996509
315349.524975558
282920.119992818
246450.744999308
323391.049994909
313786.174997209
280483.740000794
272741.460001221
281471.949998135
301668.700004374
258702.424997682
270832.630003194
313203.999997681
303623.590001636
322157.684992984
291779.309997197
293601.194999961
269664.794984523
284284.569997588
292460.305011778
280022.969998088
321808.985001763
308103.684993115
273996.384994876
307097.099993012
294503.260001909
307707.099996973
270523.395014417
298051.955014087
300817.099988748
306846.959998292
290568.419989921
239212.39498805
272987.734996448
290649.460012346
288920.424998425
325214.68500841
324720.469997952
283860.47501255
321380.355012621
291628.094999645
279286.795006017
274561.9649889
237766.449997676
300325.460004425
300698.894999467
294146.450004529
281734.064997563
273947.485009086
325730.265015332
258114.124999953
309001.740004347
325263.954993502
295986.120011194
294126.260007818
308315.534988287
315959.759997417
287863.124997351
305990.590011423
286891.854989899
288945.719998545
294784.094992022
269330.209995462
297923.810000735
303580.015009707
277463.750009357
304371.515020846
276726.440010256
288831.260012559
271871.054999104
284324.244993802
295887.829996437
304276.469991815
283518.605003147
297217.969985543
294175.549994262
281904.999999448
313478.820000559
314827.009999926
311769.644996085
314308.230002513
268301.924998003
268887.62999534
301701.649993829
271468.700004835
311479.975008654
264308.440007483
269410.91499992
305293.829990405
311518.014991847
256929.215003557
253266.40499112
279299.065005023
279461.199987256
285874.619993874
321143.045017641
275464.554992394
329597.529999735
290027.154986134
298399.645013958
293499.080004037
287707.960009884
288455.855007188
273170.545011557
336727.079978249
304487.53999551
259727.420002077
304980.290006567
310741.670000593
327508.265002004
262091.824998398
295349.620012053
281261.585002251
280331.720009562
286371.744980362
303615.964992542
268463.484993272
301445.31000357
292221.819996013
266980.464990303
282987.245004332
277982.574999952
271242.194997013
325614.245002327
278683.134995548
271917.39501019
320833.54498538
309342.325003399
280781.650008523
274327.024997679
281268.669999141
322591.724998495
305258.255006717
281502.884997238
267374.249995233
309702.484988192
287905.655002374
285749.205008775
290723.745008232
305729.62999374
324684.389998319
288057.469991343
291636.149987721
274217.419998009
294271.634998807
289876.824988048
298887.350002269
270739.525002128
276127.919994779
283576.910001382
294315.064990733
312173.299992613
277367.455004496
324056.339998493
304672.165001396
297385.815013156
289032.465001673
245368.925006137
320463.494999063
300453.089994861
271152.250004534
307306.939998241
296499.24498854
281396.039993306
269164.769995757
303827.369999547
268585.165003948
290457.835004996
257797.714983219
300632.969990511
291935.749991336
317555.625001757
286159.799992284
343546.019985678
268913.619998024
264417.225006109
269721.494995251
292584.490000249
270842.110002308
289047.550005583
284675.235010951
322529.50000167
270905.729989406
292783.345016179
317988.56501054
263881.015007263
277597.535015926
268455.510003477
258313.869997293
297359.219987773
285486.734989357
251196.524997976
266093.539999387
272004.904994896
314476.405012732
300748.225002663
339078.574997276
282981.00498665
276590.259994314
285938.95499624
278821.010011779
305623.990002819
264856.27500751
248525.840008244
287691.669999304
258368.34499771
311290.804994504
279094.604999342
297631.935002005
327746.100003294
331927.474999642
272461.569988859
275193.625001919
336223.400008289
304644.829995809
299195.930003953
286147.495002159
290371.864982017
278240.689990385
315516.259994387
287821.630000487
326345.109988511
294239.200000181
290541.554991917
256232.445002343
299975.580009426
320591.530001666
287587.044987912
297221.825000006
281546.074989941
278476.394998335
282911.750002445
280117.145001236
325160.295008272
289888.194991332
291051.519996711
321133.36999158
288758.805002397
284312.195000526
320560.415012307
259296.384997615
276385.099997653
285728.029994301
266553.430010685
287179.229999096
285428.100014516
286659.139994087
322608.194994102
288876.905016896
272805.129999024
310110.349994047
269742.435002185
301522.714997858
326668.370000633
304863.524995862
304150.514998508
302442.964999668
261406.989998618
291898.119992228
293680.815002088
275047.164989701
282157.015016972
287254.540005493
278740.540002878
294380.959989822
282520.240000952
271211.570002524
274077.685008491
319230.175003673
305100.23501217
270125.195002649
295273.085004594
284238.094989705
288338.100007486
300978.140001319
286020.419995365
273766.429999795
263105.829987612
257110.84999257
340314.785008519
307035.87500332
267153.135003548
307733.464998818
285622.329999988
281498.699987693
289399.49499914
288332.829989834
276355.554987033
284601.15999871
315529.209995701
270139.099996924
294915.870002952
265252.970007285
314619.389979385
301714.774992101
267850.634996925
291235.475002958
324972.934987168
302651.979995378
311124.839989347
317489.340003835
297768.834985307
294036.27000828
301873.285001405
296952.415012254
287107.314990414
288365.1350036
264447.950014675
292896.975007541
293105.574998196
283662.560007057
275384.205000936
293017.52501214
266481.160007525
306197.019994183
325200.244981409
283497.965002505
271281.730002782
273314.304996626
290755.800002393
315706.015004744
288320.019996453
308529.700001506
249616.594999099
266310.020007481
264207.844989136
295365.334993885
297036.479997642
265266.594990638
303216.130007702
252498.280001156
272393.635004384
299106.164998505
289896.940012229
285149.010003231
334270.690005981
293575.570018632
289380.970002789
308513.810000227
249455.114995766
273640.234973258
288853.135015852
286635.414990438
254538.704995088
287466.415001965
316034.494995309
278652.715003207
295155.914999113
289913.509992651
282502.22999579
275192.125007601
264755.484997632
307858.484999019
296851.669998395
322919.270000186
302241.120002871
272781.10499991
308928.045008843
287199.640003133
267090.019989086
296431.08999719
264821.679997681
288606.209998728
276015.949993017
289069.269986568
308668.265003383
315406.299995908
283743.105003345
307099.260002342
280636.550006158
279085.224992078
307877.37000639
311580.254993011
276223.41001813
291972.020000561
255164.639991753
291581.695003628
295018.495002118
302264.265007865
298667.645003471
299441.854996446
278373.644995708
287627.304993612
337509.780002059
280030.500006916
309925.260010042
301989.0249888
303360.829996228
293823.570002852
275840.685003371
300654.619996134
283156.860004009
298128.840019074
305020.029995024
291020.615009767
283931.510014911
323908.230000211
277654.524998938
305040.129989354
255055.195001882
275406.634995128
313015.004993073
288729.38501758
272890.550009147
278901.099994324
287080.875015748
289992.669991686
271468.250008366
265044.855002395
294032.230008695
290836.180017054
274948.349995563
328751.690001027
326991.789992435
303381.100005045
293240.164995552
287107.209997048
253393.519995813
314334.469994088
272199.030002875
274964.370016245
281705.754992856
283480.370010577
278818.304993368
299891.975002163
272002.69000165
287150.080003415
306045.189997045
267309.114999292
283459.93497727
291217.254999659
315731.940006573
285317.719997602
299147.135009572
282819.475001538
328255.360000375
285846.914984975
262716.185005528
315030.959994692
293249.700002509
321494.390012886
263756.659999539
289087.594990355
307103.525014431
286211.340001083
292988.584998446
287715.104995164
295696.639999999
300962.504992536
298843.315011096
272819.05000188
291494.274985099
298485.369996493
291427.395001691
292253.305009213
297842.650022718
296176.984994854
275290.795010235
292767.249992992
260236.894992026
251131.620003572
315213.17998622
290357.800004125
268624.650000604
296651.615014535
318896.680004974
339921.335011462
289386.530014814
299146.529999922
283370.295004641
295269.780015322
280377.560001515
286832.559990214
296366.039994037
280348.290011518
318089.940002534
290975.035007447
296095.010017352
270855.55500097
305664.42000798
297861.739995862
256801.599996925
280562.150001135
289720.770002073
240568.605002067
302966.194994033
322721.444995561
294187.780004427
291263.78999941
284328.180000956
305283.925018436
277160.355000508
302682.345018447
297382.750000597
314995.190000272
280783.544994737
325610.770008142
296605.880002863
298697.859994938
303919.649999722
284367.54000967
285591.660000576
271766.060008792
312542.125007344
292655.924993136
311450.29499652
297475.839992069
291779.029997442
298655.300000676
311256.480012947
278629.494987249
268152.30499352
272893.435010865
246274.254993732
287062.599991525
314360.630002887
275910.77000268
309118.364994962
300250.154998509
289476.38999579
314411.765009436
310881.580002569
298495.789995812
317592.009997161
264242.969996347
302201.530001419
314719.814989581
293530.545004476
306951.689996735
302995.32499882
272114.389996962
317876.390004394
299674.705000091
277350.515008198
280461.104998529
287084.495003284
282520.539992647
272273.79000423
306487.645000901
263616.190000569
269801.099999696
289221.38000999
285412.579993096
325740.005003803
304324.645013067
301951.859998487
278137.594995713
250759.390014845
302772.419991451
309528.16999306
286476.885008529
284278.354994123
285698.549986251
306088.674992476
321071.674997293
258063.885004913
302525.96499951
287697.870011199
286112.76500514
286109.275013107
290366.294998096
292556.745002554
325976.34500718
312658.135005188
290717.665000788
312201.800005345
291741.475020566
299398.859995491
276227.284993926
286932.809996207
312853.964992482
331486.389992799
311255.520003885
278784.694995853
283972.884985257
273741.889996311
296417.914996156
274765.435002292
289487.555003952
266656.955003708
313205.844989698
296202.520005651
256592.229993612
299400.665003094
294867.330013443
289381.255000671
297694.254987972
312403.65000514
271285.549997398
296735.875009527
315658.045000442
295297.220008288
326562.575000024
281481.399994007
317406.874998645
293593.15500958
335429.150005178
323808.249995284
314700.820005327
267213.204994274
286159.740000362
281351.124992812
304140.78501249
289945.040014831
313498.744994831
274863.685011581
284974.400004537
291413.734995741
284911.110000647
336825.515011989
317104.629993482
308722.915008428
271711.284996363
276157.299998436
293469.819995208
267730.154996902
290632.324992378
277472.989990299
282729.719990667
271884.825005746
259197.335007916
303265.419997828
303475.409988724
293966.00501037
333228.369983208
263322.635006913
255043.430022913
301916.149998282
262405.185003403
277915.120001365
299999.34000319
298427.279999949
303787.280000733
289496.219997291
282521.609999278
277316.499999421
298942.959996274
272657.780008854
268968.240007989
271380.604996629
278010.349996387
284213.600007257
327791.455004524
246115.989997009
275349.48499684
277857.124993844
301894.034996663
290757.949996012
280159.360002166
290400.764985414
277703.610001386
283723.074998708
291628.820012246
243830.65500589
320312.654997526
254583.944999668
290181.484996416
311931.844995886
273351.580003682
261647.599998734
263132.6200032
310481.559995432
257437.885002912
331352.784998305
330379.819998175
293881.175001102
283318.315006225
298785.690004259
275226.879996866
294599.824984727
309928.294996937
227896.159997723
316561.294996357
285876.050001925
271795.535003608
258985.369992751
299850.10999228
301109.695001054
284646.449996818
293226.150001497
269702.409993167
287243.480002034
265808.975004526
258892.284999275
248707.825001503
262702.069989943
288097.940003
314747.794992705
278250.589992781
257356.229986833
294869.915008397
283398.36498718
321443.959996364
288457.835006304
265018.640011188
309488.094993677
279715.339995169
302373.150006513
328439.655010705
271649.340003413
315270.519995471
287239.845005321
308423.014988898
278748.634991122
289452.104992509
275969.315000671
334785.649996581
289462.974986226
271733.860005504
307492.835010569
285049.030008802
251820.554987233
282814.475002806
271843.035013505
284528.339994056
287954.154997528
299079.840003703
294210.3200014
333038.189991025
269433.450002961
284635.2399954
295536.720005626
260357.559986894
304674.364990554
274208.004988394
264216.559990827
267058.914995151
294903.509988553
293354.34999393
286864.724997455
311423.434990258
287854.034991401
282202.730014334
298812.030001646
288455.105003678
281683.134998034
285242.010003079
306990.655000974
293089.405011708
281925.075001772
288829.540007568
288927.839996985
317015.185000213
251183.659989821
264315.894997938
289278.464987949
304511.04999796
287005.440006802
269365.729990135
293436.609997643
275118.819989061
301949.839996731
281357.019979794
297783.655002328
271436.464986484
289240.585004254
290275.855010401
270133.085005553
298295.82999558
307082.874994976
287263.184999128
238809.169994202
282297.49000136
318968.669993029
276229.455003137
288258.160013248
282992.284995473
272597.715009076
323267.685006585
266747.225011276
293225.07999603
311572.160005831
313624.819992616
274703.145003164
282703.600007312
292275.539994618
282966.414988336
252983.434998177
296663.350010398
287198.549999755
309734.225001407
271920.805000788
301782.060004738
304896.829989883
276309.760007172
270214.63500337
248695.534997819
274640.450003318
301426.645015291
270374.204996116
287347.879995274
301363.489999856
288040.24998919
307656.295011609
314404.59998857
304650.289990172
299590.430006306
267581.780010356
319714.440008369
298276.634987486
295677.605006485
314259.905012452
279521.484993966
262513.869997379
262331.899997264
315103.189996081
270746.380010379
315193.089992825
319488.864984305
301722.334994887
255927.300001728
305192.06497225
300706.204991133
295689.515002571
252523.750004414
319484.490000398
316525.444988718
311241.585002162
266752.944997313
258313.040000066
254996.734997864
314010.38499964
279026.045000605
288050.100006955
267764.580001687
296612.954989121
294239.835009462
311629.500014434
262080.204999821
305928.249999823
304210.290001412
275729.704999363
276116.39999844
278523.494997168
318608.05998982
308954.090003455
292635.029992797
316873.39498763
282650.460008876
293970.455004321
284205.474995549
308066.710000573
307363.000003969
290324.059999269
279237.219997788
249165.195004908
288931.855004489
278087.884987792
297692.404991343
296439.414994046
290726.619991186
286425.850007654
271814.400011991
279763.7649872
309526.20000406
299138.850000105
274959.179995436
288100.025003027
302437.20499342
292326.970011896
314108.869998107
258726.855011749
302319.525007376
284830.564995943
321287.885009133
282276.830015436
273688.8500024
274397.999998069
283359.365002034
296176.405001303
312288.245010376
265148.525002342
279072.485017186
298313.864994133
272757.260002652
281755.089998657
272818.369983098
301457.705006684
299857.555004891
304397.570001462
276986.39500887
303149.115009645
287598.829999598
281676.289995332
269870.129997722
267923.875003227
314264.494999085
266950.355001925
325108.434999854
264853.360008859
287589.490010956
292896.210014328
289473.230001855
336350.555002091
301338.815016454
337343.29000792
279580.464994089
313462.994987886
296617.214987193
311690.630021019
292017.770002603
281634.125000049
311606.234988637
286352.024997158
276362.385011038
281960.374996564
286239.185001147
290940.509985947
271881.759992707
314486.345006192
279390.745002168
282057.139993193
283755.779993808
259391.880003405
305454.014995801
273994.889997028
325243.749994054
304848.920003975
272813.29500022
277914.315006445
293360.57499945
314209.445002412
259084.63499595
288074.069995645
304755.264995838
337108.165007354
303689.259998704
277480.779994589
272800.535004893
276930.139992701
290314.329993838
279301.600002539
293052.490003926
274166.250004177
271687.93500511
308883.020007888
304364.804989949
343848.330000226
268536.880021936
304097.469997086
283530.399997141
269091.305001431
291475.495000211
297874.204986976
275192.290006602
282166.575000441
273414.560012034
330390.380006653
257672.999996365
276438.370011765
293049.944986061
279531.249997758
324013.009983396
270499.115003537
318604.100006409
280331.295004939
290854.674995691
313999.875004666
288965.035011877
320881.5649964
315245.775001161
317048.559993623
312063.789994886
330245.345001708
288848.755009324
346228.585006698
277962.889997062
298103.440005755
313473.869992858
311594.034991147
332444.38499164
315150.400009408
310243.064995404
289420.239981865
302475.839999283
297310.064981997
291739.009991708
299691.844978869
292032.199991801
304074.215002264
277467.474995291
303032.669995955
308450.935003467
300442.175008863
318645.664987469
250912.969993674
263572.585006758
276060.350007287
319943.149992365
318606.215002534
277195.064994977
263759.579998637
268871.885001354
325850.649994913
286991.354993549
290384.800000919
284104.350007279
311732.170001283
332112.72499836
265884.089986667
271520.145011599
267773.325003873
288038.360001606
273925.710005878
266798.835010576
307427.149995875
274026.76500261
290396.944989634
303300.90001299
335441.860009026
277294.654999268
310300.360003175
312189.795014362
289723.215002439
269264.99001115
286022.434995746
282295.019992658
284769.334997342
296459.670007067
290383.114996119
303959.465014143
270302.834990359
279460.219999838
302700.395010494
285026.250000246
313560.975000568
293628.565007698
277391.679999853
283650.339997973
310897.894995842
305870.130014339
269097.119998923
289032.274998862
324215.240003438
308372.97500738
274465.900009155
298510.649993769
283985.334994902
294859.299993583
260942.154984686
321904.065011647
301078.175005248
285005.499999519
284647.81499348
315664.264998564
297910.219997867
306255.559997437
288896.904993262
305128.935003387
318285.914991495
307963.715004156
280494.145001878
288883.350003757
314200.964972946
301348.989993122
302069.804996712
300516.380009552
306932.535000795
285656.874999468
325267.410005944
279244.689987707
289405.739993504
315250.019989253
290937.694994976
292661.969994498
272364.335002308
273134.46999102
287432.575017269
292414.195009442
260219.06999174
263600.544985817
272157.125002491
291963.47499104
323434.680004264
310212.800008202
311872.994996916
301440.654986099
307836.170003105
294042.925018543
287814.119997278
287856.569997276
234181.62998742
276771.529996685
280784.759999589
288595.470006705
290889.825002653
320663.369994171
245456.604990558
278378.509992384
289633.899997899
287377.45999375
341283.600004915
294935.115011675
319779.945001043
271645.284987807
302349.140006626
261876.965002359
312765.66999187
282697.94999969
304667.395012529
272704.104999211
294611.030001452
293510.85000295
264813.235005502
285958.115002666
287184.239993278
278850.380000119
266037.059979117
303429.249999509
272302.26500018
292262.434997131
300719.060004657
288045.60500232
310650.235001395
297023.000008487
313636.660005539
286483.925010412
294001.259992093
301497.455003176
285982.8150111
265340.280003162
284499.96999783
282926.894995427
319900.459993673
288893.864994083
246568.670001322
283218.380016573
326559.430010298
316897.810012481
311358.914994713
307997.774995806
300503.799998304
272942.634990331
284448.419996447
291705.479989475
296967.60999464
302857.820010956
326659.71999613
283263.874996339
284878.964973333
324835.089989266
293085.004993917
277428.425003118
300022.14499734
301240.315001257
300300.930005339
297382.430002922
307242.510014516
320217.859996242
291619.094991231
303862.610007248
285633.969994535
322347.110001646
300770.774997307
338876.224987091
307937.564985726
288008.555017987
286660.44501433
261993.260008972
289549.169985449
282852.994999705
290096.229988652
278882.094990524
287647.094989143
276048.654996555
288403.529986046
300892.170002077
281806.040000373
307785.654987727
314794.090000516
292978.889990147
309406.020008306
271407.419996122
257830.435010998
290764.475007584
290168.335002062
325433.389998598
296811.249998915
287103.35000088
308806.114994661
304518.679993137
302883.194997068
277318.449999015
292407.049996643
282733.704996053
287097.05998952
309898.954994614
285829.334995544
310939.725006712
311641.300012321
276310.150006185
275930.604998634
276434.415002775
270589.049992269
321621.630020036
291748.840002158
310072.844985176
297237.72498877
325206.469993136
320845.44500951
305973.784996346
305940.704994838
279396.970003227
252357.389986995
276672.40499744
274580.485004656
302129.670014371
288462.675015177
301571.569994751
305663.300001769
273737.920006844
302931.934988594
264667.069989038
327032.564988541
301330.324997299
278730.294995519
271396.519994351
296803.900000114
305965.034986135
257161.754997699
305085.744998007
279015.315004743
310510.085000903
304988.424995185
290403.974992706
292939.109998414
263663.819997773
258403.575007387
296253.455001986
277538.440004196
309697.740018379
269173.964996189
278046.244991512
306794.36998335
264321.310016454
292036.840008393
306063.360013412
280077.014994693
268373.364997089
292908.819994109
297114.949994311
288894.470004883
296648.895001083
323735.509999106
261998.115002873
313963.859989715
308346.919992245
317651.885010822
269502.174997221
319587.659991474
278832.955003289
308661.715007073
262315.530006904
309680.575000378
320192.394989077
294423.795008601
267210.760016963
297153.845006048
304462.320003579
290728.145004557
272157.28000463
321465.215011807
292871.419995021
270619.479987625
295512.764998927
319904.470005308
277502.530000135
274518.635004975
328771.260005309
307669.9450044
274948.855001811
290931.209998019
264310.039996095
325180.87500146
285915.089982213
301874.590012519
300121.3949993
278029.704994668
235427.114991319
332918.129997361
302083.1400003
280132.235000911
309890.920011888
310957.530003383
314088.435000691
292426.435000291
282250.420000973
305092.614997923
319906.140002606
258039.719993828
301924.775005516
286214.680000429
325001.70500642
289915.210003986
335971.390016097
319080.355004591
286056.745005999
300206.840003893
284056.460013967
307868.445017686
308736.169985388
312253.399996851
281209.765002193
290602.780000084
280432.494992308
267527.424987346
303835.975011569
309634.455001836
309960.524996968
314165.180001068
296281.690008337
281382.170003658
270548.639990894
300540.995005074
292756.564991621
299950.424995752
259416.684999381
281109.71499411
269126.659992485
288610.729991542
282887.480002543
299933.510009749
303380.3300031
283097.065007835
302085.19498625
264106.830012878
274503.295014334
250425.965005033
277489.759998953
276202.824993914
270765.644997213
287610.070004932
284348.96000043
291084.770007838
303276.665001104
280174.389999242
276760.659994188
334459.335005912
281289.775015833
269577.250000814
282467.780002278
293913.014999778
276263.615002109
304230.164991032
294725.015000658
302457.135004403
301521.020002973
279466.57999894
288885.660005217
283550.975000328
278617.565017798
318616.934995276
279840.134983293
292561.335006706
271041.359992345
314231.374987414
341864.355006653
286573.429999284
290627.185002188
285394.535002254
334886.829996855
310039.664994031
257886.169995349
289802.344996506
250639.100012486
320061.025021084
303630.605022579
310162.900003465
290184.7199999
304795.355008367
268526.424990951
271145.285017207
273581.019993323
265799.184993555
301746.14999953
287981.344986135
270181.1349978
300812.059994546
286790.960007492
268565.020008428
276862.579993692
271420.515004975
279702.950015536
286356.474993174
292318.434994321
285586.199990202
274042.11999278
314106.864994504
332479.724997396
309128.310008627
279641.194993039
270929.59999641
275187.090000791
309090.609990162
301704.829997432
283265.030002726
272768.364988209
250514.179997927
288835.080002822
278524.284994919
270138.459996399
305841.544994304
298783.495005596
332273.07500048
261251.379997731
291656.970004567
282425.43501558
285991.505001799
279772.589997588
292655.415010086
285797.680000196
300215.869996848
280567.624985568
292185.559979513
297708.495019838
272238.395002918
258964.24000982
327678.409989035
317799.159994827
302804.744986994
277530.484987895
290222.040006512
281296.079994711
303920.560005569
296852.264990951
270624.215012252
307779.380012543
305849.804998755
301194.92999661
284075.424991216
259975.205001157
270081.254996331
286244.660003134
252513.899992871
284109.185008406
283072.139999667
275144.16500275
274422.16000326
273223.119993358
297210.000000304
305547.629988737
287908.990006344
277202.56500284
282753.389999524
308648.205001407
297752.040002028
290923.660008029
322031.164991131
266590.449992234
294437.420009354
295883.345000439
310481.539990206
310772.770011709
297493.29000932
265749.439991141
286886.729988841
310880.225003377
291351.840012383
231687.589999868
277478.780008027
272046.145007301
306932.825003437
316806.089995178
292156.330003707
329689.319996945
340262.864996218
298903.425002535
307368.035009804
279248.969995317
269460.895005661
270813.914996598
304716.059993318
271009.909997911
300720.870000006
295497.315012573
291169.72000107
291066.714990721
300644.959986931
301451.554987364
291417.165007949
294540.729990223
277404.410000309
279281.574998597
287531.815008958
285221.009994878
310211.349987576
309615.909988325
291141.254989514
297628.050004538
266235.345004053
280813.054989515
273480.470004967
270698.829998764
294868.004990618
332641.649988181
287499.635005
280991.500001652
316452.300007495
292418.055006016
295964.009994341
299870.649998679
270995.564995944
298873.735007925
288319.785007515
305649.544995667
304093.989993339
287183.339998496
265000.784996626
291919.855011097
315070.340004951
247839.095000884
286972.69999863
294242.309994487
290400.54999384
319190.119996483
282445.439992247
314917.065006484
312566.169989855
317674.775000323
297843.67999937
269228.974976779
294215.585003618
286415.554998101
274282.140010799
282194.855002958
306848.214990824
305837.049991492
307401.344996264
287898.94499892
296009.72499729
300161.614999081
290674.295006127
259654.410003674
296686.210008236
281965.030010775
282972.395008231
259541.210001607
263147.334991932
264869.775000705
301327.49001867
303083.659978684
263403.834991024
220805.875008847
279008.15499685
299221.294998351
291016.229990707
302591.754998106
308653.475000135
314917.764996379
319059.875001364
284707.495009849
287219.415007215
280907.924989214
275487.619997294
294023.619996166
268948.874993624
282336.260010155
323449.644998029
294221.369993018
313264.654987463
279050.315005454
293605.374995894
285808.280007187
289162.610005381
314390.69500588
296579.92498744
285574.675005754
330189.720000442
294772.584987474
313758.134993313
305260.544993612
266900.23999663
351835.009996446
327379.709997827
275389.375003845
280173.809999295
271257.975010512
267533.780010374
297420.434994449
287848.429999408
275856.13500265
310817.520002518
266690.564993054
301085.099992803
264862.379990267
304457.315000895
315440.605007399
306026.694995094
269568.595001804
305625.174988984
277028.980004552
259650.625013312
290939.819992091
319820.540008634
286091.890006446
291770.915020965
287387.959998943
303643.709997769
274654.829999469
268450.450000168
286927.119997528
296617.814995769
231193.845007477
258215.63000006
306260.655008058
289325.234990088
283600.425008975
279751.134989503
301195.974987124
271711.9600042
318439.389989296
277998.429997701
279075.325003375
283273.659995916
312774.085001149
246815.655005176
320691.660009136
276384.449994535
300279.905014979
321750.53000138
260136.490000101
295193.960005553
276365.640010755
298631.469991301
264802.134988002
299751.565006777
341625.575006702
289329.200006852
294752.460009478
284571.495005301
319811.825008938
294287.790002994
298778.090001119
304250.440007091
285831.870006683
267790.680001235
251992.400005907
261954.644988449
269377.484996715
298833.479984305
265493.269984765
281172.844990948
278737.155001852
298899.165000865
259720.139997238
296427.18499306
288791.545002054
333014.504997934
286447.864994037
291395.470016422
288215.055012099
295119.454995755
322763.914997368
271920.11999467
293602.059988718
292714.710009826
264549.270012083
321305.200008768
278497.580007657
337945.950020767
285890.479997272
315942.259990828
260820.23501145
299175.364999178
300116.735006979
342878.320000019
299120.775008354
317793.204984786
311395.439991929
315504.17499278
308360.629994548
260636.830003252
244856.299990603
287832.269991339
304200.189996531
274408.114998027
314576.820004272
319903.079993652
271757.289996255
293985.015009816
261747.87998949
256862.989977639
248777.640000362
291856.230017465
280043.930005342
324949.614999081
264734.184997811
298409.420006352
279747.885009559
300328.95000274
284264.255006544
320969.549987822
307287.0800069
268814.939994897
283751.609988513
282047.969979033
339921.759999618
297090.47000075
262654.889993989
280785.249983383
311730.824980687
253466.550005055
286254.025010359
308720.565006544
290543.575002389
284829.419995159
300576.039997174
278980.359990009
286712.544994161
269337.075008528
298535.640007793
277424.780023888
275111.880018995
291371.479992423
278480.549998518
288288.565011906
293050.080008154
310982.564990524
308184.534999528
283085.479994438
273380.724980484
265680.990002614
286232.034998175
274255.870001012
278964.924981973
252836.979987646
286130.114996887
318749.784990803
317099.574989959
282158.124992842
276165.199991544
308547.354998974
284407.994998272
300229.24999965
259677.959998169
307526.455000223
249587.204994832
293972.950002314
307224.144998589
284209.145004872
277873.989989645
299789.694988808
263867.219997603
284561.250001318
279347.139994135
299996.555000591
296899.969997063
260402.854997019
287231.095008484
260550.850009899
292890.575001827
293695.214985418
299814.154993997
295544.620004039
288607.290001966
276777.669999561
314528.599992133
314225.089997478
296197.040012207
274679.355005195
283260.589995947
281105.605001005
296214.134992906
262068.895003515
309258.080011912
282844.239995717
263935.734999716
284338.450005733
293242.6200037
296763.224982176
276865.014991694
300434.070006611
277941.650003615
263407.225004488
311722.974995594
274450.399998004
317091.295000524
287870.610009618
296273.660013832
278311.580004924
297862.320003113
295821.255018524
316391.229987125
260977.690003997
313461.605002454
332086.325007459
344759.400004886
295145.410009429
296037.319994732
285421.970002077
295092.149988836
276821.189987475
304163.489989188
263492.805011651
287943.589991952
271429.925000023
311933.134996274
306794.179999462
299968.095001473
278364.770007559
254846.309992319
290339.745004687
292515.814999035
271943.71999884
284193.560009564
276880.700003359
266161.729997738
301188.045004054
272191.43500011
305052.610000761
252276.939995473
249217.020011158
321231.114992715
298150.765001271
282541.624998451
303574.190004822
302499.275012577
289820.224996823
297693.584998774
301656.875003668
277724.889985692
311165.504992319
302603.470013528
320835.455003959
282426.645003567
282410.334998873
299113.684990101
283694.210018826
297479.154988782
279824.264996515
290108.574997429
284148.905002314
279573.880003942
293835.444997573
306208.224990669
283439.32000823
310760.144992742
292155.980011602
296292.609996569
299951.324991058
289570.950005012
268522.390001684
294276.169992775
300190.549998868
295168.404992598
251862.810006297
339864.759998564
296196.315001215
268270.51999426
301470.554993071
294430.989996546
299063.67499852
282316.644991265
265987.134997567
300390.140006764
311983.405013667
294373.475009547
260264.090008772
281681.079990569
277293.6950103
256534.770001672
297903.680008829
273594.444997316
283106.804994595
276257.575000047
279299.810000047
299372.309995263
262566.31998446
255480.270007979
300354.939987686
287361.734994075
312575.024995773
312266.624994144
254546.415016581
288671.020009374
332190.394989441
306314.005000286
291091.955018502
299024.400003219
298182.410006613
307630.559998872
328697.010002842
277487.110010637
275470.935004648
284509.639991003
301509.129985736
265099.125008269
295250.969997583
280344.669986392
297425.764992698
271019.909999243
264609.000001974
302553.475009766
288317.950008552
253385.850005189
292257.0949791
302562.040001319
288498.415000629
288867.390007636
281357.064999009
261318.609983022
302166.339999407
304696.525006559
297255.92000412
276753.060009046
314467.945009028
278843.509994466
301338.48000266
255772.770001167
276819.224993931
282319.729986864
306596.979997063
328749.550013307
317483.390012552
299269.63999729
298086.165009255
291713.389999824
252481.14000002
277899.469999476
274947.025000748
286333.184999152
290953.540011251
293662.100000397
322518.964992412
310354.500002358
254942.569998272
307699.550008598
277616.65500681
268921.899998132
312081.684998756
278142.534999524
267780.145002225
296444.38499532
322139.069996185
263954.434995141
302219.124989365
320428.155012044
282027.804992903
291720.424992028
251247.129990981
290533.655006079
331450.495006934
280249.155006022
289107.804980077
277234.410000311
284402.840005801
288711.349992007
310541.83000718
281197.870004061
322654.335002358
276460.884999726
290184.330004688
258471.419999002
270382.089995167
274477.479996374
274307.955002747
293035.174995222
309079.770011944
294390.734996879
286454.404995503
272607.805000502
298469.620008723
274817.950003418
326491.359989634
298705.840003407
331806.874992593
299974.150002654
324384.685012104
281359.815015209
288079.084999395
277192.735007807
288961.164996532
286396.875000416
298135.265004571
285266.690004594
267557.334989234
286293.239998342
273514.274999225
274369.650006694
321863.905012231
324032.144988517
298967.000005471
282049.865007596
288468.944989664
299961.549991596
312642.735009956
274680.585006051
288383.425003847
299142.874996313
265274.460003331
295095.650001576
268900.875000703
297224.919989444
279709.41500297
307027.525011053
278070.51000567
254483.915008003
288851.834999773
277316.914989741
317546.189999977
289772.174998509
290819.58001199
319006.170003997
268141.784991033
325156.790015853
274582.865001943
314964.11501221
264968.669997698
323236.344998181
283626.645007416
288203.335006369
299958.090003214
254286.679996282
284161.840006627
323612.300000686
296843.925001507
275910.084988534
293758.490004165
295862.345003083
268373.774999291
277745.754990112
287168.29999709
311327.06498791
259026.690000419
285291.434996164
285249.329986093
257616.215006417
310578.524983965
278845.300005239
315122.68499973
280076.839991224
276980.934997509
277302.154994685
310872.130000284
282371.314993912
261948.769985011
272017.305005212
301432.724997407
290673.829999239
278096.315010938
306655.820002664
302722.119992136
260985.889990946
310252.940001649
269861.800000882
285977.744991969
289326.179997048
288881.724988736
303189.390002253
287545.554990415
272276.805001129
292889.030006224
310967.734993942
265452.229989416
272351.690000431
262059.544985105
281693.719995926
283456.194998803
312517.049994904
314903.830010558
269936.645011421
294697.739997771
310602.504999883
309759.350000945
281898.469998671
294455.970013648
284008.870008167
300969.294988073
291512.975002566
293472.129993511
312060.020003955
263710.949991679
260524.919991574
295513.520009638
266364.740008523
313435.529987378
303321.550006974
297373.195000654
287417.580012022
287406.890002346
310414.999992544
287480.714998553
228875.104996739
289975.005003206
287977.520005266
267990.87500142
256523.119999923
294425.590009573
288377.929996096
308251.300004134
290608.674995588
270634.295002364
291676.270011513
264862.25000645
247614.355009716
276460.959996177
279870.939997042
259954.155003409
261178.979996876
331503.684986036
272616.919997228
305050.845010303
266197.430005283
310256.510012483
289177.42500385
276532.095001172
297274.799986664
320909.514990774
258619.974980574
273132.245000226
297188.205004406
296968.974998161
301422.159990768
340873.369985071
275519.009994281
302334.13499549
325408.515008006
292712.234992211
272032.295000515
264271.865000641
275715.099992546
260753.340003152
287713.665000207
304938.960016255
282768.770003924
255290.190001855
313545.164995554
290563.910001056
253309.85500228
302520.359994054
302164.084996627
269352.084999389
304313.314990001
254830.624992804
261536.37000653
319458.670010135
290799.519997272
282922.969980591
272278.314997106
314126.730007834
284543.265007102
290766.635001515
285883.085006689
297529.524992918
263233.860002068
272189.240006184
283545.009991314
290555.395007251
295366.324993572
270678.195002134
277968.370016325
281343.789997566
295077.130002696
288230.989997558
295192.074995084
303033.74500012
304346.24501043
297724.700006757
298481.449996037
291807.780001156
308369.549987919
293073.729998827
277354.469998517
266581.200006774
295716.279992437
309226.155002404
306969.094994705
261848.224990839
321448.674999676
269628.110004553
305890.475001049
335251.249995508
278168.86998641
249663.904986332
263118.344995175
317209.280000468
312121.764997781
286794.454992047
298176.215011367
297582.385000293
310233.779984399
314405.384998696
288533.985007998
304149.875003577
290472.700009512
288372.965001989
282370.68999849
299187.110001782
268718.549993332
293297.145005368
288829.53000454
279485.525014602
311272.835014985
262370.705009194
263768.099994394
257924.754993955
283031.785010739
290111.904997815
284645.629997684
269614.440006617
288588.054999423
304736.244997706
320418.654996624
295248.015003246
287230.270005292
308053.465010053
263176.880009696
284758.425001459
288189.61501839
299153.749997416
309868.934993784
258867.050003112
264447.834990843
295060.155001218
301295.850002304
299923.330017313
293583.07500067
296243.104998606
320824.525008027
287542.550000651
270571.450003304
281164.05499906
288583.625006782
297214.655005341
267869.584998453
323226.565000365
281353.550015404
343435.520005922
304550.594999625
310014.115002165
265289.420006569
270344.844999015
284731.700000436
301594.879999341
302203.055013409
296698.095001221
287839.949994635
282290.570000132
297568.739998677
280900.124996595
306081.44999472
282792.97000307
312160.250003322
302597.679997487
290326.844999005
238865.390011304
276908.389992057
291908.889997906
318837.834999716
295557.789992037
275231.364996971
270920.014995616
291153.47500326
306121.084999719
309464.924997774
277312.82999592
290845.890004359
288318.675000553
285337.660000976
264644.490001655
250449.32500602
291859.120011727
281577.515008782
266666.039994959
261531.979998468
283994.650007434
300980.004994288
292231.614980374
273039.690006308
260067.530012581
279333.670000826
264644.555004788
299556.969985637
260300.754995851
276271.424987116
307338.285007229
297291.025003313
317382.804999136
237282.750003477
294592.009993233
309977.345008855
314488.055013808
286210.155004369
311746.745000931
273398.750004443
306654.554999447
277052.764989267
282559.834995557
292094.639998482
315905.324978046
313773.294997846
296702.850010049
265547.26999066
294246.339982739
272373.205003863
307518.539997599
297369.630002362
315535.760003252
289092.640009238
266995.639998417
291643.530006555
309527.2099963
281113.625003161
259389.459995552
262564.069993302
298567.644988992
298767.900003692
261405.909993959
292661.850004864
259028.310000347
306861.004994199
285452.139992059
302362.045006362
319490.439987679
292139.050001031
314593.62499749
291160.024999108
280399.855001393
249033.504993213
290584.584998293
300371.080003861
234733.174997572
303307.72501001
287878.25000228
290106.580001553
300854.325004985
300821.449998774
376468.64498099
281448.169997
294821.949990796
333829.290005861
267060.614996782
303315.345009667
292654.09499594
317023.254998396
280573.285007337
298682.915009205
279087.684998912
270639.58999224
266191.285006472
287894.945010148
290571.575011291
288260.009986963
268726.439992748
276244.490002473
260025.494984237
286978.849996858
296337.560000187
279563.26999071
271275.614974388
276774.415007348
302663.174997749
312897.819988181
313696.224995882
281419.869998607
272615.815004008
308040.534995761
304490.479997531
287219.470010191
301146.180001691
276745.669997899
321511.539998192
282668.014986671
285714.024983888
256781.800007908
274632.904988216
300918.714999561
295929.649998918
314973.834985536
332028.735003713
284562.260006403
296210.175009071
273327.454997023
307178.939996197
279575.900007722
265717.859994626
277022.715002387
257570.11500668
270959.265007854
297306.61999818
276195.999991694
289011.130007484
293909.054996805
272608.90000238
304993.650000641
291067.574992075
290267.020003892
304300.010010174
285675.410009351
253897.979997557
276164.735002171
283944.62499217
339698.579999206
276084.999990968
280721.249994486
295070.369999991
313254.82000243
291236.474991161
300523.080009181
274335.030002979
279266.805000467
338904.61499726
318730.900003725
302957.450003665
287135.930006476
288860.785000016
290843.540000792
308005.499985096
325170.320010811
293334.420001059
265619.134996644
306383.360004432
270039.194992799
269964.019986964
295807.480004869
302252.354985716
285225.410014813
306709.784995318
307185.649991034
310834.715008038
267835.515004497
295969.775006911
294255.190013554
286361.460018215
287434.050000944
288329.880006898
294274.550004744
232153.564993238
280812.505003259
289157.484998577
298809.00001415
310086.464969978
308835.615012175
280956.755006116
288054.145007195
290550.399995706
292558.609996483
272540.465005115
283205.754995325
272657.439996586
318081.194991715
278043.090012399
281371.814997786
279090.760011102
318731.559993433
307962.575008224
252404.224999192
334845.379999554
279367.144993143
271722.810005797
292292.274990463
280201.125004485
268765.624992736
287918.489999328
319364.644999249
263517.990006072
258388.130011143
277413.380005636
300890.829994908
301357.965002532
270633.480006627
279084.695012337
292908.354990166
301195.110005524
296376.884995073
272260.789998967
298400.590004899
300742.179993724
314187.239986889
313259.555003518
309978.585011426
295939.784998864
282852.055006082
279482.919996186
294579.840003365
293812.494992311
336575.384999942
311212.500007707
283076.58500328
306967.684984586
271261.584996335
267194.674996389
284111.634994579
278133.819988816
295007.800013752
321373.480001083
309854.089998797
285915.169993345
289025.119986586
331437.615001995
322799.370007703
308221.685005936
280505.635000531
303498.385010368
280100.059997555
253526.045004443
307708.520003473
280678.630008944
301117.52500208
272816.279992581
302541.579986375
283160.47499525
303074.940009479
306023.310012598
300394.835002472
273190.085008068
324991.630001014
268996.439998048
276335.615006129
308534.550013564
247696.130007996
277814.284987188
294034.459999744
302697.560006732
301672.315013088
323882.314971973
305946.670007212
288804.189996786
316094.490006412
255130.839999399
321494.410001495
324677.415000964
309982.000012033
299735.494997012
258828.699997395
260427.734996858
294128.385002542
284543.165012669
253175.290000223
276508.715010243
285415.590000713
266259.195005232
285387.769998674
282939.445009879
302530.210003646
302316.459987306
313576.419984279
259256.599998318
260889.454988557
305531.674987324
293797.625003185
295372.184998984
271562.23001588
248530.294995918
294334.235001414
284403.680006878
294422.485007562
255492.680003164
280843.134987673
279036.849990721
266424.804994309
289825.095009353
283923.189995333
272639.244992009
274628.15499936
293969.135001014
306389.480005502
303900.830001901
289617.899999979
294289.86000726
310768.079995304
289629.315010905
298666.109995733
303915.035006721
262405.230004107
318397.039989894
287975.990006185
308481.839995043
269610.099986991
271679.035005626
280293.525002813
261071.555010682
278632.064993526
305696.345005489
310275.485003829
261628.39999635
308566.51500036
293279.770001884
330526.854997916
252579.739996735
315431.644998657
301247.999995761
304834.91000282
293143.269991454
303972.239995593
277857.870007817
292394.605008165
273193.71001119
300049.494996128
288114.585000205
270220.769996556
288425.930000179
280167.790002931
320482.734985625
253863.599996963
282757.125005545
275012.594997843
304279.07000209
273390.63499894
293608.429994241
327678.655006593
315631.980004725
269673.924995283
327265.200003935
303145.93000565
278393.640001179
276607.78999582
268148.610004024
308575.409989002
284664.335006441
296422.174997266
287504.300001611
263965.844991662
324497.129994142
285800.539993316
285648.384997033
285230.43499893
312587.504992453
307424.129993621
318723.179995468
287857.625009082
281362.090008623
257394.579997479
320187.084981809
267535.144995408
308680.449997831
313423.395010256
303749.199990796
314660.060009183
301718.714997823
279079.559994582
238825.010003585
280507.149997028
318949.890010964
307673.265012444
328673.15000881
266285.999988451
274633.820006509
299669.329992025
270920.424997497
287989.650010446
327691.330005289
284846.914998668
329114.204993988
317642.664982095
281855.550002697
308873.724999036
262572.114997958
304715.705010279
331959.319998894
273134.294998169
313656.025005065
309023.019992849
299776.864988905
282959.754994603
314942.529990152
302366.564989097
275946.749989455
281102.350008021
316737.899996722
270415.924999634
266345.720010472
300548.51499202
277776.74999297
325629.620006204
288388.88499832
276460.199989791
271120.069995589
318712.889997343
254521.905006919
293982.919997967
289664.294987372
313982.625004203
293531.79999835
283533.074992104
270402.955009981
303663.260006851
289399.36999032
271812.969993072
272561.450003817
326978.430013657
277271.094992189
308926.539995595
264040.05999442
314402.710003012
266952.355004758
288017.415019837
306261.390004353
273025.124998558
303820.379995104
295200.114995914
281895.275002998
303142.339995565
299383.735005715
300538.729986938
300792.205000007
279147.03500837
294322.21499935
281413.795007356
302464.580008355
278581.944993454
322041.900000898
290431.629992555
302774.425007718
281398.159997065
304412.06999367
313952.87999768
289760.36500029
297553.975002638
302992.920006114
275928.459998861
282809.789997753
258631.860013898
299483.180007043
268719.094996204
334836.14498523
347284.234994818
274249.975002252
291698.879992827
309424.175003032
285119.86999746
304190.444992436
271708.099999667
297113.409996758
270350.750012434
262944.119999436
282160.095003828
295951.735014667
266359.78499203
298815.030007487
292366.68499939
268699.030010502
294950.260013794
286009.629999175
282694.909995419
298201.800005334
302675.93499512
301335.679990522
272139.870002718
265216.165003455
285127.804993616
300991.454993065
329240.649998031
256779.52998838
323069.365007374
316056.585000455
279391.165005041
263097.884984736
296075.980012189
301735.505014937
298299.674986884
278273.914983805
314670.449999894
246570.780006392
271820.479977853
325755.77499493
283126.889995126
307691.045001814
304525.350003402
308985.124999129
293713.044995372
269985.280004328
328776.969993921
327459.949999983
275098.090002874
260923.584999397
254359.084989561
296132.815005594
334550.135003898
298075.554999972
296474.229999612
283086.73000328
259202.089986039
292864.265006764
296247.350004781
289644.299997675
308115.570004533
279875.209996579
265575.589992938
281175.025004375
273591.664994026
273858.78499614
259754.714999593
296922.084996973
300734.460002355
290867.11499972
283309.470001849
233372.265002075
306077.374999464
308120.900015665
268693.884998303
279709.969996651
283582.024996449
291920.264992264
333455.779995768
277749.350009356
347227.315002015
279190.609996569
256540.714994993
250362.010010117
299678.855008215
278945.870018679
259913.660002349
276258.835005248
300310.399988782
285415.845012436
293935.809993289
269726.205006575
312107.394998035
290705.045001499
274958.975007797
295671.514998719
295670.779998968
262587.614995437
292128.870006501
282362.710000481
285364.955000225
275566.079997193
312164.09500868
301269.399996109
251297.460006485
267746.775001507
291649.875010253
315657.185001926
306965.504986718
316618.434997827
261387.039996853
291356.344996464
287859.250003508
311458.78999464
314375.380002589
285483.754994268
321659.040008307
293885.73000566
298103.919992226
297614.005006414
309708.600021374
293875.310002156
279633.660003639
289154.120002666
289350.875013162
285861.100004638
286218.019998328
316750.565003902
301854.914993334
282789.084992165
304814.69999546
313238.694989547
263722.934993338
291365.214998389
261223.610002433
296478.479998467
270271.270004962
292737.824992219
255001.030004349
282319.430001977
280978.745006982
295841.894997081
294315.504997713
292652.475000406
267597.119993488
265248.400005124
276268.205013753
323097.670010373
292024.009996402
263300.185001503
305098.104988206
297313.540002988
299037.079997626
329267.774987381
253392.194996696
300766.074999485
287753.490008601
285983.284994756
274335.759994714
299562.349986367
311045.439992355
297450.580004769
261722.714996869
292386.505000104
296945.719997568
299418.684986366
282880.739992
289184.469997109
275527.610011923
288508.040001604
282751.890007006
277808.050007408
274065.39000294
294623.025003881
287368.78498743
283467.369992898
275761.474991076
278561.034991591
241885.794996728
259985.750001846
296012.204992065
284757.120009216
311689.259992364
264296.099999006
281878.884988338
274377.839999752
279623.060003075
308339.17000225
283103.840007526
317728.699991
287994.760005823
276995.524991627
283332.819974414
298188.520006112
295790.790005355
295537.560027434
299073.109991698
299889.364994456
343684.664996761
256334.164993454
285503.070006379
322923.764991732
327862.334999722
287541.369997128
301811.385015464
296895.110001787
283840.874991206
280232.480000688
267735.839988774
303442.025008702
255633.279982179
280478.239996574
273578.290017386
279732.635000143
269245.515000567
303639.384990048
332648.609997544
305367.280003039
282473.055008274
303917.164992851
342672.160007356
310905.24001081
309374.375007056
333033.134999145
295156.474989216
291029.50000405
304937.999999801
302424.930008371
280860.670007869
295661.135006416
276716.859995949
296942.23998854
277896.704998564
308417.519992811
297046.09499637
309813.210008246
304864.854995075
319683.710010075
357262.990006249
292904.460001169
305081.994992459
305845.715001119
269399.850016474
281687.484995009
282829.875005309
267037.884981988
287670.434988734
275541.905008888
304274.359994089
312612.360013243
282902.350002223
281486.34499065
292548.855005115
280470.01500044
296945.690008923
299501.339991223
299115.955007943
259083.590006546
313513.130015212
312678.340000032
287442.660002865
288541.389994185
295359.315000002
298171.930003166
297696.954990365
247452.09997844
259440.145001403
292015.565007129
272815.465005971
241108.795002094
320348.939977462
298796.945003254
255908.92000029
284522.435003349
303604.124991284
303428.640003587
312990.219995818
265267.384995875
285407.905002179
294079.084990606
301617.770007922
284878.690009039
328263.900014281
268221.119993678
330443.825008231
283481.485001814
260572.884996972
311211.234997414
294378.889990824
307821.344999805
286982.544985917
302247.715000549
291382.794988407
267895.784993865
289898.034999775
303649.844993096
289108.71500776
274261.064988351
248181.32000028
284678.540009582
286877.76500555
294789.425000403
296703.240010022
298905.284995729
285576.659996678
305930.13999767
304583.490000508
306042.194982104
260675.834999573
307732.345004114
271381.994999519
277550.454999202
285772.5700014
318007.920021492
268075.684997535
281402.859996971
288220.869999977
273681.790006865
296675.725008501
300677.609985751
292029.959997958
310366.16499974
284835.240004221
333191.1500103
269178.114997029
305507.900003045
291326.030001765
260955.295004056
287930.474989578
288174.58999643
282807.775001148
268308.189999513
291407.434994376
314296.964992202
295660.235010199
274499.759997182
286620.510001201
251989.575013719
294370.170007444
293177.259996306
263303.560002746
259369.37000273
303454.854993142
279869.310013051
281776.290002769
261699.484995319
280532.845003922
251960.415007319
264777.914994175
305164.004998396
317266.194997421
274639.785007673
264358.890001586
304598.65999505
243740.110005775
310306.824992506
262354.484990055
304010.600011434
310311.180003522
294794.45000668
279515.234993528
305496.174994943
289590.725006332
266795.370000523
294389.319990522
275830.390011345
296930.480003771
293176.729998933
310574.079992356
289678.540002548
282482.619997231
306592.65998821
304398.679988284
299573.190009736
315299.859994795
332912.875004071
322560.505004786
284210.800006226
281435.279994455
270179.969994856
325790.210006799
278025.930001564
269257.290015104
303030.510011142
297613.030004579
246782.929990297
309318.665011821
312252.884999654
265779.020013228
289973.119997391
293841.399988772
299750.285018669
286739.989989655
305929.73000361
283002.299999073
279496.91998927
298774.570006466
295464.765001456
307062.399995658
283014.324991981
300760.869991283
282374.524996113
298965.174999478
264716.605001448
303178.979997809
250783.275001385
267036.409994549
299663.290007031
264396.844992459
296323.324996976
279394.124998092
270632.4499954
271719.535003221
319533.340006705
308496.734996423
310476.54000473
307573.714999317
295584.020001887
280749.475003192
261535.524989049
271683.020000426
319744.044987987
278227.670001344
287851.200006979
306894.575006599
290570.639996869
292051.015002243
276651.124992499
312378.170003964
262875.060020998
262945.240000248
286612.934999547
289700.909996839
279801.499998972
273597.000000737
310437.595005821
270780.805003588
285845.109999294
312968.804979415
299089.660005422
286864.644986832
300352.415008532
270984.789992887
287700.704993273
281915.424999657
289136.075009941
296240.939999662
273826.065004376
261592.189991425
291466.779995073
294121.909993681
316299.340005932
316249.300013008
264110.17501204
292423.360002728
310294.720008532
302436.834994128
280951.275000024
299084.835010426
295001.435002496
262108.945001547
288804.854988715
296552.124989695
286387.665011629
317241.910006669
300990.524998054
270651.285005416
261651.474999047
314044.995008997
268242.800006374
259985.195009537
274648.245006672
290415.890004038
311348.415010003
297940.799987001
292622.644988909
319075.54999674
296648.339992169
271016.655005976
265228.450003726
273415.289996064
285913.570008855
291745.465006056
306474.670006745
259779.795000947
271383.109989444
284787.209990287
309036.139995362
301644.010005345
305027.285001664
256914.415002621
268185.160003346
292990.300009445
293257.914988814
281195.064992943
285692.444999643
268860.755007025
295881.670012598
303822.975012656
313086.810010999
284051.929998459
295383.924991388
305616.475009119
309591.880003667
284335.475002629
292091.210004151
254032.859997045
344218.024996773
290211.890001243
308604.415010711
291158.3600026
290108.565010237
303357.024994816
304370.615012602
271250.964996833
252814.354981993
293715.974999552
295916.520000728
296378.040010278
301677.860001917
295869.409988972
249512.979996332
287522.984999243
306710.664986464
340775.284999963
303402.144992364
296997.560007013
292071.26999808
286534.259998543
272050.975003733
304520.285011399
284483.979996174
282454.279993236
263769.830009671
266851.545001996
313254.79499948
301290.425013802
280186.335005988
326214.869993193
327534.354997329
280701.785000761
273020.305007386
287132.84999035
290327.849990728
302287.390006882
286197.115002614
291219.190007826
273871.959996104
294649.184996855
274764.484991949
283079.800000776
283945.204992605
292504.165004935
299672.799999417
271266.295009205
286747.484999802
296685.940006034
300539.614994077
267521.170001291
266536.709996284
281112.575005447
297121.140002593
296606.784995854
266240.78998699
291602.664997575
294333.635007662
307923.870009498
300296.134988648
291504.89499665
274270.160007848
259362.105003359
277778.410000305
276405.874993131
347697.754997963
283536.0999971
285447.970016482
275472.289990435
315556.090000833
270830.015008791
270851.700000114
263639.830003912
293999.485010245
280609.545008149
277673.739988013
292651.66499553
279540.439999658
288877.840005546
320327.365003978
270385.214998795
286163.839995269
316876.600012918
290087.545003072
327823.064994715
289392.210003044
300420.469992438
254361.695001425
300589.470005436
317150.824998816
288575.590000607
292093.819989261
290826.704995525
284642.664982847
287724.790001131
321295.665011876
320362.394995896
312181.670008546
291595.819996387
290446.929990358
278903.429984
273247.389997747
295293.539994493
251928.959992535
302716.594998458
290880.864996646
312166.010004035
277496.290013149
270608.139996799
296534.839998323
288767.319996095
280187.015003093
320947.164998327
294542.724992662
334075.39499933
311623.7799995
283811.239997993
329175.349997876
307303.500003143
310435.130010807
313030.634993443
252015.790004701
264209.784984969
325362.740001276
285773.229994288
310017.645000515
277894.720006475
285505.564992305
291857.745004608
278120.38499297
273784.505005969
281179.940001677
293219.264991653
305661.415004
310727.819994972
277762.950002168
267431.359992874
332115.02499425
292438.054999347
293747.284992081
316015.895006447
307285.540000256
303025.23001219
286310.309995036
297026.070009001
271579.244996366
319350.959999041
285157.375006067
285920.879996443
317677.259993525
323839.624990015
260592.605005848
270642.960001767
315269.470000487
290317.750005605
243633.20000713
336931.489982015
265008.744999165
279726.814989376
336540.940004439
266645.834995636
288148.324984464
303244.564992785
252121.105007784
252260.305008596
270198.324979335
285035.179995496
298538.900001977
299585.289993737
284166.900015081
277489.579994596
291257.599990049
282072.344993802
306463.274994775
252033.414991108
265018.490008472
314340.565007905
304593.235008741
280495.299998957
258546.665016592
283177.6000028
287673.619993106
282774.28000736
321569.115009182
296747.069990909
308738.060013882
295435.789997471
297940.309998062
291731.410011447
304517.300021316
280034.514995784
325140.895003599
296487.080017168
300121.075004546
293882.629990858
297914.954980385
321664.299995062
312820.304991215
322750.630012754
280911.960005111
306514.375004857
268370.910004441
280958.285016477
272992.105003634
300628.52500236
294158.250004905
259693.340001178
285891.529999997
319742.355009346
275291.815003161
289406.514997401
271715.924993757
276026.945001638
322171.795008472
293158.800006995
323781.379992374
288341.835000098
309048.904998779
299867.01999474
265699.870003849
294135.68500071
319979.439995341
275787.034986194
318779.140003198
331878.040008837
305537.724995341
297740.350001215
277883.869995562
289127.185008844
268923.515004696
297487.090006445
273103.610013872
286626.720010978
289744.97499443
274587.379990928
281215.685001786
286056.844991734
296498.779987005
278428.60500201
279092.934987419
238450.219992283
258335.70001068
322439.969989563
311955.174992983
261292.784999385
259363.645015711
272278.654999275
297751.490014012
290734.324999546
283607.099999354
282982.66999264
286132.195002578
292178.129999977
303080.269995247
294679.870007013
276094.520003856
284186.060008598
291895.154982691
323444.285015927
296804.745005042
281910.699994233
301607.674998868
270248.579994934
269937.984998606
274427.499999479
258114.339992194
309986.474998488
285332.964993792
288135.820006002
290617.879997881
317031.40500685
289847.049989217
288896.790002237
261842.729989828
246719.790013069
292616.860004653
265447.710010949
277213.234993169
288768.279999231
280996.495004351
306079.039993923
296104.569996764
304839.410000643
306045.63000521
299665.989991967
274854.650004188
273742.169993436
296391.389996665
304711.745012217
280619.729984045
290285.520010021
295602.910007065
297481.099993405
258701.565000635
272030.524999151
271929.395014133
310442.63499517
293743.594997669
285774.139991644
328229.629997356
271168.660009297
301185.185007294
305954.684997045
287060.529992545
327330.350002606
284864.46498725
301325.639995249
311474.704999329
282458.309992103
304569.955009906
246734.519998894
312870.804992547
312542.690007151
299799.975007542
269581.620008851
291367.425004791
290388.454986885
280990.495003734
277204.905006742
297495.924989559
290929.640004662
262979.920012483
298037.785003988
303257.499996444
262392.369990509
318112.059988822
298658.634994495
289976.720000382
276616.399989927
306268.549997996
307531.000009175
315059.269994881
304319.349998578
320812.795010332
256645.319990845
280341.339999865
313971.250012326
299987.830000821
307523.67000686
277037.490006796
298295.210004371
282179.745002595
294098.324997742
307949.505010012
311156.670016911
279041.494989648
272482.059993012
255067.680002537
269402.72999579
308379.990007788
303661.21999712
319457.21000217
316964.170008254
301720.124996412
285175.990003955
302524.059982753
303486.955006141
276841.455001409
300376.835001536
267389.199997633
299664.965003474
295544.720007082
300514.29499414
290919.819999598
314198.50000026
280286.185004807
304331.449994858
300444.454999957
275664.100009311
278414.889998543
288982.569989993
315303.360005498
324819.094995454
281909.164996675
282249.649998153
274014.884995403
281476.889999366
299556.260010207
310643.174996016
285462.565007807
306672.845016391
294134.37999951
295779.550002655
321900.424996143
306626.699990007
291836.835007134
292965.14500965
301515.609991242
275430.974995744
293384.035009454
280690.725006734
259920.405008601
336524.445004555
310012.155002534
264296.330008171
277501.895004797
270012.844994017
276457.859996529
300067.659993834
290262.00499847
293473.529989779
300032.710007958
323527.775002892
278211.165009187
311186.2499908
308805.445000477
262240.220003015
294915.719999409
275438.395008593
262741.920009336
301902.229995375
247473.920003952
280635.965011178
277119.879999736
299480.620001838
273877.454992778
287208.860003495
280099.689999565
300506.565008669
342755.674991179
297834.654999556
288534.104996361
291207.845005233
319518.929995989
280781.044990519
296897.970001948
279563.519995376
304295.464993922
254339.019990125
276172.210006555
294427.275003601
295573.410000409
319630.735001367
306559.789996897
290052.735013778
270281.259995858
284701.250000862
291843.245003004
308486.514999357
261458.029993095
319085.850001827
255946.229994098
265209.075003388
276045.345013034
300886.989979278
283728.66000633
290771.659994946
324654.800002624
275624.725009619
297150.889995725
286904.03001408
243724.154987281
292751.800003178
304674.795000975
321018.484998777
315246.125002783
307137.439992031
305528.619990386
289039.259998392
292978.994988664
278201.375000727
286592.565012135
286591.055011961
273502.819981517
317671.32000551
255482.959998734
252506.329995891
280681.729995104
269516.655001217
294936.645008692
274480.090005689
289343.2449996
330736.535003191
258109.505010253
308500.25500312
263530.309998271
316794.094996213
282388.705014598
298218.514999997
291064.819996133
304444.2549991
260575.215001406
309573.800004835
311241.340007471
278155.244996388
302175.469989842
276010.394996451
292221.869996634
280901.200009792
283588.925003363
305135.794987832
303079.605005708
287038.499993582
263975.634998044
308316.075003842
261438.839998943
297456.230011378
313247.479997267
293325.000007907
284826.724990243
289788.459999892
240347.12999128
318344.729999469
276223.334987665
276938.164990764
285774.75999851
262205.785006212
296164.604996285
288623.335002454
286151.590009479
271798.284999646
306954.150000678
321467.335001456
296914.14999492
255643.650011056
299031.345000299
306155.15500712
275325.820006222
324765.650008613
305540.940002308
270429.944991013
291802.610002381
281008.270006504
279923.475011133
270132.16499795
270563.039985185
267178.669990258
304981.629982921
267143.09499753
299241.034994645
301707.865005716
316761.259993786
270059.970012094
294622.119994487
304910.525001883
301456.96999336
314299.74500037
285925.320005328
272575.705001288
297827.924999548
290515.814999187
275705.15999833
310773.544981219
289857.55000619
272484.264998193
283811.395011588
249090.374998078
296197.595010291
297954.21499195
297891.184992362
283199.729986326
268774.71499659
303387.56499816
314841.509989614
271437.739996333
265160.335009272
311227.754989209
278954.144994512
305744.565000077
299553.740008174
278782.370010507
309524.829992546
280643.705007873
270524.119993771
289401.554991975
295895.00500402
284934.814989904
299518.070005265
284277.614986382
259733.42500438
276740.910002846
281348.489998643
311109.085003459
292868.82000328
285423.174998529
287872.150006621
287552.854993502
298463.724988745
284272.035002048
288906.860002729
279436.855003055
262010.774980655
281963.230005361
306262.924998183
305632.164996222
294728.109994943
307642.784984371
290202.630013405
296243.425000124
292441.994999465
300196.434998053
320832.600001185
299424.729999408
304977.035002918
282862.610016468
261348.005009058
284775.749998296
310432.980001451
320340.305009052
279904.014998532
306497.980005247
321635.290002862
283240.304996461
296469.19499936
288047.130001931
282593.459995623
285692.05499485
319062.014996052
254717.204985034
311937.329997811
291438.869986043
278893.460004948
271057.435001547
302043.594996768
288431.854989734
272247.18000199
278753.310001307
309862.189994084
281964.125014156
337189.75001529
311041.560000227
303872.334991108
309997.660008366
294008.600000267
299893.535007973
277423.420007287
275347.960011508
319017.745006666
276654.940000548
277077.920010421
282526.515003384
317231.799993542
279909.654999003
263080.850005103
327639.88998599
293566.375015376
271286.249992163
306859.400004915
243140.359993161
282661.685002744
279247.869998343
290952.525001032
242991.22999787
281253.345003432
307459.829990171
287194.584999011
292951.139999667
284582.585012996
310084.005005572
299203.250012212
287425.360005684
288699.684994789
277517.90499634
291571.310023593
285697.629992961
308460.024999544
291879.640004711
249516.505008972
309220.829995034
292412.869996168
275724.575013923
268387.985008373
308307.570014684
288110.909991715
305037.475005026
300378.805006694
309822.515011403
285119.659992877
281000.544994603
281833.214995115
305678.92000613
308862.46000344
277236.600005481
287393.795001857
298057.979994051
312809.965017537
292126.719996569
260237.249997642
277142.860001921
284765.98500578
250371.515007887
297585.249992801
288818.440000547
286215.45501003
309859.715010078
287095.930005959
278527.464995122
321323.99500407
284219.979999839
295280.615009937
285656.805002748
280169.680001639
328468.670006745
278394.870013159
285627.854998274
260616.070011046
310067.564996869
288257.029994568
297471.470005569
261707.939995793
308656.844984549
262606.980013239
318871.564997207
296530.945002116
284621.160007584
304321.815003686
297616.219997665
264079.720002689
287890.315002073
291395.215012569
317152.819998339
275188.440008033
318435.580006029
283339.920010242
273272.729994693
274500.999992485
288107.384994303
279404.965001444
286582.384996246
327757.535001682
328816.380002347
268391.525010112
283871.394997313
300955.734993483
284694.084991258
273473.524996945
274059.170001326
280116.754995927
275345.250007407
262464.814992419
313951.190002085
284778.499997063
292197.585003346
270839.450001435
273738.289989862
316114.23000145
303357.820006248
318188.91499707
296162.110001825
313967.079997197
299292.564990252
291502.320003087
352895.230016145
294068.680003121
267917.795006368
294289.120003886
298354.125002725
302055.895005385
290150.244986236
286404.444996145
264246.749994335
290949.730005766
287159.270001683
294694.739994691
292701.144995652
301994.115002062
280771.705003754
314905.139994262
258582.109994654
286142.305010518
277365.984995997
284124.874998871
284575.605003095
286929.729997529
317375.244998335
245119.884989279
308821.054987899
277400.220015412
312748.589990507
283109.1550025
307983.095003379
283370.289989926
324026.93000112
277203.070006932
312892.364993066
296132.385000482
257357.440017505
308595.37999402
253681.004994111
284846.924992508
288098.019992111
307697.434999328
253456.599994769
292969.830014451
298508.115004958
305738.800000709
297764.469992517
287237.530003902
296275.725005388
290997.045012771
271971.115001526
272537.230001138
276027.485002464
291713.290001216
255498.575005792
303330.339997408
298332.509989431
290646.025006082
315651.864999889
264308.259990111
237539.564994371
282035.40500569
276394.534994549
298766.314993273
240525.105010064
274626.605006432
297886.355007838
299881.244999784
281459.314996562
266087.785009679
315700.595002002
304489.030005185
312233.535012142
313156.579982076
299804.249987271
297591.030003582
301526.79999996
286705.464990552
272160.409989122
281582.879987947
305243.524996857
287504.134995118
311563.415009877
306991.424996685
315570.960004401
308334.510000685
289842.970008781
287324.060003514
290261.189986868
310637.864991559
314032.50000466
308539.310000492
309272.319999764
310218.305014221
285171.91000586
274787.109989779
294640.604998612
302718.504995836
300520.814973048
273914.725005483
328936.595004447
319961.249995822
314232.630013956
303354.780011755
320207.915003234
305028.214992524
267418.124994009
285957.605001259
289291.334987744
267073.88000332
281900.544998703
289972.91999532
301226.115001069
289153.575002052
285069.165007274
268413.690014836
296307.559991728
322434.070004396
276837.309993518
292001.959999413
317926.495005001
338943.570018233
308086.345002383
277623.390008424
286634.69999711
284357.670002229
261697.414998599
301184.519997604
305116.534998329
302799.90999126
