# Supplementary material for: Intergenic, gene terminal, and intragenic CpG islands in the human genome
Source: BMC Genomics. 2010 Jan 19;11:48. doi: 10.1186/1471-2164-11-48 (PMC2817693; doi:10.1186/1471-2164-11-48)
Supplement: Additional file 4 — Monte Carlo Simulations. The archive contains Ruby scripts used to evaluate statistical significance of overlapping of gene segments and CGIs. Results of simulations with different "fixed" elements (see Methods) are also included. [file 1471-2164-11-48-S4.ZIP › result_exonspag_length/internal_exons.txt.hist]

left	right	value	probability>=
50212.8849802109	50504.3626800585	1	1.0
50504.3626800585	50795.8403799061	2	0.9999
50795.8403799061	51087.3180797537	0	0.9997
51087.3180797537	51378.7957796014	0	0.9997
51378.7957796014	51670.273479449	2	0.9997
51670.273479449	51961.7511792966	7	0.9995
51961.7511792966	52253.2288791442	3	0.9988
52253.2288791442	52544.7065789918	1	0.9985
52544.7065789918	52836.1842788395	5	0.9984
52836.1842788395	53127.6619786871	4	0.9979
53127.6619786871	53419.1396785347	6	0.9975
53419.1396785347	53710.6173783823	8	0.9969
53710.6173783823	54002.0950782299	15	0.9961
54002.0950782299	54293.5727780776	21	0.9946
54293.5727780776	54585.0504779252	20	0.9925
54585.0504779252	54876.5281777728	23	0.9905
54876.5281777728	55168.0058776204	40	0.9882
55168.0058776204	55459.483577468	26	0.9842
55459.483577468	55750.9612773157	44	0.9816
55750.9612773157	56042.4389771633	44	0.9772
56042.4389771633	56333.9166770109	62	0.9728
56333.9166770109	56625.3943768585	69	0.9666
56625.3943768585	56916.8720767061	79	0.9597
56916.8720767061	57208.3497765538	98	0.9518
57208.3497765538	57499.8274764014	106	0.942
57499.8274764014	57791.305176249	127	0.9314
57791.305176249	58082.7828760966	129	0.9187
58082.7828760966	58374.2605759442	141	0.9058
58374.2605759442	58665.7382757919	149	0.8917
58665.7382757919	58957.2159756395	159	0.8768
58957.2159756395	59248.6936754871	166	0.8609
59248.6936754871	59540.1713753347	198	0.8443
59540.1713753347	59831.6490751823	205	0.8245
59831.6490751823	60123.12677503	225	0.804
60123.12677503	60414.6044748776	249	0.7815
60414.6044748776	60706.0821747252	284	0.7566
60706.0821747252	60997.5598745728	298	0.7282
60997.5598745728	61289.0375744204	294	0.6984
61289.0375744204	61580.5152742681	267	0.669
61580.5152742681	61871.9929741157	300	0.6423
61871.9929741157	62163.4706739633	321	0.6123
62163.4706739633	62454.9483738109	312	0.5802
62454.9483738109	62746.4260736585	278	0.549
62746.4260736585	63037.9037735062	306	0.5212
63037.9037735062	63329.3814733538	305	0.4906
63329.3814733538	63620.8591732014	279	0.4601
63620.8591732014	63912.336873049	299	0.4322
63912.336873049	64203.8145728966	299	0.4023
64203.8145728966	64495.2922727443	292	0.3724
64495.2922727443	64786.7699725919	277	0.3432
64786.7699725919	65078.2476724395	272	0.3155
65078.2476724395	65369.7253722871	272	0.2883
65369.7253722871	65661.2030721347	245	0.2611
65661.2030721347	65952.6807719824	215	0.2366
65952.6807719824	66244.15847183	207	0.2151
66244.15847183	66535.6361716776	213	0.1944
66535.6361716776	66827.1138715252	197	0.1731
66827.1138715252	67118.5915713728	161	0.1534
67118.5915713728	67410.0692712205	140	0.1373
67410.0692712205	67701.5469710681	152	0.1233
67701.5469710681	67993.0246709157	136	0.1081
67993.0246709157	68284.5023707633	121	0.0945
68284.5023707633	68575.9800706109	100	0.0824
68575.9800706109	68867.4577704586	90	0.0724
68867.4577704586	69158.9354703062	88	0.0634
69158.9354703062	69450.4131701538	72	0.0546
69450.4131701538	69741.8908700014	69	0.0474
69741.8908700014	70033.368569849	60	0.0405
70033.368569849	70324.8462696967	63	0.0345
70324.8462696967	70616.3239695443	33	0.0282
70616.3239695443	70907.8016693919	28	0.0249
70907.8016693919	71199.2793692395	40	0.0221
71199.2793692395	71490.7570690872	28	0.0181
71490.7570690872	71782.2347689348	20	0.0153
71782.2347689348	72073.7124687824	28	0.0133
72073.7124687824	72365.19016863	20	0.0105
72365.19016863	72656.6678684776	14	0.0085
72656.6678684776	72948.1455683252	15	0.0071
72948.1455683252	73239.6232681729	9	0.0056
73239.6232681729	73531.1009680205	4	0.0047
73531.1009680205	73822.5786678681	11	0.0043
73822.5786678681	74114.0563677157	6	0.0032
74114.0563677157	74405.5340675633	5	0.0026
74405.5340675633	74697.011767411	4	0.0021
74697.011767411	74988.4894672586	4	0.0017
74988.4894672586	75279.9671671062	5	0.0013
75279.9671671062	75571.4448669538	2	0.0008
75571.4448669538	75862.9225668014	0	0.0006
75862.9225668014	76154.4002666491	3	0.0006
76154.4002666491	76445.8779664967	0	0.0003
76445.8779664967	76737.3556663443	0	0.0003
76737.3556663443	77028.8333661919	1	0.0003
77028.8333661919	77320.3110660395	0	0.0002
77320.3110660395	77611.7887658872	1	0.0002
77611.7887658872	77903.2664657348	0	0.0001
77903.2664657348	78194.7441655824	0	0.0001
78194.7441655824	78486.22186543	0	0.0001
78486.22186543	78777.6995652776	0	0.0001
78777.6995652776	79069.1772651253	0	0.0001
79069.1772651253	79360.6549649729	1	0.0001
