# Supplementary material for: Intergenic, gene terminal, and intragenic CpG islands in the human genome
Source: BMC Genomics. 2010 Jan 19;11:48. doi: 10.1186/1471-2164-11-48 (PMC2817693; doi:10.1186/1471-2164-11-48)
Supplement: Additional file 4 — Monte Carlo Simulations. The archive contains Ruby scripts used to evaluate statistical significance of overlapping of gene segments and CGIs. Results of simulations with different "fixed" elements (see Methods) are also included. [file 1471-2164-11-48-S4.ZIP › result_exonspag_length/internal_exons.txt.lengths]

63623.5750020964
59263.8450962836
68689.1349578337
55022.9350053169
60763.8949829272
58413.1099904534
60201.9199975828
56370.1450423242
63357.9799899616
70322.3599951041
66574.4799932417
63649.9499544648
58006.4250569886
65637.7599483402
67959.2650763917
62452.690031625
62930.4050499451
65129.4250393036
57147.0799506871
66905.9049820542
66313.5250935438
58959.7700476284
62937.3649915994
69361.4299705879
61189.8699891017
65023.0500080442
65436.8499902577
60564.1100406928
60791.5050241744
66699.7499594292
63397.7099972232
60326.3350543176
62945.9899573755
60280.8599796002
68805.4901848941
62236.1850028124
60718.9999932822
60507.950013535
57029.8149809717
58040.0749524393
66360.0000241955
63266.1449783357
60035.8099464135
59319.9450681721
65351.3800335001
62587.3799894143
68625.4900043549
59397.3050511577
69787.1299641512
59941.1150357002
62990.7750691135
66887.9300315612
61665.205007088
66464.0450424743
60987.7249984986
64622.2250272864
65032.9900222056
58072.7750807908
64948.2949762956
62978.4549991654
59940.5999564052
63852.0900475305
58193.6799804509
54969.0850062906
59319.1399451334
65902.2100021423
66693.0750015853
65041.679943577
57146.9500144297
58453.9649803326
66662.1250348387
66824.5149651016
63271.9400494906
65219.1000498815
73691.1300139386
63814.8400266531
60918.4450435045
63361.9100079072
62981.3750212885
61163.6800562063
61895.9199087992
62134.4601093588
64354.6950059302
60966.6099588536
68423.0700055038
63774.0050091109
58353.2149874847
67332.0199462618
62154.0649741431
57445.0099662979
66238.6349180222
65175.7900013427
57644.9199606751
67535.9500622641
67580.3350108644
61184.0650430922
65192.1549883936
61611.8149689918
55710.4000220335
62344.0500452198
56443.2600310623
59784.4600797573
64983.7499964946
59243.8200109172
59325.4600133346
62697.8850139924
62392.5400241558
60893.2799619802
55964.1049979931
61696.5700102813
66372.8149870404
53402.0149475045
56110.194985533
62876.0549943525
60485.5700310697
60873.0299428653
63521.3299043406
62284.8999797336
60075.1649691026
66835.8000067335
62019.9699816281
55301.7849402374
58997.0149959753
67803.0000782732
63535.1000535509
65272.139967899
60694.2200328058
57756.7899760572
65111.2899494166
59265.1500059035
62514.6450817465
64601.9400950438
62473.7200004168
65693.5700074276
59878.7999446638
63121.1599503625
58139.250002861
59951.3299387299
54980.004992216
56587.749990278
63490.7000482163
63906.049985948
62062.390066355
62842.7899546477
68397.9900115903
61062.2500628633
66995.3350770814
57000.9299573862
60453.9450648826
57267.7350724592
56820.7349919283
62957.9250313198
59438.8749713368
58929.4599603837
61948.9900502544
67944.6050220802
63714.3950159541
61735.2999480477
59883.6099766728
66601.4899694643
66013.1900266139
65736.520006825
60698.2699498782
62924.365019755
63666.3900200209
63419.0749990343
62004.1499557332
63165.9700376193
59491.3400593525
64057.0350637291
61664.0299781616
65731.0951018867
65965.2249500938
60218.0650543705
56689.5250178453
54695.3400116547
57714.9800535154
66573.5149241688
61819.820022146
61526.4099620779
57734.7699833476
62126.7599549362
69432.1899815842
60681.0950736844
65661.2699470795
60982.9900845705
67708.1650002258
60366.0149658914
65091.3650615343
66105.730041725
65653.9149798872
64375.3800535122
61636.879960491
64595.8550373119
60046.4150062946
56628.0999019525
62343.7199898813
66280.2999726972
60685.7649726895
71899.9700183244
61158.9399670435
58365.8599800661
60967.0500248426
61828.6800830122
63108.3950236624
62009.9250297084
64534.8049993044
55171.4799605752
63151.2450311017
60787.7650233576
63155.0600692288
58876.3149997805
72275.7400266792
66439.5400203572
71917.1549712436
64477.4599670101
63941.6499900621
62315.5450179176
62237.175029836
64871.7698562629
61000.6050021264
60045.7800474877
65482.4500613871
63966.8350542719
65484.2350602068
74696.0699641319
61219.4749918274
57117.4899869949
61125.7100837887
70299.7350173009
59360.239993642
63632.0849826132
58651.5300262807
62204.3599896847
62199.4449603446
56289.0600340233
60101.8749727122
64078.284989336
59512.6949843334
60462.4099311804
66234.6650152774
58642.4249711439
67828.914985421
59395.1150396712
59875.3651199751
61907.5050330081
67932.4149797821
59311.0850355583
62735.0950164034
63693.4249969103
67750.3900140304
61848.8249660408
60202.5750115975
61566.8499852696
65329.6549877745
54361.5348996187
69312.0499807017
58845.0800228626
67949.9349854566
76896.9850271739
61015.8649645859
65210.5899891502
64899.3349902242
56411.0700214959
60206.9699454456
65076.3799791823
70075.650008509
62998.1349736975
65626.710036631
66250.9700268114
60676.9400141895
56928.7100150968
64655.3799786682
65508.0149936665
59621.8349746666
62901.3600878972
58774.3599439276
64663.3599869013
60681.6100057223
62681.6800114221
61644.1949633356
52701.6749741135
64492.2299573807
59163.5199698543
66101.3350549656
64788.6250043934
65400.7100102578
62360.290032963
62273.7849703686
61029.5100024118
57829.0949682605
70279.5850238253
60419.6099228796
61274.9700553432
56039.9249968634
64248.0399839683
61858.7300315391
64534.3649855542
65107.9750491506
57751.8599731536
57495.7050870231
59092.364947026
70881.0699620914
59009.1149906594
61133.4299540761
61618.6550074664
64792.2749472717
63299.5799572112
58347.3050672212
55698.014957705
60621.0200512284
60196.5449968617
70496.3099252895
65944.5000540008
71711.1499239011
57787.6900366735
56456.0949806006
58228.9800022943
57523.5699651801
59668.7350437832
62021.0400010757
59171.4599987158
65401.6699734034
65621.1049419238
63459.7950252943
61763.7749421422
60957.1599936695
69211.4799198757
59538.6849588644
55574.2600429812
56139.5400560162
62556.0450033241
58965.5750819088
64200.3600378249
66572.5349200412
64045.5999946245
64038.3800573593
66311.6949828623
60585.0299911801
59130.6650307521
63479.8200617141
58800.965011198
63392.1950450297
68712.1249784396
64912.9749779234
66723.6650017229
62652.0000699883
62538.4150261736
62751.1000774862
63133.1450128812
63293.7049625825
65681.5300575823
59944.2650439124
68195.6999252551
62170.110012092
64293.1149859179
64024.5950206778
61359.4649848351
60493.2199670808
64464.894904916
58574.7699646757
62106.4600311061
65598.6000412325
55229.8299622691
59774.1849055759
70241.5250260616
60562.1300561978
68716.3249294028
69363.8200660477
54563.154996617
62252.5450023883
55127.0750385177
63551.0050260849
64601.1349667142
62645.2900789495
62666.0499783355
62341.694932888
63635.255009526
65452.6299906352
60986.9949741021
65077.2550105371
69202.429981348
53980.2900407826
56165.8349917054
67775.2450389758
56557.7499910876
63168.2199487188
68019.6199931907
63915.6699739585
69216.3799891641
63365.8350443987
63252.6300441978
62815.310039746
63277.9499932073
63883.3949938369
60689.2300341027
69147.6500426157
57985.8600111079
57432.8700358184
64792.529999771
58291.0900299932
61875.074953506
59731.0349678994
58596.6349928851
57912.6050351398
59602.0949696303
67882.2999356016
67644.0000339448
58797.3450399776
57363.4850058865
66061.9449533258
62966.66494286
61815.8500293581
60531.7800167451
63751.8900182111
64707.9050193504
63094.9000010845
61551.7949771871
56624.6249696581
56054.0599687534
59294.505013739
60224.149995172
67593.7449619386
66602.9600386872
60982.3500449904
58902.6150482681
56916.3250350063
62099.8550287953
67502.3200182167
68196.7799384782
62098.2399781661
63677.5249765078
65000.8500070224
57324.7949729939
71399.3300597622
62819.180043138
63116.9900632459
68911.3099578348
61008.8749606029
60881.3249905054
62382.9850350565
65503.7999863422
61548.0999921632
55584.5450827444
57670.6999786863
69644.6450083574
56656.8399420211
63832.0149928519
65166.0000313272
59453.9699841503
57580.7899515624
59067.525051993
58523.1749284651
66338.2500009914
60869.4400474873
54174.2449912021
59315.4099567654
63056.4800129538
68646.5600515194
66005.3500001907
59048.0700300101
65548.6149776993
57820.144990387
69141.7949709475
56997.4649664895
67454.2950345914
63383.79501332
66933.4699681018
58229.1150124776
67501.0850152175
66748.2500085616
60238.3799543243
59051.294870897
64575.0549555529
66690.2600180774
70534.0950430158
60389.0749894136
66259.7650254639
67173.1800323708
58801.0150419191
63681.1350241347
60706.8799758627
71325.3849910812
66019.2049995372
64807.804977176
62806.0699779604
72295.3599698099
62370.4750625314
63461.5900294679
59992.0550314322
63555.1649415153
58399.8700233965
62147.1349956851
62912.1600159616
60490.8999774644
65243.3999542575
57575.6150631973
67039.3150204324
62818.8700380767
53792.8351093767
63977.1000473104
66362.8799884415
63787.6600174104
72322.9900139864
61399.0199885455
60408.4900887268
62712.6050169387
68386.1899477325
66052.7200629619
63803.1749281066
67802.0149942487
66622.8550779851
61491.3649750637
61892.6349418913
63011.1100532871
63112.5650410665
62246.9749752
66180.6599959165
67359.6650385818
58330.8000019599
66422.0450448052
64963.100038769
69128.5850038597
62214.7849613027
59743.535077998
60337.1499751229
62231.3150854849
66335.1700107355
65461.8500622797
62929.3049948163
62088.9700549964
63236.0150407665
58340.4100379227
60018.3300861327
57114.2449990624
63818.959968904
66630.6050283165
61555.515041425
62301.7549997798
66250.6750040683
65014.4100129875
64777.5299900136
64956.0299502139
62094.4600034149
70937.0699509202
66148.4799900915
63337.8500522485
59291.0299678003
64064.8649402043
58009.0299909609
57259.899970726
63997.9699791128
63443.1050288766
64049.4649782019
68099.4049965392
60423.2649961562
62661.3249528772
63377.0400620893
64703.6649367645
61702.7699596473
64928.0549503526
64248.9800999503
57047.1399886529
67515.8400183412
65316.3250421714
60564.6899901624
71104.6450531294
65022.7300109913
70279.7500265763
61236.5700715379
60837.5849910682
65128.4850168779
58695.6600102778
59865.6249554219
62828.0750525862
62450.205066432
60301.574926066
61613.2850133519
58956.0450051855
59822.1450449849
72589.8049802442
66654.1599826865
66691.2250511883
55981.3600073789
69113.7049941793
58893.4599135582
64875.6099983215
61923.9049488281
56470.6399914871
63763.529985232
61620.4500061733
58174.3299916209
65801.0499945776
65008.7100451987
63556.7000424052
57314.0349760636
61893.4400575384
63787.7650818222
64409.6599953421
57003.1049895218
57973.470000681
58601.9649589831
62879.0049944078
60191.4949567384
65442.8999238647
64136.0949564479
66256.5800457315
62418.0950147821
65842.065056211
61348.9950036441
68019.4450449989
60091.2599613334
65733.9749421203
67215.9949498411
67503.1300170592
58000.5849791401
60209.9699788332
61359.9200116788
67708.2199742413
60451.8649401689
63596.0250432007
67629.2900674191
57929.3250386286
61106.7350170533
59428.0550085038
65302.7850169009
68076.9600284625
57065.8899753715
60361.0349629987
63847.9249863352
61676.3999830841
63646.0399467795
58278.9999863901
58823.3849646928
61309.6099353206
67050.5250221583
56649.8849409023
61085.1699787496
62532.270069513
59455.3850537242
68339.5401088706
62240.6650093623
71096.7100390727
60502.1550044531
66700.7950204939
65062.5800029864
59757.1199717278
60182.1749745521
63998.9699679473
62134.5300103898
59448.5600167608
57900.4400141625
64038.2299925947
58918.1350433
62129.3150299516
62399.4850000093
66055.890053334
63624.9549357583
64564.1950173124
63241.0500334089
67134.3100299804
62991.6099725399
63386.4250025767
66831.2449750452
68116.5200186512
61697.759933084
62399.2099803825
61407.0550010002
64688.8500040159
64863.8399782344
73477.4850287192
58438.155080129
68421.1950185421
63263.8349488751
67381.7900320188
66420.4450047825
60583.4900409805
58177.7750190722
63603.3850220766
63599.5449070653
59112.4250186917
63443.1999518549
63687.5999920157
63824.5899717751
61191.1950501041
62984.6850046075
50677.0650396756
65550.4499792271
67285.769974846
60687.424982783
64293.4300754041
57417.4949955245
62308.3549727802
56926.4999228011
62629.7849893149
61869.0350195946
57718.9250480533
60608.8650100274
60814.2899790219
62764.0999873248
64780.3849065223
64250.370079496
62457.3899548704
65999.7799776041
61402.2149071204
60751.8849608415
63169.4250091885
59743.1100053375
62125.9899825379
61830.7799621278
71217.9399423381
65369.144971101
57151.8049698456
57870.8200470948
60700.5950678798
63147.9550454059
64389.9699789334
63039.0249241539
60527.9399483732
61620.3199942867
59273.185062485
61893.3050104318
60516.8849881117
64529.6800355099
67815.3949314606
62714.0999700014
64543.7149349276
62832.0300335348
68340.1399954079
64138.7700007709
64844.245021045
70166.6799689274
60402.500037086
60033.6699181775
66083.5449500213
61439.4150501674
63035.8550312789
64553.6299154601
57928.0549629822
60205.4199298787
71028.3650001661
64975.4850193274
69723.6799261553
58070.5650296266
67349.3949907594
64737.7200275381
62098.4250316241
63995.5049901233
65345.4249933242
63265.6950021547
67303.219983585
58048.9649771761
61830.8999741165
59148.8549984287
65307.6250233719
61355.5549496602
66248.605035507
59097.2149861797
64096.9450208609
62100.2849802691
69963.9849820644
70519.929996068
64553.1700490335
65553.1299782095
66531.9150480064
63646.14505014
54791.3949747178
60725.4850275254
61779.2649962658
61729.9849962792
60065.3249672459
59786.5149986882
66534.2799313359
67606.7150005896
64736.6549227001
65094.0999797488
61681.0850178643
64896.4199520082
61208.955060771
62208.2100337456
66422.8150170868
64191.1449564655
62256.4800076769
61038.0950121086
63896.5849968188
68009.0550384132
69563.1750365652
68239.0050357928
61201.4550101971
69232.0500501158
57097.1650343601
62003.3049566053
68580.0600157258
63272.9849678803
60565.2050181046
66490.5800503406
63532.1649720294
67335.3950308226
59026.819996409
65542.8200518198
67524.6800249352
64423.9100397403
61185.9599872509
61936.3799856811
59279.8800224196
64114.5600146536
61370.979937971
55329.0300317343
59678.479956277
60595.5050201411
58601.3650059338
67491.0999599085
60351.6899370457
63315.715040785
62157.705000237
60734.5499835143
60344.540104499
62418.355029222
61448.9649530437
67569.0899601971
66410.2700730073
64230.8600064116
58344.3450290697
62985.2199600671
60399.744986084
62395.3750848068
59797.4550036096
63330.7599706325
64739.9249742436
55202.3449964841
65084.7499720809
62755.0149824366
60789.9999914409
62505.5500030787
67618.2149984268
69260.6499669418
64996.6700079343
62178.5100448468
70802.4600012579
62737.4349918689
63327.2899879911
63700.5899980278
59859.6250093541
62681.2049807724
58822.8150195502
59782.5699934926
63708.0100251261
63272.9449366933
67656.0999712215
56596.0300757004
63146.7599995645
60232.0199904928
57607.0899794017
62912.5400999122
62557.3900314877
64877.9001002067
64948.480040426
64141.7850418313
58884.1099524349
69789.1300298712
64097.9649500711
59548.3800638046
59108.6199700731
63958.7599345904
59308.1699585326
63228.7100447033
67575.7451468883
66615.0450697516
61273.5599998328
62669.9550232998
63257.7399158863
66340.6649889636
72838.7350258801
64835.7199275428
61087.4850163712
65476.0199935863
66121.8200247446
63618.6900434172
70087.5100150691
65218.0599857565
63716.2399428299
56980.2450342623
63445.4150354479
60901.0850695445
62531.7099607385
62193.5950101033
64762.029956542
64049.4050563443
64144.3149625579
60104.1850119343
60121.8950677805
62269.4350030995
63827.7800004727
58965.4899872182
67650.5999790026
63973.2999945395
61961.6600510377
65490.4999799366
59173.3849889031
61137.0800280615
65194.2349557599
62607.6799656582
62249.5850089272
60959.6099431091
61589.0301257435
59186.4199940421
62707.1100552173
62593.6999632039
66722.6349870745
56074.6499281262
56107.4349690095
65880.0899691485
68676.4050394543
66961.4150416348
57302.0949430004
59802.2899901199
59318.4349904392
67719.86001183
65412.8250269172
67824.7350229505
63590.8549546968
60013.004912048
65728.5849526651
61817.0350120439
68256.0799593987
63241.8449973805
62664.2299784978
66140.3849707273
65228.0849615002
68468.5049919295
60380.2000164835
66437.0649583199
61784.0349632987
57957.8699375045
60194.0700305482
58124.6549811099
65603.3350333732
64153.4249614037
62375.3699472541
62620.7100500847
62547.9749655436
65953.4750449012
65429.6000940123
64514.2599876297
59913.3800071466
58283.6350220589
66254.555049908
64178.830045277
61580.1650012179
61989.4549913162
63382.5749927822
64058.1349648524
58919.374963245
57096.2699726657
60019.9050009941
56512.2499348079
62957.4050263492
54140.3800323509
60399.1449784651
64483.7349316578
61767.8350636314
62994.8050230313
63031.1850274717
71019.2549881856
64630.3850712899
59165.9149892822
68345.4999502953
60370.900008171
62902.3349770169
65185.8149485461
66369.8299565645
57680.9900374966
59949.524990787
71836.4349783482
64276.9450237032
62560.4699764395
62074.0500008977
59948.4100375425
62910.3750233301
58412.9950694836
60155.4449793775
56050.8800267032
58249.6400373934
60290.62503316
59730.779968075
62424.4450417132
53881.7600149076
64542.7900492355
53996.0700530402
64406.745035392
61782.3500501391
62659.5900488219
60109.280007762
60839.8749761135
62008.3950075061
65185.0300967472
57639.6399756878
62240.2349544327
65448.0550350319
66152.049994688
59431.2699682083
55828.3449856691
59622.4700672192
67680.305020921
61908.8449537294
55034.7700109534
53987.4150004614
65625.900084894
58591.8750016295
61043.7950190207
60938.8699883276
62371.0450377985
64856.9649425094
65977.9199012442
61079.0149832115
64699.3950347681
73859.6401128748
59631.0699818377
63377.445072055
61285.7799788453
67738.9150395633
58678.9499928026
58036.2249979407
60251.8700485689
60566.934981785
62687.8949653679
62416.86496794
60790.4349990745
68839.1250244972
59917.0999844024
62518.8449777303
60406.1249764036
66570.7299992893
54794.5150227353
61159.0500357085
66141.7350141559
60134.0500259714
62290.7300439294
63951.3299925987
61765.5350145428
64073.5299921113
61857.4400119632
67591.8799323907
66128.1549650848
62469.9100280955
63365.1499574193
64680.3049304346
61533.3249841148
63305.4899660612
68194.5600393705
60775.7700063985
59833.3950048914
63680.6999193557
63201.3850231323
64378.2950467422
64429.0399395818
61864.7450254518
58791.0299478043
60816.8399515876
67568.7749790924
65513.4349882807
60803.4799319843
55005.8150793872
59725.3550564385
62524.0399584252
62428.9900906436
66291.6350413096
63362.5249634073
61617.9149092924
57191.8250017193
59770.5499770888
60158.1950525985
66523.9800443497
62766.3599819678
60278.129992204
65281.5548958295
64620.6899587433
60552.0999635208
57612.2999409247
62840.4500708896
57987.0599758206
57293.6899815985
63812.4150247451
58019.6250248859
73718.7950256743
65600.5100269373
66368.7100286089
62514.8200216559
63642.945016525
56265.2949868065
59378.0349715492
61281.5349634665
62794.4601072556
69124.054943934
62261.6050119094
56023.2650588809
63568.1699555833
66487.0599972644
70392.6850366717
63438.7650340128
67226.5549428342
64020.1199898475
61382.7100030583
67618.3500113086
62855.7349699823
63759.7999870581
60874.9050303693
62953.4600070278
59379.5650082302
67965.6850295742
61821.7649273888
62637.1049819401
66995.5249800706
64192.9600243194
61701.0299749326
67976.9749511293
65800.1800424935
69857.1349658987
68441.4949896359
64982.1850273978
63888.1200207567
65463.310014311
61055.760098375
55426.0749416426
67079.1450218036
64149.8099665971
60836.4899538308
64545.4350123951
63983.5099701439
61283.7399613911
68043.1449818607
68363.8650018714
66678.8050570104
62514.2950380058
56334.1400023963
65821.0899769935
60421.0299229216
59904.5950296959
69073.7749534964
67116.3750169284
69614.1650457171
67746.9599702441
63251.3350198113
69657.4801005823
64957.7650449771
65925.5299379501
65078.2999459115
62222.3450118181
62090.409928623
65992.6399402446
61979.0499843264
60043.6849436479
58569.2999739971
61317.9899856663
64670.9549481855
69771.0600255544
59600.4149446711
66341.5050194995
56474.7500802059
66732.565079963
56961.3549598028
62446.0699629181
59271.5549827739
58959.9800487034
63487.2349794904
67442.5600455283
60314.5850310331
64067.0299733469
61223.5050434582
64582.8500169245
60541.2749441475
64174.0250043327
61163.6599978519
65191.8799950386
63731.175002033
62232.1900056504
60005.1400012782
60683.6949797505
58916.0799946655
60105.990038537
59732.0800076717
62991.189990955
61356.5599634891
66930.0349968878
66059.70001936
61365.6499786655
60378.8200241719
69079.720021842
66784.8199917078
62737.4749190438
60401.1749193158
59555.165030777
62773.2949990182
66160.7100276458
66475.9450060696
62241.3200028783
63746.0150254593
65699.8550912942
66590.0100467064
64446.4250308415
66381.6400311009
60892.7500443317
62907.9799995448
60178.7550567836
64402.9400097211
62398.5599901901
66887.1849909427
57717.9300796616
65099.2849748615
66125.9999774794
65145.3099615703
57344.2700291045
60543.905036825
63870.9299648934
61929.3600007431
66042.6599758694
63883.7049770276
59708.6049334246
74610.9950098519
66987.8299593293
64390.9899983438
60171.2799826874
63214.6799882212
64869.309985282
61021.4500541894
62048.7949983557
61341.0800234247
63531.5949432931
70418.0549985985
68284.3200519386
63973.4350158965
62564.6149586616
61167.6499298606
61142.0300034088
66676.9500145403
60715.8699748155
68889.1199895735
67425.0050152137
61967.6700167484
57669.114976125
58069.5299948659
59377.2899913593
65428.3099672306
68746.7299824446
64695.6500407321
66159.0499438234
66968.2200162718
60170.445030391
67108.8349729227
65097.5549628106
68305.3250068894
68235.4350047016
66950.5648859507
63944.8799819701
63714.000020483
57784.580028796
62477.0400504372
69239.3299974417
63212.5849492953
68910.6299796911
64820.1999759225
63047.9699909258
65134.2000257871
63861.3199840952
62228.6949672361
64265.1549646063
58898.0650444046
72334.9900110238
62492.0449753267
61318.1050672635
61466.6150036382
61889.6999920886
63994.0950181932
63577.0149379396
66360.004984309
59179.6500143632
59756.13504406
71044.4749585393
70040.349985595
62003.4899368837
60168.0849333401
66261.8350298641
68266.4949643528
66418.0050306521
73222.1050195804
59730.6400160321
62114.0249806359
63062.490042706
63359.8000004083
65189.3250327646
67425.6300168897
60320.379984322
58517.7450447055
64214.149992471
65406.2949395016
56925.9250034185
64830.7500327585
60133.5350157587
64371.7600806354
65585.5150270348
64884.0549776699
62590.1099151708
62636.9449225143
61610.3300510193
59126.4299423198
62243.0850699514
64841.6350280697
68001.5949712042
59196.9199760412
63497.4949567901
63739.3699904337
68760.2949541819
66871.3949533377
65614.4999610822
61022.4149915582
56402.0000271095
64606.8550032117
64478.7650247482
61032.9149994766
62535.2900635139
60086.3450317044
65763.4250712274
60995.0250375374
67389.2349954975
62016.8099999632
60743.0999979479
57588.780032201
73452.5400686642
66284.6650438466
64931.434958302
55339.7499441017
62026.965045628
63026.4049689406
69160.5599479124
67848.4350009441
65821.880015664
60057.4800372431
60896.3700119804
59463.105002687
59370.1450379486
69190.5500373874
59391.645028572
61056.9950094541
67742.4350674236
56416.8400501167
57768.8900260337
58362.0299325282
60003.1851196664
64196.1549496492
59342.2650447587
60205.9849804476
68575.6349999892
57459.2599786905
71030.8949987409
61841.184980477
61177.4700202148
57442.8050540368
58399.4400821185
62068.9200057856
62156.8299961945
60976.280010528
61136.0900414927
58601.4399941882
61522.6999548479
66653.0700346526
65970.2699819689
60428.2549409936
70160.8249946257
61502.3349411076
65894.1149639541
64966.5150211497
68933.1349928626
59402.6750410415
67453.6549608378
67528.8050046691
61630.5450413639
62317.8400070095
64961.9949392064
54564.469976849
70243.1300524468
64650.0300035215
59675.1150650776
62238.2600415292
61567.4949982331
56175.2300537055
63752.3150716423
68376.6750059089
63331.2049824716
67540.4549558434
63384.6849357989
64642.8850156407
60785.065022532
56382.1449184128
67969.2750475565
65208.6049427505
63953.4499851215
66052.8800401647
59429.375005109
66243.9499282914
60254.0099889042
61559.67996815
61139.8449729116
61575.6350747024
69343.6100510589
68423.6349587262
64489.9599670395
65535.9100225694
54189.4450092842
70069.2600641014
63279.3900438492
57721.7149606154
58788.3049934618
60079.8799878688
64717.2400186059
63744.6248873327
64550.8550340786
64082.6049805223
70145.854940847
63575.3100132671
58083.2000862804
67643.0899176609
57891.8849585384
61590.3049505064
66404.830044326
63065.7400105517
63781.9400305691
59575.2000340678
68100.5449763213
61772.0649995458
60786.0300392628
73089.5199864454
57673.9300051876
66094.2849792344
67085.1949899515
64681.3000258729
60092.5600419665
62743.690023545
61289.8050121982
67876.064988266
67965.3950062101
61287.4849555941
66501.7200688986
59899.5600545112
70375.0999545754
58651.475044646
64761.1399708414
57664.8850291026
59667.5199483906
61662.5000582607
67952.4850041115
67325.5849673713
65293.1749618858
57829.0200343608
54679.4400455037
65928.9549880316
65070.9699713811
64575.6900242877
62232.9299444076
64249.7849611144
64574.7500425566
58969.2700097751
65858.5749608925
63544.5999999923
64515.0849699347
58399.7350080826
67838.6249206818
64001.7350070125
63392.9300171617
69218.314997399
66100.3051102062
67323.9901188121
74700.0550147176
67267.3399557028
61842.5100423361
69086.5599689923
60522.3849384449
62006.8700103927
62412.4300076958
65123.2599989445
71123.4699713553
65741.6450331611
61651.3150505707
55207.7999813525
58262.8300089448
63320.6250204986
67296.4550037486
63375.1199770851
61265.5550538316
61130.1950458012
70454.1000006895
59891.4650133451
61956.0199566256
64510.9849933159
63064.1649954041
63459.4399587093
58216.8400005428
63839.1999848839
58468.7451030318
57905.0749748082
66764.319979112
66773.9199194732
61509.4400139737
61591.7000649299
62606.2100429871
62803.9399703329
64037.2750068027
67121.9649616274
62572.5599702086
64322.8600046517
65021.2450442273
59504.6200022
61175.8200291727
60936.9950432314
64397.7850025491
63149.1000032742
69260.5499855401
65724.7200191854
65076.6799959557
66864.1799398524
55833.5301098388
61105.2450351177
64844.2200763861
66598.2250285798
66148.275021283
61499.5800186299
56983.2950486209
62258.6149750701
64159.7850309411
67882.529949276
61235.8599745568
65441.5099341719
60119.7800018771
56875.6199590732
59789.090024721
61533.3450760223
59477.2849578801
70972.2999979175
56234.9798980786
59212.3750053399
58538.4750202856
64183.5600372676
59527.0400069005
59454.8750555883
64975.6349943784
65061.4749756548
56352.2650029413
57586.3349986324
69081.1700033582
63224.1900969056
66346.7699832141
58191.8049026989
61902.379958927
57442.5550182674
62534.8999795617
63846.535047168
60347.7749963097
57341.8499947783
58158.3699815792
72550.5650103385
66725.8949676614
64057.890023072
61535.2300278139
61165.7801313624
63393.785076819
68666.4700747882
62408.3100441034
57693.5850006027
60520.0200004921
59204.1299570018
63691.5299875671
65866.6099795557
59589.7350240512
67099.7150420244
64439.9550765434
56854.3800264022
69894.0799978845
57556.5400307213
63680.8299794117
59418.3599748618
62021.9749736035
66511.9350657338
63949.8150091225
55807.4600301196
61562.5449677753
61105.2599705902
61842.4800079285
64472.7149828256
71144.8850276842
59230.6499879927
61327.1849952094
55683.9649757507
61283.6599783912
59201.0650255179
65529.6999706081
64845.7699354206
60364.5799902114
61688.7099146373
64199.2050318887
55577.0799663209
70403.7850186955
63379.3799870653
69000.5250568533
64303.624930375
63644.0799480411
65718.5349754005
61556.1650547653
53289.7749655709
65212.3949720725
65388.414987159
55744.5499594541
60335.8700423053
60940.8699672422
62239.7549788079
63042.0700470121
60532.4249719314
62525.1699736667
66089.3650512816
65426.8350283987
73874.735002511
67140.4000215944
67882.6600362713
61629.3049954974
60643.3200406516
59716.4849793237
70226.9000329605
62448.6750720324
64783.4849714912
59201.9550148269
60934.3149636961
66193.1749928396
64820.3900323772
57219.2199684267
59443.2099664639
59023.9849827273
61914.9500327624
64483.0800457296
65131.7400652055
61318.4949778497
65282.6249890201
66766.8149962175
63175.6700663225
71904.0449203223
62199.1800125113
60776.3699735473
63000.2750348507
63237.0801108715
68260.730072833
63831.8450181768
63941.0850756695
63231.8649719274
64919.1000328427
64677.9350358323
63744.8450440912
56284.8749876838
60841.2000840211
57596.5200120367
68450.2400205835
72871.2750651354
65870.4650286428
65491.3700128189
60415.7349943715
64402.9400440041
58521.5400346145
61726.2449473874
58147.0799126987
66318.5399510093
62178.0400016858
66318.4299579813
59086.7900088257
67445.4149170208
67950.7749550396
65362.3698974958
64343.2300490241
59503.174967612
64824.2949482488
60872.8949952176
61235.2649047509
65459.9800401486
71108.6399470008
64039.3299420412
58937.4600136
60858.3149876036
60965.5351036195
65757.9000158985
60710.3849982748
63195.7799988686
63423.1000958498
72566.6850173947
60403.5900019771
64697.799955317
57885.8949685105
57550.7499958282
56336.9999419698
62437.2450305493
60757.8199454476
59889.0399655214
60315.0250639769
57789.0749592255
57861.7949649976
65084.5700209811
64843.7150278691
59197.0749902295
63617.7300054512
65574.0800454902
61840.9849998931
65693.3850246654
60594.1750517044
61426.5350051535
60551.3249580985
67643.2699837124
68829.0600202677
64607.5400103847
66809.130062873
64875.4449751908
58306.5599625313
63089.4599413752
61507.8199455239
69984.29497467
61764.5200210692
60988.3599369816
68034.8150321361
65503.6650023083
64894.7250557835
60797.0350386211
64993.3199593503
65664.6700250123
60739.8699816493
72500.1549884586
63355.4549831707
64978.219982941
69537.9549755288
61630.6749777082
67681.3549519218
59549.9350272392
61097.4350398563
67400.0349923664
70676.064940152
67976.9400679724
65633.7250153808
60320.4700156479
66964.0950501222
65354.8499852302
61416.3900909467
70359.5650278243
59946.030026917
75026.930053632
62627.819979023
70063.6550154911
69971.335031653
59415.3150629398
61505.175020138
64539.1350287339
63620.204985042
68628.7450001156
64177.0199180148
59329.7799920273
65234.424960198
67485.1499792804
64041.1849400414
58799.3999853256
63864.5499148564
65958.8100708675
63011.8150122236
60937.2850493227
64917.1499970273
69937.01995703
66981.995077503
65643.699929732
65958.000038148
68556.7900570352
60146.1999587834
61633.0949875516
57726.5249493639
64893.2800672022
60981.1400033568
65636.9850299214
64545.8199980503
72807.2550899918
61936.4150120808
60645.3200467096
65136.7000605113
64984.5649521814
59982.064988549
62407.5849695207
63677.1250203176
60739.5299700123
66553.004985761
64693.3149391045
58787.0700063618
60370.115029453
58544.4550400257
66546.1150159833
64880.1749346779
60015.4999775697
62363.5800182002
65331.5100198169
59670.0350459585
64635.4599785978
68355.9649770844
65762.6650053893
65822.8550358384
54603.4699852537
62210.2850033348
66909.7849557128
64267.3750027927
63681.7949621894
61366.5150101154
66522.8099863839
66864.5600443158
67098.1798953884
57996.924921977
62602.6799433759
65018.3498997839
63844.2850030927
63948.6249979156
56888.9049800793
64738.9100448559
58635.4700328578
62916.1849450728
59908.8099894875
69112.2899902412
60210.7299255802
63319.2050326924
69357.2499469476
67428.1449954731
64436.3450041047
62573.7249357864
56236.8699926581
69309.1899202403
65464.4199852869
60298.9749385216
67189.9700839159
54239.3049713571
63951.5249433412
63127.4050015139
65749.1149890124
59382.0899905762
59544.7099562394
62155.5850832252
61125.7399975822
57441.450013756
63862.9349474607
59144.9299401547
62447.3349751176
65786.8000667685
60006.515016467
60336.8150009781
65889.5449841675
65560.1600319401
67454.6249955653
56541.495125793
60921.1500698196
62922.0599997369
63406.2199661062
56904.9900488387
58591.8850088052
56260.6549855676
64983.4300006133
64047.23998585
60139.4300413195
67613.4000333913
67273.3399893211
68476.1650116264
60758.134997377
65471.715060294
66638.3950711895
61588.8750178647
60903.155010129
60155.1751090935
63051.7200197256
61778.3100456737
64838.6099785797
66883.2899581169
59749.954965166
56837.0750960712
71941.2999060565
56562.3100074562
74742.8350324027
59522.1249920283
63217.0499939764
61647.3049561758
64462.7450072927
63515.230015521
65169.5500262862
64075.4699759971
63571.4550767485
56474.9900099675
67094.4200627962
64699.0900163506
59118.7849994263
61137.2400381225
64826.4499654123
67058.6199218698
66345.7400263756
60213.4248930789
63982.9899925173
66443.1399770351
63642.7850144524
61722.3399614835
54096.0050869426
66077.0499803764
63526.339990786
65961.6349885224
61194.5300007296
59738.5500223985
68925.0599859666
62301.8600256269
67140.5849925684
64922.109999514
65450.1549948367
64401.5549853624
65511.1299765077
65222.9899958672
57067.3350469657
65084.3050692449
61020.4849613843
58513.7199899015
60243.4849756112
65397.1599874745
56322.2299856115
63904.9000465217
58756.4199972098
68623.5400409785
64666.0549566738
64131.2050350304
63044.9950186443
68919.9350240172
63102.2999048198
60465.0850140641
64715.2200497572
66157.8749791285
61648.5099604375
67329.3649895509
62416.2299709429
62559.7150056597
60777.2199417396
62191.7299652571
69535.2049806552
66917.4400202241
58646.3799895105
64074.2949369076
66003.0149479415
61854.5299431123
71982.6250075537
66752.3050100253
56593.4751011677
59999.67997461
59814.3650370816
59827.655080553
60329.1750520573
69914.9748970881
65584.0350722141
60528.3499954991
61212.2550294478
60271.8150294506
66633.6749926382
58177.1500384825
65526.5899774562
55472.9049878885
60789.6900297783
57116.4050326425
62724.7049265877
62624.7199893295
63574.4099676248
57583.0950036814
64344.5600337809
67410.9700287471
58485.4649939698
51572.4449432624
64662.8699949345
65893.3299894131
65391.3900007775
58749.0700779554
67379.8599827056
70045.6849815834
58590.8549850756
63052.1199763822
63048.4250724834
68341.7749932705
61942.1150291303
62794.1200819838
63913.5049995358
62020.6399870194
59135.5949416216
59878.0250178208
62844.6249949146
62821.8899894663
66273.139995844
63264.8849707756
51788.2350055414
65921.4200195616
61773.8249836079
65581.2850504677
64505.0100307355
61826.3349628251
62323.2749677778
70116.0349981256
51892.5900277493
62606.7900331834
57669.8199829049
55357.275044549
63201.3599817415
68403.2899103611
73950.3949759702
62025.6900911346
61499.4999901398
63685.065073259
62270.3000254352
58663.19499197
59468.3349811094
63786.1600448329
64249.4050637959
59757.4799844225
59920.8599389949
59227.2949983777
58085.210070224
60443.0550783172
63239.9399682422
64149.3750277369
59681.2750030052
55807.3600032434
60362.8800680789
62021.8699783966
61891.6049916038
67008.455005801
65700.1049638842
59243.2350744027
59681.5199433862
60301.1699783022
57302.7149670703
66278.7749233459
56012.1100075111
66841.9850881568
61678.5399754778
58557.6199513628
66470.3651084064
63846.1750786873
65428.0600194899
68761.6399706329
60482.7800121723
64325.3399949926
63067.8699267517
59057.2750483166
60283.7749024251
56181.7200181151
56683.8850893598
65715.2500413597
62691.7449800989
63898.6998953379
64955.2549982879
59583.185008615
69893.6849943897
64874.4050473268
65211.8100329407
59979.334941421
66985.6949891609
62714.9599976143
64248.539929212
60920.9900484328
64217.7150173234
66123.9499828168
65289.279973235
63307.2150077741
60304.0899363466
61391.2499444709
71626.9350135781
65880.3750392719
66930.6850602193
58711.6949434302
64298.9300305086
60783.6600178875
58991.2049887413
75512.5448804102
64016.7349950285
64324.2049575305
61002.9950590827
67030.3450184035
61858.4350297221
70623.7350648455
65619.9000214621
59493.2799588405
63865.2250414231
60668.8200196903
65045.509943125
58571.6950847607
70421.5299767923
60728.4300284572
64682.049957679
60675.9400508525
61141.14501584
73644.5799583834
57381.114964277
66508.4850260244
64461.1100396748
63899.2250054191
60985.7549624487
58645.0749219649
68474.4199905783
64419.8599438593
63138.4899227411
64874.3300186754
65045.6100210953
61496.0850157701
60055.1400505951
63036.884998385
66653.775003724
60268.0299713897
62742.3199899725
61126.5400282871
59640.4299583781
62377.7600035586
65964.5149866247
66101.5500140669
65018.245052875
63747.4650434794
62913.8500158209
58187.4900142266
62603.479942732
63368.4399907432
61206.4000595476
63304.5249505933
66105.5249605662
57126.7149650088
67574.2999462807
67794.1350780431
66516.3850272772
61625.7599854597
65852.9899936557
66039.010013768
66273.4650249878
65211.0099671525
64684.6499817566
61345.7350342071
64879.4049359757
69980.3150336402
61065.0149848629
63341.915003875
67693.8850142903
58614.4550363371
71151.1299811966
65348.2300245123
64738.849938088
61335.0249829691
65541.2400507227
61326.0899885961
60939.9999819845
65865.8800080822
64994.7799452486
63529.1550119918
61897.2649956383
64928.7850637079
65661.7700763182
63073.610013599
64537.0150618813
62766.9099747986
62477.9549989712
65446.5499960299
66859.5950293049
59068.4849656788
61705.9849863136
57925.0999931431
59215.2600626023
62392.1049670007
61674.5599739279
66871.1700387149
57567.8650254078
52143.8200299561
66481.4050251851
64528.449997309
62220.7750006587
71843.0550102519
61763.3350000855
54411.3250052778
59584.6949439163
69291.4999848814
57862.7150060929
65708.2300210407
60691.245002578
59709.8849931252
65189.640092179
61409.3049865564
56186.150005055
62001.3499290394
58215.6450609228
60418.7399752757
60170.5100595403
65337.7300075816
66529.3199511532
64614.4150321388
64292.2250167087
64689.0799530903
59332.8000866071
66601.3849609492
71013.6499758548
63536.0799629838
69263.6599505049
62724.2900447304
62486.4050083353
64761.9950109186
67749.0950161524
64106.6750434322
65689.7299758326
65469.8649476663
66497.000047365
64051.2899952356
64476.7399528428
62796.5001126917
63037.4248844124
62351.6599825859
58947.0149778539
63273.69990733
66558.0699055851
60766.8700067508
64116.0250337803
64287.0900063917
57870.1199752858
57895.1350032585
65812.4050054885
63943.3350478238
59100.8650237108
60989.6000096092
65510.6050007412
56754.8150068606
64133.8900590623
62375.7000149905
56670.5700564469
65093.4400118433
62370.9699824681
64195.2100293345
65403.0750013817
69808.655034563
64992.449953057
62564.0249973039
69301.3249923411
65349.5199254457
58093.7199847036
61772.4100269745
62664.3849719901
57585.2050484223
63067.6949519601
63948.7050714798
63640.7849784516
63656.8999933486
58829.4550485234
58750.7850026288
60344.0249684467
62533.0249450656
61775.5900203059
61655.2100573017
58842.5899514803
63937.5900072738
65098.2099555228
63313.4250458934
63485.4399899848
66160.1649764633
61276.8649541584
63423.5350545987
66380.2349396128
57670.8900280209
57966.3399998737
66117.335043993
61835.2249411339
66140.644950608
55126.6350067526
59920.2650392335
60809.875066011
60199.804926756
67648.084978397
54966.8750039179
66918.1100061622
65023.5499485872
60111.5750007092
60486.5750441494
60710.7549330558
65717.6699997837
61131.8349915944
66220.6399873593
72324.4850438937
62369.494998421
66622.4549408914
60838.4049431357
62008.0550417728
61881.3550288685
68031.4600565681
66184.1250213591
62159.8800402952
66031.8399864939
62387.5400516463
64504.1049854325
65402.2550386756
65525.8849966675
58058.2400248388
59993.390099374
59295.6700068963
74310.6400691585
61633.1050030109
64504.9399492951
65153.2849380215
71313.2299501467
61752.7800299332
61050.1899926455
61991.4249909286
60486.1850298484
60044.9349873731
63039.4650426551
62899.0249207346
66650.2449783196
56939.4249688937
64091.0249958656
63877.7949232585
65122.0749228514
63723.4549955421
59748.2649988293
58322.6500891011
65069.6600277889
62638.1099651214
69370.8100151287
55414.2849844728
62339.8150116891
65085.7349790703
64340.074911544
62298.0551043989
67470.6299753629
62676.734966272
63301.5950529402
69021.1750178097
68219.890051719
72211.9250080056
65192.0099851107
65634.1949950939
55685.920022166
64070.4200084194
66717.9400252016
67105.6150659679
68930.7449860782
65011.6500284057
57127.8649829105
61376.6950494367
62944.2049450775
63283.3300449105
66525.7700364934
58582.9049946827
66540.6749567304
61377.8250118251
65030.6100373112
54013.2750115785
59298.1650120947
63868.3799763657
65646.6449817783
60467.0499937632
68347.5600690639
68064.7500106064
58013.9049745696
60899.5799178178
63693.9350417206
52613.1249784147
66480.2850104592
68126.869979367
68368.2700023815
64524.2350022717
61581.5750104952
66776.1600245021
54985.4350510944
64991.3650077706
62638.4200431007
68613.7250499738
64409.0949868525
66632.429971367
65865.335045016
63295.7950482988
68708.8049759023
64403.3299689563
65573.3399634981
63542.3249547642
68472.4400247937
64497.9900153773
56672.7549550057
62445.7799832831
67070.1550404241
63919.6050295752
62528.36996225
60312.3350036334
62225.7850405279
66184.7599736695
64486.775011282
68848.2850727805
71116.1349695436
60653.1299452327
64571.6850376965
61753.8300122186
64415.6950516004
61024.2800510396
68451.3550476965
71584.4750346571
63561.304983395
66645.9150274936
58657.2750085698
61738.7299833298
61300.160023307
62565.2949820875
63253.7699554048
61279.399996354
61056.6649750101
57257.0999668116
68470.8249524136
62678.4450311254
62218.1450360254
59030.9650014594
67005.1699870471
63083.145024282
66559.5049676672
64683.8700646628
58678.2699288504
61716.504987779
66838.0349534354
72691.9650304386
67969.0999808663
64500.63000198
57997.5899433356
65016.1700138333
56617.7750569605
60536.9200542779
58544.480035941
61718.9200052173
63969.2050529749
71919.0450028438
64867.635072384
63122.5749908125
64901.4899681574
61929.7800188986
64412.0249753918
64711.6699687172
64463.7850372181
60219.0249780889
66149.4198880808
64531.8949162105
58850.3298507055
57835.6849939901
62083.6449973485
62185.529970923
64556.15505638
71999.5249783653
69549.8899671419
62163.2149477596
66729.869989685
55529.2800329979
61600.1449916546
58705.9650736875
64044.1699854923
64058.9549964324
62121.1400362042
57987.0500420933
66928.2299480389
64059.5950089737
75905.9049895872
63310.7100200224
64578.8250197348
65134.4099282522
60554.9550546781
61955.6800035662
68659.4899588076
60334.4849680069
64975.2698954057
60476.6350261293
66024.9500143706
67709.6099069756
61241.204903028
64665.6300179566
62099.1950568418
66289.0349454822
55895.5750265533
63344.3849424938
62732.5299357896
59157.9250487698
65352.079974964
63154.050119754
60441.4699627153
57224.9800198611
66852.4050634162
60299.8500197828
60291.9848869513
60728.1749839947
55250.970014708
62348.9650110831
65134.8949960474
65397.0849829206
64510.5000192363
64451.9049791019
66526.8399772005
66217.5300572265
65223.0300026719
66712.704983395
65936.364937411
56850.2499278666
66740.4700387635
63141.8699911941
66020.8149556579
66859.1399601674
66148.5849805632
58763.1600063694
64535.4249742901
64511.7600061862
66327.4950519378
62932.4250158337
64359.0999740838
60207.8649995817
60310.8600109073
65397.5149708846
58524.6299701044
61530.649953284
61036.2449953575
60330.5649948583
65469.3550269562
66183.3049416986
66574.835057922
61054.844909602
69513.4800261846
60603.2349700383
65051.8399804366
68930.8050027537
66928.4499828399
69243.8699343058
60360.475020063
71586.7499761239
65346.1000011534
64163.4599918431
59946.0150059871
70507.6850132888
59582.2299580059
64061.2899452868
64535.5999896731
61444.1449111641
63683.8249491165
56913.4100033499
57434.2500258495
63003.2600526236
67869.1750434118
62943.975047546
54046.4750363075
59503.5849476419
62357.3850320346
62552.6000365952
60104.6499637528
61999.3400488538
62251.6199622764
63819.0049163486
60471.2199885154
68313.4350433138
68625.8199782366
59692.7399312985
63841.0101448527
65431.0050304434
65715.4700652647
67294.7150216215
62144.8649825036
63579.2549659187
61337.0650087744
63192.9800310387
63482.6900291986
63688.4150279322
66819.4649489429
62355.5649335046
58802.4999870456
62867.2150228142
62426.1750213298
64286.8800084038
59326.0150561996
61461.1349227888
70229.4998615691
64180.9099586882
61336.1200186266
57696.2649386693
63888.6550467598
68995.7550090512
62978.9399915629
64093.5400367167
62968.4349997676
64754.0599958948
67699.9900457594
64360.0050463933
64450.589978917
75015.7100209775
59261.7850053763
65458.2400234769
58646.4100633534
69105.855088359
58447.7599433109
58216.9449937204
63771.4350219406
60501.7398934903
61606.5749937026
58120.9099744764
59354.7250087419
59212.4050214514
61894.7850236784
67623.0350436451
65947.530049174
58407.1699965714
59065.3449733475
62211.5399187341
69650.2149966802
65627.3400759792
64242.1799864211
63175.2850365704
58671.3150864256
61109.2549765088
57876.4600527956
62208.6949750092
63898.0650924178
59415.7249623696
64944.6949717011
63892.1400190994
58027.0299381197
58067.8300934175
57543.439959251
53637.9500193481
70592.7699124178
64661.2299603182
66420.4299959884
62630.3099394856
65186.1350594271
67287.1249228989
63364.999957472
73009.0649334079
68322.0400041847
56800.4250283634
59680.5749840855
65753.8949336842
64852.6700083499
64529.1449679244
65196.1700427705
69790.5900253956
60323.9999683475
65881.2050794074
62513.8401448369
68469.5650480289
60558.6549800009
64603.3300027295
67853.1549625103
69179.1800224716
65291.8450354325
62939.8199703812
58701.940019454
69171.5199641397
58988.5899783311
64304.650030123
65085.3649623987
68677.4950461676
58855.5599552909
65452.9449418092
69106.0349425578
70153.6450366478
66756.0800155781
62077.2800700357
63890.830032557
63948.9199362926
58267.9950020012
65525.374964704
56318.0249170751
60621.7399453085
62692.2950295349
51790.079993199
68425.7250633786
61311.4650076524
63776.4950427082
58026.4950946823
65836.0049857543
61627.2949512078
66803.310033933
65778.660049148
60386.0049708635
64371.2550093868
59371.2150325228
62744.0899590786
66322.2200028772
54058.1250207936
63964.6099996233
58510.6799954275
63901.8650061854
66889.4299749262
67823.4049916964
62493.5949678245
59292.120045597
57303.1450298052
60006.1899585073
60702.7299470394
61948.5249676491
60685.0949810432
56241.9499995824
54874.524956623
58299.1300117298
64533.7700528925
68755.6199663458
61081.7599760586
68988.8650155522
61819.8100355032
59207.5449440629
60750.4150658627
54267.0699900784
56110.8050073986
65782.140022477
59779.4499910269
56434.2250866831
58684.2100258642
56213.9500820232
60320.5599952906
70829.2800405213
60346.849997503
63514.2799930089
58236.7549508624
57282.5600175348
61647.2248937292
64085.6099912295
62794.0150276154
69545.755056754
59546.3949739328
64777.6549947873
65610.7250096728
63608.5500576761
65284.1950394853
59454.4200426772
60295.4700270477
59939.9349754286
65867.944976698
66049.4999360811
57037.4599839291
67806.6849987734
63092.084953973
65814.49499046
63016.960043574
62160.8700374479
69929.8999857321
65614.254967347
63062.0600926631
63852.3249931214
56583.1050585392
62139.5599669562
61399.759980353
62083.1400201851
64243.5750259653
59716.9749835993
58736.729984277
70000.0150120772
66014.7150146529
66636.9499933874
61780.5600238152
67865.7050728717
64935.0150342359
59183.5599385649
64362.8448945741
71059.8850025023
64878.1949504456
59538.7800531814
64488.4850096213
58134.230006087
66430.944966426
64386.3049877532
61035.6550502674
65787.6000392961
54048.9349902148
63804.1800004154
67681.0450841604
62924.6599428821
68179.9450517188
66874.2849553512
61229.7650654392
68128.9350114536
58534.425019681
64718.5800675958
64091.3949572061
68008.0999540339
66623.5550004679
66549.3399658517
62332.209976192
68192.4800343048
66385.9250262714
64437.3649571763
65899.2499494048
56972.1400187685
59659.5400374573
57761.7650233841
64564.3350288814
64354.3499725328
58267.3499748441
66100.3200699266
59354.9199440947
58386.6150317217
60718.6950177183
57516.929971104
55541.3850407452
66948.7499512326
67793.7550164829
61214.3400151656
66233.0700073699
64175.9000536983
65985.0350902719
61566.0600806912
67669.054934503
60149.0199704425
65703.3699598269
60079.5850657352
65189.2800399072
63735.8000099746
64484.1149788917
63503.1149588741
67232.5900006967
64325.9949398197
62803.539976441
59661.8049757013
63231.5750883222
62506.22498438
63142.4099766595
65063.2449324982
62150.62993475
64173.4649750285
68270.5249856928
59976.0650034633
67037.7550242454
63290.8800426539
57795.3550043698
65035.0399598292
65185.2900268282
58961.0999794651
56063.0200031437
61686.824932222
61364.8600669568
57726.9750113197
63747.8749222749
65310.9349993655
67343.3950634736
70378.3399707109
62158.4699422011
62800.7349286724
67431.4749702428
67960.1349892181
63289.4950388991
67271.1299596004
60052.8099521501
68778.9700854642
58495.7650660328
65142.8599584779
61809.8449352443
61543.8950303125
60225.7700371064
68840.6299298029
62493.6300209996
65762.7249681565
65217.5949320267
57246.1749618358
64694.1450367584
66361.4650115449
64026.6899647113
61491.1349866396
65997.5500296502
69056.4350462927
63050.9250279484
62204.6350748545
61011.9149709826
60019.5799713437
60959.5250615035
62952.5900175376
68481.6150090886
58691.6799012012
62805.6649758224
68533.2350247148
58765.6650523035
58353.1549869564
58172.4399782674
69735.6100438784
64510.480028834
52596.4299773968
66367.2150888357
61267.7150151671
55850.1350012151
58821.68496495
55735.184945621
54746.159965559
62272.70998326
65556.5600072831
62856.700022621
61881.2400773569
62189.9650272601
63002.8450551471
62500.9750027058
70533.6149671099
62908.7999980301
67399.6298975361
62231.2499783069
72397.9500091397
60475.0049978597
57680.7099379573
58616.4700181517
61068.1799034247
64566.0850244707
64659.9749289764
56133.1449548353
68215.4549791208
68795.7448998152
60080.0250002172
64789.8000405398
63355.7549926987
61905.4299412791
58788.5299749781
64742.755022466
60547.7649791421
63473.7150778573
57987.1700599906
63438.1050219732
72199.8999918709
64213.2099704502
66291.7749860509
64650.7100056415
60638.3399620653
52837.6800356663
57978.2099776251
61025.1400023663
64935.3300333161
62883.6150598311
68451.8449595644
58453.0299293933
65249.7050278629
64340.4950071714
61141.5599794704
63204.1349526483
65915.6000220592
64636.5650053232
62986.4249724604
67149.9099822871
58702.8950098888
65794.0800102671
71357.8799873346
66528.520031873
59789.5250489001
58366.1100117054
60785.7799920208
61258.3799633327
59992.2599873345
63668.9099838704
58676.0200894976
63859.4150710115
65563.2199319001
63757.8600530052
61575.1900077593
65547.369942734
62253.1400569115
62470.8649554696
60569.2199986828
65945.5100027687
63936.3400248155
64984.5300392952
56264.8799786555
63597.9050182189
62844.6599630935
67637.7649975372
69708.9550258334
67387.1149435575
60478.1750020058
65704.8949635774
68444.5899631234
65419.1450030443
67671.5500254917
63043.9150468295
59699.7250407766
62380.1150110582
63657.4999373033
74158.2349878483
60675.9749759701
62885.9999765458
58792.2450155794
59082.7049789578
70261.5599815126
61664.8299959022
66153.2950599618
62369.9550251472
69871.7449612162
64416.1900311274
67476.3999630055
54604.2100544429
59820.0699411694
63371.404975772
63727.9950183101
62658.1850164357
65264.1149683247
54604.6499730332
66605.3650480451
59655.4000247433
61673.464955978
58721.2649723471
62341.5600647835
64030.4399964004
62537.2449710041
58048.1450329544
62845.6599758181
64451.759954891
65671.6550298207
58589.6900154219
65770.8649792915
58316.9050338
68355.2500322488
64101.2349777722
67183.7349503207
62063.8699054121
62934.5749621216
65311.174980634
67599.0300121661
60536.8399947323
68325.5949965952
62263.4600395113
63445.215038523
61742.8650548898
64907.6950111048
65786.8449492867
69869.7800588158
61943.1999816861
63727.8900225814
63780.3699535133
59089.749993402
58548.9650286847
60804.7400100353
68095.0749299273
56323.5850171731
63196.4349933683
58301.0150170964
57292.9350230578
62731.8650696875
58493.3600371741
70973.0650180129
66117.940071063
59948.3049897087
64510.1400073742
66575.5750024628
67234.1299466687
63630.1149729896
65838.3799865928
60854.7199932444
68749.7400875733
61351.5199483323
66816.0800082129
59529.3650292875
61071.95000783
56985.1050793928
58097.815017954
61394.7550186053
58374.2799850263
69719.0049587942
71201.0249756096
63693.6300138489
62406.5850458809
57949.344994407
62799.8699907402
63317.3099512121
63690.1600310151
70157.1250438889
64602.0399717658
65814.1699399716
64627.4700534603
64615.3350942887
60489.339987061
59079.9799776921
62644.7949835093
60207.1149884141
60616.1899971156
62471.6049999874
64162.2949276277
64004.6949269954
65494.8750693331
66691.7199790077
60502.2499977191
60697.6450429262
57405.3500302818
66493.3049581019
58194.0900245168
60928.5499984119
66227.2700327379
59423.7999667201
65205.1299654767
58090.0200504036
66556.9550705843
61062.7248971097
60536.3250031079
60028.8900457308
63457.0648703384
62381.5649294523
70131.7900807211
56206.1800385914
68414.6550494339
62786.1600101549
64184.5850760422
62031.210003759
62027.390031041
59717.0199652312
65102.6399845511
59295.8550110224
67453.879947877
63307.9849413118
66549.3000030832
61535.1650443384
60369.0999710284
62715.5499850368
66447.3449256835
61131.8999456683
56394.1499894142
64529.1249784568
64810.2050372566
58077.1949081834
56976.8699769301
58714.0300000985
61809.789939219
68227.5550132068
65272.5549760368
65072.6950151633
71089.3550731491
60295.2699614036
60984.0999825483
60143.6899010129
65585.5500696868
61835.5800242983
63643.8799586905
58826.1399912181
59487.3100113005
65626.4699432902
64032.9649641094
65705.1750235346
60847.8599629836
70319.5900635373
59295.5849871149
64712.9599588759
73618.5700627706
62772.7100151464
62981.9149583246
61316.5000455154
64560.7399804734
60405.0699845423
60149.7799992877
68992.7600907354
67061.6850028974
68574.1950562634
55512.7449465865
57955.6349373024
67625.0599990732
66934.4149489632
61399.8750244716
64499.6399891264
61950.4250172503
64289.5849855092
61005.1850270856
62162.9900010141
58756.5950371194
65347.6249808187
58350.1799834479
60769.3350328556
59381.774995419
66432.6250015171
60769.4850216317
61202.3900004468
60135.1299496243
66056.3499506666
62398.1949431004
61701.4950153586
60871.890041075
59923.9900436233
62292.9350538899
68739.9300243843
60744.7149845963
63880.8449661919
56504.0799962895
65174.2399420558
61219.2499969896
69684.800007784
67854.129988863
65469.3149816434
62933.4799218005
58362.8800411124
62640.3900095671
66323.87503413
72047.6500128426
55475.3099672516
62703.3050046439
59464.0850288229
70530.4200348404
68701.2050048374
66862.9200191728
60383.3549889949
64430.1399819189
62608.0250004054
65895.1750221617
65619.0750077443
66112.3550155466
60682.9599613001
67287.5199562892
59876.995049494
62456.5850194769
59584.7750513731
62210.6949650594
57837.9649785062
64705.2650447707
58773.6500711849
54073.9300617382
62406.2899578582
63664.655015251
64400.9600232358
56645.5699659144
63498.8399775998
72659.2350343283
61797.4650135571
63868.0100499665
58427.2500268167
67606.4750185734
66104.4649804457
64252.1350014783
55948.9150839571
64782.014988469
62259.665038867
64627.2199538327
63166.1000406955
65039.8399610062
58984.8800139046
57118.2250104686
60960.120058386
61766.0900081551
64062.7050272478
64832.1300316683
60646.2449830354
64617.8399984194
66482.7950445242
57523.5249680908
69557.8749713811
66235.7099646234
62218.465010572
53794.5850258261
64336.3450471147
64295.4450412396
62733.9800218322
57458.4450333539
68620.8000045808
58999.5899727629
61834.1950186197
62032.8049873417
61947.0700186274
62164.3749528716
62407.3850162599
63235.5200224106
59689.6849585092
62860.7950228601
65130.9400249839
62607.129941993
55850.9449778849
65395.879918278
67757.2000137058
66286.3099621374
57431.5349663097
58850.9999961263
57329.5100061163
63502.2449754361
60448.9849975987
59915.9600346328
65579.4449471856
59657.6550211124
62907.4950731355
64683.0800245858
65041.7400225272
59714.0850089662
59482.9950094814
59732.0649654088
70481.6000296419
57005.07497699
64159.2149576578
63333.9300040912
63876.4149320203
62898.1249982632
61061.0299630734
63525.5699889474
59673.0000334927
57943.5149179134
63556.610004134
64113.1600117307
64393.1350969393
65953.3050678769
65570.9299483485
60224.649987879
60936.8100107707
68001.6800341564
56779.1349821542
61766.3350349295
69376.8550461727
62876.0800077599
61342.5249909817
62909.7700506833
66174.0950325091
69582.7750939251
59397.4999995598
71498.0850157025
58589.3950359943
62026.6699624117
56170.0599714897
63821.0599946903
56621.5650468465
65901.3350271307
65420.7650394726
57778.0499437282
60960.9249755062
67358.1899927936
65527.9649923958
66682.6599757042
66115.094942319
56814.4500460013
63750.0050186044
59975.9200451697
67852.7700351954
60891.310068399
67700.5849447272
58777.4899874242
68241.9850315446
60777.0349594011
59903.4150161034
64480.5100536013
60476.2498924474
64311.4150059221
57547.3499853982
62342.9750386634
58775.6050015995
62994.7300271944
57950.5949072519
57814.1749952286
71508.8400196127
62877.5400172695
64757.8200140583
61256.1999998082
58641.6050256545
64320.6849769272
59339.3050126345
65441.7200206149
63545.234998389
70455.3899847574
61819.2299107101
58724.6249338381
64404.7651013581
64072.1300138066
63862.1699628683
58011.2950241069
67210.4899829859
69007.5350235128
63159.5449731875
62925.7349693516
64829.8599829944
60863.1950391775
68627.249993569
61234.1699904018
58312.1750037075
59589.3900642403
61636.5149515876
67643.9349683447
61890.9549455223
60817.0300438631
65135.155119192
61656.1499936065
64799.7700350029
57050.4100572527
59303.4149892174
66789.6399241454
58896.3300158639
61504.8349661353
65136.0549707484
64598.7149543771
69023.5849741209
62668.1600519301
68549.5799571093
54499.029960987
64514.5799879214
61620.6600526674
69155.3501197464
64100.4299841271
56649.6300404669
63402.2450066681
67189.119955367
58160.0000270844
62148.3650087126
66208.584977907
61814.9299872438
55796.3200898849
62336.4449115113
68097.8950057329
59265.3799321321
60696.6100128119
60965.0299882639
60935.9099751708
69172.0300106216
62462.35507103
63463.4300004386
61965.4499714806
62129.5850513808
53839.4600292982
66752.6250218874
68198.0249645379
64220.9050162911
65303.22997469
68146.7549448679
69520.0100809857
65261.9849849165
58190.5099945401
64621.6700087799
65591.019984394
63643.680047523
60316.8849265935
65212.9350922757
64749.5250036966
65196.0800361274
64445.6499675604
60782.9800456166
62672.6099611567
65207.9149733261
56921.4899964684
61493.049984509
56419.6199944604
63205.2949600727
56661.7350600365
68438.8949882332
61822.7300151032
63498.0150350659
61604.4999740892
64122.7100029254
62228.7900619215
71285.9100109837
64577.7850282239
67063.9599861274
66176.9000035832
64840.8949622569
68622.2650026298
60449.980087339
69764.9400585946
63091.2600599601
65159.1400699616
62869.4050297799
70051.4899973701
63417.370040693
58086.2350149509
68329.3599652159
59808.6450267398
60412.4349706172
62963.2349775634
69232.1298895451
65915.8899275476
57886.869914362
60075.9899554696
56894.8700810293
58671.3099904516
65074.8949802752
64181.830024285
67195.8199624919
64838.1700237508
66010.149970305
62908.5149784168
68334.0250582323
68697.5750067678
59713.6999709939
61533.20000031
60338.6049731199
63824.1950134901
56134.3000093634
68270.0301059873
68968.0599849267
55799.004976783
65810.7550244188
60569.3700320935
59659.8149743699
69109.8399738464
59984.9500939124
57365.6149435811
58122.7450280649
76133.0150245797
61629.3150344309
68708.4000379746
59377.5649745929
61115.9199678108
65866.7099962103
64773.2650012859
57263.6799835307
61866.3950181832
65410.3299916763
68403.850029483
58776.1400534561
55138.5550140689
61179.5299600561
65983.2099928118
62337.4450337952
65761.8349514267
63479.0400055253
59459.5600061147
57585.7150085355
65996.4449905326
63175.3299684381
65111.6650479857
62000.8100189238
57043.4200139223
63895.9100297042
62279.0849748215
61672.2300945157
61431.9250879686
62683.6850074514
64323.5599602021
71943.7449868236
57382.3350370678
59457.9550074362
62752.1800642909
57599.7800162185
61814.7999683525
58820.1349893315
57042.6850107242
57605.4999842896
63118.449965114
63012.1048959618
71270.2250753108
61237.4849985055
68326.5099358223
55258.0349103094
59659.3450042199
56900.4199689651
59939.6700117417
61660.7150061162
71233.7050830451
60938.1800441144
56537.7049570022
60962.8999996636
57480.400036622
62885.0699962528
59677.4299926049
57284.8299762794
61541.3049945203
69415.2749487815
58798.6599883666
62323.4750176078
67931.7550252248
62724.2900108163
60727.7349886831
61655.6399037811
61276.4950269822
65600.0450086904
66869.359995177
63300.2449952872
64995.8650842217
63780.1350863479
64286.6499902625
58964.3199637214
59257.5801007753
59072.760043619
61985.5650041343
66905.0349314394
64286.5649841714
58479.51995558
60943.4399900385
69012.9949046683
63009.8850646171
61228.9199817232
56507.5449759195
66549.5950289655
62364.324998234
74467.5798939669
69346.6200605082
63844.7500309951
56381.4150221855
63290.8549428589
65306.6900280275
62353.620056417
63116.3999384881
58600.9399954278
62034.3050044842
57484.7999751292
62940.9249480843
63616.95495984
66665.624994559
66324.6149795756
60304.9849388837
60774.6600006655
61905.255037399
58596.9700385786
57359.9449709446
57546.3050183124
68691.8400441323
64399.4099549856
59903.6000016589
66469.4299617945
64500.8550936663
64180.9449400986
63175.9450104793
60310.9649999977
66548.1949787449
64751.2550286988
58019.4299948845
60457.8700272945
66179.6149983284
61695.055007325
57384.8900049945
63405.6049886979
61194.8950934616
65723.1099737037
71070.5950205338
63801.0299700169
58247.5500012993
63913.7400205653
66340.6849929339
65207.9849476138
58016.6599268662
60718.2049658756
63538.859986159
62657.5300533176
61666.9599292132
66768.370065867
62441.9349568354
56748.7649838319
61003.8800468307
65049.1749243342
63115.9050030033
64070.0400317499
65845.8499980605
65140.0849707457
65628.6299770721
65923.1650381446
70792.2300186513
59493.199963285
60023.1100457027
62922.9400354456
68133.9649571834
61242.8150579955
68353.7899828323
58416.7349840478
66132.3149541537
62274.1749592129
66220.5349579144
69098.4799815283
63784.5399900796
65026.8150015286
61894.4800599717
63673.8349894701
62351.5800376622
62989.8199699937
62483.5150919568
60087.1850272409
61502.620007079
63277.554921977
58968.2400684559
65326.534943837
63497.4300201789
59791.7449970722
64756.0100154067
66633.4649530863
63265.425020686
64631.8700075425
73678.364926748
59191.949984125
58995.2799750326
59089.2199735105
68619.2799533493
60499.7900397391
60108.0099259283
68922.1549656015
66382.8750088869
63690.9449405427
69194.3550948527
65929.0550576168
66840.6399953695
62145.6150051802
65597.7800233025
61232.3700187649
58057.9500206353
63019.2200261972
55098.0200425116
61989.7199626992
57596.6499783234
68122.9250239315
64660.0499238821
63904.5849581497
66370.9949754706
57981.1399700803
66863.0799841037
59375.3900344509
66335.6199653107
60412.5050474636
64701.8850718048
71999.2699688843
62140.5100514662
58046.0900575595
59351.0700052564
68498.9999375811
63456.9099840092
59345.185013321
59770.7300295188
62201.710050917
71266.0249611362
69786.2350071801
61674.6500025683
63570.4050124975
65783.7800390449
62151.1249907862
70880.0899300573
67820.5950359728
64172.8800110691
62386.8749731701
63176.8299994689
58332.8200393237
60964.6999975328
58023.5550173444
67742.8349601621
62591.0150563019
58022.7500213329
61153.580018284
63204.0899561728
55758.0100314363
61225.5850536284
59912.9450230611
62292.7150343151
60854.5100043995
63201.0100590832
66544.1100175312
65019.0450083676
67915.6899628505
58374.6550247512
61488.6299658949
62784.9749793373
57051.079989964
73695.1649617605
65840.3450048461
55726.2499879155
61351.3700509842
65590.2899714513
59301.5850304675
69002.5900020421
60124.6200036446
65666.1449707988
65238.794944253
71090.1500440077
60909.7299975947
69920.8800260554
64123.3549789729
66363.2999982546
63577.0699696503
59982.8399567378
58058.7349853477
70166.5700248717
63964.5149770822
70076.7049356479
65268.6949344346
56937.7650078719
60399.6149646955
66428.6450194205
62204.5549801492
61400.5999644423
63746.0350057378
65660.4149388287
62090.6050153688
54805.1749849073
65916.6449662583
63470.1599842293
63792.2150506669
67381.3849648991
62265.0949880128
61314.0150054877
64816.6800561367
66325.7299608188
61377.0550032156
59115.2700070736
51877.7749915201
66624.0750334654
57560.4250585803
60595.5900335229
69892.6199798219
63160.6500370214
67807.6799870274
61454.3000034606
54533.1149996683
62988.1150063182
58389.3250137283
61882.160066014
68020.4549623943
61742.1150385113
64885.8699703722
61733.1850380213
63547.1900244305
63142.5750089979
63646.2850476439
55702.2200372108
65837.0201205128
63455.2399788281
66667.1050177573
65326.9649104925
59966.0600005041
64061.3650524676
60902.8099995702
62808.2749816871
66133.2000236712
61566.8299641726
56428.5450304088
63339.2500274726
66297.3850317014
66567.1950883811
65643.5149385071
61914.514975162
65027.4849695875
63125.6950151389
56193.2999838492
59313.5499818677
66336.4349944832
61217.715037556
66153.9200419694
61299.2249439252
71112.9249695973
56796.2099126549
60634.6050647279
68098.0399777332
59511.0299869229
62451.7800935199
60440.6749799601
64100.8100637169
62826.909938022
63386.4600457316
59439.6349833825
65535.9349998999
68622.4000341528
63901.4649938221
62265.7901565659
67457.4599886239
65782.5000008256
66224.724967248
59261.3449777097
59807.9050931227
61053.4000018114
64857.5399993679
58298.0750141593
56559.5349791543
59113.9299844866
60893.3450336737
56663.5748789626
59658.4249882371
59807.9299723056
65867.2300312915
60357.9850219583
65923.5149691298
67295.5300068427
63736.8649798513
64995.4850358956
63041.1649605698
61075.3749557737
60823.6249790571
61012.570013495
65659.1349367954
60033.1200051921
65397.265015244
67442.920022769
66489.7850298053
67826.2750098025
59489.8900058747
68746.3199702489
65540.7799729475
67802.7799770315
65257.5750116437
67716.0599559527
55400.7750161117
64418.4099926265
65020.9399591622
65021.8900737331
55736.0949367598
55487.6600349761
69932.1999812453
58816.5700684264
64382.0450207229
68336.3450751237
64918.6100270959
57723.3999334281
66811.2099568862
65021.5600318494
59104.71501958
60048.7500095544
67067.5750033347
56992.3800247132
52961.8699552246
69720.0651044296
63578.5700033437
66351.010009166
65487.5849597993
66674.8700128498
61491.5800868196
59098.5950424188
58215.5549544106
67682.7299718035
64889.7449079752
63135.344966099
57334.7000011096
55925.3498897327
62360.8099955511
64025.6500174567
62011.169966401
63817.0950859807
67809.7499779252
60733.2300240051
54644.7549544696
61421.9200129572
66621.2851146622
63160.1100273562
64462.88495246
66532.6850277607
65302.2549990351
61569.554961459
62119.6299048811
55440.3699359036
61973.0500526475
58985.7499603516
62470.1049910883
65353.3250751669
68160.2600447944
60163.9200354469
58865.9200015619
62998.4349341342
60971.5099583147
59073.260052938
64160.0100088575
63323.9200146502
60461.2550133604
55127.9000154473
64351.3150712683
58652.8799570937
60404.0750039469
63344.7799235682
69054.9049876459
65702.849942743
64658.4000221597
65171.044994149
60553.0900405008
63346.7549931216
60124.8550213394
65113.1650769023
64072.1100109359
62915.1799779215
60997.7350350957
71023.6449445848
64415.7850344755
65782.1849711795
63896.2200015158
60946.1099672116
57131.8950703673
67216.9750952336
58704.5649797655
69477.5200243467
58717.9100450547
72389.8099496182
63021.3349247013
56796.5500005528
68870.209931578
65520.2550211191
61799.8399244446
64717.1100240539
71107.0850673997
70430.6650008953
69076.2150322919
63123.9550501296
63731.7950097637
66556.75504243
64975.1150046327
58497.9699429874
60324.3700099789
66122.7550987151
58073.9100476675
64480.2350222099
61177.4149612769
62607.5099525084
58691.8799985834
63930.0650238883
67056.4300347558
62176.739932845
63687.8200058063
64320.2149700476
70131.3500600876
58775.2750118136
61966.4449509104
64076.7200606351
61661.8049769496
60950.2299767769
62283.8299309625
65350.754970575
59246.9699512102
57648.6250122645
66076.3149807497
61355.0200300763
58111.5700235482
62909.9999972139
60641.0550769531
60680.0900372312
61385.4449791297
64976.8600043317
64455.3449855435
60230.5349961485
60673.2849659155
70902.4549688377
62322.6099341572
63665.6099700273
62587.8799799295
61108.2649646825
62159.9350047086
61250.1099831363
62114.315036239
64471.7149316737
65512.2200420047
61106.915024854
60269.8399190581
61435.439943023
65189.9849936094
60901.1300345284
64248.2299841348
69456.5750253115
65230.2199748302
63244.5400390139
64478.659998896
60940.0550252563
60659.9399731818
66192.819940521
58658.1899612914
60334.6249938427
65387.9749869017
56713.8299759917
64574.4599740763
64810.5950317037
60994.3349996733
62826.2050429062
67659.8900206462
61426.325072095
58233.0149629527
59653.0099089888
59990.0898800114
58312.5300024985
68605.5149199139
66958.4899388423
55652.9900309721
69082.1949780104
61278.3549879219
67477.1149678857
66236.2500583627
59011.1649509567
58612.4800033333
56555.4949922434
62871.4850745358
60999.5500376425
65714.5250748851
72212.6550179697
62909.6150193082
60859.4200533208
62211.1099199044
63755.1149608607
61448.8599375101
66556.5350292512
60001.5150026249
60569.9800137265
62449.98004474
59550.1300108036
60690.7400156948
58893.4700445468
67222.509955041
65928.1950500878
67413.1650508818
57364.2900116418
62795.8799797443
63398.6249451446
67379.410029223
65293.2750177164
60096.2099795685
63190.1599344679
66608.6599678675
62127.0450244033
58992.3200320698
55946.4700107283
61774.3350811876
61381.6999870675
64310.2349649086
62965.1249933579
62062.5750573746
63559.724968708
61592.514960313
58999.8200190784
66829.5949521927
64724.1049694724
62475.5600203266
62269.864953985
61978.399982687
63050.655042887
61072.0349710014
59941.2049933874
66598.7000307087
60580.6699138841
64413.2350624055
57839.8800075719
64064.9400238244
59610.9100131933
57325.6799895409
57804.0650354142
64448.3750224224
69776.2549972974
62355.7850140667
57230.3899636888
58992.7049543734
69019.1050126483
65889.0100236667
55723.7550545677
62045.5899185056
63512.1600423633
68849.0949827558
60181.6049898973
61705.0049925097
66320.0399779116
67414.2349866346
66137.7450071821
57228.030076641
63401.4449353642
59649.1849587539
60968.7049983355
55496.0250074665
58060.499997387
63244.144962713
55058.7150501053
60551.9949731762
60641.5049767875
62647.9149556432
59404.3399722918
64820.914949739
60805.7549913176
60355.4050775925
61845.0999894244
60565.0500390195
59394.6399742489
66804.3650363133
58235.6000432165
62411.7750150612
65699.6649987272
59352.1199866473
64035.8950624237
62928.4049876494
62294.8350208295
63209.2099910685
71098.9400545444
68627.7300381364
61098.7149468695
59573.550017371
61979.2299457258
63323.9599909074
63040.1849599407
67832.5700025141
59147.7999399175
60548.1249274862
67776.1499448893
58862.0299896965
67387.2049400618
62518.1100210321
69331.489982338
57664.6248872367
57388.7149698792
68950.1699766444
67102.5599860057
60038.8999677664
65450.639982639
64086.6349776558
62610.4149537498
56611.2998830455
62561.6300121231
66980.265012409
57274.1800278578
62483.4550281322
64189.5149272047
54169.3050225727
60672.3500529728
58973.1099794903
59789.5800352738
60650.1900733602
58672.6850470224
71106.1450280774
50212.8849802109
61989.150105735
60099.1950317193
68349.0849213017
65965.5750248004
66376.4900403065
63164.3199780441
64683.7899917147
61608.9051112995
68470.6250177099
59163.5199931337
64492.2999977518
67562.0900386937
64795.9600182135
56568.9299716253
56648.6249947637
58365.5200338125
65782.3650308752
62134.5300974676
63281.9700446368
62776.4100176027
62615.6700006041
62107.5849945002
60132.0699777828
62095.9599872039
63961.6450026807
64158.2649964624
63598.2500476034
63932.590048403
66391.5199199032
64182.789944619
55854.4800307988
60936.4050180902
64034.7799948652
60000.2850305052
65829.0150386709
61582.5449715852
62743.4899289097
59368.8950432192
56141.7100065936
64286.9149887771
64351.0500582826
59488.9000189099
61236.1400989594
61917.1400032961
64565.4000570689
60207.6650593455
58549.7349677489
61813.4049755661
69191.7749781379
65251.9249910257
66812.0550342715
67041.8899792581
56576.2349950493
64930.4050300164
62986.7650610994
63858.8950203283
66723.9250527659
60876.5799891508
65840.6650222501
62406.6549605792
61082.0549654623
62783.0250363639
66439.4800907556
63678.9250018662
71411.1500515343
62991.7949918881
65070.2250863509
62283.2000334143
67296.8099482768
64245.2049621076
58859.4300323075
65693.7250495197
67045.6050024799
63229.8299144757
62346.9350333968
64237.634969452
57037.3450465437
58430.1999668903
60468.5000257143
65781.6849633302
64935.5949863976
58257.2799128474
72529.0100819987
62788.3600008545
59973.9299916419
64355.7849806598
63777.2599352612
59092.5000112788
70133.7249880989
61692.5000628265
68289.0349939217
63914.9699907834
66542.4450475967
67025.3450005114
65130.5100399277
61551.5449820971
66177.1549891557
59520.4549608453
65248.4199522496
64132.6800240054
63900.0600336422
65104.1750250962
60397.3449856792
61443.3900297243
60841.3949702549
60516.5599893099
63966.82507944
63625.1999049461
61666.3150331066
60014.6300039538
65937.5799802182
67139.5201064321
66052.8249921751
60904.8248910258
60544.4300545474
69114.7950249078
63227.3000044382
67086.6000177719
68679.8849775274
61851.7549446199
67738.260025696
60755.4850871106
62167.194959525
63293.1550529292
73176.9350024501
62513.9399952499
69683.8400417663
65628.7299477617
69328.6250236963
66620.8649435046
62786.7249782819
68195.7700177284
71525.0949841782
70117.9499929817
62762.6050757273
65066.6900257964
58303.7149485769
60892.6299911579
60461.5199342708
64080.7850189033
62050.0300606411
67543.4249557292
67890.2349732409
63771.1350438604
56592.7751002753
62425.2400476384
61085.6600195016
61077.54501565
61124.8050163058
62574.6499825008
60115.9849999084
65160.9499344006
63121.4700164346
64429.5849932928
62172.7250315168
60942.6199972261
62218.9749747294
72773.6049773188
62044.090010882
66715.4900747037
59927.0899428746
62323.969977785
61909.0249909062
59923.4399976956
66110.1099742693
57300.8249382698
61072.8200430538
72097.0999877857
69042.2000398809
66302.8499788144
67919.0300141508
69423.1900505703
63640.4949858415
67047.2000585701
66657.285046644
68859.155009193
66679.7600700779
61686.8250446874
66373.9699880507
61023.3950178144
57807.1949631885
63619.1650383612
64446.1349982643
61479.1950556333
72648.4649686956
60075.9450615483
66884.3100132083
59690.3099852798
61014.7699854889
67596.4100912895
54904.6249959524
61990.1999351874
74769.1299949417
71813.1100263618
60526.2599499544
64571.0700396149
59078.7250402182
64816.6649659841
68092.9299871804
67627.5850495359
69319.5199941138
67913.585032266
67725.0199561086
64903.5750280516
66327.81494121
65802.0400185331
64943.0099775493
58082.545077742
57324.1550864048
55548.0949693255
57041.3400072516
55968.7750176728
61863.2200279681
57534.465018908
62143.9899991932
63392.2150220628
63233.7850398955
56645.9800394824
65341.6450064647
55764.9149896922
59875.4299686667
66365.8800559283
71307.8899461293
58809.0300530894
65965.1649083592
62383.7649954766
64264.755037343
61789.4250579435
68853.6750251944
61176.714992887
74383.8900445294
70415.2300552474
59299.7649681946
59310.8549761098
59085.5050051185
65769.2950307292
61241.8450582986
56794.5500085141
62918.6800546861
59965.9849919132
58598.6999762809
52660.1000013679
73594.8799955345
67405.6699318496
59936.8699151463
64680.8399699615
63819.0550465856
63820.4449907916
69691.9549766472
65934.595047048
63121.5900058127
58337.7649346007
63384.3600164304
58879.2700405393
59771.0649797904
54719.6999562171
66735.264990784
54952.930078505
67786.154981175
61539.5249709176
61471.134921133
70058.1549939198
65014.5949642156
62241.9450413906
65674.1899345572
72360.0200811981
62385.114932838
58693.7450302835
64952.5249241343
62214.989932506
63096.8750062489
57015.4399356527
67622.1950052492
65140.5150066756
62068.0498588398
60962.4550167701
55717.6749603948
57130.495028166
58555.8100546206
65133.8900093231
70973.1650447957
65486.7449883613
62567.7300218182
56994.0000270418
70159.3699802359
59712.7500267582
65310.2149612018
63692.8049612519
65485.1800516907
67170.2600061248
66973.9100807474
66523.974988924
63708.3650386709
60183.6299790315
61573.1499853644
62148.1249384595
55604.2450243423
63981.0500182019
64007.554938312
69328.5049790437
63323.9049513999
64833.5200015458
58772.524923358
60314.1700469987
66167.2849901955
62848.1949909888
57665.4749663692
60537.2749957526
66427.3800859039
64594.5849840289
68324.150063887
57353.1400035422
70108.7599859816
61084.8100175013
67258.8049507234
58097.1449573915
66575.4500034899
55884.9000225179
62794.6099777772
59987.6950422055
65146.0449968457
69573.2099860876
68930.5999766326
61725.6900249575
65357.7850006509
61093.8500148483
69815.7550179199
70300.7850406175
61305.3800447601
62466.9099788562
63509.3549452038
60778.4299215466
61177.5150324686
62534.6150573293
63859.2650123223
61720.8049863414
59494.9850309972
67416.9700301943
58685.8449663492
56857.010116201
62916.1399747454
70359.2749732426
61800.0750455752
64660.5049558311
57640.634971071
62355.8799915604
56723.1250050358
65387.654994676
70103.9500088064
62473.1699877005
64237.5250649401
62749.5000336688
68615.5100066847
59550.1150427811
55971.5450384558
69295.8250810243
57823.9300297058
62425.0250331673
68143.8949712231
64600.1450042656
59839.5250139975
64214.5949890941
66592.0050236124
59747.2600919167
61382.6049871131
61444.6649908464
63082.1549771347
62049.1500961224
62897.824952899
60589.7049928211
53511.3349521854
64170.2150485536
62776.3499469157
61778.8900121338
59735.7750551383
62011.0149697672
65626.2050188183
67180.8199497512
65684.0149736504
64508.5250226446
60049.4550172164
64108.5999926601
64974.9950210881
63907.6150157348
64478.7599475767
65670.0949458526
66826.5749406704
66252.2249638909
57433.8350022629
59496.5100076504
60465.3700179502
62125.2200209144
65461.3449330417
59600.0300221786
59753.0798870407
58378.7649889903
59841.8499587544
64759.2599903972
64597.2850502141
67739.315079622
66911.1600227309
64167.0748756832
56745.5698842922
65245.0000245828
70936.4199866792
60788.4200154899
62126.0800314643
67340.2499989655
61609.9299519974
64424.6899829646
68066.945026388
62801.0700524385
66104.9450204135
61972.8949627129
69249.1650598532
63748.5950322784
73041.6599811951
66132.6050756313
62072.7849754791
62679.7549842364
57250.0250497471
60651.7800079061
64479.4850173879
64731.4050014505
67999.9749535777
64880.1550016915
59301.62500708
57106.2649868851
61112.4449660755
60311.1899927758
60557.9549231017
66293.9400218868
61294.830014261
63063.2399499914
60793.0249430581
64126.235038568
66756.6800716989
63610.8250038787
66761.0550157003
60971.015044369
64854.9949733054
69353.0700686178
58590.0900507737
59288.7598669968
66833.6099579639
68312.75498268
73623.820077983
63480.2800060036
61643.9899816474
60841.4649638702
61776.3549902708
61650.8950131392
60957.5700063948
62270.7649854546
57513.1249978639
68484.9450265522
63903.13489169
58238.1399745408
61265.7199550401
65395.444959069
62997.4550419812
63886.0299384046
62424.0199654568
65725.4300674875
60578.2349720528
61645.4300044792
58704.6999971231
67383.5399983865
60057.6399993415
59019.6150420692
63972.265004287
60310.7699675728
61472.6949826695
67209.7649663088
64748.610036369
62366.6449630678
65157.705050798
67167.1950093416
58024.9100436886
66217.9499978345
63091.7500038528
73261.4649816408
70056.6999970746
59974.1999959955
61072.6250076507
61926.9649980363
66696.6700193491
63828.2700040534
63958.8399656651
64439.079949806
63082.7299099692
63398.810040318
67901.5600168273
65345.7199682853
63277.0949819299
59814.0750261946
69447.2500394778
62957.0749433012
62087.6699944374
63466.3350526963
63957.2100847524
71317.4750163325
65011.675017503
59082.7950643353
58758.5399814618
62600.3849816449
67459.8399526453
67836.9300762535
58169.3850003383
59706.1449934846
62826.8599650229
63758.6350259614
61920.0749496057
56549.8049994928
57607.8600030672
69854.974988052
57395.7199746716
67430.7199926021
64891.7100164483
59747.784980699
60638.9799795015
59848.2899920879
62397.3850580097
61832.1299960457
65136.8149920101
62630.8849388631
61758.4949979485
64423.3050486735
60846.1099751361
62062.0750028178
59652.5300552227
65088.6699665501
64569.9050108604
58170.2699788715
62267.6699991304
59831.4349549712
60498.9899726205
63143.7400115564
65119.9700122728
63074.1000045211
69022.1449918764
57329.0850221439
59168.7199943475
64512.9450396971
66549.8850148801
64285.4849520085
58384.9650581709
62294.8899793594
60390.2599529472
66427.8649788496
63031.5049187033
61833.6199655002
65463.7950117659
57801.674975397
58410.9500288877
68278.4900630136
58111.0349959359
63045.9700479763
66514.1000305555
65350.0699888553
63346.3950410141
63916.8450186268
66126.1850473621
53960.4950287865
66595.8649736204
66211.1700209412
65957.8149871444
61207.4000221953
64612.4399816969
59013.3150479756
66337.8248820541
56463.6899295163
68104.6050828245
61122.2049844198
73920.5799810593
63953.349993347
68560.9700077891
61196.6749749162
60309.5499802922
59463.4650595451
65378.5350131679
62090.0700138863
57030.3650303919
68604.8400701342
54442.1400208244
59734.4500094435
57599.685069409
59116.9999286978
63709.50998839
61915.9250008253
58219.5850082853
66865.1800134638
68147.2699483752
60902.2399671931
58497.2299646626
56896.7650210405
69244.5300492601
58824.6350022779
54190.7899744162
53135.9350142665
64065.4699222195
66036.2450560634
61729.2149261288
60874.8150386987
64374.4200277787
63204.1700316194
63693.7099440672
67972.5599550486
66059.4949947412
59547.8350370297
68463.5750408813
65367.8499807159
60015.559930416
64210.1950575181
56468.64497818
67343.4049353485
56935.6399575028
67834.7049827117
62412.7400430367
61891.2100075288
62277.2299794486
65347.1300697316
62156.7899620279
63656.0951049944
66316.6650297766
61960.8750277746
61304.6701040049
57524.9899638153
65941.7549436474
63757.8499904568
57720.5150144072
61468.7550431815
63820.4750524508
63873.5450345304
66968.5549911869
66505.919951123
64839.1999723467
58871.8749640885
64657.2499920708
61360.4999743031
67468.2700085561
64394.4698930376
60273.3449912595
62708.3899683073
65574.6150333394
69069.6999990713
57100.9650487771
59345.6099714744
60880.654880663
63258.1450563608
62119.9499476265
61773.3699811611
61095.9248862044
63468.9400210466
61240.8400038994
60508.5900453703
55518.3699461974
58545.9750457609
56211.8000189924
63994.2550186961
55780.6549561445
62751.5949944955
66803.2999660691
60249.9200792728
56998.6999645043
71846.9799672131
58700.0100272773
63213.2750060058
64053.4299761123
59587.3699776747
63533.6449989421
66431.6950790339
62053.9500608379
62893.2900029204
65434.1049928778
67045.9400161335
68173.6200897909
64261.9898958294
64430.8999977111
65278.9800417568
64490.6949503662
58670.8699857836
63997.4699634481
66692.36997163
62403.4199064535
62640.7849607809
63186.6349883392
62076.3900232368
63443.1899793074
67285.939983415
63338.8050309726
61828.570021212
59823.2250339073
58712.449957068
66793.7450670038
55962.38502896
58754.5700533128
64016.1700323744
67038.5299967898
64971.3749042389
60491.7049660984
62622.1000434458
69818.3500020997
63718.5850182029
60778.2650290197
66041.3999835768
64949.3199462291
71110.794940348
67294.4800259047
68816.2250467589
66674.6550596383
63554.4199652055
60848.0900179382
66946.1250078826
70787.6999436468
60620.0349404176
59836.020020848
66991.3049487546
64668.5350129713
60015.7950339632
63507.1749489546
55007.7450403794
66103.1050067135
60634.8300261234
63778.2200257921
60522.2799940631
61907.9749133079
67652.449987092
62959.2949534355
62575.9300250962
53665.5850262373
71993.4500339036
61661.719953546
66388.0249474704
64170.9349722509
60834.0249859249
62690.4600140921
63611.3200007188
71223.0799811484
68688.515039976
65215.8299347284
61673.2749647302
65936.3950186178
65046.7799828523
64379.7199820926
61798.8700019142
60524.0650293868
63411.0600875498
59986.6549801683
65011.7150302009
59928.4250403896
68767.1650338448
64003.2299689402
59435.844985138
64159.069977741
60975.1050389405
59896.7499808965
60297.0449572988
64201.1349664646
60032.2149796137
66267.4849899459
66198.3500461507
59475.3550700397
56155.8249794749
72095.9549397033
67707.5299946894
58528.7850580757
61267.864983787
58720.4299553424
62966.324992053
60671.6299595944
58792.0449015731
65344.8900569198
64602.8699505339
65329.2300378256
59425.9950565428
69997.5849623744
61543.960015211
56337.8650554778
62273.9199730206
69345.7150401417
57400.6100268288
63963.2249455899
59886.7250230003
54733.7350037022
67382.4199955127
65887.0049561957
66812.739976056
59373.1099729071
61009.2900025593
58654.8049365062
64935.0899554361
66786.7450471539
68661.1500918504
62333.945024805
64715.8000284813
61300.4899963785
64323.4600001318
59724.145040348
69003.760017604
63300.8899996316
62349.3999384133
58370.6150078515
62838.7199716378
60743.7050281146
68385.1850446131
62077.4499919793
60841.4599840673
62996.02497952
54712.5650258435
63907.7949492299
65212.8000429551
60121.1199399814
67171.6600297067
65346.8850867481
57295.1899501311
65572.0149358118
68113.7250622972
65545.1899986879
66634.7200266567
66307.700024911
66905.0000546355
65305.2199620153
60419.9700595814
60969.9699631638
63181.1050521985
65572.4600106339
63172.9899996508
62988.5750263082
70268.6450275614
62024.7549990049
63997.4800914682
58854.225038829
57029.1050203053
64123.1999958469
63972.9399084622
64842.1750253292
60355.7200263528
60074.5200893955
59571.6600384231
60444.3700599948
61262.315019069
66271.1400096267
67741.3850077502
62394.6600568249
67745.4849698594
62793.5149341582
60490.3450097146
65688.9750769079
60086.9299551216
59336.7099814688
59467.315030609
63085.9250191454
65474.6450135811
65529.7800001763
66020.7350618013
63652.1549963281
64956.9250874041
63634.094956203
69006.904983377
61673.7149653991
66100.1799937478
58155.2500150461
63536.9900537803
60527.5849387553
68200.0750045628
64668.4500278812
67737.3450716987
62996.939960884
58625.194941311
65110.0049721154
63643.270014677
65264.8349831025
63867.8800178767
69886.5949832156
68814.2449503714
63628.5050511037
60801.0099628284
60977.1299640589
61255.9349249224
62344.8149994228
61155.1699359519
63655.760044076
60728.645014902
63087.3151112687
61950.5150498713
65841.9099722253
56748.2949981153
57812.7550561638
63842.149956135
69847.7649554315
56268.8499501539
60708.5049634736
67433.2849848821
63650.3850089015
61526.665045603
64758.3000166325
64089.2400149121
61217.5500239848
72799.9400031707
58117.1050095827
58884.6450329295
62126.6450072619
67682.184975648
60951.5500296123
70636.1850253907
63124.4300051972
65465.8950769633
61137.685035075
69658.2499306383
62306.8500000937
65481.3799916395
66730.4949267033
65144.8450047762
65154.179948426
61979.1650051945
64549.0800343877
67012.5849735523
64181.0000354983
62850.27499296
65970.6750054954
67617.6599918617
55505.1199695414
56258.2950338036
64264.6549662257
62698.7800477557
64979.915038783
63418.1050810162
65617.9149993848
63909.8600617517
64276.1600372303
62214.6100453475
58008.6149670099
65829.7649444715
69169.9299818147
64884.6349630794
63517.0101188028
67487.5300101902
63064.6949719179
73080.5698733405
58359.1750432025
65224.0449463434
66866.6600076957
55524.9299456124
64891.6449875399
60297.6399586171
60194.8850119187
69673.4399737957
63950.4000157164
66162.9199962919
66034.7599990533
61702.5100739218
64541.2399878336
62205.5050355904
61745.3399849806
67682.8649857648
60612.3299184058
61018.769957501
65200.0499711705
66707.3849984945
69369.5398911032
65078.0900597116
64416.4700050646
59553.6450070961
63596.5450059071
61423.4799691462
66458.6700624446
61914.3100136641
59781.9050268034
62219.3150207292
65739.5100521435
63074.6750738997
61263.9799576432
59123.4700444916
65700.8750372153
57617.8800076502
70793.0999637212
64170.6700334105
64127.9300294783
63835.0500275863
64900.4500751955
61723.5649458562
55236.725067307
66921.5749915015
58998.5699664617
56063.6299525541
63059.324918078
61668.1349345424
62339.4400086126
67096.5950076997
61953.6399335705
63863.4349981534
60685.0099786192
62310.6550008296
66667.0100571182
57803.9099619282
59745.6900284369
61864.9550142402
57200.7050303631
56577.6400333836
58666.3250578955
64028.4150425118
63584.5750236943
71479.5950530378
58449.3649694473
65311.8450266946
67415.3550216073
65165.1850528346
60824.069931238
69018.1999669144
62868.1150301165
62786.4400513321
62132.545020365
58826.0949954183
66133.6499983896
62770.3700216911
69433.545013818
65466.395084418
63915.2699971928
66465.864955726
63138.1050445366
64579.4050345114
60496.9300630799
66097.5799260419
72000.3399894419
62525.0499835493
63305.2750347952
63398.2250719197
65445.855051551
64259.1750273999
65157.8300120047
67903.5300009479
67715.7200269802
62198.4100635092
60204.345084899
62683.799955836
61628.2250266751
60817.1150263182
57827.6100183834
66461.1250241546
65955.5300006595
60440.630081647
66292.5299757656
71497.8300373209
63682.3499861595
57459.3249915221
63398.9000194918
63155.0500014145
60628.1450298507
59622.3750559723
60237.1049632309
59840.8099784186
66998.6799827916
60834.4200025669
62545.5249457066
57345.4349905713
62563.2599499033
66261.6400361474
64309.3001044662
62406.4549828483
69637.6250703458
59916.6799044471
54418.2700207458
63537.499966087
63225.5150128036
66904.7549983577
60630.8549499622
59748.1650037548
62397.7500882934
62223.2849933656
65803.5699688206
60491.4650782867
61802.9799583509
59518.5399747496
64045.7299974414
67732.6748607301
61092.6399955416
58554.1299509321
61361.4600142916
66732.7399889259
69658.3100240428
64409.8350101715
67337.7650291409
58563.7799876675
62887.4900008426
62511.6150197286
60946.6349851473
61611.5699538086
59440.5199579825
62983.1599684964
61518.40998991
61971.5399095525
66160.1900631817
69565.2250015376
60450.8850254977
55298.4749987912
63572.19995603
66277.8949458625
65147.6050179674
61585.7550427049
64887.8450923371
64823.8799909649
61039.4550531687
57014.0749553681
59709.7850646334
63599.5500144797
61130.3900444195
66973.8250485431
64470.9399253801
57857.360000523
62082.0149664316
66316.5950245221
58780.6299809597
64727.8000455822
62083.155063296
64390.3550041513
62905.8650761576
68015.1949775132
68405.6649198608
64421.6500249928
62679.9849399463
69460.2649536858
55890.0249941983
58549.4749412172
62783.8550348912
58968.7249358273
65923.0500084565
67829.665042928
56191.6949954299
60445.7999937074
63643.8650182596
60310.5900114388
63968.3499707158
61677.8049625899
57766.8599896709
61931.684936408
67174.5399632566
65109.6849995879
64787.5849905209
62969.3149884442
59992.504931659
62898.8400080666
65316.6449200465
67677.964987202
62000.2800781152
59084.0700487837
64917.6450722224
66512.2349750251
63977.0799870986
66091.2450281873
59960.2050190701
59981.0749636125
62314.7099916169
61472.529989714
66098.1899595424
65110.2749827415
64968.439990934
65210.1800842478
64759.9500574535
60742.76003707
61778.4199251865
64786.3150131298
63055.0850093099
65595.7000252786
63814.0999719313
62434.1249819486
63038.7000162223
68275.1050299314
63322.8250028034
62783.8600257738
68029.2600401247
61297.9050696811
64361.2949729381
64862.6450218896
61762.2100487552
64191.1899899281
71932.5750158236
63673.7249984486
60815.8500930283
55078.0849968832
60710.0649795269
58492.7300186415
68650.3499951425
63708.4650112541
57272.9300468269
66073.7600082128
58200.3500393452
58344.029990454
68250.7650332832
60334.1600348098
60109.4950163389
63387.1350260813
65839.2749933063
63135.154998185
63847.3349091883
66273.99999397
60710.1800150221
59511.3249178763
60494.0949784457
58245.4450271356
59589.1049877341
65832.2249939141
70952.0749129389
59312.6499524462
56884.7200179842
63510.1799446722
64726.8800571174
68151.1549585532
60313.8350170816
57995.310010062
59445.0099776886
65072.1249828485
59605.5150344795
64157.9700091471
65084.3949942992
66134.7099660615
62994.2250647218
65987.0900452452
60504.9849812288
56591.5799398604
62171.374941157
62936.2249591837
60300.3549766295
57240.2601103606
64379.8599953185
63996.5900655185
59695.1999735904
65067.1900260677
67442.9449601599
64457.4449956279
65277.1599727512
63615.8548871102
62523.7750186553
61832.5099679454
64291.3999177984
63568.9650168009
59972.4549196448
69274.6500725425
60554.6749292054
57168.9299803353
62433.2450412604
68310.5650201799
64505.5850028339
58165.8149724091
64515.2950259957
60053.9800308533
66639.2000102788
65061.8399774989
60967.4150060852
58111.0899583441
63796.7050810803
64854.8999859828
63353.9600141796
61220.3999212798
68119.2300228366
62045.0499879226
65224.9799959556
60700.5599995807
56169.9250664862
61457.8800220691
58479.2999097051
62387.2699553441
60551.2399805427
61577.7100572638
61489.3950511792
60519.970029496
71453.9450008279
63109.7549760194
66501.9800458553
60261.2049891827
60619.0899796138
59400.7099579084
67606.9749502784
57022.5950153434
57640.735000292
57141.4399738759
64642.8250704026
56748.5200365688
60986.6400094676
59071.0349913811
64091.6200561079
66419.8399957717
66992.0349885665
62444.9099621829
66013.3800490018
58989.9650716668
66885.4599181403
62328.0799594592
61413.820008011
63345.9749931755
67065.940045467
68301.3899815608
60255.0350015698
65764.4900306411
58543.0150094045
60095.4649348109
71326.3050273702
66318.3550004053
67280.9249686401
58348.9850115015
67651.5349304014
60711.6948976729
60390.8499576965
63560.6299490316
53452.5900233153
63683.5500071936
62523.8650750275
65459.2799387709
67356.7750715825
62877.3950052053
69976.3599875595
62295.0450389202
64570.8550058305
56805.7349910879
61255.815066957
54886.4650166292
67699.2799391716
63557.1650058491
58633.4699902549
65942.1400090104
66781.8699610561
57508.7349247542
60950.950071092
68755.2099413685
62284.5000213301
59539.6750966018
61630.3400649751
61122.0400201058
63668.1049827768
56054.1800205732
67937.265083345
63730.7949875363
61090.830060283
59071.1149493865
67331.0400327435
63471.7550612949
60636.4599988018
60723.8399295317
58428.0500013681
61878.9349700891
63511.6149946322
63579.9899602223
56012.2050180876
77566.1400070737
59811.2749721125
63106.1850222838
65723.8800405601
68215.3950193231
56559.9500505395
65874.4749618887
61922.3199892621
59620.2201059049
65519.3449781715
59552.3899658579
59713.8451204182
57470.309997393
63511.9849504254
59834.4100330014
68178.0500001296
59026.1349609023
60922.384956079
66656.5300125594
68980.6950636237
58226.6799633176
59271.1949813348
61609.5499951538
64304.160017143
62931.0950058592
64511.3550396988
65263.9250638064
68044.0849968759
69083.6650445235
61414.4650034483
61092.4049388487
63248.3699678446
63632.7300052039
65820.1199913581
57574.2750380805
59199.924940377
63360.3650315204
64022.3350137492
71612.9350084962
61825.1950503495
60339.4900539901
58744.7199465861
59117.2849834906
72550.9000448946
60605.4700253753
65028.5951049814
60999.6099354562
61834.5149609998
61555.234972889
63815.7499071963
57750.7499995684
60143.7800493557
61303.4349991718
60462.6599850795
59966.3450875515
62404.8700101319
65324.2050155819
62104.929997437
68047.704924681
69804.4450827227
59507.155033922
57201.2449587406
63356.3950812887
63119.5900169261
65366.1900179473
63365.1800696869
60114.1350297001
56131.8948885695
66684.6199293137
63007.979979704
67697.1599680542
66030.4049794674
63387.6650396505
61786.5750295911
64856.3049182538
74819.1150250718
60127.0699619634
64438.2250243424
60172.1599537872
63144.1200019797
69915.0699737907
62219.3649430458
59533.3799694413
62973.0649494902
56436.9849987915
61693.1049960607
57340.0150458713
65247.639960726
69661.8199181849
58924.6499615475
64582.6200343538
67776.8299138645
56678.0050154958
61407.239910908
61452.1750126134
60440.6550555801
60917.3849806668
63082.8150188523
66965.2449266683
61004.5199984697
60879.6999256306
68074.4449748161
63794.4948940663
58898.7199363195
60526.2349782615
58447.7400584606
62768.894978639
60986.5949998295
60544.9100811306
62750.3599974276
63250.0900148585
66894.2249855184
67345.5550517753
63475.2699830268
62761.8449856681
67408.9849991785
57319.8850016943
69140.7699911281
61398.1749902824
59328.5000020673
69760.2900630441
70840.0199481272
61444.0850113987
64413.8250463661
70148.8949421521
67906.7949929847
61327.5750594717
60910.5850396863
62071.9600401437
64377.0999735111
60567.3400120921
61309.2150099999
66460.4999836131
60532.2999580549
61936.830016229
66368.7399666682
63503.4350265934
60294.7700664306
62050.0598991527
60735.699921924
62541.0449774092
62365.1549623482
63402.2350198358
58875.1149974337
55613.2499358605
61880.1800326366
58347.0450110638
60883.939984451
65091.6100333809
71982.6149817398
71493.9900277196
64994.0399860541
59288.8050196097
65250.889973553
61309.8299566265
65376.4500330877
70282.4800492326
62107.8849298997
60131.5399440992
68306.8150611422
61040.4500296154
58534.750035361
62354.4199778402
63072.8949813972
65341.0449760552
55060.0900060651
67266.9200091645
69567.2199883687
59045.5850068622
60586.3900255826
68274.4400211081
63568.3699263281
61021.0999669159
64247.9850092158
72253.5000197209
58566.0849927023
57075.5049658419
61988.9100332682
57127.080048837
63188.5649725102
63818.6249691516
62912.5850151464
61757.7449559199
59961.2250121391
59637.6200569045
63764.7899388586
67291.8749818253
59093.5600562288
65563.5200169882
61743.6250428002
66143.2749908903
64138.1049901862
63688.7400414607
59427.1599817473
64083.1699349339
69193.36003719
59559.9400674672
62844.5499826832
68131.7849659106
70152.5100527827
58144.3500293635
64961.2200338916
54767.8349682605
58687.9949933931
61594.7850149525
62868.975016291
73572.0099168315
67525.3951027784
61906.2000007255
61025.4400206342
68275.8699717145
66259.2850616132
64849.2549788727
61198.3301094058
54710.4800114685
58419.9999841516
59617.9100297755
64164.6450301159
65960.7800597905
60836.8999599955
56684.4100341934
65867.7950542813
62625.6100711025
60578.0500210793
64864.2899623745
62106.2600173123
62976.4900502208
69671.230008713
57817.6649523544
67512.0199635813
58854.8700562731
71268.359909936
65185.0650816162
62713.8949474248
66837.3850003385
66823.7450340333
60247.2000443099
68579.5600093858
66490.520031817
67780.8749763439
55098.6400192669
58566.8000448437
64484.7449880078
64752.4749913327
61823.0249183039
60470.6849603475
67886.4350214594
64281.4198898071
61902.8099562895
68972.2350565863
66580.3799848357
59201.5649984653
61207.3549536136
58788.9500609263
63929.2650222658
70251.3999669197
55304.1950214039
56233.3800139675
64981.999955698
66723.3899943199
62647.4049238771
65851.2049785177
65559.520045228
63608.8400189504
67900.3099619489
61131.8849176203
64041.9150735828
67420.6400081966
64074.3749927082
66894.239977138
60830.4299842637
58167.4850084024
70863.855037904
68148.7249767747
65208.7849955173
66660.3999962796
63194.7749976495
65752.9549721962
66315.7399695161
63567.8500520235
63701.5399829177
60195.0650132133
67660.0600705157
64984.6700387571
63706.920056422
63035.4899713403
59130.5300361096
62397.7900667015
60057.754953653
64340.525025611
63815.9400264303
56762.5199886098
71449.4050060961
61730.379929298
64989.7050518489
71008.5549936881
66739.1550287048
67658.2050242952
60843.8750006817
62123.7249824585
57526.8449996139
60837.8100482689
63658.5500057169
57701.3400150939
68106.1500569492
60221.0750253433
65460.6199672419
63678.2349993852
60403.5799778492
63951.3249540647
68192.534918356
61042.8450282491
65372.4900161956
55072.3599369836
61714.3999596301
66480.7349867357
59369.365025983
65261.6850080233
61834.8000189073
66518.5800216426
56694.2249704169
69890.5299656206
56600.9049846433
64315.1649777461
65998.8500352225
60099.9400126255
64430.1200556341
61297.2049977722
62809.4049855488
65297.1499860352
62424.3450036971
63229.2249496427
62387.8950121137
66265.5900745434
69971.3499712202
67985.3599918234
63095.8899943329
60946.6249592293
60999.0399491449
63775.7999586276
57144.8050181497
66014.3299118257
54777.0300192335
70616.3249564409
62972.5900648281
65055.7750166884
63557.7050407745
61126.2000197149
63095.7950239734
60181.429953403
67935.319965052
63213.2949865892
66723.4249671232
59151.1399589809
64489.6749624447
61766.46497815
67025.8300207167
61809.7200675995
63827.9149958087
66481.4150675358
63164.7799710852
60800.2900414865
60228.9400544738
64341.6250182155
61185.1899494279
67192.1200300995
66032.6899894801
63417.9749918175
58965.394961385
60947.1949551175
62823.6500165477
60185.3899903423
54229.0200448011
61746.1899830349
61209.2149797499
62146.6900142314
62480.2200097011
67880.2900276631
68800.6000652172
56780.8550138597
63039.2950281301
63762.6800317095
66072.0600779128
66598.2350546874
62983.4650267228
62129.4250212537
57728.5250327188
56496.1199603881
64429.4600324083
66358.8900125409
59553.4799875673
66249.8200561376
63490.7199967488
62611.9400424263
58402.1550475106
59327.7250005814
61454.5350122405
73920.9600317112
64255.0449594955
62485.4750121901
62503.3249545291
71197.2499836459
63681.620086687
57312.6100445478
61897.4299988252
62723.1699434681
61440.6100671458
61976.0199523204
64002.270014334
69205.5300072454
66278.7548918053
59357.3400542667
59590.6500429298
54353.3049912577
61430.5850342749
66707.2000014743
64780.7550687559
67356.6950144282
63102.8650450895
58701.9350391062
64280.8050180812
69468.3599655249
67217.2550077174
62611.3249897095
61273.9000176388
58861.2050468386
65244.9199274475
65465.3050693925
59627.8050065929
67715.1699725735
62988.3400416814
60619.2050126738
69234.5600292498
61893.2749540974
60958.5749371213
59969.9699193803
57332.9700295088
57616.1200341065
57973.284979442
55260.2849466848
59831.5399859146
57837.5950017153
59672.5599432852
68679.8800036006
57584.3999636506
69576.71001695
61786.0049551414
59996.3449722708
58212.9800031138
65174.6750135976
61241.0850249252
62996.8600394015
59394.7349777735
60032.2350144586
60138.415023451
61103.4250256463
67744.0150091322
58317.2050161118
61870.1499529248
62232.8300585268
64424.6551411615
60986.6949593928
55117.9049429426
62213.9149967275
57754.65493785
61844.5749930744
66484.1000478759
60506.8449366928
60494.3800375596
64060.7400543232
61338.8700087434
62103.2749751774
64229.6950143038
63207.6299849541
63101.3999066746
63978.4850523494
64219.7449838002
63158.2650174064
61955.4299730793
67541.9450440597
70488.9100258406
60797.7799370879
64255.520058677
65441.3650548892
64842.2800211211
62033.0299877949
61509.9699702087
62266.6300817932
63557.4900347007
61710.1199494525
61429.4799853019
58645.8499511063
64019.4749572213
67239.3849827093
60333.1250075909
60038.0650773605
61432.2900471552
58482.2100771401
66330.7050161738
67708.3700047955
57881.4950002693
58955.4350542204
64576.8900152532
64989.3250456848
59350.0899939028
68747.1500174786
59112.2050090304
63498.3799931649
58648.2549989421
63066.3049787023
64348.834988949
59340.5849898584
62082.6300115159
57083.2599889425
67898.3249376562
68239.1000569864
64722.1099859574
59489.2350728803
66733.3799816655
57678.9399928575
56021.8149987604
61333.3800695473
61925.6849297917
61767.8250838855
58944.1899834587
60189.6449994278
60963.6999315296
59114.7850173266
64229.9199817223
59798.2900277542
61745.47996129
64322.0949886492
62723.1999684208
70171.9900626409
57801.3950822687
61958.1650284016
58903.8050194447
65838.3799964971
72818.7550646726
58156.8600571524
66229.5149867681
53623.0399944806
56372.3050127588
58835.120004339
69508.9549837663
64258.4300303801
59886.6101066947
67183.7099337036
64117.2500218077
60064.7400006135
68040.619965656
66514.3099902381
58646.9599590665
62050.7850121352
60837.2849858347
63977.4800332472
65929.7499610836
57811.9150367793
57235.1849638573
62744.8800355211
59169.5400114551
68028.8200102339
59274.2750279089
66810.5949763389
59895.9649609397
68186.9699594813
61292.6649599456
61944.0449709883
62540.3800341967
58818.959936316
69632.5199125074
60092.4350016962
60827.5050325935
62302.4600828393
62342.1849771406
67250.4899540043
67703.4599989586
63616.2899826204
63273.7650325338
59438.4849992659
69033.3500313883
58657.2499769108
62243.7901163003
70768.1149485896
72767.6949580037
57773.46003275
62405.1100481375
54330.025019104
66288.1100792945
62043.3000059591
61554.4650189452
65873.804949908
60131.4899565232
61902.3199890604
65460.9700703763
71493.9349874066
57166.8199723596
71268.0150083748
69435.1950676121
62106.0400166788
64317.9150704056
61742.6200710887
61966.1799924677
61811.7250049566
58071.955007888
61345.2150259342
64251.0650031381
62278.6399704089
60094.3149275134
61209.324979926
63174.6300451366
59458.30496541
62974.6250356883
61966.2999379633
62928.459965191
67704.1750130939
63033.5649405932
67076.7200231215
61122.6500699314
65690.3500199858
65543.4299894959
62727.2650467734
54159.9749421787
65743.7999327383
60268.9849603915
71687.4900794872
62970.4599726455
54951.4600274856
60002.8999734954
65448.7900020727
62648.6950086226
57479.924910192
64847.5000364847
68266.3649849744
62182.5099499565
59387.6949555281
66253.9150249011
65552.4350151121
62684.2599803641
64732.5550108425
60442.3550441831
66901.5099496548
67529.0149272174
57399.1699874899
59558.7300130469
60338.830006765
62202.9799861329
65604.5599802738
61490.6099903538
57968.540000362
68418.6899423546
66197.3249822819
62862.5449272753
61604.3999623218
61443.0949961841
63653.7949607762
62250.2201190429
66633.3301230064
65245.3349976025
52127.970020257
69955.1599714243
64629.2249573165
63446.100005348
63872.5149418804
59528.6450440672
63472.1750403072
62896.9850614574
64046.4350596038
63407.6650369953
64538.1300134229
62733.5450131833
64188.7649000339
62141.3249877622
65105.3399163005
61465.7399933475
59411.7400191364
65431.355012644
68177.6149184282
64606.7450144327
59358.4899701504
62546.2500245125
66487.6900838343
61127.6099588755
60870.2999320026
69888.0699498489
64189.5348918591
69044.1199357913
65883.5050037999
69899.1350059437
63064.0450788752
65462.8650526048
71272.0849540874
66009.5300397859
58184.7500621532
69591.01503713
59325.5149957028
62518.9350174271
62752.8299441055
62064.704928804
67519.0199804183
60982.1299915029
62910.3949151102
65082.350041743
61011.524978514
60701.0999870737
61349.2549131857
60669.8200115053
63042.7900543539
61191.2249759371
58044.1249718008
58200.7100214065
60833.8450164936
63749.0599580798
58721.8250464073
62864.9149817689
60949.105024298
67103.8399644081
59417.9750396477
62166.1049974688
62427.0550253612
58464.1750147385
68090.2750756064
61292.329985583
63050.2748986853
66214.0300730365
60654.3750061029
63183.4200061014
61044.0050242373
61307.6900303407
58088.7299957489
65118.4399953349
63301.6049529447
60206.4050401126
63299.7099519162
58318.1550147535
64856.7999597098
62072.7350193331
61268.9999957069
67668.5199386103
64763.654987228
62873.1600146301
62780.7899619455
65859.8900037988
57622.4499677021
60650.3100217596
61756.9600044589
57093.6100624198
60785.100030531
60260.230070048
60649.1000652954
65703.2850312011
65136.0499965181
57607.1599406186
64669.6049989399
58825.1499866414
61764.6499734542
60976.5300569393
69484.8299993811
62751.2850355196
64649.479979388
61619.8049411243
61918.7500195644
63727.4099640112
66502.2700741523
61434.7949777622
54158.2700176151
63056.2399288524
67665.4850495398
54319.7749910352
67630.0599926062
57099.1299701932
62966.670040354
68992.1050259508
59778.8550307835
63036.434986689
63867.2299977838
67876.8598605313
68982.5099394532
69020.4949868633
67660.7250699533
68640.1849917183
68689.6950381128
56360.9049290453
62353.080001721
72929.8549482452
64698.4248903782
58400.70999883
70986.7050760748
68325.4999626256
61165.7399533468
62040.3450168793
65645.639977757
58381.1100491149
59654.9000245829
63061.5599540794
60619.1799908918
68433.0150799119
68204.4200400253
64515.0250430304
60660.9150773711
69124.2250139078
62696.0800465663
68505.3599904169
55556.6250166152
59778.019985439
58286.3599729265
66114.2000072099
62858.7199644343
62880.0349038912
59403.4449400906
64085.8899905137
60735.9400278032
61599.8499981057
60177.7899352971
70755.6049615329
58318.6949719905
63691.7049863588
60082.0199999012
59354.130066695
62694.2800623827
63535.1650463816
62951.2099880044
61722.229929749
66709.4250060779
61724.5850146602
67857.1149886648
68368.5750613878
60843.1350217356
65551.8199734066
69639.4400765395
65739.8199960285
59407.5800115877
52042.9800243753
60039.7750610831
66105.2299290095
62219.6400098759
63641.1950017957
63743.9400193269
67057.2900029889
61914.7400961073
64295.1150073091
63408.0149916679
56918.9500158651
58358.1300083417
64660.6949513534
61979.2549992162
62241.7800654187
59674.8049563758
64573.2750142131
69746.2399629762
56221.9899930946
64226.9700654242
65209.4750064538
60728.7098977544
58669.1851056825
56773.4600229858
58516.794980577
65827.9500435661
65548.3049432144
62768.3450084677
63865.0699675696
61445.3649932038
62411.5549505759
62856.3900645964
65924.030048508
61033.5150899636
64620.2899919714
54964.4150332058
65893.1900067654
63309.9999991618
63384.7600004341
57879.5899997615
61031.7200891287
64083.2300051039
69815.7050043935
60469.6299886713
62359.4599682234
67331.6150792389
62965.4550102639
56267.9049451978
65419.7150027383
63667.7450326549
59199.4749907405
61200.5650117878
67205.6600081306
69154.6549978487
68901.7849138871
59898.7150137913
63212.7450697922
67695.4249917198
67554.0199473318
61500.365017829
59447.5050500105
62116.2449805875
61372.6949866608
64347.0600350504
66384.0750374479
64975.9899900912
64124.5000328525
67272.0600258886
61437.7149968688
59466.6599889697
59891.5049440055
60757.8550145572
62585.5450396247
65325.8950165405
65458.2749665314
59350.975031397
61457.9800540973
63217.0949253539
62150.9299836875
63461.8250366673
63703.7599859051
60486.2000295834
61644.1650523174
57348.8549985738
62787.4800811464
61675.950043774
66749.6399438064
70514.4899813154
61319.730021248
66457.0350012692
58018.1500132938
67982.3050115868
65961.2800046517
67505.4749687048
58082.8249791326
66320.4648986462
59524.1299960508
69547.6100407613
67727.445005493
58447.0049068618
61632.8800668951
63418.0500494999
61422.1550517146
67983.0300010958
68075.9548918897
69846.7999727772
58834.4049673661
67560.6249191187
61788.3299911924
58477.5750244352
58561.0650732753
60173.8850316655
60033.0400096284
60681.7800264325
59993.5249463678
61809.7449682888
66781.5650380332
66604.5650117681
60946.0399715907
64367.8149593766
63785.4549949842
58194.549980739
67311.8100302974
64995.5099621799
63652.0849845334
55108.0050089804
65738.2399738366
64097.709949831
60707.0050415595
63139.4549782625
62783.3349392653
67718.3899872784
68142.1400241512
65778.8450085743
65422.3500257276
59651.7900331318
63844.0549632533
58948.7449845355
65659.8249350918
64394.6050207629
61180.2199989369
65875.1250088304
58413.4599964898
62787.4399330952
60559.6199583333
62247.3099745663
64184.5750154111
60500.3099769903
61301.9949713893
60100.6249717467
59826.9499529484
65625.8499334888
57508.3199906504
67192.0799785823
53940.1700326774
58558.3350291463
62084.6399867103
61846.1400279502
60783.3299987055
62034.1650176873
64612.2000127921
60291.7099728767
69534.6650439274
56814.0550180311
65505.6049851211
62450.8899755093
61294.6500313688
62607.6400778916
64913.3799335697
64739.2999849262
53186.3750049575
69133.0900022292
67584.1099933846
63461.8950130619
60718.0149876788
61755.3499432209
58797.3400795606
66060.8550090129
63604.1199487937
61547.6100263439
68240.9549543401
61629.7299710886
59827.2099782645
64566.7349723741
69508.4250337327
65046.7699758638
65603.4599323619
69229.9249497928
61097.3949381046
55912.9450536566
63100.6549955797
58134.3549816447
61190.4699861476
61484.290031709
57385.8549965701
57202.9650304812
64829.3899547709
61333.1599818285
64747.2999907619
64484.9000466462
61418.694949712
62143.4700176852
64061.9599971967
62634.9399951537
57989.7450705641
65601.1250215675
60310.9450519798
68062.400033621
62621.1949886195
64978.7799247098
60665.5199937915
64530.124954645
63330.3499443308
66497.604991463
66341.6500386957
63563.6350421677
60679.9849155977
60007.6899858815
63196.1450011581
59361.0600304197
64226.4300507395
72916.3700368876
60158.3999801283
62178.2349307686
64813.3949598222
64736.8149630617
62513.3650033562
57999.3049429876
63966.499958939
57323.5250247963
60347.7149313465
72600.4649597835
62209.6900573382
67214.490002703
61801.8400190498
70277.679917786
59710.4849873256
63320.3299802591
59880.8250532374
64142.9700104569
67533.1200087641
62829.1549281929
64403.7800678095
60763.1700549335
62506.8799468464
63286.0399780163
65117.3000180506
69213.8999816517
61336.7300565709
65173.6599937261
59512.020078227
60226.0499343188
62759.6999787513
64666.9049687134
61203.4649920255
59217.59500211
64950.2950387683
58923.7649536318
57792.1750053598
61113.9149961308
59934.1299438902
62366.6150162774
66270.1799931907
64080.40003289
67107.8000088492
66358.3149963263
65337.7100122678
64739.1599900573
55119.0799765261
69457.3399493483
61742.0149463374
59469.615024652
60889.7250224844
68310.0400053304
60448.2400303926
64314.6800417876
62009.7650532936
63723.1199749934
67408.81506685
60963.9199622122
67296.6249956165
56912.9250641572
58838.5850495665
64302.7000567515
61037.5450680246
66383.2199708227
61114.8300184858
65913.7050622054
67104.8448684005
57997.3400384638
62822.4950719017
59565.0700677437
63316.6799989485
62562.4299960739
67057.9799967144
61239.5600607266
56100.1549844942
63885.2849892759
61641.740026535
66534.8300136554
66698.3900127484
58095.2249609752
68015.4349679025
72277.3499837381
61220.2950109002
61887.2899543931
60534.0499689079
62783.1399789856
65936.2750119037
70749.6449832229
59772.0899842573
64723.2999741106
60956.4850023695
60185.7649256223
57681.4149789249
66084.8101018944
61418.7600125359
61205.0599909395
67932.8749938972
66969.2000552155
64907.5349610322
60144.3999596342
56780.1250505822
60056.7050814839
61040.5849750744
65200.3300736696
62044.3150381309
64865.3649710213
59632.5150322937
62535.9550107542
55746.3950046117
69272.0150245543
65004.8650393524
61981.7949891897
69214.1649853916
65197.3699557672
62460.4450372245
63570.1800906113
67122.7099818836
59807.0250063028
63420.0550113071
67218.8349634857
65789.7500248488
68159.1850201742
56979.1150630445
63922.5549945658
60615.1699835755
68582.2350177609
60290.4099594349
64693.5650597172
61550.1200085752
57325.1899312727
61300.1500328665
61140.045087395
66120.3800267012
63992.5900665606
68221.7849075984
64155.1450434953
65582.4350044546
59755.7899943214
60778.1499613433
65398.0750035265
63787.939962384
71094.8099724624
66229.6849811618
61467.0099330285
60216.3199718925
57187.780020909
66997.6050554103
63476.4150639761
57477.0099580081
60050.3499054669
61527.6149577219
62412.4600705164
70303.1199833659
60894.33507897
57756.7050473106
65343.5350434208
60608.6600887141
59185.9700385616
60646.1000376569
61350.8650087285
58622.7950331886
64007.349994888
61215.4800201341
66476.734981318
58292.0049851474
69411.0549621112
55611.2649743598
69937.0750044995
56556.550080257
63114.0499311609
64186.6850446995
63362.6950648612
60639.4350146586
64799.2100045828
64234.2900405393
63219.6199387821
58202.9349585338
59265.9899915994
64031.0499953744
62320.2199746064
57460.8350491446
60561.600041791
69627.0300384289
62184.6850109954
59892.3750793584
72555.3549738322
59686.4950242521
58065.9099497041
60641.9250017484
62646.7599924906
65573.5649644599
69273.390011225
64388.8749462392
60183.1449850758
61871.944982612
67942.1099594921
69469.439991226
57858.8700682297
63859.054849233
66793.8549756439
61697.7100098962
61856.5749584927
54122.7850569787
60454.9250104608
66613.8350088632
65752.1299648532
61940.515011404
61692.2900408287
62878.5900348731
67446.1850168768
60385.85497184
57535.2250161906
63070.7200219783
66382.2000345292
63519.495062542
69236.1900211615
67615.0200171146
60855.6799859371
62107.6698793077
68708.0949732936
58926.755015429
67103.0250657554
65831.3699753393
61265.8399771886
58894.4100159163
75250.9049987233
67575.2850728359
62896.3850041155
63030.35500501
61704.8049972446
62114.034985858
64368.6650324813
61205.6149823785
66013.3600345948
60464.919937783
57504.000009756
63720.724978781
63079.8349763595
60428.0249598913
63931.805026625
67864.4000192925
65346.2749981281
62759.6399734472
61840.819999121
62616.3950796223
61198.8550099904
63601.1050299136
60104.4950223672
61316.4000400382
65533.9299753809
68524.0250512748
62905.5350512851
61741.354904082
62744.3449802251
67255.0999853918
66468.3649702827
66663.5550013817
56517.0050064908
59732.3000152361
55553.2249858216
66906.1500679133
66682.830001523
60069.6449982381
62656.4800229568
69771.6100773086
64137.1549683267
55114.514946054
61411.3050473252
59248.4049841814
58629.799938999
66759.9449435182
57663.319991831
66630.5850512233
62754.9200399308
56661.7900208473
66373.9550424248
66458.2750192976
66146.1899877193
59648.5599979256
64482.8000315731
59137.0999975035
62992.0399570103
65257.0899202916
73069.009957649
68734.66999743
70554.4700236524
57657.6500296379
62879.4099942363
60234.2650284977
61255.1899808518
66786.9000225334
64880.8550173046
59079.5250138414
66199.4899938199
66440.8849910591
68332.3099882288
65418.8549958537
66813.5300308402
64424.0300050343
55729.2199795462
61809.8799966479
66271.4100602895
64281.2100877818
65362.8299479027
66196.5900667765
72012.9999394715
60713.4599719549
61210.0349537525
63735.4999841652
62272.0500262987
60764.5250068259
62564.8799865161
63713.0550702459
61790.9249895432
67437.6150795274
61511.8100363876
60514.590068572
59910.8350133822
64133.0250181183
60238.4350092468
66747.4949989632
60019.0649953021
55186.7700016522
60952.9850382295
61351.2000460656
57898.7199584061
63857.6949222312
56518.6649802044
66891.7200834537
65424.829909776
62870.3350392263
62076.5749329236
61202.4150012564
63165.1499989601
61025.2100642756
68177.9350724162
66845.5250361712
74521.7049858217
54454.6599808934
56719.7500108863
64982.5799627684
64362.6700034029
61817.8399819504
55676.9500261673
67058.6049603529
63542.1900177168
61333.2250620825
63434.0149710057
72120.8700447461
60691.5799773815
65537.3750474668
63392.2000549206
60411.5499884514
66905.0300682854
63473.1499814106
66254.8850343543
64948.7299004606
61885.8150509655
57968.394979392
70168.634950392
65537.0299518404
62108.2049694721
57953.5899710197
66025.9999346407
62338.435084398
61084.4550346663
67586.8599569915
61308.7899647442
66967.2399507107
63139.9599819913
60849.2399711203
62607.5450236964
59227.2999654055
58798.8499765263
68827.4400326065
70191.3400140802
61209.519952962
65279.4549565886
66270.2850948867
59076.1550168406
63338.2400301753
61496.1699935344
65248.5700417202
65677.8150398323
58670.5299552712
62321.4499634171
61057.8800337888
61008.1400636519
63978.3299869244
53120.5449887236
64048.1700631834
61190.5249876668
60869.769953251
66131.4699294177
61639.4950748006
64107.4599775868
62368.9200439505
67554.8650388442
60407.2700165982
61868.275054392
59605.844980868
72705.0050426948
61686.4500345501
61676.5750224516
60246.4799860112
56644.3149931932
61442.6150185124
60371.4950059224
66487.9050791682
62101.4049598837
61059.9900222672
58533.9050528802
60599.5500124687
64549.559995496
63684.3199319499
60844.6849820257
58141.2850237718
68262.4899883811
70841.4049807893
66071.3249800216
64084.6199638152
60365.8450138389
66414.8249994113
62926.9299931397
64152.7949626034
60539.9599821172
65378.5900218452
64212.9949240548
60196.3699846849
64979.3899637456
68739.6150567539
64384.4549598241
65846.090059184
58281.0949902881
69497.8199833743
61891.7899482739
66740.7600071311
65486.0650657428
70286.4400070558
60296.2900064442
65161.1599939266
63619.974986866
60649.2099733069
66332.02000623
64403.9549837592
62872.4350363349
64033.3350716848
65264.3599849399
59181.8450183594
63069.2999638495
64826.255038003
56288.0550173491
62767.5050760885
62138.7400224039
62148.1849680021
64394.8550044511
75082.9000375889
69697.240080123
56551.4850135351
65432.1850108224
61967.0350532185
57806.515074345
59612.8349369383
64118.3749046593
62643.0000371345
63783.0249990076
62721.0499541337
61224.2999545406
62237.1249953217
60498.8800429485
61434.4949944138
65909.6599172722
55415.9949690919
64922.0399995605
65401.015026436
64727.6900637144
60818.2350158374
57124.1099807894
63804.6349856305
61338.6949621366
56470.9949813707
64376.8950754174
64219.5150174502
62470.5949503193
60794.0949511469
67339.4099939952
60165.7199365161
61250.010036761
60527.9849850573
62379.8900437506
70050.7950443773
62527.5300421341
65113.8699500513
66358.5950686935
58841.7500797387
65065.9499719561
63420.9249408647
59153.7200038763
62086.2650128735
65102.2799732804
59606.8300006561
60369.1150550349
65372.3600221341
65369.7850388282
56671.0649156506
66958.670057056
61341.8749851512
69812.5999289156
63384.5550217265
68165.7149182419
56837.6199489451
59897.9200780566
62796.4950010081
66583.77499813
61694.3599545176
63128.6150582143
58018.3249870412
64156.380011851
68424.8250236013
54981.6249531766
57598.3450304037
61119.0548732513
61043.2699162496
63820.3599078596
63292.0600742415
59751.8249772504
65891.1849765398
57335.6999814749
65749.7249456
60326.1949709318
64938.660061521
65607.7449597525
68617.8049731098
59317.7500899769
60587.1250023879
58540.1949603824
63676.8799459608
61203.3749895212
61095.4250451257
59371.0900679234
64642.8950531351
65488.8750605291
65390.2499917686
61991.5450046013
66033.8549855549
61714.7649716276
66362.9399316294
62654.0200449586
60985.1749085514
62425.2300108346
62305.6900009758
62590.300046229
60096.7800813255
61519.0650357252
64177.8500328803
65488.0599471683
66396.5699401244
55771.9549772207
64900.6299554687
60830.0100130515
69081.075004685
62589.3600460024
68264.8099542668
64812.1749845198
62462.5150534958
58375.9749774022
68406.6551110252
66189.5750868723
63184.3149838359
62771.7249750959
73011.1799830997
67381.5649802882
64618.5549063172
62874.8449998699
66324.3049915276
59668.5950627676
65227.415049292
66756.8450115329
60863.0949754114
67652.0950363615
67614.3050125785
71491.7550317761
60955.8249825222
61453.7150060683
61996.3750016827
61721.2700383727
63586.0399723175
66587.2050194532
62863.3050021704
69427.88002043
65390.769997346
71306.7000206683
64301.0149898098
64450.1399534687
64934.4750520317
61063.050035577
63513.9300288073
59453.5849892609
57056.1750119843
63937.1599986113
61140.9699470345
58145.6650387423
56312.7649983438
65182.5598976677
67607.5399939807
62138.3600752788
55860.5200142477
60074.1000904663
65169.7599751626
63106.1150023492
59778.8050373057
57420.410034245
64550.1101043733
66700.3499872161
56011.5849604883
64965.1449907929
64799.0599416289
67057.8100140079
65136.9549964798
62482.3750148676
66740.0449780401
61894.2000056652
50687.7849851227
63385.3199638624
64246.0999986134
71703.4099663112
65832.534956768
61261.6049792261
63342.5199773875
57711.2999757031
69574.6350421871
63990.5800784014
62927.9199798874
64481.0650480657
65316.7100148119
58857.7199725923
57543.7699968428
66434.884944068
59996.6449956011
63581.0299706173
63943.1850074858
55535.9850250918
65547.1100340617
66187.2599457462
64254.3650003516
62029.7000327477
63496.6348935467
59536.8799415768
63321.6499667639
62217.8999841966
59557.4499879365
60391.085082438
66298.2700058214
65064.2500692365
58142.1849709383
61199.88498995
63142.1050104992
64009.8400070099
65355.3150261523
64388.9950826136
56939.8800371783
63075.6150307129
60538.0699952367
69360.4900206672
57421.2149313473
57951.4649886179
58769.9750075537
63014.5549694069
55702.6850630918
61066.0250175013
53485.4800138938
59753.3949930766
63731.8250871534
67003.56002489
67325.5099900335
59915.6649228142
63820.2950547149
61983.890041615
62922.6549506946
62167.5199664586
63988.2749287659
60676.0349927523
54291.7449983509
65647.7000131391
58977.4149720992
62793.3950056633
61151.7199715198
61323.3500023033
59986.0099102686
60493.2851149364
60305.9550275124
62861.5650770276
62718.4799898617
57904.9999426308
64737.1699323212
64446.4349582231
63118.5400010098
67532.2100329356
65113.489978982
65996.2850534454
61857.5099936439
58734.6450010026
68173.4549442342
64209.5750120718
67530.3699891913
65702.2949713998
63214.8449961007
62422.5849181399
61021.5500350181
60686.3799342954
62319.105035863
63480.7150024096
71897.470056993
61780.8049239946
68179.2299450346
57689.2450211925
62395.1900332583
64704.8200094163
61251.8350054839
66305.9249549523
61317.9900033468
61607.0950610494
57487.1199802826
65852.3549695084
58811.0949708409
69808.0850558082
64636.074994229
65649.0900390542
60603.875033046
65966.9599681845
61489.6649279416
59938.2400534536
60041.3899775936
63617.5699591319
66350.1000217966
64781.1600222682
58527.3149764018
61273.8999415424
64771.4800090734
58934.2649945354
66593.3400048408
66683.7349623241
60407.9250128233
65930.6400610326
65116.0650304519
60967.980018212
63281.5099485938
62199.695031805
57817.3000420135
66230.6250288461
64404.6499725766
65311.9649768039
61366.5549871385
61922.8149910937
64725.6649180656
62960.3200019367
63605.4700474276
58513.9999599622
62354.249952253
60887.6749522897
67707.4900411178
58213.4900326979
57597.1549541387
58828.3450123763
61490.0799936222
57451.2649701164
61925.984980749
60723.0049997961
58926.1949974892
62610.8099737765
59328.0799334681
68086.0350219522
61785.130048776
68835.800006043
66056.4200094126
75939.6198993174
64531.5399752765
61340.4450613069
66760.6550239884
59291.2399812556
51414.7550019047
62074.9050458264
64200.8400186363
66719.749939036
67384.4900315049
67344.6600428913
63496.1799555439
71817.4300363435
64002.6999472221
64023.240008639
64128.324979841
68862.0850111468
67370.0850186289
67285.4400873831
60691.7699853257
61217.3450780481
65341.1150275389
67495.9699699098
64042.4250262447
57188.9650597682
61716.0300420808
64850.6300311112
67187.9650569297
59115.1799388955
64585.1349284337
61756.8150002108
69336.9399738131
63653.9899264073
59780.7849839875
65617.1399700469
58261.504978379
62616.1150408248
63393.1648992788
60781.9199824067
61664.1450102647
62740.0049849527
54479.4249499326
56806.3949968051
57993.0249859912
62507.979932974
63876.9249301634
67275.3050824894
61150.0499881422
60538.3500710199
67665.9150249659
60442.9200195321
55558.3549306989
66208.8500011311
60363.0549974113
64957.1900047776
68153.3600163136
57810.0450318828
63304.3850290015
62141.4100487429
63186.8999654092
62573.2900224488
58458.4150439081
59851.9400567746
58296.5249836788
68805.4750835664
62632.2599962775
68643.6449821164
61228.1199681154
62792.4149517889
64454.4400268648
70160.3099896183
62258.5900105523
59341.0149858591
59295.8849935753
59359.0850425588
63436.1799587875
65864.9400402808
60071.4250112159
61991.0400563148
59632.100110495
59940.0150526833
68447.8450545052
59112.035018413
61268.7150334232
61340.579971388
62472.8400234755
57459.0150185651
69605.7950064036
65486.7099803895
66035.9949105706
65383.5950330234
66282.0300430634
63140.2999830265
57937.3450159377
62358.6100340973
54762.7149939563
54527.8299603779
62101.6499858299
65746.5949661485
64801.1850078089
62145.9899910855
59745.869998119
67053.9099420417
56560.6550143099
59705.2700260899
66145.5299848788
57003.849971786
58942.3651007469
62089.3499523445
61087.1000139637
69896.6400594934
73594.93509672
56947.9999638131
62184.7400516829
65325.6949930884
65929.2999617359
66028.900017708
61726.9150290791
67841.3049336864
59720.5049802533
59626.3449880656
61143.2050759022
67859.3399535285
60634.6850007284
64499.8800089306
67976.8849861735
65431.4000160463
65528.6499256396
62239.9850150556
62081.6150343545
63237.6900485253
63781.8750968782
66269.7750408619
68380.8050167555
63888.3600606145
65277.5100170045
65092.3000443658
66301.2149620429
58928.7799978946
66051.9649634534
64983.2500991866
63403.9550127186
62406.3600471627
56973.9999689898
70843.0549411268
61607.3199800358
56165.7600622881
69018.4850486637
64941.0600320878
58714.0550568393
54495.9849754217
61840.0550067558
64065.4300624677
62775.5550182078
63682.0550450999
57648.855010896
62823.1800704036
57254.7349983049
54880.3599923919
67491.7199867363
62402.9899600493
66629.2799353457
63128.0599596396
64336.4449872406
60416.0400587788
62582.070014013
61706.5250149105
66811.6150282515
68593.4951128644
69971.2299512526
62724.7950299928
66670.5000192494
60023.7550408124
60981.1950337848
61703.819959197
63332.9500017553
59247.469940324
72855.3500646729
62533.9999188854
60274.1750096316
69056.0099773324
57632.8150271077
65639.7600657647
65279.025006138
62009.1700006175
71050.6000227876
58545.285012824
56695.8650146728
65799.4100304745
66546.069978924
61928.6949720637
57699.2200384841
66659.3499729823
62308.8550156236
66168.480007351
57211.515039344
70224.7399841859
60498.1799617007
60534.4349943428
54974.6800965434
63868.3999873046
61198.8150253818
64608.1601151112
65107.9149752607
63168.9449738575
59108.134996634
67851.7350531832
64095.9098585993
56681.5799665582
62596.0499456406
59323.9600081245
70069.7499370202
65665.3100328732
58516.8450045253
60394.8299880439
67556.8399704439
66088.9499956276
57525.9650036942
60180.2599797657
64557.5600639085
62388.4500072659
63943.0900339841
61893.3500750096
58613.459995362
67360.4899924099
58609.9049635317
60941.4649359697
66275.4850401914
68920.9350184481
60315.5650754639
69035.0049748479
67333.8049586334
66666.4649623289
64959.0050162583
63782.2549642227
60311.7150641726
59825.0649583468
68589.8799900713
63599.3699901021
59863.9899383173
67589.6249456307
62303.0049596706
62140.1399668951
51677.9949838547
64119.9550896721
54972.2799853451
62773.2300479315
61678.1649545092
61231.7600564322
60983.3950533685
60406.6450435079
57564.500025106
62232.4950079121
61973.6999727531
61356.0700138672
66423.5000700189
56801.4800393596
58376.1899516335
61003.0000258819
60956.3200138968
67349.864931466
64699.8499829468
65994.0949723526
66276.1800436291
64687.5699709808
59884.5899682823
61304.3250488814
71190.8299997413
59956.5698631194
66403.7199683533
59969.5950248493
70016.0500510668
59933.3799703189
62405.2699915057
59953.5100374763
57656.4750412139
62453.4549206428
67106.5400093513
61848.9850648005
59188.9650264384
61682.9399541506
63419.5050552536
58868.4849804051
60546.5050337879
68048.3499719915
67837.4251042485
63470.30506581
60033.7900220328
57576.4750108232
67458.1749987201
63166.2150549495
59001.1199875489
65858.1599597363
61488.2549817582
65445.7650289502
58876.019983039
61639.6850490801
63961.7450294111
65372.6750323685
62984.8300839045
60500.8949856979
59591.5450161669
67779.0399340585
62400.5000458732
59043.9400085537
62985.8099613638
67638.1100112299
68538.514956173
67427.0949699481
60518.9050268718
57257.1200015735
57690.34997386
60969.5500074659
61302.6249595692
61842.2500660614
65449.6500014525
70101.8100470094
62914.9799387198
60266.7550119876
65551.3850425981
57697.9099667739
65734.6750153804
64642.7999677592
61784.7949046992
67634.1300807597
66238.1599697217
67012.7200423945
58014.000059494
63440.8849449247
59537.3649743632
63177.9749320014
59662.1350205146
56978.3050247647
68872.040080337
59626.7899192574
65286.0149002578
58837.0849960129
61979.7100143544
62348.7600114419
61686.1099576196
65365.5249804106
65437.9149523003
63708.660024768
65098.9599532581
58784.0649825933
57576.2300213308
63701.009978468
61641.6350191349
63430.640031881
67263.9499398574
67285.3649794124
63825.9549863886
59087.495044524
59763.5849956571
60322.344958472
61844.0849379362
64567.3449655029
64084.4700104697
68355.269956919
67419.4299401581
68382.759962306
62660.1200042072
62418.7150079283
60548.1650109796
60879.9900068122
64552.6299541551
69557.1000021776
65649.4499393624
56479.6049869982
62073.9149611394
62695.190051029
57803.664980537
63329.9600538999
58155.1850603571
65899.5250404119
67498.2550055341
64775.8949968904
60795.4049366083
64236.0400006216
62529.4599676757
58571.8150591959
67098.194966652
63103.6099382223
62423.9399560132
61471.754991443
60397.8799976004
62677.4049593257
62701.0550061558
62756.9649440505
60132.134973773
68832.6250177929
60803.6450359223
66214.4550379136
60466.5650304815
61779.6650222641
62205.5650262535
60981.9449469644
64486.7800786749
66376.9950002492
62692.8699802048
63314.0199439847
58647.35506678
57325.2599829323
67798.1799810206
60439.8549915073
60913.8549570272
62093.9900531803
65120.2300098111
59784.1749343711
57649.2849778113
59107.7700278765
60738.1249603928
62637.1600042726
54882.2949770929
67372.5899990088
65321.2249946471
60812.609980054
59452.9999997452
61046.1250176116
61896.7949775385
65754.7250003969
63268.6200034959
62201.5449276634
61650.4100114522
68285.1848956192
66206.3050599758
63495.3049901205
64737.6899698521
65918.3550302606
61539.9100276655
61147.8050051131
58720.89499689
68584.5900334362
66681.8649866476
67074.4049850517
64605.9850015968
66848.7700379668
54326.1200309895
66525.5799417881
61983.7249941346
54525.579953846
59538.5900150568
65070.3800289314
66247.0649668592
67322.6199891755
63905.1200163942
61544.324999635
61590.464981168
66677.6400325132
70908.5449956339
60621.5350385977
62545.1300307306
62842.6900477008
63654.3650611345
66962.1000136494
67331.6849995665
63731.7650331653
65171.4599622005
60271.0400048409
61509.1899837405
68586.6599817621
69409.6799266692
62316.5300071882
62162.1949978936
64459.2199751629
64042.2450035276
59802.4949648095
56021.0750372808
64165.2549923781
64699.789990222
65998.145081931
66474.4050297354
57277.3400607782
58803.1300236536
57235.1850437866
57750.200047012
68491.3500120125
61861.2949748445
67058.1650483967
64159.9400206797
64207.175056287
56290.799981427
58371.9399972891
59914.0500072911
58101.9800589396
63049.2449439479
64400.0300241709
56860.5750162281
64553.9399081471
64103.0449484459
64421.1500196665
65218.3149802349
61266.1200532526
63318.6599971149
63041.599971719
61910.8899906073
60260.1199272207
63774.5200146107
68104.829947071
65193.1749503615
65462.349996702
71234.100040396
59581.1549951336
63979.0899667259
61047.4749314023
67762.8949437813
59501.1549498837
67341.754917811
56780.914972247
62358.149987437
62708.7849671353
73304.6250709734
61116.9199982148
68816.3700509466
57921.274973581
59926.7299849193
56050.2900826925
69627.9449810252
59425.9450157112
64392.9700277512
61368.0899579456
55939.4050548166
66647.9149812731
60820.6450223146
59722.1450242153
66298.1399465389
60457.5950468803
65421.4749925823
62771.6500497886
66852.2750263754
61383.3599609164
60868.4900297122
58723.8600170315
65398.2950215089
59412.3050037067
72181.4999771624
57795.1299760952
67500.9900045012
58637.060064082
64451.094869442
58568.4100429853
64413.0950149526
66046.3350239679
69687.5250261228
65552.315087155
62283.3200861035
62575.4949518885
66813.4600672301
60360.0199860755
67463.8350223457
67601.4849849509
67980.4350032632
69315.9850064063
61758.7300547326
62048.3999155472
65140.045077535
61226.9850079874
69144.6699610123
67021.5399987606
60718.2750314678
60333.7550022825
59546.864939969
62692.1650223953
52546.0850302149
63363.4050040573
65095.7899721207
64909.644993228
68953.1199657219
64947.5849934679
57213.2950041656
62681.9800165458
67011.2600520448
66879.8849809611
61323.6699664461
59030.9299648262
62290.0350358403
62140.7950060073
57072.3800171477
62934.3350249558
67145.1649745672
62660.3799473858
61917.4149998407
64227.6999890825
64265.9550309386
73974.9600302335
64458.0799870349
59954.7050123223
64416.184996674
58342.6599612955
69046.5300444003
60354.8899513667
60844.8199267309
59158.0099813699
72019.3399770187
63038.8849657547
63615.2199589908
61141.6449710244
58792.6100106682
58764.0850103279
65196.4699519283
60455.3449488691
65670.2000143303
66405.4450364111
67760.1499956256
57421.1250077712
64034.6000781364
56935.1199707956
66163.3050606422
65874.810020393
55609.3300038252
59022.2800287109
63572.4449477491
61346.2149878566
66433.7950349752
64682.2100559858
62773.1599701441
65320.219928231
62311.6850190364
66839.6450257967
59322.5999984159
58462.1300011787
63613.5899788517
60654.3750006026
65306.5150100254
65269.529908352
68063.2449833972
57413.8249874836
67390.8600337828
61134.2849525642
62170.4299407135
62556.1949746662
61819.7349284172
62860.9900226158
62352.8299311242
70682.0700209696
69334.5850112528
63537.10000746
67974.2800095105
64318.2299960212
65993.6800218121
62625.0399949225
61748.0100263221
66422.7800032535
59255.1749817748
62740.1399595216
67433.7649653978
59413.3699811085
56482.7550512237
63469.1800321863
57565.8649734635
61888.5849690202
70889.3450191022
60737.9350185348
60228.1599553387
59599.3800274469
63161.8550177842
64906.4149711931
64454.8549529321
57815.5349825264
64867.1600176513
66656.8299810411
59121.1149719363
60410.0949860066
60200.4850405786
62085.8450019315
62796.8649476824
65235.6899769692
63451.8950153308
61093.6899414462
68334.9050548813
66519.5199762991
64952.1250443232
64959.930003298
61641.2400278807
61424.1499976072
62280.8400565998
61513.1400422189
62304.7749488608
59059.049997661
57568.6949821678
67107.4999490789
58098.0599708117
65020.8900431538
70167.8199838933
59420.5649869094
59751.6600156067
61672.1149688464
63799.825048388
64124.6099646369
72019.3900240153
65865.6699997806
58771.7750467615
65934.0449266595
63253.9149912946
62671.4649256552
65636.1400628013
66750.8700305573
60992.7449428394
62152.3699829456
61583.3100956194
63372.1149491117
66138.2700148005
65200.2250084579
69136.5450155802
68396.6350590713
64060.5250099111
62381.1399569449
58268.1799477729
65734.5300094717
67852.0100338431
61361.2750843469
60297.2799966477
63480.1900138988
62758.3850322579
64144.8249744921
62659.7449108829
62290.5849145688
61985.894980362
64032.9950391323
60753.6450130638
66035.5300147911
60262.2549912238
72050.0399494117
63848.7749739013
59064.7100311662
65266.1300327279
61067.8749298504
62097.5299947294
64293.8250173818
68438.4600131797
62150.1250272661
63190.094926692
68751.1249446408
63073.1099185716
56902.0249566812
55334.4500204388
56567.2699903443
62934.3450136501
60336.3250348971
62013.7450273771
60463.6349355752
62334.0550451611
64178.3350543814
63646.0449636679
62374.854924677
60591.7800626139
65031.6949583686
59365.6250520735
64957.150000877
55938.8750061277
70192.2850147329
61838.6949329104
61562.140012681
63046.7250547034
56147.0999738053
66813.7148958283
60301.620021058
59017.1200620487
64682.1100061636
59732.0949365612
58674.9149889644
61269.7050156364
58340.1050366454
60829.5150220161
66959.9950397183
61644.2750226417
61493.3899907483
60666.3400671743
66227.2800103235
61463.5149645083
65594.7700640322
59749.6599887991
63060.2399772431
66840.9249396949
60811.1549882669
64620.600016929
71571.0250433839
54984.8150355561
62412.9349768377
65089.8149889775
64114.6850653557
59547.2199951882
60514.0199273103
69114.9750312861
63909.5100152687
63438.3650144136
63686.1999712981
61234.6049793624
64234.475013934
64571.6800125045
54973.3000065334
68836.3900037059
69300.8948681342
70627.2850632212
60524.7200111981
60591.7099747317
57513.0199691385
67440.3151128353
53845.1050221208
61174.6499908922
55074.3150398546
63944.0650669532
61217.8500687612
62488.8750251819
67033.5450467862
64351.4249597768
63536.519980289
61856.1549958364
67376.4849768249
62288.9399776841
66184.52500776
74305.7650713928
58280.7849791962
62850.8100281581
59471.0450523533
63947.4700486024
64400.2750668551
62996.3749654791
65160.4999853513
64447.840030849
62336.9500134232
61490.2501385284
58412.0650440519
65775.7849518833
56602.984879838
64419.9899625724
60258.1249970568
62240.8451412263
58517.1849458245
55993.9749843903
63788.4999743274
72221.600003658
65832.6900146952
58284.4000768398
57087.269993045
60946.4950534005
68274.9500429272
61271.539971544
69598.5900898843
63497.3499978409
65123.4849958735
59581.2850227072
68213.8050048897
64224.7300133027
57689.1650156871
60773.7200813719
60806.6149675351
63189.1600126869
66067.6250109358
61374.5199224358
60267.5550079658
61780.8550092839
62291.514929129
55409.2600367495
61216.509952198
64050.5350316601
57984.6749217454
62778.5450580043
62282.0249815955
64852.1099398592
66779.720040371
57922.9900287113
66911.449960345
58614.9700015909
64959.3050296314
68318.3999902177
70269.0299780598
58005.1299751282
64829.560071091
67178.534989252
61067.9549599444
63184.0499521552
60446.4350074926
60391.3299653379
61188.6899693709
68466.5599631403
64416.9949773546
63786.0949663893
56726.5399447669
65383.4999868423
60763.0849006548
69599.3049584744
65142.4599250397
68463.0300002387
63386.669971414
61978.0399078027
60560.3899721354
60628.5899434058
67211.3049991429
67868.9050514826
60512.8700075928
62568.5950507499
63146.5649892079
67810.9000239566
64017.8449632477
63757.4249766372
64027.4699678754
60611.9799720011
64932.2700077922
65146.2799462486
68034.5950404304
64791.3249811513
63151.574982709
59982.3249867152
59013.9899746282
59962.2999779893
64507.2150499971
61227.9949664685
62219.4450111965
62912.5400125501
60147.7500026505
65082.1650320717
68812.4948964735
72946.9049410811
65048.1900170161
68315.6249686823
65245.2750716185
63251.3600025367
61513.0499705864
63865.3949666491
70352.9001354582
65660.9248875126
66879.3149734708
69234.8699472178
61548.7049566254
60703.3950943756
58560.5399938322
62467.9449870233
57687.0450006063
65032.6000378689
69541.8949928764
66004.8850035673
62629.2350515276
59568.5000370845
61594.660055111
65465.4149813611
71154.9849630763
59299.4399873399
64354.4750206911
63739.630109431
64276.8250135952
61482.3299681507
64739.7500756149
66016.5799579673
64562.1599968788
66464.1600181759
63086.9899403821
58094.109922311
65810.6000736148
57434.6949629312
63525.040006714
62235.239982567
67315.4149547116
62134.6699854683
63256.6899906442
63365.8599819796
61925.5200472375
59469.3949847957
60518.3250004621
63017.1500543312
56250.3999979544
57148.9150233697
62036.2300583958
65111.3700419606
61269.8500467915
63888.9649877827
63969.8899667536
61041.5749845288
62991.3000655831
66337.4049340154
57207.4949651574
68932.114881903
71859.2700470369
58002.5349913686
66634.9800470787
61082.3601125647
61243.0550013852
66945.4549653866
64157.1499743691
63921.2999349444
68699.1049978535
68963.3099610902
58204.089985084
66691.7800625584
65201.4950424532
63767.1400335315
63682.8549395369
57491.5999928748
63870.8099528663
63826.5749577698
58033.3700108034
60422.6349667468
61207.0849597119
62114.245036806
61282.059990942
64851.439986606
62571.95992866
52264.5150135338
65061.6801077028
64579.3399837735
67453.1600615316
62294.6849490041
63301.049949346
63186.5299741072
61323.0100291434
57264.2549629955
64722.5200986672
58053.7049997224
61504.9550234445
60287.305026282
62138.639951103
57131.8049886709
61561.5650237142
64624.1949953333
67930.3449706854
60558.2350398109
68319.4399675578
68052.9099725375
62986.1748975116
58381.770030792
62635.5450455064
65371.1750355769
65159.3099953369
67119.6200126962
60658.7550564566
62524.1049526421
56572.4800187891
63537.1549916054
65643.0299578787
62090.7849653385
60597.2949423568
62077.1900058491
63117.7200018919
61188.6250004307
62896.6249606117
66261.2650909886
65173.1350002348
64654.539993705
65058.2350369828
64417.5050041599
63254.684912049
64498.6050022461
64148.9900299004
62004.3650806211
58182.9549242357
56705.7999869055
53855.8750534261
56721.4199365752
63042.9350159557
55264.1100157083
61851.0200085852
59111.9500793712
66202.505004377
62174.6699813986
63050.6300296147
61001.9999663644
68783.9749425362
59570.6649956801
62537.6300346609
60517.5249803352
62258.0749369983
59885.0049873958
59438.5400008289
69378.6598971445
61389.7249787573
69945.1600213198
60128.6749741094
60699.4650789211
65486.3050062106
62667.2999798347
68444.3100575164
72078.204997707
67382.5600108471
68082.1950597779
63940.3199809262
68138.084952199
70275.5599698496
69815.7299852057
62587.8150212878
61875.9300127145
62075.3300040918
63337.0249631859
56682.8550626975
63050.9399981235
63431.254963495
64201.2749312479
64337.744965947
61590.8300399736
64092.0150522653
67310.3400104743
61339.1850711445
57522.7549928934
63924.449990377
63026.4349563458
61296.0199529308
64972.1500118144
63435.5299989461
68385.9950158471
59105.5000401044
64841.945010153
65493.6399614419
63268.0749853356
59188.6099991257
65691.2950066289
57661.6300073377
62906.594960528
60979.3799897988
64148.7050295211
73654.8949740374
62626.2549849452
61198.9600645771
66495.0000344518
70160.2299697949
61963.7949440535
61002.0699753151
65147.9399960763
63440.5149810976
63471.0500255057
60666.9099781893
57586.9149579126
72383.1999848802
58626.435037003
64270.9099639238
60148.2700911652
54413.4100430069
62261.740035398
65410.3249923117
65172.8050851209
65758.2199918427
62902.4398993216
63467.0500004363
63856.2050038571
66868.8000037863
64733.2399543314
68578.0250106275
71305.660017999
66585.3399984317
66399.7949308896
64008.7900090938
64239.0399852406
53269.5449951067
68521.3099982661
61578.9199897556
63500.1850762803
60795.7350726533
60289.4949570993
61876.6600085465
64447.8650152845
56984.7449764756
62334.7300314783
68679.3300635739
62154.9050154798
66012.8699859702
59989.1999933741
62266.6900080917
54574.6399581501
61259.3949911043
60978.989972103
59052.8700166068
66930.1900158457
60713.0549765946
79360.6549649729
64086.4749494405
65247.4300383795
75002.7200047128
61695.6450302017
58191.3050650165
69608.8249705664
60086.3300491819
64816.6649817157
57764.6450724133
60081.6049807876
62132.8200022773
61717.9499534263
67214.1600485684
57345.4199162379
59786.4799960335
64554.299993866
60887.4550230502
67110.3399977862
64970.8550536803
60639.9050083158
58469.4850456852
64237.7100020851
69008.1700266378
66589.7850311126
60863.7800132548
59649.060010428
63554.2699449039
61193.8850220298
70960.514987287
62336.2050311487
55867.845043293
65647.1349596031
61384.8300165209
65083.5100552615
61084.3350304335
59971.4949682468
67629.605014811
64828.2949270509
61943.3150253632
61636.8050201655
61668.7250210207
64253.245012327
65755.2600091036
63951.605029597
63247.3249442684
66123.0999943993
62331.3550210899
63169.7749831552
62870.0100164346
61148.044967663
56008.6399487412
60059.6399668134
64301.7550322533
64657.930039892
64546.7349605758
62671.8349617816
64056.8199784071
64178.4549886463
65932.4950089187
63956.3599903536
57159.6949783686
63538.5300127959
63635.5349776573
61542.0099180064
62612.3199654443
57499.6099520909
56813.9700098646
65692.2650734554
62245.7899390569
65059.3850171577
57352.1199620863
63325.0749378554
61390.9399709544
63196.5999510314
56849.2798914373
64456.8750187766
62107.3400295597
67635.2350027233
64843.4899478125
60217.4549771606
65142.5449288166
61875.7199439457
58038.3850102711
65971.7000243974
58569.9350478021
59357.294992568
62669.2700346349
61416.1549994834
63022.3349898375
65349.8800157527
54871.2750006217
58605.5199948667
62109.8050153302
62937.6549664855
67278.9599708055
64843.1550622936
60475.5399972159
63931.6399583051
64319.2450103037
69137.3100070526
66024.534981717
62409.6399559682
61946.3650237968
62396.2849823168
67091.1499860019
60503.8050171569
59302.7399776456
71859.3149355544
64440.0649801191
67183.9450413506
59909.8499683567
58923.5299754505
59135.295023437
69187.6150549955
65436.3600154892
64093.0699805759
63903.9699706559
61008.9350277581
62627.730029648
63583.2399269559
64189.8649870471
58525.9999921021
57767.5200429853
64171.0900131441
59506.8649831858
61404.0350098686
61386.9850839508
61935.0650148377
57592.6600408104
64793.6500005948
58361.7050840523
63995.7450062712
68677.0200017939
59980.2699474748
66039.6050037296
61829.6850440241
58357.4749742446
60482.8049599589
59518.0900080884
66697.6949766717
71490.3800304793
61230.1649487855
69428.7449986044
69697.7100335031
52893.6449469997
64747.9700752008
62023.1049528697
60750.400031438
66131.5649799153
69534.3399902766
59002.2550122382
60884.669978148
69982.1400301365
59926.1699874805
61891.165004316
59410.8050054132
60714.2099848766
58502.7100085977
65804.4350252557
63209.915081997
57181.4400448299
58328.6850284967
59683.4450059945
65847.5499641721
63637.5900265104
61076.6200789344
65679.9800568918
60940.5400395325
58191.5049520635
67048.5199749214
62377.7550741825
60914.8450783389
65788.750009278
64590.4050063732
64041.785023842
62233.1849576482
67226.1499898919
61548.1850017413
63080.7450351497
63096.3199663176
60892.4949800556
62918.8449901031
61915.4350407381
62918.3449896513
60189.454983722
68152.8349748633
64614.7850632092
62942.294970317
59989.0000110803
63469.8549748306
61057.6450986126
68114.6900106023
61800.9000165153
61159.4300165636
57035.0599871419
66221.115069352
67297.9500267434
62849.5100503712
61376.1850234719
66473.5249749896
62476.375022064
62871.4149706108
59525.0149462485
64416.1350490725
61238.9700738453
66317.7799722832
62157.9799936535
62810.4299984109
66479.9200038848
60442.7150310787
67273.0300386433
65091.7399941211
67774.8200170631
60647.5300211297
64722.5650403263
55824.4949722667
58584.5599624222
63599.7850248294
60443.569985915
57064.5450655219
65036.5799507406
58746.1000387437
54211.6800115137
65378.9200854461
62554.5399947418
61383.9299695573
66590.9200700687
63352.0150033532
68683.1949726783
60669.460032665
61563.5549513813
63871.1149589202
61564.0800038921
63568.6449363952
70560.8050206633
60949.0849515846
62266.2350110513
63716.2950509537
69126.004978514
61705.4249318542
68337.4100273933
62097.5199483687
60478.8300195489
64950.6051193176
60258.8050133627
62305.2099752728
68343.7450564777
63950.7350197394
62529.7500555147
64605.3700325441
57150.5650612859
67067.1700200789
57119.3650760644
61546.7899960132
60275.5299298284
60818.4700221854
61639.3000145542
62080.4449967907
60940.7400069212
63904.5349974124
60213.7250394335
67943.7500301122
66812.6349827592
53271.8049810003
61589.8299647989
66689.8699964951
63666.0999470658
59835.2599657628
61705.8700001654
66873.279934319
67839.4799518285
62488.2350699755
66040.794989056
63176.3250271683
67442.2200390903
64359.2450575299
66208.9700293453
61397.5250035442
58669.9999642761
63030.8700276353
58666.5399927696
70675.660063083
57435.7350024807
56981.7649841246
65512.3800314243
72637.3349783068
67839.565005185
69961.6399917831
58756.5850463981
62463.7699794615
66599.2450060784
64565.8749762828
63241.3999955608
65063.4899906515
64535.0449657919
64958.3000523341
53757.0350538631
65973.8650101904
62972.1549396291
67662.0000156703
65366.6300232773
62893.9099709505
67852.3548916172
59244.3350366103
65956.1499448217
67520.179985133
62997.5199470451
61396.0950291445
56705.3699404292
63548.4849661398
70058.4400328746
60588.1400044082
63651.1450037145
62950.8649836155
67225.205028703
65011.0050016065
64153.0899982941
62442.464991578
62962.2599908684
60882.409963834
62830.63998158
66866.8300265607
62191.2100698387
66673.3450106524
56783.9500123142
56918.5350497014
61382.0150081795
53769.9499937803
62578.6100191813
60041.4399876942
62593.3648851085
62889.844933847
63265.939927226
65654.8599726266
64625.4549600181
66357.6549558703
70805.1400112756
60445.669968731
57667.4399666635
63530.7300576988
51716.0600590902
62762.0850569752
59890.6949622007
55277.175077894
64507.6949753661
63157.3949212237
64535.5899973879
58525.5899640557
63893.1949750347
63216.1599783304
66821.5650679061
64247.6650293901
61041.6750210388
63386.5349205085
67080.3399821892
67756.2250823929
66621.9949444838
62791.939995865
64264.2899292437
63903.4800033054
60545.9199410991
61262.1750012237
62724.9149752843
63973.3949586511
61659.5799904168
56104.3299584306
65940.2450039763
65103.7499891693
67077.8449778716
67601.2599943461
61017.0449661582
58239.2999666126
67953.3249275788
56987.9399688159
61563.9999214253
66515.880055002
63832.8549794886
65672.4800144808
68180.6399227703
63728.4749638357
70083.1699515574
60265.5748845816
64051.2749820863
62517.19003919
62795.9649771728
60353.9400022907
67153.7950105859
58203.2900062379
59186.4900141752
69554.2399912845
71541.8650119623
62029.4649986347
60610.7000203085
70207.0499882381
58704.680047926
71910.3000355655
63811.9550182078
56642.1299878074
65487.5149615537
62134.4249816693
64228.7849472553
61679.6600031719
58586.680006566
65765.9100033276
64291.5599267505
63254.3449938177
66768.2650471584
68888.0999840101
60746.9649563236
64381.8800147343
61501.4399927372
69562.3249906914
62571.6801222696
69005.1249681205
63169.8900364885
54638.8149958742
67019.4399982114
57513.1100486337
57211.4749837469
67641.5349312082
58053.2100283122
66615.4999641074
62642.8450655748
62754.0599913771
69902.705032631
58251.8699030551
57617.1949801586
64972.1400147665
63847.3149359162
61319.8449629042
65795.5249935378
60707.0750173423
64160.935009205
60791.3949473881
57243.6000151961
69587.7599861893
65591.1650349068
62019.8550118342
60863.9450575032
59613.0099450652
68189.5699690632
54901.1650152459
58831.3201103922
59210.5649623185
63208.0249835053
57571.4050005043
65256.0150715148
60431.5749106428
64308.3250527369
70545.7499999043
65987.2599879411
65937.6399255446
57684.6349683466
57143.0999837647
65751.9599764535
62567.0299705942
64673.1000040342
61778.2900132128
63720.3050639892
62855.0999850817
68289.6849959384
67474.5050237383
68186.3100147871
63543.2750156294
63677.644963318
66423.1149846898
59480.2650199744
58388.194995895
69951.5350078405
59237.580103308
66374.1099939272
68840.0300115866
62130.7799195427
63078.2699458838
65801.3250677448
65879.7650092924
71742.1449791501
62596.1699298548
62599.8950370224
63452.339988885
60893.4099963327
65200.8750028141
69027.5000202209
60598.7349900648
67207.2798834984
63329.3400004683
61708.3300052013
65162.2800101156
64883.3999628664
62857.9899912331
60863.045016859
63894.3849500397
58906.6550210475
61199.6500527737
61224.5599878933
59232.2099993401
63871.0150142019
66178.4899943333
60871.1400499836
66321.255030277
57081.0900687437
59817.4550124459
64288.8149611481
66687.1799894034
63568.4400042937
59502.6100034725
67973.1000023882
60334.9600380712
67059.6500595814
55218.1299524024
64399.1749982198
57768.484944825
61659.6349631331
72387.55505178
61516.5800650106
61767.4450297271
64261.0500132065
55681.0100984379
68562.0500298178
56588.0799947395
65078.2799655491
65909.4599908922
69043.7600221515
70344.0900716252
68798.8800439773
61932.9250670127
64121.6450213917
54396.954986636
57039.925042052
60107.2449437461
60605.7999771805
70475.5350148397
58127.5100017872
62785.6399812079
60783.1350462998
62779.8649660751
62654.9200238515
67002.8500067088
60780.5950527187
59648.944923503
66566.6399724188
62562.0349455738
64313.249965189
62626.9300044683
61754.745011059
63464.4650627386
60583.8399610135
70584.8050505676
62129.8350209865
63531.3299796011
60321.6149720368
60600.4449529543
65367.1000210057
65724.1649867004
59617.8200788289
65648.7900149042
62306.374949177
62750.0249468874
56136.3999996917
58097.0750514961
64148.1799543002
57519.4899987422
59184.2700301817
64331.0499012889
63906.3049508165
62978.2400405774
64651.8950436939
65114.1650293111
64978.8349787011
61776.3400042037
60076.6749521082
69256.8500119674
65310.5900239532
70494.7850040895
62935.7250390624
60836.844962848
70641.6199866851
64223.8600538222
59997.6649831011
60475.8898852422
65596.3899960585
58883.0399230362
63101.2599307567
63520.2150612198
65489.8550263584
59162.3200187195
70277.8249834793
63073.280010954
64392.4650107407
62936.8400086783
63111.3400358817
57266.9100717369
60529.4000062814
66021.9300249324
64230.7750412193
61299.8900252046
63753.0750488099
67109.3550207973
62057.7000006478
63300.019972412
60355.3500614368
62079.349998786
72132.5100421647
57364.0949936426
60772.4049134534
63368.7399917169
66080.2850443703
63639.1299329741
59055.7950060888
70871.7600176907
65606.2849914393
65615.2050236945
61951.7100031143
66804.5199840658
59155.3099946637
66193.5950424803
62585.0699858205
64087.4700239746
58895.8150104843
64432.6000381621
65785.8200200395
61293.1250345411
63002.5649952064
60036.6299426493
61610.1049888941
59920.0450712504
59338.5999067314
56241.494969458
61711.1399607168
58775.0150376543
57005.1699496032
58861.3000264001
64865.1349922931
61877.1250491057
61459.415002352
59707.7499920448
60843.505031781
53847.6249758423
61175.5799925418
65857.2000131832
68953.1900039011
58724.345058776
59707.1300067608
67119.215036196
58012.4050571556
65807.0949995064
62094.4849262357
62336.3600114562
59708.0849697666
54620.1800029342
63020.1700428676
68563.6649730744
60563.8549903632
62553.6650514786
59803.390035186
61662.7899630823
67054.1950056528
63507.1900348635
60939.8200429411
57391.1550958016
58056.4799815093
57878.3750426741
57242.2500073328
62832.3349899684
68554.919985131
64000.3350293003
67489.9749786775
60240.5999645525
63189.8849817554
57777.0649660219
55935.4800125579
61022.6299730801
65282.9950059631
71594.0050315247
65634.6349810228
58285.2599723439
70951.1600400725
60981.6199927564
63147.1350467733
56782.7750437849
58155.4500321291
65502.5749229345
62930.4349289207
66801.869950468
60520.224987017
67826.0800296461
62462.9400792679
61030.3349797183
63892.8150444205
58456.9950755493
65713.9950116564
60322.2899860389
68391.2950142762
64469.9200243362
59831.5300611828
69307.5800222256
60569.6549937856
60012.1599123387
58017.394983022
62259.6399870779
59920.5950242225
64689.6950337402
67373.7749773368
65621.4749516503
60621.1199695718
59906.9799672435
62654.0499695294
61158.6950082718
62446.1700287816
59547.0950236105
64333.6799568851
66750.1449665068
64117.5649587828
60231.4899451091
65807.2399468098
69453.2899603101
59837.7050138591
57249.6500110227
67267.0399487456
58360.7650498604
61598.9000146939
65543.3999804724
64195.0350024776
64643.5199379672
65170.4199774207
60947.3999959372
60974.7600196864
62054.2800319169
59636.430011508
65864.7350142233
53734.7849620339
69535.6049163756
60637.6049928158
61931.2149195245
63124.0650170185
69757.0601033968
59395.2699118451
66575.5599089564
65870.595025727
59832.2499486486
63162.6849870727
62872.9349817642
61049.2150555914
57819.1199563975
63434.5499885786
61611.5300026931
66846.8350742122
57981.4049670372
62196.4949833849
66195.275130665
65486.7650274135
64838.880020607
67500.8149244998
64565.1199817077
61283.8200062532
66461.5849944296
58150.48498691
64414.6599652584
62287.4450276887
55826.9600068994
59506.4899818639
69584.4399784334
59384.5449001514
61959.2950275259
66770.6849770538
55405.7700239294
66991.5751077278
59697.4950531909
64522.3699891502
59070.2249495873
63300.080079844
59429.6549487752
58363.6549868842
68987.6999075688
64778.7100198189
67698.3199953109
64323.9899989467
65084.8250340807
63723.4450307463
64462.4499889696
62371.5550353695
58447.5400067668
57689.9249200653
67811.7549443675
63852.0099440614
65054.5199582459
63927.6549960582
57374.9799935179
62155.1699607919
65731.3599159182
63354.374975579
64241.1550379474
67178.5350165377
62301.9549933138
60605.0699509663
60718.7949761018
63624.8148778505
65883.4649601303
59493.6349979909
60098.8599484865
62766.0350243301
60245.8299954575
64529.8849599082
63500.5000146689
71449.9149939178
66906.2750055377
59557.2300028833
64107.4899607875
67646.3800084483
63077.5199813571
64588.1649685148
71410.9600051666
63411.7149454639
67112.7299916023
63545.314958417
64165.4799717707
65130.7900690025
65444.545106934
65113.4850507239
67124.0600002507
67464.6800133639
62649.245008894
63174.1499807236
67778.3500614063
67654.2400308683
69969.5450410471
60425.269989569
61620.4900447934
66283.8349420153
66699.0048926669
59798.9900175432
65702.4599159056
62436.2899574818
60164.8249733887
69528.6900218151
65322.7050073401
58248.1399970196
60968.6100720321
61555.5299866632
62184.2199971806
61932.3899890624
55109.0749818695
61304.4949173489
61906.5250164078
59842.2900781431
62302.4900488039
62515.665043069
65703.7400786481
64091.8249989442
65312.3099964734
56144.6799559616
59202.2000161311
69635.2400118414
63431.7600360213
65907.7000306247
60752.2649298205
61458.9750192382
64316.8249361533
64622.7049589246
65744.6050059659
62862.3950019946
64364.4700287652
67042.1499728533
66653.4650479752
70034.1949757371
68144.0249664157
59276.2500205285
67149.8399321677
68089.3349664937
62166.3950691529
62672.6150061834
58566.3900030684
61698.8050017191
67243.4600081359
62515.9950522175
62132.3250570605
63560.5099226036
55720.8249896184
63755.5699695862
62550.3150292613
62673.174938243
64706.0100249379
60123.6199775877
61838.2899506611
61008.7450202159
60670.330006098
59459.6949807428
60017.3450115477
62561.65998506
71528.2749735348
67982.4749605245
65752.1100235155
66269.2949793221
64982.1349482479
59208.2599965116
66042.7200203581
61942.2850300775
64019.2750189593
62924.3749438485
63106.320048872
68868.5599842623
67238.6499928286
61819.1949403629
65217.8649968148
68529.510079563
54089.0650150397
63692.575046728
64391.3750660171
61643.1400012815
62641.6699120624
63067.6600130873
60990.4300287208
63168.7799605035
61456.3449741016
60613.8199876749
66337.4899670676
59372.1650623728
61217.4549969674
65436.6250916698
64898.5400375859
60449.9249926652
63571.3950011751
66270.264978641
58990.5849974509
64656.0349754081
67700.3049586604
75332.6549663404
60446.9699855686
70233.3999454839
58984.5699623851
63758.9450358587
67272.4799651356
60619.4599769824
62492.5900608901
56639.1449733066
70566.3600278345
59108.7051030839
57740.4650790055
62742.3900263809
64420.960025747
58524.1699596398
62355.0799641796
62010.2300089254
61290.7049952192
62774.0049804195
59202.5750915845
62129.7900542873
65998.8150275199
56567.9599821897
62607.5350085461
64917.2549913396
63641.0400485699
69048.2700278092
64083.7200743179
60537.2599702616
57032.7799461865
68821.0350224576
61236.4350343659
65150.9799817449
65906.5650083881
67192.3849939083
64612.1799685638
60108.5950976744
64661.0150384995
65117.1950265368
57987.3900022176
57041.0399883501
62090.0949928491
60840.0000631792
62489.5350554121
65618.924937947
62299.1849911768
63567.3449353392
66465.7100118575
64093.4199862389
63332.4349645075
63419.0049558153
72106.6600343172
64739.0149957115
64302.8949902955
63718.8749520141
63289.8449941704
66065.4149565824
60550.4449596413
54242.8999422542
66873.3399842969
61423.3599865827
64956.904965318
69962.0700304999
61562.3799721608
63637.7400538292
59931.035005832
61524.2749245277
68182.4200415719
63377.8050315657
70306.695069699
62270.234972139
67254.3450538215
71594.4249931106
60326.7999211806
56715.6399649004
71376.9199198082
64370.0900723476
55608.2149826273
63347.3099791671
67133.0450132878
61618.0550270982
61981.0550652626
61094.0050905448
60160.2450355368
61675.2899756515
61325.0349792823
59577.9150108033
60760.8249591228
64170.3000118574
59515.2899782503
61671.590005392
61429.5949819167
64100.2300379727
66193.860037062
64818.8499697084
60630.3699645719
58672.1750149827
69097.7900403343
56633.8600319027
63334.034988452
67319.7250211148
60964.5000477646
62002.5699963857
61571.4999824387
64853.4000137145
74214.4299308552
67876.7999809635
62536.155037701
65128.8350259473
66859.4050796912
67566.7700354311
60269.2600117702
65194.3949008266
59716.204977475
65023.2599779986
67672.5300189025
64784.5300094786
67276.3899855218
64299.730001929
65397.1350046369
71865.3000120883
59799.2700185046
65209.9850204169
60705.2000471767
61682.8250610074
64393.1399625778
64012.5450148221
68457.105005308
64357.1450736736
59995.0700134133
64495.2150403956
65408.7849352502
57063.2849899485
64951.7149365211
63835.9799932376
61476.835028354
62546.6850314028
63877.220025476
56141.8000139938
63729.7949170721
65912.9950485551
54932.3099402464
58120.9749483468
63487.7500194761
60142.7750301489
62469.0349823106
64743.0450451546
64488.024918506
60784.0299187756
59705.4049267682
65082.9849358581
65562.974962151
61370.0450669553
67416.7400082256
60857.4850207142
68872.359912737
56339.4800461229
63326.0499930587
59957.6349775849
67099.5850479257
58695.0499364517
59220.4099635174
63863.1150289767
60162.4150113137
57539.8649510913
63478.4850151247
67289.6450182611
64341.4050262292
61457.6149829771
64373.5699093423
61269.5199962641
68389.5800697757
56873.9199201177
63796.8749971312
61381.4500024649
59862.9551006844
64543.6499583004
60156.384979868
62058.1599846235
65658.4500054873
56514.5899844241
63409.2449853357
56716.9199505531
56202.3650318347
60605.4799571449
64326.1849551764
59671.6049054447
61787.0499943929
65411.9250132419
61646.8449423618
55960.3650174377
58310.8000651336
60797.5150208821
70809.0899647802
56891.5599546797
59660.2250724243
59934.3299931145
63369.5750012784
65110.1700444687
69223.7549894351
60970.1050556293
67869.7000363081
65944.2199208305
60379.7400900796
64396.3750422713
58957.6050720627
64244.1899338458
66022.9349218713
62504.6900615045
66755.8849667035
67581.2200296646
62184.4099848981
58131.1650248279
59614.3299989842
64808.0899764582
63316.9950403468
62912.4499571786
64958.9551201893
61955.5949064251
61320.4949870812
57982.1899887106
62809.0349918954
65075.0900247187
61639.9799904561
64888.0149299268
64717.3550091013
63824.5900209833
54605.990021964
58509.1550365174
56201.3349585927
66561.4700925052
61753.359973552
55761.8649982507
56285.855069747
64462.2700566407
63372.1749399832
59161.2600753404
66077.1749599196
63239.6999453462
64596.4149337168
62916.0000138323
63087.5450472758
64314.0050224949
67960.1799618825
63243.9700548125
63871.1449537565
64347.6600400259
60608.6850158004
64644.634983592
63857.0550707099
59037.1249861736
62678.0600269251
64780.6448979805
61599.5099538036
61373.005047645
59194.2349751072
63914.7249217217
60256.6699785746
60703.0700200634
59827.5299972328
57336.644981914
60677.8449697195
64505.4099739558
61263.9750358542
63768.0250793493
64970.5350227654
62218.5600656373
65444.735036919
63303.7999276513
65098.9849799433
63434.299943867
62482.9900599664
64418.0200168166
62796.5249642527
61484.315057854
59085.525004397
68060.7249718477
63309.2300400906
67744.4699921834
69304.6650602448
64878.9400413574
59779.4349681969
66350.6450075706
62479.4049838886
65989.7550032223
64042.6201268277
64867.3399841628
58806.0499826539
64018.060010733
65409.6399371162
65918.4049490149
65636.1099300233
67455.5600909076
55561.1099884158
61097.1900059612
62485.2750388024
62083.0949798096
62470.3599479119
57534.8949944051
62805.4099892757
57723.0051086972
64676.7900507892
57591.215013199
56055.4500192857
67919.2100064772
59973.2300262975
67537.0150394013
60226.1199934399
60074.1148966345
67017.8800504363
69632.5300491474
72981.224987821
66472.6199587701
51756.6949853044
67173.2850296625
59316.950017766
66681.8950145517
55646.5650003641
64864.5250561967
64624.5899537028
57911.7950113496
70722.5800179529
65299.0699947596
65292.0450401015
56197.2300548654
55682.8249886309
60094.9099241161
60925.379973191
60181.6450225647
56456.160016254
61978.3700437948
68031.4800223726
59381.5700424326
64947.475029339
64895.995031654
62089.5150070367
60890.8750390043
59927.530018977
64117.4350227312
68016.564962025
63197.9250103075
63746.6100749279
59032.4450304764
62622.09999223
64598.0000667347
60722.2200206118
63099.5949470249
68827.2100087034
67807.9650583174
61997.9100252822
63020.9349236547
68086.0649937585
63009.5099998851
58970.364972492
66510.9699447963
60943.9300321528
68116.410098278
65642.4249863838
68670.3799745919
65530.8199575425
61811.5499641057
59914.5549730819
62638.5449542766
56367.5949459971
55939.5449506406
67990.4149749659
63434.120037966
60665.9850464684
62701.8250043294
65446.2449674583
64537.0699895947
66056.2699633303
64749.1249871157
71033.4699747171
61547.599983981
60045.82508246
60801.9199548066
66337.1999696969
58485.5750110763
60665.4850404613
58826.1299573127
63253.7200578296
68277.6850292977
64212.9600844223
59831.4249117543
63878.2850279782
60814.1150280492
72330.1049771257
60320.0999654391
72735.0349227865
65406.1599644597
59976.8399553504
61261.8499726507
61485.049991212
61002.5499737599
64711.4500108726
64676.8450009404
62483.3449644653
66407.3399773643
62314.6549986914
65927.5300429882
67860.9600563995
59516.1200044142
68244.2400361186
62872.309966952
57619.0649632529
60428.6249890889
58450.5850120597
60204.8000210037
65177.5649904996
67157.0201087649
57795.8249676488
59589.985009005
67804.5800228172
68371.4350003024
70604.2699770678
56424.7500196794
66604.5800529232
65991.8250012256
61275.3949645524
65592.7699738123
65792.1999288603
62575.1599583193
60543.5499961919
61144.0349621474
63321.4299988967
59080.0049646929
59582.5850410992
62033.9649502648
57259.5500265979
60899.8550429738
63703.3349702249
59518.4949452285
61776.3500448728
61464.3450472827
60272.5499943636
70377.2999922906
65438.7200458046
66169.020003736
64674.1050429697
63895.5200419939
63781.0999287142
64221.2199520768
64021.8450592718
68004.0000297894
69740.2000553577
64800.584991503
69897.2850103764
65113.44498197
66184.0850648846
56869.9049021377
64123.6049872856
54946.7950189653
67379.8899403794
63362.4850346186
60828.889949462
60716.6000262404
62869.799989206
62236.0350362422
68312.7850180478
63984.4349598293
64762.4600108839
71190.9400052491
61763.8600463451
62850.2250945972
63330.9049731636
64673.1499962559
66439.0199445717
58553.2350136445
65725.0599589024
63208.1199832849
65166.3799597413
66547.4649824934
56457.9800060626
59333.5999722548
60449.2099999806
68168.0099058143
64736.1099425185
60408.4749758386
60477.8800033489
60292.5899570024
67080.2450575674
66513.2999687289
67935.8149997951
64337.7299678086
59585.8499526344
54591.5449837812
63680.4950441139
65006.6749993388
64082.249942237
59520.8599451763
63308.4749629792
65402.2350033915
65449.725014421
58566.9899894093
61606.8999505256
58272.6800003371
68019.3000199363
62580.8150351758
63913.8799624537
64692.2650468576
68636.424983654
62102.2899664667
57265.2100134345
60848.0049658945
58897.2400264869
62390.3900276976
61388.6200366859
57885.4800240361
64047.3600355156
67484.3249697977
54914.5849799233
53683.7599956647
59759.429957444
68052.4600456422
63919.6499953687
59047.8150283822
64337.3550148076
58252.1599265754
62577.2049462541
69886.3649444663
62764.2400322546
58934.130013152
64934.3049990514
59090.8549677501
64256.2350032965
63083.5000938856
63671.9949536818
61398.9099034076
56229.8500222649
66574.8400123072
61970.9650415062
66603.0150465458
61076.5750402475
65196.4999936261
65008.479988941
65444.3250223571
60747.7300532944
56127.9600021522
62226.4499784296
65304.3049837104
63877.0000658447
63175.6600336299
66825.6299797526
65435.2750151833
62907.8300227122
58487.9800157887
66584.6349902819
63515.094946912
61112.4550380433
64580.5650078938
63911.3049460665
65543.1350235569
66820.0550042123
64736.2800382327
53530.7600011624
63439.8900232365
59205.0800197814
59447.0450225678
65040.7949536353
59982.7749992153
61879.5699963128
64752.385015629
59330.6049339295
61412.1500657321
67037.4150606958
62590.1050724011
64390.2349394429
62180.7599847376
