# Supplementary material for: Intergenic, gene terminal, and intragenic CpG islands in the human genome
Source: BMC Genomics. 2010 Jan 19;11:48. doi: 10.1186/1471-2164-11-48 (PMC2817693; doi:10.1186/1471-2164-11-48)
Supplement: Additional file 4 — Monte Carlo Simulations. The archive contains Ruby scripts used to evaluate statistical significance of overlapping of gene segments and CGIs. Results of simulations with different "fixed" elements (see Methods) are also included. [file 1471-2164-11-48-S4.ZIP › result_exonspag_length/internal_introns.txt.hist]

left	right	value	probability>=
1367622.52997762	1372351.91887818	1	1.0
1372351.91887818	1377081.30777874	0	0.9999
1377081.30777874	1381810.69667931	1	0.9999
1381810.69667931	1386540.08557987	1	0.9998
1386540.08557987	1391269.47448043	2	0.9997
1391269.47448043	1395998.86338099	3	0.9995
1395998.86338099	1400728.25228155	2	0.9992
1400728.25228155	1405457.64118211	1	0.999
1405457.64118211	1410187.03008267	2	0.9989
1410187.03008267	1414916.41898323	4	0.9987
1414916.41898323	1419645.80788379	4	0.9983
1419645.80788379	1424375.19678435	5	0.9979
1424375.19678435	1429104.58568492	7	0.9974
1429104.58568492	1433833.97458548	13	0.9967
1433833.97458548	1438563.36348604	15	0.9954
1438563.36348604	1443292.7523866	11	0.9939
1443292.7523866	1448022.14128716	13	0.9928
1448022.14128716	1452751.53018772	26	0.9915
1452751.53018772	1457480.91908828	25	0.9889
1457480.91908828	1462210.30798884	28	0.9864
1462210.30798884	1466939.6968894	34	0.9836
1466939.6968894	1471669.08578996	49	0.9802
1471669.08578996	1476398.47469053	53	0.9753
1476398.47469053	1481127.86359109	43	0.97
1481127.86359109	1485857.25249165	72	0.9657
1485857.25249165	1490586.64139221	81	0.9585
1490586.64139221	1495316.03029277	93	0.9504
1495316.03029277	1500045.41919333	89	0.9411
1500045.41919333	1504774.80809389	126	0.9322
1504774.80809389	1509504.19699445	133	0.9196
1509504.19699445	1514233.58589501	138	0.9063
1514233.58589501	1518962.97479557	144	0.8925
1518962.97479557	1523692.36369614	182	0.8781
1523692.36369614	1528421.7525967	175	0.8599
1528421.7525967	1533151.14149726	203	0.8424
1533151.14149726	1537880.53039782	225	0.8221
1537880.53039782	1542609.91929838	219	0.7996
1542609.91929838	1547339.30819894	223	0.7777
1547339.30819894	1552068.6970995	277	0.7554
1552068.6970995	1556798.08600006	248	0.7277
1556798.08600006	1561527.47490062	263	0.7029
1561527.47490062	1566256.86380119	287	0.6766
1566256.86380119	1570986.25270175	300	0.6479
1570986.25270175	1575715.64160231	317	0.6179
1575715.64160231	1580445.03050287	319	0.5862
1580445.03050287	1585174.41940343	292	0.5543
1585174.41940343	1589903.80830399	321	0.5251
1589903.80830399	1594633.19720455	311	0.493
1594633.19720455	1599362.58610511	295	0.4619
1599362.58610511	1604091.97500567	282	0.4324
1604091.97500567	1608821.36390623	289	0.4042
1608821.36390623	1613550.7528068	283	0.3753
1613550.7528068	1618280.14170736	278	0.347
1618280.14170736	1623009.53060792	253	0.3192
1623009.53060792	1627738.91950848	262	0.2939
1627738.91950848	1632468.30840904	236	0.2677
1632468.30840904	1637197.6973096	239	0.2441
1637197.6973096	1641927.08621016	215	0.2202
1641927.08621016	1646656.47511072	188	0.1987
1646656.47511072	1651385.86401128	215	0.1799
1651385.86401128	1656115.25291184	185	0.1584
1656115.25291184	1660844.64181241	184	0.1399
1660844.64181241	1665574.03071297	138	0.1215
1665574.03071297	1670303.41961353	137	0.1077
1670303.41961353	1675032.80851409	128	0.094
1675032.80851409	1679762.19741465	109	0.0812
1679762.19741465	1684491.58631521	94	0.0703
1684491.58631521	1689220.97521577	82	0.0609
1689220.97521577	1693950.36411633	78	0.0527
1693950.36411633	1698679.75301689	59	0.0449
1698679.75301689	1703409.14191745	67	0.039
1703409.14191745	1708138.53081802	45	0.0323
1708138.53081802	1712867.91971858	45	0.0278
1712867.91971858	1717597.30861914	38	0.0233
1717597.30861914	1722326.6975197	30	0.0195
1722326.6975197	1727056.08642026	28	0.0165
1727056.08642026	1731785.47532082	18	0.0137
1731785.47532082	1736514.86422138	14	0.0119
1736514.86422138	1741244.25312194	14	0.0105
1741244.25312194	1745973.6420225	12	0.0091
1745973.6420225	1750703.03092306	14	0.0079
1750703.03092306	1755432.41982363	14	0.0065
1755432.41982363	1760161.80872419	7	0.0051
1760161.80872419	1764891.19762475	9	0.0044
1764891.19762475	1769620.58652531	8	0.0035
1769620.58652531	1774349.97542587	6	0.0027
1774349.97542587	1779079.36432643	6	0.0021
1779079.36432643	1783808.75322699	2	0.0015
1783808.75322699	1788538.14212755	5	0.0013
1788538.14212755	1793267.53102811	2	0.0008
1793267.53102811	1797996.91992867	1	0.0006
1797996.91992867	1802726.30882924	1	0.0005
1802726.30882924	1807455.6977298	1	0.0004
1807455.6977298	1812185.08663036	1	0.0003
1812185.08663036	1816914.47553092	0	0.0002
1816914.47553092	1821643.86443148	0	0.0002
1821643.86443148	1826373.25333204	0	0.0002
1826373.25333204	1831102.6422326	1	0.0002
1831102.6422326	1835832.03113316	0	0.0001
1835832.03113316	1840561.42003372	1	0.0001
