# Supplementary material for: Intergenic, gene terminal, and intragenic CpG islands in the human genome
Source: BMC Genomics. 2010 Jan 19;11:48. doi: 10.1186/1471-2164-11-48 (PMC2817693; doi:10.1186/1471-2164-11-48)
Supplement: Additional file 4 — Monte Carlo Simulations. The archive contains Ruby scripts used to evaluate statistical significance of overlapping of gene segments and CGIs. Results of simulations with different "fixed" elements (see Methods) are also included. [file 1471-2164-11-48-S4.ZIP › result_exonspag_length/internal_introns.txt.lengths]

1584381.41002021
1630893.53002858
1612402.88985838
1630638.32001061
1499635.80992033
1648037.90996559
1551468.77484512
1679100.93501092
1516466.29013254
1511220.10995615
1563772.52998816
1570817.98506045
1590603.37487694
1593111.94000065
1625023.6799006
1581840.92992677
1657677.21006073
1667066.63494405
1652433.1950814
1559439.62491293
1472982.89497032
1565007.19506512
1683221.62998441
1604838.81009211
1679965.20512454
1671432.5600316
1626366.05997403
1584075.88992566
1625145.01002041
1611720.60000167
1527548.89999056
1623250.91002358
1635395.9550645
1640719.57491909
1546540.92500712
1545667.75991386
1623800.00510727
1584259.08478895
1557119.92007822
1562098.00499846
1622253.24996961
1650428.0350391
1554811.78991009
1534686.68502068
1533623.95493954
1564671.12004259
1570154.74494684
1586848.8050004
1486985.7249467
1561127.95486215
1656478.03488307
1488784.23983338
1651143.71991114
1628561.72005972
1690242.05006297
1539660.19997749
1586091.56495615
1614879.02503835
1572153.96001665
1581324.15995528
1530426.9849006
1664160.6000265
1573449.01499158
1559310.48502744
1566776.74999486
1584397.00990419
1655164.66004814
1683599.84501706
1585700.22001089
1624590.64508857
1560983.61506774
1606010.63501206
1620420.15502314
1548389.16486981
1705110.3400887
1585273.85997646
1590382.75998004
1572902.49499223
1635144.60508648
1650000.39498736
1573376.75505875
1690218.37006502
1509855.16010941
1589288.20503713
1589335.97005398
1669274.40504882
1631600.43986677
1572524.45499522
1545481.21997075
1507486.15002337
1608671.93506408
1518486.08490541
1552705.45500854
1601807.67987367
1604337.70496148
1423887.71013838
1593384.9350691
1597405.8099545
1530000.17991089
1610766.15498689
1480861.0550003
1494814.53003586
1699312.5248321
1570952.04496681
1597641.52006545
1551418.74492782
1545723.07999857
1672136.62994144
1614083.41494426
1768937.59999805
1713746.64510706
1670330.58498117
1623959.62502408
1633157.20505226
1548352.40006212
1616516.82494673
1640823.24004723
1577874.23997223
1562196.97500554
1580984.57501738
1589798.77501846
1484599.97995041
1475741.82502751
1606066.9949735
1656720.04999413
1600415.74998567
1531986.25506344
1611913.20013238
1519920.01998169
1506382.04484869
1665106.09992728
1560719.38504671
1584528.11997827
1595258.87999757
1652838.37003998
1466360.22010136
1658685.10996398
1576131.05003495
1561947.0649814
1489511.66005106
1638893.3750584
1602071.02996995
1546226.43507904
1434487.94497477
1565996.87490098
1620066.91497453
1648850.62003122
1550007.27497392
1521658.84497148
1608534.73011349
1514354.60495007
1626822.71502877
1726780.59994349
1600716.82989555
1626890.35998808
1540304.18000227
1716729.1951032
1563632.93996416
1792950.24493076
1646106.84509171
1558020.09014687
1590742.72998149
1614667.90993977
1657925.25500668
1783281.20009379
1651087.81498061
1610290.20004065
1546932.48002114
1643388.63996407
1623678.77990591
1610351.78998718
1527937.89508523
1525691.96004409
1571250.38490921
1692804.6449557
1546064.65501323
1648594.28496111
1598649.08996947
1594721.77996901
1621780.03993766
1535391.3250087
1503318.02995285
1496591.61491849
1579646.74506069
1636248.40499214
1607324.02993481
1595033.39502974
1532227.50994764
1716089.61001753
1543889.95000948
1605201.11496006
1571392.82998947
1623232.28001108
1564084.77490349
1537712.56988821
1571316.50996445
1489453.86507951
1650857.14490656
1541809.56489969
1621044.47993917
1642624.1399747
1492131.65495645
1656254.64997999
1626050.02003754
1596768.50506079
1655346.23991055
1581384.72501771
1604512.03988544
1587444.77498739
1443629.16007225
1487330.25007423
1631126.05498799
1560445.70003795
1579682.23990342
1647979.92501884
1626708.86011922
1579779.15005331
1578168.74990945
1604520.25991324
1588915.58499274
1716401.24496486
1542325.7700585
1613592.339989
1596485.17496034
1504228.49506035
1670024.88500057
1575234.18001346
1562195.31003306
1681286.20495334
1703366.91000232
1587999.62505088
1573459.55490111
1637156.9049802
1481002.78999171
1577324.91496759
1611712.42493292
1691170.30490707
1617920.69500001
1544629.75996874
1557826.01495764
1639413.7600571
1594643.69493742
1519908.64500522
1555627.16495143
1591235.93499776
1525286.54003342
1522395.50499991
1537379.23493331
1535205.20501579
1602287.51505751
1590687.51503538
1615279.06490624
1553882.9249314
1506577.51502393
1581533.46506187
1617121.06993875
1551249.83497406
1560582.16993696
1464368.4098769
1561611.61503277
1545264.67997896
1543387.085159
1555486.63007003
1551648.88003145
1533192.68995455
1564371.39505003
1557842.69983223
1651245.97995249
1634300.05503757
1580914.26994758
1574647.38495988
1601820.51502885
1505241.29998734
1571569.12000132
1596231.40999531
1568139.48504474
1556238.66995955
1638137.06491196
1684754.61995784
1574113.70000253
1510032.9399646
1647342.25504777
1525666.84986913
1568358.72995945
1617826.98480894
1545217.96512702
1603933.90995603
1632290.24491206
1528736.35501612
1502240.64505943
1640102.64491517
1588117.89000419
1714222.28500905
1563296.30492809
1575769.710031
1679703.62996174
1528466.8750933
1656828.27987037
1705203.46005071
1575615.14011936
1612676.95989807
1575412.93001019
1551146.76490673
1511612.56502373
1688440.42497201
1664935.34999749
1573474.89511253
1649590.13505842
1604165.80998635
1654965.18003263
1577455.65999615
1466135.30503452
1507012.37985685
1531581.49509159
1617352.26996898
1451309.81004984
1549946.2400174
1489914.08504781
1633088.18001413
1601586.54507275
1594652.71005776
1508589.85494609
1579678.66989345
1561164.68000491
1581099.98004992
1507326.31998371
1596400.27996365
1634134.62499072
1541130.35495919
1650920.18501151
1585636.42020113
1481857.17497918
1551135.92505652
1635339.73993676
1720286.63986361
1764235.27496619
1556336.89005025
1547010.95513668
1569286.95498061
1630288.64504478
1570536.57997335
1568574.05004251
1586161.34999076
1621965.68501284
1625120.39502613
1548910.85998449
1595226.42002551
1602259.19499752
1527722.53508815
1591342.08497796
1536849.4299331
1719249.94000099
1602919.5650553
1659317.69503166
1510493.82500925
1652531.05495488
1672675.43500719
1519230.45987814
1599443.04990834
1592162.33496077
1548748.51497844
1576585.87011062
1617009.27002205
1646151.12498514
1608884.8350436
1552548.86000938
1674428.74495097
1619562.94999409
1551960.09512138
1536883.32503103
1484599.40993732
1575851.75993284
1616522.41495202
1577245.56504274
1569312.54010838
1617210.62498445
1511846.47997794
1537687.24993076
1645102.98997932
1565062.10503307
1693078.34503547
1461127.59995133
1634166.56988158
1665186.46512079
1642642.74012445
1577446.55498533
1584427.07500244
1597776.07001283
1577089.66510222
1605923.51993632
1657833.50498117
1561014.25991506
1550361.21492529
1649581.31004351
1607393.90486366
1650912.44011979
1586129.72989897
1589040.58496797
1623271.53002133
1501340.4499989
1583254.28010126
1675815.37998489
1594538.17003315
1567521.22997346
1617086.40494906
1678741.3749575
1570202.05001069
1499289.79002373
1556934.14500083
1604541.26995677
1655473.87994477
1532133.50503213
1550212.41503883
1609623.35001183
1521970.61993314
1566695.96505811
1680745.07488347
1596219.57004329
1567078.93997991
1536567.3100608
1633615.59494698
1659712.77502851
1641766.27496855
1679492.96505943
1565837.33998169
1516803.18003816
1611300.83508107
1576421.47496051
1523260.68499195
1674383.24516715
1524894.63001126
1527354.21998135
1635424.36989983
1638376.41501085
1651934.08998925
1702537.08005657
1580034.60988051
1529627.05497618
1530654.6149537
1533311.47011948
1593614.62996196
1694159.14008213
1572755.03997411
1605777.40508663
1494973.68998674
1701644.45507138
1615378.97005273
1676286.79996418
1513943.02491629
1677548.08494028
1568569.4299075
1671746.31015534
1572080.83000648
1655095.79489065
1684127.43504013
1610358.17497697
1651265.42500142
1565869.01005319
1647548.59006253
1583747.74001098
1525540.26999351
1620414.76996298
1600146.48005479
1541113.3649762
1596289.90999082
1629176.56000746
1582621.1550684
1553358.26500551
1630905.01491285
1547093.76502842
1545011.40509533
1573157.59506902
1599271.38489981
1628387.45484343
1556394.13997314
1580094.17006171
1526121.72994884
1500382.71002735
1618189.01512894
1631975.55501203
1556373.76987107
1653273.33001068
1551835.8448814
1590219.71503682
1501447.44004901
1690534.2050595
1507194.96994482
1631515.14497347
1572633.93493675
1550283.57996429
1701782.52006746
1648519.34495832
1582374.98002194
1652914.85000612
1522744.47996118
1612215.76003892
1627598.91502367
1550378.45502787
1594642.30997919
1547607.73503794
1560854.32489311
1549322.62016139
1516687.29490006
1716649.40499195
1579165.95498346
1504183.42504984
1532949.49993659
1615798.26496326
1562942.22503659
1534055.58503307
1554607.18004933
1657367.34507467
1692394.68512095
1594920.2649452
1524794.81005393
1464352.49002621
1523389.24498929
1615669.65501638
1537659.60497378
1636429.64998819
1607268.19996057
1548372.51485598
1619684.37496699
1613814.37989457
1494528.33003876
1555861.69505366
1588858.48504157
1584599.32497568
1617176.34506008
1548125.04489975
1691838.05987833
1571486.01002229
1572586.89514246
1656655.12494753
1468706.18996141
1542226.60992076
1558748.9450017
1639598.97509871
1647737.07998837
1524074.15504369
1449069.64499337
1630340.81495167
1553571.11995251
1623248.80504412
1541267.44999495
1667235.96496272
1612078.88500368
1649704.60002557
1555108.6549277
1726341.83001838
1491112.35502758
1610568.87006135
1609123.35510692
1580285.68001517
1609031.86492636
1620251.49995657
1619974.12493253
1625854.69004778
1481836.0901036
1575458.43494822
1517998.90503284
1708898.16504057
1718070.95501836
1683107.11497218
1547273.2549706
1600509.59005215
1673141.96493186
1650967.07007528
1589002.44008622
1489297.08012413
1623726.34999083
1700826.19504605
1632182.97991937
1613715.13998667
1571573.90003965
1620726.26516326
1667241.57500162
1540342.16498576
1626108.29493975
1568211.57509433
1664290.34502347
1529918.39990897
1556917.84008096
1598252.23511526
1575714.16985251
1744979.16503522
1584395.8549048
1479055.06997456
1559203.20996041
1563305.57001131
1560195.09502609
1569769.30999183
1607291.5400082
1557074.2499847
1600898.52496379
1744417.01501829
1649723.23003644
1584201.27504387
1558273.33001373
1570548.25004743
1628032.16491243
1633838.27014335
1579480.13011336
1609793.59993012
1584826.19993264
1712050.11508371
1598647.75505925
1646810.01486553
1551464.334976
1682986.22006816
1640744.05000461
1515976.76498482
1494092.08501951
1617608.60502583
1578905.67495043
1620115.17000444
1509318.51488022
1633538.46008804
1697844.96499032
1552162.26008099
1664426.14493472
1498290.94500923
1624543.35996906
1490643.394957
1540041.89993525
1610031.96485726
1592847.24983988
1536815.1800273
1595662.91494013
1576448.66508692
1701370.87503238
1577202.82001975
1637987.11998962
1653593.21507478
1584383.97993797
1473272.56003107
1491665.0250101
1551193.25501475
1538142.91990754
1608542.04005387
1583771.98506802
1680173.40498534
1491672.39500964
1524323.48506012
1550832.87488887
1504056.36506949
1617231.30503919
1583496.83506092
1773683.46516154
1651942.67510439
1580041.67008767
1489783.32491531
1579737.45002562
1671679.93507797
1511917.43004074
1668326.81516037
1468804.46003354
1595820.07497034
1654373.10002196
1639556.25996807
1509639.000006
1677840.97004391
1614437.84003452
1606017.19513191
1589190.04497478
1548550.01999849
1521383.67994563
1534241.48003604
1659027.63498651
1497711.61498796
1738653.86007306
1595839.11995678
1536464.14991623
1563411.50508434
1617878.39996679
1558052.79005083
1687395.32992233
1620971.27492697
1651386.30990301
1701502.01501624
1642235.4449146
1568746.74992988
1629567.97001874
1601063.80999086
1552725.42501936
1577824.30497493
1593958.48003591
1675814.52005581
1590986.31996661
1600916.77994344
1615404.05009812
1683065.96997236
1606941.69986492
1637666.99498289
1744862.79497635
1608609.81008647
1579551.92003016
1671620.34493548
1488349.65999281
1612776.2749845
1672721.1600109
1607694.53502347
1598954.66990611
1583564.22008003
1517820.08508023
1565650.9799635
1589808.89997764
1608675.50495557
1664073.69496005
1555706.23495392
1476182.86493958
1539846.82989934
1571869.49999919
1594896.48492933
1631033.88998325
1573638.25000034
1520792.81496317
1533083.32499209
1699194.35994856
1542021.68993865
1587424.69000818
1598467.79495998
1526615.05508577
1546290.59497979
1606415.7548904
1589673.22501628
1550921.18499563
1754731.76999769
1579621.43997797
1526407.9799052
1564363.30992523
1740551.19511375
1441453.5749901
1548019.29000114
1407394.25001423
1587987.03504968
1682498.31996454
1619514.79015058
1564270.21495161
1639085.34005476
1757651.76992863
1675369.95503569
1473748.23507845
1640085.36508897
1651249.13499183
1739286.48005168
1527689.29491951
1621834.5999693
1606433.91500429
1646606.47000501
1530571.48499722
1596201.35501354
1580076.06510282
1597816.92504002
1593279.84497083
1642573.7799752
1518007.4399809
1573810.02008903
1583410.58013365
1638054.47495647
1497418.71491991
1622086.77008187
1602300.8200733
1621551.7600483
1519953.67500734
1593683.07009683
1515821.71983917
1621646.72496874
1499865.2100052
1516479.40999656
1556775.67490552
1548830.28999458
1571851.0998397
1694134.8698921
1514281.08005221
1527397.31504689
1563477.72515111
1614264.82495752
1537433.30493073
1599443.17996828
1677328.64502066
1477084.53493982
1629857.14004864
1547824.70010637
1559401.70015149
1594927.93001506
1447660.2999693
1516548.26005695
1672063.89499488
1643452.28006467
1663792.49495037
1610410.95496984
1534247.66505218
1663058.63497539
1553490.53508588
1532669.32501933
1483438.44492432
1598621.31004257
1554676.76001526
1618654.13991127
1679341.7650687
1629940.27490636
1668561.50006383
1585792.27000703
1660865.43003362
1634841.03003232
1596952.97490395
1645251.55498711
1650804.5898728
1603562.7449968
1578446.37001594
1578149.65498766
1521324.34504098
1597580.55496607
1551723.92500336
1535201.96998406
1553652.37496534
1622691.4549055
1571963.74503704
1701018.71978883
1618580.03501179
1607163.65985724
1682138.76007013
1573051.15004806
1538618.59497739
1640514.83993832
1646647.09482686
1582174.86994437
1585598.12504245
1570268.67492945
1630442.34502648
1535012.28494435
1553662.94999794
1690400.92502244
1681244.36997662
1598944.26507391
1593502.7799584
1600057.34518614
1519150.22508911
1590035.05494139
1610487.61000908
1609449.56493944
1575977.57993561
1655140.88493684
1611959.47501375
1528061.25002439
1660511.36512009
1733014.86997487
1537125.5149882
1660792.77491734
1602662.20996057
1606938.11993023
1588608.09008861
1762579.34989858
1621868.21993479
1690356.87990805
1560544.17503439
1660275.84005412
1673434.49991671
1643016.28015397
1554703.6899345
1583100.16003377
1560886.78497033
1617476.85997756
1574648.30508884
1537149.90997045
1563624.60007876
1603964.03997906
1514672.19003715
1550664.04503067
1529401.43511339
1548647.1999558
1635877.94990037
1676588.08496889
1632418.94497097
1611430.06494503
1591557.94007213
1587483.88494455
1549008.48010032
1582834.18505814
1470528.93991036
1578495.35001306
1565091.10003497
1539519.64498097
1569219.37000437
1637998.1449916
1556920.34009414
1599101.62989564
1557589.20998133
1495398.14003984
1486883.58001211
1671184.27503102
1635036.63509286
1543531.18998495
1642784.39998164
1537177.32504711
1473186.51000175
1603456.95502707
1564169.55501112
1649805.15501821
1607101.96500463
1611899.02994146
1613129.88995542
1530603.67494893
1750736.02494157
1501608.07499449
1518168.53504968
1575439.40003
1553291.9350286
1470885.89497064
1585710.36996462
1565073.90499357
1591369.08001742
1614858.26500069
1586924.55490938
1515775.10512508
1661264.92995526
1552893.73014423
1585667.9049278
1565904.36496567
1674376.86491698
1674187.81506524
1595647.89496277
1702981.02999096
1708373.66503465
1540582.24513003
1639004.63493932
1546063.73005126
1640360.78490424
1646799.54489682
1557471.58502455
1564634.21499859
1521983.09503078
1477946.08000714
1576645.70992182
1499503.52989179
1597794.2499916
1681827.25012897
1531690.62001915
1581323.66012586
1573565.67995755
1513445.06993392
1591656.95001725
1616635.20502753
1519220.19001349
1480432.35005513
1684025.96503922
1541511.88510397
1592443.3001106
1512553.51507689
1547789.64002131
1551974.22999851
1626319.18498612
1564195.87000217
1645398.68003239
1551531.58502856
1619171.40496554
1618815.3300837
1591649.62507359
1584445.25002469
1478306.21989746
1556482.90006518
1626131.74000115
1587312.18998576
1662033.31001525
1616970.7499946
1647213.08500938
1527631.02502121
1582366.05495011
1649553.78500671
1681107.10509958
1548434.29007195
1635721.57994206
1595754.73003129
1650092.09502851
1495583.28500149
1525899.54502772
1637516.77496155
1552888.37502207
1601445.95495089
1668737.31995985
1520226.29505019
1579004.87986359
1509062.68504108
1561352.14000266
1609218.09500008
1633327.25004697
1575306.81003804
1544587.20996199
1504672.83511456
1708709.95008184
1569444.54997182
1653310.27491852
1548463.42000976
1636809.30502305
1577773.17513683
1525432.01507453
1453699.56503187
1642009.63500203
1575334.02999054
1692942.84998739
1546977.68504806
1711802.96989336
1672212.39496169
1623630.70983416
1565624.24497718
1536509.62499359
1599566.55006986
1526527.87990445
1508137.34012512
1655281.90505707
1678472.26001646
1622772.06996256
1534847.51496711
1525620.44508931
1624999.81007141
1575526.85502094
1587861.13988668
1541270.70497299
1647589.89004965
1552613.30505342
1577618.82996164
1652735.86997118
1564189.04506147
1620694.8849916
1623400.12997433
1627743.06997875
1598987.40494158
1551659.62996139
1580800.97492937
1613196.85496466
1474036.84495055
1677421.02006586
1544990.91994381
1610124.29995716
1657260.69001336
1585930.95500987
1667815.37498737
1480260.07999548
1556593.23500025
1509495.289935
1606679.09993854
1664375.81502841
1599044.86513057
1597907.00998079
1498788.29996508
1583197.23512505
1711983.1300231
1548985.89489752
1530561.07001185
1715614.44999083
1506335.83490676
1603457.07500814
1502781.37496169
1602876.93999036
1568228.77991744
1627396.440055
1676621.25495249
1555402.65002226
1666948.11000376
1597136.89496538
1663010.94002015
1572301.72497358
1494396.76998995
1666979.17495806
1548411.42997764
1671721.97496545
1672410.56993799
1651161.43002798
1496779.97494131
1646027.8699554
1659032.50002262
1639547.36997589
1565394.42489183
1546189.94486366
1570121.319876
1578443.57001928
1554197.78506749
1622198.93508102
1529311.76497164
1492662.48995854
1574733.14497639
1538521.22497546
1629974.86501
1660507.15001791
1535163.26990976
1574761.53504748
1629751.83000394
1508087.69504934
1636485.42505309
1649913.63995245
1560046.18007323
1481772.72012628
1641579.35004474
1531858.80509626
1599288.20503096
1703708.65494511
1616944.14494409
1638263.14001461
1481602.60511084
1579375.12512644
1556534.49499026
1588557.46001954
1511109.89010955
1692926.98491816
1610993.72997212
1637879.08500882
1673012.43508271
1731215.02996116
1715671.56507532
1530766.29000066
1584205.07004905
1565540.5548988
1511287.69996152
1676037.40499505
1589879.55511888
1571107.62001311
1575657.67999308
1696079.16496561
1520260.85499653
1583508.66000452
1494405.09513124
1522618.58003787
1602382.43010868
1558911.48506813
1613327.77502147
1519986.34489213
1586163.22500725
1565675.29504204
1583025.18502945
1634312.61498617
1549820.55508655
1599958.81508599
1591459.86004465
1539156.28499885
1531659.53497355
1611895.15502201
1632889.14508405
1612059.83004442
1690930.41502639
1594126.88000259
1607766.23486305
1557342.36492313
1579084.19005989
1697232.06010595
1548539.47996581
1528646.11998793
1552601.39490783
1686756.66498336
1647348.15983935
1603804.8150247
1561634.36996647
1605108.51002054
1468820.32500593
1649404.05491646
1635739.40002126
1649908.90509423
1563098.87006739
1531389.27501217
1629244.08995231
1640826.29002896
1473641.53005228
1689647.26503032
1571343.34001739
1579891.74001714
1558562.13500772
1634990.04497962
1495173.35494754
1570539.75006986
1540289.13501533
1732415.14997966
1651954.44004224
1566835.22503661
1536194.62499488
1490889.60496946
1585612.22506034
1599468.18992357
1513488.58502751
1640428.08002161
1536523.92496985
1536678.07013545
1577700.1501146
1515610.53010597
1620321.68003144
1600234.41507028
1599588.46500288
1506296.24002135
1488887.24996041
1616576.41993511
1641222.37993929
1438115.20000338
1558328.24489822
1599643.68989341
1649580.1299711
1587310.53007288
1611937.27502993
1636865.36490902
1630912.7348812
1621567.26504886
1509203.89010518
1596560.12494762
1542134.99507339
1464331.88493289
1622404.80502768
1532343.30512743
1624455.55006878
1616123.74001633
1655752.54999625
1702382.4149627
1664467.29503583
1493036.82014963
1610019.76000513
1808220.83494726
1614692.87496691
1632787.42509468
1701286.05515344
1624020.63992609
1553052.01495669
1538313.58005084
1564451.70502831
1660343.75999516
1604780.46499552
1681981.53513277
1531613.14497487
1592488.27504472
1572161.94007102
1691056.13990315
1628155.68505926
1635168.58990447
1644075.8750198
1504317.09502797
1547251.52007869
1653428.16994703
1659131.77499518
1577940.70492631
1627084.75990821
1565200.19002506
1585101.78502487
1606837.06001996
1550872.99504532
1646795.93505548
1513144.75495857
1576104.38492103
1525824.4149749
1567770.52504881
1693428.78994825
1528437.71001355
1612445.26498963
1514488.40999788
1673168.14994598
1628224.42508767
1550753.44003371
1640220.51995921
1522865.21506231
1629668.06985238
1519680.28999362
1520378.56505394
1556855.27494709
1601819.94000468
1638074.12496136
1671627.51494014
1600188.115133
1504264.51001049
1610572.93492819
1502748.61488032
1667471.27004551
1469283.32999963
1592319.94492997
1639899.83998789
1668953.12005422
1577010.87006754
1630992.25501313
1599542.27989685
1656447.2650231
1588792.82503237
1608536.47004017
1514987.57000363
1506115.11500025
1526097.31002032
1643194.68000871
1549958.2599666
1514214.76498345
1645748.43497306
1591172.3648975
1607977.53999426
1654194.99492808
1649643.99496871
1583999.03506197
1531460.58507803
1616205.07987662
1524853.57492107
1577079.65502606
1575308.51998389
1561112.85991356
1598195.58000899
1664069.0599353
1524565.74495389
1604924.77500291
1632950.14499989
1526038.71992429
1537855.93503523
1609818.57498676
1540179.45998195
1525593.92000519
1594003.92500439
1616820.53489578
1627493.39505989
1526143.50008959
1596472.88494993
1617332.84000895
1638406.45495692
1613035.84505128
1556899.10501883
1627516.53499264
1590774.31014571
1587258.43513565
1682538.37996602
1580490.13495803
1540594.30491131
1542370.84993186
1569099.11010967
1615618.7799825
1477522.03003385
1589225.31505121
1511698.3600353
1543622.81004934
1542903.12993513
1688722.49001275
1661651.13490758
1498022.03494017
1681249.54994956
1558894.2699982
1590853.40007068
1602164.66007389
1508338.74501528
1665997.87501232
1516626.77503447
1668854.09992059
1607169.45001727
1526773.9100088
1485604.40505274
1678151.52501179
1505265.30504754
1621369.30505457
1615430.49989353
1556993.58491226
1546023.89993337
1569935.62509377
1592022.02502991
1527822.84994623
1492210.03002721
1601806.8599335
1737715.6350546
1615655.21996766
1597023.91492084
1578568.11508778
1599963.55497082
1635787.21995006
1575908.95002814
1586702.18513107
1540720.56507142
1528525.52511726
1716506.62989036
1599101.87507305
1595731.57000978
1427511.38996556
1609181.18504275
1489419.44001695
1668795.14004987
1516382.78016407
1574205.65996962
1586675.8349292
1625531.84498702
1497634.69005578
1502154.64497988
1657250.24505485
1583175.52004713
1585542.5299577
1659050.76000687
1731834.92993142
1624506.3099795
1482588.88997957
1599282.17506649
1551082.05493924
1540310.78495564
1624809.4000195
1506600.82013005
1602834.53003493
1665548.72995411
1548905.19498425
1627663.31008791
1727232.69496658
1575194.05505715
1667153.39011584
1546092.60501649
1468894.58004746
1625949.54498742
1605881.95489851
1554697.62499104
1572795.03487575
1560670.14996972
1482670.0850413
1642409.03491723
1596054.4751312
1566014.61503076
1593332.24995283
1463136.87503789
1683945.40998335
1668032.1599751
1641115.63989019
1580403.87493285
1556138.34488606
1663364.11990927
1607859.51506805
1791134.45008067
1643452.42491396
1608617.68996562
1586852.19001092
1631029.91506573
1648167.36485093
1565889.60997803
1486020.23501724
1635388.22994451
1596396.77499454
1488276.17004014
1601038.08484184
1547789.11004316
1609403.15488205
1506321.1300442
1450139.15501878
1440949.88999058
1520902.22000375
1652825.84502097
1538616.27506614
1611431.89003226
1575915.51501419
1632703.99005226
1665418.52999766
1543175.60506681
1637905.70507509
1475392.92995467
1619612.61996901
1613880.7050253
1595004.56496564
1563304.82505111
1442172.74004981
1637585.41011874
1618220.11493494
1613029.01507419
1641434.73006034
1531406.3699452
1676925.73992742
1672818.8050607
1468370.13495632
1523398.15995505
1582375.02987585
1578042.48508955
1636779.7499247
1569979.15999037
1596695.77487555
1546658.38502849
1675385.20512984
1497753.55998388
1433930.06007823
1510340.89010174
1615777.79004552
1633610.02500191
1558336.77994793
1605610.76501112
1514207.63504593
1591849.69490802
1651312.74493715
1568588.9299621
1589242.48495441
1607852.97994335
1548692.66488139
1539091.4498707
1487256.11495626
1588676.19504663
1518761.34000111
1603031.22999966
1618095.95999162
1640573.61507213
1608068.1149934
1614933.07991437
1635690.85999526
1609440.9550357
1629443.64003515
1456478.26502919
1603276.71992145
1576516.7800017
1548687.7499404
1618334.79011485
1612463.07979556
1516539.52500231
1518439.57502432
1555848.67495492
1499660.39486815
1747883.25498993
1770409.04009103
1550247.59999801
1664124.14488967
1496258.86009837
1617805.98493526
1648909.00008395
1599139.49991808
1574927.39512323
1563659.26000632
1560552.25500148
1549834.1100194
1548038.69009102
1684041.55003473
1571216.66008791
1553363.31004733
1713685.70003066
1567349.55003911
1531450.65491258
1558817.29988529
1630056.85009038
1498940.47506944
1599247.9250016
1727332.94001871
1694673.07486731
1636817.00006036
1602393.75011822
1576785.95496525
1654761.48992156
1652405.59998875
1749999.44010862
1523520.29001348
1675921.88988493
1651348.30501118
1524419.93000299
1661183.76502477
1580317.45491064
1601616.48501224
1552029.23500475
1532247.85995284
1648432.40490365
1593354.88002204
1558751.90992255
1679422.20985928
1664410.6800656
1594043.02501121
1634066.34992778
1504933.41506017
1592820.59491157
1546236.55496811
1670968.11994655
1667147.44500912
1609031.58996868
1474939.99506239
1474477.71005712
1660544.11488039
1538689.40500255
1531187.59518767
1645169.27003027
1487450.19013676
1655872.11501601
1527446.55508326
1520284.22998999
1544797.19996157
1593835.6098823
1641760.91999699
1556339.87999219
1645056.99000809
1567388.36506008
1578643.51489468
1605049.65002158
1657681.54502827
1627792.61500562
1492847.23493411
1497935.80503791
1641770.26003619
1680345.37002954
1500622.8299724
1710597.73489824
1530189.22506642
1640932.87015937
1652126.38501605
1652098.9649691
1567833.6049573
1656350.53006655
1494723.98996028
1531826.37004579
1695304.26507435
1504211.83503163
1574953.35000338
1606619.16492058
1534841.88000896
1533558.18008241
1570610.51505884
1573971.23003103
1559199.55502525
1536016.51491734
1546294.86495735
1575973.34012189
1561793.87998073
1565476.22499656
1784914.78497345
1602671.44008217
1562881.18008629
1444880.07999789
1484697.23987602
1651717.74501217
1528322.81509013
1524259.88498689
1600588.21499696
1655645.73503436
1578647.70009475
1606573.70496333
1712258.52497446
1536194.86508163
1674698.32499292
1526042.47999299
1595118.52006573
1605965.35993742
1656838.87998535
1555884.79506728
1598626.43998396
1645191.5250721
1632106.03495238
1516174.70498356
1684084.10497013
1588878.54006733
1598873.13503584
1600710.47503235
1573371.77014658
1543099.5950393
1723444.96996828
1612467.5951287
1674085.85509017
1653326.83504131
1529800.47993904
1663030.2999328
1584213.95001312
1543743.83996065
1621198.39005852
1521510.35493377
1589729.6799781
1597352.92497413
1585909.76487424
1682411.65012687
1670080.80990393
1570794.82006699
1620648.41002165
1500977.43000871
1635965.86979663
1507552.21513044
1624525.39500214
1642738.83007378
1535305.59486699
1577020.22494454
1636244.74504867
1562193.62999227
1650265.3349659
1571779.97004716
1609657.48017645
1579373.86999989
1593478.77008261
1559513.03498924
1532581.87999355
1528229.935011
1666404.07996118
1652459.54495206
1550120.0099593
1615391.59993615
1586436.56998795
1554799.3799901
1578938.52989039
1548019.84501393
1621732.30496052
1609051.10513841
1636227.77996284
1561628.37501244
1578637.46489253
1545305.34994037
1611448.96989961
1555883.48510406
1548963.740037
1587797.314941
1614480.80481646
1689038.37496016
1599062.63498592
1572561.92499558
1562413.76997065
1738922.23495677
1547462.88993548
1529811.80496461
1653715.33492213
1643074.03496154
1528629.82508345
1544935.06520686
1603659.71008736
1622777.29003058
1517765.77005521
1483373.87000653
1564609.71994314
1567520.6599856
1557298.37001906
1494034.84493641
1582429.51995623
1567787.87513811
1446865.79498265
1643209.03494592
1629192.62992694
1745247.24007606
1582701.43501124
1583155.66499465
1549766.78000544
1631860.2149779
1612995.66500216
1617493.33988262
1724800.61505812
1586054.7699626
1577322.10011644
1511180.7799589
1608670.22000792
1538187.68499943
1566196.94494421
1574302.77499635
1575426.28488304
1552625.99511865
1634725.13006686
1658311.19016402
1518480.02496637
1636810.5100282
1573966.96996595
1600015.23498788
1504482.32499591
1509812.63000764
1557448.37999704
1553547.50506387
1638317.70994778
1554326.87997792
1578792.86998371
1545795.22492262
1598597.61004547
1640148.34008412
1662511.58497244
1662675.35496816
1657552.59985691
1578328.11993342
1467110.86998479
1533568.14498864
1551452.50995404
1582567.5099837
1525249.75983477
1655008.75505933
1535266.48001896
1589008.20003186
1505380.51987206
1517943.21005427
1664474.45993247
1587661.77005491
1596510.85496348
1613002.35007759
1614402.1049764
1627654.19994491
1556401.47507288
1485180.22995705
1627726.77486952
1614122.94010674
1657205.12495331
1606446.84998957
1626289.30997841
1513016.77497957
1638115.67005267
1640383.27008391
1554418.63502385
1596629.47992882
1590331.69491852
1594629.34999724
1570377.12001405
1593588.54998733
1642124.8149228
1587740.92005969
1565468.68009043
1602386.95497077
1606102.65504968
1580228.09002753
1661074.46497302
1542575.30491111
1700977.19501367
1556776.0100822
1501242.99496271
1702964.97501717
1581008.29985338
1615169.65501129
1481714.27002409
1594650.08997283
1598979.60506352
1625515.67996316
1603116.99003432
1569247.58994846
1585959.06487778
1597033.29008056
1586939.07498426
1603254.39992105
1465838.37504549
1653207.45001462
1497745.82514942
1568114.98007636
1592716.15504188
1574738.83498281
1607059.06996936
1615789.17499281
1580864.2100257
1613590.10502438
1525265.97987561
1548230.05007082
1600270.74506826
1612212.83990235
1615917.44004993
1628992.67514938
1546148.40497613
1627096.2949597
1627958.49005081
1499347.23997347
1612477.48512564
1598840.58503055
1614112.22010056
1627512.20001975
1577172.57002512
1684918.70504504
1659334.01501382
1613050.00993878
1618970.93503375
1610664.91497286
1544655.25009365
1584643.03498042
1637690.39999277
1563181.41493591
1484110.23486425
1647662.45510868
1704371.46995438
1669642.87997692
1575028.78499923
1626782.52002111
1423895.99498493
1542110.52993439
1621399.86503333
1601009.53502698
1687574.63005932
1550546.16999122
1508155.94501443
1593107.53991598
1581707.0000109
1589459.68002782
1584253.03999319
1616916.68517774
1592237.98996714
1566042.78502659
1477535.55496842
1654478.23005553
1617831.25490415
1655713.42000733
1604094.94504501
1622975.6748762
1549386.69507213
1619358.28490387
1501380.13002975
1626432.41999414
1664083.9049887
1572919.63502057
1466457.53504933
1490370.18501504
1712180.98500628
1656521.53011175
1631876.79504019
1625749.31515351
1587448.13986718
1643296.44496447
1671773.11002495
1600542.78493742
1683837.13994476
1649480.15012716
1535245.84514273
1540353.93001033
1618402.67489858
1612820.00004231
1621350.66502802
1552408.91996515
1505563.49495055
1577500.21499514
1568481.16008893
1676301.78999276
1490675.96005951
1567025.0498062
1611260.64500682
1561661.75002277
1609315.97496309
1588346.48501072
1544756.58496815
1588628.17502401
1748997.73999344
1696445.0200434
1660625.86507631
1499613.60502264
1719701.95499407
1656580.17987612
1600742.51002308
1536420.649942
1560532.30010865
1535097.27989607
1677936.20497727
1593793.56997876
1585509.0950674
1624343.84996189
1598692.77008897
1578006.19494097
1521358.62507248
1642107.71008522
1572066.21506388
1542717.23001682
1425085.40499679
1647374.68499227
1526724.75996621
1688590.54497236
1550670.52497502
1536658.72011811
1522746.91496654
1562613.36998907
1596864.72502462
1593056.76524253
1591495.49500974
1564641.47986531
1644079.6499893
1579389.19002426
1621085.03008139
1569991.51502058
1610459.7449994
1644347.45494685
1511733.29496939
1611252.64502136
1625097.18492748
1634194.75494578
1497072.48000551
1506377.91491085
1563047.89499318
1712789.90495561
1707330.81002117
1522337.00507253
1633488.70503961
1566703.84006146
1624088.89988555
1559505.89000512
1579792.82481323
1672737.47003904
1629025.36508468
1686222.09500224
1683290.11005008
1568255.13505707
1543459.4499916
1632940.0351915
1631772.98490715
1722640.2900657
1572892.50491191
1651203.52997837
1583489.78990094
1661995.90505088
1668572.13503121
1633950.6498196
1709273.14505753
1530251.19011341
1704038.4449444
1572890.69999169
1586207.07507428
1565279.84005654
1599237.2750459
1604987.03001288
1710134.14989895
1559821.38991817
1602473.70000269
1656469.72514698
1581084.90497433
1499740.08501876
1604380.16488204
1529574.89513207
1674435.87497188
1544310.54501101
1659703.06999487
1621802.28997966
1522048.20990692
1604128.3699985
1633009.12487332
1654445.65493314
1592513.97491618
1457516.04003046
1599178.58502758
1550795.01998104
1575754.20510396
1572749.00496373
1492292.07989431
1707528.86005878
1565068.32505421
1597344.48513388
1644636.2400742
1510453.08995376
1704397.91496623
1638998.21502601
1498755.23004803
1538587.97506053
1534429.80510075
1543595.23012177
1643452.57515385
1527920.86000405
1567509.6000163
1526657.9200256
1468776.79005341
1700111.95007946
1545009.54492335
1610355.9298726
1616970.32999035
1457125.79988808
1522734.77493282
1723364.43011415
1573511.89497921
1680509.3800172
1561747.04504174
1596650.67497148
1498279.2250175
1669867.54494681
1590314.52499497
1608313.75998659
1472844.81009218
1537835.3050544
1563106.64996771
1515118.28499761
1474672.89502948
1574783.97489735
1557659.80005284
1631855.28501706
1575845.96999804
1547747.24491783
1581297.52991672
1648152.99988442
1638878.03992294
1606174.42497553
1652938.66006784
1511045.73505371
1559199.03998024
1639905.22996619
1591018.46000936
1549224.14496973
1612745.56999118
1637108.93003449
1666244.06002009
1625106.79990116
1554989.98497099
1587107.65502582
1548125.31496543
1555142.33998098
1583205.50004477
1544116.15005938
1690899.7900043
1649149.94996697
1698733.17493973
1657157.21489
1587902.04495407
1633465.6500335
1624611.98000023
1516490.20490761
1637266.18507224
1624382.27496288
1545692.54497979
1530136.44497455
1572741.98504604
1564455.25497311
1478072.29492714
1548576.55998677
1537347.53998241
1571433.55502887
1550954.08509413
1568575.7301011
1588169.35504036
1552730.48996219
1687672.92998729
1683410.69499287
1750729.44504843
1560623.22994281
1555273.69002373
1642579.0249821
1598320.09499657
1530610.36507086
1707231.88004342
1671296.41499832
1560232.24987661
1630576.52492626
1626481.79001119
1583765.45501414
1669203.83986814
1512662.08497701
1559577.46493151
1616866.91997632
1675533.97500278
1549247.29493143
1574715.58999547
1598644.41997422
1575109.77007825
1549100.48509042
1626068.4650018
1712686.49003728
1590869.01496036
1620345.93498733
1563947.02006657
1484930.34004453
1703730.39488587
1568564.61506006
1509092.10501695
1568587.57996567
1532271.93501744
1585973.71508297
1566943.44501761
1581191.48488132
1541061.5599005
1704207.84008394
1574959.30998168
1567067.22489071
1623272.89494168
1533887.39502695
1610871.67997884
1623509.22501471
1641634.24999058
1578397.084802
1659019.46008712
1558312.70499771
1567395.97997555
1669554.53488603
1568635.57488944
1507412.88495298
1644394.2499173
1564567.53004295
1608010.31018756
1397146.53493399
1672752.30500989
1588864.74498531
1524244.53500275
1510270.89005062
1517763.84511069
1635461.99996872
1558614.27499605
1674135.66011424
1603474.04995722
1696917.77493814
1601449.3300435
1582592.54500949
1628157.92992818
1592643.32495267
1643581.1400611
1595491.65504681
1583832.37495381
1712594.11494509
1689436.90513273
1659113.15503836
1620505.03488585
1506332.05001983
1578276.45504359
1453060.3649402
1433756.81994491
1657482.1148724
1609761.55001408
1632745.75497982
1642802.20004293
1580848.15995229
1651819.17007821
1636778.38996838
1701888.62499678
1577877.04503072
1500770.64999333
1505111.52505855
1490659.52493878
1628774.55502736
1704891.25498175
1607757.26011439
1572880.61996599
1484830.29010035
1584144.06491178
1569224.73004399
1562092.34509881
1638675.93495276
1522862.9049525
1524063.39014805
1605505.55004847
1549603.50999636
1679374.68009156
1691303.15512159
1735366.2899105
1512129.09504501
1598321.62994032
1618819.83000882
1626037.8350963
1600790.10000119
1624449.90499765
1615759.59005499
1514768.80013171
1623113.41493884
1656242.9299915
1577171.27504951
1569384.35504631
1541071.2850735
1618152.80987809
1591347.40996501
1614579.76501013
1584745.0600047
1626962.54498687
1616588.30499879
1615335.60983808
1707373.19503699
1541454.0449588
1508917.40501758
1590275.63003245
1569829.04999021
1558301.81493313
1556497.42009006
1609791.04497454
1631654.05989865
1642470.72506636
1587974.16006782
1552841.40512925
1584279.40002254
1509648.54998672
1662478.94505125
1564374.1700043
1599958.1149939
1589938.0850811
1574684.58518691
1599046.18496379
1604551.39002203
1672075.14503957
1655259.01508803
1676578.76008081
1560592.68503057
1569968.31498708
1590603.06003331
1549176.17989162
1647355.58992629
1535467.78991306
1537177.02997609
1479411.8850617
1586130.23003512
1558394.14999657
1697701.67007377
1653739.96000166
1639705.5100829
1643617.50002638
1577047.34996904
1635615.83495581
1622517.18512304
1568170.3599742
1568420.98988853
1639863.94004698
1536094.92494283
1704378.75504841
1623028.28985749
1615740.92488317
1429550.70991073
1668751.1450595
1624348.80501131
1576036.12004228
1606820.08002309
1644324.14998484
1548789.32995484
1565240.52992461
1595827.08997969
1672479.85001202
1572135.49497705
1840561.42003372
1559827.44004741
1618399.98004842
1585749.07998294
1563873.95497265
1646672.25006398
1507366.8700128
1682831.60992354
1543052.32496473
1629729.26993727
1580025.31492157
1569665.20505892
1537912.09991326
1708339.26002791
1547431.85003829
1599561.57493453
1619934.55998128
1468163.09001418
1522739.52002851
1602729.3051465
1578366.47501824
1631807.47495898
1517753.4700815
1710656.5700394
1642966.48994732
1670159.96493631
1604215.62992798
1594869.51989992
1581426.00491698
1474536.68499211
1591945.91498731
1604968.43996649
1546196.00986847
1631727.79988765
1567791.63489454
1691462.47995171
1548324.64496863
1641685.49498252
1617925.10001923
1563999.8600311
1618977.68993988
1541955.03998593
1666908.82496457
1599797.15495521
1629040.90508359
1579803.67499465
1495376.21500424
1550918.92506092
1583668.14998187
1574709.11508497
1567290.10499333
1663407.56006832
1494890.11999079
1627435.23004352
1524756.05500581
1585434.5950238
1668993.63504894
1559686.7249406
1593985.77992882
1625807.52002295
1603890.67009619
1530613.69004919
1590801.42491445
1637522.52504468
1517437.22491118
1571653.42999851
1577599.48990718
1586450.2400588
1585511.86007612
1563296.73507763
1601213.73992414
1639239.42506605
1630358.14996884
1654498.33502113
1744282.72004406
1690068.5899665
1467891.79503461
1583846.96999582
1679501.18504278
1487204.85979832
1632562.27499582
1503111.10000485
1543748.67999548
1594764.68495889
1605255.5248903
1574376.0999608
1629844.47489614
1514423.16992626
1653035.45493957
1646215.89496694
1550727.80997331
1568783.51005519
1626220.55496667
1585722.02996142
1673570.08001474
1588745.61005487
1588189.44994026
1513442.10498666
1627285.69507913
1614453.41995533
1505288.46995765
1599832.74497506
1501652.26493096
1654840.63504253
1437753.08993199
1518795.43491946
1520511.34002181
1604959.25007113
1650754.92513804
1690488.55998655
1636775.21996036
1475283.97491223
1619502.48995415
1717681.46494259
1602211.82987525
1589415.99997868
1544968.72496253
1676584.73504592
1518869.04997888
1638272.27007575
1648110.14996136
1538436.28484702
1598315.66995616
1620098.3000637
1575175.74497248
1562383.06493546
1573583.73507573
1537244.74495557
1542915.36999799
1581270.67507134
1615826.87496384
1617525.94496493
1500516.6950192
1686283.9399918
1554446.78013233
1623279.44490811
1648793.1700138
1596897.09001963
1574921.66998577
1458204.56994316
1680687.8549698
1559066.8600022
1532199.81500948
1569116.68005539
1561141.64006041
1529767.67496574
1604112.43493917
1571959.37507187
1538805.49998798
1551240.12504955
1614456.28504703
1524037.06498948
1572045.09992175
1622448.71511628
1473987.02003066
1507400.56510051
1544113.43520402
1560474.6100524
1677811.18008031
1641411.05502523
1633447.30001463
1534680.59995758
1657830.03994934
1619913.66498126
1576171.85492197
1612988.10992097
1552471.03498857
1590492.7499575
1667087.22008962
1689398.67009742
1527740.96986995
1635058.9848947
1676332.28003782
1669293.89996909
1621048.31002642
1535950.38985185
1548832.55001959
1578724.39503517
1622083.6198972
1490737.87995478
1547101.4399443
1609325.49010329
1700414.11497947
1564049.85987141
1567523.31992768
1586331.05492407
1532456.55005234
1555528.47498741
1495901.04508818
1663430.82000402
1602714.70495574
1617436.16002437
1677281.93494846
1566627.81500341
1654568.47004789
1663973.52001036
1660562.13509385
1515918.22505886
1480936.63999016
1599585.28994539
1615191.68004596
1628557.62995399
1628777.6500252
1655288.92993895
1525141.09503193
1788307.25999908
1590520.76005009
1607067.78504749
1585476.50498958
1571310.09990733
1482803.68997689
1624007.35489501
1560249.57003978
1695659.63499
1549487.52503067
1597273.8650042
1633076.95498445
1543727.53507613
1646016.41501789
1596649.96503701
1519495.30502571
1595422.52491641
1564263.68000848
1604470.2599572
1693470.59502369
1635922.4399757
1574659.16504256
1576274.38995509
1551172.80003726
1594032.75490574
1719727.4050636
1548326.71992772
1615254.45005333
1622090.45006592
1756899.30495607
1534890.73998745
1646215.20998744
1711919.01492333
1586101.6650348
1663708.09500311
1668506.77005687
1568144.98497605
1565307.48004815
1578175.6500786
1705969.54006605
1558993.8549436
1576953.7699584
1524484.77496353
1604311.79996004
1657203.75996357
1452110.09000578
1632635.36504129
1538241.9750423
1650514.07005147
1606581.61990468
1619294.27998619
1729404.72506393
1578633.16998778
1637219.97506751
1627659.84002963
1631849.24001164
1560238.48001232
1523947.70483163
1588969.5849804
1613650.53492691
1501287.25502787
1607296.94496434
1564640.43997323
1605432.09979824
1576071.41499477
1574215.56001529
1585913.54501218
1598374.80484874
1552439.49499285
1639637.11502616
1617264.77504928
1607805.13500861
1706374.77501468
1711175.07011464
1539555.92993543
1528525.73994776
1537581.9500572
1543353.174905
1598353.06988077
1651648.77000694
1622960.85503349
1572732.64502578
1584742.57001463
1608699.17495872
1643755.88491618
1571646.57997018
1597566.79000253
1595474.41986874
1635964.85495234
1664925.95510149
1660806.19998392
1582634.5099941
1724468.20995246
1556125.12508004
1582595.70498941
1574345.89501039
1560374.12008539
1617222.60001174
1538194.55504656
1629610.16495368
1612050.61503704
1655177.97000846
1577829.06502368
1717669.16997485
1594093.86001352
1692361.44491762
1551221.91498749
1567082.68492866
1536038.75004842
1582960.06499963
1530073.63006904
1596759.17998167
1666061.37510976
1531241.24999392
1592168.92503308
1524558.63016093
1612298.97499714
1541885.67500761
1537810.29497915
1528046.28006435
1531820.49502247
1757655.55487279
1536223.16003769
1657518.05510827
1524670.94493232
1585371.51485087
1649852.94498866
1505713.21996372
1572289.63006409
1533511.78997463
1668359.2850515
1480003.34494711
1670245.77502096
1672377.7249454
1627759.79005996
1662912.18479424
1585523.66491247
1615222.95491389
1619161.92506281
1579221.02000853
1630928.5100107
1656869.61496384
1588607.38001516
1562168.08500179
1660272.96503848
1554565.02995487
1586438.80508071
1596090.08499022
1670484.81500437
1580373.89994723
1646163.78009211
1593917.90500986
1552668.58998813
1529772.98992301
1745232.85501084
1472728.52000142
1695144.04992294
1631197.26990842
1542362.73492626
1607134.28501588
1668128.91002371
1576010.63990485
1524904.31996355
1500864.86996789
1534668.26004279
1673077.79500627
1623275.74979988
1681692.87503249
1631885.93489018
1675655.63012576
1613158.0999036
1596758.06000277
1478355.46006925
1625995.73501352
1559777.76496959
1662497.73004072
1544193.48503285
1577179.80502722
1483937.19998237
1558722.680043
1558606.46994498
1485657.59003464
1551686.22000919
1724641.69005714
1732722.58995728
1620295.49010893
1535053.55499169
1639501.42006514
1622372.86507195
1618579.50497366
1493246.43493965
1663612.59990789
1558763.56019415
1607412.32494947
1600895.6099809
1596342.6000164
1621549.18015541
1584258.68999891
1680226.54497667
1664547.90499499
1644390.36505374
1658671.73995392
1499516.24504213
1603511.04494546
1666510.60008231
1590979.86499739
1705518.45006983
1629191.2300878
1762946.99986268
1634095.34999112
1586739.56498761
1530964.35498499
1547752.76498064
1657920.65515558
1595381.82006516
1513728.45007932
1560153.0049872
1602978.66501161
1554867.66509016
1576038.65499704
1555869.23485273
1686999.97502707
1622569.90502225
1603149.26007232
1716533.28002829
1564399.9149962
1501329.67505488
1595431.19996409
1566392.81502215
1716000.20493297
1596026.75494275
1616730.70001522
1586050.49001682
1726655.49498194
1601712.28493734
1565899.04992359
1570065.87995548
1550852.77485016
1563576.89995698
1616426.71992231
1584460.83496651
1603608.32003299
1537988.90492066
1517060.33502474
1707494.04999875
1521258.79501187
1543173.70497652
1611512.15496217
1595604.66493025
1611657.3400185
1536590.37495479
1503779.14001118
1674099.77488894
1446264.24999923
1600030.67008888
1498634.3950251
1643187.03006687
1586580.46995104
1590453.07497147
1578700.04998726
1674964.76502542
1554490.62502016
1557505.1450186
1533234.31994103
1568231.39490692
1678851.02998604
1622958.0549121
1718613.82001039
1522064.83005811
1544105.66999525
1713888.36997529
1583053.64996112
1620589.42995579
1597226.07495262
1477841.05996735
1666731.73995889
1497677.30500293
1507316.74001639
1584894.90006503
1560801.37002442
1611231.8499801
1612305.5099995
1674753.23496828
1544326.67996787
1540687.8550524
1531351.85999651
1684707.14486702
1557673.14996467
1607453.51997822
1631618.69991264
1557987.57996135
1618495.77002344
1523896.68997253
1593957.55980719
1616252.89004391
1546382.19513666
1568085.69512564
1649431.27001721
1592678.49987955
1561397.81499021
1531402.15496035
1601647.05989911
1574537.95996545
1689731.27006605
1680891.42000816
1488967.14499085
1571912.30999269
1623212.0249532
1488032.54501543
1523405.06501483
1505863.06491179
1603789.50486449
1650076.36507058
1450587.20013886
1541166.36501898
1566226.5298601
1632631.21498871
1659454.63504621
1548813.71016645
1718753.20006215
1534891.14497429
1606828.54002029
1615745.66499377
1596193.49005998
1586464.46505491
1679324.7600885
1501509.82002114
1576195.645011
1683632.32993445
1670225.84491284
1650041.8450835
1646961.76996094
1557926.99012138
1568695.35001937
1639267.24017856
1654338.07009322
1467058.28499699
1604767.61003279
1630691.57995209
1589205.70503796
1514101.00489935
1569085.50003153
1625262.28490039
1583808.23998452
1615339.59999057
1545830.95002354
1582311.04999912
1565328.76003237
1577430.20509163
1589489.64505101
1566918.52505906
1547188.01505729
1597340.6398824
1589948.65495244
1655685.07003953
1628561.34501208
1656713.46987889
1562001.04503186
1607707.05506749
1562799.86502953
1537539.56507836
1566831.74511764
1682853.23511423
1567366.55500959
1595157.24998523
1524869.71999839
1584816.03512308
1537589.22498757
1601440.38995849
1548323.32493858
1503486.55004068
1522857.73495641
1475013.63500293
1593281.58515548
1515266.76000926
1544440.20997153
1551757.43001297
1634204.48496016
1576910.92002144
1606079.30493265
1628312.27497407
1676166.11491486
1598456.99495306
1594460.29997786
1579121.88000874
1610693.62500925
1600052.77506914
1512023.55493798
1524409.53490175
1603735.2749333
1523614.43011136
1596252.87006736
1616870.52498582
1647510.77998388
1645816.02517004
1516566.16498175
1497919.21997776
1712222.48501208
1670282.48492625
1521994.67493508
1764895.35002821
1461925.31492906
1631769.4899963
1446940.23001436
1450058.67001079
1641916.60489833
1508518.9349179
1534151.39493903
1510962.18503773
1597015.47511008
1623685.03499848
1571636.56499062
1754571.87990015
1718565.98007512
1505365.2750431
1522861.83010693
1594524.7350241
1568295.38497104
1545631.49011343
1485326.51498582
1607718.02503549
1655843.47496245
1645627.36003932
1533593.92994041
1624945.40500347
1573226.41497554
1629308.35498077
1502183.88490501
1644587.29983612
1542767.88493308
1629734.23502498
1646002.56998223
1579418.29503086
1652088.8900801
1560678.49000371
1463008.66005306
1556851.44003457
1636564.64503946
1683853.24497277
1530772.79494399
1562343.58498168
1578518.95000967
1606522.45999093
1455358.57996355
1532553.29499264
1601686.27996429
1608457.99487946
1639460.98504746
1581313.74004868
1714131.28488131
1434505.79501412
1601517.25007912
1575602.45501664
1687357.60996946
1511109.73500176
1480301.19503707
1598237.87991723
1623261.40492393
1590642.25502332
1605423.71500734
1573762.10517884
1555072.49997987
1585616.36501732
1652247.8700325
1532438.33492481
1729897.01502434
1718610.9749327
1502442.09501108
1619495.92500941
1547601.18486702
1565027.59486568
1497960.24013095
1535558.47496797
1479593.35506909
1521931.86013982
1777133.91510654
1621948.02498827
1507887.36500606
1591697.36498432
1455705.1950862
1593595.62003944
1612089.20000926
1549717.2600045
1663304.10498903
1601757.74494023
1681349.48998382
1558796.85495721
1441047.57495217
1588053.55500989
1717964.36002326
1576902.8448904
1674195.15502881
1588046.6849107
1620567.97502622
1671051.62997747
1579848.45501568
1600540.13002493
1675236.00993194
1445091.11997205
1658189.05004016
1472760.06997156
1616628.71499365
1543465.18501392
1651661.31505441
1509813.73998381
1761268.55501267
1556347.39496376
1569059.50508853
1599579.3549327
1535624.79002156
1640458.34992713
1671867.78999339
1530118.46997453
1521875.08000623
1513332.61996331
1555193.18486246
1585890.00495249
1574971.19495198
1515479.18504825
1540946.3549597
1609611.95498862
1588824.42998624
1614639.41494868
1575557.570069
1667546.45996313
1590091.44999724
1606468.88001064
1625377.41988912
1590441.83491871
1617944.08005326
1560004.40497281
1652701.48990118
1623036.62492538
1473086.46498978
1493144.39002408
1485529.55502242
1564614.0800462
1629411.22500347
1624000.55993206
1647217.25008632
1592921.74993306
1533917.51493107
1450269.37498322
1559882.36996101
1623663.96487823
1578446.23490011
1636676.20492755
1676115.51007055
1620269.95002301
1461156.83506116
1637993.83506023
1615315.1549813
1535420.18501967
1616291.77996855
1583070.76998377
1562097.85997815
1560990.72513944
1538487.53500679
1608468.32994116
1489562.55004715
1577438.7398726
1517314.3849921
1619379.51990494
1599262.67998128
1612984.62502754
1585140.08003291
1483398.51504308
1555504.08508684
1582856.19502114
1596553.93999839
1549521.08493778
1658674.83498461
1693732.54495758
1547779.7899169
1526548.36010223
1603489.9050796
1590397.404967
1477277.75004597
1628916.01507843
1584704.49994156
1619807.77990354
1556147.6050714
1618719.59497914
1468348.40497936
1537350.11997148
1643326.60495005
1699929.05013534
1513915.49497718
1611494.38989587
1636881.28502982
1465585.31504901
1499212.09984418
1606081.51001678
1543051.65988528
1620180.30500198
1543448.8750004
1548301.59504861
1433065.42489789
1541926.45994576
1455525.25491587
1560297.65499382
1637107.33005363
1548192.52994023
1607183.97490393
1501577.50007113
1675088.28490282
1664542.24000524
1503959.59007667
1627715.94012974
1590711.13008443
1699526.05505613
1541232.58498106
1553989.5099455
1618279.48007341
1502940.33994206
1563418.47999667
1756137.63483571
1502146.60992988
1564852.16508964
1508298.620016
1643729.68994675
1578171.33998435
1748752.07005143
1597733.40011719
1535622.18011051
1473831.82991536
1713925.89500636
1619217.03990961
1761579.96996404
1671180.23989817
1554845.13012216
1539383.49998784
1529701.67507504
1606130.99504699
1545919.63001221
1594455.60009394
1701705.94502768
1548864.02490767
1552783.6349844
1533832.3400498
1507919.80503882
1569313.77497332
1582053.09493395
1560543.94497796
1542531.18497715
1561481.43507544
1567437.96483972
1459270.72010519
1623802.33499577
1531629.80997269
1592921.19486709
1571993.18503422
1583141.2649923
1585181.47003137
1579436.17016681
1674203.56500751
1521216.53497067
1582278.16009323
1543539.78501797
1595960.7300387
1645885.59488751
1703456.12002346
1638420.85502721
1599521.19505382
1644234.91502367
1598907.6400568
1520810.72008142
1665759.03505009
1580278.27503643
1596378.95499688
1561878.67995857
1507448.0550451
1547612.8349828
1528368.01490473
1639069.94009168
1624802.80006711
1649308.83497784
1671976.37493143
1600982.00009142
1635677.26994178
1596040.35994596
1624717.23997468
1551825.04999706
1639205.33997113
1626838.68500833
1557511.10995021
1575454.34001693
1624516.08495591
1567846.46006528
1668014.0249998
1608924.70504371
1647792.35493002
1615870.83493975
1586150.43002512
1658311.9349551
1654658.34008976
1597893.2100251
1525386.13000007
1639371.78004487
1642862.47510085
1636342.44511882
1692568.98994862
1568599.82004042
1608865.52996843
1589456.35986278
1612816.26492918
1529207.37994081
1535808.52990852
1606570.58499382
1483014.65499903
1544250.3999164
1699407.87495788
1578560.74501841
1534978.7200728
1574030.69000972
1603511.18990462
1520011.54002239
1602042.18491731
1661049.96005848
1575004.19004165
1673146.77989316
1583667.56999664
1768596.42007669
1631974.16005969
1528924.52986991
1702172.10998448
1597221.09491604
1615701.05510451
1512383.48997825
1650913.18011866
1579778.78494812
1627599.72495481
1665496.19501986
1608899.64993018
1657407.0648759
1656812.14500345
1585431.92001008
1578563.37991845
1521539.64509459
1601592.99511727
1560183.79995599
1546148.8799055
1520738.74486467
1521780.00498375
1599704.28990066
1579395.13506707
1551335.85002171
1553466.51006291
1586605.54998449
1509833.31006758
1595937.70998243
1623336.13499957
1750914.70991038
1528221.70510485
1607026.04485395
1503748.75492776
1581044.74000677
1689287.81989681
1496266.27496058
1661068.93003954
1640032.84992431
1514227.65006402
1639667.95994735
1667209.34503357
1558919.91505227
1626684.32003686
1637463.67992654
1632756.34499371
1459353.53005765
1548338.49996036
1639874.49995958
1682079.21495862
1583661.25989602
1535086.85993191
1593401.66503452
1590324.10995234
1608867.73993347
1609405.98004951
1663855.31008015
1580106.32505315
1591490.45497825
1648437.12002333
1592512.19490772
1623045.05493828
1585861.149984
1499226.54496196
1502274.95004423
1642088.26488556
1548962.57007603
1591548.68497727
1586750.71496648
1494442.33500288
1540910.64988227
1505765.49999116
1505906.36997328
1585452.85990097
1522226.67008904
1566395.88501975
1488080.51485434
1524125.3699364
1463027.28496719
1479473.0150322
1570961.10998957
1610200.25499346
1573011.68500757
1554768.93007739
1515967.56507766
1636231.05996967
1660807.93004976
1617508.43504285
1668816.88504737
1554877.51999403
1631514.90002421
1612734.87994182
1653867.57504196
1669448.69490346
1497455.86493577
1661697.74006562
1604415.66006719
1585946.89005986
1621635.78018219
1687841.42504627
1528124.43507811
1601168.9450775
1597534.23500907
1597377.35495979
1536356.66001409
1552805.28492707
1637442.0650488
1509707.20488781
1654027.05506157
1561913.19000727
1542635.66994335
1601560.28002036
1611249.56004044
1563332.3151132
1549105.02492705
1713012.28515561
1593276.5851184
1594347.54999706
1573788.95507347
1576719.74511992
1541037.94998403
1591231.63504241
1585792.58999483
1666306.46999063
1550761.10982793
1606722.84501677
1581705.68007388
1627295.56506079
1512431.88002398
1680528.64004213
1554652.7700649
1485256.45500464
1573703.0298836
1509330.82514589
1597198.27504798
1588563.02497748
1684328.35995502
1695185.33988931
1452154.39496801
1645692.3250121
1547183.4350663
1612501.29018804
1518874.90997256
1538129.16497614
1475751.50497173
1595844.39497204
1513655.85991319
1550435.04006106
1596225.49500245
1614986.38500609
1594042.03995527
1690960.69492896
1524643.15993469
1530455.83007851
1599924.34501844
1581468.59495623
1596681.78991619
1634250.71002813
1615072.51496217
1561270.5798916
1640910.40507234
1609587.00494055
1584782.19490605
1555193.68511148
1548657.82999257
1534235.47002132
1508484.28993836
1630749.36001565
1468093.50998629
1565582.74502082
1553117.27997359
1645702.62011056
1663588.49006746
1587401.33497791
1568335.27993866
1590868.14994712
1666683.1100274
1586748.33508704
1606618.99505575
1673780.61007242
1504018.71507232
1658334.75481015
1677644.47000234
1609863.06500225
1579734.5000004
1528909.25994064
1744558.23005435
1591461.01503725
1607785.18496251
1585280.07503078
1576346.79002534
1519151.07507706
1499986.77988514
1509065.13502529
1665254.41507861
1696962.02994146
1589143.44000245
1547960.40508105
1655235.98498935
1620146.87994918
1456838.59497042
1595600.03489218
1512218.09989974
1627318.58993221
1471340.78489491
1684151.54503939
1535892.14493664
1591917.3100296
1538554.7799909
1607704.99999207
1581374.61495371
1615247.69006377
1666283.99498712
1693060.48002057
1686680.474989
1572005.39992848
1566622.87013868
1573211.72994224
1587790.61499099
1600263.37504253
1448796.0249419
1622493.44491329
1619700.97501809
1615823.71501931
1664281.78495985
1610670.20989964
1618685.65009999
1466474.80494823
1635211.54507753
1573521.91005455
1684975.79002798
1574098.51499913
1527841.65496585
1475260.99988833
1585567.70499383
1519725.91001433
1540202.56504441
1605619.24492496
1589945.35999856
1557951.13020675
1449127.97498163
1614813.50496813
1625577.79492375
1556169.29007572
1637577.89499687
1649070.96997279
1618997.30995661
1584351.82496864
1604990.31505032
1526803.83988993
1604570.56517733
1569817.30992578
1636091.06008215
1638240.32489256
1635853.97999197
1632530.08012543
1567692.50991432
1560150.75990806
1568350.99499153
1597771.73997385
1503876.02505363
1631384.63004959
1630329.84997217
1653882.92016151
1454623.65999125
1625356.36010139
1583371.77997483
1660806.73493629
1523733.07992575
1532111.93995353
1521350.88005135
1615758.45498432
1687994.44507232
1623544.50008187
1672604.29499904
1685133.31496202
1582161.3399793
1651829.29505973
1608729.11001888
1483782.6099586
1646586.7150883
1548270.9599999
1687219.27499257
1723257.21994038
1557757.15000998
1569043.67503631
1598182.63994559
1532099.58999444
1558834.33501679
1690787.65010647
1584330.09507041
1625255.78499006
1602819.87492274
1510486.54498024
1626078.04998955
1607170.3900118
1654222.50497389
1670999.74999611
1603266.72491935
1589380.62990409
1513724.69509097
1659211.48003535
1659273.99989997
1483933.31980037
1546710.90504929
1611651.00979893
1644241.33006749
1578060.20990065
1632002.06504719
1559239.71001897
1626943.35002923
1537427.79993555
1637621.2900007
1584311.57499934
1517232.7900473
1602288.72494793
1680568.64495486
1680411.98490374
1539701.30998482
1592961.12493742
1602245.10494915
1651127.25520401
1572799.03507642
1702232.88498124
1570244.65500172
1554656.22501931
1557355.84005377
1558028.30499526
1645840.58498376
1471487.31506996
1516169.67997932
1550059.27994551
1468400.12012752
1533221.94988318
1668968.79999285
1666035.52499403
1583186.45496594
1636715.55491134
1634050.01496131
1566842.6550718
1553942.64994251
1581010.81501341
1599718.72501972
1648203.21995689
1527591.91495099
1515449.07502199
1632027.74000425
1507340.04494083
1600237.1449453
1590292.58504266
1570823.84496172
1587137.94509651
1716244.44995739
1634709.2899201
1518230.19000886
1661484.60012214
1575311.83501007
1544749.72494573
1598100.29497468
1650502.20005578
1611446.87999082
1506502.80497461
1674741.13005211
1603913.10000327
1509496.56002369
1565187.05987976
1603849.40498118
1544640.91005072
1558979.09496247
1546523.75502741
1506395.73994191
1533116.29500984
1589618.19495204
1570057.10513526
1585839.92002704
1609894.2350137
1623161.6850226
1609208.10996068
1561679.9899106
1555782.7799606
1573067.22496986
1472436.35492159
1653949.29501677
1533917.15991647
1591699.48503925
1518605.87491197
1562771.39001884
1639083.96998023
1584450.9799396
1561719.77999354
1615138.66503629
1653526.50006319
1628259.5899722
1575516.40499959
1677697.04508721
1624722.71993595
1551636.05508819
1635816.91004752
1582538.35492367
1576188.36996923
1453741.58007833
1563907.55511868
1594779.8401337
1633152.74989514
1605379.92003774
1598733.61504979
1631466.91001114
1678727.33012831
1470145.54998043
1594461.11511216
1587552.27999913
1639346.81003944
1632538.04485141
1642936.12502295
1578601.23496875
1520251.49001471
1499109.62510193
1586623.1199188
1501364.81504273
1566607.4699802
1524975.85994798
1562161.21999359
1618777.83498041
1530760.61005196
1583418.44995092
1667081.94494555
1523576.96999802
1493143.43504151
1585676.94999192
1580226.90994891
1606666.11508452
1635028.59998951
1600711.26504206
1639118.15502134
1584829.95495167
1537041.16489431
1644718.59504102
1641488.74495253
1567228.50998362
1664636.56505254
1596361.61493957
1459247.67987044
1589431.59494392
1559909.31000203
1570305.26506296
1503206.32002169
1495895.79000982
1653948.75515916
1559401.75498036
1634597.16502558
1558495.98007247
1584623.52488289
1700143.89004545
1582384.33994101
1594527.54007267
1564049.86999739
1588766.6050549
1775036.03508169
1543420.38012115
1638812.06007136
1669846.52509746
1632850.2200249
1577361.38504736
1618831.95485881
1631803.1248916
1559155.07506583
1592869.0099089
1580081.71006812
1558637.36002205
1553634.82491402
1606890.24498008
1586225.50502677
1536484.06498396
1574002.02996753
1638916.5400469
1562574.44994761
1566373.74007604
1512004.32500206
1599093.59494261
1631465.9400536
1637176.73502565
1524786.67500003
1521530.62503657
1581716.12005462
1674182.10005643
1572362.34501893
1563307.31508592
1537146.54997461
1545495.99008911
1609220.92504927
1503312.53000802
1567074.38000259
1618241.87991346
1614365.02504031
1730759.20491873
1535299.66011412
1491301.26513269
1615896.66494488
1564796.06492504
1694361.23998828
1627095.36007538
1508396.32495118
1685886.97002906
1571353.97990081
1578143.65497912
1581748.66997235
1486044.5399726
1583299.46998801
1623410.18001181
1557069.26497922
1672523.18490024
1546539.53486063
1616448.68510156
1613467.73503765
1572056.53001367
1660129.03495593
1561973.05990798
1555513.10008154
1500055.18995689
1557459.88506452
1507660.84999349
1689904.30503171
1461985.02002375
1531102.49996271
1635180.10007526
1408590.39996376
1549014.95998872
1610354.00503491
1493442.56498154
1648340.14011964
1639867.05512724
1677669.9051118
1539583.80995037
1532144.33506127
1607450.20503105
1519925.49002586
1649788.27496918
1575935.50001784
1563040.4100477
1595162.10508609
1556906.60492902
1623042.83497411
1646468.5700975
1534252.97492679
1519093.97495798
1669139.73496701
1627342.54501999
1640056.74992698
1566759.93510052
1664531.99504086
1606211.39502578
1591571.24499765
1596570.09510567
1572916.85496768
1554582.19006091
1562930.68499858
1615779.65985174
1571140.18501735
1559609.43488027
1672284.07993098
1582979.2649711
1588491.77002391
1510049.39503488
1537796.43499778
1596498.94499527
1663353.0799194
1533427.82009005
1669694.40500827
1625030.6949943
1539370.74004145
1556365.24011143
1539196.24501641
1551978.16489315
1645260.70987504
1629821.82994979
1539363.62989607
1572561.57500595
1600220.01504557
1683036.20000798
1736326.18009376
1622559.64509921
1532068.13005462
1689730.00492686
1610975.70995
1518842.1601934
1562523.98003807
1642227.73996279
1660053.89496698
1582614.44503525
1548474.04001839
1543240.20505245
1671203.68514798
1523930.14509998
1671048.1600083
1557621.47996697
1540398.06497719
1592381.89504548
1522567.88004852
1586226.90001689
1648013.61008472
1570302.15506892
1570192.76508155
1596323.33504402
1586556.85000083
1575485.43999876
1642830.14004778
1749378.80503589
1563699.7799965
1617088.33007546
1588272.56499631
1585850.19994735
1620526.83506643
1544494.93494114
1514852.23502221
1646484.93016803
1598668.64000079
1637080.61506063
1619993.87501816
1646878.06516402
1560507.2100386
1550388.73995278
1644113.21008403
1677821.25001303
1502892.18999343
1602289.95003608
1624253.11504418
1671715.47002167
1593119.81023367
1535965.59488239
1642893.7949044
1613207.3900678
1530668.89500153
1518753.9850622
1562028.81995179
1508325.59498661
1569113.66495453
1527394.47002628
1520115.1750739
1487093.65009489
1564610.94003472
1608635.01494471
1472061.68501045
1552933.06498823
1548014.87503589
1653130.09493883
1577199.05002076
1647078.46001735
1684345.68999469
1550721.3850051
1593478.50504887
1580007.38993916
1594253.99985213
1518513.99004452
1618101.77997121
1630659.65998088
1661070.77004751
1711945.0400119
1543063.13991241
1497310.26001323
1668654.58503411
1572087.5849324
1526999.57992095
1569589.87994886
1551865.54999192
1646753.02506989
1540013.38999158
1654754.99997417
1589956.05503981
1518861.34989975
1696284.58506864
1591924.82497904
1511138.54510558
1596665.29005198
1575086.49497203
1569292.81994858
1546834.86997095
1630278.57010718
1589508.01501552
1551057.77993013
1577638.34493711
1669871.73995562
1529996.91512021
1552878.315018
1577047.14999231
1607435.4300471
1593531.17996651
1440956.2600794
1604218.62998316
1637892.83002522
1595072.45492705
1548165.1800641
1523723.14499765
1523820.55990687
1601921.71494469
1562142.13513655
1614383.64987073
1606117.29503651
1648492.64496804
1555722.76011691
1580126.40000782
1606578.61501877
1530709.77495597
1493379.5150879
1618170.29991958
1553636.49499063
1573057.76002154
1593129.57991874
1723895.98502829
1638142.11495208
1519038.34014924
1594034.80000249
1555405.30990176
1653243.03496264
1601858.31491517
1628404.79510867
1568665.43993229
1628748.80498461
1631620.25502159
1723074.11499596
1505575.99006231
1616592.04485604
1522279.37504673
1556441.20490295
1514827.68001997
1494460.494943
1622248.13497093
1627557.78500505
1656178.5449517
1519367.25002156
1509802.21489758
1605104.34997422
1694263.43999997
1671519.36998838
1505159.89996994
1613292.73991976
1629800.3950175
1628363.94496389
1608109.36013557
1640946.4500472
1578167.26001937
1507015.43004095
1531883.58005288
1456397.44993036
1485814.62000067
1618400.70497206
1626844.60497908
1536984.81001772
1615065.70489651
1609254.6800231
1524738.32991828
1622508.28001508
1569191.27486296
1688429.35997353
1648787.08000446
1538226.47000318
1548983.45494684
1589406.45497068
1460737.06997232
1599528.84500828
1584426.15999994
1586519.87988705
1650659.70486362
1675400.63498007
1613321.70496435
1605505.5550004
1529897.27992707
1634585.92994365
1665492.53508023
1718533.70506828
1646129.73019549
1609699.6000263
1629924.63004145
1631769.70999222
1495298.10995709
1456655.51508673
1589738.3749644
1703807.69996187
1536311.68008105
1545205.13995383
1579719.2199372
1547028.95002498
1603277.83988666
1572333.61494701
1660314.77996898
1578614.434988
1580141.14491635
1523171.53002458
1481933.78994664
1633722.5849631
1531203.4749587
1495812.76999586
1632236.7399507
1615542.65498609
1687318.7850776
1585136.72996439
1647086.31488805
1607493.44014186
1619326.82502394
1554751.59506021
1568472.44504658
1566485.90995969
1547815.82509257
1611741.7800238
1604005.75996179
1548508.77993517
1500431.74499927
1573673.31006156
1636708.87990351
1555466.1200585
1655537.60999711
1577128.9599681
1544578.44499498
1566044.4701355
1604214.40489541
1538613.13502703
1675485.0799657
1516335.57003012
1590572.46001826
1576418.30497598
1629554.86010979
1529533.59001796
1497684.35506206
1592426.69499468
1716150.79006104
1458807.14995069
1611450.60498682
1594516.88999871
1593761.55990637
1591229.39007737
1603034.81993582
1654935.99994938
1565036.63005721
1601152.17002575
1507844.63494571
1525108.17489057
1635679.18007133
1599865.13506501
1643760.00495051
1521947.34011353
1596554.76505892
1593781.28991839
1528848.77514844
1603031.96996021
1655665.16495659
1667331.67506098
1529143.02497003
1527569.00991022
1632190.69496373
1511779.65014189
1634945.45496056
1638304.25492707
1635778.78997428
1545663.64001644
1549890.17007147
1604175.24008019
1588692.43485929
1438319.7599959
1676896.55000349
1622232.53999656
1589808.68495485
1549762.5399725
1517570.66004584
1556719.76497743
1537847.51496988
1639763.42493853
1692360.16999348
1634702.35005476
1608281.07990689
1557293.00491007
1608619.14998576
1770560.49513354
1700528.67505111
1548462.69496107
1622274.68505379
1606180.58506275
1604534.91002312
1555917.51990101
1495178.76000372
1636954.91000864
1504495.19011457
1696240.72492576
1568860.06004194
1620329.37485057
1623589.75004679
1535528.37000795
1660883.93006754
1594447.43001903
1608066.83996034
1527287.26002914
1672013.60005927
1677886.42483024
1546598.6650207
1621772.77995555
1559897.9199728
1701389.99497506
1562878.61501642
1542033.74506066
1586634.23503222
1578353.46509782
1612136.51496557
1635140.16989157
1547065.12509157
1571726.0298816
1598448.31496569
1500922.29498774
1597204.53997555
1456743.20006506
1582703.98989842
1567452.73005634
1636911.33499621
1574952.80500097
1548233.40005679
1476364.43995929
1600857.27507378
1546452.31486164
1608422.83997426
1551688.75003328
1590359.62495533
1538720.03995162
1452602.46998204
1612719.2450092
1641439.93498353
1666623.44500931
1772013.98495746
1513361.30497572
1578590.48004568
1682819.60500473
1505610.01005839
1570663.8400279
1590118.57505414
1499711.99502543
1557235.86002886
1574830.4599463
1553975.17991519
1499658.79994455
1411672.72498456
1590014.87495574
1541645.75507662
1522543.95510946
1571431.53002849
1717411.10490879
1631253.94994984
1642579.65508816
1571282.94493575
1628061.74012017
1659644.1049509
1494186.29491503
1616718.78503015
1496322.77499347
1615360.38492978
1523316.57487747
1497778.94012408
1590694.17999541
1592972.65999279
1502975.4200383
1547131.61500089
1747033.35494935
1582545.12999455
1601347.50998555
1652175.84002068
1654278.44992673
1585462.97494611
1586676.43998832
1640686.75003274
1473789.50510473
1589898.42497292
1573502.96000073
1587124.95004451
1528564.71492308
1651992.49500785
1575595.77489434
1461514.68497552
1507152.40498316
1636411.45991972
1649923.5500342
1551454.31502742
1570515.55506844
1573619.19492737
1585220.71998323
1590784.70002528
1644931.79005587
1554500.12000669
1556720.47009236
1653579.56005984
1497494.23995114
1579277.44500847
1540200.16496191
1591096.07493426
1624104.51990251
1594289.12497566
1590514.94009622
1534877.04508318
1611395.20992018
1612016.33500636
1589011.71494402
1607942.03501339
1655077.16492794
1565655.36498569
1511762.38506716
1548473.16992362
1684754.23998675
1608028.85495508
1572847.99492796
1464577.99002042
1530503.27001204
1599660.9099506
1544365.1350872
1688339.66492029
1523270.38999492
1638813.46005346
1569514.22002046
1616757.78993739
1518627.36500559
1659309.82500232
1639183.47509051
1538088.91993133
1579335.96006776
1580160.77503233
1577218.17503107
1655760.65017883
1637637.02497067
1648595.08002356
1542518.5599469
1574507.04004869
1550694.49997198
1693008.27990618
1579948.77507493
1652676.25997817
1653339.68509917
1655321.18506489
1574429.41494158
1528700.72504834
1612710.55004898
1556804.74989891
1550789.95011691
1628025.05996406
1617347.48010389
1712033.41005567
1566842.75493647
1591001.30008081
1644394.70499619
1624423.80996713
1630331.91506684
1610316.80509613
1508520.11004416
1630973.75004113
1616925.34501986
1754098.27490439
1598064.65486591
1528540.01000359
1554692.0599125
1660354.89491256
1623869.36007443
1656480.23500591
1603985.16996895
1581686.51007591
1626217.07483126
1538475.83996986
1564905.15512752
1519176.12994541
1654128.76996296
1602208.64992696
1580635.58505916
1502019.18006189
1732983.84991821
1556081.06997361
1593177.06500985
1546166.93992365
1574303.77000134
1561318.63997513
1635228.9199769
1547827.39002881
1618508.46005221
1657069.14504533
1546993.06001533
1526526.3300276
1607966.03507729
1559632.77497098
1587629.0800013
1556147.38496641
1557358.93013863
1461687.08008593
1595221.93009477
1621169.06498854
1592219.67508938
1614752.03498019
1654081.78496042
1554287.40987417
1543819.04989432
1475910.50496534
1602788.28496322
1524039.0049739
1599616.7600125
1614170.19989457
1609995.1499413
1684716.32486068
1600208.55998552
1565677.2100307
1712607.58007119
1581470.3350375
1630595.69512715
1610712.60007471
1724293.39507643
1507998.2700878
1532971.94004458
1612006.1749652
1643116.74004081
1555446.03998971
1571467.27005083
1622156.22996138
1593877.90492022
1619241.41995695
1616628.61506566
1525767.96497455
1617272.15010745
1583934.79997199
1553316.5350018
1608366.70993646
1533902.87993839
1520666.1050506
1578118.58000314
1572874.68507537
1660469.72997042
1619724.29999341
1553832.115019
1589608.55504412
1541564.26500857
1638063.35506
1597618.26010667
1624376.07517228
1538167.29995517
1692093.92489887
1585537.12002198
1583256.90500456
1548631.96492507
1661863.23995325
1572636.59003419
1665368.96012093
1535722.48489861
1591887.01999357
1542846.2798696
1578191.52005058
1568014.46015458
1389913.06503774
1626706.15009579
1472425.14506325
1594319.85488631
1520794.44004869
1713409.26506563
1599493.21001385
1597249.22498948
1648592.44511026
1666476.89498827
1574717.88500776
1572244.94494978
1525366.55001014
1500224.22500458
1610609.24499181
1655365.20511926
1574813.97009592
1588965.94503946
1580357.38012187
1589028.47998268
1559134.91508162
1720363.0150276
1590477.24504462
1545251.35009647
1539061.37998065
1591629.19007297
1635841.42493071
1542864.45498448
1509721.3600603
1675246.8549372
1594551.87492575
1693612.48990213
1501654.60502436
1504962.54507825
1501168.23994336
1625455.09498474
1567479.66492606
1663690.15999062
1614646.93019665
1648372.24993618
1606662.93003125
1579295.28501232
1611474.49005229
1596449.30998022
1565068.98993413
1599836.02000921
1425514.32498666
1647949.31508029
1546796.38007045
1554059.66494614
1552676.77010287
1615860.55989309
1691285.31490913
1497547.15495354
1674575.56999221
1462975.91994795
1598406.24007114
1534030.66487646
1669954.2150075
1687349.53505024
1665024.19492869
1547999.46998509
1546045.58993193
1561515.59502916
1659287.18501427
1642811.69489442
1692494.45997709
1626576.71990573
1556384.00492745
1576496.22489774
1558722.74995063
1541517.50508903
1553578.12002924
1519946.27499862
1400699.83997642
1600615.6200067
1617522.33496367
1622371.94500116
1551575.98508176
1681390.13992627
1571227.70507158
1663635.43495479
1470273.96000355
1541055.82503469
1451341.84003744
1586862.43995258
1726749.11007733
1542080.03011713
1595090.89497482
1531542.07004173
1592215.25991695
1658911.68001996
1664933.71503123
1653844.70505077
1698844.51496316
1455958.89982223
1527680.04506596
1779736.3499693
1644473.96002186
1668823.20499623
1633894.02999494
1593076.36492496
1596074.19501231
1668991.12494282
1449387.07509245
1593666.34007481
1501794.92498013
1536492.88010748
1534383.49997385
1656370.23497214
1589452.99999391
1611447.09505799
1472833.40999173
1737753.32491658
1514414.82502466
1615391.85504549
1723381.24990379
1663875.38008139
1665683.09008865
1526539.26513314
1585422.08502265
1530902.66006731
1567701.29986854
1633585.28501884
1699720.08506457
1569750.46501293
1569325.11508728
1519906.16498075
1552023.32500246
1650328.19500344
1714229.42008012
1610147.04503426
1582222.62501837
1395531.75996356
1550133.44501391
1523471.0500425
1548587.70013791
1514855.8349639
1529752.35504947
1583015.96989997
1603832.44001052
1572167.45992463
1638050.11488652
1633858.47493788
1606973.67509163
1488702.87993342
1633074.9549381
1600801.34492612
1650821.93501491
1558446.9000006
1667368.86000384
1560790.62518615
1568608.60492155
1655425.56498323
1665520.05508387
1589143.65500246
1637707.96490393
1616703.1449927
1705048.54002032
1573442.89020471
1645834.12498421
1634204.61505768
1579715.90486379
1603523.23986562
1649563.79009456
1566123.11014382
1556117.81490905
1548719.96502809
1620357.33011684
1578616.41996818
1511350.18497861
1597407.44496068
1616932.30495957
1616558.97506878
1609092.09495838
1628371.85008447
1555263.20999165
1616772.57010952
1560970.86497787
1627753.53000945
1707248.74995455
1614861.28506417
1611553.79003089
1590506.9448922
1592530.26504744
1604147.38006317
1573510.11497508
1612641.29001423
1639879.35510823
1486780.6550148
1630763.45999339
1623121.66505009
1604743.18494538
1633610.13990616
1612077.06504867
1508220.22999344
1619806.9950175
1539706.28992267
1592156.96995664
1477031.82497112
1438281.5799496
1596685.61004699
1506702.29000138
1642685.00501557
1549059.31005732
1516706.60507512
1569151.19493477
1618413.93497636
1581670.02002714
1563238.47511914
1592592.81997898
1681161.96498726
1709886.51501171
1662524.0949629
1623653.41505644
1521752.10995897
1611254.8599993
1678531.56499738
1565964.73989786
1667990.69002609
1635937.52499033
1546191.04506145
1625294.32993974
1607507.93500545
1574075.99991911
1545532.16000999
1623713.75003432
1557127.4099054
1519574.49488213
1533002.55512315
1681673.91503055
1659662.54008861
1688981.1349806
1637204.17503272
1535165.79005959
1572434.46010307
1565985.91501641
1621259.5400737
1561066.1798718
1611028.86009721
1566075.51001481
1645501.44492167
1578520.78007011
1578835.15513274
1538579.08506943
1472660.60499882
1526099.31501125
1606013.22495458
1593188.97006314
1606645.43001365
1520042.03012229
1681401.94988106
1537836.94999564
1642226.75502131
1616173.07998049
1634736.59009958
1475714.24007044
1516799.03013885
1529433.98994373
1552153.97980321
1535288.14495384
1616147.32497442
1560159.40505775
1594602.88496669
1627075.82990061
1451561.17005093
1566894.15992236
1570309.73506163
1580481.97500955
1584170.00008216
1573863.4551467
1591687.83998987
1566833.09984112
1614772.32515131
1571437.70498198
1574215.98989346
1631277.65005034
1619440.88489277
1610722.27505125
1645738.33510372
1702416.1550977
1490507.72001152
1514037.24512216
1672156.78001283
1630551.29002099
1459442.00503216
1626880.5149036
1658075.43499287
1656519.99003553
1500877.8449906
1521635.10494659
1564481.69003006
1651712.21003443
1693096.82992404
1529763.72000366
1659938.64989064
1533702.82505993
1598187.0699291
1584614.56997669
1613129.69511999
1661448.72491651
1502697.90511923
1608008.30003742
1589908.69512901
1524917.25498732
1579835.54500876
1606222.42005034
1523024.05499577
1608945.48497401
1653952.82489918
1584329.07505424
1544213.38998909
1649121.73499612
1574399.24514857
1631092.7150103
1626450.63488357
1615544.46504706
1653663.00497703
1628456.42494544
1636644.42006247
1632871.57505735
1660497.64997963
1640732.44491965
1671249.98005029
1586701.0099678
1630658.01003213
1714606.84999295
1615646.3449233
1525114.73003336
1629221.74494788
1690121.08509762
1572319.18002535
1578789.66504279
1583221.75003063
1671196.2000229
1464660.78498992
1611640.25517276
1595440.26497264
1591110.87997664
1647926.55499738
1507843.15493947
1565955.73996903
1585239.53487805
1587370.73995931
1670433.95494333
1644682.43000726
1665599.6550893
1664990.16989202
1486833.93990132
1526123.68509859
1541633.2999807
1583398.55503829
1597322.36500717
1652420.33989755
1595866.53502911
1577759.26004895
1635893.44995908
1675743.15504188
1549332.99507618
1616155.32499603
1557754.05005259
1521204.33997049
1597020.39001817
1785626.18987347
1584093.63003691
1669090.69014851
1579579.43509841
1614152.55004032
1561759.78496533
1616261.9399686
1577741.27510451
1655991.04003398
1562159.63493654
1629894.26003268
1392102.55510545
1585161.24005615
1602943.5351188
1566470.71999549
1599775.03503285
1593193.53504881
1603888.96493849
1544215.57001769
1578964.32999278
1726582.23489858
1635043.99007011
1648959.86003111
1606187.9201982
1531679.71493234
1698709.44502943
1593804.58499404
1521517.59003929
1487840.33000595
1638095.51507948
1501879.37503082
1642407.97503634
1611050.51012872
1672412.95498987
1559668.57005668
1580696.56000413
1521053.01495047
1693737.07981039
1567090.58011602
1704269.59001745
1730763.1549421
1497130.27001818
1652517.95513639
1491270.0150299
1593282.1500431
1730643.75487475
1589310.7100036
1575645.3149344
1542461.63009128
1542320.23505988
1499557.05505835
1541153.60005158
1583482.73010747
1565688.99498769
1646206.35500213
1704118.1249736
1632874.35492994
1545049.26481521
1576220.85016778
1572123.34998057
1595601.8000714
1640446.09498988
1567379.67993669
1583041.66991462
1565302.4700474
1675738.60010427
1611664.41492308
1488007.93003991
1614612.93490004
1683525.67001715
1585123.20003568
1539469.6200868
1686146.23006544
1572176.59002245
1574248.70989584
1666751.71003804
1543600.67496783
1649451.28004009
1636710.03014203
1564602.49988053
1622763.59990592
1536517.45003296
1606946.71007215
1551472.53509169
1553458.72510194
1534511.12502817
1590955.8850675
1514855.28500328
1490357.84993352
1618745.17499133
1569791.73493483
1514268.01997616
1665408.82006657
1691833.12501489
1484940.18997284
1740497.78989134
1628844.23996742
1646410.82503017
1569874.31005305
1620942.39509274
1502421.67492978
1638409.15007178
1695345.52509957
1702489.04506572
1620606.09494572
1634539.96994865
1506962.50512521
1586949.24001128
1530668.33005634
1667487.06998189
1600200.68007675
1590346.43989126
1533676.53491487
1728533.86497477
1512269.61501131
1535839.3699483
1675907.88497059
1598553.29005379
1536052.94999051
1632741.54498315
1650110.30494349
1604258.8649979
1728614.46000304
1650697.3600362
1665073.35502772
1606655.90510044
1528119.63496331
1487686.97508387
1595136.32007691
1564050.2501098
1726191.66012402
1614563.09494895
1641711.62998797
1529686.2699768
1614096.58498889
1588370.80997066
1645887.02493575
1566566.25002942
1521603.0099947
1595888.48490565
1601804.3549998
1647134.27505733
1547998.16506498
1650271.34497918
1585398.51503449
1594256.57493318
1689954.15499411
1610462.25502145
1487998.7649818
1588684.44994745
1603251.43502008
1640353.9600672
1472873.58991453
1655683.47504723
1582530.88993331
1537193.94504618
1565220.54006082
1622906.6949573
1559860.93002591
1617657.83500395
1552063.77499677
1505659.450066
1566531.61503441
1614179.29498247
1554793.89494054
1635716.12495396
1526578.24489863
1432591.02497003
1634256.42998619
1580449.94993073
1519457.21992407
1640258.00992245
1619221.57999968
1602060.46993054
1603664.77499567
1590169.68504618
1593720.86001565
1500247.05998402
1595099.10995607
1576800.20508175
1539289.28998171
1573813.82493823
1640105.95490501
1619213.95995292
1618324.47491138
1581859.4000441
1595304.31003416
1602430.04986024
1581771.76499473
1605237.46003755
1617366.71494199
1566997.109943
1570661.20518882
1584258.85493593
1631397.51497538
1617776.83492585
1474870.41502334
1491559.75991264
1633686.89488006
1548483.23506895
1561443.98496048
1561737.28998604
1719747.96997822
1632733.86493602
1784674.05502119
1612624.29508299
1511932.67003269
1646681.32001703
1569974.60996893
1586941.8599544
1559770.16999335
1598051.7150058
1634569.62002117
1719401.83500112
1639006.63497433
1573326.03999849
1650759.48993757
1649329.16511921
1531226.58498203
1587091.80496821
1552349.34497025
1628456.57497985
1608925.71503227
1558314.66495941
1571282.68994643
1646306.91503136
1697671.97000985
1572771.69010213
1472415.36998075
1698214.66993759
1479565.57484728
1694327.62008973
1570484.6199696
1581712.62505309
1667251.16502882
1595852.15004525
1698598.47998759
1619311.87991532
1541151.26500124
1612133.34011886
1558434.88506452
1563749.41499372
1533964.45011252
1629084.23997435
1675334.09502405
1580370.84504389
1673853.01511533
1592944.89485504
1608048.17493566
1535876.65996154
1592698.75000498
1624480.25005718
1628923.05507933
1524044.36004365
1627655.68504711
1484693.00995632
1654868.23993589
1535869.13499938
1552776.150071
1575160.57503241
1560277.29496306
1591994.63502462
1715708.3999611
1529811.57003475
1662447.52501392
1710412.78504435
1660090.34005634
1708727.24509484
1543984.22506498
1446822.12993525
1651424.22995491
1628915.93005981
1638736.7049578
1595872.95993217
1569505.60504994
1443850.35005351
1581877.74494477
1613763.32509885
1600671.63496813
1610748.94498675
1685818.56011697
1608363.5048451
1543625.26501162
1578599.04495799
1593511.97504413
1617196.69998805
1551913.70993689
1489369.36001818
1560958.79505796
1522400.95498385
1634438.24001199
1711816.49006061
1542550.19009171
1588238.22503513
1560201.90996146
1553745.3900375
1479828.94505084
1646548.82001103
1509902.21002878
1659443.77518311
1422092.00499003
1652078.56996846
1575560.04987098
1522012.01008256
1404061.55497128
1682972.70500464
1514504.34999528
1551891.11999738
1624894.91507195
1575466.61996518
1668130.80504351
1682744.06503584
1617544.70997389
1592987.4499772
1547551.59992278
1645321.90011727
1648612.02509391
1564578.79996489
1643894.36007449
1631190.71002204
1555500.88504566
1533452.99502544
1528495.67496021
1619188.41490234
1574361.3150024
1517250.32500201
1547671.85996903
1589206.4198781
1585630.47503226
1494089.98001635
1551862.35494562
1662571.45498707
1520052.55506491
1460648.30495893
1515852.41003743
1682823.98503316
1623766.61977444
1626440.35503442
1537105.61000862
1644148.9799939
1499158.73502478
1597580.5798304
1565449.23999415
1553572.60506011
1497520.09502581
1634589.13994822
1614311.90010121
1596705.43491079
1672995.89499491
1543773.87504443
1624458.99510643
1607945.06502308
1474372.21506468
1562700.47502531
1566746.81505672
1545528.00995391
1538846.46002483
1593704.50997302
1542951.40008084
1580214.4201172
1493146.55010846
1565859.72992634
1703331.4902111
1536505.05500658
1623180.17511224
1553253.10998297
1649364.04495576
1626432.03503888
1552485.92507634
1632100.75501396
1659658.85497834
1572037.33999682
1596649.64494554
1530947.74501214
1600463.05504411
1513481.95500065
1563604.3050509
1674894.76995939
1578864.81505604
1616907.36505354
1556520.51504522
1597184.10002648
1614303.9402031
1521316.97999073
1520544.55000916
1603639.07008873
1611190.06482389
1582893.62993116
1653139.82006103
1516023.42998833
1628971.03998655
1541864.72509431
1695645.16017654
1610718.59497836
1597872.13995279
1530871.09004851
1660161.7050425
1611302.23496561
1703142.61488493
1577944.01499192
1739743.60001405
1481576.52501817
1540199.00506356
1529453.31010393
1538106.794839
1494440.7949922
1561714.14004178
1516567.98486432
1630492.23994162
1545598.38501439
1560912.1850387
1500478.99497874
1604958.3250492
1689256.08986146
1648172.31497756
1630702.30494244
1667099.51992631
1556871.48500337
1573631.47488805
1589525.33989195
1532728.89997408
1537963.40981884
1602615.0100686
1682719.60999592
1503336.20992766
1617341.48496248
1651790.89003285
1629141.3499683
1551032.50494261
1546281.72997884
1647831.91498046
1642072.15514721
1500258.08006896
1568706.13999935
1696206.57995743
1603015.68985
1584469.72006627
1623707.184993
1629279.40010787
1518644.0449199
1669945.85500474
1490868.61504863
1685016.02999214
1626188.85008262
1547007.62504382
1594341.36000691
1694589.6100321
1556670.07506703
1682943.89518266
1651213.69501575
1534932.46488599
1563013.38497675
1697883.65498045
1593468.21990444
1567957.8150218
1641451.46000956
1648896.35008081
1572779.53005263
1468810.34501706
1627907.91995188
1576991.77490437
1566305.5299633
1574294.71491634
1611164.85497714
1613671.27997626
1610160.14996429
1513058.3300292
1563507.80995938
1623900.13505805
1567976.59994402
1663558.70502911
1655171.50005994
1459850.34491414
1605707.97490978
1608973.95995526
1692487.48505633
1597560.80001587
1638027.11994069
1620595.90502532
1615114.04495626
1537799.25000158
1600752.84007971
1610627.08494539
1738946.69494415
1638684.80000724
1601667.3199556
1654587.77996175
1608678.82496308
1511442.82504038
1470182.03497775
1565995.41001304
1609004.88992001
1628664.6699771
1557382.86493172
1520668.89506159
1568567.53999246
1613830.44494926
1542362.90001469
1618248.79013684
1588252.7300471
1649835.48991766
1573009.54505344
1555525.7249305
1456012.68507199
1654246.06486491
1516280.14503068
1585004.78997363
1524347.98494081
1655632.65482637
1590427.13003542
1508542.82012417
1561733.61505015
1617548.43501918
1660030.72006262
1644068.82998164
1673965.02493541
1626756.03501176
1629500.96499807
1657952.11003244
1565045.19503177
1530255.2200224
1601240.18994838
1562648.19504193
1483346.66514062
1619942.44995176
1435956.41995491
1515802.29012491
1505032.62496348
1698291.71998905
1666661.37496467
1663783.495
1535502.14491683
1579322.26497916
1501174.14002956
1505523.50508064
1491177.68992202
1657171.6550612
1707887.42004749
1641928.51003162
1556977.32998659
1588818.84999595
1506811.06491482
1689022.079769
1623986.89494229
1594529.26994898
1618117.36502718
1525869.57002028
1556361.15008448
1548772.0100807
1716668.12491859
1601876.23497965
1557224.06490236
1484589.37993335
1595350.75003089
1487361.03007327
1620250.48018014
1527324.3350629
1676045.75504571
1467573.89501283
1571420.66995848
1718754.83490425
1508163.58503437
1539170.53007311
1592889.97000142
1523660.69003887
1657089.60500084
1595787.63995099
1610774.21997905
1582582.93497531
1594016.19509695
1695252.12004093
1679914.83496706
1543795.44487148
1477821.33499658
1521292.39498828
1752125.44002914
1563568.23495396
1714504.72987805
1500930.46009398
1539282.35988034
1658783.57002436
1524972.4300517
1602534.47005234
1585986.50497503
1626072.31503866
1622369.28991574
1495812.88514875
1558417.57499908
1556400.77499577
1623333.70506204
1580728.78994443
1614427.14492876
1517881.29508868
1569796.79501821
1687679.96503678
1535110.42500382
1553797.225034
1612611.66003144
1598557.19990196
1599228.68992877
1591466.43998623
1510521.8000973
1649837.53503075
1567601.03002231
1556987.81992015
1551338.4699761
1631527.64500276
1606605.78998369
1567317.65499294
1704892.64996819
1570957.52491656
1589251.55004605
1674397.08000137
1450862.20501184
1622089.98500319
1626352.764959
1651752.89495422
1636132.05015014
1587621.1349647
1656035.57003114
1463297.34504624
1492753.05498082
1588080.25496738
1615966.23493342
1537108.71489943
1534650.08504767
1525000.2500073
1606834.34499725
1644696.68994306
1635114.9199164
1577175.49506902
1639975.86997114
1644633.02496013
1535436.52503546
1559554.81993238
1657168.94503863
1672282.60991633
1552421.28503865
1691659.15005237
1638563.48502476
1603258.90004902
1575675.42497179
1636761.64996473
1562152.10500854
1647277.62507964
1640223.06496332
1608701.0450865
1606155.3999584
1565932.13494392
1585164.71990698
1538259.54997731
1509861.22486067
1705260.93503656
1551675.23506504
1649250.48005902
1619035.34002502
1506318.21998283
1564579.84009267
1539968.54004807
1518653.82497632
1512639.64489604
1655978.81014403
1608372.105001
1522537.46984184
1544438.90998365
1517114.08499505
1676540.84498519
1620701.28997301
1492365.88513969
1554500.0199955
1658703.44486925
1501875.43006863
1609939.6650113
1538795.94005285
1464621.48997573
1430778.36002469
1579121.24000037
1525026.81006752
1605458.34992537
1546182.89509198
1602557.77494973
1605889.53497711
1601945.76482518
1528652.16499201
1609354.00001032
1573341.55500954
1652913.72504394
1624861.15004993
1531010.49504448
1570359.98496649
1612665.30504758
1642968.86499533
1563799.28011158
1622310.25014314
1530673.24493554
1662323.31002687
1512205.61485546
1583792.18498462
1448109.04499877
1589770.08998701
1655844.06001177
1589324.29492995
1498336.69501452
1626265.92989938
1549781.689938
1522606.32992949
1768471.68506848
1590217.23010603
1602990.21497851
1490521.29510714
1554387.43495224
1541618.10499703
1571081.87503937
1498338.65997016
1686159.82505673
1439456.69010864
1677875.6199654
1510110.42993624
1466611.8599199
1504569.22498161
1515108.00504801
1505009.78008983
1592012.38005136
1498214.77497405
1640596.15508526
1635549.77491781
1577940.48003057
1538531.88994722
1578157.29001555
1533342.52992988
1599678.69493924
1592793.54500284
1574532.79008357
1515033.09498793
1689713.08988047
1594361.23000098
1629495.30492361
1574745.20006873
1613941.83493957
1519949.50496803
1629185.63508484
1558622.80990881
1470930.28004133
1550982.81488567
1572997.57995414
1671451.7199311
1606938.27998176
1654415.69509236
1666353.07016129
1591136.32994507
1585080.94498637
1651055.51500962
1572070.70502799
1535715.58998093
1619610.89991803
1488993.39995518
1712767.92994768
1519912.16496679
1540947.45507948
1487429.46497415
1623027.66502246
1617852.40504517
1410681.55995671
1550286.2300255
1564681.50006274
1531244.65496282
1517693.15989701
1574434.25498294
1656189.75003779
1649637.13503532
1456852.20490718
1593994.35502944
1513458.74509181
1490257.89503211
1767324.67001031
1578370.54490342
1478195.83495935
1537498.48524302
1571670.59003378
1586099.50490764
1619994.99505474
1644062.79000879
1605792.06498326
1659259.82492003
1522665.68491494
1579301.23998273
1726111.27492056
1573262.82498607
1626973.83000467
1466900.88498764
1589775.65500207
1588821.3699714
1536897.98490923
1545735.85502277
1595731.28497662
1625669.17998323
1658445.66511307
1613216.59998057
1620348.47987598
1567011.43002899
1559458.72006096
1599393.92485836
1625969.63495442
1538235.16987191
1554424.42494155
1555888.42999614
1562052.5500516
1610981.55995826
1648900.15502893
1531971.32993881
1568363.61000192
1518897.12001023
1576340.63505065
1568664.61491444
1536213.69002348
1656855.43998816
1620907.04003302
1565034.23991256
1558470.40002687
1607813.86995358
1497056.30009246
1641501.43001859
1526566.34998802
1613429.11495234
1620770.15006093
1565778.66495783
1598295.19994941
1574706.94002976
1628735.54490742
1565339.71993333
1566840.81001608
1580871.6250122
1533829.10004161
1614585.84502375
1498897.15492053
1594420.50496786
1581227.45493419
1536059.14502944
1549807.08494512
1662693.39991695
1579095.01001824
1587868.20496111
1525904.07494921
1529986.55490201
1669400.69496407
1555562.47004134
1514996.86009126
1589352.21487632
1670684.99505002
1774261.07998465
1517613.71005879
1537547.94499339
1651339.33508485
1538618.54997085
1567386.89496471
1614351.09498288
1604183.40502196
1586199.0299459
1623115.31490902
1676589.55993283
1592419.31503224
1559659.18981601
1580739.63998836
1653134.06493635
1552832.57503387
1534731.42003794
1581825.37000832
1572608.71496551
1537917.6199905
1488811.44496275
1597129.86505151
1531850.63003146
1679653.23006373
1577060.96504745
1547181.68494437
1566809.65006332
1583660.65500052
1704324.3150342
1522013.02499484
1686801.524878
1624673.4848855
1615877.58506826
1764944.3849808
1554131.8800301
1610940.83993016
1628134.78490461
1550785.62500441
1600120.20003737
1521179.37997511
1566470.56495346
1679355.9349367
1622392.86008952
1588866.75990028
1593794.94999888
1547647.73001597
1528450.34496329
1630091.65495856
1460939.50991875
1503927.35504465
1653673.75482532
1537907.46005161
1650650.04995524
1679010.27492818
1491055.48493441
1551284.47001697
1533586.36001611
1630094.78001196
1588136.4850125
1661399.0798943
1576563.855136
1592154.85005367
1612200.87007561
1559692.64509243
1526861.65504858
1560466.30997586
1612979.65995504
1459711.30504259
1580428.43004908
1569162.45994608
1552861.46503503
1569260.69497874
1513303.62998395
1618417.48997501
1603147.82496735
1564099.52990558
1542593.05002928
1560051.70003083
1650655.81989347
1596301.05002075
1628003.81496622
1577020.01993476
1544698.65004546
1591820.25509104
1650553.5899968
1725727.02991557
1628089.69511373
1518831.90991928
1503054.88996934
1586417.28006491
1606674.21004241
1556706.59489175
1541714.08505716
1657250.88502039
1562121.80004811
1686047.18000656
1560238.38000399
1640809.04493904
1573733.5649428
1613244.22006789
1604825.06989326
1594347.90993286
1653267.2850503
1615484.31995501
1615877.59498665
1598958.65999956
1533958.56999897
1613756.50999879
1605562.78004075
1588245.42985315
1626396.78495432
1692317.61000728
1504231.06001882
1598537.41997011
1555691.11494529
1582446.07011834
1655076.56509659
1580947.62498712
1713712.79487722
1612879.68007958
1567793.11506234
1669975.33510985
1563223.49503438
1590805.77998106
1590511.72498019
1597943.67499239
1569093.53998941
1611501.14505821
1512094.61504503
1509416.27999982
1653574.50003997
1671152.21504883
1592747.56502792
1636234.05002077
1588223.37493707
1555886.91999115
1513745.2099112
1598179.90497994
1592840.04497132
1646197.53499525
1493558.76500999
1586347.27009611
1543571.37005395
1652957.86999017
1559464.08000574
1527311.45493039
1615668.43501894
1566393.87492094
1623568.96011204
1532625.71498341
1640011.30502607
1608305.54011866
1542143.66500855
1436339.85498712
1522562.9950984
1479242.16007737
1642540.74503659
1631315.88510814
1618605.47007348
1618232.71497457
1552742.96997619
1532516.17990667
1551853.98486322
1553882.88010489
1602355.21002988
1523546.07993571
1618995.59997359
1595375.76504622
1574173.64500472
1583585.32005407
1580220.99509873
1589181.68499516
1542930.54007245
1576289.92497703
1618031.25505254
1536849.74001594
1602156.23000521
1643077.62007174
1560914.5549696
1677755.01501521
1543161.90502955
1662817.51009463
1486317.62997714
1665970.03499348
1633238.58998889
1587076.10999475
1687119.54500475
1543879.98491962
1515144.7000117
1716840.36495298
1558062.86004409
1553833.06510997
1531379.35991515
1598970.68512837
1607986.45008767
1543319.71994992
1560686.84007895
1578331.58005638
1576186.925088
1587040.34498331
1511574.54503664
1570995.08510911
1625240.25009858
1618687.74494676
1551852.04493531
1562097.04510369
1573323.58492132
1520567.68008898
1601636.21499301
1548133.65497564
1693372.52486786
1637801.09990222
1643742.5349462
1647661.3899907
1640396.16525056
1612527.20492367
1565223.23000725
1502785.22012658
1588383.93489834
1487421.44505791
1650026.85502262
1593159.72492037
1547139.59995649
1476716.75497342
1659324.49498278
1510636.35001414
1678657.46001667
1582559.97500511
1557371.82491462
1509517.86001697
1641377.0898797
1664496.33988205
1630816.55995097
1529896.71505
1588172.69992982
1658687.74985208
1764671.34992013
1567068.9850591
1487566.66004143
1641570.87012497
1529311.6550678
1579882.57002516
1512667.80003514
1517887.88511577
1461492.74998645
1493447.71999546
1525122.21498344
1460298.38501166
1557502.76481368
1489358.52992238
1598953.45507682
1620142.48995874
1616595.13486045
1545156.52505387
1585048.61998074
1550752.06491547
1547392.88497705
1608957.19481696
1636568.40002398
1610033.45498185
1634682.8898768
1571698.94501715
1528907.42499786
1626539.22500669
1611396.07498039
1563494.30990162
1611254.87003067
1649606.41994528
1656967.31995502
1640759.33503887
1565971.87509206
1685819.92501466
1645650.40997704
1573327.31005092
1581354.16487652
1492810.94001454
1621240.10507324
1574282.18015714
1528613.29003965
1511377.59502332
1647268.40496149
1590558.52498662
1618002.31503821
1505222.1700122
1571074.56002523
1621958.50994044
1689026.96506383
1535209.55497562
1528238.24001653
1624813.99005319
1645641.88001783
1600081.87495349
1622290.58499969
1620643.07998051
1552687.21499441
1658125.46505628
1547876.4648809
1576658.62998494
1611163.35498873
1604263.07503138
1570796.00501994
1612034.33497832
1569735.22988583
1544472.50500138
1627729.04497224
1650965.39506407
1595908.49999751
1549511.51488595
1654602.92000308
1574189.56995981
1611917.4499839
1622867.00504135
1680557.37508699
1487650.07006388
1531607.33008949
1609952.33997317
1571645.53019014
1624229.2350999
1515683.52497147
1604558.03992208
1612552.76013374
1613806.4099456
1580685.82995354
1509220.63996097
1566703.61498736
1631426.49007427
1671027.81509443
1637959.93991119
1467734.65502102
1535507.82000117
1574010.1199624
1540845.05502567
1527239.88503463
1552957.69995586
1660789.02508252
1583247.39991165
1642433.85007699
1509086.91994604
1507106.50510465
1518383.38997113
1493393.12990963
1696299.6399603
1576844.44500457
1557159.27993042
1719521.80002766
1552291.80997999
1622783.26496228
1585468.33496889
1614411.36492315
1475898.30003118
1600409.42007392
1540872.07498649
1508694.70996905
1496369.99501658
1665322.73492814
1621448.41998101
1657955.7099868
1552284.16010605
1554375.30002753
1511496.75503627
1600829.50005594
1575886.19993592
1565042.93002729
1563374.29999689
1633220.10010445
1544721.16008658
1608459.18496077
1598514.13993483
1646962.3050571
1559157.10990912
1571722.25502846
1579037.08996282
1696791.95498262
1553631.17007018
1656714.76496737
1540394.09493319
1544321.90506748
1546165.89005897
1665789.6499533
1619770.51999198
1522860.62499036
1570669.31001289
1565428.11003566
1572100.53993111
1486345.25500847
1567711.60005063
1634866.85003057
1684161.04506105
1666630.60011359
1622306.00001148
1716111.84003136
1625426.3500377
1627365.74003897
1567780.83501275
1655296.14004579
1636587.69502833
1504043.90997881
1684040.46502358
1663542.2749392
1590086.35009013
1619830.62489687
1608666.1550075
1577132.29004097
1603443.80505889
1600690.45507038
1564952.10998793
1566925.58506978
1661943.13505221
1684180.55503843
1536254.92003637
1639676.16508287
1638596.14000801
1528826.28004857
1725948.93000829
1565104.07511453
1523876.24495143
1595051.56993433
1583919.22504404
1665872.88991707
1601393.41503448
1600518.72506014
1619391.79494928
1560218.60498749
1550202.66992207
1625042.79504436
1583644.305042
1472379.75000779
1529881.03502207
1597587.22994185
1632507.71507807
1633528.51995811
1597950.82004609
1542289.39003107
1628430.89511089
1613765.23999395
1517711.19003313
1609437.20008313
1633331.83497619
1588443.0100116
1778565.11499052
1576834.58500248
1594003.89991085
1575924.09002949
1702327.77493543
1621674.54490568
1634504.74499766
1466519.66497473
1634162.87499893
1586895.28502766
1448526.84504921
1650632.71496996
1672341.7250179
1509893.25502558
1617080.2450997
1512298.3699569
1573363.249965
1627488.12007107
1635722.60499465
1575844.21004123
1503169.92990499
1516192.30493247
1560617.18497244
1553991.20498636
1571317.76987249
1698482.92995929
1645474.93998146
1603525.3349136
1651097.99491753
1687561.43501447
1567378.69007903
1582520.13000133
1500057.48513986
1628149.12508992
1558149.00503556
1611279.15989412
1548915.02997646
1606647.98490153
1540102.3499564
1605955.87002677
1549648.30485763
1649922.05006627
1572720.35509907
1634821.09991347
1581561.30011803
1586866.60503967
1580236.21990744
1578767.04992974
1575767.67497538
1540236.36499558
1570864.28999948
1624009.69512341
1636728.64490399
1629624.69005911
1564182.45012239
1643492.56507982
1526180.74507462
1571742.15997171
1494531.13497473
1567185.39501111
1651372.2649586
1594455.88010547
1591147.95508916
1662320.72994288
1579632.75001727
1566512.41496473
1511831.76498622
1568717.74501814
1555263.36507289
1648559.48486424
1625610.08508406
1555992.78502061
1507044.7998641
1540760.34999474
1592540.57508397
1601480.91493151
1541010.53504407
1509977.8100392
1583472.35998275
1639638.18499659
1658748.56994232
1650083.34500552
1640261.77010024
1546736.03994039
1471968.47488907
1501826.02495355
1657777.1650371
1488885.36513251
1613775.05997219
1557839.35501963
1572761.75014808
1563201.73492542
1671285.26994968
1658979.58006012
1540103.60001274
1582960.22497733
1605414.46493791
1504020.55501398
1605413.48514055
1555335.0400032
1593171.12005405
1563537.91997039
1595605.34498707
1623645.42004092
1516928.2900384
1580000.78994226
1617240.10993733
1490623.02495245
1652567.33493423
1622391.08993015
1499764.71500103
1602046.92988566
1436548.56502705
1659354.60509707
1571840.81994989
1509548.584947
1566192.68002132
1561024.4999604
1547893.58997482
1660486.36989139
1673747.66491193
1574917.43002041
1626422.60995803
1696287.48001106
1592852.46004523
1544865.56499185
1572524.01000019
1481906.55996914
1545478.61995592
1581923.26013318
1619486.41496866
1695308.57998512
1699091.60997114
1575183.2049624
1629393.43501954
1513878.21509413
1592733.22490661
1601022.51517032
1513535.26004378
1612250.00998063
1574011.55500749
1665026.64504446
1612110.68503358
1607445.00001025
1586047.16996988
1540575.50009332
1664238.10994198
1586644.13988742
1618216.14494469
1487873.04496559
1609701.76987894
1727829.91499007
1546419.14490966
1538341.2950901
1544997.30985532
1625973.19994166
1621686.43500949
1436365.57009371
1670002.41508477
1549092.94011102
1637307.6100272
1629065.72514512
1526858.20011035
1492769.86509696
1593645.4249285
1529386.43001875
1578136.53000068
1507973.14002016
1635868.35493273
1535498.88994625
1625612.48505851
1529120.54508465
1587392.02496361
1518366.84005371
1572088.54491758
1575022.14993812
1645021.24996319
1536144.84992591
1625389.37506462
1570700.02001359
1548704.77491057
1581768.74001388
1617564.35502681
1607472.69991872
1482951.47500161
1647075.52022513
1541266.859982
1633718.87493349
1570265.58000939
1602523.06987441
1575056.1199804
1551998.96501445
1606836.8950312
1610965.1949017
1563248.18998187
1626897.73011537
1607352.88503925
1675139.67490642
1431532.26497821
1677646.11997768
1576378.32007257
1644015.86993951
1665108.48500631
1546995.25006951
1638682.98507632
1551013.1999904
1506189.47497423
1620907.20492564
1586191.73515711
1621958.25995203
1514198.83992208
1606620.72005567
1675592.55502444
1691739.01494802
1582238.80501151
1603509.14497283
1709421.69999193
1549582.95995402
1471439.66999535
1567459.90000272
1560990.45003874
1600161.46989653
1548069.87497309
1581636.59982288
1574495.52509137
1649431.36499499
1514942.67508809
1575739.14014993
1593644.34505556
1646096.97008352
1657715.9500078
1665825.4050425
1502010.96996088
1487882.73506826
1578813.65506866
1566350.25997883
1623156.69497756
1622178.05491902
1499582.32495711
1530629.72492861
1649640.01002468
1657889.50996053
1560824.20998578
1539515.12505752
1665951.51008617
1550637.30003095
1569633.65002116
1636365.25515874
1590519.55003597
1516510.4550435
1531195.23004938
1582796.96003189
1695771.3450197
1612652.37000664
1619509.39489699
1660247.96501166
1588309.22995166
1493009.17993539
1472432.35498905
1533218.9199936
1609611.3198529
1631589.62496452
1517177.87491855
1654297.26499284
1501699.83000446
1637989.52996062
1541967.87499172
1452462.58504489
1602306.53487416
1706048.41500979
1600823.33502788
1501736.85499012
1588687.67002154
1539835.32515054
1586455.42992092
1584432.4999823
1702857.87494394
1627722.16494745
1598308.71999634
1532888.91996266
1629990.55509944
1491726.11994299
1569860.93007427
1592683.61003283
1568655.20505899
1530831.35499932
1635451.46503202
1620531.13504506
1501879.77504804
1601295.4599486
1563672.79505462
1595957.41986578
1583385.70497744
1649145.62503325
1684754.39480854
1466995.14499635
1549735.5949451
1605469.07486072
1589202.80002559
1548817.96508247
1576515.33000321
1652102.73494743
1711741.96494395
1587486.48996583
1414448.37501892
1527112.81510959
1571779.54992693
1558142.72001314
1520147.41503941
1586459.25016784
1623245.91498781
1539646.4549198
1609338.52493561
1638512.74993251
1487624.68501232
1558381.59999251
1592027.44500668
1553024.43497383
1579423.54986322
1634656.82508786
1566018.77501982
1596103.56998747
1549940.18000985
1500578.31493235
1549563.91001784
1650315.40999821
1600074.68503421
1493109.24499585
1560741.63999557
1570459.56499885
1594734.06000742
1548814.33989996
1487913.00493619
1476497.1800509
1550923.81497696
1479923.0900879
1637987.0050052
1523445.99988276
1525135.57988444
1602689.37499011
1666943.01497868
1558474.63017566
1538399.96498857
1514973.9499181
1575285.83994067
1665022.75004913
1638281.18482128
1644084.68000064
1532717.81498923
1664613.66994129
1544367.01999673
1631882.53008225
1694692.17494702
1467543.15998083
1584633.56489227
1618291.69002932
1573325.12995755
1677970.52996645
1623281.50500143
1610880.57992198
1528535.65001134
1604277.06004589
1614937.43000867
1645695.30489137
1592657.10496738
1574217.85505459
1620557.17509539
1554689.06989355
1523624.82010064
1502026.95519549
1625163.86005263
1663822.16003843
1564156.58494885
1513415.95505205
1575482.59007395
1578717.75008001
1656348.86993247
1545204.89493381
1565387.09492221
1558267.24987576
1646582.58477549
1530574.23002264
1550257.12002688
1569137.98988734
1630489.5399642
1570951.73497857
1496311.44007997
1541743.84999401
1585753.16005117
1611673.57503405
1687249.64008233
1636994.00491766
1520750.54984638
1616927.96001478
1459111.69004832
1729725.44995514
1631303.37494864
1602390.18496854
1610521.36996708
1559160.57496844
1615185.11996616
1640700.26508766
1416246.75994221
1580227.26497933
1556850.11499801
1634191.46990517
1543296.61997106
1588674.47504356
1494710.71008236
1557496.28989205
1605561.40495319
1708658.10004068
1503411.77011749
1583442.36999966
1675087.0299312
1673887.67007132
1543510.88509987
1604504.2550718
1624022.55010776
1572661.96504522
1596066.24000813
1569830.56983405
1455331.28003991
1700971.56497813
1614625.42489415
1670112.35499501
1661533.44491078
1614153.8900482
1635314.96508043
1525341.02506777
1670972.97495166
1646466.20518207
1505365.1300317
1680228.84502987
1591669.12501615
1694386.97990417
1551902.81007518
1675723.1299348
1669518.33491626
1606100.710003
1631241.43499414
1487323.82513974
1616704.97004642
1535017.90498807
1611792.23508016
1769576.19997671
1689972.11008328
1656599.24499941
1502648.87492522
1531795.30499094
1613371.84997481
1577972.05508853
1605110.37003804
1564474.01005416
1557473.37996546
1492352.64998036
1392089.63492793
1451602.33005015
1599646.44998913
1634966.41500836
1591321.59495243
1451896.82501093
1517681.61500886
1659689.02000519
1744462.43001955
1714018.99503383
1599843.31006801
1586079.47995444
1539141.43507149
1576279.2198896
1511153.695118
1498649.41502367
1555376.43008793
1604688.49001222
1660250.57995669
1615374.23502118
1607966.13996052
1613119.08007149
1597278.76996711
1608887.12999249
1656410.4350332
1633061.88999453
1607832.22509892
1595519.54498029
1594929.20003832
1589788.83999027
1611183.83998489
1563122.68504717
1595280.13996344
1630603.54999352
1684070.01997888
1543690.20496699
1545970.13500755
1660727.09498424
1591312.29487156
1550528.27004956
1594778.44491233
1668096.2151541
1744872.04999853
1687886.31989633
1561139.95007567
1605769.55003008
1677594.61996989
1622128.74508998
1523190.02503354
1604246.49497349
1700617.39508923
1592972.85494927
1603328.45996684
1626452.49996575
1568577.20007471
1597240.83001261
1535845.91003113
1548936.47997081
1603116.38004284
1566860.54501516
1673300.26994426
1649830.52989046
1545341.96001737
1625396.81010432
1578778.31506386
1609472.18989114
1525725.48006469
1580309.33009043
1521351.749954
1561501.62989249
1541258.69502336
1611252.98504326
1730024.20009495
1695253.35493124
1505942.55999931
1531126.32498201
1593327.97493072
1560673.96500979
1557526.35508376
1653326.27009917
1615665.14006876
1649883.69995841
1551221.78492314
1539417.88500775
1470587.73999732
1586738.06995105
1512964.53995459
1482187.68001541
1582098.054951
1583313.00500259
1639730.61502923
1571866.39504801
1555335.43989735
1666865.2799419
1585765.17491206
1651110.40994456
1567703.93004572
1537572.07492839
1625415.81993831
1623024.48005074
1655975.44503677
1514936.64503261
1589109.61505962
1492582.84005795
1582209.17500269
1460414.51008248
1560638.74507463
1628158.98998632
1573213.29000773
1581129.56004519
1552467.2599741
1574568.06490266
1554432.56007096
1573284.64999527
1619384.45007634
1572952.84003175
1641640.61493605
1650666.85502979
1606833.26999126
1608195.23486275
1537106.42006571
1520276.35994968
1582429.19494496
1554223.64002856
1553845.72006116
1585923.86496788
1601111.48498502
1649754.01998785
1689617.39500648
1592935.67993945
1690811.115019
1492464.02497176
1754460.8099449
1617858.63999921
1569938.94999015
1621606.89010426
1528001.31014462
1587963.7549898
1600288.35492871
1566990.51497599
1481711.0100331
1526817.66001153
1648714.11487992
1546695.83003896
1467301.90503119
1493187.51496568
1522197.63996982
1607876.51501283
1593576.15496754
1658882.17495088
1590725.43503693
1602226.83494636
1673158.5899089
1599949.48001033
1693402.61491323
1520471.77495596
1562933.93998583
1683029.3300447
1432182.53009358
1570557.51994171
1539217.0500489
1461808.93994917
1603573.47996123
1529634.09495503
1584767.88509505
1629018.8850101
1642118.78004065
1486585.29508773
1688014.10488232
1646601.31505149
1613613.71010921
1526955.68500925
1667447.59519393
1530791.65498379
1558672.90009244
1587927.16502657
1422410.24990307
1476085.25996104
1564329.09506293
1533289.30005954
1637809.31502869
1671444.71505141
1480705.504981
1606061.25510693
1572446.61502789
1521031.12995421
1515234.49504709
1530351.19991944
1462597.60503605
1571484.05502102
1524746.96499054
1554199.85001703
1625285.31990678
1640442.98995574
1614136.87003868
1628505.44502697
1526348.64988251
1613063.82005618
1591357.0400761
1690593.71497667
1670954.30495365
1571947.84001005
1578308.9999689
1592140.91499959
1714800.56999289
1626230.28501928
1546188.53502384
1588493.39994537
1642381.71987182
1613030.29002376
1646344.05009223
1626983.08000409
1629867.01993741
1651956.22492018
1602498.88502368
1693850.85994788
1537826.22504368
1575487.7749864
1725032.43506113
1674466.15004623
1554669.13997533
1559511.65496174
1653948.27000741
1718753.04003934
1458964.06499485
1615957.34998832
1629749.15503202
1545069.46987964
1582298.14493894
1556974.17005935
1636346.49496864
1631394.5300541
1602996.42499616
1608632.1450513
1484105.0950581
1594373.30001242
1475908.17013201
1658974.62494723
1656492.70004193
1634087.17007287
1573417.91487955
1551337.84509332
1641194.65508096
1586855.66516512
1616420.54002694
1599037.36501689
1517168.41999465
1594400.32501605
1723006.38497877
1636789.0649258
1584720.12019406
1643036.07503857
1615590.15495411
1577432.81998878
1701761.49996487
1638383.9199523
1428224.820027
1615313.55503466
1572783.08001604
1644194.61499356
1581156.03504715
1597519.26999882
1542792.14503405
1577281.41002406
1590758.534947
1517411.81498163
1586638.86502247
1537984.36991177
1584887.93502204
1685089.83504063
1610405.0699923
1564321.64498586
1543934.45999676
1588146.22004331
1605535.21000432
1579391.21493701
1671281.92504472
1513939.18999186
1559362.9249906
1707591.20002937
1637114.30505739
1642808.63000376
1569180.86996765
1620719.25987932
1582722.52500035
1586616.4400138
1586104.15507883
1696255.69516644
1685464.58997904
1586056.18498398
1574027.41997787
1604135.0499684
1481407.20507405
1632348.40003471
1627177.87000445
1755161.55498837
1627048.80013092
1480630.92997321
1558282.74499671
1629845.49507721
1461940.30008157
1485366.37497799
1622588.22004983
1547892.48001418
1619940.68496617
1545184.68505855
1651764.36507635
1648231.12507286
1520545.72006926
1571065.66499103
1595157.35509321
1591724.91012192
1625675.03493193
1595108.64495606
1537052.27013532
1551162.18491646
1569433.03992984
1728660.62496678
1753011.1599883
1543074.50499582
1594866.40003357
1550941.94997906
1550359.88004365
1640741.11493318
1568861.2299751
1563588.72489116
1509593.43000092
1469907.65485918
1617857.17496106
1644169.74008996
1484638.58508093
1651823.15992803
1650519.23508513
1609409.52507938
1601897.04509688
1503380.765035
1624515.79000942
1438740.62998479
1530684.84004525
1631832.93503799
1581859.18513682
1696980.93497409
1474616.40506346
1576909.39486501
1592510.3400391
1704184.39499282
1558202.00496105
1539620.60005294
1558119.12503672
1566944.76998715
1607282.01996961
1561584.77502086
1587277.89005148
1579912.94005758
1540570.55502
1669187.15497152
1661950.18003546
1530356.18991551
1547330.6550051
1612895.45989185
1539983.62499154
1662031.55495172
1545664.82496401
1565183.70496845
1726480.43999777
1557889.1200738
1582443.57504292
1582640.93999745
1677122.68499761
1505824.68008167
1623853.57000369
1645314.80506377
1737595.93993587
1645815.79004758
1677440.28007599
1612013.51996752
1598415.1051254
1608371.33007831
1543494.95991828
1649430.37499208
1631358.43488538
1542468.84992351
1648854.74494913
1575771.01012374
1637697.18996771
1669740.21990483
1597790.59503019
1658878.29500174
1632446.1650308
1538501.46001355
1528829.20505673
1664224.17506348
1659819.6500181
1524833.63002442
1519199.74511055
1664856.65998104
1594704.51992299
1639455.71502082
1619800.85495638
1490173.71490737
1584918.39501596
1701759.73011018
1645018.37496337
1586142.5799011
1564958.35508297
1635202.74999945
1718938.49007847
1578386.23007888
1532749.23004071
1616377.99506609
1602793.39501484
1638539.33989232
1598636.40000994
1578108.36498745
1600377.46501479
1528404.25004272
1577860.35506378
1598622.92004029
1712734.71005382
1591366.94000539
1438155.85495653
1629165.77994431
1602313.91502945
1671555.1400034
1618703.67012226
1592414.39492308
1702855.21002206
1614815.86991913
1650499.66000141
1550760.73497739
1541207.59006072
1553502.76520056
1685377.21000144
1632257.52995577
1599823.11996089
1599262.68488998
1713607.39999435
1660357.61000452
1550265.33995535
1673432.04003282
1679285.55490889
1487848.06995267
1521054.37500134
1577678.61985633
1548600.62999254
1445859.87498389
1537749.74500196
1574741.60494806
1627392.57506358
1541523.91504957
1438589.67996944
1503339.62994071
1613937.47492585
1621274.73989975
1649641.4750454
1512258.46502605
1633040.71008617
1593582.94008132
1547748.39000943
1636332.26489077
1697468.4749927
1500532.8450525
1553172.98502446
1541365.56005199
1603672.69508554
1666271.4350167
1608022.78496671
1680813.84505378
1610137.75500537
1518525.8051224
1540042.1349768
1646505.87006246
1610581.9200625
1659813.3499971
1525042.69002663
1549923.99502566
1592650.16501757
1659632.50507863
1640380.07498605
1523053.13005518
1637794.20501055
1658758.10990469
1501216.66495867
1596251.53507255
1700995.50001009
1603307.23499667
1570529.19505229
1498423.51013431
1549991.47008721
1624288.74503117
1574032.29507269
1602545.61988901
1554591.86503813
1647665.79500048
1688968.56492337
1482345.67006017
1635392.50006346
1623817.59013049
1606880.04007442
1620753.86000028
1468148.19499285
1524696.15507339
1546996.26507303
1626240.68505658
1719383.16487027
1593941.38486469
1619691.95988452
1596120.71984782
1635324.19001416
1557169.10001264
1615673.57499832
1523765.64010055
1601445.40506331
1498667.27504259
1483722.6200943
1630596.82497851
1559381.92998892
1588793.68508237
1507359.62989297
1641991.07004822
1659138.21006516
1631214.10005557
1685655.79503151
1631647.36492654
1540324.50492757
1645507.59495492
1638487.10501757
1556485.14498735
1619530.33498934
1520195.28507478
1630880.96494067
1645224.08500787
1651522.46505163
1652441.81997956
1662184.27491894
1673720.08504224
1638439.8550651
1604831.9299981
1580606.43995572
1517738.80996241
1607150.06996554
1542732.35003382
1586764.47985606
1644755.5749676
1660983.255137
1619660.09505156
1658196.09007003
1610587.5148874
1661359.97502655
1552981.56000518
1464303.62498961
1585323.84496547
1669188.56509775
1662281.65500229
1766771.51500433
1710662.29002618
1553210.63997152
1482200.28503116
1568132.02499599
1597077.65996506
1675702.01000036
1551860.55998228
1607566.01999636
1605393.72987892
1654455.54491581
1522209.10999918
1624280.57499246
1622538.89492093
1562629.09011267
1503893.35493683
1579989.02494963
1522628.89510395
1649295.7000722
1709999.12507446
1518174.60498806
1511068.76499806
1607139.3000579
1488599.38993874
1551925.40995199
1681768.42499278
1575578.88506014
1494519.28001011
1678253.22001273
1549569.54003281
1527667.42504642
1657175.7450187
1513088.08001227
1531541.03513109
1539425.1299462
1666649.82995885
1618198.90507233
1636768.3749928
1544682.01499598
1523660.01993318
1587172.12001135
1643053.01004952
1617920.16507135
1456378.29002587
1701727.57510495
1625064.80496056
1464400.28507973
1576440.08991864
1544164.02504583
1629938.25994376
1594913.78985399
1536431.83493179
1701904.75996513
1517129.81008058
1524461.06493517
1653394.63500283
1622708.48998147
1695853.89507822
1606835.20490807
1588001.4149074
1540113.3149518
1550513.44991598
1627436.21009163
1621175.81998607
1593965.21001197
1520203.90985114
1658122.97006105
1565294.46995338
1482063.24006005
1562059.28500528
1589627.25990767
1658159.43992853
1566492.0150937
1720537.8950773
1613496.63497257
1606036.35993822
1524192.42986077
1590838.42981142
1609623.29490962
1590514.40495504
1579424.89998553
1546232.44498912
1650551.98996429
1712257.41000945
1585869.3000091
1566999.27996585
1680004.24006223
1669338.38998931
1491828.98006804
1644836.85510783
1581772.1999018
1517839.86003862
1587688.7100412
1694077.87503789
1650380.41492396
1557707.73501471
1615208.15491904
1693930.62510813
1528910.84996911
1581120.74995599
1645394.23995199
1592661.6300017
1582822.78506
1576908.98499178
1664428.77492553
1552912.94506038
1624712.73501376
1543725.5249241
1501472.9350943
1681400.4799775
1459508.44002007
1650782.8200492
1561640.62492428
1599776.41004407
1640048.3600001
1602559.70001326
1535213.20999169
1536826.68999762
1593265.51495918
1605640.14502443
1507253.92500199
1671537.22500429
1570104.29505821
1624893.34003449
1712833.09002636
1547908.26997557
1512920.43494547
1688180.59502043
1632326.19996105
1619060.39000144
1505212.96003735
1519789.95497198
1583153.98495124
1630733.68995393
1559643.88501669
1512177.49998955
1501494.33498119
1695493.02991323
1587164.5749951
1613062.54003302
1562093.80516671
1736387.81507448
1601909.46494516
1583227.64510046
1624271.04999615
1562846.96492543
1554004.29012722
1568805.77510145
1595807.7449589
1531611.30493032
1575180.89500356
1600950.14988158
1553742.27503941
1573482.5000637
1635150.43498653
1567179.30501658
1589971.82500967
1578231.03499693
1482733.66500509
1628742.03004343
1566061.53006016
1645251.71505169
1576196.33002096
1505599.86007438
1571062.53486475
1638197.23492642
1579815.03996201
1613967.55000415
1600633.30492374
1585065.38003048
1546861.58503439
1588707.70008008
1579120.89002005
1662476.52001933
1597627.35992409
1627023.46007037
1583389.38494795
1651696.18996055
1594670.6649572
1471615.17498251
1596477.99495573
1646935.44496514
1517136.71995332
1450533.21492139
1610457.12498966
1544127.56496296
1509355.58501978
1547552.47996338
1615937.72996125
1498738.53993758
1611581.06505636
1651124.7898487
1560232.86497851
1636370.03998389
1538560.04515937
1609145.76003827
1579428.24992868
1593547.0049814
1579550.16493948
1584062.37491872
1511272.42002317
1578887.81996864
1567001.61005697
1514602.09495474
1660763.99507787
1776189.37500235
1561828.50500907
1570893.8500337
1523029.62496557
1490059.92992632
1532584.43994471
1582042.62498763
1649156.24493695
1531347.53501783
1582501.32491768
1519979.56506052
1564631.28011999
1554477.98998447
1673225.56996284
1507342.83996852
1488706.14995952
1419468.44003465
1527821.52999691
1657019.28488395
1572467.15995931
1429471.44501699
1625576.01988182
1590269.73511012
1592960.49989283
1584537.04977982
1677188.14987228
1652339.64992575
1547185.87981717
1561578.56996492
1534686.17004168
1513580.3649924
1507797.36004794
1658205.63514313
1621652.87999663
1588854.63497853
1589704.42491866
1562489.63005225
1643105.97503328
1562780.96507554
1624083.63991897
1531615.92000299
1649625.4900084
1584927.80496909
1584481.7549748
1644545.46495124
1689412.74496069
1620020.98994663
1588525.10995125
1561960.53997775
1614837.65503393
1631156.84998982
1582830.37496104
1485032.15006789
1556997.36502271
1546773.44993943
1572186.73004874
1640528.98511904
1582598.88515806
1496994.96998304
1564560.95489154
1554742.3950976
1527817.01504381
1589525.81003467
1573750.00512719
1564155.04009351
1647629.04498714
1591596.62498367
1650929.33502164
1501618.25499122
1558154.00012134
1456228.04499532
1583736.67505518
1589801.69010904
1616706.29994093
1592197.47495468
1575008.53995416
1626216.22995593
1625846.43497483
1674261.39507698
1544620.31495878
1611473.10490567
1536275.14997188
1620750.0049601
1607729.13503359
1642301.86499547
1537775.21495191
1545248.279957
1657014.46518554
1563740.76490794
1598612.61999248
1554429.40000867
1604122.7950467
1612857.69996847
1659427.74500113
1568965.0401175
1593558.69007989
1674755.91490027
1565977.26505635
1702803.15004363
1553517.05988495
1667720.90000643
1591605.71003488
1674095.81007811
1652915.33486826
1551238.46495651
1599566.71992647
1572528.06495846
1565306.56009534
1617086.55017017
1533229.75995105
1516928.55498625
1503574.71504053
1665677.4900289
1632310.52501201
1504077.07003485
1562040.40503954
1586318.84997583
1558136.16001623
1599618.79514715
1553963.94994087
1624850.43994886
1582524.6750071
1530976.12502996
1655731.38998341
1559973.8999412
1573958.6749578
1562260.36511596
1631323.93011954
1591594.55509213
1615055.43501147
1468735.51997806
1558335.35993022
1629886.1650587
1503054.99500575
1537596.27001757
1599306.95496785
1581475.97007855
1638081.9400128
1584584.60503618
1469012.66001152
1596018.56509552
1510062.8449695
1574526.95989512
1595304.61499652
1690232.22992613
1548526.03999688
1712497.37004565
1631337.17505715
1684529.41004473
1575139.31506814
1512123.73996183
1614426.23499078
1627403.23502511
1580075.04496995
1636769.80508731
1573007.44001918
1502106.39995836
1696012.23505315
1586272.92495525
1657856.64005809
1511750.17001736
1562935.10494416
1564308.55998963
1629458.31994696
1603066.47497135
1520039.04996391
1611065.57000154
1548881.539916
1467652.964987
1609898.73507403
1611785.43993938
1627602.08996618
1651566.21496881
1573661.94498646
1670639.49495029
1661615.36998454
1649970.30002383
1637052.77999061
1638925.05507855
1612540.7150227
1621580.20997947
1530713.36498253
1530705.11995692
1497418.78493686
1477442.73493264
1623004.07501528
1577610.81000656
1442184.17994311
1566092.72004398
1566399.93499389
1577945.56501402
1606647.99512978
1644762.17498834
1481777.74498963
1608584.06506114
1524851.57497016
1688807.12993712
1521420.98993863
1537357.77989107
1668774.97014572
1549671.60995756
1633418.41996714
1498731.19499525
1728234.35495256
1749099.48003755
1693563.09502009
1524596.53491558
1517038.02992282
1597693.14005477
1729150.85997835
1640511.67993422
1522907.31505556
1582163.46996107
1627825.4600213
1617638.44508937
1550669.65501609
1565392.47006073
1593611.13000879
1620500.3599898
1607379.17496228
1520394.57989939
1510270.42002613
1515699.5049802
1556228.1200156
1566808.16495725
1556475.76489956
1548697.25496291
1551054.51503383
1608595.30496074
1636063.03007023
1654566.81008205
1584437.8800375
1562293.77496799
1521143.39502276
1583329.68489684
1487893.2650044
1669365.49005914
1607540.32490797
1581346.17488945
1604945.07499511
1624801.53489839
1645594.06996177
1504482.47991197
1634184.48512622
1586142.21000027
1558308.98998546
1737425.00987258
1671535.5000436
1594630.27007734
1483561.26998222
1530832.66503069
1632394.15496124
1668868.74002354
1582825.13997358
1585821.73003927
1533182.3099954
1603430.62987837
1621303.53000888
1533513.19996749
1571561.31990329
1625477.94004694
1547531.32999206
1518697.70006821
1611133.23007191
1557397.63503999
1474562.72503898
1670932.5949791
1498445.44990994
1641382.26000612
1588321.16994548
1716640.43492889
1539548.08002646
1595683.50987687
1734474.36013411
1655609.44486631
1620151.74506007
1564317.53490109
1560099.10506876
1543059.49996849
1620862.14499352
1659402.64004893
1524661.13999739
1686652.4200988
1523424.42493167
1600939.06000909
1597144.64503636
1588196.4149497
1540684.19504681
1595263.80990563
1604409.96003869
1570953.14493603
1525243.85002888
1634444.45001758
1509329.78508513
1596548.54494295
1594650.70492383
1631280.3948748
1625852.97995879
1600011.15995641
1651013.92495774
1491694.48497287
1558802.99505448
1588901.52988956
1574940.01006396
1478851.77001398
1488589.30003754
1721155.89512643
1578733.62500113
1560718.76999679
1585621.40995652
1483657.70498542
1592669.78009878
1602708.66491399
1632263.91995014
1596173.37505226
1490845.66998416
1494547.87991739
1647788.80005047
1591193.77506867
1665039.065158
1534965.31502539
1606773.65508268
1503153.4850061
1702935.9749973
1491030.77003657
1583194.59003817
1619298.41499911
1670337.30495703
1558985.81001902
1634214.14513459
1555873.02502426
1520672.86501404
1468320.21002729
1566088.604981
1443815.10019146
1546972.76009742
1517427.19499602
1538771.73487926
1552782.2899905
1629154.21001518
1569047.70010363
1515310.53489909
1672124.09990326
1593350.20494972
1672586.06505518
1535418.635042
1488709.63504002
1677969.19507259
1551236.88498346
1578521.27519296
1623253.78503645
1609356.85996826
1676950.86995
1537673.88998862
1648125.94997348
1574026.46496694
1680945.3149804
1602046.76485021
1658380.18499644
1659582.26500628
1587265.20997161
1552639.48999273
1598098.18502956
1545872.72496505
1717988.6050421
1592999.10999973
1556042.18497126
1801666.66990056
1508845.56488422
1589366.95009272
1628567.80999248
1613157.245112
1575393.04007543
1587095.59498807
1569727.08005136
1526495.69489249
1661679.36492297
1550592.71005004
1567849.53014438
1656754.62485532
1559772.48998228
1544320.13003031
1607523.11499825
1522966.15994749
1565520.38992741
1555030.26998776
1592564.05010039
1539478.73497952
1603765.71001876
1602735.17507834
1505643.67994975
1589271.66998216
1592107.44005262
1640462.32002775
1636740.06504292
1541109.97004816
1483939.94012641
1580702.93491274
1613349.31991282
1577428.64495437
1638432.52997841
1550122.95489713
1632487.6649966
1585492.30987296
1522810.73497053
1587588.60009868
1585578.06990442
1531795.83499973
1704063.65509485
1614045.41000212
1535817.44495617
1600815.87495509
1602298.53011316
1592305.36994446
1655839.38503965
1609674.89008241
1601702.21002365
1572349.58499797
1662805.98005999
1601160.17008183
1670823.83503856
1626170.479892
1605415.94504336
1699034.30000691
1582945.93010145
1543917.54000459
1545777.23001366
1536399.13001704
1535796.10003567
1640611.71498397
1538573.60002731
1565412.32496716
1668803.46501267
1603417.25996125
1563398.12000152
1619370.89508368
1616890.83492615
1660418.62003513
1549297.27996341
1575260.68495895
1525929.91493627
1560625.3348964
1603511.31989355
1593947.80489162
1533314.65504566
1590460.51503619
1643765.77005447
1580178.93496851
1604329.88008448
1527191.7599174
1636251.53995984
1554340.72494876
1644301.17505282
1631006.61001854
1548086.55499207
1582383.38990688
1506045.74488665
1657288.09490172
1609900.62999074
1571759.28506827
1627529.10496309
1586157.38506217
1567235.50506568
1639878.83997167
1569760.57990717
1694120.77994378
1526637.81493212
1496343.29495978
1624835.13990817
1536491.17023186
1649461.5150175
1703476.68995708
1451998.7149955
1504359.06498268
1516958.89499127
1618696.79504708
1510043.66003142
1633531.41496641
1681036.82992091
1585318.37995432
1545271.28499328
1548940.5750083
1753484.57504239
1621216.11000523
1611321.09000919
1638536.789952
1666065.36509929
1475559.1750433
1533558.16990518
1572825.11505342
1654506.53994587
1697519.47996725
1639872.62002098
1553241.4999795
1450999.58504582
1609549.52988069
1558469.59488969
1541637.69991886
1703452.97497083
1484601.72506606
1567865.2848431
1649693.90491561
1674599.20001831
1687157.57999537
1653055.06501072
1556615.1699948
1570253.80498077
1567160.45994251
1541801.28502726
1578796.58510823
1558812.76987926
1485961.67506433
1485156.4601681
1630682.49996274
1505753.82005662
1581393.98503522
1609118.97502166
1535974.6850956
1749541.47989107
1548715.08497997
1585447.63990408
1582396.11990072
1692284.54003136
1633519.35499759
1668233.3249673
1739132.78491543
1659225.07505286
1543464.99005061
1579629.45505233
1573068.92500205
1604550.23010559
1617537.03486042
1481271.69995964
1699702.44498816
1584280.30995676
1669233.3850741
1519110.15010976
1546295.54003303
1635029.0200668
1488065.55509639
1566415.51992004
1619821.77512456
1620847.98995932
1524392.39998509
1619189.64001157
1651099.22506322
1589329.70998373
1543581.16503675
1645300.68504598
1595296.49489166
1640629.95993944
1485866.964876
1567269.09502057
1680822.20004118
1660323.2400156
1565487.06005202
1581400.5999829
1605969.45494832
1515966.01500892
1570504.22504667
1601037.19015279
1566114.70495075
1569971.62490733
1543046.03990723
1604609.70004912
1595994.93000221
1367622.52997762
1607891.75990658
1506405.38002969
1497811.44503686
1536088.53512234
1486271.24996608
1679545.96996703
1517814.36993265
1599544.93003397
1549414.44997774
1675093.81010099
1698470.60503554
1557232.60500607
1609025.82495605
1663174.99996297
1565622.34510294
1543731.95503344
1708739.89495059
1533806.44005622
1464782.94999393
1462715.99494559
1658069.51510176
1433612.78998794
1562267.45494887
1516220.85003706
1648236.96487786
1447864.60509349
1542222.13499715
1634249.34499774
1585024.30510301
1593288.25002048
1647148.10505599
1642038.22002732
1580750.35499409
1528883.39506496
1583380.58005503
1477465.82493543
1609990.67990623
1565954.42517672
1621559.74506214
1605685.03491451
1424458.67498811
1659477.04502388
1583424.41993875
1574441.49001712
1508221.9400264
1655959.05997583
1645186.07508866
1577501.71489823
1624180.83496929
1534607.88008556
1586602.02002581
1667685.62001698
1623734.81001916
1660692.82985434
1548949.44506424
1606794.6799243
1653235.23496378
1470233.43001634
1578710.48010102
1573423.99494096
1557271.7848709
1480311.48001924
1533675.81500384
1663059.78999397
1649971.35507505
1521808.15504922
1563982.17987342
1595676.74507956
1788068.51492863
1532219.54995046
1492746.30999706
1605369.32503773
1537336.83997489
1633946.77493083
1568397.90498999
1549633.81008708
1605077.66494466
1513705.70491951
1653239.43001613
1611658.02495391
1622355.86999544
1628089.98502609
1589903.11001608
1651110.07997295
1564402.97493937
1684649.85995113
1710746.16003677
1489673.2299639
1467158.84000384
1593629.38495082
1569246.34006688
1660099.19496443
1564699.34496221
1691598.49996217
1580665.35502652
1607550.0850215
1627684.65000422
1521048.41990629
1636265.58490844
1590684.39502963
1619190.95508491
1651463.62990409
1531529.99498605
1490615.53513125
1566538.5649697
1584298.44990794
1644755.59508047
1563780.08496346
1653292.26993379
1501629.40495429
1630478.01008216
1570568.6449826
1585933.21993882
1491957.39499493
1587160.29506478
1432099.90488302
1599557.02011072
1593752.16990421
1413803.98998032
1619730.20498381
1465684.51496771
1639595.35490799
1673551.81500437
1554246.17989559
1527103.76499053
1559267.81495399
1591419.19994744
1532997.85002633
1482060.35499784
1683340.03491293
1628004.54983783
1611445.05491393
1549493.16005728
1624675.03504609
1501748.59490063
1635161.04494944
1556322.00508822
1568047.97009108
1598508.33486708
1515785.05998387
1481422.16502274
1502601.51002965
1526522.41495521
1522285.19502641
1558864.78509315
1563701.55501288
1587831.98494223
1516107.14002718
1639868.71501788
1652366.7599808
1531548.03995178
1577124.20985554
1681515.90494992
1654156.95997793
1649987.56994052
1531690.67500248
1573458.58495944
1611253.49999393
1502225.45511301
1655689.72494307
1580580.33499189
1563704.45012852
1636040.55997327
1600731.37505112
1665640.50002366
1466019.11496281
1593624.97995066
1523663.30495728
1656627.98496947
1619754.74503615
1453118.75505341
1513458.26498737
1534052.46004808
1668670.54003054
1521502.35499691
1643161.44503449
1605805.41999336
1588526.58004836
1540713.95012554
1677372.86503065
1776258.37498683
1591086.01498991
1603134.48504488
1638629.87503641
1537319.86005914
1604375.42004155
1610810.10004155
1494463.38001093
1568787.44000779
1558709.91506499
1672416.24494705
1532076.08999577
1664198.40504094
1553025.3400118
1655794.63508018
1569195.33503163
1622566.09010532
1680003.4800289
1637758.83994977
1632254.71995927
1645014.58001808
1521078.54504947
1725544.53508073
1577223.51500338
1534492.42999161
1552257.70503636
1597483.61015395
1686689.17006679
1574650.75511831
1561408.47486696
1579340.53991999
1582561.96996067
1601130.7249618
1563034.27002334
1582504.72502019
1606665.06501273
1603469.46505314
1529291.53496791
1655441.38995662
1664946.68508231
1633988.12503936
1592643.86492874
1580106.38494926
1573558.0800239
1530356.96489028
1616073.62998156
1554615.81500341
1615455.44508106
1632342.04002243
1679425.65988448
1651347.36998395
1601701.17017527
1431168.89485921
1672983.66991793
1659477.91005099
1484599.17502049
1674182.64996316
1594934.03508179
1636194.27510045
1547287.30502976
1629408.15500746
1504845.46001121
1573005.29506868
1522313.96995856
1504795.48499115
1567029.24994766
1627792.64005595
1576238.00502303
1574553.65496614
1613561.2449138
1536119.77500416
1695719.95004745
1650587.41990816
1677297.42506071
1503388.86497712
1654165.84500794
1637094.69502057
1519918.2298947
1591380.09987422
1509114.4700167
1612181.26992668
1464445.07502584
1597588.5849799
1653874.0399504
1640121.27008911
1509634.2700379
1625799.53499
1589082.85997332
1575627.6148942
1559666.0849656
1610993.75514636
1535539.04504706
1598244.84497113
1455718.08999529
1681324.28996608
1635444.53511056
1636059.22494489
1661958.26490515
1518854.94999586
1581427.55018138
1615979.04004775
1634959.75506611
1690923.21008313
1500861.95503502
1572794.77500193
1570419.3100042
1595644.27005809
1700765.52008791
1630332.43507126
1761610.73513096
1540500.5700849
1557377.71497435
1643231.09496748
1571336.79009983
1614494.99009045
1479843.07488045
1627817.94497614
1541263.35002529
1648656.31500182
1652388.02498464
1562343.38999347
1476000.8200018
1571956.37501392
1546810.46501224
1526140.54507327
1644714.86492089
1444137.09494063
1538409.0899948
1550111.89512948
1486144.49996576
1645567.9350963
1601684.44999856
1685930.54002276
1538498.40000673
1614882.45502424
1650717.65507898
1435238.98497242
1561333.0450824
1589458.07499167
1576155.83503511
1605550.90998188
1653930.81498664
1646604.77988174
1600465.21495477
1483182.46999427
1511602.50997004
1532846.18991474
1708987.91005994
1535475.52999474
1579954.46507799
1563191.36007907
1565120.5001298
1539160.08498897
1627048.8299935
1626005.62500553
1554096.11492243
1739668.12496756
1507572.97001702
1616362.8700583
1610399.94993078
1712223.81498088
1565059.07001342
1633344.44502718
1581255.4350124
1578402.61489835
1611181.10001505
1577597.48501324
1685643.44004274
1677434.53996699
1551813.68992374
1620279.34509402
1622145.57507725
1535007.08494636
1569542.64004938
1590887.51008047
1423785.33992848
1763946.32003742
1481718.58496568
1635684.17505045
1647913.28498411
1499025.77497943
1656197.29501858
1390737.39997403
1651399.3698972
1532396.83499786
1707395.1799231
1541122.0899704
1718809.42008516
1543023.81512223
1493093.60001469
1499645.27992608
1501814.31499285
1577114.98995435
1585212.39501131
1505679.35502019
1608170.97493594
1466236.70508302
1644989.60003576
1678175.54001733
1468599.56001552
1677947.97003643
1481139.22003463
1560639.38502422
1492734.22496808
1558427.83505174
1514375.0549619
1592880.63996928
1528315.71998204
1700271.63501513
1549459.89506726
1670607.9500536
1515139.65495622
1626770.95510991
1510101.56999926
1567527.34001529
1593635.74997003
1658397.17512155
1650436.56497428
1602806.0701719
1581207.04989129
1566267.53987908
1556195.78984385
1703731.25496151
1624394.64494133
1656307.68005924
1471355.58998244
1516362.18002536
1616714.76503723
1648254.41012022
1631626.35003589
1568533.45500962
1554589.81499272
1632965.47501552
1582930.53489648
1471591.32014054
1528221.24495632
1532204.25986945
1633281.2649942
1631681.05004098
1530384.84997168
1497682.55000123
1511089.130123
1521540.44521433
1596529.72504273
1759741.81001995
1613375.74502991
1558893.22511614
1548344.26500073
1609400.22986585
1683521.3848651
1491807.74505855
1615020.94994418
1650311.35496215
1666886.20982197
1648672.75001133
1607016.60009385
1587939.55999715
1527181.18502569
1540878.50994882
1725788.96996403
1613337.48993021
1505535.22989542
1588012.14995941
1517930.76994034
1610781.73988567
1537308.73999275
1655788.8450035
1542047.67497628
1549099.46499244
1590242.82995563
1544509.57010512
1567833.58501602
1612816.54488639
1516126.75504911
1548739.86989937
1647105.13002251
1520269.47507402
1679489.12003452
1611421.47002964
1685418.91509334
1691276.60511012
1645432.82495782
1565439.43002649
1537238.89499618
1531940.08007896
1537097.01999025
1628955.10995675
1555009.0850175
1639328.77498024
1545792.05004763
1640791.12009589
1570669.29505615
1715375.42004934
1680441.92501786
1590067.45001705
1585439.70999896
1694745.34496593
1568394.62504833
1497441.72500146
1605002.8150433
1598960.7599224
1680140.8450524
1523500.8350423
1427746.3450523
1679799.18006256
1524808.939986
1575440.82499374
1605153.17000201
1546984.13000518
1602704.62491058
1473233.02001782
1525510.91001386
1562335.18495914
1528247.51004634
1518228.44998367
1579964.7350724
1437693.37492012
1697546.53999242
1523531.69498791
1753668.90495773
1680087.31003796
1427481.58486995
1557593.27503414
1575307.03504034
1581729.76992275
1539079.52497218
1592683.49988497
1499268.78507012
1732457.33502943
1630546.05500688
1555179.87012476
1520637.54999555
1532165.77497136
1600458.88001376
1573669.74002148
1560243.86497657
1594732.92982577
1586293.52004424
1554920.25496179
1614202.44000155
1547793.95016733
1582646.08502124
1686962.21488968
1567378.45512243
1500010.41992996
1658997.37001827
1633937.71998844
1588829.76505212
1601332.06505435
1686031.00990182
1587288.97505014
1678264.62981854
1540324.51500216
1599072.75995939
1652648.10490317
1523665.79500196
1602771.69003905
1645103.43005082
1548348.08497518
1627169.80001899
1473455.02492273
1640558.90496307
1568150.20996124
1618451.73500812
1503574.11494602
1508192.03504408
1641833.56503839
1525265.63501206
1546162.21509452
1654512.86004826
1666538.61994045
1603755.92997859
1528049.79502786
1578402.78498039
1701855.92003377
1566820.73498686
1621430.1750474
1609156.40506358
1576005.60992519
1537694.24497606
1555677.25493435
1545347.79500311
1689164.05999378
1598266.38003369
1541303.10007248
1554500.97993718
1518997.25990575
1538287.7649243
1589689.47509588
1613160.28002048
1702612.96003883
1529569.26013055
1610794.4200594
1687945.35500424
1539569.6248432
1690617.62510552
1587999.84991952
1619657.05502994
1648937.66988793
1589229.21500666
1721475.72496472
1721191.48499264
1676892.82495879
1541413.34508565
1477375.28496509
1661760.5749913
1559085.04000759
1558619.79007797
1604555.03995978
1665503.92509917
1615944.52002037
1586679.14505956
1603917.79491402
1604683.86994603
1659215.31506357
1723138.83992661
1611171.94990556
1511016.31494471
1635155.07493795
1537772.72982387
1515117.81502565
1609013.56508111
1652837.98007525
1470695.25006032
1641186.47005277
1567279.38506815
1535516.70494808
1679732.45498658
1611613.18493762
1566591.37497604
1496588.33495041
1551674.90008329
1638283.96005125
1583217.82000945
1581355.25998953
1640683.85494785
1590794.48505868
1595425.03489259
1559072.77507366
1629874.62999097
1577023.58502574
1578074.46991575
1623040.56986667
1514224.41009522
1564387.03509846
1587641.08006904
1548200.39489248
1534395.70497616
1649415.40995673
1588554.43496949
1569068.31982486
1628359.5749663
1526623.05000555
1582832.83503335
1464063.56997084
1599225.91507492
1545221.6449539
1601244.45502564
1555212.03993437
1763938.81494324
1506596.20995952
1540251.8000148
1518187.61015758
1623164.88989851
1490881.1650099
1644746.0149827
1606851.95503548
1686697.74991577
1646799.89485022
1579834.96007436
1574835.82002611
1629145.22493423
1546508.38499473
1539087.92994173
1564383.56005235
1602845.70993313
1533634.66002499
1501634.83990324
1685643.44995533
1585249.2250272
1603203.76011961
1587854.64001396
1612847.53009129
1535846.19996323
1576125.20501454
1692471.95505072
1595092.01487209
1632968.45997841
1564148.059945
1466861.48490448
1520422.50498927
1597909.27489991
1576107.93979794
1522108.74498471
1657444.41494826
1693350.50503446
1575908.41995182
1488831.70499613
1613824.19487599
1550673.38510591
1594486.63496556
1569770.55005798
1583825.26993223
1603239.35998971
1587342.53995765
1537453.44009915
1557951.96996948
1501905.49503989
1643961.36994569
1602466.76997643
1652128.47510873
1509771.13000599
1528556.17006175
1645910.01008295
1451854.96003257
1586217.82510689
1500700.99497375
1578949.11991188
1659822.53008579
1575691.5051472
1550642.47989645
1505038.01493627
1524965.34000383
1544527.5498913
1618485.85495276
1571263.11012544
1516539.68499052
1641144.98001214
1615227.68994814
1612690.72494598
1577805.59995938
1603215.11503793
1509822.76012999
1541292.70502492
1678455.98508835
1564983.75002132
1639992.86494981
1546439.89990575
1612668.3649738
1623493.3049869
1562246.47003779
1583205.92007983
1568366.68495637
1662756.68501682
1580363.3850195
1502547.51009676
1511158.29990025
1557140.45991855
1575207.48504543
1589704.58000279
1569207.34507569
1586402.67006825
1532375.75492147
1530723.07006252
1566808.72991449
1542162.59496041
1592560.34496659
1621292.59011785
1633120.14511895
1514426.63496348
1606137.66485814
1574414.27495176
1566272.53496245
1489319.63495704
1538953.77013425
1528477.04990817
1538498.5549414
1666677.50499152
1469036.23492602
1627788.84997542
1596671.73003592
1520244.12497096
1653855.76492796
1588171.63504007
1671830.2850323
1649666.46990054
1588806.28514119
1512442.06998224
1652250.24506608
1613504.34998853
1562905.19495125
1607195.32999872
1624750.32993449
1491999.97007939
1653906.99496169
1538938.04481556
1581528.81493555
1574485.44995214
1547597.51508102
1580001.15499587
1565516.27501979
1638827.32011441
1521020.8999694
1561917.65499153
1646884.90502931
1520970.47000719
1558564.55993673
1687539.82000491
1668334.54000585
1606508.52999268
1747468.05495713
1600296.87503268
1554958.26500062
1656480.28494243
1509959.06999389
1648152.84507699
1605996.65023736
1612257.42007627
1490003.95504273
1581521.63506531
1552529.80999235
1621695.02010024
1579676.54506316
1611303.44501405
1573628.39501495
1661531.16507638
1495367.48005506
1658327.13992354
1600122.45507081
1674799.51993982
1584367.19993775
1593331.21002731
1559794.55001833
1562284.1051036
1508133.80493091
1656303.93997962
1615388.70496138
1581718.49000349
1575192.22000772
1653725.44494116
1535399.97002774
1607889.34487258
1481858.99988439
1665709.27000135
1649108.80501456
1595364.7100179
1633715.04504537
1621672.74497127
1609086.5198977
1621162.43991031
1533735.38993891
1563300.76499607
1667190.91998147
1501864.28493647
1579825.79500774
1521242.77999323
1416373.4398906
1570734.41487073
1545042.89505095
1587959.02492816
1549897.579921
1596059.20996967
1486754.28502791
1614106.37497787
1537901.7699925
1626080.20002865
1602415.5801032
1526139.23001785
1583807.58503153
1642721.01002263
1520941.23505396
1620832.35995593
1555044.00002985
1536660.93994737
1616193.91494996
1595405.4349711
1691768.27504264
1586627.4499895
1525768.11997229
1582555.50000341
1532575.46998144
1508993.57501374
1626171.72004032
1567369.14510832
1672586.06489525
1513346.48009502
1568027.71012148
1649315.56513091
1666687.29009348
1604926.32501809
1603714.88003457
1529459.1999452
1560392.06493121
1644359.96502115
1622734.19995019
1621158.46492499
1497473.59004271
1609637.46500716
1636623.21017893
1579690.48497142
1538485.17484883
1680373.175069
1594542.69992651
1600499.6850392
1481135.17001738
1598974.29496197
1584663.85495851
1526246.41999278
1519505.13000461
1682659.63500758
1757502.14000837
1506850.78998437
1543080.43505171
1623337.67991596
1609239.54999362
1575374.41992823
1563951.38004389
1634191.57008096
1638355.79497647
1630635.45002626
1714901.12989177
1611297.59497377
1612152.84004657
1752997.54003664
1611511.95000997
1597217.76496934
1634078.1200968
1582542.1499351
1431970.43996045
1612610.61997686
1606467.29000429
1623781.45504098
1611747.76999963
1503972.63007273
1517608.32996452
1561581.58996231
1533444.68506479
1546723.06485452
1612796.80511539
1562368.25009514
1505049.64006716
1651272.0350344
1706595.76509644
1562848.34505393
1569262.32992949
1525536.12493526
1616990.11005985
1624004.14009327
1571614.36493598
1501549.35004529
1615844.90501851
1552915.96998864
1642363.620018
1657193.16000164
1597327.64501178
1588857.37003588
1539749.21498601
1682086.28496493
1551273.12514823
1588270.12496889
1583341.73987714
1509750.55984416
1621666.51498615
1486993.82504262
1701177.9899909
1613979.11504925
1630474.25008274
1528713.02998971
1440952.82508064
1637992.8499957
1660856.14004447
1434921.63504468
1588299.16998864
1608266.98497979
1526816.65496122
1630409.09497154
1550267.03490898
1597917.89982736
1627051.05002994
1581991.17487408
1564321.49507216
1509391.33998733
1547044.76493857
1642604.45514273
1636510.54998722
1585154.67002667
1586361.20994512
1482509.61509935
1617018.9250483
1623311.60003931
1615229.09511513
1596038.24003766
1619673.86509805
1578567.44496661
1494931.24998284
1562673.42505682
1722708.74485559
1522861.77491124
1492330.4249772
1530890.55998908
1574024.29000939
1576086.53001522
1666814.4750316
1545882.28997745
1572632.58495834
1600136.6798348
1514634.28005783
1553468.61502829
1669988.45008306
1517477.03500711
1640929.76501326
1674897.54997265
1637037.42002381
1640734.71503833
1554898.43513781
1603233.94004914
1557224.06494647
1537313.93999004
1595379.52001145
1663052.06999784
1692846.2151327
1482709.75001508
1593029.44508295
1613338.07494482
1655909.27501414
1569093.90004271
1524983.7450392
1540733.70994796
1544162.80000749
1627496.45514235
1623991.88007352
1509359.48493288
1618329.32484702
1530837.6150408
1591419.17001098
1564424.91493942
1710180.53504356
1628690.44005345
1535168.67509397
1607609.75493916
1541050.87006049
1828215.52988287
1543527.25001369
1637853.80500895
1617041.74003193
1582590.24013626
1592821.839956
1617917.38997699
1699732.49491242
1578294.40493894
1686190.31498577
1637857.69008748
1679070.82995322
1529345.57510822
1561554.60994251
1468801.87995613
1599365.17496324
1629613.5300543
1573545.15990798
1519687.2549107
1610489.88508424
1453116.35507457
1639621.02007531
1524391.39989283
1479078.4100036
1543501.18008546
1581187.32498374
1743437.49504534
1543803.51002731
1464805.00500258
1595934.01005106
1696634.05002675
1618751.57520704
1477297.92496462
1638440.80998202
1594889.74007777
1614908.48495997
1691522.70508421
1574352.75013934
1661092.11497605
1683222.2399954
1608326.70496104
1616456.76489468
1622550.29494026
1579971.93497781
1559837.1498854
1646174.42002519
1594534.97482907
1653732.44498877
1580086.57502804
1659019.57499607
1551184.07997357
1519312.39493862
1604552.14492637
1598910.82001642
1629076.44998502
1556059.10004044
1657410.09992919
1599414.37502644
1693606.34499259
1580822.72504927
1633258.53009124
1581060.30995009
1689525.19487197
1632990.02000112
1538516.27498057
1706765.05980553
1621116.23491269
1585473.379956
1608292.61492266
1475390.65002716
1749897.83509255
1565530.32496376
1533941.75491396
1642377.30000156
1634178.28511713
1615199.87506484
1660315.19501298
1592075.49003149
1628812.73500355
1570851.13497199
1522266.30007917
1567365.22006877
1637848.14500197
1651427.40497442
1601361.66999331
1676402.33993102
1567696.09987968
1535685.83011015
1658972.83497332
1563787.85993422
1552665.35992192
1565465.86500602
1587985.51987739
1526392.02993483
1575584.37006078
1516039.44998193
1673330.53482382
1678966.50004418
1614185.47001647
1415456.50007165
1532837.24493776
1548986.39004564
1646317.42997475
1492009.41508181
1537354.02490307
1541002.39495242
1608650.19514163
1676286.21018229
1521137.18009205
1555286.60007497
1619418.68494763
1567593.13494595
1538619.05996343
1663427.89988259
1635075.63989247
1617257.66507639
1668513.114952
1578780.90507672
1504696.85999971
1615110.47003331
1665461.40011643
1630731.89000306
1540501.21497696
1672955.12509326
1553532.77002962
1589980.44998578
1647917.11988661
1555413.65985806
1582383.41503268
1625370.5450589
1684429.52004911
1603658.14492108
1635308.67501891
1590984.2150526
1566883.90493322
1651676.57998037
1585781.01000133
1540592.05001241
1614563.99501511
1565789.38992801
1559720.71007913
1703653.29000194
1486769.20996269
1532449.34501314
1677741.76999672
1554937.77996559
1553889.69500509
1657125.72490338
1535877.32513804
1654665.30495039
1641564.62000061
1568047.62997668
1583628.83496503
1566853.99505408
1561152.40001878
1564281.47991394
1506256.46016852
1534977.35494121
1652550.82495373
1624589.74989868
1683965.10008719
1669508.23986396
1605844.51996879
1645984.3000513
1532943.61991152
1603708.71005245
1654183.76997038
1545109.1000887
1500116.76489685
1616241.68491003
1628370.3549885
1572266.57008103
1575140.05505704
1753340.58491279
1597972.06002439
1526553.48988886
1560984.48493125
1590792.46005955
1664016.71986608
1612970.55508217
1567788.93977318
1515322.19997897
1566082.96502729
1625396.1249407
1655065.06993696
1585009.52501467
1518350.67498576
1655049.315016
1516950.35486877
1616889.31998434
1640826.52509276
1525101.18507245
1549461.06504533
1621609.5000249
1641725.44503865
1663052.05999327
1797817.84005268
1582536.85988394
1564447.74511107
1558025.94500018
1670991.69002496
1584554.21013509
1572974.91491169
1584040.36004935
1608137.66000054
1593364.27997295
1559980.52493361
1569395.47995391
1572166.8499984
1564770.17501514
1566370.78501855
1541388.5450488
1470635.58000799
1647680.26994232
1532696.33001513
1562140.92492942
1710036.43495128
1545076.0650212
1553617.83000266
1662882.99489419
1383055.65004403
1688869.89998739
1529632.39494226
1560150.00496159
1604368.12484391
1646145.84004433
1578554.90000603
1548598.27503497
1665020.4100757
1604640.94499754
1553735.38004006
1631118.14987955
1630451.23004036
1541872.67512982
1584852.97003015
1655677.49501897
1474792.29013242
1662666.64000984
1591340.11998922
1539900.06005794
1571843.84004785
1595364.61989367
1591711.96002579
1500598.90502581
1619100.31988962
1574434.20000508
1620675.4949757
1569197.79005585
1608091.33501014
1572826.59502257
1550543.79991998
1577412.42504387
1536679.37988236
1700935.70999437
1552981.59999161
1687081.44999151
1629352.62491753
1574783.87487847
1688549.05502999
1644229.97498479
1548380.59993304
1668071.89994829
1629014.99489585
1474585.17502506
1722270.81506014
1492417.27496173
1646397.62496618
1540613.27508407
1597978.88507049
1700529.11505611
1506460.33996445
1595414.49009839
1539782.16506616
1556501.03498457
1548153.5451073
1645368.80995822
1597834.48506852
1549425.36990687
1453907.36997957
1569336.01996217
1493518.02997587
1532664.62012991
1512268.58498071
1573317.54499277
1614933.57510242
1566265.5399104
1494143.27994206
1549781.00498789
1682251.82999905
1525773.18997256
1624374.23018795
1635304.73997782
1732228.89497386
1579712.47494217
1576096.12998075
1634933.52500005
1550002.39500816
1562461.15500903
1523236.66989836
1718849.45007393
1546921.92504725
1623859.49511609
1456309.61007353
1537290.55995884
1628564.81998019
1510841.41505665
1576233.40495156
1568270.41496567
1582790.45994957
1630728.20003846
1647329.94507946
1533082.49001284
1486810.53490092
1494481.44497746
1573413.91492139
1592791.43503602
1653147.98497105
1708216.90493491
1685841.29005824
1623789.3200519
1479625.35512472
1672866.87989969
1598525.95001836
1668731.44003862
1577375.48495826
1532196.52495263
1379379.55000545
1674775.34003571
1606125.35995798
1660535.8350849
1530640.11488281
1661960.75494631
1521629.68002797
1570942.7650826
1682283.46493574
1529435.45004126
1613276.73492532
1564248.2850026
1615640.50502685
1657741.69498868
1587795.30004421
1579156.42989243
1562444.20489839
1656772.33502043
1520664.58004815
1562866.58000341
1514919.14503053
1631816.22002365
1658644.10992002
1504511.34994588
1607865.25996563
1506155.06500154
1559344.67002334
1649216.2299484
1628312.60999579
1533321.97494167
1580471.01502458
1575883.8450028
1589557.44005938
1457531.72495656
1621129.52995411
1470264.07497753
1606821.85993827
1601959.56505493
1559154.90002014
1571901.94004997
1473962.25008445
1639607.16491183
1613844.33008113
1647611.57994775
1610432.25014228
1588604.19993496
1565552.2499936
1573243.35000841
1570516.78496678
1734249.25998011
1610662.63994317
1577514.74499299
1542736.55505351
1513005.6599424
1681598.77501524
1669475.75998951
1567059.93511405
1567773.7650262
1634984.33505538
1575920.78011613
1566862.30005287
1663222.53003934
1727210.38497844
1701259.63503914
1609906.34498881
1585305.81500445
1568526.79508769
1602384.70501633
1538704.27497318
1729509.8198937
1546433.59494445
1692521.03003893
1705222.25496188
1705818.17489304
1633993.70493263
1701452.89488967
1567413.58999781
1570091.43494761
1576027.36501387
1628808.61495308
1645251.22512871
1543710.12493361
1558040.66992143
1606786.84502391
1620531.56501134
1604879.95500519
1567268.9500891
1493747.44501633
1549646.29509813
1491870.9948194
1635426.71498793
1562378.81003047
1537163.43008279
1617017.89001454
1531732.12995195
1599861.07993931
1558468.56997274
1527137.18991352
1520313.22500633
1610035.06505992
1619641.33504667
1681645.94003621
1606426.12496789
1511811.7148532
1587740.0849984
1687250.09007238
1688941.83004092
1582516.61496765
1642886.7449677
1532207.85493117
1590378.49995312
1585638.24518866
1622719.23992465
1568674.40491648
1589468.36508404
1599767.12502608
1494798.36499591
1616131.53000044
1573856.61500864
1598439.31485144
1635543.16994754
1669278.18985273
1633017.7250409
1577297.72506174
1554903.67997321
1559566.62990898
1605906.16005067
1568916.22996753
1510345.89996481
1514730.71500513
1578306.55008935
1615515.94003043
1508331.51493857
1509590.99003227
1604401.76014295
1592411.25496342
1628277.72498287
1625461.17000808
1623195.98997994
1564002.61492628
1621324.40993684
1687005.32496541
1520205.74501506
1566088.415079
1599792.2050734
1639056.76491203
1634487.80007265
1622173.87494722
1590140.02994891
1541087.77996217
1614222.46502495
1689186.42498527
1599146.60498644
1805601.72510341
1702706.31492386
1638252.68000624
1593941.92504894
1590079.58986303
1552339.50990835
1592477.68019508
1660815.06999054
1542614.11005115
1531409.78506502
1588102.68517482
1564122.45506332
1586264.04508975
1548418.11495782
1535348.28502341
1495552.80997458
1514279.93495631
1465539.45992791
1606463.19496844
1563284.47505446
1657813.56000537
1587886.09997096
1651674.48002039
1610318.91509943
1735559.50511605
1541494.69500614
1624277.5000352
1622217.55494372
1573744.96500034
1569936.29497132
1598236.18007917
1553320.43506948
1667464.33489368
1651836.60982333
1542302.11494052
1669083.15994406
1505319.24003166
1453585.18003349
1677434.0650558
1614051.5200087
1520189.51992423
1675408.75014054
1514363.64993509
1534189.90498406
1587790.40497223
1587757.67010447
1570112.60006257
1606594.25505014
1645889.97493527
1549080.00998705
1622676.45002228
1576068.83491551
1620793.7999545
1637111.62003726
1595379.57495137
1531938.99501627
1673129.15996869
1619485.07497605
1571105.04498019
1700693.35008506
1493660.30986273
1621748.22506373
1545999.7899312
1557587.71004509
1590948.11497447
1594297.70991116
1591174.68007245
1595911.60998937
1664310.17493524
1579639.47500876
1537945.63505886
1609982.54011719
1596515.16994974
1597697.7200167
1566502.79500101
1578399.6150046
1673234.90002125
1603427.69503336
1612054.28010216
1608380.00987245
1576024.4550015
1625347.85489515
1502092.51009397
1528849.77505833
1618662.95507543
1564118.49502499
1571432.68507312
1577763.7500509
1538279.64005344
1625746.89004907
1493415.82502376
1607332.14503875
1507216.0600301
1663061.92998692
1661293.92999148
1533570.99997838
1661213.684914
1634221.77495718
1685676.3300766
1529258.3249766
1527744.92000929
1546708.78504708
1680422.3249621
1672674.40501517
1618862.51991316
1596670.49510166
1614918.08500429
1601854.02986111
1649668.8900866
1527488.01990894
1623553.40992972
1496086.95509609
1505534.27993294
1548540.74991281
1638862.1999971
1697052.84996967
1609001.49001958
1638088.18494455
1573088.40513879
1550328.50994064
1581741.14998615
1442621.87494316
1577760.05491506
1669756.06998018
1585040.05987679
1608807.45491706
1654185.14991827
1543562.5149849
1629529.39998474
1549649.22998088
1691518.39501543
1594737.24002223
1664742.29496017
1588642.79989251
1584823.74490899
1493741.12499657
1619013.96503128
1491846.11002908
1540592.79004951
1649884.90501768
1658035.86503738
1539011.13007331
1617384.89992583
1567946.20007261
1571108.06008466
1556188.43992826
1479189.84996698
1643644.10495936
1661680.57499859
1604377.22995805
1615065.58005401
1549226.00497327
1554993.4799743
1610794.69004893
1605692.51985444
1553686.46494933
1535714.3449604
1545599.52004138
1554014.2150883
1597593.3100288
1554288.99992767
1507459.15990652
1557684.2050408
1696961.0099677
1603693.17997322
1581030.82997787
1554845.44998508
1575131.60009419
1758294.5549672
1503094.88492201
1563047.3149856
1606275.71494244
1492728.62505885
1648403.73006332
1637052.37505627
1599627.81000752
1669972.13504682
1661083.67003231
1633871.97996898
1647467.3250596
1663586.78996596
1703199.46996712
1555213.14991321
1626153.93007447
1655202.26496236
1769873.03513136
1513411.38500201
1643773.25511803
1602882.42991428
1595354.19498715
1637759.55499998
1606044.20488449
1635870.91998788
1692966.52001354
1638001.14996321
1581893.08995238
1638235.94502845
1552056.40505763
1600829.7450414
1610257.75497578
1636037.68498136
1670830.9200886
1626945.21989219
1685576.87997295
1625433.76499953
1650177.55503685
1572048.48497712
1522581.80996362
1617851.74498825
1507600.96506542
1634420.10995357
1632955.3800603
1539383.88982202
1544368.60506168
1580751.45994384
1511593.33489315
1613091.154867
1631231.23503862
1559272.15505467
1749119.10507829
1523075.09002406
1605850.72005736
1652627.59503436
1432813.66495669
1620001.86004118
1543379.18489369
1722009.37498075
1532815.85496375
1598920.9599449
1612467.11489583
1483961.9149928
1659083.76514091
1658722.78998741
1554124.37500788
1613924.63005211
1627152.56497042
1511406.49996554
1556300.11500011
1510235.85992054
1483037.21511454
1613403.98010104
1499542.49508286
1678488.76491191
1673642.43506812
1570218.32003147
1549941.73007847
1583004.2649747
1607209.31503504
1510799.82491343
1620081.32503878
1580265.20989055
1648056.67995333
1550779.55509465
1553728.44997503
1710434.64989617
1549965.18001303
1535784.80997059
1625737.78990916
1549945.12498534
1648769.82494542
1480888.56000279
1552595.22492348
1580916.44498484
1590785.50493121
1588115.48511893
1656307.82004269
1648940.49999134
1601860.49506639
1618146.25011726
1532922.93007636
1612875.79496377
1522574.82510692
1639648.2100901
1594107.65995953
1570840.84000076
1571852.05498173
1550487.8998438
1583139.39991361
1633737.22995338
1596090.14002939
1677262.36508703
1619932.70014505
1579069.05007222
1497864.39997136
1663360.01502628
1573797.38497288
1538750.53993716
1583786.9900771
1506105.89003493
1628914.48002622
1493410.6150121
1688221.84004057
1646733.66499242
1548748.23503819
1521757.1799679
1650414.44994772
1622642.66004562
1512618.97510422
1493710.77996572
1594168.9650214
1597524.31007228
1716087.42009133
1571799.41000801
1618204.79990789
1619604.63995994
1666311.76002909
1552648.21489238
1743322.25000671
1629701.8700395
1627453.71506096
1631022.93999809
1621308.06999819
1569510.62513738
1634602.57490142
1503575.57505367
1666319.26997145
1490044.09001261
1688679.8248337
1542696.83515845
1568430.43006928
1551123.57996852
1538524.15001123
1557095.34504626
1639695.03499885
1459693.60508658
1676029.42000677
1557923.11507705
1607420.45006444
1540567.88512054
1715898.84493063
1591675.10515426
1642413.74001222
1626382.30497303
1511225.54996131
1568067.56503125
1612477.99997547
1530685.12486299
1612967.53512895
1567335.16494894
1630049.82499287
1554714.54503181
1631765.44997584
1563251.58497153
1590149.56997567
1495417.26501237
1535610.88994701
1630820.34001127
1497892.72498935
1608684.87507949
1572830.03004208
1617128.97494912
1469831.00002829
1691431.28504844
1562853.90493401
1579637.71991645
1673818.94503625
1732837.12001917
1651217.4099019
1748058.23499025
1589063.28996045
1546475.84498845
1533140.98500802
1626591.50494425
1623388.6450028
1607705.1749127
1538319.89989169
1619125.38509276
1559034.13500912
1634779.11003977
1592660.6398947
1579627.99495246
1643329.25987875
1552698.66510513
1621484.44491454
1449979.57504235
1595677.40990762
1580208.47003222
1563852.66988555
1563016.52508115
1550264.36008272
1622259.85006845
1579247.82503353
1549259.24000865
1515358.93499591
1589162.15502008
1632250.66006046
1556768.29001223
1647357.76501869
1488127.57496937
1583848.21499863
1697879.01492777
1572461.09491176
1636659.04006577
1603748.32000392
1587948.43003679
1533930.98008993
1682546.41998781
1538718.35498418
1610674.71500008
1504111.7749607
1605746.79498474
1679420.51981796
1617840.24499579
1500926.77991236
1656571.87994837
1714884.24998189
1698383.5051584
1514032.07003842
1486579.04491975
1637272.16490868
1524331.19498845
1566650.24499109
1560976.71499967
1577904.33496694
1489536.74004484
1625800.49492987
1637450.32498372
1607403.0900444
1538217.42495503
1677570.90487342
1590696.00499065
1540065.01498165
1590835.24997136
1603762.89485934
1560155.43002936
1534841.5999635
1646624.35996184
1614615.48000398
1631927.67491855
1524403.54998513
1655512.21507359
1520448.14504594
1507113.28500064
1615790.43503195
1637794.54491061
1696240.4298914
1618008.83994039
1588683.52999077
1610005.66994052
1593905.93500278
1576300.50494055
1584724.81504566
1633490.28996611
1582988.94497744
1482386.68503381
1624757.94506573
1701517.66493697
1638096.76010389
1569342.42009606
1563577.75510302
1593110.86500931
1530851.31503319
1600604.36989053
1618076.96011493
1567509.59481876
1563459.79000466
1519371.53493118
1561200.70512364
1637673.26001074
1589245.4000869
1538155.4549911
1524378.33490794
1599355.19000881
1573667.31505161
1588779.32008661
1577215.70493032
1617650.25490622
1606618.05500167
1464108.08492057
1601068.15006717
1579988.84494891
1640076.1350512
1553221.21994905
1585863.25507176
1557247.22995723
1661743.38001608
1626577.36000449
1564934.92491223
1636559.08015953
1578098.0499288
1556114.54013579
1569712.84498656
1641776.67006739
1469364.01489253
1636453.1549641
1682774.70009491
1650459.42005639
1548383.77997139
1536934.30012632
1586008.81996113
1569883.51001734
1714699.4451388
1507548.50004562
1526324.7799953
1567151.84503206
1548614.7050394
1636473.99488276
1615226.61491909
1609025.90507908
1633551.47508656
1707051.28494794
1537999.7998407
1566485.14006656
1585001.98499389
1660891.44500604
1623028.43498777
1618011.15504272
1634837.03990456
1576599.62992585
1746704.52004789
1557194.44996712
1629122.38508167
1739392.19505832
1573406.75992563
1592173.72989887
1570187.5050293
1554109.84503849
1518781.79499855
1558806.73501153
1486467.7950284
1504076.41998889
1698407.13998114
1534399.29989817
1615866.62990936
1615204.57499565
1538701.79501246
1573298.68484333
1526126.1249597
1661571.07504028
1645320.09498978
1679303.00996499
1524382.62006008
1535452.41499133
1636874.54500662
1635268.30499459
1676164.4849375
1578254.12998219
1564878.40990722
1650024.79991465
1660147.63498888
1610331.52496427
1630573.64503592
1552843.52497107
1639301.88997126
1511037.4350251
1544908.07988461
1578358.99506278
1512479.71991185
1626432.01508285
1699901.46005855
1745244.54510615
1527185.95004897
1583804.62492264
1552031.97502348
1595642.03991624
1672478.25512046
1506470.73495537
1533721.39996499
1487931.6151939
1777174.49997733
1588647.60501023
1646247.93011136
1666686.77495171
1653296.34511866
1521034.27493544
1677138.0398973
1578949.18008514
1544691.30004225
1484810.34492136
1598568.16992773
1612316.30506218
1500943.75508455
1522893.31993095
1556369.52004732
1677607.36516036
1590955.40498143
1563145.30494959
1668011.55996883
1686682.05491534
1586017.20997392
1665634.07998325
1594263.9949289
1602231.83985332
1536786.91997999
1618959.57484546
1599107.78007722
1534111.54990398
1657710.8401055
1590522.33500916
1571325.34500761
1502506.26503639
1567048.96991607
1563282.79000958
1649700.61002869
1589281.52996144
1560381.77990345
1531645.5200484
1669857.12011205
1580055.67003385
1510964.33493981
1531005.72507133
1705183.59486005
1562770.31001964
1619448.09992174
1614465.08001085
1687214.11501003
1477016.79004395
1604409.57501489
1482474.33501192
1604416.74006297
1535401.48494428
1551495.23999568
1578626.86499293
1595100.02506008
1570038.61000238
1747778.01996644
1640108.90010095
1483245.76504666
1646908.21487486
1698834.34993084
1673253.95497284
1619999.32503186
1707246.73997757
1654116.03998661
1582005.64001303
1553232.16490189
1620929.30996865
1649074.22006269
1579122.26992358
1577247.20998684
1646145.55998867
1571325.5550741
1580250.27508222
1594046.54490913
1525346.56514925
1647358.98990435
1601019.88999298
1474107.64502828
1605130.04505154
1660124.89001604
1705402.08990603
1604067.57992377
1562057.81993237
1579094.47007026
1607397.70514448
1544148.94000512
1596025.10494489
1527432.99500933
1625591.075122
1637519.26497653
1655245.21999389
1630668.50013334
1542061.27492533
1485348.65998854
1590848.0499373
1572108.92991487
1650045.12497142
1674504.114911
1558505.32009993
1617024.47003869
1643262.78501417
1495003.75491994
1575476.73008028
1523196.5549036
1593320.4300168
1512104.0900297
1584840.2248889
1615803.98002302
1506496.58499143
1559796.18509504
1680103.83003304
1536989.35491784
1581947.77504125
1580253.42987956
1699738.71503168
1727001.26008317
1676398.3849304
1513074.62997527
1552800.00501762
1544312.78002479
1620571.94009839
1635901.01996238
1539128.83999052
1559952.74492169
1529912.91003627
1529122.66010884
1652501.03485552
1568841.27511667
1678076.04504769
1452458.34979258
1668594.35500553
1593050.09507664
1568692.08003763
1592136.34002188
1512723.3451211
1581727.85998816
1602474.24994857
1526478.04505055
1637623.74000513
1709423.72501683
1606106.03505102
1517700.79003872
1626101.37502316
1629003.77498738
1648678.05991013
1496803.88481216
1584018.30491067
1522216.61511671
1659642.04508563
1622392.83002762
1645129.63512236
1650723.73003559
1663131.67494351
1556721.04496363
1540350.94499373
1592322.08994579
1547612.5300058
1592170.68003622
1526329.54003136
1597456.90005562
1579442.17007826
1697917.85008046
1657284.17507044
1534387.00498303
1618521.18509308
1674113.99504982
1609524.42501238
1599199.0600391
1616510.90498951
1602814.30493444
1508083.43500394
1578670.27499038
1486289.21500938
1599133.15499922
1671737.81006527
1580346.63003256
1552337.20001595
1543663.56001992
1600902.50490232
1564378.12999208
