# Supplementary material for: Intergenic, gene terminal, and intragenic CpG islands in the human genome
Source: BMC Genomics. 2010 Jan 19;11:48. doi: 10.1186/1471-2164-11-48 (PMC2817693; doi:10.1186/1471-2164-11-48)
Supplement: Additional file 4 — Monte Carlo Simulations. The archive contains Ruby scripts used to evaluate statistical significance of overlapping of gene segments and CGIs. Results of simulations with different "fixed" elements (see Methods) are also included. [file 1471-2164-11-48-S4.ZIP › result_exonspag_length/internal_introns_200bp_3.txt.hist]

left	right	value	probability>=
60635.8750243699	60934.7045245057	1	1.0
60934.7045245057	61233.5340246414	0	0.9999
61233.5340246414	61532.3635247772	0	0.9999
61532.3635247772	61831.1930249129	1	0.9999
61831.1930249129	62130.0225250487	0	0.9998
62130.0225250487	62428.8520251844	2	0.9998
62428.8520251844	62727.6815253201	1	0.9996
62727.6815253201	63026.5110254559	2	0.9995
63026.5110254559	63325.3405255916	2	0.9993
63325.3405255916	63624.1700257274	2	0.9991
63624.1700257274	63922.9995258631	2	0.9989
63922.9995258631	64221.8290259989	4	0.9987
64221.8290259989	64520.6585261346	5	0.9983
64520.6585261346	64819.4880262704	7	0.9978
64819.4880262704	65118.3175264061	6	0.9971
65118.3175264061	65417.1470265419	12	0.9965
65417.1470265419	65715.9765266776	16	0.9953
65715.9765266776	66014.8060268134	16	0.9937
66014.8060268134	66313.6355269491	12	0.9921
66313.6355269491	66612.4650270849	20	0.9909
66612.4650270849	66911.2945272206	23	0.9889
66911.2945272206	67210.1240273564	26	0.9866
67210.1240273564	67508.9535274921	28	0.984
67508.9535274921	67807.7830276279	41	0.9812
67807.7830276279	68106.6125277636	38	0.9771
68106.6125277636	68405.4420278993	41	0.9733
68405.4420278993	68704.2715280351	53	0.9692
68704.2715280351	69003.1010281708	72	0.9639
69003.1010281708	69301.9305283066	66	0.9567
69301.9305283066	69600.7600284423	85	0.9501
69600.7600284423	69899.5895285781	106	0.9416
69899.5895285781	70198.4190287138	107	0.931
70198.4190287138	70497.2485288496	123	0.9203
70497.2485288496	70796.0780289853	120	0.908
70796.0780289853	71094.9075291211	152	0.896
71094.9075291211	71393.7370292568	152	0.8808
71393.7370292568	71692.5665293926	179	0.8656
71692.5665293926	71991.3960295283	190	0.8477
71991.3960295283	72290.2255296641	200	0.8287
72290.2255296641	72589.0550297998	218	0.8087
72589.0550297998	72887.8845299356	237	0.7869
72887.8845299356	73186.7140300713	209	0.7632
73186.7140300713	73485.5435302071	252	0.7423
73485.5435302071	73784.3730303428	273	0.7171
73784.3730303428	74083.2025304785	275	0.6898
74083.2025304785	74382.0320306143	287	0.6623
74382.0320306143	74680.86153075	308	0.6336
74680.86153075	74979.6910308858	297	0.6028
74979.6910308858	75278.5205310215	303	0.5731
75278.5205310215	75577.3500311573	312	0.5428
75577.3500311573	75876.179531293	306	0.5116
75876.179531293	76175.0090314288	300	0.481
76175.0090314288	76473.8385315645	303	0.451
76473.8385315645	76772.6680317003	290	0.4207
76772.6680317003	77071.497531836	301	0.3917
77071.497531836	77370.3270319718	305	0.3616
77370.3270319718	77669.1565321075	260	0.3311
77669.1565321075	77967.9860322433	266	0.3051
77967.9860322433	78266.815532379	248	0.2785
78266.815532379	78565.6450325148	232	0.2537
78565.6450325148	78864.4745326505	224	0.2305
78864.4745326505	79163.3040327863	208	0.2081
79163.3040327863	79462.133532922	202	0.1873
79462.133532922	79760.9630330577	180	0.1671
79760.9630330577	80059.7925331935	174	0.1491
80059.7925331935	80358.6220333292	149	0.1317
80358.6220333292	80657.451533465	150	0.1168
80657.451533465	80956.2810336007	132	0.1018
80956.2810336007	81255.1105337365	119	0.0886
81255.1105337365	81553.9400338722	109	0.0767
81553.9400338722	81852.769534008	109	0.0658
81852.769534008	82151.5990341437	69	0.0549
82151.5990341437	82450.4285342795	68	0.048
82450.4285342795	82749.2580344152	63	0.0412
82749.2580344152	83048.087534551	47	0.0349
83048.087534551	83346.9170346867	56	0.0302
83346.9170346867	83645.7465348225	44	0.0246
83645.7465348225	83944.5760349582	36	0.0202
83944.5760349582	84243.405535094	30	0.0166
84243.405535094	84542.2350352297	23	0.0136
84542.2350352297	84841.0645353655	19	0.0113
84841.0645353655	85139.8940355012	15	0.0094
85139.8940355012	85438.7235356369	16	0.0079
85438.7235356369	85737.5530357727	11	0.0063
85737.5530357727	86036.3825359084	10	0.0052
86036.3825359084	86335.2120360442	6	0.0042
86335.2120360442	86634.0415361799	8	0.0036
86634.0415361799	86932.8710363157	6	0.0028
86932.8710363157	87231.7005364514	6	0.0022
87231.7005364514	87530.5300365872	6	0.0016
87530.5300365872	87829.3595367229	4	0.001
87829.3595367229	88128.1890368587	3	0.0006
88128.1890368587	88427.0185369944	1	0.0003
88427.0185369944	88725.8480371302	1	0.0002
88725.8480371302	89024.6775372659	0	0.0001
89024.6775372659	89323.5070374017	0	0.0001
89323.5070374017	89622.3365375374	0	0.0001
89622.3365375374	89921.1660376732	0	0.0001
89921.1660376732	90219.9955378089	0	0.0001
90219.9955378089	90518.8250379447	1	0.0001
