# Supplementary material for: Intergenic, gene terminal, and intragenic CpG islands in the human genome
Source: BMC Genomics. 2010 Jan 19;11:48. doi: 10.1186/1471-2164-11-48 (PMC2817693; doi:10.1186/1471-2164-11-48)
Supplement: Additional file 4 — Monte Carlo Simulations. The archive contains Ruby scripts used to evaluate statistical significance of overlapping of gene segments and CGIs. Results of simulations with different "fixed" elements (see Methods) are also included. [file 1471-2164-11-48-S4.ZIP › result_exonspag_length/internal_introns_200bp_3.txt.lengths]

80214.5699923366
75409.1299688471
73037.840006443
79934.5149974346
80350.4799754121
72797.0350768768
74044.704987797
75161.2400097263
75213.4250115973
73445.244992769
80943.7100232166
65028.4999180065
68966.6650024672
75435.7050219046
75614.7049590346
75666.1849820563
78756.1400471506
69140.3499692625
78708.9549538196
80226.9500336664
68612.1249542734
76401.5049909311
75535.7199915023
78021.2449944414
71731.5449626503
76457.9699645492
74095.6799467026
78046.5400421032
74250.7600123254
75075.1550054066
79214.6050172547
76052.8599319413
80668.8650462223
79234.9399515685
75118.0150192665
75577.9599867912
76435.5099875613
73621.9400325919
86118.8350198659
75006.6850382427
73706.9749925994
77178.8949884708
80727.0149503039
73695.6100612064
73817.9050047087
75120.2100608731
78743.7450215037
74533.604987992
79385.0050485376
82862.405028923
79063.1549778503
84452.8399941194
75258.9649516494
80002.9800540589
87951.739954024
73360.9099842965
70530.5799795999
78444.6599854042
71842.2099498632
74745.1799551112
73945.2499304638
69803.5699365513
80430.1700217177
78083.830017418
72447.500034979
74043.3700536459
77528.5699408681
69702.6350377643
71108.505056223
73835.8650003735
78569.2449603155
87617.7600045722
79639.1850519715
79831.805039223
76299.7400135477
85479.9099843524
73884.3450216389
77251.9900525561
78042.5500171187
77753.894985854
74010.590001783
77640.175028868
71832.869952596
75257.3698920381
74615.9000215158
77131.4149772582
79507.2150234057
72924.1450223236
72810.3449902521
68233.7199729857
75425.6799710683
78514.4950114727
77915.1350328148
72857.0700137748
75884.0949312756
74592.0900383482
70521.5099656453
80175.3950193182
74052.2950693497
71319.795043122
73722.1049818968
72739.8400297147
71916.6199719147
79665.8349984423
71461.004994736
80271.9949163502
71831.5450659991
71682.8700127134
77010.3249829269
81391.4400315038
79842.7150858687
74648.8350073028
75045.7200191282
80603.7749843343
76517.3899499797
75206.5750178492
79281.4799867584
82490.8749810806
77706.0449963284
71356.2901073965
71698.3750146063
76977.3500154758
73656.5698834057
74002.7800051549
72197.4249528316
76008.6199495683
71056.1100048326
77522.5550612434
71618.9299964328
73407.0249904564
75864.0150495743
70024.4650511707
76914.2100041465
75900.3650778906
72769.9749866694
77717.9250624998
79475.4999729697
73938.9149885405
75593.4950449047
73760.9699696077
83850.1000095811
74473.110012025
71245.9450439006
71710.0300229431
72180.7800455256
73368.1948809957
78569.1700565262
87358.1249485024
76731.3650486998
73699.0299390874
74123.5200285368
73348.1500142501
75906.3199870525
73517.2049984604
78235.7899823953
74424.0500493774
71865.9299803412
69207.010032254
73981.4499994044
79143.1399741357
77172.3299953097
83896.4099938337
74703.9549966035
72008.6299686455
77279.0750288808
78712.1950209701
77459.7949493353
78635.9350557221
71384.6900032664
78134.245007239
74734.874994645
77236.8400003267
69907.3000121518
75531.2350081289
76683.5000239555
78188.7500193748
78049.6649391721
72433.4049618685
76570.0599445805
75408.2999336512
69809.9949206511
80783.580009004
76835.7749995877
78373.860001977
78456.5299656314
78380.9299590355
73486.7599673266
77142.1950255854
74956.6600003298
73518.4549268589
75593.765007837
76096.9949504813
77032.4499760323
72501.0899919867
78105.0500473565
70765.089971887
72288.5700116071
75646.9950228247
70378.4050275939
72476.059945118
75211.6500094835
80022.8349899197
81989.9649610341
79616.0800066395
73258.9900253778
72789.0649193302
80004.4999810901
77386.5450231214
73301.5550345164
79078.8049663256
69363.4950614639
76118.1150203289
73110.3499896472
71716.5649527309
80123.2500475016
73925.0449833138
79992.6650146677
81078.1400257189
82693.3999761085
71975.524984053
77084.7299840567
80965.3450353015
82389.9449777231
72618.0998904146
77626.3000357935
72810.6200054194
85352.4750530517
73248.5450624285
75651.6700171171
74829.5950523053
79514.1000069951
73803.4350341618
73524.8550273685
78381.3149669314
76549.7199945896
72593.704974511
73038.9850660386
79343.5749906196
72382.1799810686
75069.6949882091
76557.6449875183
75064.2649949722
73695.7850102731
74382.1050519304
78751.5399939116
69683.0349679094
77446.1399653173
73304.274932819
73545.0899742518
84078.7599781956
80143.9199608277
75262.3950282609
77406.7999885195
70503.5449796913
77552.5351138753
75880.58504209
75504.100038337
76364.0000353123
75064.0399944865
74595.7250649585
77088.3699784537
74107.5499982332
74563.7550113096
73962.8550510351
78728.3250314624
70942.2500331088
76585.9400203872
75352.2200389511
78457.6750744978
75642.8800476363
71789.85497034
70675.6449634859
74553.9850221803
72268.4149668743
77106.8550031799
74659.4700582826
79459.2249907251
80018.524911459
82767.8150530749
69209.2849610046
72300.7799662674
71363.949931975
71416.1900539141
76305.3950669461
73452.2650140773
75222.4248963315
77820.6150476332
77892.4549743226
77600.5800810754
77603.4350387853
83961.8500533421
74996.849967948
79555.775061624
81385.1149612319
78246.4400868087
78252.1250273457
71925.9599730907
72405.3699627434
75828.7300126264
78681.5999651369
76202.3399116797
76123.8150002509
76218.315102405
67608.0750338898
74757.2699528864
81100.415002024
80294.8650336851
78150.1049846123
77718.1699630353
76266.5850406734
76232.0699857848
72663.3249984633
73622.8050109062
86903.3150216002
74707.35495072
80692.7600368617
77144.0250060616
69499.740023045
69600.0049210645
82468.1700011146
74875.6700293809
78117.1499768849
74017.1299845628
72669.530004147
76583.2800066666
66942.3999370852
71846.5099733586
74902.4749684219
71054.6349351215
77411.805035715
74470.8849861427
72515.8499930997
81439.7100312855
76039.7050154003
74726.0400294869
74402.6249789253
75824.1649821944
79437.5000362232
73455.4749763344
75804.4648962452
80806.695013002
79336.3699985907
79015.7550121726
80243.51996434
78237.340010339
76741.3700185954
78762.3150250677
72599.6499700914
72502.5999985471
84578.0949949056
80442.5250230127
77322.2899903164
76509.1550397208
80586.1349712864
83216.9250825491
79627.6600168241
75446.4149900032
78739.9250024445
77622.6900357029
76714.5150331198
74512.0950266143
78880.2099920413
73402.5300425011
71748.1899831197
73718.045062795
74615.2700176237
75483.4099564904
74453.2250335491
75115.6199656727
72290.9999648143
80907.0900923662
72567.6449809247
74900.5550353364
76440.3151049026
71630.6650335506
79482.6449236516
74137.6599617028
76190.4099707916
75766.9549959818
82968.8050256532
77110.449955497
69824.6700385179
79114.6649676749
81626.4049866757
83835.8150421153
77852.1899853509
72760.8500128098
79313.7399206511
77678.4150459461
79223.8398795114
74498.0300360258
71758.1400128285
72338.8249599167
74044.2349900364
68415.4950213844
77555.3350078377
72137.2949956264
82377.7850477363
75962.5050103972
74547.4450220494
79157.1450383349
72581.5500006842
72419.6600521664
72640.2949842993
81668.6749842897
74345.7099893503
78732.4100401698
78545.1150016547
72945.7000155976
75496.2698978084
77279.5999980345
76062.4699579259
80809.0900526387
80975.2499922763
74051.6850571507
70893.1649527072
63756.9149968561
80497.3398762044
72550.819963593
74206.654978088
74484.2700039487
73824.450007779
79139.2249696531
77589.4850757248
72045.8650099121
73585.9700701112
79099.5250696063
72867.1950084695
75577.1550002489
71948.8550104808
74217.0650587812
74210.5499939026
79698.5199977483
77148.4900025044
77432.6949596743
77044.3300459224
75824.4500223617
73778.0299587291
80871.1099734789
73185.4000466586
77593.8499817188
71792.6650357489
74435.5749440613
73836.4749575546
73619.954972586
78449.6850387141
72993.0000523966
85035.924930836
80606.6300027257
81144.1450810946
77726.9000147994
76020.1400318464
74176.0200043896
73088.8799737194
82648.8500525189
69889.9700004621
78824.4400482423
76032.6200317413
81032.9499853053
76774.2600016545
69406.8699850921
78023.7899591131
71722.6100343842
78885.9000416669
77061.9250263329
77500.1450103687
75591.9049721251
69113.1150398563
72242.3099905446
75851.825058203
73241.4049399188
75451.5000581713
70264.8650153939
79654.9999743658
71334.490020007
69857.7900397526
75981.4449605534
79204.0349269779
72579.5049662342
78421.3400053986
73466.6999222392
80813.7200132573
78391.7299677445
76947.2649704209
74229.1099904884
72837.9250226055
66745.830018929
76601.9500458473
80690.7149544035
73226.5049869101
76565.2051199775
70189.4499899554
80013.4449533313
78809.2100498125
79508.2251125916
80949.9199116337
74230.0150598096
81652.0649971555
73792.7950674272
73434.0399866492
78855.3150097419
70607.515018527
70364.0150493291
78321.4650317937
71449.265021316
67725.8050337616
81251.4800164595
73898.0949720952
72884.6650063065
79186.2299327654
73939.5600227217
75400.5999662578
74510.8699564559
69776.9349870901
73085.0850048748
76476.0499781821
78805.0950043111
78115.8199397613
72761.6450560267
69496.9999774437
68422.5300068532
76660.5000194421
76969.6849739702
73769.9549380178
79567.304999706
76208.309993605
76820.7549378793
79062.5649956502
76121.3999827727
73956.4850277361
77322.4100141345
78727.1349973498
74428.1099051188
76979.3749885663
74901.3499944873
74460.9550445519
76440.7650136026
75680.9150485326
78103.2050114914
76988.2549073472
70580.6849256195
79105.860015587
71284.8450394613
76267.3750282569
75557.7000878981
74130.1199730068
70749.9199777612
76267.3200484425
76459.3799959111
75143.1849444263
78455.3250020569
75618.5550266577
75547.5149777057
67247.4850018938
80026.2150034168
75482.5100327712
78810.269997536
75280.8150759694
77247.2900095885
72737.5949958518
72575.0150615978
84160.2500602475
77707.7899638808
75145.0450360395
76856.1599993935
83927.8499825879
72215.8699764543
75522.3450815271
73048.4799868551
72544.6350101228
75675.2000382248
78406.5499569399
72699.1600363551
74090.8649493954
81275.8599644114
76691.8150307238
79410.9750188495
74417.9599831348
75187.5549504622
82259.3350767814
70983.9900111203
75847.7400045125
71826.0650059858
73243.2900261484
71318.5749702662
78397.4899780305
76703.7301141704
72238.7599741961
76920.5850495251
75155.8850770521
75804.7899959274
78278.1949690194
78141.524970183
76048.3999674716
76486.1450330021
74062.604947134
79862.9349805806
73200.5600298105
78029.0500514054
80875.8349735225
73043.3050115875
69863.4850060879
76964.9799963361
74160.7149477582
68789.8400396803
77596.4599660833
76929.4000537905
79542.1249409594
66857.2000200407
74555.3700674188
69203.1800549836
75762.8799640721
75270.0350419452
74874.0548999281
73061.4049216931
67273.4899956055
78431.909964916
76115.7099699565
69967.2551182522
76826.2900613772
75960.1450691087
82623.2750213991
71930.5149761486
76748.3849993338
74843.3499446929
75648.1549925748
70781.7550467018
75686.464951471
78464.0449812107
75409.9499757604
76852.644965008
73526.6950459763
75074.764968405
78602.0800211413
76139.3999450022
73398.3500273477
70447.5300261376
77324.6149426891
73482.1999463203
77748.2700390324
75087.3700142017
67553.954993151
72194.4600126368
75199.0199371584
73998.28994242
74025.9950005551
75813.2199199446
76784.7100254611
75782.0300174354
86325.469929052
74362.939983223
74079.9150481035
74792.425034563
69586.6549990895
77081.7300379473
76493.7999727406
77644.9650281876
74317.2599872067
71354.140002888
76046.2699897774
72507.3950503372
74836.295029203
80871.9700241998
73678.2900031084
76465.5450545794
77869.8500177885
76194.3000648213
73330.5099650591
72029.5949750219
73033.5399610525
77336.214971365
77611.2550038047
76694.2650299209
83300.5000230409
77607.5899867157
73275.3850490235
80355.8299531972
72228.3199890254
78006.9799801208
79953.1349634022
72564.1550387878
76917.0500315457
76928.1799732819
77051.1450484025
74797.5799926245
76712.1399804222
76371.6699617307
86404.0450468795
78336.2350829235
71587.930013217
70936.8649830738
79713.6699758709
70989.3700344226
74743.3600462972
72765.8049929756
80027.6699917339
75090.2050084822
71714.6450750786
76799.135049349
71244.2549571134
73704.3449960788
79345.1799915354
78217.1399501456
75754.2650138468
69565.7049874151
76148.0399985338
77172.6999674048
73332.619965554
75797.355002085
77235.8349556922
74989.6150095503
72790.8550538208
77418.984975686
73114.2700026957
74089.2499284448
81106.0699725194
76837.0749823753
69053.6650754323
75722.4649730289
70906.6049424082
69610.030008426
72216.4700060905
80378.8250184123
73316.6149663587
74551.2249689991
77167.445072473
80416.1699700323
76916.1950140143
72276.7200029373
73512.6950573379
73302.0700107453
73864.0800169399
82600.5949914258
72706.0099498964
75474.6399582754
80529.5050107197
71008.719955057
71211.000018376
76129.2650184178
72076.9649549843
73241.8700116292
73507.1300309166
80827.9100286905
68748.1299995722
79468.4700208962
72994.2199772804
76585.5100145178
72580.7750112709
72674.6249865219
72275.0399926445
76730.6799812937
74583.7700436723
73247.5000429138
72078.990053876
74516.0650407876
71573.3950395244
70900.1199545694
80198.7100698893
79433.8499506805
78727.9849570505
76014.2400057527
67491.8900001248
78628.365050821
72705.2149173302
76866.8749956821
69578.6650152944
73107.3850405748
72997.1750255924
78281.9449413433
81620.1700172014
78407.7850175166
80308.2750001162
73691.9699727535
78707.0750559877
77217.770052713
78896.7899719861
74087.5349318203
69473.4799834391
74725.2699493391
68657.1449462436
73152.504974246
65347.7749770323
75168.4049976864
71219.7550485078
77551.7599643289
81412.6050333738
78916.9999206514
76987.3249926241
71983.1100709292
74749.31505699
84917.4750270718
79370.439999842
66120.2800244609
79815.3750089066
75567.1250015561
80500.110072933
69639.7399976415
70987.5550569543
74718.5799862811
69516.7250262843
79481.2799754616
78290.730011404
70875.5699936113
75595.4799353812
74708.0500317061
73944.7351035421
80952.5100136262
76898.1000353255
71534.8950210873
76796.9400167272
66840.2299823021
77563.3500013936
80312.1049439954
73646.6450143309
80305.4249906247
74461.0450068249
77079.0349634224
73493.974992853
77264.7350294958
76329.4799620585
78968.5950177729
79025.9300279798
75964.6549204015
76024.0550155145
75731.5250170585
74250.5249881031
72574.9249805142
71357.0150505385
70039.5151055453
77266.120034827
68574.8250088918
73152.0449690851
74183.6050327401
83988.3899989133
80418.6950252336
70286.880050238
87920.7650387991
87382.1750261009
74558.1299681442
79308.8249946018
71757.4699850092
75999.3150672955
73454.1349424772
66903.9399855446
76740.785027527
81066.7000385051
75900.8049612971
83978.9349609915
75061.9499584928
70277.2700490892
74495.8701054655
77752.6399909043
70888.6050111842
79295.8350129567
77348.7999917479
74705.0199707276
81562.3999744964
77106.2900137455
72457.5650644295
77633.054956227
68628.4499529407
76618.7800479088
74371.055076031
77716.2650011385
78676.6150058117
78804.4750818217
75367.1550072948
68709.8549961279
79806.3299562376
77668.7700196441
75603.8400533868
77279.8749729507
77421.98503404
75854.6099612327
78186.989979583
78492.9300157754
77290.1000027807
74691.9999811531
75033.1349972916
76557.0900469352
74761.6300321608
77371.6100238317
71374.0150655326
75080.3149664561
69716.3250288218
72153.6050079148
76607.2550125186
79634.2050616615
68607.0050037598
72807.9699872923
69775.3250001929
76468.9449603383
76773.6249705555
71701.2499942922
77459.4650591348
79640.6350108836
77606.9699412858
75271.2650126706
73165.649994266
76452.6200046154
80519.7050656809
73686.1250079591
75561.1100800546
75952.5649844205
76170.8699807258
72976.0600300788
71216.2700499185
77314.7149990368
76788.3850392567
79909.4150323747
68830.3049784654
78617.9850114738
78353.3450662816
81425.3249608146
71778.7699684492
77753.0599842892
71544.8300011371
79199.9000629631
75539.6100114175
82724.2550550421
73120.5150636188
78821.140011203
72629.1299970702
83142.6350783553
75740.9749203353
75949.4300553098
77620.0400539343
74369.3250653523
75161.3499489547
76222.770007131
70330.3649785764
75381.0550413324
76488.7849585406
70242.9799844631
75720.089953491
83293.0599629417
78811.8450331647
73875.969901062
78080.5099881478
77153.7300447395
77163.7350506819
77971.3100596587
76730.2399801718
80155.6349642032
76742.6849400478
76629.9349256382
76596.8149568417
78658.9900384333
76319.2249753333
78237.6100309549
71949.6350252185
72373.2650994546
79309.9699761951
68285.8749790157
73464.6149473447
77187.605010989
71256.7851083717
65911.7599485259
70660.3450204296
71872.4349925956
83207.7650430019
77702.1700258015
73981.1649674242
65622.4599440747
79102.700052102
72136.3950098307
78593.3099819693
72573.4600198983
71146.7999492973
78323.5600045617
78026.9099915582
77378.0150346929
79610.2100192294
73666.119991352
70128.6349797435
81766.604917266
71262.9849949983
66417.6300306832
77555.0850221577
80915.4349633259
78665.7499944972
66920.2100800594
81688.7400014834
71044.2650565623
83193.6699514771
73582.099994023
74690.6400257691
78749.7749638323
77891.3550096076
77021.4000175489
77190.5650207614
82346.5300278565
73961.8849412262
69649.465031012
77334.6300150385
76802.3550044576
72613.2750299947
77725.6849837652
75225.085007282
71363.1000027605
78861.6750752102
77465.4950322381
75735.8050633934
77410.7249940994
74479.0350240977
65830.8199244923
79315.6250127265
70856.7749826782
77815.3649639053
72600.9449340731
74612.5049883859
72430.265029994
72139.7499143167
76055.3199943546
80686.9999994679
78539.7750256817
73552.9700481793
76311.3449869746
71768.7499627621
75260.7099952978
80781.4099750179
80137.5099587237
81130.6799863199
73612.7400045934
70383.404998995
74486.995012058
75122.8349924874
77922.8649855667
73714.8699836618
75946.5250418419
75640.8649772731
80390.6699547526
79562.8550268977
71557.0149230263
78003.394995711
69607.8799961269
76813.1049708331
78098.9500832913
79257.4250289049
75982.6800071821
72596.1000386523
77302.8850242341
73139.314958212
75508.3450572312
69673.5800133652
77368.8499336519
71945.2099574375
81374.8049997241
71292.6999878782
86944.4450479615
81210.6800581101
70938.7250125105
74909.4000350544
76226.3849343204
77841.7649777716
75857.490016263
73223.4949368936
81851.0700482076
75220.2000033682
76608.470072774
77291.3699699965
70133.5401120855
78617.4749844552
76592.8650084276
78310.2249979773
75236.7249665742
73490.7999812202
77263.6000448085
76129.2149656838
81193.0900096497
79897.1299548199
82317.4049918743
77801.8650211918
73446.1999784511
77841.780031702
67591.7249748969
75040.529980665
78961.7649692441
76200.510046888
73354.2249638873
71361.6750379839
80581.2950440275
77967.2200243699
72882.545037335
68294.4851042949
80217.3000235987
69617.0900153996
74055.3950155982
74308.7048903693
78723.8650296656
70298.8749877135
73551.2050425475
75447.2250896562
78015.2500514724
79130.3400917298
82150.9499676096
72468.8199887973
75530.3699754259
80025.0000102222
76357.7799905991
77115.7649594523
78136.490079116
76062.8799636068
80837.1149987651
78009.0300056376
75962.2000178029
74600.030026771
79578.8199638373
72444.7749053089
75120.9150408598
81416.0649957429
72325.3450605926
74834.4150026876
77501.7849311646
85167.1150169098
79527.3199779059
81888.5949675784
74514.3199567568
79868.2500096362
77670.8700293845
73517.8949028508
81647.7850490722
80592.6700274862
76430.4850431403
75447.9149853433
69139.5749821515
81279.3049576692
76147.9100526879
81121.7650261954
75106.4449700415
77220.8349993719
81100.6800485179
79500.2299961501
81812.0649574978
77292.6349827868
83249.4699437592
78531.2850010017
65723.7249229506
77570.8250027691
72636.6800280868
73751.0299634392
82647.9050124889
68521.9300036938
72145.1300656397
79417.0950307565
73727.5749720026
79379.774939955
78748.5300530602
78496.5300814743
82788.335042841
74846.5150151263
71709.2999570957
81409.1049585647
77535.7299178769
76640.2849141445
70299.8450130271
69477.2149643254
77775.3099677722
80344.5599930583
83390.6899683918
72427.5799890257
73029.0750212775
78190.6600434841
76282.8949376491
69718.4650069268
65908.2300764107
73633.4699513376
76218.6499858721
73591.515042389
73764.9650693981
75123.1450829003
82540.9799760161
77901.3150011873
73332.0549924328
77863.4650140547
78140.5999808164
74428.3849848148
79464.6349959751
75261.2699713524
79565.9999761325
68100.9700009912
70084.3450107407
75806.0899908027
75494.2049829709
72391.7999499291
68547.9600115998
77607.7000042066
73886.6299811205
80249.1899614799
76031.7050025639
70318.5449539871
72164.6599851374
74045.1849589202
74055.5199705619
73980.3249456639
78675.8900013734
80577.9951384229
79439.4299704026
77373.2300030817
78007.9599573006
81045.2550235496
72368.1049556101
76892.940022257
76851.8450225785
78291.4999939962
78073.9899214868
70869.9449820792
77169.1050173064
79265.3400113876
76742.040034468
75301.8849733365
76460.1149226356
81959.6799110731
74924.1199236649
74710.6400312358
79636.7399821893
80213.7750490862
73593.2350630374
73402.899925381
79112.4400119534
76961.6349491245
84191.2349967804
75722.8699677074
69696.6049833492
74807.9800334232
73412.4549957513
78063.4849823235
75851.6749550408
73845.30502424
71537.3300103278
79778.0499874456
74350.5049530794
74520.3000081418
70363.5399755719
77266.8850056184
75393.6599934605
78161.7149557118
78627.2850095579
72231.6450422131
75093.9949719556
80429.3699922476
77227.8800524925
85394.2699783161
79029.705028686
79294.8900456289
79872.3600802482
76332.2700721325
76851.1700000836
71724.4800546854
70024.2199733432
71997.3850206698
74284.1150913705
78021.1650187871
77996.9249961826
73135.2050085851
81420.6849641915
76623.5900568716
72606.6200045137
74039.4499793002
75943.2799235619
83815.3450509987
80313.1899706046
80254.0649840839
79298.8049127185
83578.6800035334
72413.524951664
75620.4150732181
79806.2899820879
77057.8400088392
69491.2799611444
81573.5849568209
76352.9999884566
71813.5149662601
73006.6449418919
71114.4750082999
76140.1600393996
76990.8550021684
75187.6199769668
70045.0049996716
75746.5800096692
79515.2249750846
71462.9099270641
73325.9650016076
82523.5199803991
77886.2000521041
77013.1949218686
78378.6649970593
79165.6300415733
74302.9649613696
69607.1349673938
75099.240024757
65573.0850539713
80824.3499549781
72914.0800549067
79869.2150019265
75912.9250155063
76060.6799923239
78627.6049674481
77905.2249699246
74529.5350665148
63980.5350019095
66980.5649875879
81514.5798673934
75318.2699352263
71800.1550144801
73157.3249468962
73790.580028054
71000.4849370063
77396.325043253
71674.6049420697
76191.1399442351
70834.914962026
72947.8050561469
72275.1349845282
79456.6100182993
74314.0050099964
75025.000044991
71228.720064002
78477.575048607
75004.7049971374
71632.7450624995
72345.4399553789
73355.0449292381
79748.5249366664
75017.1049593312
81606.1649929669
72728.1850103417
80751.570040738
74725.6300622605
80320.3350482046
70334.7550021274
74544.3150312353
77238.9499900499
81828.6949596867
70317.3349649889
78320.6999373724
77110.670026855
81458.8350520296
77560.849873758
70425.3350368826
76074.18997485
78095.2549809934
74541.2899550064
73206.5099881954
71932.5049671073
71463.9801026575
76682.1499891166
74179.4049744128
69938.8349749005
74578.8050426267
76170.8500043193
76638.9050037873
75362.5700045108
80981.2950447511
76642.9499479536
73133.5500506946
75921.7149204814
77203.7850262034
69215.5150168507
72395.7900000643
79164.5749802153
77063.4149962787
69406.8599970808
77502.3049855571
68764.7950187859
80016.5899396441
79864.7899757472
74231.380027585
72567.0050105907
74809.1700368694
79921.7999833327
84524.9999646531
79609.3099859204
69832.5299758476
75742.6750021946
73462.3199670546
83559.8001147251
74957.7800040165
78461.2199764581
78252.4350519102
77524.874942482
67748.3700267615
74200.754924336
76565.4950267837
76712.600020567
63866.3749757331
73338.8400257671
82839.1600021373
79493.0150709957
74475.8549889796
77146.0499974175
69309.7600444649
73703.9800536186
83923.7250382375
75198.9599707338
80208.1650655742
85998.0849086366
71096.5700387013
72747.7550021228
72354.0049921623
73493.3399040368
75572.6150686231
79349.549966947
69411.6550137974
81030.0050720713
73791.9849776483
73017.3800629804
75241.9749705985
77926.349997653
79663.2249544305
77606.0150236716
76802.8000499923
73090.6600029848
79555.7499581818
69861.8299828784
72995.2149600637
73853.5350338743
80016.2700256499
75501.8900619511
73317.3849437098
77442.2350243903
81801.5349661167
75606.7450447926
81080.6349754433
79569.625026927
71386.3700952355
73665.9499766182
68508.8450110719
82079.4149748362
75467.994972454
78834.9200055072
75361.244940489
74441.1998991815
76758.3400244712
74259.3699543857
74554.5849862688
78042.6549523955
72375.5049900536
77676.6049883391
67942.9599510988
76784.6899899626
77569.1650123873
75182.8749520764
68866.5600650441
79464.5550167052
75547.1800272715
75065.7650628841
72275.8849903784
70155.8300685933
73981.3600162694
78918.3650073102
78886.4400544539
75290.5900228776
74777.2600599175
71895.7699653374
68997.2549383578
75029.6299467679
75670.2950304405
74162.5799706917
76264.7800117434
80648.7549866088
82209.4500486801
69999.7049112392
72836.6149392842
73693.2699562077
75638.4799368359
76219.58000355
77598.0099417172
70690.6599657682
87956.3649678214
76747.2550200258
72719.4849888256
70276.0100663849
76289.4399225283
77797.9500025971
77911.7099953525
79317.5999835108
72756.9550404668
79562.6649810579
77935.7499882187
70856.3249544065
76003.3051160409
77660.0099546748
74416.1449549247
78395.7500074546
70326.8100196556
71131.994997376
77919.9499731196
77311.7800168028
79114.8050311116
80939.9249630676
77896.6949725807
74118.7249267593
73646.5199876472
73329.5550035101
85676.0999853443
73470.0300092713
66721.680019316
74257.3799755097
69037.4500068985
75588.7550474908
75061.3950382136
80842.3451266717
75714.8200043678
81917.7350537771
79361.6799122113
76222.6250123979
70015.3299800979
74619.3400100396
75297.2099779734
82344.6099852913
69617.9699980738
74305.7349823471
68488.6449550231
71073.5849640748
75187.1749646728
79770.299963833
69344.8249730247
73799.0899380029
80180.8949233828
81413.2549601356
74302.6699895807
77028.4899835467
72845.5549793099
81146.4800773266
78761.9100355773
75185.6950843433
77487.1300748146
77160.8700402821
72279.125023313
78388.5949611119
77183.4499671261
75523.4149786392
69581.7699975219
77614.2699528948
79451.1749137962
71992.2350331375
87541.1299667948
74085.2749771519
72646.8200687775
76163.7500393275
77598.4150060918
80099.8200344543
72644.9700370539
76415.735039844
80900.4250432362
75109.3800041288
84369.8950138285
68324.0099991817
75475.8199568022
80108.9200836045
76306.3149379261
70007.0149780183
78595.5899974332
73682.6850173317
71321.5401214071
78758.3700326523
75294.9850113769
79923.1049614183
75127.4299575201
72216.7799679917
74327.1199845315
76793.79998885
74150.9499851497
75836.6199457138
74585.4949861247
73297.839965981
77567.1249791074
78886.8150364471
79640.3500294827
73111.3850178459
79242.2749657125
72366.0949579616
72266.190072724
76430.5750124092
73649.0049443317
79692.7749933042
76220.9800263311
74043.7050073953
79667.0849603177
79555.5299720428
85447.6499939524
78969.5349969334
76652.1699674146
72518.1850986209
81216.0450461943
74441.3299663493
71899.9949972224
78433.6100237984
70584.1250033881
79311.6650281711
73714.2349923223
82650.5200185262
73863.4199113647
77365.8099736901
71679.8850250366
74362.1700537385
78817.6450430416
77436.9149834214
76594.2349542825
77328.7099528491
86330.6899604911
79039.1500066396
72058.6150013778
76615.010035832
72823.5549483401
76132.8450037516
82023.6850055759
70112.9100190034
66608.9949995229
73320.3351181439
77166.9050014089
71303.1699978681
77775.655052908
76477.7750988901
76231.3150103691
68238.899955625
78790.6400210239
73889.2850138353
79384.6650210074
78196.5199895405
74787.2349773532
83800.6399676985
76173.0048917783
82847.5099174645
78161.600001162
82730.5749891666
83207.0399846563
73898.3850293474
71846.1650952497
75022.6599829671
72406.274987839
80725.6800729476
73555.0499852848
74411.4800983217
68914.7249633783
71313.0800271007
79804.9250257095
78418.0850128818
80680.0299790385
71544.1149987993
76266.35507645
78383.4550004116
76690.3900054993
71823.615043704
76805.8299592767
75454.5149461309
74293.5000911771
74835.5750717079
64850.130037842
76701.1349946882
71422.4049586987
71081.7199993914
74591.1350517557
75605.4199662692
76918.0899922607
72342.2799901337
75105.2350445098
81141.8149160439
73767.5049244086
75830.0099763579
79621.9849838022
72632.324986138
79844.7550099617
74584.9950158461
77367.9849927371
75782.8149475274
81502.4200253858
80944.7900624356
73632.7399875581
80534.249978848
71596.2149697296
79864.9850359089
73338.4200453684
78609.0050387493
71962.0549874032
80935.6550261535
75690.9100326202
70360.7550043009
73015.3550086897
76405.2750189474
69876.9299794313
77555.2900112384
73848.5450589726
83081.5149536702
76119.8899752218
63542.8350050946
75534.6250189057
80169.5899627563
75795.5200115027
71864.3150402505
80714.3850657907
83300.8950589934
74359.9449557091
72538.1049933073
78407.0300142546
74675.8299647997
77950.6050436522
71348.7049797855
78593.7000096862
74857.7600101311
83257.5300415597
80090.2450127499
75138.5450567864
77084.2500883017
71821.4699434041
69154.2899735636
78082.6550772047
78741.8649298274
77382.6150520233
81911.579953326
79145.3049935393
74557.8900071198
71796.9750407435
78552.7050029185
77940.2050827576
74266.499904297
79580.0799547264
69411.3400725813
81621.2650043368
81844.3349772241
74015.7150047149
77866.1699975523
72604.3199603047
74845.5449274149
77363.8750287074
73692.6550340821
77035.2250900497
73817.8900134953
75981.9149180508
77000.4199895721
70596.0799836774
83941.0750129178
82123.9599957346
75118.0199648436
75280.1099933611
83324.0499441025
71783.6450583089
78737.135041024
74374.2399444428
67763.8149894571
72024.2849436961
75625.1650866074
82239.4350052789
82759.1750322824
76084.6499900658
75100.824969426
78427.6750192601
74217.8850418202
71797.9150082993
77858.5550944817
86963.1499961693
80551.1400418809
67842.0200037908
71631.919982115
73320.4199979508
78206.6750226003
78464.1600368083
75064.7749912753
75380.3799764058
86963.2149767899
71586.6199985022
75491.3950511984
74946.6751222408
78797.6199434156
78677.8949659414
78825.5649617772
76206.3649928335
74219.3900083247
74702.2699999391
74565.2350081404
79005.8498938326
82162.2250257064
76101.5349510121
79957.3849594085
73600.3150484843
71611.4550029458
69484.9150285753
75809.4650215462
73045.8500005355
72583.6900410658
78117.5150539288
75871.0800180032
71289.9549438318
70312.5200458946
74459.4600103081
79805.7450352349
73421.8649996602
69736.2499914259
67141.0199604922
73877.8849963732
74097.130016856
77891.3649916289
71179.5299447204
69103.7699849972
76155.8950280084
68843.6950009026
65399.4600327731
75977.2049604002
79065.535021958
70252.5999784939
70291.8649898258
74865.7700110692
78960.500044906
77633.0500071702
76814.3649508618
81586.5500699345
74378.5700030108
77453.7899476803
74518.6749991952
75798.1899910916
77430.524982394
77266.5399834868
74901.6249166062
77112.0050196401
67337.515003834
79945.0600090458
79462.9199986872
75769.7599898608
77461.334939544
77456.7949714874
70011.6550321106
71859.7099963283
79287.3599566797
76495.9799478828
73433.8749859416
73892.3049917715
79612.8200620876
81441.3749832666
78604.3199691282
73361.5500075055
68944.8399892022
76929.1049568606
74938.8000024988
76460.7800330062
76281.5599387967
81075.5600287409
69029.3500349442
83601.2300122272
73867.9050568295
77939.6500134692
73525.5400074192
72767.4850081003
72304.9699849501
78092.3600179289
67903.9999484524
80211.5000242963
73141.8699574574
77711.8799854711
75382.7100301427
67740.2750401582
79018.9549477433
80093.3599382034
78074.2050618209
83769.6300306063
78944.2549448488
69355.4300037028
78452.2448961347
72070.0399390337
72555.0850485635
80094.7599781367
78174.5700408353
79931.2150757146
80336.6399624345
81261.3049737765
76030.1499901157
75590.1349992098
72406.7499959614
75868.0851001004
74728.2349518627
74628.5449752443
76895.66496944
83240.9150909277
77827.5999331435
67966.1500350767
77002.0549322626
74999.030028984
73200.3749686062
77197.1899724917
69860.3900050089
80646.0350320283
77086.164981882
76738.3549996591
82647.3199566509
75604.9650033384
78034.8199871744
79136.9949951441
76028.5400189388
78854.3599478703
74321.744990822
73837.3349976518
76603.1699763481
79154.8899661347
79822.4699643207
74358.2700402594
74469.0700350353
73108.1750367939
74502.725064732
77016.904946528
77713.0600376595
75536.050040297
69192.9000070984
74915.8100179002
80600.2749842298
75677.669981541
70259.5249830873
75371.6100073835
75115.9299652648
77780.1900337423
70817.1750264501
84969.6599884478
73541.1899416888
69428.5399106843
78281.3200544429
73519.3999590274
71377.9550339759
72888.4350216498
76286.8650657576
81608.1449758892
78776.7400575956
70544.5950159684
81220.6200352183
79250.7899676039
74127.6700215126
83582.7099911703
75984.4850638878
81398.344978017
74105.7749513805
72393.874959181
75763.2150646923
74758.8599811495
82400.9150433033
72428.6550373894
70810.2449543627
79621.5700050477
71853.8999611218
78573.9899227241
73840.3050062598
66215.9950599827
74304.8849494489
75320.6298883653
70615.3649482627
81743.8049561245
76219.6301088097
73735.6150094347
79444.969978257
78844.2600017249
74871.6950924792
78885.1600183544
75096.0949842098
75489.6249720653
64525.724970672
73206.3600606117
77884.9000417569
74620.1299518658
81931.6500371376
79197.9249523937
69445.3500477762
72167.0600065763
73153.9049619093
71097.0200779425
76930.2199506252
76456.0700130847
77745.8499697213
73554.4100159013
77755.2750265637
75983.0999687276
70994.0399932378
76891.8000429403
79761.3600009771
71759.0149775082
76200.8349805662
71900.5899869553
81369.2300778838
77538.5299922866
75833.3049266258
72125.8450126062
78920.9750069476
71222.9249792493
76991.9849947006
76238.6999261488
72277.9499611624
70754.6199627664
73959.4400558302
75462.6299809612
78673.6249760819
78530.1600524542
78485.7550104722
70765.5850238657
68213.2650630524
70482.7299168623
76483.2849874808
74295.4549673061
80248.6250318977
70470.9399912633
76095.8799528168
79183.970006826
70074.5650260008
77395.9200515973
79439.0349950066
69099.9099659932
75525.1250034237
74130.8999990658
75717.9850525829
74932.1099602806
72998.0750599504
76264.0248911802
74630.7749806939
66427.8949977198
83331.8749584128
72174.5449462302
71243.6899988076
72657.0149877332
74347.1949998068
70871.7450796654
74663.5700147602
76826.6500030347
73407.9150190239
75792.1999388447
76318.7049720435
71402.2850204889
78276.6200349246
74558.8999579904
80033.7750045903
71516.1999521525
74686.7949809973
71944.7699644428
68428.1899864065
79495.889952214
73209.4700037098
76824.0850185226
74363.5749558187
76915.0049719297
71569.3949729785
79102.6949571745
81075.0150190872
74230.0299903351
80048.2650196577
79685.3249388752
77680.9150312274
71089.5150826889
68743.9899547969
76735.6750112142
78585.1349919538
69480.2400096129
69187.115054825
71488.3399674548
65399.3149573801
72367.6149873741
76629.4700554475
73622.0851028746
66582.205047945
83720.7099254972
81886.2799952569
78574.5299508962
72737.0100413638
69607.1850085392
64698.7349463985
81926.7249987442
78935.4649939425
79146.5199982748
74501.0599666534
71544.1349691709
78105.8900198658
82594.0849973459
80679.8199720327
74557.6350753566
80728.3599170814
81381.460030105
71937.1499713917
75765.7498924029
79774.9750407179
79369.4850355381
79415.3050867608
76052.0999790837
76288.7449707658
71778.8149666037
73796.1049152814
73987.325028898
73568.1850110088
74307.2099968726
79620.2800347282
74086.564944421
80923.699987562
68960.590049044
75911.535007617
68583.5799619075
79826.1599538827
81812.7599996519
76561.2900292174
74891.6300371248
75356.7750292401
71083.4399778768
75845.4249003389
70952.0399774783
79055.7549958696
79911.725015123
73876.2050135961
80489.0350082229
77811.8499899494
73887.8950069447
75262.1400016108
75063.4900825827
73874.4450299894
74685.2449925318
75511.7800509782
69303.4550192155
65381.6649699628
85301.9250590737
74405.0050216927
79840.3449528331
72183.800041275
78202.2350247021
81086.9950246979
78707.9149803004
73039.4799991209
75094.5999356254
77125.7600141029
76829.6100080658
76746.5200262169
74220.3050857826
74527.2800164241
76853.3850520991
77768.4799762476
73865.7600180444
78859.2100357662
77897.099993697
70658.7649984012
79146.114989057
77340.1250167497
74217.3449134227
79390.0299981463
85885.1750448794
77275.0649934983
76846.3250363175
78790.1000898771
76062.7349279887
75289.4299637406
70481.5749878354
82145.3750073807
79903.1250054073
76351.2549834662
78992.0449958757
71202.5399912627
80008.0049700694
77644.3451277192
75862.6149704602
80039.330033126
81637.4350691662
77840.9649579671
77128.7099820895
79394.9200171203
71021.3049819322
78639.9200075564
80570.150056673
72642.2949529871
81530.6600825011
81778.7150676787
77171.5900223912
77341.0550138316
74716.9299384719
79109.7350233824
74501.1449746122
83543.8700726611
73666.1299869592
77874.4499469906
79706.0599947131
77093.3550668477
74007.6500415765
74539.2399664078
80778.3399581234
71538.3999239426
82417.1850043392
73529.7150527172
73032.3050818824
80793.2650416727
73832.1949691101
80411.8548943415
68455.3400720852
77342.3749543393
71654.2400474923
77679.3200176304
76856.949938214
76782.4349368307
78016.9049622984
71281.7750721819
70697.1149598488
73783.8749702232
77141.2900369054
81336.7500217522
78988.3048886435
76157.5250171188
85065.6051127781
78024.8050073671
77236.9600173347
75391.7749820067
75043.8700100447
81097.5399655997
69488.0799256458
72579.689980461
79020.1599644306
78189.479945169
84818.7249812787
72323.3300436158
71806.9749766751
79598.5449868911
78529.8899597945
70715.6850184076
73238.1299105306
74146.8899422085
73948.0399993343
76841.0000051685
72091.1799784989
68797.0750638764
71682.9950051248
75734.0700245124
76302.224949225
77192.0350244641
73809.714955127
74692.3800303272
74313.0399922457
73259.3400616312
74873.985002279
69858.3550373407
70881.4000306057
72773.4999659022
80869.4700565563
73767.6499347015
76458.1799063871
83189.1900410757
74299.7750005986
74507.1349962531
69607.0450394258
79094.7149341469
79751.7499551495
75642.139930981
73093.0350103619
76113.4449284633
64835.9899360911
76864.0399934185
71478.3200052712
70786.1449641355
79215.6599354437
77740.9950635296
70695.2800167844
75186.8748812299
77011.0749711556
76459.694959022
79603.7599340627
73179.7400004954
68915.0349586559
77694.2299842874
82316.4299663989
70604.2099601374
72096.1150387147
75579.2799738012
79269.8149656914
75286.77004985
73751.6150210269
84916.4900132459
72694.0499614484
71776.1300438435
71664.3449938717
74392.1650101017
84870.0349629906
67540.2750001791
75838.244985286
76291.4999797713
79025.7499329156
78069.8849792948
84056.5699262961
76594.5749812214
81450.5149123101
79136.9200400578
74908.5449253952
76305.3249530285
84029.6050297229
67339.2200077118
73891.3650471329
80742.9650334413
67992.4250375787
81278.9100221722
72757.8249995331
71513.1149648784
65201.0899367809
80404.1249550222
81771.0500094444
75037.3849715207
82790.3799882774
80874.5650077398
74252.4000260937
75075.7549088145
74558.4500149462
79329.7449709374
68687.7849593191
79141.2199656334
79216.7849771091
79238.8399845601
81481.105073389
75456.6200214716
69647.7500378288
79222.7400345003
71235.8600402474
75090.7500259213
72799.3350618938
77239.9350394333
76670.4399959956
74355.4550370887
79442.0199484939
77205.7699870771
76965.5350737532
72123.9849554102
71662.804992919
76886.6050472432
71182.7399537482
71736.849993508
69563.7850230412
76030.4150330026
80924.9899384953
76220.6599669118
73631.6000253658
80504.9799948148
80622.0400687169
72707.3150268843
72941.5550124546
80252.4000775121
80260.2748900529
72937.1449883359
81496.989961243
75647.084968523
67275.7049699429
68908.7199800143
78510.5300777411
72349.0550205096
74813.3300025932
72112.5649648372
70627.9350441527
75804.4549987868
77761.0750706393
70975.3650427863
71307.3050838502
73213.0400291142
78508.8850468097
74939.5549671924
76525.3199711637
80383.5900781058
73567.1100096737
72759.8401173901
72768.9650642085
73334.4449394178
76313.5899987653
78488.839993212
72983.0100318785
74194.5649790601
77082.7199448643
75984.725021553
68187.2100372508
79812.9949293696
80359.5949806093
82034.3399848996
82536.7549784062
67098.9650177726
73804.1400127228
77344.8749386583
70807.9600436635
84201.3550297559
77210.1800338362
78020.2749519567
71793.9500361165
73098.9299398889
76833.0400175468
70569.1750092778
79203.3549598273
76427.2499333496
81203.9450279825
83379.4599869589
71655.4499383165
74476.0149713579
76069.1599062179
74884.339965745
85231.0349745607
77157.6949858996
74931.2849697474
78664.7350369477
72468.9049761943
77329.7699290166
67772.6699950664
71900.8850072109
69409.1449343643
73804.0350216964
77821.0200273593
73587.1299798973
74927.7399500954
72649.5049866541
72016.7400217821
69962.1899623167
80027.2700283293
85098.4351279566
77677.4749554702
71122.8849900291
72508.715045191
69936.9449678793
81849.1700082835
72836.4099875534
82304.4850300167
73910.0950610183
77636.1549941191
75347.0450493214
81052.7600235859
78579.104996239
81406.8250861839
82972.6050756869
70869.4850082161
76641.565045456
76277.9500218522
78217.4349655425
77250.3799600368
77069.8500050884
76689.8750176444
75208.2250094218
77353.8250099836
74809.6550691554
77145.7900100143
75198.9450396384
71266.0200346589
74867.8399669257
80488.9900241608
76908.8749722229
77894.7600267502
73760.8849914015
78283.8699834474
80599.0699954233
83629.2200738215
68350.2349791866
67555.5450183665
60635.8750243699
76037.544940645
70614.3549123806
76578.3349618925
81638.0999848181
74374.949981602
68326.2099923703
72438.3650683172
71766.6399881908
74199.8450085899
66681.0149568872
76841.1550266442
81306.5749931344
78760.5000178246
66836.7049710588
81035.0650191914
69750.345042217
74420.825002173
78111.5649734483
72882.5300588385
79009.2250107441
70403.1999701409
73717.8300157808
78773.9799816342
69399.520034051
80145.2199926188
76764.4899847186
74373.6249715089
75650.8099540122
75777.0400917114
80866.5450552113
70964.6449789268
71916.7400762672
69917.649984555
76226.6749485295
76103.6150234553
72419.0799971511
78914.5849984477
73400.2199739219
76089.8000371244
79117.2799328801
77953.2050553583
68083.2900006867
78039.4800025166
76388.2249988657
74509.4550263074
78827.8199879627
76989.2299973496
80656.7550157567
75965.9199788533
74349.2149564495
76350.7649788153
72063.5950355247
77481.6200635282
76144.3450428123
76937.2700010386
77579.9899876402
84276.6049891033
78775.9850141503
69743.9800006225
75748.6099289367
78082.0350015571
73517.2649772228
70990.489955498
66858.210013916
77739.7700005933
73666.7850893228
81641.2199467293
68009.810018103
73009.0200763863
75119.740010385
76680.7349931904
77908.9550132157
69108.1650029379
65798.3400637068
78376.0600040013
81029.3099737222
69178.9150100678
73414.1600573356
69509.4800206512
72750.1000037873
71655.1299611111
76926.1499624532
73625.3000828673
80367.0750152952
73621.9299542094
73916.6949742108
72150.7249904519
80131.2199579085
78760.3499633375
83800.6500083266
68962.5949186941
75746.0950484261
66675.4399777294
74665.4850294976
75285.5750299054
77616.5699932798
80990.9700367513
76390.000071416
69695.7700249186
75442.7600322378
74077.420015902
80645.1100028288
74073.8899808636
74040.6550055288
69907.8549686604
76888.5100064666
72519.8500227278
73904.1299518527
73026.2849837703
76204.6999517176
74913.1050578006
86790.889980106
70560.3450017113
78938.4199810155
74516.654987879
69818.9799623857
75828.000062554
72232.3349351568
80168.9900608272
69081.2950010387
78834.3499764656
78728.8199910232
76211.2850042547
65112.4299316132
71091.2749788656
83509.2999724509
78322.9149745422
80968.8150073207
71554.7150247275
74261.4600114558
74254.050062406
74330.5349925311
75206.8849938802
84479.3000121819
77586.8649694106
74924.2899601304
79701.6649660661
74085.5899981802
71674.804920365
80967.7050331352
74280.2699886353
77086.2149882029
71412.7500788519
74730.4800320678
79112.6900291195
78038.0199193064
76341.6400241415
73475.4700058009
78256.8899416582
71818.55005405
79339.9200329583
76234.6249971591
79266.9000234999
72047.0850687296
72646.504939223
72774.2699846428
82592.1599323672
77536.6099925751
77012.0250281675
82658.1450243574
74430.5600793429
76164.859955679
73485.1400098384
76323.9849668383
70107.5000237118
70647.3800160109
74914.2599944636
74394.4649839482
73923.3950436988
72775.1349969484
73823.659968147
74586.45499986
71520.2050359058
75893.3249392278
74897.874966559
81261.4649387047
77975.219988601
76069.0650668248
76528.5899890933
73031.7350051257
71034.1149731383
83139.0299936688
75655.9350284931
71931.2350328511
77391.9750337244
71789.0149637352
79615.2500648805
78761.0150505406
78038.9949565553
73574.0700001048
80261.0500237102
81758.7249929007
71620.149978817
78440.7400691238
80485.330019336
75791.0050709323
79150.3700559399
69070.7750080859
74167.1199781593
73458.1349921245
67998.1849848106
75189.5550975883
73456.8199699191
78202.9901010836
70968.770002981
73785.0349688605
75771.3499744861
74709.5550228831
70682.3049382485
73693.8699677231
75628.9149706197
81259.61501803
71680.4700021567
76926.7900949891
75478.6250577117
81947.7650112656
71904.80999687
73293.4349679787
72736.8299334506
75278.3399720156
77343.2749677942
79647.2950528991
80995.0799781011
79055.7550452886
69959.9850223122
69689.4550935984
75458.2399989628
76584.8000009819
73047.3350454709
76265.3899480597
77984.7399111884
80672.1200085288
74195.8749640984
76537.1651041243
79113.9100972413
67638.6299999586
76451.010088834
75061.5700112679
76882.3000062638
81896.7549231031
76858.8849936954
81261.1249404504
76234.9699709282
74752.0150155646
79605.8999994515
73428.1250148602
77558.3650354147
78370.2100120814
69871.1249273645
72723.4599929528
74039.3599694838
69714.9999365535
74708.3199819724
77284.9899933536
70337.2649584444
82364.999972941
74071.5899981784
72945.1350269882
72772.839942054
72948.935030044
75714.6450065626
73536.1450219621
68657.6348924554
75336.1950186887
71461.940029837
76426.3850093892
76875.3600205848
77958.215006356
76761.5600293259
70173.4198826589
76811.7350332842
83269.4550410285
73260.9699997944
71995.849952919
76974.0900764592
73476.080006054
72863.2400704516
74081.2400131357
76353.3849961087
75965.9599833698
75848.7350030678
71976.4749986491
70390.299939366
74580.2300037957
75227.5900099294
75977.6899868062
74533.1749756316
77867.814933946
79998.3400129291
77420.2299716186
74908.9299794018
71387.0099993261
73973.1450374715
71549.6949789417
78856.9849938456
72513.2900428255
70594.1250296696
77444.7449372067
77316.7600094811
77894.4699733862
69560.3200434575
73224.0549728859
74592.9299901386
75986.1500474271
77597.7899687152
78852.9099766803
73188.8499940188
78038.4049701301
77705.8000705191
76026.6450495889
79534.9449655482
76127.315012937
77941.5649671659
69501.250070759
76997.9899897129
78650.66501478
77412.7449916639
82354.1750399416
74216.6949586879
83037.2550240699
83052.5649949663
85702.9600114665
65802.1900091098
73967.0699836335
76889.5949983292
71699.1050551748
75911.349995913
75763.8350032861
77084.8999466849
72139.5549637678
73969.5700027035
75042.5650252716
75141.2049675325
74832.8400380458
73118.7949803442
78471.4700082487
77785.2299519966
68123.4150425901
72157.2300761258
71603.8799606509
77894.6250320421
70027.1499734375
76375.5349530921
74019.87994497
82109.0249506328
73876.1499836999
73005.8350224764
72257.3449728384
81002.1650174892
78978.919967105
73395.2699363583
76094.9649886913
75152.3049718587
71591.7299782405
75492.2450452155
78455.7999687298
77096.955080119
67433.729995791
80821.4599902258
82264.3950144461
75074.1450091002
79063.0299440901
75889.1650033897
69047.4600239769
78611.4799752447
76095.9799909174
80538.2799892078
73625.6100149761
69719.519973464
74934.1500117853
73432.7299954028
73391.9249804031
75094.7399877126
81240.3499659382
72830.4900259312
74479.9849972307
70324.0399783454
75552.2000280232
72823.1150960721
67760.3400010796
76314.4849359919
80734.2699455062
81565.5100212355
70754.5849281128
81800.1050146003
78965.5249593714
72218.3000387676
74132.4749760588
78410.0200255778
72681.5300258411
74494.3950097175
72438.8050169357
74721.0799608679
80543.884929113
82579.2649959225
79223.4099086325
77888.2300674347
79088.9799476874
80713.6600742773
76138.9549968605
70071.6999608951
80769.4600029755
77367.1549807426
68368.3500197672
78701.2550518839
71089.4400176348
69777.0250115136
74990.1649400144
75592.8650229946
78005.9050013544
76985.6499574275
76719.719956746
76719.8050003762
71531.7100867263
71370.8149650738
77972.8549853925
69040.5250198222
74277.8949834432
70465.0850536934
65126.0349698721
71696.7950208263
75875.215036194
71693.1200316933
70743.5249928582
69530.679957949
72575.3850540143
70024.4851051585
77868.4700935744
80082.5000283083
77336.0150253008
74126.8900058462
73364.9799471118
74408.2599637595
74474.7749295478
81967.8949373874
74317.2050277565
75615.7649862856
70886.1650353523
81444.1899949558
77855.3500407106
81469.4750203156
73273.0099844523
70905.0649316579
72950.295029068
71426.3150177473
80087.7700182747
68381.7649500298
76528.8899899535
72381.4149702007
74623.7399609546
76520.3649794026
77470.349981382
71861.4950878271
77371.6999562266
74102.920041032
75122.755068144
69219.8049797847
72390.874983498
76093.7050013517
76166.9850341652
74785.004959626
81166.8750316033
75603.6849956875
75115.5949490461
72072.3349654568
69697.9900606237
78974.9099899407
73844.9700252574
79900.0899537358
74470.509999147
71795.7999379963
75590.6349781868
78128.7900042702
77596.9450011821
72667.8300373537
76081.8149463709
73486.9199811469
78184.3050660974
74489.2999446692
80120.8649958196
74323.0549496026
76986.8650096472
75317.534970489
72640.375063856
73003.9650046971
77488.8799874498
75677.9849964898
80325.2850709989
86637.7549938999
79724.640031848
72103.3050620655
73357.3249868533
72435.4400291159
74956.2598878552
71383.1750048089
68121.3799885494
77262.8249886302
76170.5100377847
69613.4349634548
71588.6399659024
81325.7400508582
82848.3900017856
73488.4050169568
76912.214943721
77363.6149875982
79185.8749450696
79797.3350197398
77406.0300340639
70959.1151017913
78134.5899664893
78185.650063963
81597.2099905002
75265.9399744805
64729.9949616836
74291.6749464524
79256.054956539
75105.9499683466
77297.2049464645
71014.3700661769
76483.8249964676
78089.4999245477
77649.9250520295
74609.2650416445
78544.4650797168
80669.0100573237
80015.6599576687
82003.8100385166
74037.6248969003
76500.4149183387
70253.8700404834
76294.290026722
73910.4199805777
84347.8099788685
83306.1149117542
69326.5199876996
78440.4750450959
75719.6749936432
73365.294987593
72709.6949536329
79949.0199709199
68184.0250374163
74013.6550088395
79603.1350249471
78278.9901005907
75720.0249415232
80547.3350189218
78814.1950193022
76465.6850486337
73122.5699530148
80025.1849390733
77724.5599871552
79928.7800162293
77596.6300016978
71001.8450133083
77878.7251108062
71136.8100203508
77223.1599545172
77039.8950360045
76854.8549946745
80596.9349789562
74530.7299570793
75431.649956913
69528.0850099535
81067.39498952
78285.7699957068
77416.7849621182
77991.4800143787
75055.934984309
64165.5949778924
77407.5850105078
80734.1349961127
76733.5000416671
69413.4499697841
78223.3749617263
71335.7750336027
76820.2349890459
80290.3700027899
75704.0249660775
72432.7350313212
68084.2150181967
69766.8250124395
76019.4200124128
79573.8349744353
75075.2499339393
73327.3050784734
72144.4150126391
77636.4350198507
77262.2649569974
74292.7550112638
78678.3250205763
80389.09499785
74869.1199921512
75517.8600243495
75679.2249689695
71268.8599893516
82528.1950027146
76715.9499690657
70850.4699491701
75863.6450145906
78547.6799150478
79541.5899491346
79108.9099645061
74479.1949823542
71844.7401700903
74189.8400399714
72650.7649306695
79748.8400782686
75893.3599827865
76380.385025903
77872.5899595656
80210.3800075748
82369.2500460956
76482.8100009405
73267.1149998899
80896.7150020003
72052.7500515651
82211.1149606058
78972.5550112241
75765.9000405974
80479.6750073328
74509.9150322766
75553.1750065612
71590.9199594291
76807.2850200167
76485.1699499462
74100.3800369708
73601.6150343789
73134.7749794146
71624.059979387
71129.079983575
76738.374979297
77570.7300286683
73023.804991317
72122.7899706997
75820.3050090083
77563.2999321387
76138.5800355616
77919.4150205301
72245.0900055266
70124.2250525676
75473.109936923
73608.794990635
73517.1550203696
75989.2101238247
81336.7448834682
72070.5599954266
82939.2349378492
73669.0599460658
75382.4100096307
66824.3299651518
81457.1299957703
72640.9950256519
80875.5949716839
72113.0599245647
73299.9449997245
70668.6349803978
80749.1050020905
81474.8149698034
82286.6349961843
72651.9000274877
79310.1949840327
76932.0299992135
80251.4399678045
73655.0400720919
74181.7400863951
75052.2900115558
73054.8750255745
69043.5899400751
70463.5400420773
81791.8300237308
69632.5950233467
70647.4049810717
77161.7400499031
79216.7550617498
72930.7100040718
72103.1250475458
77946.7999776031
75470.4599528284
73239.5650093897
79602.910013586
74037.6950604782
73417.6800049285
70461.4650261369
72974.8050213442
78230.1449839531
78474.264991092
82104.8949577284
84266.3950371531
72430.7249458548
71685.9550140827
74507.0049914364
74838.9000713668
82095.6350100907
83281.1401024876
83118.7249387924
74503.5800165374
76229.129930841
81413.8100202401
72909.2250321567
65808.4250153158
74124.6949468401
78524.2949476234
79692.6799308914
72431.5200220917
74579.9800495667
69932.0399824561
71042.1550070267
80426.0800019481
69670.4799949183
73562.1299967784
74274.0600651526
75026.3450665566
71155.1699830837
80024.1500098837
77731.405078539
68260.2350988369
70918.6200174678
72328.6850324515
73877.1450407021
81275.4700224535
76135.434971821
80556.0199902518
76885.2900187738
76926.1100269591
83116.3899585631
76930.9799618509
81327.7450075686
75503.9749636187
71279.219960389
75990.8250211541
76651.3649985446
71061.100034122
82747.8100095168
75683.2749909053
82379.6199508461
77300.2299522513
80447.5549494
74606.1400032223
80033.8599351736
72759.4550444036
77346.6850234352
77483.8400343424
79699.5699790756
75358.0300082804
78832.6950189845
70390.7899494747
75241.735009442
72111.5299794876
78373.2449794073
82895.7250244254
72948.1649761374
76516.034991744
74347.4100032723
75800.7300018936
80624.6450286112
85679.9599722673
71990.2749803085
70137.2999919965
82115.8399512368
80452.9800011866
77765.3400399486
78234.1250778172
73260.7000539598
77538.2450026823
76734.0148644182
76104.6850020526
70945.9799174661
76849.5699783654
76722.6599691656
70764.544976611
79366.2150146681
72111.9350406434
74631.5700037728
75473.7749686329
83179.2500679312
82016.0249505147
79690.5500695323
74418.3550715391
71509.5650014415
71200.0300036648
75147.1999659933
74741.7750387679
78262.4250686067
79305.8299525588
71608.675000005
75574.0800441299
74376.7650372812
76142.9100242131
73766.0249791461
78258.8149958363
73361.5750254709
82971.4299916489
82519.6850159644
69443.4499464343
78842.7300133894
79437.4649932462
71361.7300197768
75329.4699848743
77730.299994702
76795.8449306979
81521.5250104671
78670.7700189442
78588.115050768
71424.5450187611
78943.2599686764
78972.7500600824
77698.8000285647
72376.725026555
68751.2599975046
74329.1649791637
72401.3749923932
79436.2900088757
81665.1649875112
70461.8149980369
75544.0250616751
79584.5300319364
75281.9750568717
80954.6900403617
74784.1799832139
74174.725017455
77730.4649286928
75727.5600115518
71276.8400241192
79022.3899495382
76352.044963873
67536.2700680321
80023.2549839921
69505.7300020139
73943.174964276
79582.6049498033
79267.6499840507
80043.9799781024
76522.0400177031
76882.8750007579
76651.4249845681
78052.3800253219
77660.0499522985
68928.8049957058
77944.9350590938
76403.5049798049
79187.4900082394
74667.5300427988
74870.5699648886
69272.3999639598
74377.8249844179
78115.1099116899
71625.0200480713
72693.3650592434
79163.0700640237
77072.6599843809
68721.9200253478
79412.9449333835
81668.5050144515
76998.855041724
77114.1400555819
72412.2500017099
72816.8449549931
79616.0649571182
75298.6299914055
82912.5749916994
70630.2449843745
77250.7800212622
79651.6748948536
77221.6800208548
76352.2900460259
73252.5149971489
70905.5900066777
76957.2749484361
80285.4449940199
72051.4499434106
69659.4400161124
65600.4249534912
78232.9100235709
77668.2600130619
73682.1250156835
78416.4900119568
78851.2550152746
73520.1800170938
69652.9099506586
78341.7000098056
77298.5850591914
76700.4900419918
73243.8899767094
78264.3749873824
70905.2449973036
77185.2949835719
74443.4799886277
71065.0749973503
72816.314961119
79382.0199999442
73497.349977357
72083.369977868
73588.5699889655
75728.8449764385
76033.914983439
74373.540002343
77813.5050208046
86096.2700039888
76354.1349691683
77283.9450208366
72316.1200117079
77188.6549954682
77113.0150500138
78693.2799820397
71583.6849396767
77438.6249934552
76732.6300146343
79090.5599436449
69370.7300220655
74990.7099669801
70907.1850360081
81954.2550325274
72798.0099472088
78058.8500308846
71205.5349299059
80173.5800098851
74547.5900485109
67899.3250158977
79286.9850053776
77128.850068974
67394.1400396722
81260.8150661674
80020.8150864221
77753.7899913781
74632.8300625249
67582.3549649461
68476.4301062133
72310.2449464812
72362.6199984743
78342.3850340489
74915.8300354195
74880.5249371811
76411.0349970576
76841.2300781329
82249.7899608151
73171.5299611595
73863.6899730121
76909.760016305
74651.8350982665
65288.2399924822
79616.6900194122
72721.3749223733
78036.0549438787
76194.6700146367
77884.255011407
77487.3949956146
74401.5699291488
72487.9550107487
81560.1449934987
79959.3450137373
69534.5300015102
79050.4250305063
67687.6399802489
86488.5049736479
71058.2000204198
81499.1850157251
77313.650022799
74677.1849887102
79003.6900003084
78761.2850206075
84436.4899642513
76758.6249256856
79054.8949872726
73529.6099686382
81090.8050004625
72764.7599546569
70685.9850526624
75398.7500016647
83410.9050110732
79682.7299752554
80167.099961808
69276.2949904685
71077.4850425743
78183.1699837315
72293.4300150431
76919.9900345865
74629.8100102742
75256.8349357012
82889.9049994645
78947.9900601878
80243.8599840924
68425.2500207532
75191.9100483712
79783.8099772771
75095.1899457936
74529.2049680494
82061.4600554398
75214.1150057078
79124.6349943953
81827.9500172326
80057.5850221566
68986.7900445132
73517.3799196707
79877.4100749833
80068.69000404
81466.8400392131
71016.5849954989
73742.2548909988
75268.1399958626
70545.1949235933
79787.9200158319
79826.2149235256
75963.7349145144
71796.5950177067
72882.6150312638
81302.4249202899
66849.6700038927
68827.01488459
73250.3950366477
73257.8750680889
75164.6000038622
70384.0449893199
76144.3900621925
72661.2299799721
82058.6449735664
71318.8549902168
78298.8299949314
73918.9000355496
74952.2350168939
73070.4950285652
75571.0299923265
76313.3549755851
81618.7299988782
74982.740026176
70044.6599957908
67161.5100493862
76229.6750573319
76165.8550146028
72195.8400034652
76411.0250494915
77733.1899503525
76949.2200655765
75854.3649896692
77753.1049359124
83567.9099560356
77324.3700140406
70982.0299864654
74917.7999679075
71911.3500101938
74318.4749669033
74659.3799528435
76795.9699723252
73923.6699856663
79904.9550201167
68990.7649672657
76435.2700097343
73464.8750137759
84811.4049765432
77986.6699513031
72966.2549717852
85858.255039851
74969.0600265323
74774.8950416308
77511.159941482
71681.4150720569
68495.790016271
70637.7500520957
77782.5201079808
74424.3049628457
76389.254973057
76983.9850370518
72558.5000428131
72580.2599748188
81244.8650116597
72206.6850170718
83884.7199603588
76799.3100108859
71854.3948949215
76991.2950121909
80168.6750431521
80468.0799677044
72260.205063623
72102.3150769182
81567.4400175592
75088.770052268
83731.5650374306
77825.4650388431
75955.2049586946
72782.9249824437
69238.0699820259
77858.9749852974
73429.0199884048
76834.140007111
70523.944917777
72802.9600885556
77146.1649890063
77570.0049550082
73573.7600050561
81038.9800226795
78526.2350417614
75549.3500472738
81765.0049781518
79762.8200069104
79213.5550239906
75649.5299915453
70366.6099833677
76871.7250681435
79589.8600060178
79976.6700714465
73968.6050447489
76287.4650565436
77230.2249844037
74758.0949940544
77404.9700449927
81057.9049655008
73438.2550616562
77293.3199504479
75659.2649838537
80756.2499511213
74377.2600436655
76635.2000163668
81731.2699986861
76418.2450028809
76541.1650169118
85010.469993584
71149.9350473117
71628.5349386063
73344.8500271643
74672.4400284008
76411.0550174262
70598.0850021543
82518.2350510595
72782.5150152275
81587.0149492382
76594.4250033516
75648.7100784913
81752.4699886767
71537.489997346
73137.5649952625
80269.1650172922
74351.4400107556
75878.2399582718
75381.079966134
78154.2150111913
80367.594966069
72868.7650045186
73962.7850261163
72665.2249612539
76752.939984758
74865.6749844006
77741.6650652537
83529.9149777643
74624.0800258733
73430.6399714392
75465.1800031281
79121.1999238674
72023.5349614951
76433.0700040939
77892.5400230906
82264.8950545621
78243.3850049003
74366.6250122426
78462.2400779562
73408.6150231335
68836.5899053271
75244.7200368996
76081.1500413909
76956.7299352927
73920.2800153806
76904.9299875775
75581.015015572
76745.8049911232
72487.2549822571
74935.2749672103
71631.1599321902
74745.685012369
71110.7449206591
76029.1899544707
72331.0049462836
75947.3900622073
74982.9350148036
70756.9049887967
78292.5800056418
84261.0450272094
80240.9500425051
78684.760090258
82575.3250022733
77231.2499800607
73922.3100250876
72567.5350476892
71052.3800085624
76744.0399979515
74845.5400527716
68533.8550661495
74650.2799607874
75842.0850430125
76859.3800578316
66062.3299980673
81806.6699551328
71431.0300040289
76439.1000200763
73565.6450363043
72279.1100232251
72977.1699398537
72707.6399563182
75377.9550319545
79639.9550107113
74368.9650048564
75524.8049972187
74560.364998342
78158.7899582826
78938.6250081188
73416.1550318644
71217.9600224691
71886.0750399662
75080.9449924481
69369.6849694095
78446.3299489144
77819.5000329611
74776.4149765754
81283.4699727547
70541.3200296074
70834.1199926636
73763.2550329046
69014.3749711241
76995.6249417844
76924.4099858313
78634.6199915316
70716.2850579734
73580.2150203288
69043.7900111225
70588.7150363429
79419.2650037373
78570.8499650148
77959.3499547097
70962.320043653
88304.4099378518
70284.3250342918
73212.3300629898
75851.4599174008
72759.3899584668
79032.0350198571
71324.2949873888
76685.0500280813
75208.5200101472
76055.0350373521
78454.4200061957
69927.6399911839
77084.4200152476
74518.4550505487
78154.5549226023
75989.5050373476
75801.3000183027
73581.5750580381
80296.500018474
79563.4050003471
77804.0450018991
73276.5649701506
78359.4099372366
75110.1749305876
75767.429981377
76090.435073579
83298.2149297944
76995.9799953799
72880.5098975474
66392.9449544204
71264.094989257
74157.9549880403
78775.675005032
74837.0350131895
75720.9049388805
76666.0350283118
75504.6599461823
73378.6649774307
75504.0849957669
78337.4649837264
84994.3499621798
81762.0800380145
79606.3250022537
74992.4000235893
74340.7450281717
74474.709984742
78394.0299959777
73283.0550351792
77888.8749768754
79001.8049786621
73511.7349868977
75876.5700154118
80502.0699926419
69954.9499185406
73135.5499845155
73311.130013038
78974.8599348191
76080.4799328552
69244.9700750076
73678.0300420901
70959.435038456
76756.9400324253
76178.520012413
78385.3850034022
79252.2549623382
80395.0499691724
79841.3050500475
71770.2899491898
73685.890045616
73422.7899631921
83501.7149251856
82473.7099349554
79896.9299894056
80009.7099841581
79527.445075188
79402.5849473127
76837.3799949086
71596.2399530964
71567.6149625248
76237.7099730856
77679.6350198753
77009.995025789
75936.6949831152
72687.6599336079
72734.4300093581
73175.9799807747
84240.4599727254
75792.2650239797
69222.4949399575
73949.7250049
81515.8500256255
73998.9000351456
83865.1399288258
71043.4049790215
72003.5149654756
77156.610030185
69176.6250127953
72005.1550209474
69283.3700440335
79260.1650536655
71979.1949959961
80079.8799676874
77494.640025444
75987.4650677657
70126.6050349238
71788.0200068492
71664.6399628288
79668.5899520556
79573.8649808172
79331.9300298404
76221.5099747229
67765.7500521985
86988.5100176255
85169.6349299808
73884.3300673272
84880.9749859321
74490.1399706122
79724.0499717251
80089.5049689573
81414.6549560408
71772.2849924398
78706.3350192358
72629.0349873664
68903.1299555004
85109.5299239569
75701.2250177902
69369.0250623363
78380.7700125348
82635.8299473103
80133.7499832824
75280.1400192286
74710.0299724698
80401.3450527463
68187.7250339362
74086.3649892247
72377.2450106628
71923.6449793198
77836.7600615676
74266.6050418514
67447.1000073475
80546.2500430329
71125.8599387668
74350.5100358152
80307.9849796468
76728.9349539382
72328.8999970088
79886.5799860195
77396.8100314297
67073.3250415958
75212.7499892125
76068.4199696635
81441.2099976926
81253.4600287792
72549.7900339831
79459.1350813808
73761.6800470795
69224.4450136397
77618.6600265223
75078.4799828209
77251.7150059215
74769.4950500147
75884.4549456888
72206.0500140562
75919.5399586434
70906.6399700388
78372.675031356
70062.5949752887
81114.4449940121
76837.1951074737
72625.1950052286
76874.4500492247
72345.4450393753
79418.7100597154
75508.5699650212
73320.3449434782
85590.0500043702
76815.8349775963
78610.0550417954
74768.474935919
73541.2450109121
73623.5899758644
79891.5950186261
76569.0750431088
74589.4050652756
72561.8550175627
79658.9150342673
68013.6799828159
70685.1649798544
76836.9999562892
75194.0499209227
69823.1350143446
76839.5399427763
72734.0999981666
78056.2199762262
75898.9000343575
69800.0099442236
74335.7400037579
73561.3249625534
73144.5000573758
72586.7399942673
76540.5749779428
74888.8499402319
79550.0299560605
77719.8499805604
82542.3449795394
73254.25502556
83751.7499491036
82004.8650156613
71067.5200306676
85459.1399759006
73462.3400553177
71513.6999609756
83924.8850231998
65138.0299972475
76824.165029996
75149.5800622803
76184.0000208976
74901.950009568
77623.925119354
71699.9099703623
70650.3549521516
78605.1699885304
79211.789972101
79111.9100171714
79199.8650331798
72191.0650342586
77425.3150411882
78758.8900328174
80461.1900370411
83884.7300559202
73385.2300622593
73069.2750147224
72648.3649878006
76940.4499915847
75343.5050330665
78179.7300319304
70836.6900232187
82982.5999378359
76482.5700313859
79430.0049570604
74436.290029916
72399.645026884
61572.0099884955
78768.3150487141
76500.5949680835
76231.1799621566
80743.570036013
74150.5000160307
78036.0550376187
72625.8649923769
80326.4249947629
83140.5599546221
69502.6399262619
77656.9199997787
73930.6649962753
82182.4050449686
79669.4149721293
75835.3050162407
76048.5449450907
70937.3950595491
79110.5599455129
71189.3499865383
75812.8850283372
78910.2699144633
79080.690000868
71997.7550138326
79672.280067972
68980.9550818499
78104.0699588767
73761.4849930457
72036.1750287656
81227.5350680608
66594.5749927431
75875.5799588376
82325.2300185962
78937.7999858356
72628.1899515909
75546.1150670879
77681.585043485
73222.7750749192
71557.9849389585
77482.5250032466
69909.8849410364
82469.249993007
79327.5100166208
78402.9299221636
76007.0649792318
80738.289986706
78494.2650138556
74536.2499968535
74327.8800203213
72694.1199709956
72813.7050011792
73418.9250138259
71992.0050453146
77565.6650019448
73606.5099738511
75548.7900040727
68671.7599562525
83496.4900808681
72362.0249881836
82217.0350109091
81728.8300917097
74590.7599707174
76948.7849782241
77228.1999992507
76972.9350335091
77745.5249997203
71415.355013576
79197.7949969199
84631.1350548486
79398.004956431
75784.9800242338
76161.3049718219
77039.9100491748
76071.309998564
72751.4999781363
76789.5749552345
80520.4399910478
73246.500023494
74811.6200162365
74702.5949730469
78008.8749731521
76441.7700016306
75328.5750140688
78369.1800193989
73876.7199678137
81037.9000582679
76208.4300684177
74305.7499794028
83008.8750710358
79389.1398978738
78034.7400440986
80246.655008465
71997.6799785797
78804.7499627051
74794.3549994595
76404.7699833013
74113.1500884137
73629.7600526677
75386.7149977615
80847.0950400094
72898.7149856811
72895.7899989955
74916.839995352
72144.8149448958
76679.9900482984
73416.7749807098
76671.379949104
75069.5499844088
76768.5450196692
77433.1549713363
76884.7999570515
76012.769913026
76972.1999945655
76422.8450487118
72179.6200198913
82264.6650043807
80781.290069106
79541.0349558154
68189.7499761523
71030.0299813722
76832.734992281
77721.2449979287
82156.0400127213
80690.6699874063
79296.7850062691
72943.7299875836
78966.6799964795
78602.029993307
71930.1450065552
71917.7449216913
76839.4200238508
77310.1349949806
71085.6550138294
70123.8149653104
78651.3850105056
71555.5249657166
73372.2750427751
75723.8349662249
72265.8499824181
79185.6550615936
75100.2350177052
76981.4949565936
79132.8649803297
72286.2150066321
79621.4949776475
76088.9349912982
74120.2250281851
81363.360053078
73532.7549462386
79797.5399897287
77975.4899442306
79264.3349921744
78535.4649362047
73478.4750364669
72156.0200156374
76742.3549978071
75034.8150414577
72885.3499563633
81357.2549778009
77195.5399589744
70776.6199304857
74467.4600089901
77022.2400106441
75439.8550026219
80485.4799993655
75043.1349683198
74207.3149928899
82357.4849231288
76478.834938482
70207.7000643123
70260.6999882053
73379.0500361631
76488.1700055104
79187.6499643497
71725.4799646689
74445.4700471741
87776.1200048237
71841.5400176865
78768.57008428
77358.0400176086
69633.8749836101
77751.5300078884
79180.7049775523
78557.3699989966
74462.0550144414
72765.0300559853
79642.1000038147
74368.8000486103
78258.1550517136
74883.089934235
76960.9650257985
75417.8700278485
75313.2700356292
75576.7249787874
72893.2098750175
74009.3249757119
78462.3849856522
80538.2099804438
83091.8999875606
79255.0499826917
72761.2149844911
74396.6000425344
79778.5200282067
76777.2100183435
74026.2650336454
74149.6849639822
74497.5549941186
79382.0050761633
71479.8150047713
76759.6600330212
74279.819887149
74826.4799742876
69684.5450209386
76727.3099891825
72306.0649934037
73548.2649369483
72008.2050571724
70826.884998915
68421.9649767638
72590.255032483
82580.0400386328
74834.5949770397
79169.0900275465
75518.10996447
68994.4699806575
76916.1649424786
74859.3199706724
71455.5500223353
81071.9299604374
73441.8199677835
72138.5949985536
76314.5300425668
75905.1750017821
76175.1900185733
75369.3399924638
82884.2800113027
76319.5249875622
76689.4049552369
76870.8699555169
79157.5599681278
72498.4950071111
72110.2649814455
83820.2400054056
75550.3649663792
74636.910063664
74804.1299711575
77850.924997631
71675.2599714596
73864.1350132902
82628.0199720997
69439.1449426494
77916.4150677581
83796.0499796155
69583.494985057
71254.675027951
69988.3099924871
74857.6699488789
79330.845070647
77909.4500038536
78968.7600202903
74019.8849425084
75691.6799730646
69412.2999560589
78534.9949917949
72217.0549915654
80706.9901043907
76283.2199784746
72460.4700878503
75776.1200361499
79306.8049252592
76990.0700623541
71046.3700209229
79160.3499959253
75520.4850181989
74694.5100073246
76133.6600306827
68710.3450820773
71718.304978984
78112.060002501
77083.0050067494
71455.4099537412
79971.9800234174
74510.3650303281
81238.3599543329
83591.2599583733
75883.2749529367
78962.7650485588
81765.9799861524
79471.7500205677
82091.5399953659
77201.7000250768
80430.520007752
68756.1500283016
76223.2950467976
77899.7050308916
72479.6349583551
82564.8149350429
75107.2900439042
78514.6000053156
76353.179983152
80776.4299920546
75881.4699973828
80073.9049699793
79365.9350174967
73236.5899489967
76440.4799929069
69983.4150655845
74733.5950358508
78902.7249397017
83074.0200309574
77627.6499232845
74858.1600347013
74971.2049926519
73996.2949732075
76580.3700242071
71769.0750668333
74415.3900279354
75832.3850018673
82772.6800236945
74927.890001271
76408.9349485787
64992.6199326665
75348.149978503
71625.3649635179
74666.7149471966
78697.0599309061
70572.8650370644
78365.375009846
72192.7500331069
73889.2999794231
79784.2900257057
79295.535068932
72681.2399879752
77731.1300306387
73865.0549794825
73994.8849843615
81640.9300141369
72206.6349533328
73909.4399133875
77808.1899909725
72965.0399726729
69356.6350090441
74478.9250016229
70665.9799503657
76261.1499996064
82532.2450238298
75413.4749886068
71479.074962597
72193.074967958
74126.6449338834
72971.5449098897
78693.6500114531
78034.3199611222
79125.7000475216
73921.6149997938
71075.0500124572
70396.7349758605
81552.1800442571
81794.975008477
74529.3249887236
75180.1799835313
74641.5350099139
71844.3049924088
73313.2699915722
73785.7750004911
82723.404957375
72263.7800108089
82311.8800135955
72567.7799438784
75271.325063905
75425.1250128559
73111.335034136
78323.0949993791
77019.5550470598
74691.0899735571
79035.665022277
79675.3500459763
73452.504989857
75778.8900558481
72806.3900112469
72193.7049712403
79089.0599919977
64320.1799343284
83258.6599913094
73732.5099931005
73874.319942257
83926.0350104652
77047.2149821236
84010.8149855624
77175.6349822271
70572.8100472999
74579.2949991074
75196.3549782229
77993.3299515139
75955.5749966757
68147.6550126988
81219.7249928635
71545.2499675011
80891.9249987125
76765.1400599127
77439.8150383375
76753.0649483375
80090.9650277909
79442.0450006842
72372.5899574097
71916.3249851078
83769.9399701988
69114.1549716709
76110.7449859353
81422.7149939169
66762.3250370738
81711.3650344326
82681.0249792653
75405.2099606282
77644.0350897138
69082.8600094923
74344.6449752954
78524.7249874765
73238.0499874227
77102.9549074462
80842.2649508929
85805.0349778265
74429.9750574881
73066.1649513036
74477.9950090245
82963.3749608563
73459.1500266638
70815.0799887412
74371.3850117084
67026.4950534696
82494.6349623966
79874.0750140463
70792.1299861555
80765.840041678
80696.4700110515
76100.0399649095
75748.0149596658
77316.879995345
75117.680007187
73725.2899718058
75897.5000451276
72508.7149959501
79787.9349518714
69663.8200238885
70563.169983367
68801.3450207328
72520.144982564
72723.3599778494
77036.5549819762
82194.9349792855
75987.3150613559
71638.6799670405
76751.7599982358
74292.7849197743
75810.2550537593
73422.9649606516
75097.2549575763
69060.8400031665
76563.7900421913
74121.9000362474
68047.6749943778
75631.9750140012
76250.0999679276
73145.0150336034
81607.544969404
69724.6949572632
70833.8400107049
82182.2550856411
76460.9599728482
73895.0000466541
79204.7999938005
74329.4949870721
77382.3400397424
72844.8149470845
72066.9650025928
74980.0349960407
78623.1899842354
74296.9549911083
74951.4500074303
67839.5299648499
77238.2849627957
73832.2550204926
77632.6300010867
74329.0799631691
80636.1449439535
73623.809937439
71644.4850080087
71190.3000468087
66762.7299628665
76695.5050071327
71628.0399958469
79014.2450045979
76071.6750398848
75077.9400024944
78102.5199826809
75743.7599581387
73879.2999981362
73156.5199575131
83605.7050571033
75522.0649515329
76559.669944094
67013.4350700466
73496.0349962394
78904.7800437748
70195.5449040582
77851.8300117838
72446.4799788433
70116.4199650665
78528.7499741148
75074.0501137812
78242.8250010638
77371.514988531
70758.2749558096
75520.0149407156
78360.9100366329
75102.5249761147
74946.4149523518
73761.800029865
77242.1800359156
78397.895012518
70076.1800157995
76453.6749882667
77380.509998357
77978.7099007762
74469.3250043013
73003.4199667973
77895.1400461702
75454.9848810124
73346.379984934
77653.5249860926
75307.6450414004
74099.544971977
74145.8950092587
73881.3399714926
68554.3899568498
80358.1900466739
77970.9899855669
72725.8899913458
76831.7549868075
81168.704940932
75241.8399994388
78253.9199213187
68349.085032803
83673.7300913547
73760.5599675305
72697.8099706833
77144.70496858
79784.6049659557
70807.8600460695
75145.8899935328
71254.6650071403
79422.205056264
70727.7050226039
79696.3300208377
74903.0199419855
72430.2550168476
74618.4499244652
81544.8500353963
75047.8399641385
79907.4300063772
77178.8100551891
84194.0150559859
62183.8549861977
73802.7699964147
78387.4500458141
71138.1649648399
81697.1549062008
71637.7549224034
78053.1400573757
74446.0700389869
75811.5100641939
72662.7000348075
77969.9299515494
71712.3350562432
80940.3549620427
75430.639978498
75578.1299242485
75351.5750549555
78913.1950647138
71630.4149405163
75756.6599763036
80239.0249422747
83476.0999622396
72576.1800424166
75880.8850514846
76365.3500113151
78875.960057328
64523.519984811
78140.7950451595
73180.5299788415
75212.8100076806
72963.3850657945
77785.3649158172
76434.6299644599
81488.6850437105
73080.7099923061
75078.7199324252
74689.3699628121
75931.259937498
80468.3949900161
77147.7799649097
72966.9050189997
74714.8649760136
77399.57505487
80292.8099696719
72880.9148873125
74961.4950063245
67794.0900516954
80599.4150254451
71408.0549641209
74698.2449523919
74632.389983333
73082.005002163
77246.4849354727
68965.1050441963
72334.3500097625
74845.1099461534
75403.4299664976
83585.3199915663
71533.4700324177
83508.9049653299
75229.4249521213
69964.3799900787
77017.3200207109
76640.8149747702
74692.4199625256
77840.9850707637
79985.3950592358
74697.9899830717
79634.6549294565
70883.3499656831
69640.989970888
80678.9200439091
78653.6500262286
70776.2849939761
69022.8150031852
74120.9399591537
75015.7700766177
71030.5849692321
73908.2749254678
74951.2400263485
72749.1900451769
68376.7499915691
80594.0999757326
70705.9050575588
75249.9650176575
76578.6999790605
78812.4300016616
76599.9950227832
71242.3249622242
78407.8550033632
74460.0649822184
76567.5250716681
69673.470036876
77918.5350579577
75038.9600078025
69578.5950561459
78406.5599978486
76293.5449778109
76041.3000000709
74461.8199971484
76374.3899970238
67883.8199558682
72992.6549934285
74958.085042901
80191.3500035583
66711.3749929444
76049.1599674223
70433.5500488048
73636.0499912812
74925.0099790434
81418.965017101
74476.6200212778
79624.7399760669
70698.6149932271
68704.9649703984
76402.0299615473
72979.6899385186
77641.6550007633
78230.800012904
72983.3450434348
75052.2150012445
71053.6400565426
78277.5299429357
80610.2600260516
75312.9950179546
68461.4099920156
78586.1350200972
67661.085009083
79635.6250068998
67358.544975547
80939.304985891
72867.5700240416
66586.764911664
70493.6049089686
65495.1099358409
76314.6650162457
72557.6450710483
74359.5400843458
75337.3699538141
74237.0549880309
72965.8549942977
74061.2599900753
73961.6399306508
75864.3450232218
84189.8650130561
74862.0249596114
77212.9050419987
79687.4550210588
79670.9799924104
70612.1199338881
76233.2199431527
73665.1350413521
71667.7050864874
72582.2949760915
77847.7750500488
74712.404998558
71218.6549516983
73545.4999764346
82990.6150057982
76146.0800043377
76042.8199577925
74239.3800025394
83211.7400262068
73540.5549696808
75702.8499984082
70373.4399460948
74373.1499913088
79456.6750520855
74058.379960121
75080.1749889014
77758.7050122687
74303.1800664798
72667.1999241378
79641.7299913645
72302.7600195229
79705.5600247829
76114.9550439591
70338.88501043
78354.4099877777
76594.3300052974
77765.2849099695
78563.2151066421
73356.3700067946
79108.6900656219
76838.4750448549
76176.5300073218
74041.9850595663
75512.0099791797
69157.6850691528
71015.3299828522
72178.6199853458
79430.7099987822
68184.644970277
73622.2250450386
73143.2399859033
71827.209995719
76169.1249609323
77074.0249702073
76134.9149980387
74373.5699934034
75583.4350471619
79674.9199169481
74307.205058917
71880.7450885653
78469.2850638037
72828.9799581512
76678.215040458
79028.4800370537
75515.8198777998
77935.7549144997
70246.9649957769
76075.3899437101
78753.8549930019
75067.6500179543
71387.3600735385
80488.3350007995
76511.6750330532
70714.7599109347
77242.7400608986
71802.4749779341
72811.9499610485
70450.0450297256
81030.5449704993
78224.6400291616
77666.6200275479
77346.6850542923
71551.2799631858
80501.1499224654
78599.4149556561
76854.9249426048
74443.6699958844
83623.9349953086
80475.5749923919
73031.3250190089
71804.1949839817
70277.2799789194
76123.5499321235
81615.3850014883
65937.954991336
69683.054950001
70419.435020583
68686.9450282915
69239.7600043604
78114.945027358
73464.2649482582
82167.565013394
78144.0899410662
80876.2150181549
74286.7549847855
75711.7600306555
77535.1949274394
74531.869993866
78880.0649164264
74010.2050161025
76792.6700470673
82353.9649868009
72601.8399904988
76463.1550301156
79815.5699740281
70506.9299653553
74308.3549675029
77541.5349830562
73079.6850195561
81674.3349939485
73166.8349758287
70442.6900039369
75707.2800061097
75385.4350010364
73463.3300004143
76010.9149663569
81057.214943649
78378.8099774017
80217.829969431
75516.4500019829
71923.660015263
77683.0199985541
74308.8700295241
72195.5799610889
73633.9899283929
74224.049950739
78735.884994136
80410.5200254821
75514.5749872586
77515.8999545606
77807.6850871289
79313.1250705215
73785.3100056948
75082.3750043162
73767.5798859181
79090.3498865429
84182.035021944
78143.2199983185
66510.6599585037
80894.7999796696
74151.7750357467
75533.2100081205
70341.4500189673
77972.780012955
72797.3399911079
78450.1650122947
81475.360093009
80613.7599237725
72423.9700507364
76127.9299992152
70502.0800605217
69880.7549888545
72803.6250371676
74766.8800088786
71732.450048459
76252.9899416011
77127.6050906725
81207.4750376394
70641.5600304535
72807.9149173207
78495.3199587805
71140.6298930387
69333.0699427139
80767.365028778
81596.7600234715
75724.1999514604
77544.1800256638
75651.8400489107
78332.9299661338
78082.9699539314
81044.3449788422
77673.7450643519
73076.8800300312
75831.1649974794
74808.3599581859
78520.1149891866
81194.8049644034
80369.8099693285
64691.2149976082
73219.3749344302
80768.4749990643
75744.6100333279
78181.7549761989
72283.2149636163
77953.0251051583
76374.490018354
76489.6149418578
79364.0950604244
76693.1099977978
66211.5100164578
74119.2700086592
73603.8550509689
77752.6700350539
77026.2499908786
73477.6599852457
71508.0499470168
73404.9550042158
71521.5749993632
80158.79998522
77779.3999912931
73179.7649254267
71908.999989312
84400.2350890214
76547.3450270983
77240.4649993856
77015.9899513333
71794.6449833555
79134.885025417
77125.5849742822
71404.5800777709
79151.6499578715
73103.9299932739
70442.4899322292
74084.0800766549
76255.8550137324
77606.824967474
74341.9200052537
72014.9050567992
76028.5949745222
75885.8099845191
73709.7099987462
80650.1599166117
75402.3599817078
72232.5200023534
71066.3399739982
74765.8149749466
76244.9050031129
71067.8300624386
80435.410008524
74915.629969258
77280.279957819
79411.2999806898
75165.7150211129
75679.1950299977
78998.5199977082
67213.3249662945
76230.5199645862
77049.975069992
76060.460058904
74226.740067635
77198.6500022619
75376.7100287811
81372.1649585204
77384.0900360366
79509.1600044017
84256.8999144543
78316.8300541906
78285.5850131048
74381.8399624214
72648.7000625748
74240.6949972499
76237.1150130169
70516.6799913069
69535.5399206491
74811.7349573101
76765.9599688335
72543.1700526567
72287.6999835884
78020.1200215321
81019.7650364541
76505.300038627
74120.1050100644
67683.9149836634
73317.7799567677
77803.4350051529
70974.2900377474
70606.3699575113
73666.2900068321
75183.489987548
80976.9499614637
77852.6600107415
80406.4849696293
79223.2800386007
75749.6700218748
72489.3650196364
75995.1849600685
73757.8099987991
74356.1500596036
73317.1900168606
75431.4949454111
81151.1650711421
72260.4350408872
72659.695002206
72546.4150074539
62615.8350197086
68575.8850386832
76969.2449617099
73277.0949828117
75375.7500441345
72709.2850247082
69362.8799913305
85622.8649996278
72738.7350020748
80154.75489853
83718.7650404084
76693.7900257018
71606.8850838336
76982.9199546765
72188.3000375206
75434.3500806457
77070.8050425011
77337.0199821785
80464.8399467604
74842.8600088821
80520.1050519274
71203.7000521914
74718.2550755585
75600.9150461642
75376.5249754581
75947.4249767648
76230.0249684032
82340.8149761313
83008.0000051486
74078.4100001305
80381.2050086236
78384.1199734249
75589.0549759978
79884.9450311023
79890.7500554926
82754.1499766115
80088.5700492019
74007.9199633507
80106.5749129526
72687.1951099489
70952.0600818842
80329.3100503588
74572.8999881788
78870.0900208709
72826.875022539
72140.3799949063
66704.8699882037
77679.9149411686
78807.8650152431
78185.1800094582
73912.7100688936
79491.239972239
74907.6799347306
77680.4999505587
71578.5799364361
74778.3100660198
78661.3549572905
74627.3050049429
75219.510019606
72873.7649480038
78302.7349632209
74657.690000347
80553.9300291683
76305.2350113147
76645.494959947
74336.9299934261
80737.7299953375
76842.8700471412
69988.5450400914
74480.3250033541
75735.9599331216
77140.3149917654
82134.0399825696
81574.1049454696
75882.1399751728
73567.4999869325
78164.7450271046
77288.3600319548
77272.4549936695
75392.8849961294
74030.6749799187
74849.8899725713
71073.9300497033
84261.0200459334
80319.2999501399
74205.4999915522
73250.2850144266
68287.8799861071
73799.0000099041
80146.3699523526
80748.6149992238
80238.2250079276
73764.8799421862
69918.7550130567
74238.3800318939
70151.2149715596
80418.570030888
75279.9248470474
71846.1899380225
77500.3299864429
78370.2200011224
79929.2699968166
75333.2800449838
73895.4449572933
68649.6499841847
76650.695004854
78905.6700316686
75806.6099575572
75396.870000019
72452.7800017169
78381.9749673711
76944.8300166352
77856.1199722752
75453.654981399
79361.0649961844
76065.2199956808
78663.6750158491
75112.1100440432
74215.7200231455
76876.8350177517
75260.2149592374
76585.0949931563
68802.9949319374
78197.2499909072
75797.7499694161
79674.4599987925
72642.8749810919
74922.6800580714
81403.7549617376
72051.6399753227
77209.9299180377
76211.1000122763
76006.7150064973
72011.1550271604
83978.4250970773
75455.4449857616
78787.6549838939
73282.3949876066
74054.1850106381
74592.6099688574
84315.9050212418
78487.5550413965
77423.3199957407
74734.9449684419
73133.4049790117
73070.5650073056
77743.7350913808
75146.0050947636
78002.2899636594
73658.8099590141
76482.0899563647
72166.4799778906
76406.745017484
69962.445032606
79070.9900081254
79517.3799695817
80023.3948996448
76690.6599639404
74363.5050075782
82392.3449001725
76362.7799576481
71657.8749900892
79342.8400173817
75837.1799734925
78363.7999571112
70858.0099847775
75754.1550352708
76254.685021946
75395.7450186556
78555.6450002529
76849.7850254133
71888.9199741018
76874.1550481162
69271.8599511161
73819.2700303611
71031.8199281959
71586.105009318
77769.3349990395
72523.3900092537
79183.4050802385
78365.4350793691
74769.3099843053
74837.1899887469
69764.6649997855
71240.1550048508
73257.3949699879
76376.4599386051
70648.4099874451
79799.5650139752
80159.650054363
80065.9200107317
80618.4049778594
74736.379998346
78868.854950015
74616.9249934788
73926.9700239573
79424.9000549701
75270.8449405168
76356.5150080102
68419.7350641481
75968.7899946892
76416.1499824576
71965.4749975263
77280.0200552261
72421.9950110913
78130.8600425123
74078.1549266368
79347.0649270162
72091.6550134947
70125.1999673237
75449.4000094296
76447.4650654379
73825.6800063771
77364.4400745112
70112.2949825183
82583.9749341903
69547.0299442924
74013.724965681
70108.4300282309
87418.8849807666
76989.7350343147
78469.8400362085
71849.4749776532
72900.87996956
75515.2250548491
76511.4900422449
76190.0449515403
73741.7350310135
77249.3599947442
79918.5100227821
78742.9350291914
76273.7700158958
75307.9499813897
73828.3750327726
72641.6700000322
76697.4100442612
76968.4549846859
75554.9149385389
73830.6299873689
79332.1449869131
73464.859962967
80471.0099103223
76168.7149969399
73978.9499627226
76711.5450278644
77483.1300025298
69994.6249637666
79316.4900450643
75754.8449975284
76037.6099923138
77976.4849977471
78596.604990566
77519.0449475275
77626.0399682095
75702.8600008633
74060.6300699916
82264.9699944762
79798.1650056146
78808.6999693685
76724.6299874664
74040.6350453526
73681.4000724618
85817.340038188
81482.3349412795
74490.9149827842
79793.805048252
77221.2250480384
75653.4799387247
74432.88496695
80818.7649899708
79918.1400179539
77852.5450400559
80152.3800240176
74662.8849876757
77197.2949680996
76995.0149702964
78151.0099648709
77316.8099862097
74541.944995693
62979.6049457058
75362.0600257959
78182.7150091796
75892.8549613662
85791.4550477486
68097.9400391724
77696.5650761235
77729.4900038837
76870.0399183451
70901.5799568422
78050.0800450801
70976.2599478006
70576.0749758795
72957.2950142596
74162.6900532106
72009.5999573579
86663.540013679
74111.5699892438
70814.7650278248
76262.0350120185
74238.2749545783
74129.1900084094
79113.020028167
73259.6249955104
70099.0399939854
73388.9749843332
70656.7349868051
73641.4799939914
73715.7999572041
77230.2399581309
90518.8250379447
75772.3400053024
69357.9100227118
76839.8250401106
76512.6650034987
75147.1450553262
72458.4249834749
75865.090021143
79872.2649480316
75896.5698934149
77979.3749331559
72954.8699781585
74688.6850103936
69897.5849930338
73202.565030603
66051.4100340996
76093.0450577923
74019.5249341127
78341.8650467039
78603.9249969573
74636.3650626611
77710.2350078531
76167.1149939848
77035.0100502789
77714.5549609291
81195.86501728
67087.8099941807
73707.2999334636
76554.8949854253
68753.3150541261
78892.2250108647
82504.5700039153
79934.589959274
76417.6699696265
73962.3449764938
81524.7100537073
76343.644984739
76169.7350782657
78505.3649768
81429.3299800151
72954.7699377665
76550.5100161048
68379.4450116139
76228.4451148828
77756.6650098342
71481.249999798
79640.4201136739
81665.2899907329
77552.5249161331
72687.4049638546
76181.8299233794
77175.4650771889
78927.5499510383
78325.9250224858
76585.2600033935
72462.5800566256
76178.0501220069
75907.0950301377
72009.7650000621
82207.7950450725
79122.9000001504
74136.9349898718
72999.8300900623
81877.4699568415
77234.3500042654
69885.3249545161
75818.9950535119
73661.7999835365
73573.8849889687
76920.1199639338
78038.5100314809
77444.829997939
79188.0300179406
75609.8499395252
76978.1149868944
76900.5600250093
79843.254981451
71219.0050707146
79960.8850519936
71261.7950336203
70198.750007479
77556.3699220779
75139.6199782332
74794.8199485987
75999.4449790005
76335.259963101
67317.5050328813
73725.8100046093
78568.9601039662
73345.5399757693
68103.5649919398
76700.0799967689
82154.9750166104
77882.1049492102
78065.8499606785
77608.96498935
76065.6650375007
81921.9250634034
72970.7149638106
73910.5499213325
76691.6550083389
79312.8399555931
74460.0949935393
75831.3800053282
75337.9200952851
77052.6849685459
77147.6000806493
77671.5549848765
72300.2849546649
73184.0400223053
76559.4850472751
79459.6249692334
77871.9200025482
76943.0450150787
70654.6349550103
72109.2649588654
75829.7100567893
73756.9449425314
73096.8500061346
82282.4999209065
81388.7750335539
75766.3899274946
74654.4200778102
76297.5250293666
76722.0149384718
70344.5649335082
74228.6049831737
68188.2750377521
72474.1199531027
81573.439908907
73755.3099081054
72723.4449846578
72914.0499850937
86469.3950182518
81019.0349868543
66571.9950143456
73287.7348475829
71865.1050096515
80175.5699964318
85303.3601021933
78365.925042974
71743.5850558869
74952.6949740048
71033.1949790366
74443.7499732919
72235.1950133153
81150.0000640258
82205.4949456547
76334.114956139
74028.0299965231
72729.0300117932
79611.4849720682
71568.4550125478
78599.6400274575
79666.9250068931
76440.1350167472
76371.8949393319
79473.8400355743
72129.2450005051
75579.9550198517
75415.3300763885
80328.7999858902
76663.9899966599
79781.2898893492
75594.7700252541
79142.750008698
80487.3050127369
69456.4549409825
74377.3550538666
75679.5099776721
78815.4150098784
80657.8650227693
76603.2549841832
73730.5849943481
79518.1849852302
74302.8999509868
73652.0800566087
78672.1849891104
72805.2699708398
73057.1649790349
80319.3798360412
74988.514997364
74404.8299578798
77262.5250391864
77998.4100468652
80271.0450046
74754.3700454619
73390.7199471847
78405.2850017203
82014.4200004505
72568.4300105888
78361.4200019163
77638.0350968664
73559.5999743898
80115.8300414855
75041.0549743088
69981.9750194605
72476.5499995542
75539.5500487398
70814.295021817
76303.3549669554
80439.9249275463
81857.6750643291
81152.7799678452
71019.5900121202
80549.1750233108
83059.0100230114
77622.8050171792
76251.430085238
79331.1950260707
76802.8750046192
76265.0849869405
65652.5200632701
74769.2799957585
76397.5599774611
72423.9949943951
71917.8999892858
70809.9550200737
78200.6100605733
80943.8149811224
76052.6850165683
75947.2599043252
76322.459956492
75370.8099455705
77137.8200036635
80287.2350404194
71638.4800213553
73679.5499805291
77527.5450929232
71432.414990859
76078.1400143534
70060.7050654453
67389.6199853077
84135.2699730711
72070.689994906
73422.469979469
75397.7499839369
75291.0499709367
70077.7500038162
71430.2500079609
78483.7900603857
75510.7500356179
80312.79501684
77915.740057707
76662.3499588984
75242.0199466909
81563.7099105468
80882.8649947945
71096.5499934043
73817.469982488
79827.5999784187
80960.3399764239
70355.9450485653
73381.0300146193
70353.5299679316
73851.6500582075
75243.9799685286
65448.7200450373
70418.9050124816
78293.2099734515
76308.4799757052
70217.8850902959
77418.0249641571
75384.6450253711
71478.9999547765
76530.6949786565
71736.3999664462
78813.700072229
68271.8900105207
76477.3049737254
78416.0951229733
78618.6499645828
81902.0799611949
70237.6099476853
70289.8049879686
79198.8300069111
76025.1550204333
66958.6900505079
72082.8449775066
81753.7749576078
70361.5849919035
77557.2100021908
72877.1549956175
77211.6850325865
82742.739942964
74120.8349067476
80804.90498911
75958.1399499793
78210.5550103463
77024.5849918859
71217.1199942442
74646.4250024368
74978.2549688473
74030.0049785646
76006.8599855495
77412.7849762257
74604.8900473135
77920.6350095377
84902.3700365254
76164.574987449
70720.8950079587
68915.9850917188
82810.5749443684
72577.7649874587
71112.319905774
71284.1650747072
72815.7599724395
74216.6800046152
77178.0100622363
74293.4750151441
75318.5249968632
76426.7849998798
80021.0900473492
76613.9199564252
74826.7749764649
78768.5499824901
79510.9600719441
75692.3849614077
69167.734978317
74910.0500377918
73768.1100052812
78413.7349999429
71178.3149346599
80425.5049339512
74094.8649648055
71741.0649282788
68871.1000342066
74997.5149481663
78196.1600247721
75910.9400401977
74882.1100616604
71877.6900370318
78443.2250548149
74392.850048489
75714.7999759765
80514.9501185967
74443.2199839248
80789.2198831226
71176.7299990227
71726.3100256642
74715.5099980376
71527.0199672221
81495.9451029673
78189.5450316072
72169.8549905646
77365.5049777853
83252.1199955778
78267.844965441
69512.7900680476
74599.4800452112
82921.1700111485
70547.4999914112
71483.9000277275
74191.3199423038
72857.9850557665
65009.6899850556
65613.1250238149
74000.6899478493
75313.3699166359
76264.1549962848
72086.470018811
73870.8800111174
76101.0999659427
82581.9449719504
71956.1499631089
81266.5250010247
76683.4398748243
75730.0150553664
71614.7150605798
71919.6550708141
73436.17999872
73870.0700017653
82181.6650153906
74212.9100144047
76118.0349580242
80376.5049635999
73742.5099886673
73019.8199978311
76795.6600126015
81245.3199696928
81623.1000237371
77999.9649242548
73244.1799133073
72222.3949976974
84504.574943709
77035.6649619563
77014.7699658069
70671.8349575891
78110.0599589942
79732.8399738668
75350.5049586965
71391.1149373061
73758.1500097969
74504.4650247257
72508.6600501941
73794.580045239
78499.3150142882
80449.4500233118
79000.5099960334
73882.2950149735
83943.3449855776
87117.6250293712
78629.9500321715
76554.0350548555
74733.909941571
78308.4149782941
73397.6750433584
77683.3448709314
79172.1600427902
72618.7849297571
75167.7349485788
79872.1499881418
76424.9249877023
81706.7949241403
75548.4199901141
79776.0949555953
75862.1999625737
76440.7100342937
66425.1099510714
73460.5949342808
74799.2150085903
67349.8399683543
72113.3100573124
75639.7550162227
78149.8050466184
72212.9500035546
77819.5099705998
76269.0200456697
74365.069955817
70470.7649653274
79575.0449152507
76118.3099941405
78191.5500097293
76810.6499013468
74219.9700422815
77462.0099823983
74764.5449765636
84772.0299671801
80722.8849806435
81237.3600760721
79630.9199589649
72157.3899990372
72994.9150096903
81124.6249201313
70400.6500364016
72131.2799467681
73097.7399927537
74662.1649987084
78393.5450728136
71754.8349999624
83329.4300098931
75042.6100174158
75178.7750161313
75148.075009657
78991.1700455024
78605.849983615
76549.8450223627
83552.2949735846
75270.2100229973
72880.7399871751
78670.9700074079
73489.4900182105
79785.459972191
72632.7449488869
75906.8499967454
71444.8349644779
71903.6049358221
71847.1950616895
76050.259916706
72817.5399754405
73385.2649636594
77718.7349332822
75126.4449610864
72956.6300741308
78621.395061604
83819.8150654227
80775.4400129123
78396.0199245596
75339.5050304114
75257.8150140239
74776.2650779526
71194.6500106878
74594.8999851949
78509.2250288244
65996.7000134872
80175.9200264082
73246.6200006931
74015.1799765476
74348.6499719431
70471.3149859565
67857.7450555007
76147.4349579737
76358.9600427732
71272.3149949353
74293.61501141
72933.4349698737
75246.9900659382
78556.6549859854
75622.7400659507
80871.3299932143
69445.7399654178
76597.2550296765
82732.7700281599
74409.1399958144
71432.6099153992
71932.9599813191
75966.4999689805
74752.3249283194
74784.7450694085
83004.4400190726
73728.280046251
76125.0350665918
73938.8300472593
77252.2750031989
76488.9599527338
79030.4750463042
73002.7849549759
77743.2600520906
70162.9999899602
76025.1149936764
74962.4299904056
84626.9150023632
70246.4150712911
77075.3699953836
73193.5300351614
72809.9650040219
70274.0350125687
78236.1399758931
73801.2299444888
73013.644974847
75290.6349950665
75363.3201261169
75608.2200315592
74791.7999797222
76358.2899686265
76876.0049807602
74575.4349997513
73496.0950119507
78232.4500707359
80076.2900263901
75407.6449871677
74255.1000395103
78639.305
75413.8050332254
76938.8650251926
79113.4500142004
72419.4449607378
79343.6699612941
78938.6400045148
71803.2400112541
78473.4899566837
78117.0350295562
79219.2950083117
80578.6200008679
80170.6198884968
74645.9200235278
80096.8799926755
82182.185019031
76643.2249466846
78066.0800227973
74742.8400042481
77619.4050017835
77956.1600158859
78623.6999983962
76945.7200142913
76860.8950598769
64501.8800246119
83696.7150605452
74386.3699593076
69872.1099853365
79172.5249856449
74440.3799761741
68059.1750363163
74085.729984918
73408.1650008998
73470.0749530086
70003.6699993527
78518.6299666158
69459.1299710997
69535.5849727735
68958.2999826281
77763.8750239997
78649.7550319567
75532.4400284926
70572.2201033299
78021.1549819335
69662.5650182804
81337.4849635046
77527.4549893925
78515.2400082874
71946.6999714319
75574.189907732
78136.399993604
78133.9700718509
70355.9349482199
66222.4749662628
67982.4900543907
74392.7401007141
78019.4649945047
78717.8850195233
77658.6150238045
80609.360000227
79899.0149690773
77467.1350322758
74307.8100399855
73343.2349850095
80792.4949637973
80332.5200089618
76662.4350215176
74195.5900438031
70865.9400407387
81253.9550083338
81072.9599541519
78250.6700531667
79968.914916084
76010.8200570985
78378.9699751699
76711.7250086496
69752.0599540134
67743.6800135521
77315.2350501768
68259.5399903693
78546.2650111599
74822.6599431424
71516.835051396
79675.2450497704
78045.73502613
75556.1049894855
77146.3500148716
81088.1999670095
73831.9749758276
72594.509958609
77945.745135491
73139.3850194057
80432.1451311522
73568.9549654028
74078.2349997176
76777.5000495216
77276.4650495651
78634.2249547884
73821.6900046022
75567.320047417
74422.4700247091
73570.23503163
71422.619985688
76624.3350025893
73022.899996519
73896.9749750931
77860.3649877156
73546.7150334942
77284.8249850936
73010.7550891814
78227.7149867439
76562.6799933485
74535.8949918758
76138.2449743379
74418.7799279488
63081.419997567
73210.2650136984
76395.3650093665
78550.0499858784
73192.1500202222
79818.9150616631
76012.6400206267
74789.6500690058
73607.674959083
76189.3649440612
77696.4200225198
77177.1799953997
75833.5499933065
72790.1150750706
87348.1250311134
74493.0550331376
79998.8600895562
75331.6950133039
68559.2750384424
76822.3100205456
75084.204972646
74747.7950446306
77854.4600279518
68985.4499664565
74618.4400055438
75593.7899820164
79504.3249578121
77128.2999805195
76476.039972073
77556.4050530849
75804.0850623318
74261.03500542
80030.3649674531
75676.1199667994
75136.219988
74555.7099919103
73996.8850532648
72070.3548971896
70571.9499911709
79974.6499814081
79281.60504375
73257.8849692741
72532.6650331409
78756.1649952186
75316.560024799
77097.7750106859
75640.4250051626
73405.0199736723
78520.0850259114
80352.2449813878
77381.3200131939
80462.7500610293
76319.9949857133
75523.3449527975
76935.6699966338
78675.2150413955
72216.2800375943
75175.2049668611
79661.8599833864
85667.6300169184
70524.4750448203
77483.250005198
82759.6899790829
80404.410049345
76182.6800372482
77436.6450057755
80901.0249906722
78935.3399472903
75294.4199772821
70462.9700195774
68753.3349645963
77452.8899849054
72461.9600201002
77193.1199629242
69436.0750064797
72681.5100801197
79058.5449793243
73250.4899853556
76599.4850619306
77873.0350363774
69487.2450387845
72055.1200523673
79218.4199833825
76594.3399609591
73165.8449973405
76502.9750476167
80967.3200486103
72159.7800343222
77039.0700335646
79604.6450318106
68793.9450378384
75401.0849480774
77218.6050459362
76525.20507647
74840.8550437917
73819.4750200552
75668.46503962
74969.0950228522
79120.2400500838
77009.8700184567
70420.4300134637
73864.5550645355
73700.2499815821
79379.1700068898
77080.9900073821
74906.8849954707
69958.0600237719
72621.4550529009
72461.1651116454
72634.6650424368
73966.1399896877
70842.9100182951
71448.0149631904
70851.0649555642
73313.8199616279
72481.2850205565
78537.6949749033
83754.4099764592
75570.0399117175
78121.6450432852
77597.635022174
79920.7749947156
71987.4400057659
78285.8049424972
76192.5400547775
73596.1150429569
74693.6849773162
79870.8649745102
73144.6800116698
79809.295058975
80056.6350248565
81888.0950123909
77318.650024119
77446.7649875505
82868.3949651642
81217.7049888395
74520.4050308909
80452.7749563369
81540.6349443482
72936.6649897891
76699.5299779972
71634.7399765622
75233.9950416084
75678.4950431198
72636.6600457382
76186.7700392027
72894.075001814
72650.0650076096
84138.0499350573
78888.1449511852
76934.679998235
76285.5399696832
75832.3398889281
73781.4750135706
69047.8150451283
73991.3599959943
70698.5749764194
80856.1350362698
74900.1299429373
78129.9250245657
74959.7849705124
73070.7349324953
72786.5900188885
71798.1799646806
70758.8449239919
77345.8450358108
76067.3550631317
75593.8799938887
74809.4149863982
75721.2600488116
77076.7349869489
80805.999992166
75855.0549967241
72857.5200310157
80697.87004783
80652.0300292951
70467.0049815965
79313.3849450184
83245.2700859829
77786.4799763677
78030.6999771992
77508.6050059695
74126.7100246401
72123.3699988071
75816.2849609721
79232.8799311576
83591.8849194963
62925.9649856373
74159.8300318714
76338.5599808579
74965.7299928741
73536.9049119051
79202.5800682016
75130.4799188649
71773.7249753165
77000.9400054346
72590.3700086063
81735.7100627582
69745.0599615081
80417.1050129883
76863.9649395308
86713.659964464
74626.800110077
79159.3100522209
73919.6600438998
84224.4699139766
69321.5300154921
75538.8400396028
80715.4900038179
76812.1849756801
83638.0300009068
78804.6699580028
69840.3150404167
71618.8250154393
76469.5300219262
80139.5400084914
74761.6250051937
79426.0299639205
69918.8049957251
76716.9850804158
78100.6600674872
70753.6150165051
78457.2798965801
69834.654971748
70007.9950084084
71854.7050294912
70244.4700055659
83375.8550348601
72899.6300136622
74510.8099381426
76549.3000231324
77664.8000331497
75865.9650281913
77324.3400055028
69123.6500134706
76956.2700120792
74003.6850163839
70538.575029647
80329.5749580577
80434.5800176061
68114.3199865014
67712.6199398602
77364.3150050667
84703.6799972032
73897.3200142812
77857.9799796372
80198.7800536731
76789.5049663833
76944.490041677
81605.6600749251
75739.2699509571
80524.2349906004
77098.0549666315
75404.7300263573
74325.229941553
73559.0200082524
75569.0100206859
74842.2100247208
67481.0250021146
73912.5749975842
74898.0200486731
75621.1999226496
78421.1950381322
75348.7699890962
72696.2899633744
75477.6250015071
76563.005009108
73664.3700014268
69697.7600041592
77389.1600914339
78682.295124215
78884.5549691703
79291.1050275647
73986.0450102273
75968.249986012
82131.0450028645
77360.7900480916
75281.6949837455
78573.9699924667
84279.6149577951
75911.2600354747
72472.8799251239
69269.7250598588
76444.5300469052
75700.1300596764
73646.0050163185
80520.62503948
80935.1100632855
79605.5200359214
80894.9300211563
72374.0700194323
74233.0049614866
77680.5599760005
73133.3249588987
65639.7099846088
76260.6350203789
76649.7999626995
75708.7849814728
76315.0100491162
71879.810037814
74249.4099811629
74793.9099459765
77543.125054219
76748.1850815817
75970.5950617231
70124.9699859097
74494.3250271518
75443.2550168574
79456.1649479188
75658.2749506016
73828.2849867546
71230.6550484824
79068.6049949185
68363.400009265
70725.4099589384
76406.0900664839
79871.9499611605
67564.5899355434
73542.9399521241
74775.4000426895
78328.1849910196
82200.3799335809
77902.1099422682
71404.8800010446
77314.9700437391
75385.759943851
75436.2499754531
79578.6600173108
77324.0599758435
79422.7450689923
72719.6250010279
78261.3449711592
70238.6650753558
73820.8249899912
70442.2800056824
66217.9550407281
80530.6100666908
72386.7800115173
76387.4199359761
77010.0699509991
72867.5750617787
74775.9000132483
81236.3799193822
75432.925018098
72738.5249620464
77326.3799993371
74282.6999890789
75691.4099996214
70208.4599681089
73788.7799214526
74259.3900357803
71595.0150238253
66760.0000015831
75358.5399659628
71638.9250483839
75481.6550448702
74453.7750015857
77215.2900058281
72152.0099956465
72539.9549188662
69284.9400013427
75468.8599799033
77904.2000096334
76740.650069483
80950.9749333639
75789.0850210573
75472.0749763819
71854.4300549793
73728.9500853467
77692.5300259328
73531.2499852173
80312.2699894613
74527.7299852737
76973.2150128241
75570.4449845305
82104.6549470267
79283.2150676831
74986.0699862613
70935.2149717989
76949.0249742169
72234.8949511532
74182.4599761266
76836.6750642581
81007.1100519279
75560.5499700243
68482.9050228233
77161.8350332672
81521.0300696316
72792.550028464
71041.249970306
72530.8150758292
76539.9600183006
76187.3749884318
71063.415011075
73959.9350103763
78654.5550009297
68807.5649631551
75517.0749550794
69943.0699782774
76993.2050141055
77079.5949140918
75371.0150364378
77278.114953867
65817.1699515625
75010.2050419002
65601.2649825745
80625.0450728245
75657.0349704565
76412.8950187381
80349.2950366889
80542.0900682317
80772.5500289131
72898.2349959229
80322.054970303
76705.2650068842
83169.2099847939
84986.189994955
76910.9649850599
76129.4800131045
71423.4499383185
78023.8300209885
76602.2900388403
78069.3249878404
76351.8949350153
76759.7549789091
72274.9350115944
75336.4849830575
81539.4150078766
80514.8599561079
69330.8549935044
84814.5899580884
76538.3800268915
72391.5749721874
73751.0499824036
77270.1699634937
72278.4349882446
77756.0800064127
74411.2450017529
74383.164952165
79434.3550100587
73936.2500291503
69929.0900832949
79894.3249717771
80052.1699371138
78371.4199482259
77572.6350286264
69880.3250134073
78878.3600159096
74653.9149789599
78673.0850594711
75240.9599530138
70011.1350602485
77223.5300446958
82255.0849156543
80126.1650393305
68744.0950207583
80009.5450241078
73448.7149610508
79238.6349615019
81202.9400376859
73978.5399702663
72680.4100644052
67819.8048963936
74685.4900134458
83753.0200753786
74004.3950501689
76474.7400288901
73588.4249205093
71824.0900241654
76045.1950150536
76089.6100197114
68102.9649570711
77371.6549894299
76569.1800162005
77314.619999891
74760.2049843249
81682.6249989853
73347.6750142829
74228.7300082472
65780.0149686504
77151.3250856443
71723.1549511815
70074.2600111868
74520.3299933707
72422.6349855253
72231.125002951
77790.6149451194
70275.5799854623
82970.8100863449
76072.81509192
80736.3501151971
79292.4550246669
78866.2399847238
74632.8000251857
78419.1099755849
76726.8550299706
69597.3400329235
81729.8450234458
78155.0149712178
75436.5699878392
82284.9450201287
73683.6850052436
77309.2849836512
76238.3999300538
74561.4600048416
76311.575010916
81552.1899429531
83522.4799778289
72907.9249732109
71414.9799965814
79700.6250321139
79727.805053773
74002.3600095953
73779.4000193902
75926.2949837438
79945.9350075112
76465.8549502036
81160.374987503
74232.2500273496
72746.9299512673
74696.5949579804
75176.5349319045
77739.0200126299
72130.0449551794
73667.4450576448
77022.1099193841
79129.5949681206
78132.469988034
73517.0598983924
80242.5849811292
77059.389984268
73859.0300260829
76761.0750230899
79763.2399646006
80664.3050688296
81201.229900274
68122.1749746448
72230.2249724792
77696.6600154499
76191.3100187007
79695.9200354952
79971.5199574044
75603.8500195108
79089.439956363
77600.2299792776
76115.4849944114
76696.1449800581
82914.6849710933
76484.3299707309
76304.3450752899
74112.8599854226
72320.3050436603
81555.5300156768
70342.6950603105
77742.1699709968
73237.2200826715
77913.0649638842
74913.3850386787
73111.320072255
75788.234988453
77143.4650940457
79135.3299565165
81634.5350625028
71192.2150075738
76709.0350283252
77553.5899389593
76005.4249997953
75495.7500042701
70212.5400131732
69480.8749494038
71473.1649978042
73905.2500363913
78946.6650075361
82849.5249890531
75840.8400186525
71489.7800541817
75109.2100074195
75169.9649987453
71214.8149838101
72042.4800016655
75921.9999777119
76744.8500441557
77273.6850068949
73221.3850571786
75921.7749673886
69819.4250063327
76472.2399295794
70790.77001312
70948.3300166509
73582.1899683392
71336.1400288014
72127.8549813773
76615.5599860761
77484.6249879305
76534.070063072
75267.3149659966
74442.4999620731
82653.590013561
73082.0449784709
77995.9049419949
70887.0300038446
77284.049978172
71618.5599437698
77579.1299814945
75416.1799805356
76640.3849251925
80123.8050408902
74405.3449623283
72219.3649375297
67070.9450838917
78313.6199950561
76128.6799666244
79514.3299836538
74118.7700123141
75273.3400090909
75537.1249748403
76990.7000662259
79094.070012506
72662.9899969026
77506.2800565206
70813.1150156066
84732.9400577578
78943.0749892587
71217.2800103451
78039.9550127969
76976.5600318374
76210.0849609068
75764.6399870377
80747.2049376807
70296.7349972762
71936.7699637066
74773.0250287186
69849.2950091106
77869.5749526831
75032.4349755772
75118.6550789758
78201.0149876925
72855.8799656605
70032.5349961708
80554.5500311579
77685.6350452927
77065.6000369681
76118.7399198189
78721.5399496898
75470.0949786234
74405.6899939921
80893.3200256663
76244.104932834
80881.1449838273
74990.9849856997
74862.7200149294
75179.9999893851
73413.2000086936
71681.3399860817
77663.4700339503
67014.4999730955
73180.53998797
69629.0950133958
83109.1600309821
74981.2749844558
73009.7750069706
79245.9050250525
71684.5349633442
80267.7349865043
81937.0649983685
86420.3449754887
75312.1849141507
75326.4049841987
79721.4249689982
74487.9199870805
74814.6999721353
80925.4749537882
82999.6500289239
76729.2399753324
78011.1199690568
73278.3299958942
72234.8600382882
76509.7249687423
74150.4650081508
72817.835004882
79432.079980507
73862.2699834681
77774.3850582138
72145.1599898784
78539.5649951625
81190.3600033813
74295.5099793837
79927.6749408602
71291.430034973
70957.695021832
82157.0950432492
73626.479933209
75529.6850388726
70577.960028227
79324.65995276
77321.2749747053
83431.7600184651
75379.445050897
75287.4799623885
83793.6850391804
70220.4500185081
74116.1250137237
71288.9950787937
71351.5850490498
74483.4349547973
82490.475001002
75698.5899469591
68765.7249646038
74326.8350535785
80335.6699748931
74972.2249638771
73050.1450210366
76888.4249571754
70589.8249938743
75991.3150043993
80154.0100152996
73420.115003598
81158.5899851159
79852.3050293372
69806.5050161194
79103.724988858
71192.8499481678
71674.2699760789
77894.5849719198
78335.2899259857
74922.9400161113
73207.2749456033
81762.169965427
79238.4400438496
73673.8600391773
73905.6399149945
74949.7500274325
78326.4849954561
72360.5300158252
77364.1649942319
71530.5999702872
78024.5799958809
81934.385018015
77193.1299922321
74184.6650231317
79911.1050197392
81084.5099575773
76932.2949274067
70315.5149798372
74297.1549745944
73989.8299277306
68441.3949786717
69142.1649589616
79711.0250019605
72532.8600463402
72407.2400680379
76642.8749986946
76872.6999686061
77663.7749734033
80028.2650182493
67090.0449783413
77451.7099881222
85297.8150716063
75803.1200236249
83220.2049737488
80263.9350501003
78664.5349571963
74445.4799855815
73569.2450446865
70147.2100338427
69675.9499889284
76873.7950511604
81364.6749361867
77851.1650021263
82897.2299575559
77663.194939624
76971.9099801583
75089.7099380271
74182.1699984293
73255.4699800877
76858.3949935188
73403.3200021122
81116.1999768742
74803.4050383923
73601.6400246323
75977.9149122463
73775.6450390156
71659.5450829435
78564.0600155773
82150.9150324673
72233.2499836089
76934.6450891881
78273.1099641793
77880.2750758961
78267.0750217366
77009.594965526
80031.0749840895
75536.8599572175
79412.4350227347
71079.5149904881
71490.774975651
79148.1199939619
80126.889986855
75216.2649689136
67748.2749984888
82711.4549636304
80930.8201152097
71429.5249450952
74426.9449976867
84114.3899414097
79677.4950415425
80334.0400022014
72549.4899971811
70760.0449661541
77379.6799627785
76522.7749935302
78509.1199988056
72200.2449872717
75659.6049252109
77139.6950670677
77210.1050025587
76592.3099768104
79997.5750306679
70832.3450488119
77723.3799796834
72598.9850728909
77435.3700349709
76235.9399763417
79588.659989608
69456.0900449781
67165.5799807783
77306.4200152189
79689.3400722492
75116.4650450262
72517.5950328289
79326.3899989112
73310.5899764157
76936.23504241
72609.8749450253
76910.5549864912
72554.5250440064
70399.3100492675
79921.0600074926
75735.6599954038
81882.4549991501
78401.1300212509
75921.4499893168
79070.3250217809
72341.1699967888
72570.3449340449
78003.8550167122
80221.4999549385
76275.9600663114
70900.6899683934
81891.9250906219
79327.5700552617
76543.5299824367
86075.2750476394
77188.0149733941
77794.280035531
72710.219897203
79000.9100034707
72537.6849394786
77185.5599629709
76128.0349796735
75655.4050412856
74229.4799652746
70933.5399503741
73093.745043792
76564.3800452888
77422.5750070526
73536.359998703
72670.97997225
76902.3149406018
71134.2699423961
75208.124994127
76740.010003804
72133.8550737203
77684.720013831
77541.8749775154
73838.3449676994
77458.1899240071
75591.6900262245
71257.1249446964
76108.4700076845
81286.2850259332
79200.9049724515
74387.500053014
77034.7350617666
70974.1049693863
78293.3299438557
72147.0850152898
73305.7000525263
83167.2799763424
74512.8950603407
76728.7300562655
71101.1699870183
78393.3700345193
70184.4100261285
75464.7050716226
76471.8799909788
81073.764962931
77058.0949831053
78281.2400469609
77838.9999111653
78641.7149325977
78630.4550366232
70706.5099978948
76301.4849896112
78237.0799968309
71426.9799667466
75968.5749347329
74671.5249635799
72692.414939792
77441.0849269174
74390.8249566006
75106.8150231009
80023.5000263875
75539.705006418
78815.8399861326
77642.7899508406
70254.3549806623
68902.5199981391
67592.2600160056
75578.265018712
69816.7299890137
70347.565010584
77484.4701001429
77522.4050227666
84911.1450367738
75312.5650322971
76857.7000129313
77311.2699200746
81336.1700177626
80103.9149582124
76294.6749491475
76249.5899574568
75557.6149754653
71897.8700542446
82423.5499961115
77037.279902917
77775.3200449178
70342.494949312
75153.6649833855
66747.7249885099
74847.510099755
77592.940036289
81068.9399718227
68287.264920163
79597.5100037918
74678.7100573736
78135.3250050107
75002.0900636734
75989.0699885928
79331.9749582866
76051.5549882045
72805.2100336215
74783.1050194344
81779.9499313811
79523.2849990518
84776.6399969353
74962.9700572183
71475.2900120423
71080.7249263591
74956.5300433688
73674.8200222977
72642.6799251047
70648.970014559
66550.5149527374
80983.974999224
75045.2900631903
79561.6349408187
80854.0950523194
70741.2549782378
80282.999990097
71878.5899600962
81348.2499726732
77093.8100199278
72904.4450369551
78492.520001884
77515.0499708004
81588.8900424218
79811.3849652666
74047.7750762755
80746.2499406751
72663.8999995936
74584.645031317
68137.3599591265
78695.7549905372
81595.7599417247
69641.3949374231
74718.2599926885
81612.0749358502
74823.1950368396
76715.4299365142
72945.1150238207
69770.3349746766
79593.9850166396
78830.9850815972
80723.6549979607
78086.6050520728
71935.6150043232
75502.5349472513
72371.5200129165
85319.959999971
76813.6500119341
78131.1099798716
81633.0749950161
74659.3150364206
73262.7849480967
67642.235117997
75745.6350173538
72949.6800379961
81821.0650311782
79715.7849775393
77505.6699828448
85346.584994191
72783.4449623562
73240.8050534123
80215.0649858079
74698.61497442
74012.5400386095
70652.0499419653
75029.4899951491
76175.8150441938
75671.9550340498
75165.7199832111
84622.5250567119
78574.0300104245
74534.2950519579
72254.3349695376
73611.9450728144
72934.565016977
75664.4300120152
76161.7749842776
74586.2350682899
71656.7850575486
72826.1649935004
78207.2749749178
77384.2850389606
75304.9249457799
78214.7699662499
73737.0500055613
73715.9250387757
74415.1700021998
70209.3049651793
69002.4750324843
70983.5249851888
75297.1099825009
75549.4049508211
73106.9749250751
73443.2450073267
82390.8500223508
76360.76997546
77296.9649818537
76581.6650111592
76485.7299625355
82426.2800078098
72465.7900573697
70668.5099822629
74652.7850588214
72262.3199596328
83064.2850187363
66445.0350500867
72635.6950194096
75363.0850170006
67612.0200211133
73683.2299901712
74897.1899189363
73095.740034731
74517.8048831177
76971.2800188953
77694.0350772868
77913.6349511378
77512.7750800005
80942.6100055458
81144.7400228825
73095.2250220247
73693.8750348227
77752.7850117453
71326.400013264
73051.3250085217
77134.8750192922
69835.3150200243
77545.1300334334
82796.3800285879
71970.7900046075
76354.0350535492
77634.279991415
68367.5150028184
78981.8949890003
75920.0099609038
74470.5249419569
78042.7049920895
73547.8199686372
78115.1349876682
81737.9500269377
77510.6950424562
80371.4599154059
75783.4149589381
71162.2599643247
74762.4899587744
65968.050054611
76733.2900512178
77804.6799952401
75829.1299893171
82388.4049842433
74003.2849711502
75104.3300509847
70089.8549895366
77369.8649776038
80626.9099929479
68304.5349458651
72929.0799776775
75595.6400050751
64683.3299990728
72712.3499759503
75458.4949740173
78260.7850210705
68534.7549812064
72191.3700298413
73521.4899768572
73560.8049899761
76426.5099829748
74890.8750083083
79961.9300306442
77463.0550181156
74811.8549968969
80098.2700134062
81167.6749841024
74436.6000379818
74887.644931153
83917.6800576941
75690.4699745809
80412.5100147538
82722.2249553275
71363.3550406843
70502.8300689817
78782.8900639355
79019.6950452789
77747.7250600238
68409.5899635361
74943.0250536031
78291.7799951266
77277.0699684321
73741.4550237092
77086.5999738757
76143.9100359349
83162.6499261486
83292.7550592682
78646.8900297942
75900.1349279516
77003.4150315261
78415.2700130253
81945.2150355079
69535.7550111586
70528.6700579257
74037.3299986116
68312.6449171888
71714.0200134123
72805.47497316
77191.1549369121
74668.0450179711
74898.8150420298
68891.0199724925
74386.1250273941
74730.4849596257
77219.4099679506
74503.8299698309
65861.8799457752
76423.6199944477
76462.4899750059
72768.605008654
76271.6750247998
78444.1850871626
76970.8800070203
73192.3050255436
66027.8649900481
80384.735013222
77670.8650135988
73123.0599957254
80200.9250154363
78549.4049347892
78988.1850209945
77121.934970831
73396.2899756076
73016.8549602935
72974.9400074031
81437.1099417324
72246.4949933707
75801.284999281
67928.2349349175
74669.8451061269
72445.5099828471
77336.8050318606
72432.2450891777
73679.1050042533
66720.644938216
78659.1799934361
76846.2999475418
76794.6899659463
73877.0849354347
84764.4549814652
79799.6749486438
83238.3349990691
72084.0749488066
72257.1850078695
76703.2500398971
85919.8950088237
83296.3950986403
77243.5450051323
81210.5099490785
75583.6299174479
75300.8150197808
68943.729993829
77711.0899969454
66827.0450326073
75128.6149911191
77815.0150003073
75651.4849979108
81043.6400599233
77537.2049232205
77175.480000821
79569.4349855061
77596.7499538245
76422.7899989327
75336.3499632357
79032.5399733455
77785.9550430756
83217.1499935882
75687.4300086148
77420.040000335
74326.4300154995
77094.3650703644
68012.420007651
77129.0599860257
83368.5049817095
70014.3449710845
79563.5700102242
73452.1650205701
71102.0249740577
80270.9750328739
72246.3300424407
80625.7099640202
75208.1249763131
72543.2249912615
73518.8599741036
77781.8850241414
76026.0450522649
80763.4149235844
78960.800039218
76728.8299914263
70866.6049392964
70857.3949903059
75073.2550428272
75223.0299731051
76481.1249904187
79813.5050116997
75888.0750302791
76071.6549420078
83447.1700182142
76414.8550160309
76134.3599967187
76099.3550294554
73209.899998149
81844.6249579873
82261.4450862718
76877.3349974441
76838.9899683343
81129.9650701604
78450.4200361642
83166.2249865397
74376.0099970128
82931.9800126231
78812.9199845319
76813.1149682588
80063.8400569711
80390.4849382624
75794.9249820052
83077.5550321073
69067.9550196948
73342.4350002676
76646.8100044176
74472.0849837403
78903.2349812325
76502.2549760711
77063.2900081545
73640.1100143249
76739.2300142353
77053.0700552197
85438.5499703555
69220.3750366396
73664.2849646651
70055.4849498631
76671.9250018633
75308.1199895209
83990.3649768006
74014.1149949475
72935.4249567825
80162.8949624343
80796.0449982342
71251.8649919339
70660.0249504568
72786.704993607
66024.4000024864
75799.6200817914
70817.444972004
75034.5900215905
74033.4350178308
79353.6250001673
77182.3749615252
75648.2450033862
74284.2999349865
70880.9799657387
75323.3899459665
80531.6900453711
64055.1900489399
70014.1250333563
79663.3049958873
77803.1399704185
76266.1050425537
71847.6449894685
76431.7300022726
75340.3200409974
81757.2250800769
70974.5400676561
73635.9100200242
73708.9849593185
74265.1749706253
83467.7549541359
71917.9050527642
79870.5750485699
78481.1300026348
79415.590029251
72314.5699860077
81373.1500050976
71967.8850368882
77171.5949964034
70620.6949878016
76721.0449330725
70920.2249552699
67266.7100717581
71470.0200706472
80106.4299634259
72461.6951195119
74166.1999871082
81615.9199770861
72436.4449583489
69380.0850320338
82594.294964854
72569.1049923214
77661.9400443601
80518.2899679955
73075.035059681
77963.2199845866
81036.0400220939
75186.145013479
77056.8300092446
76804.93489751
78682.8850210255
81371.1899821267
75924.395017263
72654.8499654211
70042.6050563284
77574.0300043284
77677.934994059
73998.9149602726
77247.9350230524
79480.5050069557
73392.6650171261
82281.7749714309
77846.1600001355
71540.7750447478
79094.0398449842
76522.2900031924
71807.0700594375
77814.424974353
77147.9850019517
75253.020011671
76202.4899964526
70791.3449811326
78856.334973759
71895.3600525972
73980.8100740121
81033.014976455
74931.3350086656
77574.6449465429
77788.3849590454
78646.045027237
75122.8250432169
79332.615108838
77708.6149636726
73846.305007636
79812.3099288515
75008.0550418037
67909.8200207055
84578.1550462633
78897.6649940333
75900.3299920463
83583.5500279743
78371.6799999152
79080.2449853794
73249.4950087382
79428.2400743979
75191.6700121929
81027.4450038165
77780.6700059249
77620.1499941508
77923.7800583867
70823.5950356386
74009.9949862745
75184.7100350491
70894.8899841857
74376.0600023107
79324.7700488028
76051.7600635317
72290.3149912354
77044.3699707233
69879.9749289206
75728.6199884826
81640.374978085
79404.2249801102
71446.599963863
79515.7049644149
68580.84504343
75480.1649760079
70983.7700226305
73296.1750612619
81376.4600982428
73894.1150900088
77028.1000665781
74816.6249931311
69646.7850169541
76428.7099842487
72063.9899249328
76259.4150646151
78735.4150358845
75841.7249144062
80671.9850065282
78638.0599772328
75506.260002189
83663.0250399309
72711.4899609151
79236.4849465137
78376.6749961131
77372.149995362
80360.2300459413
76668.5449989811
80343.5250156805
73898.7499956868
76149.1500134143
81957.7599841231
76782.0000124835
67818.3449651268
75204.4250540991
78765.0900562191
81578.6999521123
77057.9600265673
69682.16502965
81567.9950176892
85809.2250314663
74499.0450691815
69426.2399991926
69034.0649970283
78254.7800052914
78259.0999600057
78582.0299900698
72357.4650187143
85346.7049691036
75698.6650103063
78141.9199964841
72342.4150254322
74775.3799755636
72007.0450500587
75281.8700574639
74334.2349336038
76997.0800354035
72510.3099883721
81432.0099495759
71374.1549624786
81017.0600617123
75923.1549746952
73027.2499572773
79475.1750170542
74947.8249600992
69356.9100377342
78509.7699781467
78112.8049971608
77741.5749869722
77439.5249686544
77240.2349687803
76741.9349587168
80524.2849920289
74227.5500157258
71106.6099540768
71574.8350244649
75641.7950254769
70177.4200121431
78142.0799831438
73655.084916619
78513.2199969127
73380.9449519381
71806.6499351686
76725.6449728481
71106.954946597
78309.5150377617
75952.2249701364
75609.7249664658
73974.5300532609
74002.8150169089
78276.374997117
77626.8399915867
76404.3850536263
79238.9799282319
75146.7750629456
73658.7550460981
70154.4950297563
82811.1950683175
79886.60995997
81269.0700533727
71638.5550353579
65666.1551270515
69287.5700301706
77225.9249206593
81593.1500099736
83373.0800390272
81734.4149146226
74747.1999925579
80754.5149447879
83695.4900301053
69865.1500427179
72361.225033575
77670.9349878273
74258.4199545189
75556.1600483143
78412.1150164471
74143.8049864212
73183.6100229167
75949.8050223372
75259.9000159173
77399.0499575958
71376.2250542929
80196.3699758671
71424.8000197429
69616.9800721408
78671.4800316077
76694.9249747154
76269.6700742977
75964.4749899319
76370.765033684
72532.124982719
79039.4549364898
75449.0849506338
77134.9049913766
75727.3800290342
73864.9300460439
84755.714958868
76190.4700729699
70492.2550460633
78510.7549956835
67368.369974097
75578.6850047475
72750.4099435766
70732.8750274783
74574.749990867
78911.9000396605
74216.4099992266
76411.3350149047
78848.9650846578
73185.2499467827
68006.1399585124
75592.0349974689
71213.5550212294
72059.3049473196
83343.6349798
76292.2300257205
70501.8449511983
76883.4650902258
74983.9399528502
71704.0049536204
78048.9200277523
71827.4549934283
72256.4299687534
75357.1650880456
77760.8449703816
77203.7549460169
70288.3100221879
74782.1750475932
80170.8949888047
73031.9399904594
75155.470028243
73946.9600200961
75301.835025474
76098.2800135709
76903.9899188317
71109.9300375248
83437.049955585
73476.7050316817
74433.8650206181
72387.9050759505
68512.2950180734
73009.7049147701
75078.1750221534
72279.4349871086
69639.8850001846
78799.3100695194
72066.1250756304
80056.9349608846
70152.4550394608
70954.9400119194
76511.7499308874
77286.5500156222
80798.1900038061
64343.354960193
73879.2750806159
77493.0300385135
77180.2049714489
80507.6750214826
72411.130033029
77559.9300050882
76502.5699339135
68865.8299748584
75455.9050061844
73459.2900037829
74598.0750060811
80806.4899942903
71121.689928836
75769.8200174522
65347.6049924088
77684.5100429723
75192.989981156
76873.8149586833
77391.4400461262
76878.4149634253
74285.9300165681
74571.1599144777
79508.2950222755
73800.4199727314
74718.260011063
71909.5500292516
75932.1200141741
74604.8099608715
73577.5949863907
75981.4199858612
78768.0150214604
75489.2949575156
71934.2100839162
82225.2250214734
75523.4249959028
81723.8600054536
73700.5450392884
72588.7649557282
81814.3149339311
75329.5600551783
83718.8550570295
69566.3549632044
79213.5250169976
79269.0899644367
77178.4699474659
80886.7099597392
82843.6400021053
74314.680012166
72191.7499805701
76977.5500116674
76734.4500065917
73344.705000219
77587.5849944362
88479.8100333286
74307.0999405675
80393.420019682
78992.1749602384
72910.8150182724
73608.3999765291
73511.5199597064
73752.8149762769
79354.4950415356
76139.9400791426
80383.3999898676
73561.034987663
75711.734950841
81588.2350083353
74064.6099897935
76721.7650199801
72627.9400203321
78159.3299630497
68960.1900420478
78303.8100468584
73861.164934953
74921.4499488547
73751.7499690561
62220.2300989495
75485.3599748723
77440.4999916589
66918.1349898426
70413.1149347693
81402.9449499643
75363.1050325316
66251.780101744
73102.175027643
78396.0650536676
73517.3299427637
71756.2600208761
77614.8650766891
70631.8600087128
75793.0150139928
68801.6900226041
74536.7899587401
71090.8700217581
75986.1350533936
72327.2450545847
74258.5400637674
71200.2150004839
69180.0349853471
72538.3499425562
69346.8500485868
70671.2499753838
76286.2549653837
68574.7500456103
75121.2900109256
75987.5500683583
76362.7850579845
71638.3149603023
70851.284989347
73294.6149667995
72067.7600343594
81755.1199841409
82650.8499673989
76121.6250147016
73052.4650366669
84182.1450532082
75517.5850047504
77487.8649874111
77755.1150081239
80122.8149619369
78806.2850101354
79017.3149665619
74561.3949703505
77404.7200204178
73594.8450395591
71886.9050065533
75561.8549996251
74125.9949639447
71451.5250078441
74356.4250672852
68545.1250317653
81135.9449645256
85847.3950677458
77908.7300255544
74199.0399358061
68720.894968088
73755.0099676825
81254.1599607217
74427.0850087922
78236.780101141
82218.2549750333
72937.5350201954
71605.9099788022
82620.4299731411
70514.6400644978
83861.1950211242
75753.3800072611
78664.6250664497
63422.4500684109
80600.0299986638
74010.6450352666
76412.8600186228
72608.3849726859
78875.1200284878
72700.909977317
76350.1650838713
81537.30996765
76463.3199753991
75074.5250185484
83538.5649604915
75322.6249883387
75257.7949245634
76020.5700175822
77888.3550025149
84504.1850326456
81098.2099501461
75469.0000148587
73732.7149422642
81957.9399477785
79157.279938234
76353.5849151884
75887.0249489941
80829.104987873
77197.0050305073
70643.6300419251
78547.3749807511
68166.199965252
74551.1700090169
72549.0999807222
75942.8899954862
78802.7499576111
77404.3799987014
78028.9549143199
68980.6100166718
72456.3649808111
75469.1350248035
65649.3449945906
78191.7849629691
81175.8849964252
77375.1899215034
75191.7950081984
74777.9750049127
78421.2800641825
73381.5500522483
75569.7950313417
84055.9499336667
79426.5649543684
74456.7949701502
75111.3099668562
77113.0449956664
75921.2300172183
83458.4099548787
71781.9149397045
79159.565034796
81506.370011398
72454.1800385817
80541.8449936982
69054.619943903
80345.4750332022
77585.8950139404
71670.2250211351
74532.5948733837
74016.4200011533
80909.3400284717
73402.134973033
75124.6349962896
76003.7300502188
77937.5900172757
74782.6350575566
76948.5300174293
71140.9949801423
77758.0449835561
78353.5699953747
74183.7950654835
69479.4299690974
73323.6000080108
72221.5649605466
73453.1999708404
75129.1399775467
68405.4599293756
74197.045047504
70427.1350004028
77058.9599317976
74290.1199535525
75051.2650274749
81532.390056324
72451.254995132
81869.9599544698
75205.0849951266
79488.8449962498
79302.0849481741
71312.7550260966
80844.5249753322
73104.8499520187
75100.675001484
72637.4700130748
76713.6799717625
72891.9849824067
69372.7449970816
75312.0049825679
73722.4899429762
77794.0449544489
75425.9300232751
80815.1349864079
74901.8050056576
75169.2800642718
75201.3800548062
80241.8100659792
70122.2550259465
74509.8250247768
76299.0200422827
72631.7550712624
74986.0649374839
81668.1300578874
72246.6199351024
79734.0250039098
83314.5449910691
78515.4450029414
71261.3399851061
76164.9550608034
76085.6949852162
67748.9150614504
74607.0100168796
72558.9349611028
70231.1749540727
78568.3900118636
74288.9301081749
82333.00502925
74019.8349980625
77031.3099784619
78349.7649358562
72573.1199536641
72164.4349190695
73382.5299468836
75081.6000747815
73406.019995954
74149.5200010813
81486.7350072389
78930.480037611
78962.0050071164
77300.1050581599
79362.0449490279
77439.5649960434
82460.2150407175
68831.4799702921
70949.4700007415
73296.9899907803
75502.6299650156
71840.9950062554
75642.1999727966
73449.609979761
74072.6649751474
77545.2100117041
74688.7899854986
75166.9950489986
76604.9549902137
74527.7699987002
78673.6699767257
73328.935000186
81855.3700220663
74434.4599579536
78628.4149885082
71103.7899953933
77194.6850293161
74050.2999907747
75810.3499617924
78622.9000234751
81487.8750419006
80737.3150571338
71792.5899064477
72090.7149924038
69974.9300540876
71846.4200491758
75480.8700061398
76199.0999803369
67854.8650293115
81193.6050409433
77966.2749983067
76779.4599412964
77967.0600208397
74153.7549660731
68452.655061835
80351.6600091594
82415.3750216896
78462.1250457693
74832.8450039745
74425.4901105638
81897.5299487498
75576.3199511811
71697.9399631906
78171.3150212443
78895.6600279858
77627.1650137592
78070.5100552398
69997.3999777779
76796.7500929597
74435.1650334142
79499.3300558408
78940.6000054323
67149.2750522811
81812.0650246722
73774.0800129028
74422.035018636
72440.0300114938
74512.6750229238
74762.6849849841
77402.1250304474
77876.7000290023
69952.3849884356
76761.1998815531
73886.1149990124
78415.5050068796
78906.1450001322
79428.5250343126
72596.0549719764
77970.7599976099
74577.0050571252
76317.3449592894
82812.9899747814
80614.3700463371
81907.1600071869
81303.1349723892
76723.3950416367
75999.8200120245
69300.1650426783
73216.4499630424
71518.5549851108
78140.9399652472
81161.8100534101
77372.5549814582
76015.9850543459
70805.1150095157
74772.7649901389
72241.3200439733
74793.4450420018
73536.6749699752
77232.7450355927
78875.3450334349
77190.1649662751
78508.2500489329
75124.3050901271
77916.6900045017
79165.3450141054
71523.0100038087
81856.0550279637
73737.0549929988
81195.0600276291
75960.6350557402
67221.4500022984
76671.2350749867
73711.6949381241
83029.1050278007
75213.8900354186
74439.739933682
73017.3000690361
79084.3149971918
78579.4949934327
78994.5749392863
77658.9900255871
76389.4599632095
80179.2900795696
75073.3549990351
73547.6199886238
78052.0349770354
79885.6700370311
74838.9800074506
77928.0049866707
70317.5349685059
81192.5999582551
71656.3899945081
79914.7950045275
79258.7949489768
76256.5400744057
78690.9049592899
74564.4399413157
73888.640050037
71821.2000570658
80493.4000154495
70556.5949905781
81655.0799979983
73760.0799523793
72150.2800708817
83999.3299663698
74100.6899959016
72798.0299014315
73934.8749965113
75829.8099932652
76752.2049663229
86506.3549867229
72299.6300141407
78010.9549012974
73129.4799656476
71201.2649503886
78744.3349856506
75922.6599725335
78100.9499860665
80250.690001319
75010.969986178
77544.8050175396
78182.5700110724
67287.0199796277
73176.2950029589
72149.7249606708
73423.12497812
80661.384933983
74536.5099960583
75018.585025456
75308.1300089463
79448.115024971
74840.8099980988
78156.4000266993
77920.3149586361
78784.1749848067
70841.7299549676
71419.7800101015
72769.255032609
76796.7550302006
74607.1250027257
77110.8251133066
74854.2100352679
70199.760024627
70625.0850318597
76497.0599810617
77190.4800355609
78377.3099866854
70301.3200186255
75653.0900157049
80946.2199898587
68946.0649818333
74874.5250176308
68912.7399629969
74532.2299541156
69869.3549580156
68422.0100724825
80544.889999841
74475.3599544562
73269.2849655695
67562.7000311645
71630.1200499714
72027.4499863558
74286.4700777509
77385.1050468587
67864.5399578655
73552.8399545269
67962.4349927966
72110.3900682032
77167.9500303385
76391.9549667721
78171.7049976507
76185.3299560471
76773.7899822651
80464.270005699
71141.6799702144
77089.3300427053
75107.7099136896
75116.7799639227
70177.8049879688
76328.9450843134
75308.0899519225
81094.590060122
70315.2700195527
70153.9950139481
76335.8099802639
75488.859970751
78529.6150729702
73134.0349632677
77633.1649885753
73319.2649718908
75378.6249916936
76883.5449737731
71048.6150125521
76040.5499438758
68503.4650316211
82105.8199665742
75786.73000666
73197.3749817483
79657.2499743497
75005.2950209929
74899.8699688537
79703.7250307891
83755.5950613822
75831.6349826485
74321.9499671006
74318.7649927001
77283.4400130333
73643.7700356884
73848.2450294885
76366.01990678
77702.4999625231
69332.6650347774
72773.7300116497
77296.8550295329
72601.7649109158
80171.7099840104
74433.2100069121
75773.4400478306
80109.594938273
78216.6949646363
73794.9000869956
72730.2399921813
67518.6550123582
84464.5349657813
75848.9099739905
77228.3999880403
74247.0300657884
72264.9449830062
75598.025012367
70194.8299889945
68813.0450337715
78170.8949889914
80092.3200195952
75145.2400135655
75467.3001034155
78523.6350521016
79121.7900758511
77829.7100372235
67553.8099451205
72479.3050805986
87487.9549895089
72302.2199563864
76829.8600398678
74764.1600269627
65669.7599654975
75629.2249858562
76843.6400360944
78241.9200140917
67669.5299479849
75577.814994462
75174.444980887
66437.0099926891
78575.5899710167
71936.5100182873
74898.86496234
75420.510011187
79561.6200326793
72696.7000820599
75369.1400796168
74803.5949977453
73909.7649521276
75990.4049526257
72188.2300115954
79288.104985066
79690.4299819221
76507.4401045929
77032.0649829054
80301.8049964894
74658.2449888169
80019.7099856551
76240.500071405
82474.7600008226
73985.0000226699
78689.4700458706
81065.2799731413
70179.9849894067
81765.3850341481
74913.7049719049
76329.9300512533
77754.050009092
76088.2200262927
78066.4249647472
77131.4599932919
77800.1349823995
80040.2599891783
69557.4449731125
72759.5699655326
78951.4899535429
79427.7199899552
83089.5550005288
81094.2550358002
77137.7200127074
82249.0400520478
80967.550017874
74468.7699889379
80250.1850999897
81524.2800323824
78281.3699875294
76094.9749524556
78450.6149697889
73959.8699966309
73473.3449971894
75831.1450086423
71864.0550522699
80586.2849395805
73708.2899481099
75269.5150039827
72999.8349502044
78042.6400254327
76738.5450295636
81407.5149953224
69742.0299891634
79737.2399678927
79697.4100476381
75192.0549923396
70141.100011245
77941.8349668816
71619.5800245273
74730.0199668089
72549.4499247305
75745.4699525977
82020.0200172555
74626.7049467384
67128.9450081803
76435.7499502155
76170.5700620089
75743.2349697579
71398.3100670308
81682.2799955015
79071.9150008939
75222.1400227389
76827.2850153202
71347.0400519133
75323.9449976551
73423.3600376766
75810.8650216616
75593.6499637245
73649.3299857589
82495.9500092925
78687.4450500915
82060.1499554232
76133.5799675398
72389.6299788427
68423.8450102463
82572.9699321428
77683.0649854679
70996.6700178449
81931.009987078
76422.3749690384
77992.7950120811
71722.4849450571
72241.7100272531
74758.4949580094
75975.7749741734
74756.1350023426
74354.5749524073
76264.7749661202
79765.8850280629
78484.7499568627
73268.9100430735
77082.2899798355
78408.6750525862
72358.1850059402
77820.5199769296
72376.825015858
77880.2899651959
72576.8300022307
76558.7499894033
73598.074974813
76579.7300131473
79252.2299888938
76607.0350729816
79895.8349064635
82893.7799796783
73473.1849742366
72731.5750044612
76272.8200114777
74890.2949879376
75518.0499044153
72121.8000001092
77937.789964804
75510.4399506447
70377.9150120984
78889.9699224326
72294.8950151896
79483.2299254374
76479.7950245078
76081.6499897428
74107.6499351933
76357.6599644899
82464.9600436715
76631.0499940499
74443.2599750007
78778.1699958433
77951.4350533802
77660.5200009563
74558.4649618102
84082.2299771226
82425.9700074517
76972.1149609836
77913.2249859297
71904.4900594696
68457.6250060798
76288.214987828
68543.5649875422
77785.5599539317
84635.2749720225
75139.1449483658
80997.9949188291
76375.1550151448
70695.5199505023
75368.6699768293
73856.8199578022
81315.109996542
72656.7599788976
66130.2500292977
69803.6650190647
77560.280030452
78421.3100797908
73975.0650209656
66426.8400389215
72243.8399474017
77700.0200108989
74612.9950257059
79076.4850093832
79512.4050643549
74683.6199977014
79919.2500081818
68758.1000673546
80629.9099393198
71427.9649731839
75763.8300215448
79478.1100727731
77086.6699810632
78262.1050732487
78912.3449964436
70972.0400377851
73800.3250288457
75811.9799969462
76462.6700485939
69873.7649864159
75062.885032188
82436.1549771775
70984.1900352706
73826.1899812429
72877.8449800763
79392.9000585489
76831.1550023039
69531.6550914383
72576.3300161113
75105.6299452546
74465.8900145723
74262.2900240216
76710.3800557271
72496.2749889476
81853.944972213
74121.5649829956
82445.9950247083
74925.9600164483
70850.3149782258
78986.7249872506
81264.8500278517
70356.2749988325
73423.3349990809
74779.0549795918
78785.1850251918
75827.1600475592
68874.9548992977
73885.5349312836
70810.3249830475
79080.3300679814
82614.6799538988
79129.6150268182
80728.4999972655
70918.2699101366
75193.0649635495
74931.4850698362
79057.114973242
75661.4149605574
75797.1899655121
74220.8700090458
74187.3950436548
72485.8150579159
77179.9499137538
75146.4999810397
83283.8049735799
77029.7099586244
78120.7250186416
70372.6151084471
82002.6849416864
71286.6800060518
78824.3600457429
75285.2100052906
76070.2550717686
67185.7850212809
82177.5398753414
79566.0450042068
73553.6350393695
80386.015010162
70202.1949925419
79879.2399525397
78582.5849708173
74989.7248996926
74116.9149565609
84190.860037268
79717.1899659027
84893.4950020906
73444.7850137313
71130.5699641256
73661.1549488641
74534.4299654781
69265.1650196416
73800.8400114311
69189.8849540724
74846.6999302357
76721.1799663412
74139.1349894583
69729.7050389834
71522.6450650284
77432.6198779051
76494.7499283567
79479.6399882196
80292.9299838297
75441.4749453424
81806.2500184293
69514.2349580267
73415.2150006267
76857.1600053015
68694.9900430175
69793.9900112854
78507.0899526788
75402.7649883988
72574.6000191317
77658.1050009099
73408.5750010349
74245.9600154685
75572.0849938805
81999.0399538878
73328.2750464028
75491.4550027975
77175.7450082438
75506.6149576559
75365.0000278037
68632.0500285599
68913.6500665018
72662.5350205543
73265.1549344769
80458.5900016296
68534.5850225863
76773.585056039
75620.8550040342
81262.9599879357
82588.6099841769
80761.1950102011
80335.004980028
80078.345025028
71987.9299263288
75890.7198902213
75507.3299891183
69819.6700034587
77945.9799381549
77126.6399438715
74734.8499508931
71649.9949964145
75272.1250622792
83533.4849994369
71294.5349885027
79739.559955797
80409.4400404372
73893.4399616927
82009.5849818901
74373.9000500108
76461.1249571732
72182.6400343276
80053.2550331161
74999.7800447922
72473.439939933
77883.6700234314
71640.6250145005
70176.9249341183
87114.3400820491
75818.4250513522
71638.6450484456
74456.6000377708
69532.4249668246
82677.8649854252
79676.4350106192
75845.6800217147
79153.9249732028
70732.0250014348
81467.9850448454
74162.790029899
72136.7099679682
75937.7850864964
71209.309977429
83507.154924141
74537.150085659
78718.360012925
75123.4900409268
75423.1249793823
76341.4550300259
70373.1749449711
78388.5750071102
74165.4250123122
79997.3250391923
70907.5999808049
80896.4650869446
77092.4049473612
79362.2199830118
72688.6799821586
76870.9398846918
71073.2700041215
74302.0199913004
77850.2450042523
72986.3899277176
69608.3699786347
71114.2400498193
71510.8200121234
73272.1199849541
71858.8300229553
76447.9749941975
71586.9049753324
79386.0850021802
79787.6549656257
79065.8349746498
79126.9000163021
74736.2750104308
74080.659994691
73064.0899911151
73468.2899876255
66998.009987563
67489.169963399
74321.9549983181
70953.7349844244
75381.979978626
82747.5000128232
77012.0550174952
76440.3149815803
73702.9949535389
75598.2299407702
65883.5000403902
74857.5999481702
70289.8950659945
66143.0799493946
74424.8050177715
78247.4349956563
77551.4899240311
75587.0549542556
78579.6600250852
73950.9099786963
78589.5199725918
73176.5849694226
78763.5099935722
66847.2250434369
70104.7399008289
67668.3949844548
76523.0349974694
74232.8149988195
72640.1299958038
75658.9548999578
73700.2449781396
75948.5149059489
81307.9649573685
78718.5699949971
74305.9249868695
82005.8299712355
70547.7399227889
83002.5700025897
70558.7800086511
79017.2400348749
77122.7149812149
67580.7801134277
81409.0149700526
75874.2299598572
78587.8500161166
74230.8249850412
75376.6100741327
74577.3349925676
85178.4700162017
73667.200050134
76338.0749664828
70227.5149824861
72680.1049971085
74553.2200380397
84495.2899751261
74287.1750172495
76389.3149999726
75214.4050022918
77486.7000142333
80577.4650366259
78154.2499180384
74767.7100124425
78887.2700040992
79263.4699751022
75015.185029058
82287.329967114
70164.9300513733
77790.5599713377
77379.2149740379
73817.2700010214
81445.650037811
73308.4200312151
71505.0500062096
77791.0249973032
81965.3650101257
80567.7600727067
77441.6150351169
84077.5200435565
78393.7199484557
67378.9949822132
68104.3450039417
72520.9149448944
72393.6950258729
77282.8000150219
76297.7649444615
69753.0700041376
79328.8850224998
78662.885040991
75060.8899733141
74394.8699569196
76415.1400272886
68338.6300271418
76739.1749655417
79764.6800165285
76399.3800570074
70400.3400085758
70953.1400327416
80379.2400174935
71288.0150144905
69206.3199930796
83144.3899756197
71751.8950361135
77031.0799853887
76742.1649580252
78110.8500011954
72725.0749094683
72396.4950399606
84115.7299848375
75877.8400546629
81608.8949721041
72888.4050537165
78117.0549829888
86557.2450621186
79870.9850668456
79076.1600122937
83502.7999262682
74072.95001044
76779.4000295343
75697.6950040995
76273.0799589497
71145.9999971315
75941.4099742294
77600.0049336479
75057.7300525946
77649.5449998445
72169.1999659242
71376.9049968482
73655.7899980308
76413.510005982
72420.2750087008
82163.0400370474
74708.5599894756
77968.5300184592
79780.2950025777
70666.0049900889
76852.704980907
77287.2100627294
70756.924958372
77528.6999620897
73610.325005457
75255.4850798637
77649.249940696
68269.5199940266
72164.7799613855
76489.4999920761
73786.0399514309
70299.1250417623
83598.1200044934
67342.3950618966
73278.8949472799
74674.954942563
74007.2349947566
72995.8350084075
71870.2549992495
81563.1549892476
81678.8699075362
74135.2000259515
72582.0350239171
67092.6249552157
69912.7500012639
81568.744990768
76975.3200689051
83477.0750687339
72707.7800033026
76929.4300634494
79209.5698840696
81544.1150266864
71404.6349854009
85878.5698912355
71616.6099357806
75866.9600192852
78796.7549888705
73891.2750081851
74886.6500415606
74178.2250037617
71015.9849460375
71378.7550122664
71647.7649135942
76534.2099893105
76119.1099079846
71769.6000505634
65337.3049361194
71549.7750275592
80913.4299925249
74826.1250506319
78283.4949784042
83150.0299778818
72955.035030582
77676.8950028609
78577.0500246691
72532.6400337676
79642.2049808756
76072.4549838273
78504.8799962576
76087.5799558354
81404.1499841497
72286.5550140706
80491.7100799326
75434.1149671776
70471.4549794017
79689.415065992
75375.5949749785
72729.6700621975
67380.1800805863
81705.469972084
73124.8099497853
77128.5400011015
78503.2999594472
81217.9099802535
79188.1699708527
73972.9949648411
82828.6149788051
75809.58496998
80275.560014078
75261.2399248015
75010.0199698311
73145.8349878499
71779.6399490068
75805.9650164289
72928.3749726654
68855.9649810086
76732.2750397692
69129.4099193983
75437.5749435762
78505.5750447824
78774.1749563678
70388.4250080232
72438.5499986142
77005.2100135337
75837.8800221812
74479.7750080735
73163.5450062281
82088.4700115498
72446.6950207568
74486.9349868768
74904.1799753989
72001.3349889567
71997.954965695
80288.2249520045
75641.0699530568
79673.9699462011
69588.4299916911
77360.6849402372
78623.5099826254
78294.104972991
68238.6000007876
74370.7500274208
72020.0200530298
71200.6100749836
73750.5350023466
76228.0349635705
72298.7250223793
76648.9549446321
80785.1399479046
69838.7349943454
72562.1150132875
77295.5350017869
73849.3649772155
81355.6650297296
78237.5299385146
78654.1150267911
73466.7550019068
77049.2300029616
72347.7000411028
72188.0750402282
76377.8250003108
78575.3000201975
76475.2450532071
76496.8250363623
74715.4449988399
77674.3849905775
79132.18004411
81042.4049807756
71805.1400284327
75505.1749918357
74599.9950026543
78649.8250094058
76259.885003358
70499.3650199367
71755.1649932972
76923.6150181986
75830.234989905
65871.4398854911
76039.515019697
76400.8099851629
83475.0449923983
73765.1749783698
71387.0949581657
75141.4300114356
82020.9450023593
85222.8999658048
69180.3199767576
78808.5950210421
68057.3549964316
78274.9349851864
73839.8599659309
76311.2800214583
81476.4850256064
73801.0999561763
77991.9950071711
74017.9199767442
77540.5450152467
74776.6150165198
74417.3249722976
74698.134966443
72611.9399435791
84520.9399858719
77327.8300883617
75673.2449690881
74217.9750011807
73460.3099771561
74357.795039155
70047.5549945448
78803.1199753818
72339.1500984181
68606.7899879191
73858.9400088869
73902.6949520375
76776.7999671276
67824.710013252
72044.7049823963
72643.7999916626
76405.3149939336
76757.4500206875
70719.5349162172
80268.3699550329
78795.9000122831
77429.0449754635
76562.5000648985
71048.8449481686
72968.7249552862
70599.7549807988
75826.6250213861
74853.8499921099
77849.6949358641
73200.8749515472
76183.3400064869
72102.7999537582
74361.0249856775
73926.5300227627
74645.3799955898
79431.9899988995
81287.5849535963
87549.4849795505
71836.7149908572
76734.5350218147
76129.194999687
75836.1749752294
72102.6050330927
79606.4650342448
73210.9850010981
75466.424972982
75433.7399327996
76416.3499673909
75929.9649727083
73913.5649734958
76714.4749654946
80406.9100021388
86419.4400335386
78835.2300623647
77539.0649729478
72916.4650151023
78702.8599987458
77364.4100199382
76231.1850239144
79866.5449812083
79556.6650014185
75903.8400329245
81297.8000663807
76209.1450685175
69850.064908423
78949.624944515
73339.125029112
75580.6899911134
81114.2450290115
70953.4349726204
84681.9949731398
76045.6200615364
73984.9999603363
81259.6349993172
75792.0700391447
69084.1950253476
74103.3300114378
76930.9849511227
75624.5100027833
79905.2349255154
79030.834957225
70984.6999816528
79866.0000065005
78822.5100470899
71144.9000178946
83525.5050202858
72362.8950706374
69547.0550177975
74234.3249944684
77834.5249962499
75676.9999318908
79378.0849917225
76470.0849961785
77951.6950755225
79778.484968514
82181.7900104071
77977.1750058276
78459.3499933687
71506.2300442064
76564.4450342461
78787.5800534774
70750.2849519252
72966.0399877692
67536.6850218346
71236.5700564232
75314.940022805
73661.1900404364
72879.6700150635
81164.914988619
75123.9549165858
73590.2049245512
69675.1000082092
79841.689989663
76439.5700309043
76996.8049087246
72860.7549824309
77135.259930222
74399.164938224
78298.0149914409
79645.2300361049
76800.5450858743
73855.4100198552
68132.6349726068
78205.1050127995
77533.0800097211
82768.5499411296
77351.7850079693
77814.175045067
81833.8199982271
80885.9649993985
72776.7699744319
74379.595030675
73211.8050061169
74730.8800499623
82654.9549806161
65398.9049947627
74559.509948994
78612.4549493776
71780.8449798308
66969.9949536282
80250.314966249
80024.5450152745
75492.5050485072
79220.7650204127
79083.4200100531
68496.7249983931
71239.0949888797
71128.8349747047
73763.4999860692
71771.1599968228
74479.0249749271
75525.9699909768
74406.7450583761
75079.9800688341
73977.2050272156
77352.4650254871
76987.3100233664
76508.5799667044
73298.8250503636
76895.589978833
77993.8299787489
72432.2299898293
69078.8899848372
67550.6800081282
72350.854989743
75618.4349780235
76074.8850291883
73851.6149501896
73512.2950049841
64725.4049799462
73378.8549799536
71171.3499498118
78668.244971342
79714.9650512228
75611.0749311247
76504.9049413404
73555.06002082
76345.3150181316
78435.035022763
76382.9950038025
68963.0950581052
84555.2199749927
79441.3300213951
73584.684976387
79086.9450422134
74154.8749582765
74150.9101313657
71738.5050173684
74819.1351037188
72874.9250328187
79457.1049158683
79375.9149924857
79987.0700229412
71586.4749632077
74212.3849973416
78227.8450313557
77116.8700352998
74734.9949609407
75128.0999721772
79269.5550395259
74328.2149307967
73953.3849692102
75021.3899722242
75714.2000623197
77501.0699862936
71900.6600090386
76540.5900173336
70158.5950129126
74758.8049952556
73756.2500660772
77252.5950491554
69999.0949893508
75305.3999591265
79523.0549813016
78729.2249007979
73700.2150174651
76292.814988181
75887.7449497941
77836.8700512683
78022.7950638335
78260.755014594
77886.1099665863
76053.8599770309
76004.2700356319
77836.8549845463
81772.7599590003
77441.8649439368
75837.0200065989
73726.1900295942
74839.7999679319
73787.3099915498
70542.5399806027
79293.5349873496
79725.4000070441
78699.7850395857
77589.1850007143
77973.8699463611
74393.0949523235
81593.230005326
77822.3899993722
77047.7600199206
77554.4599700056
71340.7499392717
76911.914995213
72608.1499677665
70455.9049680764
74307.5349965549
69892.8550149766
77951.1299983411
78748.8600339827
76646.3999838502
76986.7499433178
68782.5150607634
74049.2199857055
72757.4499841486
75543.9600128504
80605.0400372311
77114.9049715005
75061.1399506849
72619.5600278086
75607.4699774831
85637.4399491426
79820.454980817
73437.0350379715
74856.8300113594
69333.5799601158
75145.6999695027
73587.069980777
78185.3099703997
69367.445079834
74114.2550043712
76367.4849595064
70148.964956716
84138.9000294898
71447.7449920731
72704.8899836203
74888.0749641652
74374.8100344999
70627.4400357602
76541.0049388288
80131.7849069717
75680.2150064417
71855.2450143524
74822.38498529
73881.9999317852
76404.4351105323
71536.1199880447
72106.0299706992
83448.2849998215
78207.6999351791
83053.3849677394
64388.699957897
72760.8000087592
72015.2250041027
80527.4349519981
78790.0700000133
73798.355034451
74790.9450450131
82014.8349357123
78414.7150770879
82782.8949700737
70331.4300686936
73233.4100136417
72372.3999858036
77178.4249891732
74902.9700129328
77350.8199903175
70121.5599528904
78642.6699826067
75740.3250183392
77308.0350136411
68108.9799958425
71609.1149856059
80662.8800223673
71842.0100343139
68535.8850396462
75285.3150368804
74714.5999897799
80531.4049012818
74908.0750061226
74655.8000326385
73424.4500224262
77438.4400259431
75727.8549721274
77269.2849794734
80731.0099531945
77953.0949941046
76593.8000892402
81977.1450157366
73934.5049941569
74888.4899771666
81702.0749417713
73138.5299880389
71949.30502873
73519.5099954432
80773.2450698604
84463.189943669
71735.1599398994
74463.5100739824
72025.7649823565
75173.9300017658
81681.6350376265
75436.7850226809
76053.0399894718
72840.8500072073
80475.4300712527
75831.2099995294
70293.06005152
78985.3649966138
76078.3800005286
72064.2649791217
75843.5799920788
77242.2750265992
77221.4049357772
80414.5849845817
68791.8949684818
70540.2950198134
74978.8999863359
74916.83497029
76004.4749586624
76391.1899855123
76911.9299543451
74462.3650794939
78240.9449735515
77871.6799665237
79446.1799392133
77166.9600413851
71284.1049846854
71758.7649299871
76555.3350105464
76384.9600400954
73430.9449749735
82479.545036577
78310.6150110062
76382.8500146202
77133.1749703835
75326.2349831979
80386.9199884436
65491.2250199917
73431.8049945551
73411.000005593
73696.4799896448
65606.4649821843
72067.9550289116
82360.7250021991
78445.3248895573
78304.1949472324
75211.1299776585
77994.7499908429
74292.1949769963
72506.1200122623
74653.2999419432
76489.3900276374
75602.3350314526
70736.4350153328
75016.1250185986
67183.8050118244
83154.2600016363
74658.7050517281
71604.8899602978
69877.9249738718
78893.5399948916
73650.3799659575
81706.2649513247
72694.4100498681
76308.620014087
74983.1149471236
79630.8150032307
84490.3799436179
77368.7200368829
74139.4850739296
69353.7650180461
73054.2300324035
75744.2200340739
79411.2800643459
73268.0449264318
75537.3349820938
71652.8900337177
71019.1700313847
69893.5999961324
75934.3500500315
76334.3249739633
78079.9550479905
78631.0149783837
77039.1300027921
77086.3450289557
70273.7950705235
65547.5200373648
70488.734962051
76387.9999615502
66391.295065716
82188.5400819176
79244.1449532556
81108.894949005
72589.4349847224
70149.6100706963
66695.5050296743
84274.940062776
76659.34495713
72547.2050589964
77824.4799787322
72898.5299833015
75100.9499639019
79914.9500309631
70969.8050094919
75612.0900535651
71079.689961585
72509.5549874901
74383.7550055309
74010.2500194812
72728.6299713296
74628.7849553931
83618.9000668529
73582.9949683042
75664.2650396191
77801.6049452329
73767.5301190599
70865.3099962162
75124.784981925
73948.2650505009
74577.3000227358
71452.3700105863
70461.3299643203
78395.794992625
70094.7300270462
84711.3100729613
81716.4550110494
74008.1550312649
69753.6349447751
74808.204979003
79320.8349844567
79936.7049684835
77556.8150234147
76345.6749844809
72687.9849918379
71929.9150651404
69598.1150118374
80429.9649834398
80431.7900272559
66858.2100158897
75041.645029871
79767.9149429402
70899.1100158777
72285.8749450794
74986.4050186127
71660.5549783892
71347.8099949354
76064.9249940625
67242.185021887
73184.9749759692
74747.3700212174
75043.4400208593
77387.2300593767
81964.9749088799
77246.2450132351
78162.6950496787
78821.769995914
73252.6849777128
81467.454998227
78136.984995977
67517.1750008081
74373.9749835195
70259.3249791492
82509.134968574
79228.7700267933
78956.9149629336
81156.2549906316
80249.4699113904
71969.4100223588
77218.9501079027
77572.4899813373
67147.3499505791
63933.6599631428
76041.4249410891
73444.1950093133
71229.6100411576
82111.1400304015
77648.2350904565
77392.52997961
72767.4799528685
72635.565051089
79568.9399651852
78501.9999446674
76332.3000457714
78371.0098941602
72132.7250595893
77191.1950055826
77425.9900017608
75257.0249300068
73586.8250758052
74498.7700753183
70384.9800644169
67541.8700195679
73876.0949842782
66481.1749232569
79107.974979647
67027.8200073621
78458.8700328919
75019.8049390377
78110.835000683
71869.6600249333
75167.1650139181
73007.0799592093
74411.7249456961
77012.2900316493
82529.8949837166
78944.6849761705
73744.8849500061
79413.2650051129
80037.9450007192
81040.5750047332
75109.9001115516
73577.614937704
79142.014976006
74198.1100152115
80437.4349922366
77236.5300321038
74553.3500555517
73564.0700627104
69672.2349142545
73530.5699998792
78721.194895396
73529.7599750168
80005.705035275
77168.9100338492
76401.8800472898
68543.8950229681
79118.9449695624
72461.1200360321
76678.3700141822
71370.7650047997
74485.8049778054
74525.9250665586
74517.7350273799
73478.5750217334
74394.5599767542
77837.4349989028
69201.9000075389
79077.8550810307
76782.6550660774
66327.9299884661
74037.6800051669
77114.9399731864
69476.9600292882
77803.3850404516
79457.3849664479
73162.6250248901
74881.5250278668
81483.9250664653
76616.0850788869
79136.2249721945
77194.189997443
74662.0150904272
79829.6400001716
83248.5549659032
77402.9250119264
86232.3399700276
74430.8099684699
75578.0149967885
77351.9400357829
73697.779995968
76671.1249544255
77624.2300326949
77094.1499837589
77381.7450867133
78110.8199934476
74960.1149041136
76753.7949831113
73536.0599677293
78441.4449940142
75087.0400338338
71828.6700106661
76580.4300744575
75453.7800289718
77060.1849348359
76609.3749668475
75576.9599748185
78040.6600790573
74678.0249609248
76630.8100073871
71224.1799261133
76267.6700512922
75901.0149717295
87414.6350584591
73441.2050568354
73367.7550392172
77335.1149732745
77582.5400046619
74248.974982136
74953.9999385289
76960.7400117703
81208.7549990718
74598.9150490768
71723.2549765852
70428.734954959
78250.5299553233
79088.0100084569
73679.3550242496
76278.2399237836
74673.8700181995
78923.5500500598
74383.6250469573
78129.7749812767
80762.4300493421
75845.5650141357
75988.8549154138
73026.390044241
80498.1400271367
78446.5200238665
75523.9700214729
73812.3100280151
72278.5349480234
69669.4050424178
75340.9949754766
74307.0499693354
65694.9449546988
79442.3400303091
77559.6650280688
69922.994970168
81041.9999877195
74911.4150896783
79326.9699519704
75472.6300666358
67297.02993976
76858.4399856333
74246.4099554133
73080.3249480156
79306.6500380621
75496.4400033936
74557.545006405
72036.8950347179
76854.3599950239
71722.590076207
68787.7799950012
70987.1450693593
83353.1949796287
74268.2300136354
78761.6399492717
79668.574973939
75976.0399242585
71985.2449353574
72329.0999667647
76754.4800037353
71414.2100321591
81576.1849954023
77817.3599199254
76898.1249871278
76761.7749884673
73791.5400405558
74349.0949607499
74011.1800913917
81061.2450073084
78722.2650458968
77296.6400233604
71326.0449942003
77621.0799696295
74125.239978392
83285.2899827058
74343.5750411547
76360.1000371463
85620.1300543546
74180.6549667859
77673.8850008577
73397.7450077292
72782.3299885403
69187.0850359524
75362.3849386056
79716.2850205357
77834.8250004925
71431.2800547945
76775.859933459
72622.7599779626
73357.1350584978
75893.2750031705
76691.7899826687
79319.9199717192
78266.8551180728
79605.3050616083
76059.5850022862
74603.9900935874
75215.2649825655
72316.4799755173
82590.5999956097
81719.3450456158
74896.4250029949
76027.000000223
77441.3950171519
77299.2399959844
79653.4699804459
78872.0700095033
85224.0150238392
73078.9450347977
79499.2649129555
78156.59999536
76029.1649251056
75333.3400131388
73553.5549742598
69696.6800792881
78243.2900328654
84247.939986379
75688.4400957364
73596.3650090509
68682.4749741735
75872.1799703487
76345.1999816527
78159.7599769595
74518.89995511
71658.1600115054
79694.3399532604
76799.2500492537
77275.845043742
81469.8550419178
71122.1300070783
76135.1350370731
78655.5249961758
75645.0599464841
78486.9050016932
80285.4899349254
72304.4599690037
78031.0449604709
75230.7849698414
73126.404999377
72759.6599574061
75231.2749896547
78449.9800100867
76678.8249724997
70267.4899204471
81612.2550532516
74829.0449638015
78011.3449573742
80907.1549672171
75205.4850235794
74474.5349810113
69852.3349937169
77080.8950078278
72136.989988364
77811.439980116
74076.7200074411
79277.9949551297
79246.0199759608
80370.1500230572
71281.3799653163
75652.459950439
80251.8350553855
66319.0100315067
71976.1349877053
74034.8749536276
81712.3350033188
80527.7649927439
71262.8499922118
79763.6299338067
77998.4350281461
78136.6200038788
76582.1499389067
71981.1049933145
75638.0500015846
66942.4199936996
74156.6399575677
79512.4100186746
80182.6299349592
74925.2550230132
73521.63002087
82840.7450851694
80029.965024554
70090.2749681748
72570.6649681694
73543.1349655975
77506.5449312314
69951.9650919302
76626.6999577033
74747.0900038161
78182.6599561657
68635.0050318237
80176.8650045727
73313.9649868978
76141.5849599958
80470.105023379
67492.7149301514
74322.120081314
74293.5600195713
76893.1000331721
70734.93491799
69135.7249948194
72264.2050480787
66444.0650006893
77183.2949203415
79547.9599347394
75310.3149878489
75879.1499993079
71443.2100241737
78558.3150539723
75101.5299672047
75484.2149890397
76747.075017465
79093.2300452851
79506.8000790415
83720.7150630854
77548.02505956
81402.9899311282
69754.2300087808
67588.8850234982
73250.5299811273
72047.5350230825
71515.170049926
74119.0148983401
80746.835025806
81981.0449172216
72358.3300073782
73350.3699923446
73701.8149680854
71911.2550004596
71158.0949746842
75532.4300117259
72610.2649899157
73752.3450218734
81869.7550115897
68753.3549033254
71467.010009893
70692.7450608236
74191.5950224715
75053.4150292429
67827.13503709
78379.6099726732
67745.5349444463
71393.15504362
76237.1150551665
75431.3599753676
72874.0999944143
79097.8049828146
74009.710017962
72620.2350426129
82309.4849696055
74362.024985884
77688.4400050198
77119.0350853089
78407.0549293864
69114.6699461102
75782.1500261442
75020.5749722344
76872.7950640849
72957.1550506557
71486.374973071
74667.6750039815
81082.289998832
73328.2049807312
80822.4000954687
73132.0050196893
75873.660004754
76160.524959992
73895.0499590454
73612.2849904018
68930.360036811
67984.3200319537
75285.0500701154
70787.4100088308
79048.8700512446
73346.4649532023
74823.535039236
74048.4299779641
72057.4349941244
70370.9550082908
79868.9200291397
75343.8899637924
76433.6049760709
79224.1350175627
82987.6800023693
75372.10510849
76302.2649929019
77549.2549929292
72538.9550238812
73648.1150468694
76166.1249849352
77165.6050215733
72946.4849881088
77508.6100192371
79837.4750149314
75928.7749554239
66706.5049999901
78980.0999477896
71375.6999657164
74777.5549693205
70392.9199918717
76177.7499867969
81104.8400232742
76178.3400275926
73429.740002837
73634.1950058665
75342.7649602896
70400.1850053797
73594.0449849736
79262.9749855498
74572.1849699678
78047.0650949936
80864.539973543
83089.9901099998
72488.0400078951
77744.0399991616
73034.119955871
73128.1999939239
76659.18001904
76161.8149750474
73013.5499646396
81057.854940579
71749.6350766197
78996.0200043923
75121.6100329413
75263.6350381683
72617.290050236
75474.7349528903
75057.0149991265
78155.9450571957
77154.0750104019
77684.3249592923
72632.8949485974
74859.3349697766
74866.2350627295
69370.6599716769
78126.5199795093
78335.7599626128
78652.4099925557
69213.3500823261
75599.8199986959
78361.4950243769
75860.0649523527
75329.5648975885
84130.7299877434
73557.5949252691
75238.8299847709
78331.2549817851
80950.4850357253
71584.6150070535
76994.3150711522
74756.6049914162
75994.1950211693
75797.3300201703
70406.1399874625
73376.36999964
70103.6949525515
75903.0149575917
79154.9399545834
74493.1699490394
73264.9499824372
72403.314890507
77025.5649643365
74201.4550149209
75254.7450221662
73266.7900471227
82510.7299774836
74070.6149484473
75778.2549924597
75200.7599761416
72656.8799747117
78916.2749278621
68964.1900418054
70317.9150344608
72444.6199624374
77713.6000313658
73660.2599759634
76913.6999710005
73459.3700306876
74730.9699773984
74699.8900426546
79158.5350212897
77523.5150162757
74571.2950180105
76151.044899178
78241.2950600188
78527.1549480486
82249.5699999511
74142.3751161954
79575.8850014
76636.1050260184
69754.9450283137
69796.3300538524
76023.7850062649
67593.090021947
70130.3899609842
78696.5050088377
67883.7399476439
76713.9150437186
71956.8500332193
78412.4100399726
73099.8200372023
74108.2849257405
79074.8000750242
80170.6099999878
74687.6549896029
73902.4949141696
77974.6049696198
71001.6900114561
73413.550025376
75871.7000400221
72911.9850930967
71274.6399946364
76764.7199479042
69739.3849912088
77668.2700026393
78685.9699414136
77337.2700289722
75426.98001345
74457.299996294
79860.0849694885
67692.7649548626
77325.929981979
71074.9699938455
79373.0650312132
71916.8700195968
79070.4749660763
70394.0599956979
76190.6999313404
73692.3499523219
77918.1700136292
77158.869987483
70293.8249737216
77277.2800337857
73339.8150220786
73245.0399324399
80603.1649664766
72444.4350275947
73825.6000358516
73784.0100799717
74371.3899856082
69925.2750047804
68842.7300028439
76491.8400056477
72363.0450063925
81466.9750012581
75491.7299282457
63318.364954216
78605.4149754173
77501.1499060114
66003.885024031
75280.1500014678
79875.6549799651
65219.6049912733
72098.8199130212
73658.9850018603
75958.7599153302
81783.3150559875
81961.5700253706
68766.6549886447
78771.6549887715
79950.2399566981
71753.3999708146
75509.5599234242
71399.870041329
72410.115039956
76067.6500184603
75538.4250861379
75977.2649328908
71501.2299714406
79193.2600017738
75673.2549857639
78221.2199190762
76897.5999879246
75557.0549222236
73718.8099602897
77615.840006649
74189.0450568244
77751.7799092164
73104.0049995761
66536.4499811915
78838.9600175185
72950.5099566251
84742.7000005677
74625.9099726342
67455.8149655142
80692.7149713057
75365.7549847423
79482.3200557897
74883.7950072773
80418.6700033942
73491.3849851038
75216.1400419418
76723.1300069709
77327.5200293271
72375.0699001862
71176.4450240197
67893.8849508558
75203.7350397148
75404.5550102753
75616.3600303519
75358.6149714916
70965.5099079713
84015.6200707914
71166.4399969487
72624.0100643242
75970.6749942882
80468.0500602963
71800.1050038421
77861.7250106326
74804.2000130625
77886.5700284023
74830.654961078
75044.2099783642
71609.2049995457
74779.9199459057
70048.9000306011
73896.9099790394
71938.3099939855
77879.2150392974
72001.9349755991
74978.3300125389
75272.3800208553
76705.6050354598
73436.8049773705
77216.1999241323
76389.3000737279
86374.7600313291
72790.9499788258
74616.4350221474
73519.5950128661
79574.5000019656
70546.8299950901
70847.4700245233
72839.9250264615
75441.279979422
75011.4649665164
74771.0049828629
78203.3900145377
75306.7449761617
77492.1249542922
73156.230030658
75521.5649808171
72116.2650460149
74796.5300028979
79885.9100129429
75099.4099618373
82568.5549899159
68998.230023482
70024.7450987311
75142.8900247787
73123.4450502011
72963.5050042668
73481.2099515856
80554.4800370512
78649.0000023782
77316.5550009303
70091.2500297599
80098.7250409874
80004.4749725672
76831.8649264979
74402.4348845821
81489.6800780513
80987.3749749109
85248.8700542525
79758.0249784439
77133.7599769028
67280.6150634472
74487.2750160322
71603.3300096449
68388.8749843976
75232.7499109445
75674.3750316157
75587.2949551207
71478.570000914
69078.8599906249
86708.6899143706
77208.4400057531
77613.6649803692
78219.524998648
73636.4999957887
76310.3899652135
71712.389976281
71117.5599671542
79247.3150496164
75196.6850713117
78561.145028055
80535.6400270407
69976.9099713432
68822.4749332761
78917.4000564015
73425.01503718
71405.9850244861
71713.9800300946
79376.5649758841
82558.0400376149
76723.140054409
76067.1700595016
80429.2250294448
71983.3600660236
74361.7500071365
72419.6249345518
79056.4099963917
77559.7200276813
78384.3750034743
73152.3749918321
76391.190010972
74972.7600885877
76706.7650209332
72709.3300054242
71286.8900921716
73250.6550346619
77293.610025252
70916.5400424647
64285.2399977011
79738.464952018
75468.6899451605
74119.4999964152
73916.6499523511
71049.6600138787
68087.0399892733
75565.1199770981
76805.5049983278
68765.3150249635
74387.1300303136
80245.2799537663
72302.1150046811
76687.825000622
71883.914978353
74869.9500568123
75652.7649888427
78794.7000265779
80250.5399498676
75778.599938109
73021.0700410901
76749.204985003
72916.6650603062
