# Supplementary material for: Intergenic, gene terminal, and intragenic CpG islands in the human genome
Source: BMC Genomics. 2010 Jan 19;11:48. doi: 10.1186/1471-2164-11-48 (PMC2817693; doi:10.1186/1471-2164-11-48)
Supplement: Additional file 4 — Monte Carlo Simulations. The archive contains Ruby scripts used to evaluate statistical significance of overlapping of gene segments and CGIs. Results of simulations with different "fixed" elements (see Methods) are also included. [file 1471-2164-11-48-S4.ZIP › result_exonspag_length/internal_introns_200bp_5.txt.hist]

left	right	value	probability>=
61644.9800137469	61965.965813709	1	1.0
61965.965813709	62286.9516136711	0	0.9999
62286.9516136711	62607.9374136333	0	0.9999
62607.9374136333	62928.9232135954	0	0.9999
62928.9232135954	63249.9090135575	1	0.9999
63249.9090135575	63570.8948135197	2	0.9998
63570.8948135197	63891.8806134818	2	0.9996
63891.8806134818	64212.8664134439	1	0.9994
64212.8664134439	64533.8522134061	2	0.9993
64533.8522134061	64854.8380133682	2	0.9991
64854.8380133682	65175.8238133303	5	0.9989
65175.8238133303	65496.8096132925	8	0.9984
65496.8096132925	65817.7954132546	1	0.9976
65817.7954132546	66138.7812132167	12	0.9975
66138.7812132167	66459.7670131789	4	0.9963
66459.7670131789	66780.752813141	11	0.9959
66780.752813141	67101.7386131031	11	0.9948
67101.7386131031	67422.7244130653	21	0.9937
67422.7244130653	67743.7102130274	22	0.9916
67743.7102130274	68064.6960129895	33	0.9894
68064.6960129895	68385.6818129517	29	0.9861
68385.6818129517	68706.6676129138	34	0.9832
68706.6676129138	69027.653412876	34	0.9798
69027.653412876	69348.6392128381	54	0.9764
69348.6392128381	69669.6250128002	68	0.971
69669.6250128002	69990.6108127624	72	0.9642
69990.6108127624	70311.5966127245	93	0.957
70311.5966127245	70632.5824126866	89	0.9477
70632.5824126866	70953.5682126488	119	0.9388
70953.5682126488	71274.5540126109	123	0.9269
71274.5540126109	71595.539812573	140	0.9146
71595.539812573	71916.5256125352	152	0.9006
71916.5256125352	72237.5114124973	159	0.8854
72237.5114124973	72558.4972124594	195	0.8695
72558.4972124594	72879.4830124216	176	0.85
72879.4830124216	73200.4688123837	190	0.8324
73200.4688123837	73521.4546123458	214	0.8134
73521.4546123458	73842.440412308	259	0.792
73842.440412308	74163.4262122701	252	0.7661
74163.4262122701	74484.4120122322	281	0.7409
74484.4120122322	74805.3978121944	282	0.7128
74805.3978121944	75126.3836121565	296	0.6846
75126.3836121565	75447.3694121186	307	0.655
75447.3694121186	75768.3552120808	343	0.6243
75768.3552120808	76089.3410120429	322	0.59
76089.3410120429	76410.326812005	318	0.5578
76410.326812005	76731.3126119672	286	0.526
76731.3126119672	77052.2984119293	329	0.4974
77052.2984119293	77373.2842118915	328	0.4645
77373.2842118915	77694.2700118536	297	0.4317
77694.2700118536	78015.2558118157	318	0.402
78015.2558118157	78336.2416117779	313	0.3702
78336.2416117779	78657.22741174	306	0.3389
78657.22741174	78978.2132117021	308	0.3083
78978.2132117021	79299.1990116643	273	0.2775
79299.1990116643	79620.1848116264	252	0.2502
79620.1848116264	79941.1706115885	234	0.225
79941.1706115885	80262.1564115507	226	0.2016
80262.1564115507	80583.1422115128	189	0.179
80583.1422115128	80904.1280114749	208	0.1601
80904.1280114749	81225.1138114371	175	0.1393
81225.1138114371	81546.0996113992	140	0.1218
81546.0996113992	81867.0854113613	146	0.1078
81867.0854113613	82188.0712113235	141	0.0932
82188.0712113235	82509.0570112856	108	0.0791
82509.0570112856	82830.0428112477	103	0.0683
82830.0428112477	83151.0286112099	94	0.058
83151.0286112099	83472.014411172	87	0.0486
83472.014411172	83793.0002111341	59	0.0399
83793.0002111341	84113.9860110963	49	0.034
84113.9860110963	84434.9718110584	55	0.0291
84434.9718110584	84755.9576110206	36	0.0236
84755.9576110206	85076.9434109827	34	0.02
85076.9434109827	85397.9292109448	28	0.0166
85397.9292109448	85718.915010907	24	0.0138
85718.915010907	86039.9008108691	22	0.0114
86039.9008108691	86360.8866108312	22	0.0092
86360.8866108312	86681.8724107934	13	0.007
86681.8724107934	87002.8582107555	9	0.0057
87002.8582107555	87323.8440107176	9	0.0048
87323.8440107176	87644.8298106798	9	0.0039
87644.8298106798	87965.8156106419	3	0.003
87965.8156106419	88286.801410604	6	0.0027
88286.801410604	88607.7872105662	4	0.0021
88607.7872105662	88928.7730105283	3	0.0017
88928.7730105283	89249.7588104904	4	0.0014
89249.7588104904	89570.7446104526	6	0.001
89570.7446104526	89891.7304104147	2	0.0004
89891.7304104147	90212.7162103768	0	0.0002
90212.7162103768	90533.702010339	1	0.0002
90533.702010339	90854.6878103011	0	0.0001
90854.6878103011	91175.6736102632	0	0.0001
91175.6736102632	91496.6594102254	0	0.0001
91496.6594102254	91817.6452101875	0	0.0001
91817.6452101875	92138.6310101496	0	0.0001
92138.6310101496	92459.6168101118	0	0.0001
92459.6168101118	92780.6026100739	0	0.0001
92780.6026100739	93101.5884100361	0	0.0001
93101.5884100361	93422.5742099982	0	0.0001
93422.5742099982	93743.5600099603	1	0.0001
