# Supplementary material for: Intergenic, gene terminal, and intragenic CpG islands in the human genome
Source: BMC Genomics. 2010 Jan 19;11:48. doi: 10.1186/1471-2164-11-48 (PMC2817693; doi:10.1186/1471-2164-11-48)
Supplement: Additional file 4 — Monte Carlo Simulations. The archive contains Ruby scripts used to evaluate statistical significance of overlapping of gene segments and CGIs. Results of simulations with different "fixed" elements (see Methods) are also included. [file 1471-2164-11-48-S4.ZIP › result_exonspag_length/internal_introns_200bp_5.txt.lengths]

78266.7650017246
76041.8901103967
81272.0049746537
79759.0949323402
80807.700012613
71924.7300699061
76351.8950588329
78281.5950697364
74138.6300909039
77320.7250765696
78616.2099465805
72163.2650964748
77511.6850166698
80877.6800950669
76833.0450283698
74289.7550261187
75519.299904731
76773.3299770961
77900.7450473835
72097.7949232743
79477.0149969539
74322.9249531968
76043.7801112458
75626.4649524601
79485.0349630534
74803.0000982158
76166.0950948802
76328.239971451
76374.4999662326
74525.0399433572
70641.1750017339
77111.324919981
71862.9550354244
76022.4799662684
77444.2349954579
74416.8449811875
74564.2650653432
80485.7749905231
83296.8700166909
74742.4400545971
78311.4999703713
73254.1400643298
76850.8799928303
79664.6100373876
68640.9199397604
76333.2849895417
73620.3951243337
72451.7599821029
79443.6649390503
75294.9900461547
80635.5850817792
73481.3949669323
70420.925001184
74339.0899904963
76004.2000390159
75005.9250554421
76720.1700063132
69969.9049947098
76104.3999557133
78335.545056465
76833.4249948101
73407.2849763554
76033.9950159547
80258.6049334613
75465.4850138378
78266.3450282724
72192.5099844782
74014.7899240908
75444.7549315869
74962.3549069841
76426.1800006114
71904.894978946
77485.9399699048
76163.3999735212
76656.2950456543
78213.904958759
78531.3899972449
81140.7500450074
73316.4649183876
65009.5849833361
79847.684876781
75285.0200045335
82898.874997387
74832.9950599821
81154.1500027471
78772.5400225142
78570.5500241327
78557.7049702517
80943.2100050589
71003.7500907333
72400.2199789594
83143.7249803316
71471.7950274011
79019.8799171488
72326.7150013286
74889.2400678762
79964.7350322049
80896.7200450549
83365.4500853722
76968.6399774799
71613.4050022145
75334.8149757551
76696.3200180216
73507.4099035584
72703.9350215016
79730.7949997046
80261.6799809466
76072.314976194
84808.7499780982
75640.6000355694
80340.1399593358
75934.6400489354
80242.1049987264
81918.7799664288
75177.2900512589
89690.4950392008
79071.3249292406
78176.3199419964
83210.4550284171
80737.274921226
78027.910124625
77497.0649909379
80337.4800697026
76012.5149902578
74687.0349866358
78932.4600406473
79041.060052458
78301.4850009131
82291.5200539504
72338.8550015149
77612.8500498751
79258.4200271413
84519.6000405647
80587.3249922953
83472.2049539073
73334.77502436
78238.1800582842
81418.6650010548
77424.0250231184
78350.1950998512
77852.7000439095
78315.8100452649
75774.9150282973
83196.9900308624
79910.3199812296
72281.4199751558
81384.8399060099
74217.5399620849
76630.1850467995
84086.670068733
79578.6899737342
70550.7300746963
70432.3900306001
83182.3099685649
79472.3650258611
79518.9700163669
79766.4999432029
75411.3649995666
82055.4450186462
73179.0450696764
79572.7449991831
76877.4599283682
75928.1400302895
76231.6499941805
73411.6499519637
85400.2200228819
72986.3850814253
84681.7649962908
71768.684975106
77040.2200536185
82638.3250752887
77978.4100173439
69331.4049540476
75201.6899115168
77083.0349713041
78493.0750553281
79392.364966889
75761.104974495
79449.494982102
77642.5049829924
78128.4399292374
80262.3300099413
84722.5149653228
76162.9200709402
81280.1800222705
74067.3099693209
74177.0599475237
78726.1450234479
73282.6349668545
71568.4750078142
74271.0350433747
74853.5800254554
72494.0350883228
77669.5300334145
82755.5949061887
80003.2000267489
81312.6300168544
75837.5350653903
79475.8350144303
76354.1399896885
68272.9749300349
75149.4100360459
79795.6500386916
69332.5950815722
81213.8949883371
76346.6450488388
75966.3548904209
70766.2149696923
81777.2399381151
79031.2800176794
72233.0599907861
78311.9600372446
73554.9251185571
75940.9600247363
71342.3099537789
76634.5549950606
78056.7500279164
78807.86004722
87655.4750045457
71135.3900030872
72906.8450100789
77335.9249377006
74871.5350007347
73943.4949667281
78698.9650538456
73462.6650314041
75746.725038782
78234.8600933038
82040.4849238789
76933.1550386157
77258.2200280402
79305.599987323
82405.9699075177
79571.9599366693
72547.1049844603
78437.5200857116
79738.24001077
70113.7049386685
80632.1899878215
74109.0900840163
76857.2501142749
77409.0800015466
76203.7599484969
77322.1150825929
78701.07497904
77144.230057107
71236.5000234646
81091.9150077387
74737.3700123578
74976.3200635029
79975.0050479487
67733.2000305787
76739.2449540166
72179.5699531689
70432.8949231357
73639.5550343846
71776.9299952903
78662.1650262369
77167.3650025055
81255.1449729605
83399.8250526435
77454.5349985156
77663.7599972248
79832.3199724751
78732.0600238234
76233.6699888743
79397.7850627571
79791.110065454
74875.4049630263
77144.7000183179
77721.5300148307
81190.6199825105
78414.3450893715
82762.7300595974
76216.3999670184
72452.6349797621
76238.3449656564
77309.0150920608
78837.0349635492
80212.7499973211
73012.2700176968
75515.4149531427
71309.7399846844
74950.9450742495
78041.0300178897
78200.260012645
74480.1100343075
74454.4949609715
78679.9050423125
79393.9550034982
74089.2500712061
74759.0700305646
73452.844991103
78716.6149746676
71444.7250636182
74051.0650000045
76947.0149587172
75350.4250039557
77356.8800576349
74429.0500219293
72002.2599576892
80267.2349991813
71021.8799733109
72422.6450676122
78543.015014346
75524.0148961828
75127.8048925902
78283.0300207646
76149.3250365277
75256.8249513615
80348.1450079743
74102.8849721309
80890.3250773252
72377.8049935599
78008.4550488599
70472.0799879055
81941.9650188385
77784.5350338364
74969.8050233299
78477.2900091725
76952.2899136239
75710.3899652748
75792.2899789689
76287.2499723451
71284.724925035
72331.8600788414
78632.6200015286
77686.2150851811
75987.8949957
72181.665020415
77266.8849966826
79172.9001125041
75077.6399995415
77293.1149754001
76605.6099717479
74609.3849564783
82335.5849541843
75517.7000180919
83692.4000636551
76316.565002883
75249.1000562176
72008.8900534669
84452.9800095368
78395.3800062217
76606.0599945787
75694.3100017993
77946.9700306866
68483.29007646
76914.2649453143
77321.9499354896
79599.8999960541
75121.0500103133
76637.6800591322
77231.8300238446
77426.9099526717
79510.375018299
76330.7999497621
76970.6150515217
79607.9799849713
71716.7399068528
75925.1200231684
77593.6400017935
78683.2050091409
80204.4700488743
76175.1750274613
76617.3450661654
85069.4651129722
74969.5399763606
78624.4749618737
78688.0549942456
67192.8100226764
78727.6500623767
77008.3700338313
74103.4900422166
75608.1899659475
75675.9199702209
77558.9400003375
75162.6700004311
78796.7500408017
72700.110002473
69506.4200236068
80398.085022505
75406.0400227587
75963.3100324615
76763.1200278125
73893.8700323772
80437.7700523403
70141.0099823307
80862.1800094283
74159.139973241
77170.0400001389
76281.3700434434
80546.3950667703
74191.0600019858
80626.6300853436
78542.7149798711
77230.7800021811
77086.2750370638
72844.9350294
76318.2450000818
75655.5600485484
65222.2950336614
77708.4150488794
72764.6800017523
72370.7400646693
81335.8100030225
75564.2299989043
75286.6400329003
83043.434982125
72784.9200647401
79152.0499851377
81044.1299833693
74823.4950396083
74446.7250692989
79004.2199954231
70670.8499631981
84663.6149457676
75106.8599927244
73061.3601028726
72977.3550782822
77620.8249670555
72812.5549153278
78219.6099146008
78808.6350192356
80455.8750504482
73761.939938482
74416.5951011076
79399.3949953767
77978.1449755843
81838.0599798649
77104.1000469687
72870.9750767084
75101.8950810997
75881.339999351
80238.6850133193
78760.5849829876
78403.1299357338
74772.3400918575
77929.2000249457
82390.0249986944
79516.529944688
78612.3600093764
76618.6649775507
77021.8549524597
68674.4749795318
76043.4200190652
78586.9949704836
76824.3099643823
77934.8299279128
68593.8400603727
79268.0149700329
73003.085027513
78756.6750376412
78285.3100162555
73268.5000458672
69953.8300145046
75818.6000067506
82447.8450417824
79493.8799451693
73619.4500340041
68338.9749551115
72096.9899276124
73179.8300517799
71475.5699551908
79366.9399542276
78045.2600219007
81858.2650289913
82029.7949153407
83597.4999329883
74811.4350569559
74766.4849882957
79634.120082048
72216.1100112451
83163.9999850415
82155.2450538846
73912.0500214988
73652.5950113746
75922.2349799614
76851.6400561714
78246.6499914937
71151.4999858264
73239.2150443772
74092.3649959334
81493.4999374536
76456.5199413681
72659.4300041869
81557.6100252156
76763.4049302768
75920.7600524165
80462.3300308374
72043.9450146589
72188.3350625
76337.305040753
74865.4999843047
83755.8300505416
79759.1899899314
77720.6500269715
88013.5049919089
73770.2450682583
77205.6149335295
77458.3549424106
71734.4300748893
82582.9099677301
75682.0550462448
73664.0700057134
83179.1900559586
80023.2849789348
75040.9450518274
78980.3500315257
69729.1349357823
78402.8699643636
76980.8349742981
78814.7500068758
79285.9400303938
78079.9400222318
79331.0950153823
81216.2049386118
81354.7449905637
80249.2800348116
70935.1849426434
78321.1350012988
75633.9400264699
74497.4150818466
72830.550012117
77347.7900017834
72098.9499729121
74945.9349849463
77565.9350155684
77617.1301052838
78182.6849813749
70352.4299978061
75003.9500002939
84212.4500874448
74146.9300110189
75303.3200041543
82165.5750148583
79434.1850642826
69317.5099970659
72964.8849832759
78337.7400124652
79492.0799385689
77006.1499647673
78703.4099709682
77599.3799948883
83110.8900680369
73856.2900427612
67758.1900087624
77921.7450270439
80548.4900358648
85227.6200136667
75961.6149546343
79034.5599934194
73730.8699366206
76543.0300203158
69046.7149976894
72237.4100220012
78972.8249747375
76197.7700269148
79881.2099623072
72988.2249553231
71634.9750525259
81391.7400276939
74071.6900498262
73690.9649819679
75823.6149384953
73278.8550085535
76798.5050000611
76972.3150010317
74839.9650037923
74098.1100825649
73983.8549895484
72239.3649807482
79113.9750776438
79672.5550864592
76976.7699664917
76188.8299933572
76188.8300190575
75674.5399675502
74611.4199576242
76848.8999476421
68396.8650849286
69627.3949738616
76255.3199965371
73522.6950041342
84660.6199871828
74413.1299888684
69987.2300564279
77091.2550178208
67427.140042565
83414.9399835171
75206.7350191149
76872.3300541076
77078.7950213429
74091.9650169758
79726.3699786292
77625.1649494467
75848.0950329071
81486.294937121
73868.924995622
83140.2449949408
81788.2949547202
81428.989935459
82276.0700321447
77430.2150416353
79348.5949847593
71694.7100682253
78196.9900935539
74305.9050376099
69576.1350389814
78825.7000342509
70008.949995656
78069.7700548705
79582.9949927712
76765.1449635379
77618.9199883971
82095.4899581879
74483.34507333
80286.9200095015
72434.590083851
79026.7149505853
79205.2949891319
78760.3500415331
77963.6699985287
79828.6350108261
73720.7599520958
73899.9449959122
81521.9249726218
77012.8950349981
74929.570029566
73173.3750225649
77970.6999399166
74729.2500156785
76747.1500281391
76740.8401029152
79194.4850083634
74707.0600049817
70700.7700018761
71827.8200354388
82718.3300299943
80485.0699832714
81120.9049824438
79088.3549590419
75483.365004372
76102.7999401445
81110.4799019824
75491.9999805552
76915.6649765452
75517.195023979
79284.4449740618
74427.7899968532
69719.5098833969
78710.3950297269
78592.3300341042
73236.2099893689
76621.9899320371
73612.6199608537
73815.4950192436
79035.5999668694
80700.9350184843
79482.1999350521
78312.290040434
81737.6200343029
69874.0200132182
76101.5899941034
76834.1449841917
76368.7749944174
74568.4350393387
83134.5149714864
77451.9999742728
81540.3200853059
75242.2349421627
76971.1050227368
81899.2199661928
73799.9199990979
77375.9350032113
81160.9349670494
74066.9799952007
76835.6549175501
78891.7749810999
71973.8450939393
74152.0800262128
76597.5249904997
75984.6350056528
75091.9399692062
74291.1249477269
78250.3849737419
79404.7399548018
81756.2699542044
73246.2950069283
68849.655007851
70043.6099275982
74801.5249452306
74883.7550307603
76709.9500151018
78867.880064977
75943.9300124383
70509.319918801
71615.8250395303
72764.1800408761
71945.8800122162
75746.7099957107
72206.6099251344
80235.7949756805
70751.8750181075
71684.0050192843
74333.9500468774
78050.9400353002
79861.4200164666
76004.2900192406
75189.7400818919
72577.450026807
77919.7599850995
73178.6650036126
78732.1300981469
74024.8550149909
68243.1849248182
85480.1250158665
73095.3549931486
78366.4749710204
76153.0249819937
78906.7000187936
72017.2350092217
79052.8099244375
75085.0749349804
80094.1100135158
82326.8199796003
77221.4900141602
79009.235008922
82783.2800178356
71442.2300779981
77668.2150787747
76562.0250141119
81528.9150406432
75820.8149921673
71149.0600085261
71582.9299660714
74454.9600171824
73184.0999742891
74044.7399815537
79723.5900732038
75289.9850240494
78020.2250213567
68031.9050762977
71268.4900559468
78160.125071449
78549.4150122934
71727.1050124411
78163.1201462168
78076.2449719957
77012.254968081
77675.3300591725
74061.7550028134
81331.5399427608
69383.9349579391
76775.1549793022
77952.0200333376
70048.2550019753
75575.2750080452
74317.4000149687
76873.4250457431
75772.0850408694
76598.4549328252
76133.1099906888
81730.3050564681
73347.1599659803
75620.94491045
76741.1749853878
71356.8799183332
75139.3700137606
75544.6248945121
76885.349962184
74398.3200720294
74302.0898940132
72469.3750168479
76392.2799807633
80857.6799882169
81188.1299458173
73742.074895273
78402.9249658277
77859.5399849872
75910.825033559
79059.4749942703
74021.91999753
75528.9649634123
81504.7349532684
76105.2600739443
72114.905005205
71921.3300635484
81861.9899900202
77441.9149874786
74652.8900671165
80739.4800087464
76184.5399857907
77084.5400745748
72989.685006814
86839.7049850749
84214.820079518
73762.3550588668
75874.3949242778
75029.2700371319
79590.005005449
76093.5449885239
78398.7749221189
81360.3700250807
77590.9750242752
87989.3949824448
76874.8000359648
76210.6150016515
75837.0150239961
75469.6700000586
79016.8650174592
81120.145031112
79444.5000650911
84653.990006091
81958.9300328017
75616.7599816721
75067.0299867976
78874.6600344562
75415.5750400918
74630.9948661315
80871.6999946096
75433.3550453241
72156.6949658181
81271.0250494636
77779.2599860592
71671.6949914784
80244.4599335258
70816.0050393176
78855.9750756768
76453.2199440404
79028.5450513607
73732.7300411451
71430.6799644899
79528.7201380956
72477.8599663999
81654.3499876671
76223.5800094603
76259.8949953394
78190.9799854936
72755.6050365764
80131.539968671
75732.645070276
80115.0700127373
72865.3600919044
81736.9949777281
79367.8849882908
77043.1100468753
67643.2550086584
79286.4999591956
74522.9300142352
70028.5050473768
76358.9099428344
73933.2450877975
77689.8050391695
78212.5999292547
83571.5049857181
75646.6450418612
76768.2350186542
77689.0150261388
75160.1600032256
71205.3699488211
75625.7249801504
70289.5200596666
79001.1999619845
73280.6050883622
80981.390043974
75425.5100327685
84749.2250213052
74131.8400115653
82287.5150272981
77814.749893764
82134.5700646355
75266.8999902566
83978.0450743869
74094.4550220184
75732.1899855746
79128.9349871388
83750.7749748296
75318.8400525343
74796.3500963106
78707.5300800638
80174.5699687141
74724.3249949395
71730.0349090311
76469.0999785515
74764.0700294432
78363.5499700439
77855.6449290254
77987.1599396667
74921.4450280546
71248.084949899
71248.4699525055
71838.4699895392
72419.9400415265
80463.3949459098
74350.6899360388
76288.7800257069
79244.7999772606
73660.9399931367
69542.3949633086
74107.4150381689
79530.7550314474
74632.3000931993
75363.3150244863
80798.51506386
79158.5600864758
78272.1799715097
81897.0850676986
72456.1150357432
73595.7501049948
75505.1048878659
75943.7750415075
71335.2300202278
81437.8750206432
74100.1099725878
80343.865021588
71536.9900227798
73958.3149499402
75082.2900183983
77736.1799553124
73334.2300398235
69521.0250488867
71510.3700666247
77605.9949818458
82105.7900345628
82080.2099924856
70523.8600613227
74789.0650147558
73473.945034246
82263.2750597311
81961.4998932236
77658.8599930728
82751.8749619773
76792.5250450032
78905.8349746615
84303.5899580887
69999.7549775488
74758.9700974495
79769.5899239579
76697.5500090182
74577.9249701809
73952.2899204845
76108.0350235967
73975.0650417943
73497.3550437224
81344.4899819891
77806.3700083208
75255.7300786093
84961.2699977907
72692.5550581523
74386.065003862
73546.8499809501
74507.1200433582
81579.4999663891
80929.8200301246
75554.6950170027
79756.895073602
86322.8949988158
75344.8849858889
79185.2600350676
78227.7549937206
69886.0849899444
77810.6149660271
76513.2051073211
74567.0099968765
82108.3449866491
73722.604978035
82850.124999862
83128.9249918044
74456.0500727388
76565.0700172017
81706.0951252136
74711.2300174753
79208.0449304524
84991.5100145732
82815.1299830888
76856.4249750782
76309.664977161
77686.7949867212
80849.2148830125
77521.5299880792
78745.1100250339
82073.9950021268
74968.7100368318
78668.9150096769
73411.9650214281
84721.7650688922
77709.9700322855
78164.8500056837
74739.7150409545
75273.7650201581
75756.8100380558
77803.3999917274
73613.7150394257
72615.3049953133
78210.64498606
74018.0250224437
77787.9000663836
70272.0199989438
75747.1149397246
76410.1749804001
72051.2499883701
79849.0250565193
76871.2400469338
81707.180033895
79112.0699715853
79859.3949945054
80265.814995921
72200.485025639
77984.4849914167
81768.4899496224
80066.3649840067
82767.2399647476
77742.8749403192
75664.5999746051
77743.520056964
76509.1449705265
81862.6000486476
70934.6749694336
79299.7249881174
76358.4349494905
78902.2349763075
74437.1550181922
79810.6949749165
74483.2100358109
76815.4999099343
68723.8300327634
78595.8200108928
81941.5800395158
74864.3450729965
74740.3050023928
71763.1149018173
76709.2651061022
76221.8650429932
73788.1400432182
78785.3549032601
75765.2200271753
75304.8100202313
81516.4250710108
77143.7049135946
81229.6751516206
73777.3750143315
76463.8149537804
77063.2500095378
84957.5350126733
77734.4499442845
73156.5650149177
74554.3100233857
74795.4850755155
79790.4550030481
75375.2550431526
77323.7650700289
79512.9450102816
76632.0750196288
77447.620000411
71012.434982995
76785.5000728825
86002.3850011165
69364.5449490166
70744.3350181576
75308.5399749479
73163.7149802099
74619.0650433469
71772.7850024035
75876.1850114228
80745.7698977278
74761.1800182456
73927.4449524005
71712.5400753336
74750.774964375
78420.1150622435
77431.6600080367
77702.880002898
67112.1350668877
72795.6649321818
79426.6350384949
75106.7950608891
72822.2499887787
74115.8950783935
81193.4799988539
76040.4550012603
66572.1600416427
70431.6549691251
76869.1549496841
74727.3849887776
75755.9449284263
79452.0899985722
84999.745036395
74867.5800211597
78704.6899011113
75669.0651029928
82902.1200129343
76882.6050098496
74568.7300133609
77998.4050233668
80170.8951137393
77884.9349370169
77294.375065866
75292.0750102703
78232.5849917861
67689.9050190279
80493.7450867911
78371.8699693963
77384.4049731795
85515.4050209637
76997.905078111
82820.0500540173
82394.3800249113
79887.3800746246
70204.094977027
78025.7550099523
65446.0500254696
78338.4499304896
71438.8999538841
69364.6449531187
70813.2949831505
73169.9700001268
70992.7550660101
78323.7749880604
79702.2750285294
77608.3249390022
71925.9499445689
75605.364949713
80262.6700226952
75258.1148934452
75324.7100716515
76515.4649695094
75609.5100603894
72693.6100629818
70638.5149711109
78265.8199701823
77546.0000119401
78468.5550345232
74597.734975469
72616.0799704486
78341.7450719534
81174.0900246898
74915.8200471442
81968.010041185
76745.3599555359
76763.4650103008
76343.2000121867
73401.1800069213
84319.5850004925
78199.8850687263
78748.7149798987
80619.0300519205
71398.7699811551
82004.0000686649
76364.0650355497
79210.8999465949
78822.9249271044
80273.1849882749
74616.030018816
69766.8049719762
79284.4499952698
74550.4401093105
82792.9599837242
73216.795007002
74196.4500783993
76731.1499632595
77880.1500203409
77242.5549921971
78419.345086167
81569.6199482758
78779.2849709996
75771.6250479012
79340.8400415452
78008.9500112086
73667.7649418538
78739.6550469299
77418.9050069133
78698.5000389021
74570.5150091001
76491.8100111121
75243.2949670718
73074.8599648733
82758.8549750088
70092.0550151627
79257.1850868767
75553.3549210253
70487.6549330137
73108.3050534983
78598.8750119878
78988.0501145858
75384.2050835714
76536.2799554327
77291.2250530356
78012.3800817403
78478.0650140597
77400.0200181319
76051.0650157334
80340.2099831487
74835.5549931254
78899.0699782717
71829.5999304662
78380.9449830004
74767.8049948401
73521.0500050905
78540.2549829344
77859.4049192775
77002.8650472944
75148.5099712635
71959.6650153971
71614.180029403
77244.9900505648
83668.6199998317
77445.8249185248
77972.9649738026
75729.9200010245
75353.1599820364
75980.4599724231
70193.535041181
79879.7100316937
73551.1450427403
73907.7400135762
69584.3099465301
78356.535124571
82319.2450495432
82561.8550004649
82124.4599195873
75722.0950454788
80191.2850957463
78382.6200759985
73795.4600261381
72524.650073572
77145.8799579262
89356.1100522806
73323.2649560437
77066.0199878466
77837.8299871118
86150.5350693642
73316.9750847467
73092.0450194796
80008.0199246315
74925.3199896624
76454.9750192323
77739.0800824766
77014.6650308485
76314.2949715004
76444.0600202232
68935.3398494693
76334.5950654724
79379.8750262125
81129.330050431
79699.7149740505
89616.969964419
79417.755019077
72731.7900939899
73266.9500262805
77899.8999172666
77179.5550153589
76102.2749832335
81191.7399688466
77516.4299322275
76848.7499487449
75234.5249934827
84755.6449897989
74269.7850126669
70776.3649795782
72173.8199900279
77166.7350952527
75791.7300443597
80653.5850067905
81592.7900485782
78527.8699696658
78661.934923705
76466.5399337408
77388.3799921903
80224.9199794534
85165.0299505282
70749.4899858224
79526.9000318045
79541.7951346293
75656.884979568
80068.7100508665
73211.2950312681
76570.9100991994
76145.5649444924
80558.2199856026
75527.2401126462
75900.2049832859
76662.175039409
72801.4550290665
74018.0500237952
79632.6900619952
74509.1350456848
71085.2149156174
81407.764975144
78361.8700332311
78759.7648861285
76683.7549316625
76672.8350286021
72056.1350037175
82506.6600551239
84551.6399791611
70715.8849691842
70046.4800212517
80019.2750476032
82594.3149563872
72041.974906553
71476.7400041133
74397.955085955
78967.7999906258
80318.8549793949
76611.4650901075
80414.9900108579
78328.2749889981
80737.6400430111
72864.6201043027
78161.8750106441
78145.4798858914
77721.1749282267
75679.6000303407
78042.755052339
73717.6999970022
75213.7649935982
81350.9850534185
75526.6500032648
77362.2199597056
71653.7950380681
73394.2449912263
73671.1149910978
76857.8299445037
69496.5200132265
82699.0550378125
81422.7851103772
78724.6750267432
80386.1399793911
79455.3250900457
75143.7299732851
79902.5700889956
76769.7949570174
74742.8200450861
78189.5600616779
78971.0849725857
79476.3949516349
73919.9050160847
71297.3999660791
79610.1850363634
76143.0000937356
81678.2100200232
80624.3800245835
79669.0649835353
75484.0400819983
72880.5699818986
71106.2800174886
81158.0699938865
80649.0249066578
82809.6799638773
78729.985006424
71426.8349961452
69872.2399880572
73546.5099343372
75889.0900455019
77588.735011988
72452.2049901305
72407.6999501236
79669.9799736967
81192.5700046592
83560.5001100757
72556.8100050715
78630.1450112822
80896.3549368482
80004.0450080138
78990.1500278707
81100.0999147547
71570.1049837075
75885.8199309079
74175.3449778022
78203.53005826
79423.7600002972
79703.9600813288
80121.3900218349
75940.5449850329
75611.5050523211
78724.745010466
71744.130004089
79799.2849886404
74329.4450470764
78248.9549757534
74150.4600314787
80767.9550300904
67274.0099834992
73457.7449969767
81249.3000993621
71436.6250221705
74526.7999959645
77740.1249109311
76640.6799689927
76951.1050297035
77034.2700451749
83365.4600779662
76636.7749005283
74838.1700904598
74967.9700915912
83479.6649912545
75018.3300069675
73526.6898941115
72520.3199735509
69864.9449960042
79159.1500134573
66535.3549973562
73523.5899422045
75167.9600864039
75606.6949839306
77383.2499820467
72619.3699943112
82634.2449631807
79314.8600313627
70107.0750620161
77889.9200210212
77135.0999717731
78544.3099463857
72789.0449826365
77120.6599171801
79358.2100005776
76057.3649671975
68195.270018247
77175.3050444728
77016.4649689325
69549.7450317038
82718.050015286
78630.39504548
73269.929986365
78015.5699644178
75484.8848825522
83595.2549530379
87019.5700042679
72657.970004385
71728.2849702558
75398.6551054842
84334.7750650269
77075.3900347789
78999.9450485034
77218.7700268489
72540.8649982125
72400.0200122542
74650.1449339075
77428.0899367132
74118.5299646576
78757.9199834855
79733.3849985889
74296.0798987445
70848.5449506311
81185.3999950579
68765.7700039067
74255.8050322362
74445.3499874225
75661.3498914051
79795.5000007758
69878.5750245697
75382.5700325675
79409.4650927669
76324.3999665734
82647.5850228813
78161.265009659
71111.8649705981
68619.0600160199
80557.0500667881
74183.7949495047
73035.8349414826
72814.3449882314
77020.1450714931
81023.7899863457
76408.6899612568
71280.8549944877
79269.8100150566
78468.4599649875
85472.2299671848
82372.02004507
69235.8300130076
77599.2849544048
75483.179958282
78607.6699899642
80108.7000327266
79364.2049810734
76560.8400013271
79492.1449942368
70169.525061649
70597.4000473761
78330.0199791195
69534.7049620671
84003.9749939925
78915.3850796164
64669.589937838
77127.9499998701
81349.369998326
80749.9949648753
74759.3749347025
78306.3200599653
73342.7900185568
73540.0299397419
73212.5100070489
77182.1849336629
73047.7400494234
75718.4299734535
72062.4799892589
69618.5599853251
80413.6200000543
75624.9099924297
79878.8249237264
75082.3400928596
75981.7099646315
73012.8450443468
75113.0799951675
69885.5399706002
75072.0850377336
77316.564998931
73324.2750357763
72208.7100452387
74978.4399306708
75456.4050123576
77619.6649476891
77372.0150811901
75005.0199984483
77261.8450640444
77328.6299600313
76153.9999545377
68903.1799067294
79242.1650662109
80214.8999539373
71977.7551048549
74900.0749772359
77477.379954609
72074.8999733654
76271.3300789446
82197.8900120312
79182.2849994176
79177.0800152148
78793.9900004856
83365.5200193542
78730.0650538284
77980.1599405035
75285.9100364661
77083.9750319765
77632.8848734548
77006.5800075292
78105.7250155314
82977.8950239837
75400.9250836482
76565.0748988811
75554.4900214782
80836.0299875008
82060.4549528565
74394.5599358062
80529.7299736104
75879.0150525197
75319.2150226625
81529.4949618726
81086.2600399722
76773.9999238921
71025.4799419852
76045.9950180658
71716.4150272696
80274.345017392
74788.8099340856
73459.2249600178
78472.8149740105
75701.6950165353
79472.7199867747
88523.2350249504
70943.6649960964
71256.9100031469
77115.4599056907
76374.9398827604
79904.4700321008
74045.3950782861
74243.3650246392
83280.4250870481
72225.7599799826
76903.9549317312
70196.2449930848
77042.6299517696
74942.2950394774
85990.3499591535
81796.8950349531
73695.0799693108
85529.8800204345
79566.1400861811
73507.1200092931
74485.6149679839
71229.3150519044
78141.9450811392
71740.1899928631
69258.1500113055
69305.2499906383
79350.5149142307
74275.7749923341
78141.9399850161
77365.2099732619
73640.0999647275
71971.2000435189
75301.4149402171
67499.8950041723
74282.9649486959
74833.5850212942
79058.0949204298
72930.4849571129
75973.4949889025
75063.8849603128
75805.12509516
81308.189985436
81931.5599717029
72350.2499682308
83000.5200435966
74553.0949457757
78716.8549847549
76647.4650650761
67797.680011242
74080.1050605799
73586.1249851936
76483.9400363843
84245.1599537091
68053.2399621136
81530.6750584664
86021.8249765045
71657.7349460493
76909.2700140896
82218.7400325278
71659.239941435
83172.264936007
70420.9099638584
79453.9650626192
69979.4699921033
80761.4349685899
77329.5700111575
80885.4899991501
76126.5300242963
81005.9049680717
72484.6599973631
78942.1949924465
77300.8249647703
77522.9699988543
72329.2000003554
84997.3498703215
76910.0249240071
72816.7549726623
77690.1899733131
77364.589983641
77710.9950850885
72854.3000151957
79284.8649091116
79071.0900130864
72514.4249753519
76871.7849925964
74287.9249672659
77441.6799783927
71224.014962141
78519.0048523438
81529.7600692599
73571.3149743028
78232.0850044417
76670.6150035099
81520.7699356052
68564.9449911349
77728.999977116
74190.0000153192
77692.5650032848
79884.5949927756
77058.0349896041
78608.9499731663
75244.0650340803
75468.9399584278
74677.2799455439
72418.0199577232
83247.0050554032
70139.0599545338
80690.9000452915
80502.5249898601
76543.9850300058
80699.9850564541
74409.6900580221
81835.6349352807
76248.235053711
74870.1349515823
79588.5150583664
78638.6050211515
75194.9499631292
71903.8049486428
79142.2999818974
77261.3300335443
84156.0949972197
71851.9250018772
77069.2850024645
81153.5899811736
77959.2700593763
76319.6150655904
76740.6599944794
75448.4148781438
82705.365023957
81157.5800391389
71810.8249673945
70923.7650105648
81028.0700298544
76439.8350192161
77820.7699468093
67099.8150516807
79588.8550752558
71694.5699918304
73973.3699894818
76378.8149976443
73429.8250088328
78234.55000737
83045.0549052077
80292.1500036403
72112.1199864167
74446.1950674116
74679.5150403586
82136.7699754636
71221.4149427827
75327.3949324497
80924.8300570302
71190.485007175
78635.1049247253
81527.1300452023
81032.3450082093
74206.0600096309
75921.6350057685
83858.9449643508
84194.3000086093
77833.0449596951
75995.0000383829
75738.9249729739
76884.1949384743
81663.0699496009
82379.3749760406
75811.1850408686
76330.3250360255
80044.1450114926
81757.1950094681
74629.804963442
83187.9349390733
68388.519976236
84875.9600168074
74996.9900375971
70235.4000582637
77345.5499798055
73370.9750355787
78496.1799331298
78347.7900442839
73888.8349567808
75583.0000130968
73459.4549574709
80381.2650714895
72273.2549791939
81381.0900438559
82703.4800400679
71210.2450190726
80362.169911759
81185.9049910689
81556.565064967
81629.4050446379
77519.3800025451
82021.5150222543
67940.4549939817
80180.1300249199
78094.5899716039
79391.9000380319
77278.3350359577
75187.5749452672
74418.4999193574
74704.0449459496
79447.104939923
72883.3400143523
72785.4851492597
73927.494903772
74345.0600190011
77989.2999422383
79520.4000598941
69860.1848773505
70638.1299644955
77663.3300868207
84752.2550032671
78047.7650216636
74215.3849826673
81298.2999263756
75000.4450187291
74549.7899708701
75427.1449263241
75278.7600408958
79824.1349753765
73939.3799501086
77354.5900513965
76960.5699546454
72541.8749744172
71396.2399565526
75764.4599856035
77678.1300370624
83165.2699754904
74743.8800049946
75848.2800173794
83332.8199688578
74830.8949729541
75752.2599584486
84613.5949877379
78631.5550056611
80367.9899662267
75549.5550160138
71220.2050884412
76485.0950550556
80723.1700347018
73023.619935562
83055.1899848287
83544.2350066295
71771.8199910847
76705.8200406876
72009.8750602999
81020.9849824823
73847.3899407553
78401.4299307663
80151.9149693552
73872.8800134517
75838.0999975969
78992.6400624589
74749.4350171068
76389.6150749084
75722.5550266007
76076.2149642113
76536.3650313373
77857.4700349342
82065.1599738686
75853.4550030456
85213.7600289284
71048.6350676017
66616.5950280496
69982.5000337468
76340.4699841901
73134.3300072102
84572.9350518983
72808.6299430005
74114.6849422046
75261.2050485514
76543.9150094292
76779.5700262914
79772.0600316831
75158.34501402
70543.2901155266
78517.6649633143
77091.2100338078
72662.4799490718
77139.0849391786
70180.7349809258
79446.3249956059
75121.7249410159
80068.0299387451
73873.4748628569
74145.895055363
77768.7300630835
78281.159980541
82072.000062336
80963.5998949983
80396.3800362319
73270.7750970551
82150.1150370171
83273.2750314288
70049.8399372903
75386.1749750615
78293.1750552392
77839.7900182052
76188.280095082
73895.169999155
73079.5799877469
79161.5100295901
75588.8849918654
69529.9799703614
76073.7550201853
78824.7699350457
79008.8899658865
80287.7550003503
79695.1550382421
78709.0849930728
79730.1800433975
71384.6700994061
78663.4499353087
76740.964995038
76464.4099737632
76492.8850194445
73606.6400272227
73419.1100283447
80228.7750063566
69874.2250108498
76253.2698797568
75791.8050076961
78870.2399880741
79037.5550215626
77561.0750334966
78503.9050058764
78334.085035344
77689.3500245122
82131.7300235478
73208.7399551804
82619.0649485797
78403.3449770876
75971.539970398
72612.4400804361
74271.9649400686
81388.7250323425
73590.519993622
76420.4649552526
80067.2050063194
71630.2699764642
71346.4000633228
78497.9499963715
74280.9599938269
70308.7150920873
76359.4800695394
76489.4399801662
75466.2650414523
80111.1949735609
75204.6350174654
79660.5650009766
75787.3149553693
71737.0349949285
70971.8399935988
81062.0300081457
74370.8050480444
80187.4100814739
80909.6049874515
79145.8200856935
75568.5950333757
76635.280005393
78963.7849231968
78557.0500084732
83760.5649817973
80636.3500089018
73647.1400568876
71607.8150269925
74800.9849008576
69707.9399603154
71108.1798780568
73033.2599368132
77421.0149364057
73796.2050472072
80824.52998555
73604.2650054311
79896.3800800981
80317.2100668387
69874.8800114936
73912.4349223915
73552.7799603823
79345.4998938596
75535.7150237776
74469.515059705
82330.6298905123
78615.8849590789
77411.5899839989
76183.3950010874
78463.0199992623
79879.3250174918
74404.4549540768
74821.6299418093
73713.9750020369
82938.3100641246
77386.1800087056
77061.85508336
75489.8350248654
85680.2650570376
75295.6650625681
79265.4150820304
72340.6099536558
70052.0049819723
81709.6350564741
78720.0250076151
79701.7499449892
82528.3199692436
84531.7350166899
76155.9850769189
72510.6949318875
77925.9401033857
78236.000005302
76360.9450203503
72353.2649477244
78703.8151392699
75179.279894462
77582.1699877927
72146.7199602134
80231.5751123622
78851.3749912484
76916.3050519584
72961.8399552592
77605.8650315577
70364.3900560427
79542.0850754728
83468.4199728387
77542.9799309734
74408.279971951
69281.9750140033
75300.1899860677
81459.5050171984
80742.9600989713
76793.329969449
65364.7999778709
80762.9350393443
83590.2850692771
72500.6900290385
78879.3849631211
74260.7149471135
80136.3249896719
82993.1399845029
78813.604963348
74607.9000174006
74711.9100327877
72097.8100224285
73530.8999978231
74314.4000277111
72834.9049172556
75159.3850006869
79372.2199149491
75168.3849872499
77776.4149612772
69075.8500294894
76941.0600037856
71754.6098743015
79984.7500364759
84317.8699956833
82841.1049810484
80315.6349559837
77923.9300040471
85335.8999931253
76493.5701651471
81306.7950393689
77002.439991602
75169.6100430952
75564.8700670927
76114.5700328514
74129.4099573384
78292.8850137941
77218.0950353817
81969.0799909606
67764.6000605152
74543.1549476462
77952.8599733038
74375.8300479691
76399.3650474329
71423.8399657425
77214.6099907078
79082.1249378384
75315.7451089926
71967.8699861968
76384.7149779852
75734.0350526689
78885.9250247127
78043.0049112899
73443.2600412094
76425.2350470551
75506.524996445
83312.5399886786
73357.3399831287
79182.7550321402
83802.3200255321
75039.3550189465
79784.270050148
73626.4050556732
77240.9049616102
71538.5649919069
74112.5999890711
70374.7899463704
81188.665001079
73003.5750198955
74566.8699475411
80806.3800148178
78897.8150004967
78569.5700301479
77930.6200656806
78810.1350198023
73642.7300256666
72513.8749880067
76303.3099097128
84126.8450959693
82748.7799373938
76317.7499326154
80087.4300312907
74635.6350376914
82881.9950331884
79632.5400055696
77346.0449116581
77757.4799496248
75267.4449542344
69181.3600378999
72690.3900284736
74472.8500612379
77537.494958589
76218.745070627
79534.2450161546
75402.5699981074
72676.5999912967
77591.9299742783
75230.4349735006
79057.7599727304
70270.7750144728
69705.2250674581
77015.4299689185
70041.6149684174
75854.3550369443
73662.155062003
71354.5850069845
78760.8250291306
82403.3800527999
73230.2800325271
73018.3150399247
78445.1100248281
74456.6549190672
80135.3700200711
78776.0699810743
81753.3249424867
77465.8200764877
72470.6850097436
77500.9500591297
75912.3249951832
77922.5849846781
75999.1200012011
78967.2699852925
73381.8749602581
75889.9750779861
73265.0550735825
76215.4149772603
77424.0998945965
80025.2700010398
74302.0499267247
77407.8300345077
75938.3200267114
78453.6350819223
77210.9549938558
76736.0099915992
73237.8450096271
74408.4900217377
71359.2099447134
70074.4449853987
71865.8700078942
74032.5700245606
77060.8999480976
74921.6300768772
74986.9749631487
74485.8650029443
67880.0850314973
77273.6700212479
77894.8149720141
73012.7749781482
77060.0049855031
79366.2850147315
71744.4350000073
86542.2000691047
68586.6649919416
75690.725007659
77885.8601017092
76816.1700226423
79944.9799727237
68317.6550209321
80441.7099719389
73205.2999492899
77480.1100556584
80414.8749559516
71420.415008862
79272.5049985801
77285.9299875728
76970.6500692749
72691.5550622616
75533.4150250483
72600.7650277149
74697.7649956094
78099.5850249917
73701.4149629133
74728.1749633962
81166.2149967013
76823.1649961446
82418.7250091225
79396.7650069561
78486.0050208405
80524.4000584015
77327.8900044375
83810.034962219
78495.0449712165
69623.394984902
69072.3000521564
85733.7899457322
74548.9549300711
80192.7050025567
76080.3199464962
78064.4149871699
74449.6599903999
81589.4400262545
78929.0949843442
79118.199979127
84079.9300783962
85628.4650388921
80048.0398988073
74619.2250456325
79090.3299402164
70960.205020928
82078.0750707199
72008.8050261646
79180.0800690723
73440.8449870662
70930.5650083303
76275.7149979196
69913.4400321824
77326.3850011039
76262.964997286
74843.8300448376
80317.5599534179
79495.4649943513
74266.0151012815
67305.5149186195
77276.0800047654
74489.5249032718
74812.5549706373
84884.6150120563
78876.5249803886
77842.9399963223
75288.6550307177
79078.184995844
82336.1300310217
76569.0449297067
76044.6749700609
72649.3350073405
76134.709868803
71241.9699713303
72940.8000597161
72697.644982625
75941.1050139554
75681.6300415416
74057.8600488618
77864.3549153151
79152.7349603946
75292.1450341551
72899.7699966605
79486.2349834187
77028.5349976075
80015.5199613875
78506.0100077346
73654.3499467165
81281.6200220108
75194.0849754206
76200.6300374116
74152.6399927418
83966.4249695039
73990.4299578549
79163.2749639848
75887.2200361617
74760.5349987267
72884.1250351043
82094.4549599856
85965.5050774363
76041.7799888664
79866.6150364117
75479.8550604592
74379.8250473499
74369.3949618251
70392.764947669
83268.3750060861
80666.4550231918
82001.1549882507
73889.6600135804
75115.2800166289
84171.6199856901
77965.1500612905
77006.5800536418
78565.5849628376
76107.594995603
71470.75003286
72914.3099531587
70592.7600274293
76302.6700444338
76186.1799298419
79216.5250586018
78885.4900189664
74162.0649882023
76868.8700038925
85537.7300113848
78067.2649578404
72108.3150162391
77840.8049883822
78326.1149302004
76895.8300358945
69004.0400279728
74309.2949848769
79956.2300692255
81914.3750393948
71900.8700181832
78254.6699770687
86469.7650160673
79986.38998619
79188.0650096524
71369.1750341402
75090.7250198188
79940.7749746882
82479.7249801332
75464.5999584605
77735.3799682345
80258.0400133407
74843.5949474777
83145.7549639832
77794.2799956522
69764.1649603638
79539.1799801488
69619.6700481874
75117.8599923329
72365.1800028998
73367.4099876495
74669.1648974772
76464.7899907483
71491.0200118826
79234.1400296491
73014.9100140969
78332.7200027518
80168.8700331243
75653.6300144145
72495.2900260031
75696.2099644963
80173.184997389
75165.4499494391
79461.8150425542
76837.9699671501
79191.8900354647
67395.6400012003
76337.8249503654
71402.1250375072
75787.4749155251
76308.1950122496
75365.2700848963
78191.6999935197
74684.7149902101
76536.9899500585
76062.4950020913
78594.9799572532
75543.7249663
83613.8049628843
72344.904987956
71482.030093297
70523.2749286641
76881.8850407735
78555.7599670834
79902.9149800462
81049.0299496717
80816.0750009172
76726.9149688479
77403.1399549637
79890.315026118
78174.6999901303
80512.2799907558
80129.4550704258
81172.2499871199
68646.7600473558
71757.3299832688
72124.1399880356
78203.1050197822
70752.4151287773
77758.0199338482
69787.3749593896
85293.0850147484
80137.7800429114
80089.1149742663
67343.1650056684
70193.4549457096
78823.2100825449
75250.9249532929
70008.9450131254
79132.3799692905
75041.924988729
84486.1050247952
74402.2549893961
75971.7800288746
71101.0900135651
77048.664908978
83297.7799996101
78419.1700435046
77158.3900224272
80525.0100214162
76666.7199579952
80569.1499718068
74675.4199249744
71508.7749771295
76871.604995316
87224.0200225046
80046.384909071
71070.4249167872
77496.9299631131
71827.6500537502
72400.7850057897
79671.7151176603
72828.5450106058
75664.2999541963
76263.3650406928
75110.5151021677
78781.2200259503
77717.5399496594
70189.6200222358
85469.4599919964
77062.6799994793
79490.1150482483
76050.9249867826
79800.41000301
73449.4750714056
83489.1700573533
78487.8999950927
78022.3900102857
76582.9350388399
75144.2849250129
77984.3350507746
77825.6449650718
79990.545005423
75168.6049578011
76100.8799505147
82161.3849464061
71324.5449785151
75847.0549561183
82305.6250231586
74991.145038654
74887.4600126701
71845.1350168863
70194.0199648855
69950.915053801
71099.0999984672
71539.300081055
75720.210000968
78810.889993932
69808.7250752522
81558.6800576909
72509.4400596724
74807.7049500093
75834.010048794
79161.2799650386
80441.9249849265
75949.4449641663
69050.7549405538
78007.1399916579
82476.8300383378
78976.9750772762
71993.844977339
77915.6699941842
74487.2548990989
77133.8349994955
76842.7050253633
78993.1700477612
77357.4699869185
71100.7749870918
76101.6949795172
74479.3150117582
77109.030000011
74401.5100235775
76841.8500377255
73055.7449827609
77931.6199093576
75542.9649771883
74413.0599867587
72554.8950257396
79595.3699966813
76300.6699938718
75016.8800033399
74233.5749735911
81126.0499627799
74378.425015898
76656.0700477237
78046.8549718698
75893.2000331426
79253.14497166
75496.9501217049
80044.0899718729
72572.4199899981
74497.5099441927
74494.0900125501
72648.9349910342
78320.8050088463
73952.7750109724
80563.7750081758
80839.9600103627
74999.1050934142
73626.810005041
82316.8499504863
65898.865021884
74863.86500546
81475.8749607806
84764.6450194686
78733.9201056677
72747.1950233671
78608.9799431376
83485.7499441341
73938.3299460449
80818.4950810015
76549.6449404444
80987.6650388763
77152.7799261226
71938.6750492246
75103.9200180118
66587.7349971497
75187.5050384241
85522.1350423424
75757.1849838614
78649.475026641
82188.5449582038
74190.8099398369
80937.5550353578
74199.2999659346
81733.4599932406
84044.75510222
79569.4350876717
73493.4150011027
78831.2400183514
80836.049935055
73156.8200276802
76697.6399434836
76377.4300634334
81025.4899483434
80728.5450900169
80599.9250189518
75513.4100341406
81986.1999722421
78402.8000714685
73686.6550310798
74095.8399799843
71510.9800211019
75628.9599952768
75456.4650564614
74536.4549347336
74511.7349177258
76439.9599751138
71257.2699027657
84724.1049628098
83952.6100162241
83510.4050068099
74549.7250055888
72785.1750151272
74366.2649970888
77170.6150302239
72270.4150205159
73508.4700769145
81465.8449924352
78493.7750279973
77128.7750104026
78478.3198776125
78091.8450048984
75870.9000138709
72160.9399076008
77165.9049791238
81770.3949554173
79670.7500382981
77804.1499450456
73841.4000698114
76950.0199724473
81301.805044947
79437.540027925
79329.7650066593
80986.0099683753
70090.4849179556
73620.1800005676
80448.1799934465
78422.9400234661
77368.065033602
67930.8850845083
75529.510059761
82869.2350216544
74466.6700332891
75975.2150142955
71630.7800050519
79690.4899502275
79446.3099402096
73524.3350416985
75720.0999279557
74510.6250018207
82271.5749838189
84064.0499296279
74999.0249513038
70895.0250425931
75443.2999911935
75326.9100845059
77488.6800824061
78327.3549602391
74873.6899360688
76082.9999558298
77678.8850654409
74418.4250064066
85829.1050775298
69582.9050066008
80562.2500247896
73443.5099917887
75293.4749518607
78137.7000073232
80739.5700205529
70444.7449395467
85259.214932896
73067.5099752678
83229.6849764416
84682.7300285323
80192.5249579332
79294.0199781773
78374.8699406383
76903.1400313013
79942.6249793419
78943.3449940542
72838.9299381835
75701.4150331476
77199.4500002945
71052.7199830011
79213.5300176384
78517.0550072346
75808.3201311189
76468.8899364395
77823.9649402123
68429.3750508733
71737.3449523504
80221.800030985
74483.8750328702
73802.3599654251
78200.7650528642
78915.8400498333
78955.7450051299
75582.3101002939
75507.1150142737
69574.9349980484
77719.8249707653
78643.7949162463
76362.4249829997
71265.5450239479
73285.0200890727
87770.1750004654
68972.4799712921
76598.3000355076
79162.8650209301
83358.570007263
74780.114972244
78854.7200471151
81697.5900041819
78318.2549433704
67636.5250024694
77492.1500109704
77504.834994979
78757.4499484118
81654.8199580934
84422.3349700559
77885.8299100617
76641.6000134508
80361.230037999
76069.8249398426
76739.5099887971
77593.4299149481
79839.6449494881
73987.8750595538
75187.6050542829
76599.4349785823
78445.9050467398
77077.1350495409
81695.3050115133
73790.3999825899
78924.8399890246
74122.45985671
69068.9350338064
78329.8399143608
79950.4499794643
77872.940024892
73653.3149565494
76575.2549133073
74491.9199915205
78251.7349876187
77503.564883675
80434.0750072121
74479.3099880881
68540.5600016294
79143.4100279388
75362.7251285602
74688.9800502533
77528.7899932666
75247.7950059947
75400.6250597908
72563.0549670811
71908.7100333549
73780.9999931898
77052.7999953658
75046.5650278452
77042.3949466157
77998.0250356622
76428.7699544008
80201.4949364331
76965.1000113471
79844.0299808126
77934.0150092289
73903.8099998652
77098.0099628864
70988.1650541081
74197.3349955767
79397.9850440545
76396.5199745662
77031.8051161455
72654.575051069
82894.5549570653
74081.5150178504
80635.3749098206
74876.6900286724
74637.9299739363
71046.2099880715
75680.490022232
76231.5950350013
78539.1199421047
77343.8650641963
75471.0099536016
80968.6649973055
78175.749997556
78852.6499465156
80524.600019588
76475.1600496254
75771.2799577927
74656.7399729487
69390.3850442232
76981.1499753706
77784.6949793615
79569.7450373896
78060.4449886565
74135.5900569807
80344.3900110456
77385.1099792086
84209.4649859263
74575.8350501498
73714.1599934679
77466.2200299283
82065.2801077946
68963.4549703381
74106.4299770936
75452.3600588971
74373.2049099872
73522.6550076261
70109.1050233494
72527.4350437587
75835.8200205638
78232.9849045967
80521.4549612282
73008.759987191
80800.5100880549
85701.1100723226
76207.1350098558
81029.8300794768
82079.9650057061
75889.3350534182
71128.5000293878
74755.9649543758
80709.5100427744
86508.6449878426
81991.0200145891
77027.5649430675
79546.4050204966
75313.2650428865
75502.7349962204
79186.8800490551
78146.4950104502
72382.4549894475
78904.8049306549
74852.859959036
78373.1400235511
78961.0350051225
84793.1400321192
76077.5899228013
81170.9750866476
73776.6500079669
81295.4049434145
78356.2749846753
79709.8299939217
74038.2648795494
85862.0249779587
75554.895027203
72626.3050601289
74313.7499945376
77441.7699874157
77623.445008346
73062.8450079823
81400.2099549132
83443.7899901573
69760.5899635852
76943.9950640604
77090.7250223413
81015.6450449825
81279.1051171999
71678.4000804492
69122.6700491218
75427.0550337022
76270.6100245545
78114.5249874449
73918.425058352
80792.2799964064
80371.6849251141
80745.464961804
71620.6950225449
76436.9099096983
72965.4799412119
75077.745048788
75216.2900673907
73910.5149645986
77878.5200448434
74669.8499949488
75364.2300354886
77876.4549621806
81248.6699752895
70550.7349463201
74902.6149581886
75546.3600793513
82918.3449521835
79271.1750544125
73218.2500260919
79858.9899764984
81934.6548690692
74650.8999788715
79244.4000117676
82117.0499815175
84152.5550053464
78040.4749094099
72016.6899757784
75675.8000379383
79798.6799454881
77154.1200371153
77652.4350208461
73210.5349492973
75478.5999937048
78768.7899862888
80199.3999199687
76634.7100071011
78751.2750722543
78246.2199390812
76172.6099814456
79751.5349769786
79417.950001578
73606.8550034909
73245.4199717989
78281.7150502224
77145.0400114249
77864.2450418305
79668.2599932175
75048.4299852691
70345.0751262847
75674.474874626
70354.649979118
77315.1799908926
71750.6800407094
83016.920038281
77813.5099903709
78335.1349758833
75686.8348979767
73503.605084065
77922.6450250588
74984.2799843552
82263.6500333999
77670.0899480363
75683.4350170723
85964.5550284266
77484.2999724778
76173.4699645374
81535.3550146508
71545.194939328
72383.4349477955
78904.319900863
80998.6949304479
76019.2650465933
75009.0450701999
79157.935019852
76330.8850614316
77294.3499989481
68426.4100032875
81826.1400451718
79204.6550439816
80016.8200817694
76572.6150082289
76643.1549490705
79645.0050358942
84991.1800492907
74585.3099473581
79255.4000565282
73873.8749442234
68611.4249563374
77796.8600392533
73509.5299138239
75445.2399646124
79555.974973314
77261.8350880948
77200.044932036
70074.4251070061
72435.2299916841
77879.7549923584
76145.5449387007
72473.1699796678
78048.119994245
71966.9450777465
75277.7600273845
68985.0700553103
72738.4600088656
73030.1150201437
75386.7400164997
71523.5499723958
77274.1000334476
74445.7200531334
80181.8349963663
75923.4799294533
77563.8849951131
78011.8700214075
79324.1600586551
75710.3299773908
74594.8749514813
80280.9950171328
81026.6250070005
74532.8150369286
85894.4600206691
76496.1099837003
78306.224924414
73313.0900012964
79099.4400161679
79201.405002936
73456.2500783841
82968.5299976666
76654.6900113263
75865.0850438559
76865.4499696385
74792.84001639
73321.3600212792
75928.0600247917
75259.6250244942
75445.2700368029
74052.2999907041
71418.2700012016
69067.5699694887
84755.3249881841
79412.9600679714
77032.0700619867
76364.4449133954
70677.8349868313
70829.9950240095
76272.91512241
81792.7249479111
79087.6899355718
83453.2899475396
73464.2249727853
78692.5248815281
77584.1399538563
80905.4249454768
69669.2749488991
76540.6949283764
72775.7800093179
79630.910051241
71180.1100477534
79542.074955858
76530.6100077957
73884.2150004631
71591.8799565226
82767.0800174345
78945.5799641871
74982.3099702027
76545.6949004117
71707.9550347419
76221.7800685504
85063.6748884607
80938.6550540784
80287.110078453
77136.6849716534
73995.419952265
76618.4599334456
70918.5599734363
73390.8950361714
76824.315032305
76159.5800267008
78561.7249860003
82777.8049483616
69741.0699987707
79100.3899758548
84359.9249996246
77710.8250614296
79695.1749673153
81588.2649453172
78924.885012359
74681.5949432757
78566.5999935474
77342.6399938017
76071.9349743598
72456.7899650735
73194.4899504107
77332.135012502
75762.04499998
73633.9349555201
67758.245078464
80216.6400421493
73152.6448948258
79261.1149023254
80566.7149794527
80001.5549511987
81623.9949792942
75313.5999628092
77268.1100592766
70565.0299392665
79619.8951312812
79026.484953831
81681.3049614535
71255.7149710586
75629.7899512716
83146.5449980223
79403.229994101
73999.1600181266
69839.1949435907
74446.2500910573
73383.0000456065
70952.8100374427
77265.6549929414
82245.2900785296
70598.3600273526
80766.1250057134
76105.5000287174
80705.8200040067
78284.4550898513
76392.5949196171
69772.5600714617
73851.5249626052
68328.5099379614
69871.4150817937
89257.8800206449
75952.2499594243
74838.9000922142
79390.3549715047
70979.1100754129
72400.1350054348
79077.5200243308
76119.5999323222
75160.5099776051
75857.6249700171
80654.3449508265
76775.0950198638
72262.764948179
80242.6999727426
72082.5150468657
77571.1649917375
71752.8799978279
80144.2100447484
80842.4849490556
75025.2000143825
71652.910050308
74560.2750784137
80268.8250349357
80959.9951063348
79700.2850230403
79180.4549612415
74366.1300375934
83732.3750141175
73700.4299478272
78413.9349659721
82118.714961165
83464.7950953117
70248.9649466052
78626.9250166362
76449.9650065423
78188.0500329282
77904.390029493
79536.8449329332
82056.5300262391
70496.6549975009
81270.1050253826
82013.1649576461
73096.0850074783
80112.6399750867
80289.2948943232
74444.8150107596
76729.209979042
73491.1850223028
72217.6750631966
78561.1098943345
79296.6950504774
74113.4150319992
73484.0450005775
82584.0949636245
77049.6699577227
83020.6000244466
75765.0400894705
75658.0698876332
81466.7299695435
76224.1200004536
75182.5449748967
67908.5600029331
77852.5850374564
75164.6500210369
80259.5199977546
72013.4750075226
70315.1950414312
72123.3450265561
75560.6749744771
74517.2150394365
83290.8999002132
81831.7750626924
63295.9150047572
74539.1400261465
81154.0299470728
70207.1650968326
74614.959908616
83021.9349590869
82610.7150337595
77874.8098734789
73113.9599917169
77856.8950295875
84210.2600502899
79790.7150315283
71145.3800580208
72543.1600396208
85178.4749136784
79948.320019463
78345.6600560264
74056.3299600145
75353.9050059634
67858.505017288
79921.4049759373
77460.7749385931
77808.2850134588
72279.6100376876
78412.8950103169
81708.5000040979
76152.9549850245
79902.4849885731
78736.6099284342
80384.409963037
74170.7049722264
71641.2549963821
73699.6350503128
73362.9450110954
70867.3399663582
71284.7850266936
75225.4900403034
78459.9649929872
77426.8750234277
80894.0499902826
74239.07496515
81025.0100066181
76576.8099986831
75919.5300579359
72237.3099633913
82652.0399483202
75492.1749631583
80895.8899869724
78171.7649045339
79841.9600103694
73072.0000460568
81885.9000215331
77171.4950155705
77080.7400616437
80275.8398901584
78048.8049788947
76841.9200476596
74687.014939169
78214.2350874221
71062.8350389355
77502.7600560705
74184.4849963924
75121.8150273942
74695.4350297587
76039.9449983136
73620.2800148732
79201.3449363613
74962.6749955023
69246.7949831967
84505.2399865444
71495.785049879
75112.3450212064
82606.9249987518
69168.6799859502
72047.1049269758
80006.8300979435
79018.929915345
78411.7150130373
74008.8850133868
67729.729966928
74311.1050009072
84586.6150432163
73691.5699188208
80948.0349935761
75306.2549541308
76232.9650306401
75973.4099727098
74802.2600457113
71130.6649894643
81183.4499310765
75399.6400595288
72703.7349442059
71914.3749703561
80436.7900389705
77251.3349852739
71619.2300547866
81479.6850682811
78396.5500345913
77056.3149140951
71907.290014936
82308.0849857249
81067.7349912644
76209.6200489241
73434.3950304111
77221.6600604507
67626.7499535024
76313.1250561692
74121.9300015428
71999.9099474338
71318.245020011
72297.2150046047
71540.5850426402
76131.9249840429
74539.4801100965
88035.4699881702
78825.9850045676
83254.5949298547
71314.7600641155
69603.7799284148
75740.1299703095
81534.604957263
76733.1750367389
70461.5450063018
80266.955055632
76952.8049778294
79151.8000160276
77461.6000082074
82471.0649562884
74531.8150309639
73083.3199702
72203.5950591583
79621.1199961453
78248.3550365851
75317.8199445779
86995.5350485816
81389.5450134571
78178.6999926024
78423.0850441866
78964.7050194682
72833.7100198823
71908.940024279
71702.6100086626
76144.7198857716
71175.8150048467
74029.9149436693
84436.0300377487
79619.3699971533
80374.5450928843
71169.9699505026
68041.2650823452
81377.0149374779
76316.34494483
77727.2600110918
80879.1900230254
79514.8200481466
73859.4000817509
80979.8500218673
75030.9349361133
85280.6049861669
72885.3849667387
72818.5049654605
70634.3449277535
81162.0150241391
79607.6650125745
76702.435057426
78316.8900371604
75136.4450468827
77927.0350314775
73167.639991511
70288.6349867072
72894.4249766589
76168.630149624
75820.5649938614
84649.5750284725
73540.5100208584
72048.1349648456
81777.1999296338
72759.8200137267
78494.8999725085
76902.8099370232
74900.5500671702
79434.1450554619
74544.2699693433
74751.5250473095
73350.5950123126
79572.185101166
73919.7800280082
77393.3549482538
73330.4850045554
72941.0401021101
73575.2648893643
74191.9400866365
81085.0549401743
78654.6001081688
70835.2349915162
76536.5050758618
82202.9950461322
69215.4299627562
86134.449970231
77151.7550677093
80121.5100294118
77417.2049623794
79376.865028863
77453.2150307537
75704.109996867
79164.8950356802
74978.4300527762
75759.9000383134
77732.5599552866
71038.6600195747
74350.3399641677
78164.6700304401
82793.8900882964
74641.7950077701
71515.6899846278
75586.3050152435
73364.2750165962
72031.5650552565
76016.024956193
75816.3050546778
71580.3049180994
77706.4400830839
73227.7450266989
74572.7150113996
75114.9100080074
77419.18998531
78272.2999634703
73251.7349835332
67939.0750685081
73247.7998809794
76351.9549571268
75878.6400909154
77717.700041457
80338.8700299413
81766.825003345
77043.9950673251
75306.0599559225
79613.9250117301
78445.789921453
79062.9999149967
79259.0850044946
83121.1000167283
78457.7550578028
88144.3099786314
78796.5050142516
70502.7500180207
72283.9300507124
71721.925039719
72169.2699876543
72906.1750053341
75289.8850876284
81598.9600550783
80770.579917477
71102.4399032026
77811.87002098
72426.1750181632
70665.6250509868
78866.2099703421
78372.5699406424
74474.3399670891
79797.4850362817
75778.3699904796
75710.6201088887
76081.4250078851
71519.5550028883
76838.6599890869
72270.0099796072
79026.884964568
72546.5049783725
79234.5199828988
74072.0749666161
72658.2550020229
75408.5550351027
66557.4750314245
73041.0500519719
77908.5751057774
69934.8750176458
75067.9950030792
75050.0800277893
82371.7649123399
75824.1999406092
78709.6250976085
78306.1999239269
72420.6499411271
74878.2450290352
77844.1450287858
79929.0599585786
78425.9799293634
76323.2500875599
67255.3599988216
78879.7049321577
74714.6250044317
75959.3600149052
77601.295046142
77467.8149693006
76475.9649759347
73619.6950264713
78766.5798169912
81266.7150286083
73401.4099576772
78317.1700018363
77705.9999580175
78996.7599716403
78326.855022656
74868.3149114296
73544.5949438787
79204.1901013309
75216.794960527
73698.0349811601
68253.535024785
82862.2699594661
74915.3850572334
71529.7899607359
77141.140048362
77013.2350568227
81691.2350525871
74451.3049881855
71517.9349767065
70306.025005946
80369.3600467466
78582.3199726096
80112.0049744301
74662.9150548321
82125.3699541754
69401.2401153312
75869.5800278248
79127.4550014397
81041.7749921771
81839.0800540898
79090.0149976087
74173.6200369148
73847.7500183697
75468.2949928024
72387.6099888507
74542.2899990698
79727.1700591657
76243.6499966207
74201.1700522269
73835.1649845079
75989.0050005875
80372.3750477713
71016.1650554111
79099.7449839172
74244.5000215801
78703.414987691
74391.8850207214
76508.0800055134
75299.370026414
72561.3949577548
79797.8949510863
65738.2449661312
76600.6850455752
80432.5450182207
76279.8300421396
76998.8549662491
74948.4349608842
71142.3199283098
81943.064999001
75955.9850149931
81671.2600708099
72596.68509191
68283.1599808699
80552.7150040327
71865.8050354313
81612.46993959
74993.3149189283
77658.865034704
69812.6950789511
79656.0900557319
75853.6799445691
78860.2900380185
72652.4250251725
73747.8699581209
79474.6500031059
73978.5049933974
76675.8350369448
68478.1349381211
74222.055072334
75364.0450130205
77204.6049557764
81147.8100345148
82132.2099728848
77576.1699715155
75079.1099802756
77076.3200439977
77890.3200298028
73659.0650250474
81354.3849715159
77367.1650273871
79154.0149437986
79563.0400176498
74361.7549965002
75457.9299875845
76185.2499591723
73166.8300515212
74779.0600531812
76189.6549983685
86114.2749350682
74852.8500327532
77839.9649692029
80627.6600275181
76690.1799661118
74766.0299430737
84073.9900643418
77011.6799449649
77009.380054647
74192.019982655
74339.329990925
64489.7000079885
81141.5549954795
70960.0250191341
74151.8449543794
83156.6000306715
76597.5050062395
73219.875076898
76637.0500350071
74371.0298966837
75451.0249677261
67122.1400599197
80542.174937946
74802.7900380465
74006.5949940108
71049.6600144022
83173.6149985662
75954.1900397523
77458.9250520592
74337.5750389721
68810.6850272728
76862.2550243373
80206.6751617031
75456.9049935515
74238.6400602154
78366.1950015432
81443.7799920574
78242.4999619484
68643.32006234
77241.1949861744
81620.0749900297
78560.1249950744
72817.9550263225
76832.9600056625
74628.2349930218
76660.2099979813
77881.1200207073
75250.9200294503
74438.6449909431
76543.319974834
75373.8300274749
80566.6499953748
77054.7850013081
74430.3099757042
70226.3650370175
73878.2850070237
75437.7250103112
77824.4700024287
75585.4950542359
77165.749936144
79334.1600037058
71475.0899647588
76633.1799808518
84073.815025548
73723.8450376367
77453.6449474317
77598.1750429968
74328.3099552216
66124.2400093653
72064.8599885575
78076.555047688
77443.9350318418
78910.7199859671
87390.4900621854
75452.4049433977
80563.2000217733
79202.8600009853
77353.7699636926
67826.8249675255
75455.0200500622
74941.7899983476
83321.9350101164
77932.9150373671
76388.4849512227
88943.785079801
70328.0449950662
77902.0199633586
84076.9550212933
81843.774954336
69987.444975164
75445.5450091801
75828.3099209518
72680.8399545139
83427.7700115294
77788.7999629865
78932.9350140665
82059.1249297343
69665.0000238616
70090.6549668057
77752.6399598891
88543.839952244
69004.7400131386
81655.4400262938
73372.1399978288
74159.3200891911
81331.1049858644
76112.1049417976
75447.7950057503
81646.3650134814
71093.9149934067
77286.2299801055
74843.8499624374
77980.5249749995
77640.9400423932
73726.6650102999
82940.5699803336
79819.4400539694
77265.1799602195
79121.1949952592
76486.0799525458
77107.6999923871
82969.7099810446
79472.4300057315
76827.9800385933
78936.5349482312
74046.1450454216
74985.8149916155
74261.0250219794
77670.4951242131
72432.6450111744
73471.9450118122
75350.4449678026
79920.8399705718
76425.034992536
83882.1950909715
83434.3850658032
80285.0600348614
77395.8349659627
67615.3650304842
79784.6800220369
78996.6900246898
73952.3449491551
77415.3249077398
83064.8399187604
68743.0200342856
76163.1750790194
81372.8999931776
81004.5651447843
71479.7049873442
74518.2850994777
73922.2749671699
75941.0400087947
85974.435010328
63242.2700000926
78444.0949287183
74163.9899203417
78285.8649780525
79831.6850691353
80578.4099650293
72780.6099869556
80054.5250623627
79701.4450132412
78401.5299827826
74259.0800181406
70859.5200415684
76867.4199807667
75996.285021497
72472.3799503132
72439.9350667747
77588.7250003104
74807.0799530366
73238.4850208108
75784.1749549694
75526.2750567077
80449.7249565878
77117.8900528047
77503.6099382886
74427.6800447079
74809.290064223
84216.3749571358
89330.8399909108
75946.3400320863
71266.4499781663
72877.1999717295
75491.6399710751
76188.6799949944
72016.7200293686
76589.7199898522
78669.6650130993
78124.6000046564
77848.2150333434
74419.4050178663
75006.6499885877
72789.9550136023
72571.5550750815
79150.5749700524
76814.3599663015
76843.800001297
71897.8650335393
83237.1550168971
80472.1650562276
76692.4950085634
77414.110107603
69159.1299723319
69734.4050479907
74403.5199799796
74041.1600040661
80578.749953612
75341.2999794898
78043.9150240445
82144.7399544232
77624.9599685183
75975.1400375201
76804.245083793
74661.4249639322
72762.4449798968
78040.0249793714
76779.3249481453
73286.2100556867
76919.4349975638
73678.3650075974
77890.1700544716
70703.829969023
75154.6349764407
82975.5350570512
73236.6899509741
84359.6949915475
81524.8699912694
74586.23001877
79233.8050271607
76587.7599751929
75747.0049069984
81951.8649660793
76772.6649625615
76562.6849894817
75307.6800302755
78805.8700272019
78846.3200627375
78449.9600479655
74577.5549497304
76755.3300042039
71545.2099441241
80955.8050562885
77104.7800045141
74562.9549747118
76239.0450372535
76752.5650229496
78167.6350226525
76220.8399152428
76363.2400634786
74757.5000148908
77494.5700194004
76824.7199592656
74893.5099949085
75523.1000299314
76721.194964801
81388.4599230064
81690.3700498606
80620.5300349864
68179.4599199746
71957.5599313315
78413.7950009179
83082.1600052341
73638.6749891671
77810.4950692454
70834.3400109054
72180.8499681078
82597.1499759982
69155.7799378661
76186.4249539103
73685.8100342362
77906.3650560403
78549.4899491263
73779.439932044
76959.33000271
80919.8150127955
75674.5300881833
71884.1900679839
80238.1550806942
74909.9850796991
80540.0400022357
74325.7600941938
74219.1750192876
78836.0049494252
72703.850008745
83986.3999444559
77786.7800385841
76716.164932062
67020.5299532554
78683.4399349926
76689.4849284377
74599.4800063423
82656.0300096833
81512.0649557254
78190.0251335265
72998.0199585021
77490.8100091452
71022.2800018706
87613.9400283584
75599.5849919848
78894.0399683974
74914.9200171279
77814.7900376681
77183.4499228073
73773.0199749302
79313.4701042683
80380.7649170217
79229.4799330824
75534.4299823023
76000.9300404551
74452.8649798323
78360.8449517613
71895.0900731244
72294.8200584092
74714.9600172535
78163.3799934892
77996.6100522376
81578.930057247
81626.6849957648
71235.6649910451
77303.2700269976
79139.7650702956
86569.8149762519
75249.5749942193
71084.9499831045
84284.519979978
77041.1099605024
77594.8849910153
69038.824988321
68806.5849631256
75826.5499905073
78212.9149781363
71622.6349281719
74289.5700309076
80330.7900441751
74364.1400146736
83221.335021375
75909.3450846838
85752.9299749697
76153.9300226667
85689.9350120289
75508.6649871047
70539.9699723136
72372.439999561
74516.2250641133
84947.4951031488
79364.4399325916
74638.345006788
79039.0149448143
74400.1749536089
75518.3900539058
80667.294964339
70607.8799715206
80297.7648262786
74399.2600089066
75019.3600242599
78421.7250330919
82674.1900159403
77571.6550928118
71941.4850680918
73005.0950201676
73918.1699978522
79531.1199829152
82640.4050282407
79378.9499990464
81993.6549451473
78250.1000574206
75906.1349867505
72456.6099655084
78996.594955907
79627.3300009357
81769.3499666989
77098.6999805983
76210.0150534146
81861.9900582724
77662.5999897541
72905.1949544186
70379.4950523903
73044.1150469327
83008.1249955318
72412.2200180934
76803.4600159113
82648.9399690517
74848.0650264929
81084.3150867618
79427.6800126903
77337.9950386618
71840.7400186766
69623.6350036048
77289.0499690851
77461.6149901699
72975.2549619138
72094.3249643843
79148.7649498812
75068.8650185282
77217.0150668063
75278.0699935862
87036.5650182056
81877.2699941878
84977.1749152503
74811.6149217276
72581.6399978291
74238.6050260802
76506.2900615888
75044.2500296627
76802.9198974166
72800.2249452063
71970.4650272335
78395.4950070605
74336.7749940268
84610.0750440388
80711.2649808602
72345.9050096647
72765.3450420767
72885.7349570093
81941.9200005748
75706.4799781346
69155.3800494119
76429.8950207555
78156.9100725086
72279.5450875808
72105.2600148131
79666.004996268
73135.1750202567
78800.5200620899
73621.7200490925
71984.9398568774
77764.0050709497
75150.3500087136
74431.8749929267
77303.1499829137
79773.8300931732
78067.1499960219
79526.3650300272
77033.1500433079
77265.1950254703
78494.0449907522
69360.4100810898
77575.2850698894
71636.7599698721
73238.6949840289
74268.8249560545
76568.6299619926
74381.9350108852
69770.6900697613
73763.2699823269
78564.9550178624
79302.5949708103
71449.7400091731
79138.7999898946
78201.914946325
78733.1800250691
76703.1450214333
80937.2700819822
77312.1249925316
86850.9100912698
71302.1150412665
77333.2900689123
78268.4549664752
80144.815076254
79056.1299997061
82230.4150949245
74002.0900096041
80481.1150790448
80371.0200018826
72878.1000467937
76389.3900287047
70369.7149948378
78018.2100096056
72303.9349812328
79012.7399421413
74736.3300219883
77759.3599626937
80952.7549373126
68701.9600068979
71985.3300101024
69999.8950268969
77412.5798990081
71336.2000013595
73070.9099585354
69495.5500671941
80385.4149655066
73767.8049714979
76214.0899891328
83356.450057282
80173.0099781587
73090.0449841773
85087.6600497025
84402.700054954
80844.4599976343
76303.0350104176
75539.0750660303
77481.9499707528
76962.5600194295
81662.7249840755
70356.0349852742
72998.7800149978
85194.2149866722
76582.9000507274
83220.0849810502
73964.4350462659
78157.8850003454
75687.6449620252
76963.6549888497
80141.1649374724
81097.2949917589
78969.7400151608
72407.0599821915
77265.4699633661
73889.4699616378
82960.1150175315
74452.3400268
81374.3350076349
67364.2000330211
74134.1000042682
73117.5951416758
74783.3850046274
65073.6850222458
78819.7950438014
80146.9650129604
80916.7749493153
76717.0149680253
79654.8100675527
71075.2750830054
83429.7699571951
77268.1949806245
82367.4500292951
71992.0699420869
71877.7799760646
70050.2249994346
76887.799962941
73787.7799921304
80129.5850695283
78241.470003935
77044.095054458
76635.0599761053
73540.6250431337
76344.0500815267
77925.3901223185
80603.8149614708
78944.9799450115
68816.145012159
65376.5000321779
78536.0899824198
75518.9750176395
73126.6450418165
76971.6799341258
72922.1949689319
72947.8349832708
75316.0250491812
71249.5299969712
74259.1200035811
74142.4400335801
75267.2449783839
70759.269927159
69468.809977148
76170.799959215
82841.2150297368
74299.6849717085
77375.6449796984
81528.700004669
76594.4949668963
75832.5149561877
83232.6749340056
75574.6799704587
84812.4599860542
81367.1350243138
74873.6450266005
76152.8949694556
73830.3749886193
77277.6350039188
84158.3050733868
78747.95497123
73771.52002286
81831.9449973913
78651.7050676355
71703.6900288286
76252.8300495607
82056.6699827751
77551.939969007
79357.1600801231
75941.8900025697
79093.4250642637
73196.4999367672
72394.7449476107
68777.4950005652
76565.4900147647
72794.6949872664
78631.9049560991
80359.2249283089
85444.6349694657
71651.3599347247
74745.3200182338
75690.670066532
78367.0049743049
77476.1599826908
76743.7949919442
80867.729968714
79090.774871797
84719.8449633032
74242.7550002582
73464.5700355263
83717.5949922985
77718.6850023676
71415.4299050706
74482.7549735139
73997.5700395301
71030.6749496879
83960.1950328479
81778.2699907418
80913.8149835423
79353.0400666236
81218.8100845643
84090.7600419363
79808.1050036272
75447.2400393539
82525.3300980576
78850.5799016798
78329.4100358346
76893.6699858942
85299.7050723523
77329.1149843526
83703.8349489065
77614.0850544999
75486.7149905179
83134.0199468701
73620.774951334
80925.8651367943
80736.5849611598
81018.4000346239
77690.2750143954
80268.9750124802
79108.7349683115
71528.7449160596
74505.3699830355
77195.3600355633
78275.3549207804
85771.6549603482
80312.8949732517
71194.410046312
76017.129967686
78090.1300923808
78541.8649868438
80871.0750059244
79588.5600380479
77659.6850391245
77426.7900842503
73924.1900556516
84433.694987544
77172.5849636217
75283.1199346312
74115.660041788
77146.2049621464
71814.2700435153
77715.5399604253
70948.0149891514
72211.6950353612
81447.7098810127
78333.4851247098
80293.4950224208
70188.530000772
75630.3799565511
79921.5199812803
79073.1350376258
79779.6500333981
71568.764969143
67768.370016264
82032.5949834101
80036.0999161072
81265.2949685705
77310.7749712048
70898.8949755388
68137.9100492667
78864.8349865873
72753.785010397
76728.26995879
73505.5700147135
78688.3850544674
78808.7650132314
80592.5100575667
74182.9050330711
76648.0800083937
75226.1300054859
74981.1899545921
72502.1099724028
82948.5000475147
77263.2500460458
73647.3450323281
75487.3949580392
78544.2801202001
76342.2700479504
67714.9899014083
77371.2849637732
77602.1899545185
73728.0999939974
76203.47008465
80306.565022307
75558.7600237582
76387.7199549287
83183.4749213092
82917.89504311
69542.4549753164
75656.8449405354
74685.9000160158
74511.2050270647
74594.9400072916
71676.5999870314
70700.7850180478
76483.915007778
74424.1049685771
72993.8200014203
66829.4149465555
78331.8850728894
77368.7950434191
80428.3000200895
78083.2500269148
80472.4700113498
68650.9250366429
74544.4999177722
81117.0749923295
73759.5999866153
77100.1250034882
77503.6150132782
73433.255005231
75282.529997523
73001.4249885038
78176.7800611988
70666.9550644606
83370.1449354788
79136.144887278
81461.8800244104
70832.8500476021
75947.4600127923
75778.6249847052
79603.7700666082
77200.6250454402
74991.8549775645
78737.0750441033
82174.7849346934
65952.3799813561
77159.7199204786
79054.6400416395
73385.8149543812
85899.6150034504
73626.7049512063
78703.8350216223
75016.4550028245
80703.9249528362
79155.6849189643
80453.524933407
77036.0400236479
78649.0850147494
75606.8200008355
81339.4849722383
83942.1549990133
78115.2650743544
70373.0399857867
80188.5950092834
74313.4299689703
82801.624966791
73629.4299985353
79196.2950006815
71991.3500156173
75123.3101098601
73864.1300507124
82612.1550520063
77310.3249442159
76046.5900181654
81319.0249854174
72253.5750883916
77758.4850190998
78231.2749824486
74021.9850919991
76684.8949454304
78705.0550246978
69142.2900128098
81963.4399507933
83852.8950426017
76600.9199335914
73842.0949928371
73828.6999935865
77330.0600180362
76260.5950328296
79154.0950296444
86051.6250019213
76589.8599838846
80096.1800662181
74809.1949945118
76173.1250549306
74476.5199488599
83906.9399905043
73992.0849649818
67392.0100138192
75116.1048842208
76062.3299169094
74087.9749976466
73785.095067686
75887.0199936047
77227.5900524278
76359.6499998866
73756.1800995656
81931.4349672499
71517.3450807759
77194.2999202281
72019.1850535288
79491.6149438614
81146.6799798163
74854.6400505248
71858.3099769682
70896.0950422274
76614.3849854028
82275.2100299246
77823.3650736653
81795.3850542174
80827.9999271094
81675.9199521915
72397.7749243422
78938.2350249919
81915.9450186964
79063.774995233
76909.6849102454
74117.1250051429
70646.8949804479
70015.935007484
78066.2299735743
83989.1450592874
75089.7849601162
76579.5349702764
82215.2849583857
77913.1599695536
73031.0100185978
76752.0350079487
74962.6650653175
67645.1348984765
79668.0849752908
74792.6500772257
78929.3150162245
69451.9549742551
78974.7549694107
75166.165007429
77290.5549721851
80489.7200085619
76313.5449666851
69938.4100910337
75857.7098464463
72965.3850402074
77859.1149241165
81222.0000333318
74681.0150551724
74079.1850395538
79417.3650190334
76798.7448656544
75790.9299515179
79275.8700033445
80032.2050591278
78066.435043208
78629.7500076171
79838.8699488542
68697.5850296342
79794.1900220676
82689.6050277359
70548.9099428761
74682.150014439
78618.3149615179
76903.835033523
80409.2498945956
77076.2850735076
74961.4751056765
80213.6399389804
83173.5299062617
82145.945090266
79006.539995972
80848.6849766943
75986.1199747483
82136.1200062626
73455.5700177769
73959.9349587062
81843.6149864717
74905.9199776035
82027.5900505449
73034.069959907
83736.4899656771
81546.8600288759
72350.8450067249
80805.1150335939
79393.3099949328
80055.9050570838
78160.335062056
78721.6099878736
83055.5099419807
77079.5350194705
72524.7949573991
75505.8249988612
85483.0049958046
73475.7050310885
78565.0299855569
76276.8949662608
77448.0549768222
80613.7949169807
78281.4050075821
72829.3500022408
72804.0299588207
77080.439940792
78706.2450581884
71049.8700308978
76011.6500058272
80845.5549435125
80611.0650559039
81512.0349283814
72213.6300003749
73040.2400101568
79728.5949445105
77032.695002255
75529.2900005605
80357.529999645
79007.7949815675
75215.4100925183
79291.630079432
82996.9400449259
81440.025013503
76691.9850493963
73282.5849891778
78308.1150131985
74209.0899992762
81171.7550011717
78461.9000044017
72526.1899641548
73770.9801557186
75213.2299701666
73011.4299891003
75586.7699552412
78280.8150724162
78593.1600169321
78467.4050177013
76866.2650276085
85030.0949666047
76404.2298940946
75212.7700499656
72436.9949862049
77612.8500008991
77481.3050184028
74393.2399311981
78585.0599901253
80208.8750586492
79426.565022464
70433.4350222409
80769.5849765126
79705.1650513019
79741.0799936189
72213.6050506163
73864.5200388393
81484.5899845356
70681.6049937106
87496.6900635533
72142.7050416534
77465.6549798158
74797.8100053961
81668.314989324
72712.1750298106
82658.5250602143
81069.4650132881
78914.1750105771
80293.795016342
77348.5149642433
81086.3449441738
73283.6350706213
72797.1699237324
70695.7050458268
70925.3150274196
73411.7199965578
72154.5950533638
85803.1700227463
73057.5049912338
77356.2250496788
77894.0750442757
72204.4299431777
82903.4250026785
75503.6349873948
70523.719965732
75059.6449587462
73450.4999787815
78853.8449427557
77242.9600575155
74403.8999612138
69778.5949475382
78188.2500290853
79802.2100378582
79283.0550965277
79033.1699716603
80804.6650785656
77663.1899576574
78932.9200290862
76152.6000553299
73834.6500510027
77360.7349497672
76954.7248912352
69885.7648646511
73759.8251221566
81107.9700077769
84214.574929372
78442.8500149638
68299.3750311176
68303.2650176135
74875.7250598356
75214.8649528185
77010.2300257039
76515.7350362107
74007.96495929
79962.3751295702
75395.9649862931
76657.9498812094
76789.9949719998
74419.2849284738
75176.4100079072
70881.9000124015
74813.5150279245
65818.2599263813
73893.2400237829
81603.07005425
72569.5299313483
74638.7349858555
76163.5749684652
70748.3850858034
76541.4850682282
74141.5300323199
72915.2850202128
74476.2149682636
85939.6049731936
70714.6700941687
75071.2599712094
77627.8050423938
74837.4300264257
79016.429973639
72144.685004224
69793.5049343731
73050.9500239521
75438.354991834
82548.0149136544
78983.5749687337
70056.0100225542
84729.4050452149
76650.6500351274
81446.9350897294
69137.9400135729
78126.7799966325
79007.2349868792
83559.8499953951
82047.2050242591
81861.0850066285
67827.96999498
79965.0150659989
77555.7700090564
74670.0149774475
74593.0100521782
76881.144958833
77610.0850111911
77469.0349871134
78132.5949751064
68149.9500321704
75359.8049794536
70788.4599765719
78294.4000383072
76409.0400236493
73105.1351382109
71478.5499591065
67367.8650067752
76648.5450852783
77176.0700282658
81455.0551170303
79056.3100875256
75417.9251020978
76927.1100169475
75645.8899544931
78070.2549949164
74258.9100080526
80156.1599975817
76866.2149442052
80590.9349711193
72879.6449871278
80005.4649807418
74199.3599839449
79295.0150079564
81473.1899568128
76928.1450205003
81202.0951002493
74373.9999661636
71003.9850070373
75773.3050569698
70176.9050039739
70476.3499444926
70302.4549751298
74967.5800373362
78857.42496183
79733.8249598362
79033.8749720496
68803.9198955211
80040.9900000766
84168.9149948075
79980.6100398377
74716.6049207271
76020.4200224877
80855.9449681377
74495.0049739403
74151.5349596813
76925.2050273861
74547.6550417571
74489.8700431105
75616.6149216517
78425.5250087352
71668.5549581032
75571.1099949863
82301.7298998478
78255.7900424241
75583.7600618959
82678.8950669123
76976.7200131089
77970.399924862
75678.4550441981
80906.6249939287
78225.0050140588
79885.1399637194
80990.7500709317
81066.7899854185
70437.8749991956
86939.3849717562
74214.7800434373
73388.5300509882
75079.7250349799
78909.9250006503
78432.3649538821
72669.154949736
74256.9849368684
78160.144998258
79218.9649872921
74351.7550289686
76257.6200110629
75849.7400449672
79420.9850037898
76592.2550288143
79269.4149390597
78792.264959816
67773.460032912
69142.7099615516
73580.2550401506
74557.2050616223
69248.2450050631
79729.149991097
71895.7849765635
74969.2950681533
74232.775008672
80697.1399631077
76001.2749570814
80744.579979553
78460.0100380584
73649.7349346735
80669.7099561792
80752.2199071322
76797.0100123652
69944.1050131887
74742.9250152801
79108.3998754473
78630.6949409619
87068.4850467529
79959.7750154098
80337.3500106244
78079.0500152609
72597.3049757301
83330.1000348255
73479.4749961797
79853.389969939
73809.8950206012
74069.5950146203
74197.0350065027
83051.8750253704
81804.2850212553
83225.8700354725
67511.2200590342
78198.8250089745
73015.2000226855
71566.7799596439
78666.8950386346
73827.5949662183
79590.3900300385
74965.200035558
80288.4900875199
75372.5999751825
82018.4749340638
70921.9550200573
72054.6099096414
83308.5899965005
83257.5900371041
74138.2000208432
80052.360024903
75314.1249828901
77430.5000006517
75916.5100553969
82390.6950562909
75397.2699581309
81966.6950852283
73749.944987177
74362.9600218598
79321.3800230176
71182.6150604804
72293.389970654
76623.9249851828
75578.9199721414
77868.755019745
80264.4651269181
74646.2149473148
79026.5199881108
80129.8149525844
76667.525034879
72335.2400168586
78893.9550013881
74581.9600518526
73280.4400011858
75812.4049942979
74382.9450164028
82778.9049771559
75812.0300622641
75409.1150109334
83835.1200908648
72278.0049550009
78071.7400407234
78195.6200556714
77002.230086139
75986.7950069945
76377.5749890814
72682.6200113348
76500.3950224674
76687.9700202153
78509.3700325957
76330.3799986003
82295.6901093778
74523.1699433204
80195.8450113638
74773.2949825156
72538.5000944043
76935.3000043087
78245.1049835948
77938.355002752
74836.1800331849
80779.4250292136
70325.0049624828
76869.4749697636
72885.040102153
73647.7350016906
75767.8200412563
78137.9000101569
72728.5849977102
83168.8949618149
68200.0749523512
76389.2250806316
71263.3900044018
75853.6650428133
80831.0150018641
74730.8750214623
76147.7999634527
82865.0350520172
71852.2200313427
77459.1349927228
83894.2399408287
76036.3899702642
75601.3550745667
75469.4750260899
73091.669934549
72409.2450188255
73183.3699959038
73651.3749760377
81125.3100831248
71499.9649404223
71234.2300142319
77718.4300077073
79361.4200043178
69601.5299602108
76911.4949846766
79163.0499914103
74585.2749917735
75254.4499708798
76627.1150205714
79700.2600366376
78674.3900319042
75764.2149889372
76209.9300290043
78139.2049760098
69641.1400626697
78852.0299575031
78970.539970286
78549.7149303707
76107.1799746671
72733.3399943257
75757.6999386309
77396.8650224108
78206.140051953
78126.0349184437
76441.6049821628
72731.7999548941
78649.7400236476
79543.6800056431
74484.8700289309
71112.4250653471
72454.8750356054
71276.6049990087
77883.8300025258
73212.7850026615
76860.8950807223
78881.1750379847
74127.2249461174
67102.1199103328
71482.3050672685
75930.1799337301
76293.8200303387
78293.254996514
80662.1450287606
75340.640032332
76990.3299466964
72881.70502026
78094.0400380725
79668.9499493417
77501.2899804361
78444.4850140693
85103.0299589299
79608.6849848795
67314.0600698798
76840.770030026
77119.2449742269
80662.8550199932
77918.4199924552
71083.424967643
73509.620008303
78963.1200301363
76389.3800359902
75918.384960279
75691.3950071429
86812.2049565546
83495.1249646459
72009.5700261595
80380.8749756329
76517.050095866
81064.2100013275
78557.0899896118
78910.7749751088
77694.5750654356
77028.6500113402
65961.3248890266
76833.160018178
73083.5050495813
70838.454991982
76470.3349591866
72218.654972574
76972.5999961664
73142.4699734828
69802.310032352
73179.0900366055
76391.5800219491
81254.0550076368
69305.044911776
70910.7250596202
78807.9100659583
73538.2250637476
72395.9899111492
74408.5598940432
75275.4450842305
76709.4850025075
77958.6649581706
81013.820059696
69084.4050268711
82034.59500303
75367.3849973742
74891.470004016
78115.5299621681
79205.79498136
73256.3000430314
70416.4400657853
79843.4899484258
73343.8699154358
69750.0450145971
75995.6549876182
72467.5200617125
69587.2949814669
82382.6299800925
71776.6749809342
74555.0749871615
78269.7049933262
80950.9550262885
69574.5400488865
82913.8649375829
80618.1500990812
85229.4300224768
71362.6549333736
71812.3599507569
75125.7150314476
78932.3500170888
78538.1999057079
79081.4649538461
83111.6700015253
78608.3749692382
83145.700050095
74176.6099909032
70803.9599142095
73059.1550066941
79242.3849982428
81353.6399622677
75240.0649894125
75316.8699927094
75706.7150217842
73728.4050774139
78232.3750027724
76098.4500136155
66175.3850023821
81509.4799512594
70940.9349895061
73444.4749952368
77346.7699727521
77237.014996114
82534.5549975282
76836.0600641322
80615.7400328396
76963.2150541239
72720.6000711042
83212.8600149432
78488.7749869263
85125.4850078759
76945.2049811681
74356.9499715121
76535.8549817532
76814.6649980075
78289.3849944352
80472.1400138129
72804.8750048552
80838.6399528748
79352.9050330222
76088.8700099338
73132.9949976855
75513.5700386884
72981.2449798859
81304.8150358117
70429.1798939015
85378.9548843354
76777.4300201213
77605.5449876247
76710.7200345518
74315.5849233734
70162.0650461482
88037.7350269754
70794.1850133481
73648.9399954873
86963.1049409781
75792.7850373412
72109.2850689677
77355.684946379
80100.1250031641
75020.930040659
69458.3399897793
75515.5450433182
84494.6499854463
77508.9599952079
73792.1100946551
76591.5900045811
71795.6100256653
81856.1399823504
71526.544962955
80274.8299667172
74148.220073395
77666.3399875675
80277.2850367084
80638.929947171
78447.7501090588
77185.6399649833
78888.1398661718
68550.2050096994
81439.0749686649
71754.9399930244
76265.7698520668
72540.9949647865
71953.8350227365
81744.9950939129
74953.2550496942
74462.1499554554
73970.505043116
78692.3149654592
79500.9250437543
77298.4650705017
76906.2250194105
76864.6549522124
79508.644997028
79438.6849892605
73383.9400087555
75547.3099498812
83198.0850898085
75838.4749267753
79730.6149188668
77446.3250526796
76161.6050286527
81983.6199954771
78381.2500546681
73919.4950488188
77640.930009735
76790.0050382253
76475.069997223
77727.4900124441
80756.0000200261
79418.8899619959
72795.884942811
78802.5700101531
76972.5349438922
77309.5049983654
80223.8400399501
78553.5449975652
73164.2999394928
75296.0050348524
69018.9449556142
77844.0149546437
77449.4099507705
79444.4450721664
84278.604987036
75035.1699759619
83619.7549648111
80048.3049631951
79293.5149372043
71567.3500880405
77913.3299423577
69038.9300267425
74493.2948988318
74028.2949529254
73866.6350623371
76992.0950076027
76715.7149742788
72455.2200243701
80629.8100175278
79232.9099996725
78822.3950669918
77968.4349961545
78089.6600766006
71416.3099582732
80815.4299617938
79250.7149731212
77761.4999615259
75689.6699406763
78805.255044629
77066.6099927015
84004.7050262859
79197.3099545276
79292.9900008632
80318.0849799529
74111.3249870262
73415.8850575184
82178.9250123064
71952.4950146786
78165.6649572727
77022.2149124592
72734.1300452191
77352.0749791055
80203.4950317863
72053.9149980548
85277.8050292113
77956.2500397587
77471.765042908
69665.0899832324
84855.315046988
79209.320033556
81877.8000114305
78211.3400195334
76786.5600359222
79589.6150064278
77620.4948721844
72414.9498954196
75134.4349554548
71497.434981163
78343.6250125584
80728.8199290061
79131.7750386694
73026.4449070909
82250.5699703221
71361.5001017112
78277.1199800708
73718.1900218066
75572.0999559879
80281.6500733832
79048.6050124339
73630.7800991805
74949.1899956386
79656.8099539625
75701.710049217
76167.7700012245
75971.4250155946
76414.7749603893
72906.3150504315
76865.3150650176
76523.8001042965
81894.5699265735
73917.4350059469
80887.7599274604
81306.9050039147
73942.2399974345
75810.6949514034
76441.7099800069
77961.1499972289
82611.2000529184
77856.4049887277
86313.3049930867
77047.740054156
75172.1200288
71561.8350153839
72795.2349929385
66738.934961042
79128.6799692532
75645.4199659082
78844.3749455206
77108.2499469082
74572.6699685928
78766.2550621906
73763.9050169571
73652.2750136332
82972.8449903904
79794.4849093626
71033.6850408935
83736.8249812379
70672.3499305371
79364.324957488
77979.3049388724
74278.8900407241
75355.734991573
77373.6250019033
78801.1699607999
72416.7499651457
80918.8800351667
81056.6599559972
68440.2800199016
76049.5701029809
73612.2499917817
66683.669990417
75949.3300305372
80563.0149837311
84642.3400132628
79865.5149257908
74535.5449633515
78473.3800193694
78853.8050405969
78337.0700929661
77114.499956123
80798.5799845158
70205.2749057972
75476.0949918315
86912.0700436312
72728.49000633
79600.980010475
81603.570015721
76876.1000237789
82883.5550723466
75660.8299538857
80182.5249486503
73647.8599841985
74549.2050478552
72279.9350330803
74502.9149711947
76845.344997292
75693.2449362818
75300.7000420519
75285.169986891
75096.9450220922
75794.4549889184
80199.7550222814
74893.2100404164
82460.7398878475
88827.8249914136
75898.6000753496
75312.5850262285
74776.3649741749
78198.2050862725
78649.4150347352
75796.3049978029
75303.9600381382
82181.8750092345
71209.1849698541
79320.3899391167
70930.0250548926
74574.9149198353
75634.3299924009
79825.8449677483
72184.8549801207
76625.1850375833
76612.2850010919
72684.785003623
82365.2350331374
70799.6149374322
77337.9050554868
67928.5249912576
80186.1250844701
73257.8999758005
73752.0951170736
76029.8649656971
74508.5499779237
78729.7099657969
80387.5849385045
74170.8900598274
70741.0699448985
74673.7250325818
76187.8599601337
80773.5450838678
71962.3450077914
82704.6750233289
82226.0450449401
77182.4100033952
80048.2299687094
76624.4049528288
81381.040017309
72071.2499540001
82696.2550906009
75158.7200286959
79006.254934737
72369.4850103705
78931.4050569475
78594.0649626448
69386.7850203196
79024.6649871152
76198.8999987161
79269.2499914497
85011.9099822086
83009.5500056759
75788.8849843729
79093.8949971034
78299.2300140919
81050.9499990705
81267.5400198006
79645.5550173348
76049.5649687248
75728.4399739625
74773.1299910303
75903.1700138716
78607.075006295
77085.0749060423
77644.0249608548
82691.3949746666
74422.6499971105
72287.9050308276
84120.0349396156
78246.4500021598
79267.5849763726
73368.5650329265
73078.4600061222
72189.6849534527
76579.9949523689
81101.495005402
78730.4999818227
78000.7248729947
74292.1500639539
74174.6500641856
79535.8400400151
77448.7599259724
80314.9498798044
75482.9150109659
76999.2699637174
75532.7950156636
76268.0600194302
75988.6650056741
79657.3099672495
73000.5200733794
83666.8049882861
77364.5950332082
75842.8499463421
86509.5349091547
69918.1850808509
78413.414988537
65034.960036344
73687.6650827639
71939.0949688034
70003.2350155952
70410.2250148775
78783.0049802603
77361.8350163334
78839.4549851429
76692.0449308853
68890.7550163962
74736.6850145988
71999.9650611113
77341.3050502673
70657.2950130639
70927.0399538373
70731.6600324322
76418.0999672542
80611.8950187323
77878.3699948578
77846.1749010782
81719.0150350738
80885.0050254208
80671.1600192389
80268.6250172108
79151.6749984205
78688.6100139738
73464.9349722993
74819.8349486733
77491.2849654093
85270.6149931192
75685.934971246
77891.6549895931
71540.415023177
75982.3349699274
79867.225034332
72792.2500212311
75364.2400430836
74656.2650180541
81899.5550477463
81448.7900137103
79119.8750694632
78127.7149581399
73548.130047699
75976.2100896869
76458.7099593911
74871.3199841352
75349.4400085471
81855.0999935209
78664.0849279832
78286.8598833612
82683.1150295404
70723.0799259216
68870.3650456636
75945.2300287726
76453.7949913322
74652.9850219312
73471.930006851
78030.0250176938
80157.7300319732
83522.7049134327
75409.0449152419
77468.8850529535
75029.3601077494
80939.9299943298
82987.0499677816
79651.9750137163
77352.8700470609
81695.9800360982
78812.1800075184
80007.5899563729
78244.1149955032
79510.0899187937
79078.7700044264
78625.3000470285
80550.8200015063
73079.9149615045
75235.9349743007
76869.5900153037
75702.8650411136
79567.310025661
80027.7899557838
72284.1699702655
81176.5851267106
80652.7099856785
77429.4949449485
69845.3600859841
82699.7850357758
75767.1400357399
74129.1149736528
81541.1200261854
75724.0600734174
67007.025034961
76090.3000252487
71089.5849171319
73590.7850513941
72475.0450233801
76039.3799474574
76253.4999595307
77597.7050072277
76644.6149905141
77539.7800093796
77694.4550265403
76287.4400745916
76060.4999294361
81407.5850512272
77194.6949921269
78580.0050627759
87042.7600055043
82135.920047763
79978.2299997531
74846.6349743681
78439.9700408803
81597.7100155425
73939.0599769182
83480.7000616016
79685.0001094298
69569.9300063867
79304.5350025172
77020.0849643635
80886.414954495
76964.220073638
72784.4001098558
77898.5099967516
80758.7349736966
76715.4249841147
78846.3400087799
85757.1149620832
80151.2549169864
78637.3699896664
77027.034993952
75438.3800442902
72403.8751761296
88038.03514213
71704.7601050013
81547.1199792825
74994.5900276435
75713.0050416318
71270.2700359815
82060.6149967462
81454.2550122347
71717.3749837311
74351.9249604096
77093.6499506197
77287.1849863318
78747.7450020066
78578.4200088096
77580.114948286
72755.9800693279
78465.3999840627
73996.4099724707
74655.1249742112
81963.5300494513
79828.8950062676
79085.8350670129
75327.0799639698
76228.235020702
79612.2599850154
78008.6150165341
79769.8649441773
75534.4300612767
75810.1849383547
74555.3449106659
72800.0500812013
78443.9599601987
75015.3749754636
80739.0449543666
71761.5750531365
73686.2350193357
72925.8950185268
74410.6700935226
76159.5599402813
75077.3400416133
83946.1049940179
76200.9699632827
72647.2350044701
78307.2150176882
81386.0449798018
81921.4649690252
79869.5549797609
75813.5849585408
77058.1200087876
80697.1499968891
72780.8349998579
70563.8950606867
73958.6649931407
69498.6499671277
78442.5249888976
74880.2100557073
78451.1450532996
80096.165036591
73665.1050231448
80384.9100238606
75721.4699700305
77712.8800832766
78495.9449521732
79922.6399830009
79623.7000406623
78843.9999739833
79372.435020349
79545.7500343831
73883.0899938686
76843.8749999114
75618.4300486027
80929.4650478653
75376.5399764203
77707.9500017686
75520.5549784604
83879.9599765284
75479.7549631629
77869.1950548746
79507.7899637813
71871.0449759417
78629.2200273426
75907.7149562807
78604.1950150733
77359.7399689369
73870.3849603756
79850.7849705833
82410.5499691167
69024.8299691201
75125.5749565373
76447.3149935279
76684.9300735041
80965.9350311684
69817.1199669362
77236.8899898748
74621.4699817672
76180.7249879483
71816.2699337122
71897.8900394866
69346.3349570868
73862.8850221454
68165.3800193552
72952.2149249588
85812.2500243589
79649.0250239156
77425.5549579102
77892.3699667391
76105.1850928171
82588.0949963003
69875.025069482
75528.8149710369
75990.8200095735
78347.3550189441
79105.7998707831
78669.1500382248
75338.6750826543
73071.8449835845
75094.4799658205
75643.9399887341
73888.4199681157
75610.6900588819
69943.1550027516
75883.9500534324
81551.489922927
88942.0099264098
75399.0949660799
79190.6049913353
77869.389936218
75131.5499379805
78781.3549470276
66796.250059498
78900.4050799735
77486.3100744482
75960.2849647391
76643.1400084464
78403.3050800593
73376.5300185731
72006.6799177825
78384.4249863043
82513.2099035013
74326.865045084
76358.9650265776
69419.290023881
72239.450077625
76377.5399538756
77846.030003904
73974.5599562668
78355.6300564105
80936.1850066826
78402.0650199167
77637.0200118482
69759.2299943183
76449.7149403178
88427.4200493674
86054.9599535899
79897.3700889485
76532.9300749018
73757.1000988342
65038.0949667422
75878.2799814732
74657.8049362614
77481.9099084816
79611.799945157
80071.2448940006
78412.5350083578
78662.6049647842
74914.2550453197
79708.6000200834
76736.1799176671
73382.1600262149
70746.4050124054
75268.3200218391
78092.0000647815
65828.4799561052
82350.2649693306
79001.4350084979
76739.0200249149
74985.4899344606
77747.865029764
77792.265048065
74169.4850279555
79619.6999398715
76066.4250222579
79382.4949794282
77562.9300629788
80432.4800280914
81995.4650242504
71869.4150860893
73406.8150049349
76789.5249945242
70396.5201117029
74528.9500549073
75122.314990208
77084.2050336624
86531.1149994608
73643.0249911986
82462.6950014784
73307.3149699872
73361.4049868403
82915.7449675627
78990.5699901623
78187.1399560944
74910.5149579024
76388.6999270276
77556.9799575752
76213.1399316767
75531.7800169011
80327.3349528972
80063.0549162576
77343.5050425778
78078.2350328927
76560.7849695618
66069.5749841738
76725.5699533616
79282.4000082464
76241.0800191816
78462.9700326879
77019.2349757725
76975.7300639862
72884.6999885507
71860.9350292922
76717.3450434683
78206.2600140795
77164.9250405208
71211.085009777
85524.9800278458
80610.1399320565
74850.3050983952
78285.4800865831
75267.734978274
72515.9651000762
74623.1049456395
77321.0500336695
70935.795047471
76886.1599723854
76030.8000190312
77297.4150057927
78761.5100013512
78104.9950442521
76909.2499769189
73270.1749633408
75284.8649508015
75684.7099580699
73675.5650163274
71849.4649889246
71314.1850213559
73466.085024066
79618.7449709416
76493.4900413617
72916.3349496162
77205.7699309341
74065.7499586101
66607.395024468
82209.1149669106
82728.750014048
75023.3700618778
72078.5899611269
76065.1499995995
83116.2750244376
76004.5899210015
70267.0748527425
77744.3299595419
80894.3100201828
73584.3149551127
75017.654988979
81606.2949217705
80318.7849035116
77159.1200024924
70892.559980965
69695.0800803045
80432.8349830316
82100.5801198301
72466.979955242
76511.5449591434
69426.514970282
82351.8599583747
73808.2750125409
78868.0049185703
74546.9900206759
76074.8800386209
80174.0900363995
77321.8750359658
70569.6749238808
73378.0150221275
82507.1400106543
76319.2649765003
75225.159966591
79035.870036545
71445.7949815678
75938.5449284914
80051.4249665164
77359.2750269358
79768.3500923454
80633.4450402216
68277.0100187928
76591.180008803
80665.3050251589
75638.6550256829
82493.6700385989
76403.4900211939
80912.1399747879
79476.0199674403
78603.0250847112
79700.3499684522
79445.5899672577
78564.1449821819
78383.8699351207
79948.6100242094
75241.34494079
77991.1500399623
87128.8749223112
76734.7698510007
71818.8200035143
79090.7549682857
79777.3100323972
77396.4849640109
79057.6700124511
72377.5749807063
72268.3400559649
74286.6649762967
77318.2350325118
78836.3699485833
76251.1300002947
76654.6599765367
74719.455057475
77764.5049684501
76175.8299779128
82150.610093757
72743.9399729401
78054.3899736174
73520.1350179967
76756.0850044138
73312.920074418
75626.2249550405
78019.2499253332
79371.7249903241
72856.5400170485
75523.5650008622
71228.6349474021
77157.6150451688
65337.2950379828
74968.3399816775
78160.6250158153
78864.7998943836
75420.8899980319
76892.9600391492
83879.7549164267
86332.1499878023
83087.8199447385
68390.3049837767
72389.2700672454
77493.4350124922
73685.87506777
81555.5900020573
77135.4699890825
80708.3900497667
73478.8699927644
71933.9350539526
78908.2399940324
78806.4649966497
79454.0699423426
74558.7500291806
71510.1949331925
79489.5549873915
78945.2799505165
76393.6000266884
77610.8750194169
77381.294907002
77732.6400362705
75911.1250197326
75502.5750522107
80334.3399891895
71400.0150452459
78713.5950044895
78322.2200154993
70658.7950215425
77937.0600149597
72551.9900272303
80332.5549642649
63302.5999973644
82160.0299971638
80057.150001541
81927.8851153828
83702.6150265787
76824.5850237231
76969.8450927091
82625.5800511559
78766.2999385338
74075.1350051152
73064.43488898
73712.2299967551
75034.215068356
74038.1850212457
75892.9649552805
73765.6799649489
82783.5250436065
70241.6600606666
80903.1450032245
78130.8899775287
77130.6700268324
76225.3449855669
80268.6049876513
76066.1700077721
76236.9899555294
75079.3000288476
77764.4900034252
77676.1649989678
74274.5549852894
75659.3500391621
77973.465001121
80097.0900254616
81150.0850219981
79418.2749718154
75937.0499845758
76530.9098858062
67043.5449818792
72117.5400499353
77492.2749883074
77129.4899924402
73130.1550039584
78151.2750565078
72238.7899921373
73638.7049370127
72943.4999090847
79143.8049750016
82022.9800391972
74475.1549779382
71481.6749538799
73182.265080107
70764.8449888158
72756.9649888572
78713.5649391887
83207.7900023954
70917.9699420616
78307.6599236545
79812.6450196602
78879.9600151929
70970.009994665
77158.1249801691
74402.9349918259
76196.629977594
75171.1149345367
82558.8550007727
72262.0099965352
73330.2950225779
72296.2999374004
74889.4149930051
80287.670037194
78484.215016929
79447.57494754
83371.3500308185
76543.6099847191
68634.6749619386
76303.7949293794
77530.5749952294
82571.2149997014
74713.3900346929
77943.7999742163
79561.0050317388
75657.07997096
75286.0149733693
78016.1800227797
76630.9700719901
80527.9000424926
71888.9799827583
75800.1149704758
77624.0299580548
79458.7999887385
77424.2750578662
70640.8199565677
78119.2400347196
74195.8199600102
83306.6349512015
70999.4349983035
73778.9450262298
83728.3500380138
79903.2399373699
77693.2749495736
77277.474942225
73621.7499407169
76985.3250106004
83765.294954189
74740.2199930679
73080.0800023917
82562.9500118476
77049.6550316671
65840.5300754182
80601.5198904902
93743.5600099603
77205.7349215323
79216.2050089776
79629.9499889436
80700.1500291138
74484.3699418477
70595.1650373303
70894.234978116
76815.7150229698
73580.179961321
82772.6300231396
75730.684928204
81680.4299719914
67783.9449032989
70053.3700076989
79857.3600663345
78670.3350356122
80371.935041895
77522.7700144502
77296.7300047927
76413.3750335716
75816.8250240357
75899.3199851234
83250.7650348286
82340.074930122
85459.5599549476
81869.390049366
71206.0299921112
73228.9400070816
77831.3799786597
78547.9749572161
69650.5749412916
77388.5299767883
80786.6949434235
84226.1400218108
81113.3300382635
76663.4399707288
77789.6599589624
71161.1149743509
73610.3750468451
77419.3099798106
81251.3300763626
72848.444965712
69609.1150537439
83756.8000053657
81706.9250838727
71473.5649817614
78261.8249780547
81238.5000036923
82626.0950006632
73271.6800364858
78102.4649649581
74202.6449955354
78422.4000065353
74899.7249333973
76784.0450420796
75750.2099496596
77798.5699730836
67188.4649003102
71093.1650790315
74555.8000988742
75949.4949803297
73734.2800414112
70932.9150518532
82557.0400379995
76730.2699717475
71265.3249933512
82266.7500476281
74269.4200847071
77757.5500112246
75236.3699852185
76341.0950398888
80969.4999114344
83002.110008054
76922.3550240849
78798.3850228707
80070.1749623164
79435.1549561852
74933.0150140832
78705.7899713135
75615.1150494115
76723.480039247
74740.0099483631
77796.2600314237
77235.2299723435
70762.0350232961
85940.854867225
77833.7450589932
73043.2000424527
80127.7700581456
76082.4200360521
78185.4550409261
68962.5200142955
83297.1599724769
81830.8950463689
72763.9600132433
77530.5150608314
75096.6800187586
75006.3449321318
81681.1199393468
78699.5500120632
79710.4599647766
71212.9350096861
79437.6100573886
76825.3199718907
72350.7899777381
77593.5700342661
76078.8749841105
77446.0299771609
71655.5600549062
80669.5599214492
79961.6850103851
75866.0299472103
77603.7049788183
85618.8699824961
81024.4099992593
78063.7250402164
79651.6498825508
74215.4499040309
86108.3300441046
75567.1350250216
74538.1099983309
74843.3400630077
76041.9899409867
73595.7099684646
70468.8300214061
71287.5550736139
73405.5999630437
84254.6000052492
78715.1750237211
77460.9101004835
78648.3900708754
78628.8350503564
82928.6549788243
76575.1251087715
81962.6999312781
70973.0499816953
71617.2099675633
80168.8899821129
75553.6050034355
72678.3450221294
78124.8549902222
79989.749998911
75518.8849793091
73524.1549288276
69209.5049507598
81244.7899791546
79058.3750220016
78078.4499626802
78649.1599714395
77808.9349957366
74186.3100530927
76449.5699898227
79416.7550787679
81138.7448843038
73522.0249712456
74625.7650236429
72428.0651264007
72728.4549964019
74398.6850064055
80249.7899242007
76291.8650617953
78386.0099170586
78751.5650542015
71456.1349686944
73177.6050365577
75362.3700282835
82931.9699316528
82345.4699568449
73626.1550105978
74169.5299471846
70233.635078384
78601.9300476714
75037.154980695
78303.6850682601
78753.3350479154
79233.9699970442
79039.4700527046
75397.3100062459
82205.1800463342
69890.8199668295
76403.5449588969
79156.1349220293
77040.7200267483
71515.5999688931
73709.5849939795
82527.3800203559
75101.9400328628
69151.5550289149
72950.2750126144
74350.0550330263
85711.4800712925
79249.2399412591
72154.4350886903
81231.1851110396
73488.385005839
71530.8749419056
79975.5749481511
79776.3000450581
81980.5250400131
75654.8049886255
76887.990003651
73547.8750249073
77252.3250384064
75601.9850092248
74579.3549781802
69700.4199421916
77415.495032848
77165.2250592541
76255.6849994343
72018.2249582277
74393.7500495296
80203.6849188565
73038.445017055
74927.1599792171
71647.7850032161
71579.92495268
73383.269983618
77906.689999307
77148.035041031
70658.3999991894
81066.9450247621
80859.1500237168
74109.1149693664
77385.1850526621
74905.4799568464
71539.5449891314
74902.4850690663
71504.7700516079
80767.8299909221
71353.6300070567
75214.3200237684
77655.1099855877
76649.0850412163
66798.9800014428
76305.7050723435
76873.9150255314
77598.1550586042
82677.4751072687
83075.5650596659
77825.2600622324
71507.6199690524
70990.2800319486
74862.1899565901
70022.6099956363
80685.1000045794
77393.1900552314
75849.6100295154
71929.885037316
78776.5049736908
78912.2799993481
75513.8550142728
73520.3550061432
79272.704925825
70191.9149869746
76279.4600257851
73290.4999757278
81793.9149883655
77897.3200722637
71906.5850589363
78365.2500105297
79716.7100256316
79171.7549291588
73009.644977333
75822.0000294172
78624.829991974
77991.5799078987
78093.3350484548
77685.7300184721
75887.3700085058
68009.3800421177
72342.9649396315
73034.6600028756
80074.1649821825
75692.9149716902
81610.0250249542
75276.6900232009
82924.3598744636
76042.2399654579
84381.8550197103
77956.3200144748
76836.3200644988
67943.034901904
70578.8600117276
73668.560074617
73259.4149523824
72492.6850148326
77737.6749778253
78662.2550455552
82406.3149726452
81371.9649946817
76423.6249896002
82141.4800739115
79236.6850300364
72504.2949819633
66647.8550189922
78014.369962504
79506.4599421126
77040.9899669098
73396.0850854284
76702.795044975
64827.9450221163
82247.1050134039
77730.93000412
77299.9199929459
80129.5148892511
77234.0299748167
77189.1800496968
71553.2300079283
73681.7400139658
75144.8749587792
76088.9099528145
76787.210010201
78092.9349785664
73913.8700039461
77999.1650563047
77689.3849413951
80496.8400111141
75315.5999935969
74043.2099664304
80708.5599805106
80438.7750015825
77661.8250016419
72673.4200698209
72764.0850390914
80459.8849761947
76265.4149680858
81151.384920657
72333.8150140571
75161.6749720269
77229.2800056521
73541.2449747083
82610.6800863562
81304.1350006756
76242.9100583012
75271.9850253085
72957.7899485961
74589.3750313974
75712.1201087789
77007.1699891222
76986.6799286733
82007.2850521163
74617.675053243
84263.944964957
83364.6250210982
78282.8048688298
76364.3950942937
79159.8700314447
81576.0150498291
75152.9849752279
79630.1999991009
74520.6800347177
72379.5149667687
74139.314940091
72400.4899318067
80321.5000248205
73915.965011013
71178.0100016882
79581.3599645698
75906.5550141835
85054.8799937839
77144.5399746498
74507.0950429015
78460.0149951593
75712.6050021771
72686.5999583395
77133.3800538566
78003.5300146324
72869.9900798742
74161.6349226716
76538.8100729673
82711.5200407848
83542.2449234391
72424.2549940049
75293.3200083287
80409.0149738564
79101.0250205438
77908.1850004885
78015.8400668552
69695.6249893687
76037.7650005894
79434.1700016769
77257.3901416264
76431.9700648068
72130.3949762321
85437.6599779052
85515.0250332378
75107.7850658002
78594.4449194387
74839.6049936722
69307.2200172182
78917.3500794758
70607.8499877749
76381.0550153787
78597.4200117215
80103.465060334
79088.4299603081
77880.5301232454
78065.0349720525
79167.2850003428
77544.010011686
72445.1750717444
75447.8149539852
71718.9800630637
83688.9200175448
82614.1699627771
79170.3850754393
75507.7299516812
69781.3249373626
88706.0749981526
77421.8949836258
79451.2600301447
80220.1199331522
76786.1899756381
74956.7000146565
80614.0499900408
83596.4250356037
71263.2800447803
75076.1449465423
75222.779966876
75984.9949840985
77679.0600693406
74123.6700160233
76765.930047998
81244.7649867061
75486.534952462
74379.6899909137
72735.6900268192
85120.9498833462
72996.1399304758
75892.4650823263
74800.1100101474
74789.8599642167
72353.1200628648
79840.3799955904
86613.2701636777
78268.285021735
75143.9649877044
75849.7750225012
76266.5899760603
78955.6349770857
75377.0400579443
77737.6250350405
76438.1600240502
76344.3700402309
77817.9650121124
81096.6799596846
77643.0750297197
73033.9900185383
71688.249961187
76345.6300320254
77883.7100191168
72593.0799392627
86354.9299948094
75004.0849748819
76513.2449140456
75455.9750260046
74095.0499800333
76048.8200139681
76042.2000083121
72133.3300611379
73308.8899658576
77288.75502006
79113.160095913
69831.9399574604
76389.3499908294
77504.9199652413
78742.9449603367
81468.734977772
85220.1999927403
75436.0351090039
72324.8049770966
78153.79995299
76055.315039931
69647.3199578964
81909.7600764242
79511.135006574
70156.949937941
86196.125065501
75144.2849995976
78602.1099222657
80206.2498995084
78098.104998722
79571.7650252759
71141.3949968307
78506.4400696468
78291.4549875649
72438.6600707294
76821.7050489807
82670.7749190327
67051.2049975766
77909.2599665664
82574.205062933
72242.5599689136
74557.74005471
80856.4800266388
73590.6150118441
75265.6749861557
73489.8050903783
75939.7799838179
81497.4749479584
75306.734947927
72592.9050284401
75734.7650032432
70856.2750540491
78866.8599689862
87901.0449857091
70179.4549874765
74440.1849650305
76083.1950021227
69823.5300122881
69329.6250305279
71165.3649055877
72498.2800471619
75042.184973593
75414.3399840778
71291.9399901583
73422.6600333537
71824.3200140873
73742.2899850807
74557.4499980203
82756.1599928368
77073.3350570943
79933.3049360016
71125.9450291855
75598.220013511
75411.8698903467
71640.6900221157
80623.5649905657
79519.0599947849
79564.7849938482
70233.4201145467
76972.1900812977
75626.8249827183
72801.8999913419
78201.4049892557
77848.3950472676
78695.3599552599
74288.4999692095
78322.9298977659
82516.3149441454
81399.9849971913
78304.0200826335
79409.8000736022
80677.6600499149
81850.6000742161
70525.3649745366
82198.5400529632
80232.5699668699
83146.4599863716
76085.7350094682
77185.8049950675
73909.8500556734
79726.5049685652
72045.5050512616
78415.1200253057
72436.2101339014
82486.1050369554
74231.3849007451
68119.9149611185
75156.9550242655
73711.8299744356
73903.1200180799
72521.6200446034
78035.4499561459
70134.5899532781
77915.7350459491
79304.4150173194
82411.6049991784
79021.4699761645
83161.0750351199
82557.8699638858
77032.1500116985
79724.3900913846
76436.4800066457
70956.5500327437
87142.705038534
75122.895069305
75036.3999753848
80784.4849516781
70080.7949538804
73315.7300189552
74003.6349863352
78042.3499765137
76404.3448997305
78593.7299504899
76265.5850117402
69216.4350125046
79036.4549775789
77924.8299323696
81582.7749880395
73792.7499985289
72469.9749621432
76642.3299429915
76408.9400718483
83508.8299458323
79608.0199487997
77668.5349899766
73745.3899325204
76830.0749558805
69757.4250612393
75413.8650339113
80524.2150182165
78469.5700336157
86085.4100482533
82840.1650873996
76037.8500279789
75001.4750314109
77293.1599529642
74241.659988169
85040.3550219738
77645.4601196421
81778.7749340343
79233.7300676276
76389.7550073595
75037.6299991941
75529.7650008834
77293.0799989277
68749.0699221176
77073.8799954939
74726.3900525716
77928.650016942
80934.0700271882
74809.4200205166
78779.9000494686
77611.5299653705
79141.6999464111
77303.4750895892
79131.5851561833
81775.9050100846
83865.069981379
76765.6250078954
76805.7149782726
76558.1500513694
70740.8800105346
75301.1599517819
72236.5549505237
74311.9050324904
74653.7799649993
85099.7749880812
74941.3200941727
76107.4800769544
79635.6650987545
77450.6448447355
81749.1799575308
74151.5500074236
68109.3800726587
72629.769971937
73183.4199883972
74416.5249130537
81980.5250052961
69750.5650326876
79835.8450260368
75384.1099905014
75384.6749675623
70474.6549943185
71254.4350250759
70369.3199808436
78531.9349852827
74343.1450431268
78869.3600001312
75758.8450263708
80895.9999868547
82194.4351181323
78935.3399806254
81028.4700249168
70499.9399409131
71036.6800718498
75807.2048700391
72856.5850107366
77771.9900436019
74069.96493823
74328.4149873285
69301.0850176107
83161.4399947093
75960.4250447677
81774.5750776196
72628.1549856448
70031.7400224939
78892.0500744864
72949.7399369151
82805.650049118
78408.0699458566
86218.219977654
79067.2549851866
81016.8400483148
75097.4150240538
72818.7650003916
72135.3600842876
72843.2000318095
73513.8299459466
80631.5049578277
81112.2100400484
70552.5149713348
79500.5650979593
82321.9800530607
74192.9099913903
73046.1349812178
75743.7349840867
73115.1050562866
77471.9201085039
77209.3051000187
78225.7399600694
88500.2699963056
80590.5550166259
75830.7349567729
75463.6450497684
73557.1750309224
81565.8549260336
79693.5800330045
76313.30998775
80423.6851034343
78064.6499592851
79850.8700199121
75088.8050004049
81268.4150916948
65279.2300090695
71310.664980314
79978.2250227174
72108.929966562
83527.735021674
75188.0150093046
71981.4950103754
83229.4750213664
79590.9200449778
68522.4849438391
77739.1649940883
74951.8500173644
73310.864950733
69816.4600827919
76471.5949655125
78746.8799484795
74628.8149331596
72425.285008204
87502.3450813917
80000.8850817466
76220.8149769952
81824.4600015933
82384.8250430316
80577.8000142691
74935.6450435912
88987.3400421036
79114.7149591023
75720.0549345322
77022.5700362751
79315.7300286821
76673.3100902053
67918.5400168331
75192.260009884
78120.6299503156
70423.4500988384
76990.1399828613
78907.3399626321
80532.8949534305
78853.9099415528
74236.5050478955
77793.4199889857
83310.0149836538
77778.2950530442
78386.8450157764
75500.0349408932
74401.4250391416
74749.1450160058
70969.4850339057
75247.9700184173
71532.4449528921
78048.4449355032
72169.3750705836
74667.0699854159
70674.5750021098
80750.3399813647
82033.4150507514
81044.6099257796
72662.8200535071
76419.7100583015
73702.5900998717
86174.3399817546
76139.7449502861
65318.3649843459
80799.5799543848
73810.2599857638
79435.2250236289
71789.8549825646
70708.6099555051
81395.6800312934
82858.3400558058
75441.5400855415
77887.9399412197
76163.4351513392
80144.1750807776
78633.6349474766
79043.8650590972
83968.0350455726
78534.6950685889
75982.2550550806
69896.0750114206
81199.0300094374
79764.6150824033
76342.2800057343
80020.4900211918
69293.77003252
78371.9500196829
74624.4149656838
71687.539984628
77497.8199928492
78364.484964497
75030.2700012464
74816.1899961715
81935.2399921523
75370.4299895263
69114.2099868503
72615.810028483
73224.4050401805
74094.6000360136
78958.7199397746
79584.2701176029
73227.9700272129
78104.8050750775
78377.8300596381
75947.2400342576
73638.7400132525
72873.7400254978
74937.5849639478
75272.4549055348
73885.3800259333
79088.2200640215
84118.0850481651
74917.219982663
71475.1149155411
76606.485066433
78007.1750614172
82217.0649971795
82073.620112804
75006.9049751531
80878.6050555518
77917.1900701175
74933.5349860798
81717.8250668126
73092.8799848635
78962.3300885833
76198.4950604805
70315.3350191072
68812.5550188083
75185.5650274545
78174.4799375126
72825.1499884404
74656.6899712119
79040.875052236
73415.4200008314
75152.369979963
73387.4249471126
78245.3699820482
79915.3249377734
78369.6649469303
75663.97001116
77126.8900154705
72017.2999240709
83527.0499235226
69945.9599982916
79752.7049323295
87197.094979301
76812.445056908
73872.1699429893
79305.0850586194
72272.4450076051
79574.3450495032
75097.2600321233
78187.444887237
71747.6299872521
79802.3150034487
84266.5650917995
76494.8750904397
77278.1299988729
80154.9150259011
79021.6251029382
77431.2200224089
75394.4300123634
81917.3050501954
75277.0700181719
80681.7450393123
78747.4199867561
77989.984961921
77745.7599805866
74320.050002185
79503.7450192243
77985.9200451658
76239.4450179852
72676.8700158649
79357.3101178813
78624.4800361273
79935.6999879358
73567.9200640611
75694.3150798178
76227.7400024871
79232.6200153693
73355.584930115
71426.5599190796
72541.3750047994
81430.2250337981
75668.0999970727
79225.9850212033
76462.1499624659
74960.8199464848
78315.1699389393
74787.699998055
76605.2900145648
72883.8199637792
82991.8099431533
74842.2550174656
80493.6750223752
75385.1150580241
78032.1600276648
73471.7550028175
80082.5450661558
81225.0900450948
80711.7349795063
79543.5600429834
72735.2149876336
78604.0399263281
73041.7699775972
78893.4549852511
82995.4099195332
88704.0199723313
81964.8550576599
75636.8098898355
74068.6499950484
79199.6100063225
72262.0499650875
73228.7199979386
81709.7149550064
75064.2699742488
71923.260038704
86626.8849379598
76883.5900177921
77223.730061185
70931.8149936499
79132.2900201936
77315.4449426669
78191.229969472
78707.5149536488
77820.4850964436
73456.0300008607
74365.6950312793
75736.6500091836
80078.5649323544
69344.8899391764
72797.3049425013
74367.6399318888
75109.2599228074
75621.7100249637
82084.1899557045
73777.0249854125
83830.2999454074
72860.1998919155
74675.9449878119
75025.7900501838
76595.1349784734
79798.5099722335
74696.2050148075
80902.874977279
85733.2050176837
77911.4450314337
77258.4249754643
72763.1849929517
78532.4849915668
80167.1750198994
82317.8100993909
79014.2700051919
77146.1950218899
76253.7950513954
70304.4950218187
80793.8200319946
76384.6099669715
84789.3500947756
74029.3499771625
80306.7799280949
76154.5049727451
73409.8999558529
75637.1949841561
78532.560107188
71964.219991274
73507.6950252643
87613.7799517588
74725.4649567201
76798.1949906328
77258.664942078
74343.594996043
75106.1500142641
76168.8149063128
74020.4049819433
78913.4250589716
77561.1749497576
77644.2200276523
72482.4749402828
74106.3100172226
76933.0000596668
78448.1249547954
81914.069989111
73071.4550547117
69004.9399128055
81354.0500611255
77940.2598782252
71979.8400294763
80956.9650054873
78817.2150243492
78513.6099538138
77790.9899841595
83199.4300255228
73758.064919824
79703.9099974262
82757.1399557888
75321.0749783415
78107.4349895653
77020.6649859134
78567.3050797212
77725.8100947641
73813.3650311275
74608.9649764099
80511.4449083419
73728.9499942464
89361.8149701397
79166.2550089436
77336.6149587218
73737.7049556012
75140.6350579988
84740.3999429087
80578.1800450804
75483.2150673441
76910.3450473291
78813.6449855461
75387.7500272382
74977.6499704506
79697.2949654017
81567.4450478116
76829.714947651
79150.8599801713
79650.575058064
74516.014999247
69795.1499940805
71077.8999840813
81457.2249857522
78585.9350401839
77486.9349135717
77374.084974914
74409.944995534
85934.360087211
77489.3050937032
74848.3750197629
76472.5750511493
81155.9100188421
77938.8800067022
71427.0400161018
71770.4849531163
69325.5450010526
68935.300020673
73881.1550639372
72236.499954901
71905.5350240562
69802.7850575774
83739.0100925186
82904.0299193251
71946.3700047288
75866.5149454128
82580.5200250129
76713.2000601751
82178.0850269074
75276.4750538502
72207.3999754721
77680.0499511586
77079.4800880669
78611.5300300276
80471.2850491719
78471.8950479298
69388.3450263346
82695.6299019101
75461.4099350221
76372.8100312338
76091.070021677
70271.7299689431
77321.7549696645
72547.9149927918
69648.169931442
80015.1550081338
83296.2350245217
75218.1500329026
74218.3999837168
73858.8200264263
73839.4399773492
74141.3850830116
82271.0550442476
78355.8599908261
70842.8849732804
74240.9049748777
75216.6250465764
82299.8699321363
78952.1850424764
79841.2150764104
73548.4949923377
75399.5099278118
71792.3750425935
82322.00995325
71330.3849781874
69384.3749768567
67694.2601003884
76235.3049768432
75654.6950003782
76789.149911796
73362.7950574698
78701.0050197481
80700.6500356401
78540.9400175791
74473.3400140011
75644.1249797942
75904.5450761123
85019.8599903888
82758.2550403757
79455.5649744966
81591.4500373211
75274.3448676809
76538.0749964016
80376.4849454975
78272.6549673231
74283.235031589
77775.9649721278
75900.8700052734
76899.7150395526
74898.7399170231
82384.1200113496
83048.7550124169
75074.1399934902
75226.4649779792
74028.3699170104
74018.9950049222
74882.6750385027
75796.2350048321
73499.6699522576
69201.0400794649
73467.3749784009
79233.4299674926
77519.2949847718
79263.6100568191
71922.2099802285
79443.0249785387
73298.4250193934
72496.5349970091
73881.1899578404
74847.249991691
83579.4050251585
79288.6399412515
80528.9250736181
74738.8150850221
76212.979959659
74402.884876891
85238.5700026691
84429.5699841928
73064.7749396922
75642.2100811643
73891.9250660427
74536.2149783811
75629.7999882515
75400.219993867
79238.2199902975
76396.2850096965
80145.9649605896
76326.919961491
74348.5700383866
73963.3800454203
75568.6999717847
71086.0100208789
75767.0099736018
81394.2249971628
80272.4949847984
71709.8300145134
82364.6700502642
75858.6249092416
75346.3699603472
78260.3450675162
70076.0750397706
75214.5900049555
79440.010023443
81222.7100151142
75102.9499338921
79436.9199527162
78531.8750167087
70225.0999808169
71088.8749560561
82805.1599503669
75275.5649384713
75806.0599959371
74705.3400295656
81882.5050071057
73094.8800106302
73611.5000130012
83215.2899713315
69605.6949715673
70638.4799407864
73817.6149557313
79156.7699307713
75827.58507735
78409.2050225165
74709.8499434169
71779.974999162
71900.4550600865
76035.6349779501
83088.9000013323
74962.7750694092
73687.7150785244
81724.6599499927
81260.1748910839
79475.4750196573
70506.5200283341
70496.3049978765
78619.7799976715
79794.530052266
79407.3400198111
74030.0800805864
74405.1149161479
78848.4649414729
73218.4200336771
75812.5900035776
78767.9849659677
78817.164928895
73522.6750447421
72962.7399876702
80328.2600629692
80725.3250168599
71613.6349195764
73554.1699362116
74895.3699986447
66955.9949810196
75594.4000465011
84128.2200421372
67904.7799474533
74878.1350930013
79548.655003078
80721.9350794645
73581.6749687733
76119.0500264912
76471.3100173582
76394.865002869
80583.0349712477
71986.0799736795
75675.6100363342
77179.2499893186
81582.9949591202
72211.3549400652
77933.7649396501
74733.2799958794
71611.6300328066
74842.7950420886
72450.6850932668
81118.6799702789
75940.9450045633
73378.4700925593
81233.9700015451
69493.6649658835
81573.5350166388
72158.7850062395
75364.730111192
75646.1800142088
77323.4650088463
78110.9900025337
79411.9301094761
78079.0550676815
71772.8599712912
68380.854970136
81789.3400029565
72278.5000481264
81565.9899939985
79333.104966761
85593.6750446069
76037.7849941092
74769.8550297485
80251.8949678198
78997.284964416
75581.7750082575
68961.4449511926
74099.5950226351
72187.4399298633
77517.2350569323
71799.6950147371
68586.8849384675
80934.7700821204
77013.9650839436
81509.3749785185
77489.6799897096
77958.1050233212
81091.2300571186
70723.0099805901
76647.1001263072
72976.5798810388
81197.5200114708
71451.5449927521
76662.6649868858
75681.2000471888
78856.0550250654
72838.9750165148
79634.0851010477
78614.0900580747
72708.9600546426
81385.8500744067
81705.8100041021
76649.4500335811
74485.7349132419
80632.929940577
77546.4849379848
68868.2349599838
75198.390000833
80229.8500643118
71546.3550511026
73805.0100794669
77937.3249567512
76294.0999502612
77682.6150801015
78450.1000418907
73484.029952411
76832.4750036862
77601.3649862006
80632.5499619501
76341.6250254656
73660.9900568151
74501.7150430717
67231.4649807856
74935.1150319018
73682.0949892223
80402.7000189934
75967.5349992314
75064.0799706441
74124.4800156255
71128.7449407531
77669.4450343417
77917.2599432882
73817.0100904051
74999.0899299032
76161.5600237831
73906.1799308495
72942.8999134233
80659.1200277408
74774.54487325
80137.0699912134
70737.1900219656
80216.7400299736
79878.5549288184
74323.0650072039
78506.5000010316
79414.9100708846
75405.0250954813
79816.7549912075
75123.6849652707
75500.0049449909
82468.1349638502
83475.0199988848
79792.094975284
83841.1250138486
83576.1750533348
76008.9050533039
77379.5200423527
81214.7850015573
82880.7549546018
74059.2099492096
77714.1049760771
69098.4250100926
78520.8149877366
77746.6799132747
78047.3550149099
68034.6750363579
74890.9749613562
74712.3150372521
66614.754986537
76757.5000169765
76496.109989306
78087.1899408525
70140.7500163536
74688.4250290925
70908.6049784968
79640.7799905634
76269.1599999018
70116.7199262625
81312.7400307329
74750.8550390322
80161.4300326435
73845.7950095241
81935.8950041882
74403.0949766022
82892.0349899548
72810.1350560373
84160.1050132737
75650.1400259768
75032.5049541245
61644.9800137469
76214.6199993959
77089.8200511948
72098.4400145083
68185.814971839
76100.2800343668
77593.6350590304
77506.6100508427
81954.1750475594
75340.4099821855
77104.0350402322
82820.3700055491
75923.4900235325
75217.5150526189
80821.7000137463
79594.6900422944
72322.9800085221
75619.2050409584
78274.7549375438
83893.8399601503
77898.3350301338
79737.5750634335
76900.4850561543
79645.804988872
71504.5449264658
81667.1399703673
77967.5500541084
73731.6899650001
75187.7699910007
72481.8650822035
74622.164958173
77213.674948948
77942.8049801835
75255.4000174579
75805.9650231523
81113.764964325
79450.5199389986
80749.5700555529
80760.3250756193
72516.1799693285
82794.1899554413
72341.8899880073
73704.9099133145
76570.274994666
72893.2950259127
81966.3399338235
74202.3000015596
72048.1999892897
80361.0298720588
76116.5600037515
75687.5449960929
75708.3349929835
82155.1349363772
81079.750059278
80407.9899853296
80040.9549535046
70905.9999446871
70357.6349903013
77095.0351262898
77117.9699932156
78836.9699655039
77666.6499338346
77318.7749699679
82474.7450062478
75647.2249775945
84796.8800163413
77414.0749658751
78154.2999684348
76480.3149925133
79747.3149599668
70552.0799625317
78436.069948115
73525.3600194103
76348.3850167303
74724.4450654834
75313.7199723893
77444.5900657677
76555.1749485255
78836.0200386098
80651.4450181114
77031.7549907462
86174.7249590535
70859.9000440212
81483.6899491982
71887.0649919827
75668.6149731356
85630.2000069229
75856.5200082127
77871.7449595156
75107.59999325
84085.8549588939
77775.9150267132
78666.0300212354
80121.2949039431
76260.6001311388
75454.1100195526
72424.6299910556
79481.6950088191
74756.795024645
77252.6199966831
80588.6749833141
75329.3900490006
87400.6449476891
77460.9750282221
74238.7048691729
77006.7600026463
79525.9100521879
79070.0299824858
76255.1400665249
78744.6700374535
72045.5400970426
81044.4900291953
78433.8299955325
75973.6299715904
71371.8499343961
75031.8749858301
77591.1650305121
76155.260036154
84285.4350429703
78047.0999812677
76132.5200370962
73368.0449963729
75465.8649879705
77615.3100821842
89301.8650276925
73788.1801006058
74942.6800222729
72641.6749500955
72949.8149973848
77683.7599539434
72912.3150166863
75718.579979091
72316.5049283883
77776.5500491043
77864.9000609654
77093.9850109204
80410.2500087863
79305.9249930197
82628.7150260675
73906.2250371236
72508.4649788861
76444.0849931475
79777.3550063508
81351.8049418738
70032.9449354481
74305.1100192899
78091.0050091567
73560.3250483553
80124.6399979416
77867.5299939305
74848.7650139656
80688.2099593433
72657.6949469779
81707.2750233909
71084.9648865074
72392.3749867567
74621.0349040712
69147.2750799541
75231.6050657583
77590.5250255194
80546.9449599067
71977.7449893946
79205.2600528342
75490.7800361692
68748.334949917
71427.4149601346
72767.7200049595
75352.3950370037
78353.0400376219
76307.4899594936
75659.2499395906
76769.925036356
82861.0049646107
71061.2999306397
71644.4199913985
76601.7549830573
78959.5800760771
79968.5400625377
74211.3750060677
84566.6699868765
78933.81997519
76191.3200524462
82646.1949450985
78821.950009348
70614.3748605211
75810.4100548665
77379.8549813742
73901.479958102
75791.1699704782
76699.650069352
73066.6200224363
80495.8599916004
77904.1549870369
73464.7699285955
76696.2199768141
73421.3299899797
80984.5599871904
77415.6849892752
76331.2050004792
73875.5150161654
76879.455010306
70892.8650136577
76002.6950094034
78779.3598975426
72749.825024193
74280.2650431476
68595.2049890717
79369.77002649
70462.0700030662
83721.3149078775
72843.6450083287
75504.935007051
78397.779969346
74138.1098959576
74511.8000340472
72083.6801101769
67120.724999918
74482.1300989059
74636.7799770852
75017.9099545994
75992.9550790013
70728.4299691242
71720.195007445
76768.2499940925
80855.3649434267
83473.4500237593
77966.0250042522
69279.8550118018
70723.8949773997
76969.1349592738
76245.564919384
76490.4799159165
79247.0349611462
82449.0299409348
77832.8950468332
76000.0900210084
72211.8649401141
76871.4049356229
72174.4299537839
80204.1049335378
79598.2049288764
75808.6099776032
73611.1050358812
74737.5649708793
78561.8000122895
75933.5799539701
77819.8900391871
80730.7550237832
85149.5450330071
74063.3250318593
74317.6600453652
75280.4799808728
82081.3550520799
76295.1449829008
70424.7699327491
75856.9550230259
72557.4100177867
70883.2800277449
79095.8000011584
80071.9249611832
78563.6400502222
73857.6250082697
66310.6600455478
77457.2900867837
71061.4250040706
75549.3449995982
75869.6549621756
75780.7550869078
75032.5050561886
81217.5200362867
73148.490031417
76769.7400007244
75285.7350100563
76899.205012192
77648.2099418704
82676.089927774
74582.6750385585
74750.3100168593
78726.9900740679
75208.0650329135
76911.5500697646
72322.3099905175
71451.8499145565
72565.1149828162
78227.9950518773
77975.5950651431
76283.6150744628
79839.9900983538
81699.7249991313
77800.5000383928
77885.1249701286
72329.3749389595
77066.2350496026
80068.0949364048
69837.6049964605
77857.0549286579
77985.2500171609
77487.1100742416
78874.6950117425
78502.7300524937
79436.2049768787
68929.1350169074
77154.1550275197
77154.5100047398
77566.2049265931
74783.469993901
71202.3249735977
77011.7900230879
69497.1599707639
78812.3049834303
78820.7549649912
70357.4250026787
80463.5600438546
80747.2399926754
83317.1150768451
77681.1899610844
75739.6000225085
79892.5950310591
73963.6899579021
75577.4650314161
76526.1950697399
75997.4850479164
83399.6300259761
69541.4750560226
83265.8249940072
80147.3199938615
78616.5900385029
84272.9748790334
79656.0099791785
76045.2349144046
77562.749962983
71541.7150126144
79506.3000302888
79951.1050051028
79994.7198932574
78199.0400041034
74795.6899238061
79691.9950078884
81558.8600076256
74976.1849821563
71069.3949610249
77461.8199782751
69397.0400005377
75320.6000093703
77696.7000310201
76350.7049608098
75186.1850277115
69177.9300147116
73556.3300113556
78009.4349522174
78258.0649404044
76567.1649630136
79829.7999497218
77953.0800725546
70563.3049024586
78258.3399848823
72920.7849238061
77287.5749369589
76003.9500002389
81242.1250102253
75093.7050118377
70895.4149589012
81649.9400170966
78100.2900502421
71038.3650265057
76079.3650944699
77420.7800391997
66002.3850089073
72301.3850803401
78499.5249636807
80400.5850303669
76488.4850335151
82158.6800251264
72428.944972968
76924.9400610044
80866.105083196
84325.4699496298
86307.7300496176
71382.0950261321
75798.9600340715
76780.5700076922
72625.6448999842
74906.0049076144
82165.6049939846
80870.8650740888
82516.3249400173
76937.7400328635
67685.1599865186
76584.8650154649
78087.3000084954
74175.3449925057
79931.849977231
75637.3000640346
78879.299949868
84782.8549515899
76771.915009826
70386.4150278085
76695.1250041869
75027.7100802913
74004.0999659548
81823.4799793362
81871.3899599498
79278.1350113493
67432.7650397643
78472.4549324859
74422.3150375617
79853.3949491431
76966.0750246363
76102.9149943576
71918.8600258889
84089.4099635288
77383.7100250324
77421.4300366889
75492.2550274821
81900.3049770455
84062.2450053323
82590.465001024
72458.9249976525
70916.7849395071
74833.4949390229
67579.84494142
72504.3049282946
79960.9349772413
68597.4500161353
76057.9699182595
69408.4499301217
80170.330083109
79468.3350191958
77214.3650081959
79860.179976341
71764.2250178464
77270.4449687229
79689.7999816093
69945.110012894
75292.2249873026
73373.7000659237
75975.6999271777
75949.7999802268
75717.5800034779
74397.0549865122
75353.1998690404
74519.0149744548
73714.2150104969
75080.6250318455
82619.8849785724
81416.8300249556
78861.255042443
72035.1200347679
71734.6149985407
76702.6649777297
73622.5900224112
78982.4899487993
83600.0700082969
71001.9750256958
74281.0799205122
75954.5250268129
67792.4249845721
70898.8700162744
78890.9200768038
77808.0250204364
79767.8149847114
73886.7700373956
72551.5200561329
70382.5450676072
72389.7949758678
74869.7849320704
79830.1099599465
75267.8399850854
68565.7000240356
76864.6749924224
77145.3200120337
78331.890021024
82284.0949817222
79608.210002511
66001.8050660697
77992.119965915
75512.3449824199
72150.1600068933
70601.0699594849
78405.4349928049
79861.8749975029
68629.4750073305
75943.9050272444
74704.1999952575
73703.3099889001
72232.3999682546
75517.6300207009
78349.3699427037
75037.7200604551
72413.0199996682
77274.4749869751
75786.4150170192
79544.6850082758
75079.3049993986
79552.195125658
83766.3650479853
78445.7699899701
76416.5899457805
73470.6299652812
75321.2999845914
77754.8750390516
75133.1249700743
79355.764960306
83365.9700207777
82358.2449704137
76030.9249946108
74886.6199804671
80860.2999606548
73404.1049950751
73568.4849879582
82132.6350402271
75691.1400532618
81764.9350595339
81563.9999653446
75141.8349960752
78397.4500655037
79235.1599716513
74833.4749706949
78505.494991327
80400.9749556365
74364.4550945496
76582.9449729385
69028.4649547982
79689.5000183087
79900.969954014
77885.6600509734
78922.6450024713
75511.0000921268
78983.524991793
78009.8300375041
83442.4899443826
83035.7650301704
87427.1150851585
75733.1050836201
80163.7649816504
76902.259986302
72638.4699348205
81339.8900187748
69628.0850063438
75116.9150622773
70278.3150150388
69055.960076707
85288.3399868024
77274.100015305
74284.0750351916
75685.835096049
73821.9250469434
67752.7600304783
73757.4250730521
81565.9901015353
83528.725077777
73806.7950167519
76573.6450732215
73339.3649653808
81018.1150292695
80888.8350836344
76604.3148889302
71472.2950135895
74768.3149536181
76439.0598955036
86774.5949555549
69651.2050273901
75522.3749541257
76533.1499513838
79662.335009921
76236.7949892733
71703.2799431353
72067.7850272575
79240.4849974521
73743.7400273654
75087.9449107923
78953.7749512031
84174.3399754222
77013.7900665756
74226.3949485142
81022.7150675449
78659.0649495123
78307.5850729465
78918.7950504073
78206.0999873568
77827.100031287
76443.5199777951
77222.6450124397
77926.0750236505
79518.1200976517
75316.1349556368
72293.5948845464
78712.7149707305
75953.9449745202
73493.2800793866
77070.3599644194
75582.2500947058
75853.6700352141
77039.0800722815
74895.4248669349
79951.7000270732
78049.8298998893
73686.8700521218
81470.7950105283
80069.2500015646
76995.9549479101
76432.0699795879
78266.0050507892
69479.2100011264
72961.5050761664
84286.8499526388
73130.7949605811
81893.3800043475
72561.6299859553
72091.7699986076
80005.9850233725
80896.1750304722
78143.4550243639
73254.9200041323
74055.2300113883
83992.4050209482
72195.3000148425
74622.394993612
80591.7199354979
76038.1950196153
71811.1349677523
78121.1800169721
81939.5649450758
72893.0649663271
77706.2049662164
79447.4149803529
82288.5099601896
76107.0749552996
76914.0499717144
76795.8249644191
77017.0450428256
79239.2149889473
81175.1049792102
79163.7299529564
80080.1700094943
75192.3450065395
78306.6599694263
77461.1799828287
81609.5150911622
82589.7349180788
73613.2449906596
74883.1149840502
75191.7750504524
74021.75004177
79194.2199579582
83543.3350978622
77567.9849223521
73487.1850171508
79929.9700314219
74455.655033111
81302.77507194
75451.0100243956
82802.3799857796
81148.5900229961
76963.4550404776
75268.9100178995
71376.6250149017
75865.664942704
75206.5950124449
72381.2599488391
76359.339975595
68800.7449100778
86598.9949897835
78019.7599642605
71915.404937373
84792.350046599
79756.0950177026
74459.8249584966
78818.4150949573
74610.8149769784
74701.6699460434
76485.8949944648
80925.4449800772
74824.1999510251
74908.5800067693
73864.9700196678
80899.0349741065
77103.7149642222
82709.2150792872
82510.0549862278
69780.5550057663
79621.7099875379
80208.1999010346
76872.2250303461
69577.5449215383
83274.4150239076
72743.3499929132
77925.3150320147
71748.6899782213
82459.7750182667
71126.3249324058
73172.3549795778
84364.4698905438
76296.0750109711
78595.9600694878
70788.7700702282
76134.0349823726
79426.0900201151
78685.7251181229
74423.2999107058
82321.9200552261
73272.6599802038
83381.9999146418
82537.3600566164
73299.3050391848
83075.5900413781
81185.5549498059
78339.0749968854
74934.7449918272
77375.6750388202
73283.6299624898
70028.9399977933
78101.4199782992
77123.0199624111
75477.6399643758
72013.9299534816
72910.825008067
82934.5549808066
75108.4549372086
75400.0449683598
70603.6701286737
79377.6050613335
78246.1450159493
77082.4349754162
80936.6500161923
77129.1250033687
83055.8049679519
73262.5700388639
75672.1650537381
72328.1898789746
73971.0000662332
77581.6899768496
73042.4700207039
71811.6149897195
74830.8999150858
75284.9051095276
74327.5749798092
79594.4250305691
81967.6900724987
74488.5850092109
71549.3750001047
76633.5100152487
83850.9900244866
75028.5649745952
74032.5549966665
75716.2149651141
83211.8600573831
81353.1100399566
70946.7549076847
77378.4100453226
79671.6399952116
76037.8899735876
72013.5300068955
73957.2250332888
78601.330029461
74189.5399740179
84946.5599544073
76410.8399412728
74118.3700318124
77080.2650547904
76570.8400162394
83324.8999616663
78835.7450356512
77189.055042046
69243.6749329662
70036.8050436074
76731.7350198076
72511.7649952087
77425.8699720089
77887.5100603418
78405.2300254396
70977.0399849336
71591.9500209237
81859.9000433458
76303.2499429912
79357.6649200515
82113.7149660049
77131.8800417859
70696.4600193168
77963.4399654578
73336.8300944379
78610.9750803303
79914.1649177633
80600.5099732008
75540.4651439132
78571.8749664099
75462.3049805876
79535.2050744206
81709.1549995122
74594.4400235432
72159.4800086795
79441.9799841934
76080.3299968688
77470.9799932731
78218.929953774
76370.3099875511
75946.7900447474
79150.2051054441
73750.5600051145
73026.4450313055
79163.0849740154
71697.1300618292
78259.7200470325
74157.4549489761
80668.7900187669
75633.8050502125
81547.0699709661
79988.9599692191
75325.6350228049
77793.1549525356
73362.0200466769
78998.9749818645
74885.2850369198
81929.7950295809
77519.6799832195
77477.3500099411
69433.6150568875
84818.4901037842
76294.8000736283
81735.6599995795
74106.5300997795
82333.0549989993
76936.3198827374
81707.1549675593
77389.0900407433
77808.5949635428
81779.1100218493
71350.1400464291
76371.3500147034
83075.4350416583
71122.8900252718
77186.2549936319
76123.6899736188
74719.9600015933
76683.0449479501
77265.2449704504
73650.3700003442
83472.2099931808
82450.0149710325
74778.5900259251
77058.0350400709
82963.2150469557
73657.9199480779
77017.5299642489
76150.089991448
81240.51996397
78876.7751012899
77754.369907732
77762.0150003565
74138.8100684822
78239.2899561498
79698.9900506439
73573.0950830909
74116.3400679792
67570.0650917091
73049.949952107
82154.7900040385
74400.1900264676
73805.2749618895
81218.3999054678
77754.2000037529
68275.3100326586
79976.5149897669
76255.4650090773
80865.4999706057
74590.339939549
81727.1250401608
76216.0349575517
80922.8299492932
84364.0450089657
70862.970017285
78749.4799580727
77037.1899974511
76512.9950319171
75148.9549352896
77634.2848557818
75471.6899306119
80437.9149367052
73815.3000086906
80834.6550602049
74944.3900240282
75279.6600048993
73570.3000196578
73573.8449598899
76988.0649143573
78319.5699799264
81674.6249508646
72738.4400004376
75435.6049975596
82260.519989206
73629.2700251491
77173.5649961005
78234.7750718983
80048.8049587783
74068.0799701303
78011.2350150159
74722.5800559582
81142.7600789767
80110.3850047253
77861.4549447441
79222.6849619511
72963.4849750933
80525.8250080647
84229.850029302
77801.4200155375
79819.7650238847
70339.1849429785
71292.8250226006
78524.0449925814
77236.8249149917
84753.2150282032
73656.2799949446
75981.3599621491
79860.0700111632
77745.2300095579
76722.0200245254
69180.2950385374
74689.0250338684
87285.7100357497
77123.8200346116
76390.6399367122
71254.5649516092
78846.2150213476
73835.2449718995
76463.1350018591
73242.4849216652
77821.4399646784
75547.8549695182
65851.0800020282
78941.0750664681
70710.0099903635
74254.1800578041
76700.5900232973
78159.5150059235
80323.7749987362
79214.5750170581
72997.0249956375
78270.3500205493
73189.9999917451
70734.7649404273
79169.1400416529
74440.8299219403
76842.2899504013
74949.9899818135
82197.3099799141
76141.2850233979
73502.9699746766
78220.6150761782
68999.1849803408
78757.2750880926
74609.2200169192
76787.6199702947
75143.6600076406
82299.690007799
78251.3149784448
73738.3050176526
76764.0949857994
83417.3750606132
72281.589975252
70621.5150341471
76946.0549764426
75867.1100295288
71896.5549865766
80683.9549865064
78498.4500062057
78711.2500856031
71036.6100263629
80467.6650208783
75018.5999631645
76950.6400022252
78749.5999658868
80587.2700786072
76046.3850031821
84346.4699484804
78719.8899443201
83899.8649449978
75107.6649842287
80030.5349690313
71223.8550521195
79967.6000116945
80326.6549489786
77348.3500835598
74930.9200000598
81119.5049736851
76738.8449352802
80911.5450148424
84120.910091967
76614.3049862398
79546.5300109927
76659.0750295756
80531.2250829797
83956.8749682769
76060.1200344138
72704.6499370053
75580.6549302636
75974.2650749219
72328.4149742489
76883.1599191714
75239.1449485958
81708.8299963637
79794.9599360414
74416.3699996259
73855.4799709586
76030.1849950709
73153.725055091
73790.1199679655
77878.044930233
71867.7549108735
75464.6800327929
82121.579956938
77012.5349651226
78777.5800860559
82431.1400084287
85834.2999488201
83341.8900408142
66018.88005099
73932.8849375075
79008.3899325923
71881.6800302616
73411.9100488111
77214.2799934983
77045.6500262705
76375.9649458298
78671.8148998654
77597.5199464763
78607.9200548611
80887.6649484781
77612.8450422658
69042.0550047155
83482.9800009414
76532.885060804
78746.5349284571
78462.249919462
78468.1250663626
78149.880061849
76123.115028767
75979.8049568236
76526.4899870375
76504.2350395216
79000.034964207
79281.2800632329
75126.4499633934
78312.4199804632
77802.1250616777
71996.724901771
74939.2100065123
78873.0499730994
77499.124978947
81477.9499156714
80912.3450691893
76793.9649876755
80034.574943549
77236.0399936139
82336.9600186087
67944.234940543
72194.1800552507
77693.305055481
81207.8050761467
77205.6150185329
80227.1400158419
79534.7549664745
73933.2799361465
75580.7199918187
70059.9000036011
77231.1400085501
77334.7348889402
74081.1750056068
77170.4199225214
82259.400020812
82180.0701067734
76928.6750709358
70884.1349604841
76547.4850354245
74030.3950011502
77500.5899325882
78799.5949804451
81231.9848925403
73236.0800146449
75805.8899943138
77003.969966711
75400.314968622
71826.9649583714
77170.469985349
82977.2549194508
72784.7200225174
74189.8850010998
75062.5350018268
72837.0400870109
71967.8699955948
79172.3050122888
74564.8500807609
73365.9100256441
74812.1800254464
72419.5049139903
83130.6750491784
78191.8750201997
74971.6900115732
80802.9149903765
64193.1150513465
83353.2700844742
74029.5499354156
75598.57505489
74458.364985354
79693.7149966944
75011.8149417869
75888.6400790761
73137.2449824814
80354.6800403862
74133.9650439042
77280.8200516465
74249.3450399666
76727.9400184801
72558.4200400103
75357.710020747
74899.050036362
70108.6500389311
79312.830054794
64275.6100069349
74408.0449785906
79278.9049851839
75964.5000342534
78137.9650275962
72689.8199857317
75328.5099802312
70783.7950772629
74263.0250492346
80044.3950019036
67715.1149772147
72646.1500067611
76372.6050554814
77624.3750446415
74482.9499855434
71107.0550950222
75044.6099749497
80574.8699909523
73027.1350495387
74744.1599869019
75977.1799602906
85079.9250191675
76908.1849484135
74019.4400368146
74194.1350249932
80116.244986252
77623.5850840223
75264.3049333553
76249.864991537
78218.7199570567
82395.7499050523
78463.8199425524
80071.9999785785
77268.8249878471
79642.1599346545
78069.3749689551
70524.7050212399
74318.3150696909
75015.1050390568
71827.3900150068
76278.4349751133
75721.92998855
77968.8750176047
76835.1299573864
72877.6049753772
79558.629982024
76825.5800288085
73100.4299668173
79149.7850777869
71374.890044736
78502.1999157631
80239.3850473419
82177.0800052511
83455.1400099399
80013.8948905542
77706.7350467687
73957.2599513409
74411.8999951872
69039.2249896802
70080.7850319604
81199.3500091723
77071.8050919475
74559.8400086372
68381.0750540699
73897.1250349798
78699.7000258673
77486.8999781853
74709.91499547
74086.1749982163
75701.050117796
74398.9600767308
80900.5749555543
73309.7349450453
77088.8449830278
79664.1199989454
72402.3999862247
74331.2050118606
79242.2249652565
78758.2550518757
73591.1850246859
70475.2599963807
78095.4000943286
77669.5849769575
73153.7499686861
82337.1149272501
74103.1050468431
77247.2750718836
76060.5849987254
82090.2949913094
76713.6100304627
72732.7499635392
76100.9649757028
72548.0250330243
73708.1549461513
78528.2801062272
80691.5048739372
76278.4499849237
73894.1249668223
80492.004931141
80036.7850548189
75159.4650200749
74453.7099650937
75599.4900333016
81473.9250047805
72277.0951178512
75550.8299623665
77599.4300618009
81345.08503434
77823.3849715702
77615.28499989
73526.560067439
70310.0950050906
78797.5600294993
78044.1549951315
81121.6850295659
72131.0499586189
80033.2449656874
73678.4100309411
79771.2250256729
80861.3449835462
76353.1500439255
78397.8499966893
76543.1100183219
77651.1799471079
77881.3099568482
71249.6250023145
70011.8949804853
78601.9200275053
73708.2449715436
68317.0500034788
75165.7348652568
80590.8500316257
75914.994970209
76004.9800713017
74110.3449492706
82335.1500062845
80698.0749560651
69489.9849839449
73242.0499461817
77294.5449633494
78434.8900172938
78349.5750548491
76450.430074895
79362.3499721714
83962.9649956301
73580.6899698768
84520.5250552976
73190.3649175045
77242.6299734198
83193.364955798
73921.5799556754
78066.9450083037
74739.9500078519
83594.6499284322
79594.4000608854
76010.6249660048
78939.3800050455
77900.4599739453
76180.6850687013
81602.2549144353
75498.6500251493
76973.5699531128
76760.8899787313
74500.2349466689
83149.1149591981
72042.9800147067
79801.9999881023
71375.0599476535
75638.2550051616
82970.8600418906
74549.1250267078
76227.5450607824
72997.3000143087
74440.0449424658
84133.8000461133
73098.4050085287
73457.3650607927
82870.4099585951
75780.5249817965
79053.8399644546
80851.0949660636
74407.7349817957
68579.0849981382
75017.6899966543
73965.55500831
81546.1449965007
78269.7350541597
76596.2350690554
86088.6350103033
80540.5649784374
78707.9650480068
72824.9350564588
80425.5900725784
84160.8150738527
73467.1701296248
79171.6648897349
78907.6899423797
70841.0699982117
75271.3250157709
79260.1049042131
78539.400064647
77355.1699663215
73970.1649697569
74521.41500672
77931.3650378949
79488.5000375922
80381.3900278826
80134.3599034556
72526.7400237327
78044.4950106023
76380.2999279032
78398.3999677731
81780.679983721
68295.1549939124
79569.4900529805
72860.8350016483
76853.4749884916
78888.7700009142
83105.7749743513
78305.1300178217
74001.7849831437
75159.3099647842
78151.9449782073
80603.2650057893
73825.35000044
74809.0299051544
74469.339984992
82216.8649891271
81226.7351111691
82390.9499564244
75684.9799921853
77819.1249998737
73016.2850039839
74481.3450388474
74648.0150585127
82049.3100325486
72255.6649587089
79395.0849178642
77367.3699305406
79553.2650360853
71340.1299056695
76694.4650683074
80931.0600237551
74325.8799720447
82832.0300725785
81559.5300077796
77627.2200383311
78761.5599461752
74276.2300236378
77984.2449732186
77755.5750644627
81004.6099815329
73656.4399079519
78968.6500228623
76542.1049810881
74828.5049556624
84550.3650247599
79144.9199782001
71427.1350388964
83554.9850485677
73528.2199570833
79369.9350010763
76490.2049507909
74170.3600199256
73754.6900030322
73794.6950322287
77404.2649796083
79586.9300390234
72259.3149962676
79974.5299960395
83733.7900223914
75955.820043207
73993.9549621888
81789.8249047413
75845.9800182016
84326.3550044606
78990.7100591992
75898.3099896521
74938.1350271075
77822.9050543386
77152.4300472906
72710.3649254018
77704.9350534213
78419.0399812954
77624.5949544246
78066.6249725054
78746.8250417518
79604.2250941385
74230.1000306692
79778.4200301408
80052.7949735324
73467.6050179517
78869.7200721733
67676.5948839011
71575.0699475541
77204.4500266186
76765.6349286022
79329.065024481
79437.6650101831
73923.5399800949
82258.6600196625
73649.7049940308
76891.5399093519
72056.8450372106
73182.4050233508
76708.0950366494
79819.4149931555
76053.1150938842
74937.9049620044
74378.3599600671
81432.665025638
81274.5350550323
72192.2149867906
72970.739949316
75820.1449239271
79922.5950054177
78835.4099393336
80989.9999966686
70639.3299845752
79966.260019079
81763.614933164
77529.0350325697
67788.350059052
79985.2749371117
71629.8650816145
74780.5199904807
72819.4650676482
76512.7948983272
75089.3299404222
74263.6550056557
83200.4749726865
76454.9250400936
86453.1350549989
79886.1050794293
76324.1950145256
79860.6399460006
70620.5799901429
78553.5700564948
70092.8299886004
76384.2949787194
81636.53000595
78892.5000196952
75842.2950976516
76247.6399842814
76247.4750968892
74630.7749460863
71001.0850317067
75075.2099981262
79117.6550150951
69364.5049509325
73381.3399607581
79659.5349839419
86119.6049238342
81549.5699663014
81033.7449995732
83549.8299388004
72645.36002989
75487.8399674961
80012.0400109613
75680.1449514079
81978.3500153149
78385.1099568586
77267.7400178895
72891.4850446455
75677.7800310715
81075.4800166163
75621.1700264494
80205.6499671041
68781.6049783409
72571.35005677
72312.9900510953
69731.3100546412
71547.0599496618
75394.4099901335
74926.1800501961
72665.4399163128
85324.9500189922
78744.5300136174
79437.7649325586
71710.4700112112
76670.4949410571
70783.1550252911
74226.6849531561
81064.2850408238
77563.3250660516
76268.8149692988
72450.4300326938
78413.2350005631
74477.9400292354
80099.4600373998
77263.6599426309
79690.8699838254
75905.1200491695
82908.1199303335
76917.154973295
70750.7749646714
73458.5899455605
64979.1250509886
81657.9000701799
72911.8150640667
76003.674986257
83290.5901110624
77789.9099268169
78427.2899874992
72036.4499473074
70600.304933362
80843.1298994827
82105.7849496852
73591.5199731652
81346.0049767346
79528.4150302233
77961.7649458552
85757.2899063017
77693.0149763751
81080.2450335703
77089.6900332312
76887.3999627292
76864.5799225683
75692.8349808374
80188.0450979319
80307.5949833826
83999.6201411734
75183.0200199488
81062.4899462304
76207.1550367128
83844.0000168427
83990.8849848254
77114.0799922938
84495.3649886758
70572.0250194018
76548.0900624228
74643.3350365749
75758.0699936432
70802.5850671852
72454.5849915011
77704.5850074014
78784.580059497
77186.3950374474
70108.6050223802
77947.2049951269
71852.5749849451
90218.6499777176
73116.0599682515
73558.6800768035
74440.075010405
79124.8100754225
80897.7349732733
81728.2399928585
75855.8000219917
78319.3700208889
73220.7399577336
78878.480017645
86354.3699649233
75582.2850065964
78573.8900242691
73166.5099162764
78473.4849486326
76161.585091374
78672.0000858247
82548.9500414179
71785.0500317557
77269.0148884431
67812.5249484302
70911.9150261268
76034.6850276807
78631.735091652
83468.804908028
80066.9249755283
78021.2749562106
75420.3250526898
71505.3899885865
84570.9100116133
76227.9500994065
75381.2699822129
67992.335023825
80019.3699962052
75742.5299470528
78933.7649439116
72266.0299341101
82706.6801173872
80111.1850681629
72072.9249654532
73767.0400283647
78612.0299435511
78580.9849380533
74989.7349598429
72321.1600097979
75557.8751139637
77114.9650138978
77526.7400294348
75467.4599827217
75426.8849620815
80118.530065751
76539.60005468
80964.5650143212
72550.9649988434
70100.8450237775
71455.2050086474
73061.9200209003
74565.7600982017
71842.879986095
83186.8650603921
73628.104913682
80278.9799639438
76733.0950339272
77066.8200659928
80750.6199732542
76446.8399247719
80248.86992559
68286.8349713365
80694.8449894992
74684.2649968716
68476.4450293784
73673.9300020916
73860.1000547524
82411.0149809344
73786.334992488
74890.8099860112
74572.0549951437
76092.3800613381
71908.2650033526
76166.9099631166
80786.2849193961
77168.3649891634
75693.679981232
74623.1199894172
80901.4750240336
77204.2099191088
74001.3050269682
74653.8550444415
76232.2250078032
73653.329971939
80091.5199984528
80056.8049073421
78211.284982116
76018.6500214583
79018.3849689021
71851.7749788502
74534.684999754
77863.5549148166
80482.7950448527
69436.7849516605
78350.9900194947
68093.9250123115
75082.3499172343
83261.5699634616
84887.4950235038
76133.7999266276
71153.5650040512
76662.8499828288
72028.4549471894
76826.6200259102
75498.3650257881
75395.8799831319
78151.2999882925
73308.1451041971
71947.3699951775
77010.2300209183
75917.7149944957
73001.3350584395
78589.2099902236
75102.7949873827
78005.4749487108
80024.8000269661
78329.2450007859
71663.6449749378
81436.3800079232
75703.7949963021
70034.6950819244
81912.6550543006
81609.5649597518
74391.6300618857
79728.8299592081
80343.8549378251
73067.1650015574
69438.4449915299
77895.0949968747
77958.4850331797
78946.1749366824
74783.6350432225
78731.7999732049
75501.9349599963
69371.3700745662
72729.1550139943
73265.2649887347
82753.7099241894
74504.3399264197
79419.1300067113
79671.5099510058
78079.8250080895
73784.2598874808
82276.9250667561
75488.8450032072
74027.475009217
80100.8048594136
80281.755100818
77276.3200062981
70834.5200868832
74674.6550210089
79294.7149541215
79318.4299764828
73865.7050326892
78795.9899350207
77194.7200158307
71502.2949668095
74630.0350522632
77093.284972329
75541.7299606058
79475.6100270693
70658.7550105519
71152.9650309708
73523.5300960004
74437.9050199694
73745.6050020655
71484.2400153716
86737.5649780609
80729.8749395639
81088.2900427813
68488.7249908172
80616.515001181
78638.5299673124
76173.224939829
79898.2150193397
81034.254968801
83867.9549459078
76187.8249673112
73305.4049945044
72751.6500350271
72490.3550019159
73359.7300199665
77485.2099838092
66529.4400031147
73800.3400109505
77507.5400444951
80609.2700136226
75634.8199363352
77421.0200302737
73013.6649889915
76875.5300207724
79661.8649214487
83957.0100216052
79754.1750060162
78808.5900023916
74165.2799943195
73803.4300777312
77252.6749440453
72836.4299986503
79202.455047783
80228.3600010002
70522.860011524
71864.1249893073
76289.1599372047
80495.4899868947
78147.7299951098
85241.594897881
73262.03498176
80299.2500290831
75796.8450278554
77152.2299532704
77334.350033038
78628.6449856141
72038.1949831794
72468.8500726321
79027.2900496868
78283.6199951433
76890.3850515873
80261.6400494262
86490.5349613053
70235.2749827331
80313.7550505172
78235.2100812517
70111.4200049842
78189.8350431591
70535.8350398411
69585.4450248053
77845.4749441059
74362.8250371034
76968.9700191029
80281.1550485014
70739.9549621845
80792.2099882459
78441.8350089556
70759.9850268037
81084.4849850647
80896.3950238889
70613.2998680817
79532.3401202957
79695.319966325
74225.1099208407
76159.8250397203
86261.1899728632
78240.4950679667
72300.404952514
73289.0549894086
72393.4200725303
73651.2649600085
66796.3800162064
78820.0498940098
75739.0899998696
75372.5599583396
77907.280023313
76448.7549405405
78425.1649662851
76105.4650203074
74008.8300897306
66276.4650513042
76974.3800417728
77041.7200352614
77807.234922405
79575.6149993256
81070.909946691
78355.0500173841
74154.0949498044
79666.1250133958
73136.5800418197
79356.6149706442
77496.0450580235
86651.2698929651
79022.5649977138
80480.0848981401
80657.1000163966
72934.3700246855
78034.2350234038
73873.0199975316
70179.1549593589
76719.7950319449
80244.3250495724
72114.4350281106
81323.3599754067
81824.3799871962
76967.660014903
74091.89494386
77192.0001317787
82602.7050139683
78489.9649943074
76745.8800099875
79064.9200288291
82909.0299254358
67655.3599465493
73869.3250088884
73849.0349644562
77802.525047315
80825.9950324841
73153.3899574714
78973.7950092907
75077.3549789754
76383.2700278611
74842.834929902
69472.2550994456
72394.4250067852
78376.6649942761
77224.405011567
75214.8799732408
74960.5849781512
76872.7400784026
84886.7599418918
75731.8849858234
77715.370019457
78512.2899117313
79817.5699829025
82851.2149115941
75438.4199920158
78828.0100164848
83427.2850669236
75584.9149973284
85693.6400281198
79757.9150194151
72781.4599919005
74998.5899981419
78405.4349544756
75311.985068355
63813.7799460826
74633.979991815
74141.8499998998
74438.005100621
76432.6550356041
73092.5100029793
77679.3200983684
81244.4801465454
80155.4899745125
82490.5400031254
80784.980015221
86414.7399970239
81085.2500155785
80163.0049733088
76042.5949520253
76449.0550345993
75219.2900551254
82005.3799551437
75734.3099831061
78140.0699678372
80475.3151062593
73291.4699798771
75873.0299780957
68807.9650558635
76385.8350568819
80209.2850125155
75405.7400013814
78862.8700073009
76023.5550031166
72443.8149552957
81974.4300412935
77896.4400710817
82102.1199268788
75051.5350731659
79330.9299549047
75836.5450225092
76950.0349431966
78356.3799852653
79970.5750455568
75047.6899929113
80463.1349885192
72961.3650471579
82348.8950600901
79472.5400277799
75920.1650248153
75193.0399340696
75750.9351026619
76809.2150800582
78070.9148863588
70596.6650093655
78184.0649568019
74608.2250233621
72547.9201077052
77232.0350326312
82780.4299724678
77273.8700179881
76060.274912946
84967.7750665697
76268.6100659256
76812.150016369
79660.5749252395
81713.0100390333
79805.3649852459
81631.6649655749
69400.55998557
79160.5700693792
79695.3400272658
70214.3300103936
82402.9049591916
74435.7700288561
83813.3000265795
80461.0449881532
72442.095044316
73307.2149617763
81079.8450641923
76301.0649714606
74070.6649599608
78815.8999788374
69998.3250923356
84140.9950768914
76746.4699826935
76842.6551200482
77931.5599718342
72792.0900116008
80725.4500497615
70329.1600168433
71312.5200044701
74149.8899884149
77764.0199903598
74400.8300373587
80537.919946666
74106.7799693517
79009.3200280548
71048.9649860326
80846.2700955455
79403.180051061
72872.0950287273
78402.4700030137
79590.47493606
74244.0100153763
71511.3998865896
76438.8599850407
75356.6199510162
82858.785012303
77955.5299898341
73228.5449851686
76976.7300845035
73735.6500218363
73671.5049868656
73392.4201508985
76742.0300026532
79867.8150489387
77078.4150449469
74583.8750689951
72431.5750055088
71763.8850045762
69407.2100241948
80405.9599554032
81664.7300204386
74168.3550146822
78254.6600256501
78245.8350731295
73716.2250413294
77106.1750527695
80220.079917251
76449.0000404048
78396.7200572334
70955.9950042842
76800.1050666995
76046.1900059472
74972.0049747034
74056.2049902624
73778.7049604142
75772.1700499009
82325.199942917
76351.3100501488
77881.7750135645
78603.4749424579
77143.3400289733
72251.9849766917
75417.4899856967
78804.7300303157
75545.0000471474
82357.2850411994
79866.3800195267
76416.114921029
76007.1050485907
86141.6600310522
77345.7200293064
78841.3900437379
80678.9300325146
76060.5300457578
77666.3051107564
78388.4100327722
74707.6050208506
75445.5299913875
75914.8899078201
73306.4099107587
77941.7449958359
73911.4100345631
82421.8549757602
77669.3599903539
72648.6049625156
81313.7400266374
75938.7350338747
80388.5249745121
79796.30003904
79774.9150531911
80682.8849491339
72908.2450488642
77300.0850683311
76766.70500175
75618.7199185005
80670.8350211125
67749.6650196518
77328.5849194238
76406.8999880545
73770.0699970127
73880.3049496096
77694.0900639117
75275.420042026
87557.7499815905
81136.6298895927
77819.7100519297
74613.1900087509
81196.4049462968
77447.7350550532
74827.17994451
82423.9400484916
79023.2149521761
82818.6650088081
73340.0500327768
79737.9350409673
79697.5200579926
76654.0699824051
78917.5350536331
67363.7300558997
71724.2049990619
77016.3600598024
65461.1650241417
70899.4449949954
79965.1699520776
75958.4950578602
71303.9400959415
72935.0751192129
75233.0950050338
81258.9550332109
84427.6550366739
77558.3950057842
73929.0199296951
82184.8599743203
79572.1249673895
74511.5299874863
79335.1749704935
78737.2250184778
71269.2499717969
84915.6700114121
72648.3650422583
81981.4400337173
80278.7249389559
71813.7950913284
73362.8800121692
81939.879969855
75490.9550073902
73286.7150282396
80871.1698619364
77606.3850076947
79690.2949058539
73780.9549897679
78264.9899651734
78525.1049959441
67814.8799291709
78418.4800364836
79227.5050342961
73692.2399424857
71638.0750248209
78653.7300454229
71729.3300086407
77090.3149281278
74588.9349653271
77496.2299737014
81955.8999689114
77231.2450618304
67650.1000035008
72855.1300297336
80674.7550223673
78938.654962896
72640.8800212061
75466.29996525
77097.8149728241
77372.7549617661
70886.0500373886
73629.0899391073
81169.090028715
74215.4150152182
77303.1899761563
78509.824916787
80170.6650445742
71401.0450021859
70970.5949482897
78637.6249625408
79626.8850979374
77888.8950095639
73330.4700286316
78750.0450012301
71350.6949892707
72586.8250206359
79918.5400289999
74445.040034528
76307.7400124482
70452.6250543919
63731.3999608238
77951.9650217064
80139.0899900899
80108.095040068
74710.0999736117
81397.0350182545
79077.7499654449
74977.9649385421
73551.0400041408
73267.2250238479
75576.5650307175
73628.6999641381
78006.399899807
74413.5200505661
76356.6350053425
74926.4049704503
80909.4400465859
79234.6399967452
70488.0799020883
80591.4399304565
71715.3349814939
75165.5499108526
74104.6600290444
84356.5599894791
74459.879977293
72615.1299861767
78342.9650318873
78049.560012493
77690.164989705
78922.1698980531
73693.8900144918
74015.1250615361
81729.0449779529
83075.79498881
74239.7199531255
76255.4250448296
73884.7600492574
79535.5300424901
81677.4299507766
77707.5549577101
78855.6649880029
71424.3399797378
69700.2750324836
72435.0600242499
67172.005034741
77792.6950061926
80774.2100342601
77619.9550197754
68408.6699583647
71057.9549553733
71344.5899726003
73667.7549864177
82520.1000900836
83124.170039651
72841.5250458672
78372.1550001945
78715.9099968229
81286.2099535085
71133.174990227
69400.7550029523
79292.8899409533
78589.4450422637
76060.9599339936
76412.620024817
81940.0949518715
75740.6099690148
81209.3399736555
74200.3699467775
74404.1349295073
75226.7150070957
82336.0750368482
74096.1349971185
74432.569991589
73524.060000245
79613.305003601
81990.3950159529
79450.6749644508
78944.0800010901
72664.7349471621
80678.3650304652
83763.735029524
75260.8100048059
79954.5149858446
72563.9399362942
76080.5250241216
74919.4500244547
73859.8549760567
77059.0449150698
75668.4099450013
84362.7299626532
76380.289991453
80472.865013746
69760.3450197264
84970.2499877281
79016.3449899401
89500.8900481208
78982.8699581026
72701.6200253452
72062.9200081443
77880.939981246
78746.7199864722
72295.7750843051
75806.7549784381
75357.5249439224
80695.1549683228
73209.0350560698
71745.5600244681
82049.4650256253
72888.0800405272
77351.4749044598
74608.4450042693
77665.9350388415
72068.4400760564
83219.2050841209
78441.0850088159
80888.985023812
77895.2600061974
70484.1050534088
72464.6650201919
71762.809970444
76739.93500456
76556.1549860429
80146.2100484264
80061.9999743103
79418.059980948
79823.3799727707
81614.2200644803
76519.7900161778
83066.6650620576
77977.5400202964
80665.074969171
75146.8249810174
84768.0948927665
80611.5499416821
76064.8700412984
75952.7899210555
80267.8050127458
69298.2850157743
78866.0249549772
79870.0149646438
73102.2401081811
80588.5800250764
75426.6149935771
77172.3000658654
86277.1349792818
72341.6700058509
78980.8100889869
78985.2950392748
75667.8999946261
75999.2399486286
70203.2549801961
76604.6800252658
78026.0700110491
75836.2199607239
80685.5099389213
70830.4999497338
72611.6350010202
73407.7848955251
77281.7399480225
72621.8200189529
73797.72500486
80544.7749757207
70672.6150446512
74271.2549173408
76286.9049941001
78316.6000037065
78456.920028878
78181.3799650299
71457.6899913607
79964.5549730589
78317.0900193316
73154.3599681385
79152.9449743714
69107.9000127634
79577.7000033717
73731.9950054326
81223.5750417965
75887.4649831131
83429.1700085889
72371.2999858572
72532.2300424115
82477.8999990243
84091.8650595418
74911.2450137204
71894.3799598317
77060.0950023588
79537.1100660393
77583.3950312938
81859.7000085632
75230.8299866156
71937.8599839153
67648.1750166002
77882.3950667476
77360.2950307954
77892.2749677727
84221.1299765435
69937.649985548
79382.4150247088
79722.9349790997
80288.1550300738
79559.5649429937
80801.5449890053
78478.4199840084
72387.375000013
75541.3599565792
69761.4900654026
76645.5050298465
78543.5700761056
76118.2799749832
78971.7799660767
81886.5149395638
75543.5799644727
74466.3449500843
78046.0499431516
71894.2099866751
75799.415045172
79814.2549541739
73963.1549432052
71879.5899957826
77174.8849574
83099.7799382247
80973.0850138299
70652.8649633659
77835.4649395564
76466.8399981137
73587.1199494869
78450.7598896156
78958.2350629821
76333.5949548411
76051.8399767129
75767.1400985092
82673.3850109006
79699.9250073796
73541.5600246389
81717.8800666962
83335.7399765482
75229.7350153515
79332.3400299751
78787.9700726046
78374.0850160361
77615.3149675483
80808.8700499692
72611.43493807
74584.5700839317
77480.695079421
75136.9149880385
80353.9449709716
76865.4249558026
81966.9250132664
75677.9899789133
80473.3150453535
78448.0449440823
75185.9550088945
76040.7999950536
77764.0249930143
73828.7300270645
75739.4549660596
70881.7549655941
78590.0249414169
75395.5949444347
76247.6349106223
72050.2050115984
78677.6100261451
73709.5999367296
81157.3800120659
75192.0649897873
77916.4900331289
67941.2000513153
72080.7750102016
72936.6799914883
75767.3649428537
78936.3999518059
77952.3999896476
71582.6649740211
81216.9699945513
76602.5599808517
81328.2800336163
76919.9099729669
79223.8351067106
82190.0199347656
76606.0250017566
72613.4750643851
72487.3649928694
77007.6599884506
73715.1100164746
79190.9399701736
71493.2549114513
73205.3599884683
70140.6949916781
70007.754907205
78082.7950413937
76397.51997248
79302.1200790503
73377.0599407845
67150.3950332571
70204.1450037573
75634.6299702449
72113.6300622714
74359.5899514825
82833.6749793696
74923.4649518697
73941.3399766745
80940.6799685615
77306.0900490994
77502.6599484732
70576.2800402056
78856.3250300255
73515.0899121901
76345.6900360791
76039.879947865
73049.079987766
74149.4499724958
81330.7699732319
73583.3399608415
74430.4999758325
78396.2148991305
77695.9800461589
76749.2549682459
78407.7850428343
78453.7900358609
82369.9848827062
72754.55000166
82809.9049449318
75660.900019481
73223.529965625
74029.6400418863
79489.4099953287
73442.3200377534
76680.8751071115
68276.0349131905
84061.1399489015
81275.159963958
79313.8950403214
81003.9050041021
79387.7049822658
82594.0849713195
76815.9899125835
69770.1750280348
81030.5700417602
75528.0499681465
72208.8650516127
76560.6350307047
80972.474989668
75501.7699780893
76851.8349917612
73405.2050638251
75753.1949539266
80468.0350682581
83040.0799669155
77628.5249904613
74992.1100260487
75820.279934507
81923.5699350211
70015.5099874643
70573.5749776541
79269.0449929727
75041.9400537985
79263.9849888792
77814.4050166972
75516.1800251894
82136.5099688803
73644.1700391393
76235.5049576719
78988.5199497617
77299.3549719458
78579.0799649235
78540.1150603804
76848.6501203082
80245.2849939235
78718.3099901686
71606.8749829581
78767.2799799179
70762.6350188805
75494.2749928763
84219.8150058133
72242.9649821756
70958.0900543286
78394.6550910082
76689.0800772107
74686.4199875057
79669.425041997
74707.1550481298
82165.4999431832
79098.7849370551
73577.0900562816
77812.2499686743
80054.1799679328
73710.2300077132
89212.2300042784
80166.1250236893
80303.2900101821
76945.2099557444
72127.9150096256
70903.7549667382
85265.4049642608
74344.2000251886
68313.9400307468
83120.375027248
75300.6749678195
82083.9300357617
74566.2849823253
78080.8250400798
74675.9950177854
71780.8600192282
79889.3750278157
81500.1550097342
71644.299987229
73442.8800244385
76122.8949454282
81846.6350196204
67229.7750003879
77021.7349952324
78241.2550097078
69814.9799704621
75597.3799039907
75222.1449836071
84437.9049551108
73877.5299897781
74785.8400154272
73655.2100081709
73466.9249757918
75201.3599957725
77309.6150302278
76032.4349687629
76027.2099626384
79704.2749581261
67114.094931329
76700.7000393959
77890.3950202439
79809.0550788653
72988.8699980979
73101.5650554714
77475.3549346142
77338.4900429017
79968.4150941212
73063.8249951951
75410.4700231462
80317.2249679422
74499.6349824376
80622.3900407674
74080.8049692317
78776.9000196547
76932.5399120263
70341.6750654127
72739.7749652183
74384.8550235751
79397.584970088
66264.7200152511
76569.8750734078
70146.7849375248
76041.8000265927
71198.6599666491
77637.1249855026
79434.3700621907
80843.4799680488
78306.3949717556
76427.0800726377
75941.2349088708
77172.8950443558
72725.7849505006
76963.4450454271
78547.6450741078
77117.7550313786
79266.8699745032
78096.8100122698
75047.7899764167
68325.9199858686
79041.7449634301
81120.6150386799
75115.140080831
71392.1000288293
78294.3599572426
84334.560058257
73241.6200358689
73279.3399508843
78701.545045997
81841.579978522
74526.2350004478
73485.9850064987
74943.9649141367
75002.8349992123
78230.6599074883
76139.0350017488
75331.4148819583
71841.9549605902
81348.1849717798
71403.2999344586
82006.6300301633
79671.3049795375
80215.1500530334
78760.5150216859
82798.3999995182
85419.4950331226
78721.8349408993
79831.2149688939
83616.4650218069
80139.8899845429
75154.4200634267
73137.6350910516
82203.9199965241
87626.4150680595
83578.1750552434
77067.2500049738
78196.3150415825
73936.1150803718
74701.3099717133
69178.7649157723
76718.6749924715
74661.8149041083
77701.0750373029
73654.2349885889
70112.7999893336
69465.8400140207
80687.7450352215
76797.9049535656
81288.1301010126
76521.5300545154
73162.5899828573
75146.819952084
76240.0700089161
81812.4899486239
69915.8449752761
78294.7999854934
72023.1099665394
75882.7899980811
80612.6650290174
70056.875021828
74467.119955902
68973.3250559514
72248.5650806714
71266.2849475127
78466.7448952746
82513.8100014643
73274.3750621062
76921.5549901871
71410.2500014713
68500.2950179785
79101.4649809898
71358.3849656853
78520.1250364435
75467.1400185135
66916.0250378453
82393.3800832709
78814.424979659
80787.6600025149
75898.1399686621
75555.8900736303
74188.4249164612
76231.2349888614
79788.5400361154
79722.9899910226
76215.9450897744
85083.5900233648
76270.4899653737
82434.1400435549
73477.005037109
74263.8049869245
83668.8550382516
73732.2900233679
74023.0199928421
73360.3700048003
70636.5949995191
79956.1300882159
76366.4699688128
78984.6199690386
78184.2199836398
75618.6899631438
71814.2199738648
75747.4050807092
71502.1149929268
80547.5299471202
74447.2399821431
76333.2050469096
82002.985053437
75283.2650608328
75947.4199328072
73000.0200446201
83515.0749696953
75605.084916571
78254.2149516511
72300.7199840032
80018.4149492072
71987.7300373866
79899.549978841
74159.6200034183
69996.7150325493
76670.5399913149
80015.8850454207
71283.2350278329
71584.6599863689
83251.6349619363
73869.4800113968
70665.1399931565
75573.0399383848
