# Supplementary material for: Intergenic, gene terminal, and intragenic CpG islands in the human genome
Source: BMC Genomics. 2010 Jan 19;11:48. doi: 10.1186/1471-2164-11-48 (PMC2817693; doi:10.1186/1471-2164-11-48)
Supplement: Additional file 4 — Monte Carlo Simulations. The archive contains Ruby scripts used to evaluate statistical significance of overlapping of gene segments and CGIs. Results of simulations with different "fixed" elements (see Methods) are also included. [file 1471-2164-11-48-S4.ZIP › result_exonspag_length/last_coding_exon.txt.hist]

left	right	value	probability>=
25168.1199953274	25551.6602452576	1	1.0
25551.6602452576	25935.2004951879	2	0.9999
25935.2004951879	26318.7407451181	3	0.9997
26318.7407451181	26702.2809950483	1	0.9994
26702.2809950483	27085.8212449785	2	0.9993
27085.8212449785	27469.3614949087	1	0.9991
27469.3614949087	27852.9017448389	5	0.999
27852.9017448389	28236.4419947691	6	0.9985
28236.4419947691	28619.9822446993	8	0.9979
28619.9822446993	29003.5224946295	9	0.9971
29003.5224946295	29387.0627445597	14	0.9962
29387.0627445597	29770.6029944899	22	0.9948
29770.6029944899	30154.1432444201	25	0.9926
30154.1432444201	30537.6834943504	23	0.9901
30537.6834943504	30921.2237442806	34	0.9878
30921.2237442806	31304.7639942108	30	0.9844
31304.7639942108	31688.304244141	38	0.9814
31688.304244141	32071.8444940712	47	0.9776
32071.8444940712	32455.3847440014	74	0.9729
32455.3847440014	32838.9249939316	78	0.9655
32838.9249939316	33222.4652438618	93	0.9577
33222.4652438618	33606.005493792	96	0.9484
33606.005493792	33989.5457437222	101	0.9388
33989.5457437222	34373.0859936524	124	0.9287
34373.0859936524	34756.6262435827	139	0.9163
34756.6262435827	35140.1664935129	180	0.9024
35140.1664935129	35523.7067434431	189	0.8844
35523.7067434431	35907.2469933733	218	0.8655
35907.2469933733	36290.7872433035	233	0.8437
36290.7872433035	36674.3274932337	221	0.8204
36674.3274932337	37057.8677431639	220	0.7983
37057.8677431639	37441.4079930941	260	0.7763
37441.4079930941	37824.9482430243	250	0.7503
37824.9482430243	38208.4884929545	287	0.7253
38208.4884929545	38592.0287428847	306	0.6966
38592.0287428847	38975.5689928149	335	0.666
38975.5689928149	39359.1092427452	308	0.6325
39359.1092427452	39742.6494926754	322	0.6017
39742.6494926754	40126.1897426056	326	0.5695
40126.1897426056	40509.7299925358	334	0.5369
40509.7299925358	40893.270242466	333	0.5035
40893.270242466	41276.8104923962	354	0.4702
41276.8104923962	41660.3507423264	312	0.4348
41660.3507423264	42043.8909922566	325	0.4036
42043.8909922566	42427.4312421868	313	0.3711
42427.4312421868	42810.971492117	289	0.3398
42810.971492117	43194.5117420472	273	0.3109
43194.5117420472	43578.0519919775	263	0.2836
43578.0519919775	43961.5922419077	247	0.2573
43961.5922419077	44345.1324918379	241	0.2326
44345.1324918379	44728.6727417681	205	0.2085
44728.6727417681	45112.2129916983	200	0.188
45112.2129916983	45495.7532416285	223	0.168
45495.7532416285	45879.2934915587	168	0.1457
45879.2934915587	46262.8337414889	136	0.1289
46262.8337414889	46646.3739914191	123	0.1153
46646.3739914191	47029.9142413493	137	0.103
47029.9142413493	47413.4544912795	111	0.0893
47413.4544912795	47796.9947412097	102	0.0782
47796.9947412097	48180.53499114	100	0.068
48180.53499114	48564.0752410702	88	0.058
48564.0752410702	48947.6154910004	62	0.0492
48947.6154910004	49331.1557409306	66	0.043
49331.1557409306	49714.6959908608	56	0.0364
49714.6959908608	50098.236240791	57	0.0308
50098.236240791	50481.7764907212	43	0.0251
50481.7764907212	50865.3167406514	37	0.0208
50865.3167406514	51248.8569905816	27	0.0171
51248.8569905816	51632.3972405118	22	0.0144
51632.3972405118	52015.937490442	22	0.0122
52015.937490442	52399.4777403723	13	0.01
52399.4777403723	52783.0179903025	23	0.0087
52783.0179903025	53166.5582402327	11	0.0064
53166.5582402327	53550.0984901629	7	0.0053
53550.0984901629	53933.6387400931	8	0.0046
53933.6387400931	54317.1789900233	4	0.0038
54317.1789900233	54700.7192399535	4	0.0034
54700.7192399535	55084.2594898837	4	0.003
55084.2594898837	55467.7997398139	2	0.0026
55467.7997398139	55851.3399897441	4	0.0024
55851.3399897441	56234.8802396743	3	0.002
56234.8802396743	56618.4204896045	1	0.0017
56618.4204896045	57001.9607395348	2	0.0016
57001.9607395348	57385.500989465	3	0.0014
57385.500989465	57769.0412393952	2	0.0011
57769.0412393952	58152.5814893254	1	0.0009
58152.5814893254	58536.1217392556	2	0.0008
58536.1217392556	58919.6619891858	0	0.0006
58919.6619891858	59303.202239116	0	0.0006
59303.202239116	59686.7424890462	0	0.0006
59686.7424890462	60070.2827389764	0	0.0006
60070.2827389764	60453.8229889066	0	0.0006
60453.8229889066	60837.3632388368	2	0.0006
60837.3632388368	61220.903488767	0	0.0004
61220.903488767	61604.4437386973	1	0.0004
61604.4437386973	61987.9839886275	1	0.0003
61987.9839886275	62371.5242385577	0	0.0002
62371.5242385577	62755.0644884879	0	0.0002
62755.0644884879	63138.6047384181	1	0.0002
63138.6047384181	63522.1449883483	1	0.0001
