# Supplementary material for: Intergenic, gene terminal, and intragenic CpG islands in the human genome
Source: BMC Genomics. 2010 Jan 19;11:48. doi: 10.1186/1471-2164-11-48 (PMC2817693; doi:10.1186/1471-2164-11-48)
Supplement: Additional file 4 — Monte Carlo Simulations. The archive contains Ruby scripts used to evaluate statistical significance of overlapping of gene segments and CGIs. Results of simulations with different "fixed" elements (see Methods) are also included. [file 1471-2164-11-48-S4.ZIP › result_exonspag_length/last_coding_exon.txt.lengths]

45443.5099991981
39865.8849972114
40429.2150016783
49443.5349998139
49100.8350014844
33875.9550078776
38626.3499873963
41117.4599982423
34985.9450022722
42914.5850023128
36817.8800022425
39136.1850113425
38360.9200012985
43290.4449880472
32744.1899913077
38856.4699978762
40437.6749997154
35704.699991453
37898.4600046086
49725.5249990647
29587.0850029542
48996.605002637
47111.9850068201
33338.0400047807
36044.9349991883
36189.3700067365
39677.184993038
37926.2449983965
42097.2600001994
38429.2099933993
46499.210005255
34343.2799981954
46996.5300125243
35867.3799952673
42295.7699951769
44205.2549981164
38599.9450051835
49744.9350063938
43912.9400001275
43494.3150033336
39322.9399914714
39575.9549880312
35370.3099931682
46951.4100039089
35521.0349958978
43362.2899958339
42041.1649997116
43554.7549947237
39994.6599964943
45800.5300073647
36888.430002363
42664.8649950855
36785.9550005649
42749.9600045338
46012.9899991644
40960.3450018699
51086.2850036662
40066.1200066193
40016.3999990172
33058.9850033643
33648.7299942129
37789.2900052711
36225.5099887546
42838.7749914558
41816.4500032805
39734.4099981695
46367.5550038244
35674.8549944734
46840.04499679
39014.3449960789
38843.2700080534
48312.3849953079
47904.4849992811
35460.1099995341
38832.8250036605
39500.0899886689
50646.7200033396
36929.909997606
38914.9850050348
45262.4949897138
37505.8000024556
39008.4950023042
40129.3600050029
41129.1549938808
36668.1050094204
35945.6450016152
43364.6299986835
39552.494989551
41705.9949987
39766.3949989388
43591.4399893065
36868.2150054611
38233.6199961734
46659.3299942958
40440.5649988082
41295.0049997157
41153.604998668
41045.9700002032
40981.3400082262
38634.3199973041
42242.2800017981
41570.5349920531
43480.0099972321
44566.0150039991
34638.1049912147
33646.695000664
41597.1250086303
37566.3400027023
36473.6099992182
39699.5200068613
40572.5049972308
36046.2449962377
42080.895009377
39462.7650008672
43201.6349972943
40137.7850070559
42169.9600091035
38869.1099989696
36523.2449990988
40901.9449928291
40025.9849923098
45784.3250015929
35294.5949963148
40300.5150040422
44661.165002165
38706.0950047743
45201.1550032223
38855.8100066063
42329.3849907432
38533.2699978554
38706.7550062407
35649.5899993083
35763.6550011438
41188.7350030929
35086.5900084024
38400.7600024052
37647.0100005181
35097.3699974776
38921.4400003382
40715.680000436
38146.6649918422
39979.1999969392
35474.9149948581
46984.0800010181
35713.9249904274
47402.1550015182
45756.2799957206
49293.6850035006
43569.3399895786
42534.5349955879
40179.285008009
39178.8149995098
40053.5850019996
41803.8399961893
47839.4450074282
34831.2999922758
39673.3550019712
41650.4149952675
38899.8950047503
35737.6650006963
38351.6000026171
37747.4650049352
43612.8900071564
42938.6649952297
41996.1700122218
41308.985008307
34494.3950060788
40111.4650030388
36642.4849940552
38925.6549982943
37873.6749966548
36333.599992024
34508.4950076747
32423.2350032363
37325.5899941879
39924.2050006164
38514.6549963071
44603.7950039959
42417.1249976986
36669.6700002147
45289.8849907599
39876.5499991599
40617.9449974849
44365.5650019383
44477.5800021169
40880.0450077916
43981.3550008703
46731.049994264
52169.4700048009
40082.5049846291
40422.9650062886
31463.7499957937
40179.1549908424
38556.3499987443
41348.6050029306
49311.5399983302
38084.6850066917
38295.7399987229
33805.9100014059
37907.9899984795
43932.8699988622
42743.2349996345
37767.1200082981
29237.1400039587
37810.1399892508
35921.3999978368
38493.9599989589
40278.0399860326
40967.3350000003
34014.4150028405
38668.3149996612
38298.1200092897
32114.1499945875
37921.8150050511
37844.2749900418
49667.4749987738
37079.264995903
44332.2300074029
33849.7299990842
37207.979995356
42368.3450075941
40779.0399995391
36391.3300001936
46707.4949951388
41901.5100015234
40147.464998697
42701.0949912978
42327.5649920377
49223.540000275
54123.280001366
42382.7350054525
31472.5299988769
40142.2200011273
40174.070000896
45282.3050042751
46585.5449965727
47727.4350056687
42865.9199950093
47534.5400063597
35987.3949967005
42631.0799920305
37441.3549902447
32016.9799981147
47816.1249961334
43679.6600048765
45365.7199999066
44894.3899927812
40704.1150093839
40412.390001984
40813.5100069598
34869.1949978722
39035.3199995732
36203.7350016474
42848.3399872028
43034.3549862898
44200.0100044825
39893.9600113317
35904.7649969356
45613.2649993122
45367.2900042419
45116.2900115412
36663.3999990502
37916.819997634
37126.5150072055
41473.3900009077
42784.4699985579
37216.0400061985
42192.244994819
49282.6650041112
40377.5200016713
37543.3849976121
35339.074998031
52652.0050073564
37416.4700017532
41134.8500043426
44443.7749952089
35673.1800063454
42142.1950030291
43284.7399912973
35739.9300025213
32251.4800002401
36713.5300074688
40188.549990432
41638.3200037836
39424.7349977316
40291.9950002396
43843.8000023554
41148.6000062978
27936.1999995938
36461.5700009718
33132.6400028781
40834.7649974491
39917.589997957
37265.6949982543
34215.5850089762
45282.5050008311
39415.7399876713
34061.4999961456
42770.6699987867
35334.2650071559
38660.664993898
44610.0050096191
45094.9500048902
47932.3850073146
38951.559998332
34224.7800033876
42911.2650011865
47110.8549890604
29305.210004979
42002.0349916897
37446.7650071887
47288.2549965908
35318.1749897096
31053.4099997579
35530.8100083049
32924.1799937535
42751.9499938194
42901.8899989945
40917.9649949997
36671.8499976367
45958.2549948201
39085.4299967082
39241.4550023583
36768.9949921974
41000.1450028851
42562.6100007041
34064.6250004926
36972.5449948872
34603.8700001333
42985.3600108841
40986.5950064569
46816.2450028315
38734.709999636
36708.4650027561
39235.8149948654
41102.3550071629
43514.8000042452
37636.1049986287
37869.5399984711
39088.4649931315
40296.6199994431
40661.8299957575
40574.1999988711
37718.7299959205
46560.0749968379
36242.2900021935
35464.6699916996
32699.4949913874
36942.6850094369
44314.1849995977
36417.09000212
36572.5149896442
41015.9799992266
41066.4500013442
46882.8900018702
44556.6699998032
35948.8500027017
44225.1600093904
43303.7499964213
41681.9900042333
36965.7599982978
49750.9549951427
37335.650005962
41046.1949986827
42480.1100074372
38680.0899997602
38719.9849953476
44272.4699931973
34110.0800019685
44483.3199907053
37117.1300009527
39619.9199966114
46853.9200020308
40001.7850089137
34593.6649925594
36869.7450042399
44272.4749990973
40179.4500007108
44081.6950090728
37696.6099990183
38796.8399977481
41236.9799917772
36159.5600022915
46940.9449869222
39679.4799984288
38048.7949980121
42814.4799996351
43771.8599998876
41951.6000067478
37003.3949952824
36998.5149951883
37099.1000018774
42828.1950017307
41400.9699869269
38516.0900027261
38952.535002043
37097.7050047927
47400.6600009465
39454.0900113052
36635.309996721
47323.1849983187
41006.245000471
38325.1300095743
34647.5449921872
46135.8649973117
42701.9500097402
43670.6550071106
40507.234991389
37576.6599940731
41401.4299981222
40615.8950084558
37609.7550023947
38465.4499992795
43706.9450032569
39184.6850015927
43166.9350066043
41176.0500037945
38672.5749998176
42829.364991282
41554.3750112302
51858.7149913096
41009.0849996164
39785.9050058634
35799.2149976804
37704.8000055109
42434.9250048994
48927.5099961143
36222.6099995034
38805.769998525
48181.6150032164
47197.6550095227
44288.0949978213
41013.0300038713
29872.9149955275
38163.1349980875
39372.2499932775
32271.6049922067
44925.3800081998
43434.8700031788
45696.14999663
35000.8099954539
38474.1000014592
35725.3299951667
37069.7700112185
39559.5299991126
45241.6849948759
46677.4950018457
46719.4099926592
40272.9999980422
39261.1649970787
39562.2949969282
37057.5599946764
34200.185002518
49064.4799872891
40528.0200056185
39182.8599893047
40713.7449981229
40343.7499989435
44492.440005656
38080.5899975897
32716.1750025493
43121.525000068
34979.4450051797
32988.7950007877
43599.2649937089
36835.6000031899
38166.2350013207
37857.6250022741
44266.609996736
41111.4549919319
43890.5199972728
41692.1750021093
42627.3100017091
50032.6450057855
40877.1249913279
36751.3150056005
36935.6599970155
35387.3500062868
42356.8950005657
42845.3700044352
45152.815003627
39687.8250011218
40100.8450007866
32849.3600077087
47187.1150084226
42405.4449948065
44379.8150087582
35686.879999502
54712.8400025502
35771.464992352
44144.2849929077
42353.0549969638
31305.0050005036
39070.4650032701
41835.194996423
36007.7350028251
44033.8850002698
36118.4099980996
32822.0549908779
42455.5900005224
41502.6899982106
37970.080004533
53511.8550039529
43135.7699991036
45168.1249995197
32046.9800029054
45086.0049996248
39484.9099967097
53681.0050016502
39039.5149976379
42184.9400017303
43985.8800045253
48010.4300054113
36994.0850031929
33936.5249930086
47224.1299977223
41446.6750040557
39307.0850005051
35595.8649957301
40450.309990361
41819.649990156
29867.2400003154
42863.6949992194
35315.5699934033
42391.8300085595
40372.9350047742
48611.5549946322
40984.1550046784
36539.2849974891
44162.9900086455
39194.2049995787
36293.7499945694
40679.9749976225
48034.0250023625
42833.5049959624
40493.5399965022
38513.9650034753
34020.5200010767
39460.5800003718
33146.285003487
39269.9949967075
47164.6499985034
29952.4549943858
31623.0750040518
43884.2849988252
43294.3549981067
40253.2599998472
41243.1499963769
45133.5199986315
37568.4300046081
47626.4350006029
38990.8499939219
40548.3250006542
37669.9699981564
39206.2850052763
32000.8649998462
36562.3849860117
44247.5450076333
36670.2100021765
40186.94000328
37387.0300022319
33658.6250134807
40092.6199951426
41214.0649952005
50991.3900028947
38804.8450039257
36085.3649998581
35913.23499407
34359.1699992951
39380.580001698
39014.8249953284
35168.5500008958
45990.0499985619
47628.0849961978
40162.895008543
44064.1200015017
41981.6550009726
38579.6350013558
38743.8400040739
44343.6649999546
55894.1699922989
35581.3400077169
30919.5399926673
45123.2099857883
41838.8849961857
37872.4599985282
37646.7000098027
41730.1950047018
38547.4950068807
41499.690000557
40431.7400000453
42284.8499890924
38065.524998622
40220.790013175
42120.6199898182
39433.3550148314
47292.0899976742
41793.4199986214
36544.9700035257
41905.4650092322
40043.3199997584
37411.4650031374
47720.1949991154
41201.8799924131
43530.1750023165
36962.1100009904
36784.1249892662
43131.625009408
39169.5699943174
42402.0399838239
41306.7700017324
42281.7099978294
35212.9349958779
39105.4499993636
38442.340000984
43424.1250117264
32778.5950023411
42856.3199903697
32069.7149991601
35585.9650026678
43042.7050129574
40144.934994987
45747.5400122609
46032.5950054374
44029.9300054526
46535.3200002268
44169.0200020497
45821.4550044297
41897.2450037726
40695.6999905626
43893.1449914447
44793.0899986753
43355.7550074543
42449.5350008049
38565.9399959369
39268.0349987643
37285.4850091169
42122.1350026093
31142.0000008616
35619.2799985263
33740.0700045114
43967.9799960469
46347.2949973422
33605.5700012816
39990.2300009759
34429.5350061792
41945.1299970803
35137.7050014972
40190.9449968876
49835.545001674
39962.4750043111
40021.1899937621
40778.2299998432
36394.794998261
50629.1349929509
40336.4300036741
38926.3399964094
40818.2200030035
49616.2300011812
36207.2850004304
40640.3199970589
36173.934993715
36634.1000061657
40491.6650033165
37966.5549911968
31057.4699949033
35931.6750017609
43146.480001414
38974.3949951313
38925.9849957067
49771.8699871119
44421.0950018627
40070.3950064416
45757.7500167668
34357.4899985667
47230.6450137689
38791.5150004993
41171.2499987341
35512.6299989385
47017.3700025114
35720.6899954756
42651.7250075869
39769.6450018797
46322.9649994441
41829.6450108908
36584.5700028214
36358.8399961872
38362.2749930919
35628.6849952256
47401.5500068702
47058.0649969876
38227.154999261
38367.6050089688
35264.0499993211
35586.6750007258
44241.7800011049
43422.9650061367
41591.6150059717
39771.7550044461
40721.204991527
42136.5749921928
31816.0899969448
40347.3449985547
40689.0999931705
51612.4699978388
49465.2200030265
43737.3150010465
40523.4299920024
38042.5200002404
42953.3650017602
36236.21500398
41776.4999996876
34191.1600134186
40233.7650115177
42191.6849996942
46645.2000031747
33133.2950010251
35609.9300066693
45844.7200000704
39678.5650052473
31238.5099960368
41193.2099981766
30405.5599999923
39159.5750021179
41565.205021004
33977.615001059
39476.4499999706
39600.3550012269
35843.9150009926
42249.0050083619
34475.3549983114
44569.4499986746
40937.7200000076
41409.7350098052
40071.2450058893
43102.3149972686
38356.2700070525
45299.5400077123
39700.9800023167
44605.0499950742
40703.054984421
37862.6849967019
41447.3050027857
39746.575005085
39948.8899995813
38130.9600009262
42103.8249886699
51697.005003768
46950.4650067455
48425.4350016152
49887.2550021225
38498.3199905948
32218.0099904691
41360.6199978227
43552.1099943004
37268.609997623
40165.4500041519
43610.4349872954
41374.9700024164
40641.9300040237
44342.3249934679
33228.0400095385
49818.7350065776
34880.1649987428
49788.1799978267
43533.5850054098
42019.2800018743
42892.0250056461
43732.6149991278
43613.0150012064
38458.7299970252
43050.1600021422
33995.0099887177
38874.1700001897
38054.7400014179
46044.820004631
36283.9100021636
37675.0850006469
37668.4300016321
32506.3000066403
38429.5549854381
41862.485004109
40298.0350068989
44741.6949961505
41508.0700094691
38538.2849990984
39297.385002133
37239.9550014362
39862.2849974069
37854.1400071959
42463.9399866748
41539.0100019401
39085.2100015861
36548.7549940139
45529.3100032751
27682.9450025585
42553.8150041885
44108.7500052408
43069.0800055879
45436.3400015401
42216.2050008017
40593.9899943765
44933.8349972744
47915.580002879
34202.8500020107
41548.3499968506
40495.1399992422
40524.0750044547
39333.8099970607
39339.8699994024
34284.9200018174
49615.6850000539
46526.820005453
52103.709999548
42582.3600001429
45071.1399886116
40601.9600059444
41662.779998814
35366.1250052297
46261.0600021398
34028.155005223
36673.4299958838
40384.3449942037
46454.5499971457
40090.5999988203
39092.2550134477
36771.8350003393
34271.2399976013
47336.3949955084
50940.604999919
41345.1300045247
40691.3350025907
42744.4599957136
39465.3050036305
39630.7149966282
38547.3150012181
46718.1550087721
33593.1699971807
36777.4949963016
38808.2450008486
39265.9700000185
42166.309994808
32553.7749978902
35936.6799966775
45868.6050033777
50701.2099992434
36639.4850027683
38303.5399910767
46966.669993274
39358.7750008407
36995.9449983697
44670.6649947352
42251.5550038241
42450.4150022749
45124.1100019863
36043.5250016737
45700.5200035089
44505.6350041897
36934.4650018356
49985.1400063358
44952.5100030771
45952.0999961599
35854.2900032821
45326.5249937817
38163.749994484
43133.4000013531
36246.8549972569
40225.6049956562
31507.1299973218
39112.5899941666
45429.4049986402
48401.4050020451
42993.2599944144
38068.5100092292
39691.1100041175
42851.7299953551
40892.3149935593
45847.7099973839
43622.1899995234
41159.7899987539
37383.7950053299
39291.190006707
42588.0750009767
39881.2000003206
34595.8500036018
35176.9099934285
44997.6850007367
35452.1599853729
40573.1000054944
40135.9299933393
30326.1500035479
37181.9849946726
42807.1449980608
43537.2249944666
39443.4249965216
39825.6500037141
40221.2550013555
38060.2749989156
38837.7649963256
40301.8549890777
43296.7549919644
46811.4449906634
28998.755005017
41391.4750006295
31238.1099953405
33330.8849967823
48460.5199967733
44046.6650002753
47849.5199960141
37963.2050032037
36242.4149985413
39566.7200065141
36174.4300035285
40400.9050052627
44391.1400070613
42962.6849902757
39863.3350006296
43774.6299961849
39518.070000054
37018.7450094907
43528.5400015058
45134.204990756
35860.8749991728
46007.6549964239
40438.920001279
37570.1999989834
48438.5900003116
38061.5699955687
42871.9500013441
37417.88500249
40647.7349925731
43930.6800013561
37460.179995139
34053.6099998626
47370.0200089089
41065.7349992689
39990.7450042109
43693.665002827
36320.1350018106
36812.1399970943
43628.3300108546
48094.9399958997
37758.3449981037
37281.1449949365
39982.3849840971
41874.6549988422
39146.5149982574
50234.3500058169
32478.2150075127
32767.2099994092
40763.999988664
38837.8250088069
35754.4999975258
40346.4000042513
44570.4000019839
41086.6050058606
37787.3349965664
40709.4450003965
33686.3349971433
38667.4799959257
43070.8799992006
43321.4000005667
37568.7949970731
40370.0899945705
40845.3550047057
39326.6100006034
32209.5200064741
42177.3149974695
37374.2949999966
37258.070000137
36934.1449992905
42236.2199993139
40911.2650074603
48962.4150062448
36038.5850007277
33324.0000132753
41078.1199936032
34304.3700104182
34899.9850022766
39137.1799930983
41975.9899938331
38511.3199972221
37623.1599916071
36221.4399973211
41435.0849962137
44834.1199997439
37367.6650003977
42198.5099961831
41619.8549981402
38023.250001903
38873.390004348
38587.4549965041
43171.1049989843
33949.5000064312
32687.9699963001
42441.7750014987
38971.9400078637
32653.7700003432
41617.9850080349
38179.0399935448
44580.2449999191
34278.8900031955
37314.4100037052
49216.1449977533
36205.889998497
44503.0700037333
30857.0950010013
40947.8599891452
45954.3149964645
45037.8899988779
38265.8700027022
49131.8899929143
40469.7850035862
40671.6449992168
40412.7149960652
41627.0000115377
38333.319995818
44573.1800068254
39840.0450126599
47306.4500007655
43129.3999911133
37914.9349926572
38964.6500020244
34551.1799945959
34548.9949981757
35972.2099952177
38692.4799977632
38076.220001913
44809.9050009975
32133.3450012844
39502.3550059997
39433.5550007455
38218.0850020195
42092.4749953679
41010.259995613
35636.5199928494
41562.979999845
39568.4799930119
43833.7600028243
46132.3549957805
38567.5300033445
40666.4300067658
41069.0699987627
41895.8150014543
34330.3099988834
43795.0100067414
40344.469996739
45205.7650034344
43517.9749979565
45841.4750091287
39086.3849949714
48140.2399992557
43768.9900030602
41167.5550042668
46616.4699929611
37694.454994211
42803.3900007598
38040.9049975983
43530.2850010379
37628.275000027
41073.6099987708
41164.4549980404
43589.7000125997
41904.4249941104
41806.0600020936
38674.5150068929
36680.6000019211
45003.4099974718
39191.0149899814
43009.1950042168
40294.5899900816
38801.0049957905
36160.8100082055
48653.8149994438
49632.7450043228
39692.3849970849
37258.4350089914
40058.3299952599
44205.7699905832
48653.2999908098
36172.5550061016
39249.010004673
39254.5800009933
44107.785002083
38371.235003368
51447.4750053771
39737.2100012163
43976.4750038415
38665.3749975875
35069.9750002775
42163.5799993915
33197.4100011499
51688.9450042392
37692.2299998371
42969.23000527
49439.7199988306
45904.1350035393
52190.7399960976
41778.9849959769
35467.3049941792
41807.4599976336
43715.1099978787
43672.5449952547
38249.1699931595
39384.4400039485
36012.7199934276
41971.0350021669
47878.639998881
41548.0500069702
39548.7649936949
35057.9949897652
45303.8250019058
42722.6300031581
42288.2199903851
40119.1199978454
37833.8499974235
31943.5099918636
44638.8200049092
35395.095001071
44264.9250001833
38241.225004483
38172.4000013623
38039.9549961648
39295.2500011267
40366.8850003355
47633.0599994661
38083.440010648
41045.5700056222
42643.3199981603
38859.7249961726
33599.3699992908
48620.8200064524
40365.7799877772
34839.6200027387
42534.3399933815
44416.105007059
38836.4849967172
41138.7000059647
41730.6399941008
38122.5399993577
51756.9600032322
38946.4550067098
41975.8349926114
39814.8350051392
42083.4099987911
39879.4849992152
40002.0250001367
48236.4599979982
33849.5400047814
33290.9349999095
38520.7699860407
46648.084992833
37529.6950051463
42514.5449981115
44755.2050195547
46704.4700062317
38584.6200019117
38315.7150042583
39980.6699979275
38097.2000043278
33670.6699946638
36873.0049963349
43837.3700075817
38309.480002624
33162.360003606
37439.5499941838
35739.6299984137
45661.5899998497
40945.3650026834
33960.1799922237
34419.7250001761
42061.4349991295
38611.9950033341
41356.6050011342
45437.2250015442
40891.8800020564
43104.3899936865
48846.0349949997
40194.9899907824
37212.3250023921
42720.9299989537
46899.4850013552
35112.2000018655
40604.6199965797
44960.4400012983
43288.1299985307
34246.0899991301
37426.9450001998
36808.4699999087
36503.0999971841
39187.1150007676
45196.6250021394
46419.6299992603
47044.6149973889
44219.1100100069
35899.7150016942
43086.299992784
38716.66499828
52179.8000050527
35434.8200005775
41104.2099922121
39597.7349954529
33403.5500056066
40782.6850124903
32405.9549972668
36909.6450097087
36661.6300019395
40898.9499969322
38064.7800066885
36172.6599925646
38052.0699935184
36250.7549958957
42325.544995238
41323.955022038
42244.6049961513
35874.1899964002
37780.9149909491
35534.1949967263
42273.8299998422
35868.7999981944
49324.2650113471
40113.1599954931
44187.2400059803
32324.8050031593
35583.6050012026
44942.7700047885
35398.5849967687
37336.5849970601
39852.5450042782
41416.0299981901
34871.6700046986
36589.6249959168
29316.4349984718
31387.9749978239
44835.8699922123
42652.9499997119
39477.5650069143
43369.174997256
41473.2499894132
41573.0150048765
50606.6899873051
47555.7900065114
44177.7899957055
41836.8150006634
39770.0450046351
43820.9999941159
41895.8800014163
40771.8200050257
32575.4049965287
43591.730009597
50039.3850055872
37886.9750030889
46982.1850016598
40188.2799990521
40200.2549944723
37175.5150013427
39297.8550018555
41576.5749983966
38052.2100085354
47032.7049988405
37842.0649967678
47666.8099890887
45425.914994536
43980.9049955634
38719.0799964548
37461.9650074996
46261.6649967498
43959.8999982235
47333.6550059779
44953.9000092418
44980.2800057156
44045.0000045854
35214.4349964394
35419.3300008044
39614.2650065217
45919.7550066984
44460.0750132666
44669.5350000118
37299.5350009584
35089.5950090353
36984.1350041364
39286.9300038791
37691.53000124
36041.0000020852
35091.6000060191
46047.6949880262
36350.6400000587
38652.2100027674
35777.9699998643
44780.3799828235
45753.7200073472
32534.9350029978
35957.3349971082
41539.5550066645
41205.2800036272
41734.9200005409
41821.6200032482
45935.1399991346
44127.7850045684
38962.3950087688
34407.8499907749
33855.1050035974
33025.4299922619
37393.0750036711
48151.6750054987
31886.0350006853
41860.1950031724
37833.9299998026
49827.3600032448
49132.4500014479
46553.4250051782
40696.8400022658
36132.3550047912
41266.4099990379
41129.9500020792
51175.1700189167
40159.9150024294
32401.9849926686
38102.6000003109
39987.8050068435
38486.2100020384
37490.0349961109
37299.215015838
37297.8550079027
38838.5499912016
35309.6849991637
40430.4950022481
38909.6700042409
40272.7899913549
45255.0200002333
39095.985002722
42059.0999860952
43510.9600028802
37416.7900142141
45013.5600036411
42922.5650026019
35539.4699946312
35179.8449986211
41858.0400019243
37616.3549966235
41072.9000024623
43019.9950094316
44017.9700025611
40921.6300018743
41274.3999971754
33632.2099913581
35810.7599911424
44969.8450058474
32278.6149999332
39325.2099986591
48015.825005256
43282.2649953627
41144.6999993808
43226.4500022647
38995.7700016147
35979.1699988821
35167.3549912573
37399.4049932567
38219.7950080211
35959.3249945118
40931.3649975008
48718.3300009227
43487.5100025816
36458.6450070854
45929.2599865811
41721.2050006215
42906.4250007729
36703.0799968899
46937.4600077552
42075.4849951566
44447.4100009737
40537.1850016784
42381.0199997467
39510.2899957375
46229.0050081168
38105.8500029404
44183.9849985046
46444.9299939654
36259.4050009793
43605.6700125859
37340.8050009143
47105.6749964833
50331.7599976941
41613.7050043194
43783.025003091
48564.9900003725
33977.6650044393
50150.4299978622
43534.5149944812
43706.1899994654
41733.6600041397
39927.3149977995
35098.1750011663
43537.2449975867
35774.5549954095
39438.7399949529
37376.270006296
38086.1750029904
44553.0399954193
40615.9699989498
37019.9949975609
40934.4049938643
38699.1100089627
47263.9500016167
44913.8699994519
44378.2749998545
36075.4250074434
39844.1499995541
40443.1650020319
47558.3699903827
35097.560002063
33182.1349946407
36070.1750044414
42433.9250020131
38202.0350007385
39872.3349928872
47900.8099964593
39287.8800128601
40167.8749971725
47956.5199928388
40168.6450011575
42838.7749995014
43912.6050028447
32487.540005256
35761.0900068656
32499.9699956046
35942.3200001644
34418.415007334
35721.7450125172
43991.3899977619
42060.2250014902
41001.9299933708
40820.1849980614
43602.6750071112
41201.6500104887
42915.4400022909
38124.6700028686
41929.3250078296
38442.2350056831
42854.8800073563
42077.9450083578
32470.1800004989
36773.8150024507
37000.8000022724
34994.4700004996
40830.3050053057
45396.2800082328
31879.4749933549
40605.1400035309
43017.1349952097
39821.9149958231
44097.4350035364
45816.694992726
39847.0650019101
33558.9050059107
36124.654998821
36805.419995593
41842.4950045137
41431.394996113
46077.9850053265
35612.1450068508
39094.6349941604
42811.7400134539
37421.0249918342
35674.5649990623
38854.2049970627
39300.785015984
42788.980005064
34680.4050060718
51022.8000005637
37271.3199958534
45218.1849970692
39780.3750075405
42071.2950132272
41888.5449959744
39783.3049927874
41012.5000078665
43919.4449939323
41434.7149933674
42843.2549950799
37724.2500031551
39854.1000050016
36770.8349936819
35588.9449927704
46787.380006785
43597.6749928269
41259.5999984916
45644.5949989329
42851.6600127624
48019.7350021099
39559.6800024689
41543.4150049402
40175.3699982186
52602.3600014815
49816.1699956828
41210.044999502
40170.4849897889
37729.2400015676
45481.695003408
38409.8400007842
46429.8749950182
41699.6350072381
41443.6349950229
44918.5250017461
33183.3449955991
40946.0349933158
41135.1650026872
37503.0850014689
37743.3700052527
50452.8000007763
45319.9049941923
42811.4750027014
41954.9349972917
39905.9549963447
44312.1100052865
49713.1999969879
43450.5499966595
40013.4799984699
41436.3850036979
41479.8550032467
44852.409999677
41913.4550005891
39411.8800008349
42380.7900044754
41496.7000081861
41381.1400027644
41546.3749972479
34022.1399963251
40427.0799962839
39118.6499942786
42925.30500407
37961.7949984421
41208.2499957166
46534.240000676
42404.6350028364
37895.8049936186
35160.5749942627
45972.3599946289
37862.2700032784
45096.6300044645
37996.6650054607
47229.8299928646
34416.8300023225
52463.7949919235
45722.4950142715
41818.505010967
45310.854996192
43400.525000663
41908.8749948816
36021.3000057747
41847.8650045341
38860.0199942924
32015.5150010537
39906.3849977449
36263.8549974634
36918.0149989891
52918.549993123
39311.1050014099
49078.0900031959
33999.9999998347
41309.9249950061
51153.9749909817
44773.5350026083
37238.2950048479
45623.3299976265
31356.0549903335
46329.9599924448
32752.9400061079
40052.9650020902
34711.2650113594
32128.9249981248
44839.7299958543
39088.5449905538
41236.1249996923
42579.0200082712
34308.0149960994
36693.0799968329
37684.994995064
37414.7799943053
40712.3750070543
35874.3100062078
44994.9899906182
38140.2500008332
43117.5750010724
45786.7899991887
41790.2899977739
41417.1100038696
31530.2100156972
39825.8649922811
36013.4000027416
41492.0200054876
48536.0550063804
35684.6399977605
34944.3249985386
50061.4150021635
46234.0250067257
44306.7949936915
40423.2249990672
32931.3000042795
38202.5949958903
34939.1399995171
35708.4200041734
39028.9300042503
37783.9250065993
41998.3199972089
40099.8400038624
46398.2349983972
41739.3899958296
40364.0999956622
37853.7499984229
39174.1250091527
46212.1000011231
41049.7649958518
42121.4049989566
51021.2300079041
45253.4299980486
42057.335002515
38649.4050047931
47217.2300022084
49201.6299997034
41599.7549983743
39114.6649895231
48477.8399987372
37915.7800070309
38453.1750076214
32427.8499939649
45929.6749951736
49328.6699945928
35484.025002857
32898.654998142
44538.6700013653
42395.2600076746
37484.9550005673
48057.8600004676
37849.0249968359
39146.0749994967
44555.8499982591
45937.6899984833
29768.1099985251
37632.0500029999
36242.4850013687
38122.8549977397
37352.9850050833
36149.5799998753
47776.1949972252
47914.4400036673
41222.1850036775
37492.249990899
39655.3750112002
46957.0299950403
42337.4850058147
38581.0599990891
40340.6149873463
39822.8800051375
41676.9999984525
45254.4899880517
38148.2049948262
39320.0900028555
36590.6450088717
39955.234997499
37545.4500008569
40160.535006507
35594.5849984539
38058.8099991996
42963.5799997784
45204.2999991318
45823.3349962626
48368.3900040268
44633.3750098349
41248.1400068308
37673.4799976124
34374.0450024784
38301.4749979731
38953.6700016524
42317.0600088874
37331.5900011659
35504.3499944643
38194.1700017321
38145.3299935173
36405.1049955612
47845.8850046032
44603.5599966623
44926.2999998203
38158.3249986175
33732.5499996826
34485.4399985206
45807.1699959665
48417.869993787
47799.8400072034
38744.4100097758
40974.9000021716
35266.4200009409
47843.0199862635
34359.4150050302
44466.2449988892
42472.2850023714
39496.445001972
35114.0550075326
43716.5799974211
41964.3100040814
36513.3449896197
45872.9100060514
37494.5300008867
42452.279992327
41775.7050066967
41501.9550024209
32055.3199940424
42936.7949876622
42760.6349916955
41935.5949921012
40089.2450000087
56029.4050069149
46089.1049990105
39427.7000061423
37476.7399979269
37647.3000054955
39981.2150067342
38036.0649944341
44114.2499935487
48497.0750112675
43443.7950105821
32853.5599992911
31459.0999994652
54535.265004703
43474.6650032237
37060.7950020634
47808.3950010811
43465.0300043769
45289.3099951245
44412.2999949683
42147.4649991108
30095.9750050995
37234.4799961317
30463.9799991259
45259.9700023973
37991.5849986014
37959.320001491
33470.2949964231
36503.6999999536
37435.8250001848
40488.2600014601
32580.9850014257
48271.4449859596
37043.594991851
41362.729999527
42866.9000006962
39671.56499638
44283.0200044306
37900.0999954553
36251.9149912316
40307.0549982573
34548.6549956489
47784.4450053704
44956.3050044
43593.5750015139
43396.6049982585
31964.0350037239
35952.0750108699
46280.8899906937
46851.3949992725
33125.7899973801
38371.2649934627
36305.1300014331
40248.9599953225
36059.5749984171
51984.7099948031
43439.4350003314
37027.5600006176
51074.685008936
35968.0250104863
34836.595008372
39431.205007136
50071.154999361
34255.5299954632
39065.4650030924
35066.3550027569
48332.599998726
37923.9700046224
48556.3850001986
39200.0650018277
31917.1900042848
39524.8550002943
37442.0199903245
36736.2900022275
39970.0949937925
40059.7600101453
41232.29499678
48918.1649995085
34000.6450034675
42958.6149891088
44734.0500081947
38372.1999986658
40074.6950033343
40322.4150116948
51625.9249917807
43982.7750006657
38654.1599985118
43665.8150006953
38469.3849991912
36087.2999934248
41794.1800023482
45951.1249989026
41438.6450024032
37259.5899928247
41726.5149896731
36641.2449964865
37151.2850015974
44198.215000897
38623.9500045579
41476.8200044662
42333.8049957879
48663.7100011484
40948.4549991175
35154.3100067237
40941.4850094017
44389.0749962019
31203.3700084524
41089.259995986
37146.1449987831
35014.680002585
42938.0649999363
37231.34000667
46876.1449871936
37151.7249944515
39856.5499975836
37870.2499965368
41819.7299978925
38667.230001081
43097.904999716
35754.7550022991
48177.2200037447
37566.70499578
38896.1050024843
41104.3550035551
39579.8950004218
38476.8099978495
33013.8999992756
35229.1300033946
42391.2650020435
43010.5149904026
42954.9100038234
40912.0600032543
44896.5900010294
39507.8799942818
41068.8099988956
48319.0550024613
33654.8100063664
43861.3499985631
45180.2800007285
38120.0900000804
33361.5299959177
41814.4500005287
44496.7599981508
44312.5199997606
53513.6299933663
41762.8499950473
39656.0299949285
43834.3249976382
35795.2449976792
42397.1649929222
37640.1949994403
42272.9949927388
37557.0500081719
45087.9400061591
48628.715004496
43951.6550019476
41215.529997632
47709.9049955142
36579.765003535
49426.179984656
39703.2900075382
46672.2500051167
36506.8649921938
33001.8850058853
45357.7849984669
36848.6599977452
42050.8799963933
38845.4100073327
40017.1000044917
34962.0899941255
35201.7650054781
32492.4499993997
43752.4800078614
40320.3800042524
40182.2099968116
39251.8199981756
37968.1349969661
44564.6749932462
42856.8850022492
48191.0349990617
36238.7100013622
38202.5050127993
38722.5899982544
43679.7599979222
39737.489997805
48443.4200026201
37643.4250030483
45530.1149999923
37903.0250024821
33653.9350088086
38966.8699986499
45155.4149987547
39458.0700086167
44628.7150038458
43374.2100027115
38242.3349893634
35791.884996983
43383.2750034799
40662.4899968794
40993.1200000395
41669.3749936599
36265.7250043036
43232.7449990435
38841.5749887295
43495.515005476
42047.8350004335
41414.5450010463
36148.1200048718
35831.0150029412
39706.2649919459
35601.9900061664
40736.8099985081
47507.7800027786
37251.8300053115
33686.7050044809
42102.4849932367
42051.9800038713
46880.6699974891
40000.2449965182
46090.9650088083
42390.3750031026
39679.5100000034
42414.5150054084
43473.1250011221
43488.7100008671
42944.8900041907
40633.5049939109
43582.1149929472
35409.0050091838
50756.6199968228
40539.2550034443
41016.4650008667
41025.889999256
38169.6400024183
44660.6099993452
41112.9149919904
40819.959998823
44085.9750031037
43872.2899892086
35162.2549964885
38968.4300054027
40196.8550093268
40009.6649992692
44200.265009277
37197.1649938981
39656.2400043269
34437.0199967643
35985.2050005272
39273.3599947067
39294.085007523
46967.9150044121
35425.864999544
38376.2099978168
42101.9349943419
38558.8499989826
43587.7600050599
45841.219997649
44375.4500027506
36370.4249942926
41509.6849898773
41558.269996684
40459.6200002133
41894.2150003292
36564.7799957505
40441.6899928113
41835.1000005108
41566.4499917609
38845.6699923199
36680.0499925943
43121.3999941574
40301.3449889452
33280.4799973908
45390.7299999965
38720.9950046616
41082.3350148121
45160.2950009149
40669.0850015485
41632.3249975138
40736.3400076215
34410.9950034944
31206.4300030352
43309.6649969782
44839.0600074616
42005.7450051141
42363.7500037314
45415.400005276
39562.8100000256
42771.3099986638
39673.0799917291
38374.2800071947
41158.8300014214
41086.6200124437
42830.7400029462
43239.3300075653
49949.5499977454
40598.7150013761
46562.6400008781
42596.0799937515
36391.5049981614
47165.4449953071
45155.0650014775
52974.46000592
34401.3399966272
48086.9800065156
46164.2649895143
37139.2500010577
36551.1049970258
36594.1800038173
29431.2600046952
48298.3050011728
49910.4000064597
37379.7799949805
42943.4900070812
40655.4849874519
38775.660004207
36857.5949989042
41109.684997952
41148.320003812
43626.7700004875
47322.6150058194
42803.295003933
42208.5949979925
45107.0699997657
40849.4200081631
37710.1599988823
43103.9849935607
36188.8999956674
33673.1950003989
37066.7450078874
40678.8800047836
36191.8550100994
42819.9950023444
42621.3300014451
34801.5850042068
45011.5349980925
42179.5649972628
34667.3999909016
42127.1250085747
43717.1250006408
35935.7899985847
42147.9649996323
38003.6000003275
40136.7000017103
52178.0500106316
34305.6200084855
45026.5149906159
39191.0200186297
43762.2899999819
41852.3199984672
41490.6849939619
48116.1099869841
44152.3950024981
39641.8049943033
48072.0599947999
46341.5499978131
40124.7549956728
40487.4399941805
41967.139992673
45931.1400045146
41581.5050032385
39950.5050027074
40376.2099863404
49191.2950049889
43755.2799893706
42767.2199914239
33231.4549889004
44110.2300045584
37762.7600028266
39807.8700035312
37060.5649944382
40600.4149941329
36256.2450012374
38257.8099926725
39096.0750020204
45238.9349962591
46295.9149952176
37254.3100040358
34849.6350028621
34153.9349981997
46475.5650032079
47024.269999273
41483.6400048696
37062.7299983799
37015.7050052581
34530.585001332
34915.6700056323
42702.9049993312
32127.4550045359
39168.1250037301
39466.9899939084
33349.4999972227
38130.1049981834
37308.3400022624
43885.0000020119
48650.8550026519
43439.7250009187
43995.9900025126
36617.9349838381
46201.5349956793
38216.4600043545
41929.6249988657
35618.0699932392
47308.6899934255
45499.4349960331
47025.820002363
36516.5150056101
49604.8049932196
41989.19999846
46316.2850046939
38445.7699938134
43555.3850030869
40484.0049989702
39999.2449915753
46106.89000588
38292.9800012128
42362.1650029111
43436.8499969896
48088.0349949586
35178.3350074664
41275.1099908242
30887.1500018304
46871.0699995469
40728.4850033617
34488.9300025057
34820.1850044679
50673.4249964549
50443.5600048935
29085.4849984153
40817.4950068149
37499.0749916491
34124.3899924102
31707.2349931104
44499.3800042589
37243.0499999803
47004.8349987413
43469.7699929154
42251.0949981073
43203.0950080334
37562.2049998429
45721.4700027013
38112.7100089423
42475.3300023818
38596.6950016269
33946.8350041278
37231.4499984541
46447.8700000115
46952.4399961082
44583.7399996794
43669.4149972816
43957.0149963147
44372.8900053865
41395.4449909528
41224.6149917342
44469.81999817
46149.1350047863
43968.8500007094
45853.9899978229
35899.7149977247
33089.9099975016
32460.5750050753
38438.815002517
42475.7449994498
39853.8649883285
41363.735003965
42448.8699960411
34921.5100024102
39195.880007379
40361.8149921869
36421.9949998469
34160.5699962193
38563.3199985611
40905.5999951491
34833.5050082652
43493.0899948005
40821.5700056214
38384.0849995104
37516.0699939108
41382.3449914007
36163.490001225
41447.4049891659
41417.0499951759
48262.6899997659
43156.0699985066
40256.6600013414
37094.0799903193
40617.6000009177
45823.6299889139
34189.9550023546
37723.8199849325
41650.8400047111
44922.59500263
43854.6800013073
49435.2549948449
42418.5800002961
39763.629997668
36822.2499961022
37570.8349981568
41193.9649976044
43535.3699923859
44791.2050059591
43565.4949858109
30798.0850050629
39445.3650073445
36816.6300002306
44295.2250063446
36047.2150032421
46203.5100001546
46532.6499918222
35850.2050014921
42107.5999972051
41902.164999067
43381.7500025612
38764.889993941
44573.5799986543
46627.6200037618
40214.2900014533
35018.1399925252
36948.0600017309
35262.5250084179
35875.6699982616
41063.7749965948
43692.7499964482
46410.0649966013
46206.1900051266
37548.4000016325
42164.9800005406
33183.5699967464
35488.5900017126
35903.5700023742
39595.63500002
36757.2850070761
35976.600005368
36811.5499994368
40809.9950038092
47192.2549966112
34389.150000026
39652.3049985529
43300.7350009596
38378.8900143172
43858.4349958311
39977.2549970873
34574.3950065663
36416.7549915434
37154.1099899816
46070.234993265
38737.3699859866
48999.3399978493
37127.0250010632
40683.1600044832
41408.5000008685
47993.415001657
40486.4549955708
42993.9699925099
37920.2899892876
50418.5149912577
42952.3050096934
49706.825003093
30591.1850044469
39404.8249924684
46662.7749982327
41825.8000004134
41023.2250011348
38297.7800009993
45144.3750000853
44637.9649917999
33747.9549991633
36686.6800010925
43539.7150004364
42955.1249967896
39346.8349982219
36818.5249927563
40991.6649838985
34613.9049991582
37877.3449922997
38686.1449992215
40184.6400088416
38624.975005524
40823.9950009522
37881.2499935388
42166.8899906342
40267.4000055585
40271.8999928181
37220.4350014055
41690.0549990331
41234.7199989394
44098.0150039118
39394.639998291
42111.9649970609
47376.2500074876
35318.9449919096
42585.949994005
37530.6750030871
40401.169997578
41174.8400023473
35860.0500062062
40986.2600032413
35931.9549965595
44627.7650106812
36731.0000019445
40771.1450039913
42005.8949925044
38279.7549973805
38731.635003012
30725.9849976518
37274.0099948905
31099.9000001597
38977.9000000207
42460.3150031932
43372.2799921184
47073.6450113894
51900.2799972569
35835.8850019098
40554.8250007293
40864.1949955353
36162.4149952341
37658.6250034029
43965.2149924787
29037.6199983531
41667.9300006039
43841.8750051698
42096.2799983362
37598.4099996114
41232.8600112785
42685.3000068337
33747.8849958066
42486.0049969818
49300.9599989965
40250.5900026538
35600.1350052653
29044.309998784
46934.474994228
39707.7650014387
45186.8600024123
41589.6450066523
35176.7749962234
38317.309993046
42058.6950048802
39685.3449937331
47576.1850065528
37448.3200018056
39637.9749980336
38494.4599940327
38789.7599980971
39015.8250033119
42350.8150018713
46051.3199919069
37843.1499990452
36021.9249953717
43526.539994938
38942.464998272
42780.2200034431
42364.1350042494
44879.9799993369
33179.5949970766
38104.2249962919
46977.2900048886
47555.3699997697
48048.884989978
42308.3749892011
38427.474995966
38712.6050037977
36558.2949959665
41534.4950005344
41277.535003374
37865.0049849538
40832.4099982471
36762.2849993531
41379.6749951236
33384.9799958265
38689.4000000746
38963.8799956511
47492.3249978824
46304.9550090483
39721.5649979764
47339.4450064014
48632.4400040844
41039.7499832625
37332.2049931125
43194.429998653
41398.2100058806
41704.5149986118
38392.3000047466
32331.0499981145
40466.0949999139
34674.7850079226
35699.5350079493
43542.9049933041
39008.8450013007
35554.369993172
37579.3250020729
46812.5949953015
34941.0400043854
45108.3200166989
34932.5099990319
41539.1449984262
35677.4250126949
43998.7050057917
42805.98000021
44667.6699991626
35041.239999759
39101.0950033429
41725.6200009054
36822.910007652
32437.5050072981
44581.4200044905
36968.0500002066
42701.7999991705
36273.5799945525
44155.4600057731
41397.6699955729
32957.7650052684
44127.1300008689
41277.4400029077
39717.6300074551
38899.3599901939
35463.4850046939
44188.4300013139
31919.3400032743
42756.1199972334
36724.2749966739
35747.8300011318
30370.2149909219
46111.8149994556
42947.7749999233
31121.7599952385
41607.6700077293
36873.8699964879
40202.8800002262
37843.3899999367
46279.9899960309
45045.7799979282
43604.3449936203
42018.7750007695
45594.9950177786
40761.9850017594
34933.024998702
37312.6899984833
36573.5849960875
35624.9150130342
46132.6549939476
46496.4400022243
43523.0500080074
37735.8000055523
44588.9600088815
39935.8100014277
43715.250013214
35160.2599972759
40182.7499961219
40044.1649976629
40339.8849958039
36387.969986063
35909.5999933076
37000.0350053528
42976.6300109761
43602.3750001304
38601.7549903893
42956.3199895838
44421.7699957463
39182.3099941
48353.0450130673
39732.2550032217
45301.5099976535
37047.1900063909
39401.7349992498
35406.6550001245
44358.4750025445
39289.0600032351
35445.7950045257
34307.1650048622
43730.6450009939
36670.5900065536
40701.0050016996
41059.3199933463
40229.8250073955
39691.6499967274
41601.5949894929
41208.2449995707
49237.5099951813
41785.9449901017
44530.0599901959
40134.8550045719
40823.4600045527
39489.9749996232
43999.2349962843
29424.8900034784
46703.619996903
39605.7599945221
43377.3100006618
43093.1150036895
38971.7650044127
37838.1299980112
43632.0049956511
38683.329995983
38613.73999839
41884.9200017997
41738.1049947869
45809.7800026125
41652.0950065128
35414.105004924
49858.6599995996
39425.925007926
44863.0950035707
39366.0900019231
42041.3049999141
38248.6050033227
40875.1050038239
45810.944999118
42270.2099955306
36257.4850002079
40829.0449985812
34713.4749915296
44246.770006839
39111.9100091957
44269.5349992765
28828.5699987245
43170.6350039578
38036.9199972467
45527.8250155414
35772.9749988467
36334.6050014551
40079.7550005854
47196.0050037544
54671.0349896686
34512.0149876577
39453.3049866518
44787.5149957008
38440.9100012208
47341.2700018134
41351.9500078928
29619.2599983739
42466.0199876872
34944.1599973184
42224.6599909494
36362.1699937738
37038.2150054742
38758.3199985529
34073.7850019086
39873.595004932
41971.1950100908
32808.6549967495
35850.1349965692
40791.0700011186
33463.0850028552
41660.99999507
41063.6750022389
46641.3399963702
46342.7999948568
42570.0049924872
35317.5900014697
39465.4100103241
38942.4600058256
52741.6349979462
52430.6049964465
35890.6549967501
47687.024999451
40647.1450008235
44324.5650037183
49320.5300059622
35775.6450058377
48272.5949990889
42172.7599878955
36165.6300045355
37236.4699966271
37594.3449907548
34802.9799982021
39076.6500030333
40849.2100081714
37737.4250093503
43429.3850077777
33703.0699992208
37366.4599977153
44428.6300090262
45548.8750073509
44532.1500073508
38090.0599955807
43666.9599993131
38126.7300020744
41271.8449951354
43204.3900024075
50773.1050050414
39745.7300007232
38801.1750065994
36460.7549982728
43062.1849943451
29577.5799994858
51436.1949995988
44852.1949976883
42425.0699975858
45245.8300052368
44094.5850135104
40936.5349938385
39955.1699977538
44685.2149970246
40607.5549971302
49645.7099866552
45135.7699981781
41517.0449916711
45813.4050023202
43020.6100003105
40153.6200076916
36075.9400125487
39031.6000013029
40125.9950057362
44899.3599948063
34446.4400057647
39709.1400016362
32427.6199978809
41643.3949885695
46089.9399931381
38399.9799974645
44361.9400025244
42175.3000013616
41757.2100019142
42541.9400004683
40366.4850011754
36903.8350018093
41636.6100131311
34195.1199971152
42078.1899943381
42619.5449991524
36281.3300022494
48259.5599998408
39316.3050049538
42023.9550062455
44873.9149994641
41155.6549919692
49055.8550059341
37342.0499904019
29049.304995128
39963.0500020357
43890.2600088269
38845.255004219
35994.215007135
43814.015004264
37109.6449961681
35965.7350090599
43695.5099948536
35904.060005367
42355.9100006816
42009.5649981862
42275.7649866012
45763.284997844
47725.2999967418
48513.9799982861
39846.1150027054
45193.5699978294
39658.8299929188
39886.0600014705
49586.2950000868
45267.8849922377
39863.7150037478
47386.1300048911
36583.5550005342
33458.5500028508
43867.365006381
42580.8750000554
40534.2249933614
30876.4900040103
46185.9349980845
35797.3149997188
38987.7350005904
37268.6100059993
42397.9649951279
43673.1100023725
36606.2349962508
39221.6550092768
45663.6950017946
39003.4049994986
32061.7699975981
43553.0099941611
44428.5099975693
33386.5550018746
38468.4600059837
38776.3649988027
45969.6549924007
42133.6250017997
39194.4450071333
40798.5900095087
40276.6650022159
42657.3549958991
38393.3599994554
44440.6000117341
45345.3350028647
39897.2499977139
41790.6799885384
44541.6099979302
38011.5700027018
37726.6699973685
34223.8599991085
47279.8399975111
39002.1199959924
38255.0550004675
36300.8500103956
50615.5400025685
44402.6950029673
45139.9950106583
36186.7750020698
36833.5350032983
30032.8100049199
39061.8750059288
48774.8900014342
35681.4449964143
35047.085003546
44923.4399945618
46473.7699963606
35595.4150011744
37305.680004192
39637.1749955003
45877.3050025608
36424.5300041366
37631.7849971834
27031.6100015868
32213.54500131
36929.7300012291
34990.8099927641
42299.7849803036
44347.0649977655
50238.76499349
39931.2550039714
40621.9500060313
48821.2999984534
32483.300002143
45883.9100043939
44249.91500014
44531.5549996143
44835.239998389
32954.5200059082
48652.7100026725
44854.1549983668
42526.1999969451
38841.5249987601
42778.2699978694
28198.4949982074
33477.7349977623
46076.8850061125
36333.024999368
36329.790006494
42487.6450047188
49278.154997809
37626.1350028394
33323.5300005391
49670.9450044562
39307.7400117631
39227.425002363
35384.7699991927
35811.0650103818
42713.9600015553
54797.6149982393
47175.8549961292
40712.9299878091
48049.0650008852
40620.395005115
44148.9849992127
40396.895005746
40541.7400081252
52595.869997057
43590.3700023154
39875.290003539
37466.640000122
38060.1000080049
37297.2349917975
42212.8700060133
41229.519997299
45846.5149963838
42465.8700033042
44084.1050017993
29432.4899950145
39654.3900044062
46528.5449932687
49078.6049910379
49905.6199900132
35817.6999980471
34357.7949951397
40745.5350126885
45664.0849832861
32193.8750071183
40938.9100001867
48270.2350042886
36140.1300083514
45588.8949950701
43648.404993449
34438.015009674
34486.9849880642
43717.8350062022
37991.3699913762
39980.2349952442
39783.2150015264
43637.8699942455
40564.1999982422
40045.8249998449
40175.8050088603
41790.6799960356
42391.5850105429
40262.3049949846
46892.5649970697
38142.0900034805
37234.3249960914
39605.9899945706
41311.8550081127
35088.7549968806
39461.7449991556
34941.5599995086
37417.9149953926
44254.740001973
36037.739992814
37424.7249965059
33372.1799992085
40935.629998625
44982.7500056476
38859.8499996739
45326.4599960468
42567.6099923782
33003.8400040566
35991.9249980658
40402.4550073801
43202.6649935965
45013.6249969733
38197.8799919642
48996.5099971476
46658.130006174
37171.4750010015
49286.7349983566
42273.530006898
40451.6250024447
46960.8249954566
37885.6549935529
48068.2999971477
40569.5750016818
49628.4250053566
45624.670006607
47752.5600054678
38185.0349977163
52510.4149983836
44005.1499966324
46192.3050047378
42535.1749955343
49694.7200050499
41802.8999957355
34837.9600064839
44270.6549895401
45088.919993843
34144.1450036416
29751.7849895605
44707.9849998876
36496.8700048197
47021.2000056212
41883.440001487
37274.8500099288
41080.6799985279
40875.1100096062
44113.9400048543
36125.4499919157
49399.5350047271
41062.9349880134
46391.6600049535
45169.7999913449
40428.9900018272
42739.2649974565
42189.0099986775
39077.7549920584
32199.4200094123
40087.0849984397
43078.7500120251
40843.8800002476
45032.6249924898
35849.5250076163
33065.4150088626
43582.7200071489
49875.9050098457
41520.1750027322
40867.1149899484
30530.5949956729
46608.1899989804
39431.3899904586
39570.6050093414
46252.7999987059
39848.7499950259
37839.539992481
45640.6099960719
39721.6250106713
42498.6700051038
32162.6349920402
42135.429999799
41592.4249942161
35717.7749848416
37780.7399971661
48467.2699994887
43890.6199938516
40045.1449942954
44843.3349942996
38031.2899881548
44533.2999978971
33299.5850094907
36940.9949909063
33141.2549988265
35383.7000008585
45770.4850049737
38143.7799951059
36258.9349968584
35443.6749993656
38167.5499937306
40452.650003562
36719.9250014568
37397.8549955102
38698.430012382
40409.4999998278
35553.5299961081
45038.5249942595
36798.7050016688
43627.2650028912
41661.0450042549
32979.4900032359
35791.905006365
42874.0800022651
38324.869995095
42508.7249979884
47558.7799908859
38774.5149938772
37660.3950007065
37033.4949902173
37091.6349923563
43622.6200036689
39291.3050073466
39923.7150102167
41690.874999286
38263.6249988057
51021.5350049728
35705.9649944641
43538.5950045529
37261.170004036
39485.51500206
33425.0450022554
37913.6550063083
41513.3799999981
31583.0299889062
50623.6650079034
34687.155000839
48870.8999999916
36328.585003801
41341.6050078359
38555.5949966122
45573.4550030313
42981.8400001939
42839.9049890701
47962.5499952552
42527.6749906393
32173.4049997533
41122.2149974598
39899.7600063893
36056.3299919431
42426.9949951356
44786.1050149017
33972.0149949862
41094.5999962727
38878.4799959323
41206.4649952063
37721.7050022357
47178.4299985058
45805.2249976065
52330.0549999919
48161.3949987077
47039.5050165236
45808.2799942984
50477.1399981152
37715.0100077265
38691.7600098876
39964.1400013274
35694.4300037657
36910.315001753
42043.3049943005
47380.0050057618
45739.0000024034
34556.9200033598
45077.0050012969
42722.8850024911
34967.1600086089
31885.3800019001
36236.2300096139
40827.1650037351
44270.1749963274
40240.3399912175
33257.4649991807
38476.0199982914
37071.2199949897
52550.29999794
46957.5000065617
48762.519996513
44412.2950082392
40994.3999952883
39113.4550012661
43240.4249979887
32395.0849984117
32028.2999965398
34570.4249979322
39375.555002128
47455.7949995244
43484.9700024375
29598.780000063
40089.7899967851
43364.1450081348
36579.9699962203
39076.4250040454
55605.5000037322
38567.5200022297
48209.6950088494
44216.1150042302
43240.8649974022
48387.0249908143
48827.0050022553
36148.7900050398
43901.0849948289
44786.1550090202
41168.9350034321
41164.4200111853
39807.5650030145
47686.2400045203
40610.3300081307
38540.5200095984
45578.794997244
47502.5449981051
45467.3700051215
41629.7199985899
54872.0850003533
39771.7700106107
35536.5500085455
46113.1500074113
34502.5999984056
41250.2200045836
38384.8900032355
37941.5400063698
42735.3899898224
39753.0799872823
34998.164998576
37029.9599914736
47287.7099888822
41396.2050011707
36002.5850091015
44397.2199958703
50340.7849916861
47044.2550042361
34345.6899909876
39528.2749999591
42816.474999151
43961.7750001142
45197.1349969525
45476.7799893157
34616.379998303
36308.2200012447
36081.6750100529
39313.9150048939
43727.5050084298
39489.4400071702
36328.8749953291
42442.5049982492
38955.3350044818
42163.7300003971
30045.325002858
38556.7299943522
45517.6500078538
52475.9199981167
37544.4249911008
36019.779993413
40850.6199880748
40128.595007689
36032.744993183
39342.0749998034
43353.4049970898
40385.9949989215
40370.704990424
43334.269999144
36235.7649973856
43352.9199915725
41135.0049975525
35310.6900002567
39924.7449948167
47958.8349927426
39663.9849987291
38116.1149908897
41080.6500041059
40020.61999839
42196.7450118103
41454.3649956338
40237.8050081587
38536.3149977706
42703.6799923388
35954.1900018284
41522.6399948201
38900.5799936636
37305.4549960717
44054.705000984
46062.0200111788
42120.0950058106
41499.4949993343
47783.0100022797
41843.9549976249
47383.7249990872
40832.244991078
39906.2999960757
43161.3249983737
40564.140008437
39656.2950017607
41434.3350008021
36929.3350027116
42549.0000040237
42513.7349998805
38723.3999944403
35230.9849867938
46753.1899985182
40157.6100056709
47211.879993008
41803.0450026844
37840.3399966561
28735.7399922498
61498.9899976797
43399.3149989076
37377.6449972741
36172.0300042887
39021.5449887485
36244.7550057307
30988.2600039324
35543.4750053195
36176.0149962528
39610.6049950946
50948.59500683
40397.5150013689
32768.9899977067
46693.3999982224
46241.3549979762
45286.6900004997
46495.8700000447
32799.330005563
40169.7400046669
35083.8450077766
32318.9299882088
45621.8400052284
38731.2249951987
42053.7350041815
34691.8300004361
34984.7400009749
45469.6699948086
51317.4549947184
44000.9799965234
42395.5050073633
35476.3499969012
37400.2750080414
39080.0299976234
33195.2150011352
41211.9850056635
40605.5900044427
45386.8400141924
35810.5700030127
34728.2849965068
43970.1849928214
45288.244993606
48352.6699923179
55597.0999971121
42789.2449966694
37080.0699988314
41405.6900012939
42423.7949981667
37838.0700000019
42601.9549970836
41450.4100012118
35013.9499923103
41047.179992797
37321.8500091228
34707.9000003409
39025.4049998111
33967.3600003638
37972.9350105569
39212.765002483
42495.664994382
40665.6450049498
39999.8650004482
48391.2499978337
44506.274998534
39044.8299967181
48661.5750112712
35818.4049919318
41284.0949988261
43256.684996772
34908.9850078457
38902.6499898997
35178.7150023755
39899.535010753
34393.8749955151
50157.2100000768
35059.9949923448
45560.7199975801
39184.2100032368
44924.9550027171
37457.834999135
45132.2599911328
35031.074992612
39624.6549934966
35670.4199907898
41216.2649959001
41859.2400006703
39099.5999983356
39571.8500020611
45274.6099898125
38711.9449945347
45928.9149984939
37838.2050010671
32500.7650018897
53039.5750110315
33351.9649965162
38261.7399986299
41233.1899924785
35436.3400009101
38544.2450020321
38870.250003649
38485.7149953252
27719.6749995912
36362.4800022604
38479.7599861018
37367.5900013873
40096.3799944393
42500.5700031261
32013.1850059733
39923.9399947135
42576.1500029686
38248.2649940803
38894.5450067207
39965.3650022365
41910.0400053411
46597.5899989837
34090.1149924362
50572.0650033837
43814.8999917575
36091.5349971771
39528.07000302
43225.92499923
37256.9099992125
36614.3549970872
41302.6499993424
34040.9600046341
41749.9650002925
42815.4949994395
45058.955004242
33373.6900122954
40214.0249973542
36154.9950043766
40133.6849994112
35351.2049945849
45297.4149974447
36619.0050010048
41200.8549977084
37351.1099936519
36797.5350047034
32944.0600054454
40192.2799982867
32951.7049994591
44238.649991235
46365.2450028517
35123.0399999443
46717.8799987527
44140.214997732
39225.8399958792
53647.9649954837
40342.9749983776
36887.2899942274
43421.6700066798
41003.2899990538
42388.890000716
38165.2999979852
48580.2750074089
39757.5300006332
41165.1399915982
44145.4200065172
44248.1450035807
40283.2200027154
40623.8649974858
40333.6900048621
50176.5600029001
39380.9899948011
38902.0899967564
43491.0650029572
37115.974995036
45679.6900055365
50426.6050013553
43347.3400017032
46294.5499927106
43370.5900023542
50046.955002942
38303.025002061
33726.1749986009
43322.9899968616
34750.8299944818
32720.3599964732
34040.0149957642
45389.9149981502
40826.5650042066
37649.6349968047
37088.5300027742
37127.0000089662
45531.4099974635
35787.6499999469
40500.1350040202
48164.1800096994
38983.6900023638
35346.550005193
31299.5250072209
43868.4849904343
40886.3699940732
48230.8000010545
41893.5449997054
44981.2550036358
45206.5899963833
38390.3249976081
45203.0949950063
45144.8700102677
41373.360003352
42357.9150008817
36163.3300038788
39640.3550002023
41494.6900049661
39684.085001247
39397.6449916791
40162.5149987882
45940.6450019373
44381.8350045196
34210.9849919484
43602.2249961719
45842.4949975353
40077.9150040555
45000.1299952767
47605.0499983149
42964.8350044423
36341.2700067324
41385.1499915294
40473.7850022544
42411.4849962147
39641.1350079409
41029.4949987509
42894.6949965091
37263.1049904259
39643.1450004171
42505.2599956669
42584.5949933651
42018.8550023006
40921.3500043685
35901.9750011836
32510.5500011571
43429.3950007248
42292.364996305
45409.6150024621
34762.334988823
33422.5099980151
38853.1499968077
33170.2699991666
49626.6849984976
45481.5249969392
47517.3949921897
40251.6050017629
43121.6950024279
40175.504994253
42117.4699925932
34520.5849963143
34153.3150026527
39843.0749904291
45433.9099865038
36810.7100015166
52716.1650104186
25776.5000013073
33524.7300076195
44320.519995346
38937.2249947523
39927.8850011163
39777.5050038745
36016.8800034251
44731.4600026042
35497.9849989779
37915.8699935935
40809.9550069321
36337.5000018826
40128.6199928939
40152.0999992208
42626.6900075036
36275.264994955
42979.3849936472
37542.249995011
29441.5899967428
38642.0899930324
38535.2400046951
43358.9800014143
39908.3649994431
42287.0349968328
39975.5650073521
46400.3249961907
35813.4350016607
39250.9599971265
31372.7600018193
39720.4749973728
39786.8999884777
37349.2550034069
37688.3949962516
37966.4950086786
40066.0299981709
37160.6449937834
49834.2599889042
43826.9400001777
38814.0150040538
45734.8100004762
35484.4849991396
41632.5249942261
48259.2699978898
40100.7499977059
35294.7699992881
42436.8499911286
39320.9050058917
53910.214997332
41007.750010681
42729.7200018926
45474.6749995582
40846.9500121889
50703.9849884282
37478.1099937966
37562.9049931164
36742.3799980578
38856.3250057308
42446.5600124759
41031.8250033387
43718.7750013142
40438.9499963854
39905.4850026149
40853.379991325
34316.7349899262
43843.6449984529
43273.4050040692
36932.4049959593
40706.6849997389
36481.0150009294
39566.0899917134
45997.4850053033
37116.1250015482
37499.0350045987
39815.3299969877
40514.4100083688
38923.2750025657
47959.9250073103
43157.7500014441
45785.0549942392
40788.6850013113
34224.6399995056
41812.6299915658
32942.435006492
46648.1849973772
37896.6599950078
40583.5550002843
44911.7049935221
38780.9249946651
40094.1450038267
32335.2250016179
41602.4649912459
46831.6699924689
39202.6099983641
44731.6050001198
39036.7750010545
40098.3800008247
34533.5849902271
35725.9349973248
37035.8299970453
31551.9050004246
44506.8200120638
35474.2300028228
42045.7499995269
33865.0999981478
40838.9700085024
37208.2899930039
38795.3500017037
37939.2350011332
39528.4150022143
40520.7800014522
48165.4349988378
42831.2100101505
40121.6950054851
48736.5750174264
38876.8700089668
48773.9450026284
39995.4199974148
38798.3799999354
38595.3349961275
39967.810001842
49861.7949936797
42284.1450035331
47502.4649973547
38613.5349966768
32627.8700116078
38966.9449982731
32520.6250008512
46399.1700039639
48239.4749941035
35083.2800033451
37931.9150087992
42256.6149972528
41459.6750097708
37655.0049992067
33270.5199965005
46531.6650041949
39529.3950032237
39313.0550104818
41482.2100047553
44315.6799833928
40330.2050080879
46754.7750056455
38959.2749903189
46637.4650058469
40579.2050082307
45506.6700000926
46213.6800014338
41314.579997708
36754.9900115522
35600.9300002362
46764.6700041714
35814.075002488
52007.8400033832
30128.9149981735
39390.0800008926
33930.799995765
32317.3550018041
50032.6000065283
46849.2549968457
45458.4900031294
41106.7799993267
41723.6449985371
39487.6050002393
47658.4450026853
39137.8000062199
42016.0700103638
41535.834999793
36220.5099969163
43664.9200034677
36561.7700004161
48186.2249887381
35217.0050012157
40969.1500014947
40156.75500314
33499.6050056528
42933.7749849105
32414.2550101497
42705.6949903285
45363.6349925053
28960.5350059935
35818.3500043172
31680.0199990026
44081.0899960048
34397.4699987988
36079.7249947107
44847.7950055484
34981.930000708
38544.2299973184
53641.4850092116
51636.0650052246
40046.5499991894
39405.0150045397
40718.4300006286
45934.8200111802
39579.8750068016
38188.0100097851
45449.3550006064
39042.2300018668
46975.7549976275
45784.3399998516
39160.8899969859
49076.3750025453
45538.2900002757
48864.6099983096
40954.3849956266
45170.2900025507
41287.9649975749
30460.3550023695
42523.0599984301
35703.2750031863
34303.0749977354
29888.6700053733
36969.2199986649
37034.6600029338
36100.3949935229
32512.0200025045
42904.7850040065
35475.6849940884
42354.4150027657
45547.9399927521
37956.2799974706
36998.139990929
33908.8599951492
40658.5949941373
37406.3900026554
43844.3800022261
40494.6399971111
46221.0949973187
43739.0250010866
40290.1099986628
50175.1650059362
41552.1749999215
34768.5599996363
35438.5749957395
39520.2450051593
32285.1750025969
36745.5250018322
37313.3000088336
46526.8599998157
39268.9300105716
36404.0449951048
45306.6749992473
46458.8599891551
34179.334994387
43743.4299984561
44205.5800068988
41637.1650035335
33830.8800041461
39667.705010556
39030.8399893592
31287.2949927055
41140.1749985295
41302.3099944833
48175.584997447
49337.9349999472
42435.0750041041
26675.419998301
34021.3949946497
45795.9400031948
49759.3400001512
35478.2550114231
37098.565000263
39945.0500048024
38448.7149993595
34874.0149971909
37621.0049994144
45457.9350115834
36690.9650071012
46132.5000047129
42232.5300018546
38098.3249952601
44165.2649997218
37593.5549948494
41482.8400008229
39764.0150032209
29330.8150002744
39861.1400073901
42552.0549978663
42826.3050026249
42620.2900006804
44459.7850007612
45449.3999932084
33220.7149968913
43608.8300081323
47813.4650013017
34462.3850120107
34560.9699988249
41078.1749951618
45215.8000053208
40685.454995813
50614.85000207
43470.2249933007
50788.5099949869
38119.3449988246
39161.0550071784
36817.4450029105
35118.914999046
36943.1749946917
36966.5449978185
38615.7249998514
42501.5299948988
41741.4749987319
43866.80499739
33861.7600006784
38536.3250028875
43080.5049929441
44249.7250034009
38746.6600125492
41671.6549984743
34567.1399836278
41131.7249900706
41313.7700030986
37077.8699974064
51174.2550018706
44029.7299790389
42333.0400025143
42606.5150006213
49396.78000262
34968.4800141841
33143.155012196
38754.5149993329
45147.5799938523
34599.9849891753
31357.1649968344
35639.479997181
44926.055007453
38799.3499962521
43997.0749940279
40073.109997038
42714.0250028953
39420.7899911501
40213.8850007954
43851.5300004579
37941.3850026687
41377.7349995432
41539.1600005099
40985.1450000487
53593.3949965068
45141.2900103716
42827.4200086344
36879.6050023264
37046.240007434
44823.6799946869
41647.6200077095
38516.2450133416
43492.4150030882
40810.1999955392
39058.674990009
48336.200004728
39995.2950081218
34872.1449963124
44496.3949993188
35139.0949919643
33897.5500063333
43142.9549986348
38454.6799968683
41295.4049938233
45604.2199963402
44694.3150026088
37297.1399995145
40789.2300031258
37907.7649949588
33218.739997372
38503.1949977631
40009.3250060154
39517.1499996498
35852.4500065923
42527.7050116642
35411.1850082447
34010.0299950671
40724.6149920172
38110.8150026092
41622.1849982063
41786.0350026359
42463.6250044616
37222.0800013705
43647.985004439
46979.9200067288
44559.8299956643
45043.9449955098
41332.7399994589
34436.2799990219
41188.0000030752
36470.6300072304
39177.4499942809
45842.0900027775
47641.1549988058
34126.3349995713
44101.4850032427
42392.4449958754
54750.7650076957
33946.0799977829
48520.6450061069
39612.3599980103
41706.2600062016
36448.3200016984
45376.284989054
36065.6249918492
45103.764995537
43176.115003095
42480.8749961302
38915.894996708
29100.7700024563
38383.0349908824
44096.7800033346
41578.9150035558
40529.0650014283
39440.8900048893
39065.3949993636
44586.7900129469
33708.6050048395
45327.9749986946
43302.8450069637
40668.3200083633
35875.2549971029
45401.8349968782
47453.5199941321
42701.4749905258
40991.2950041392
39779.694995522
34643.3049990569
41678.1649993582
35174.9450029302
38437.1599973191
37146.3149936433
34808.0899991986
39726.5999895807
43199.7400064543
41251.3050028518
43084.3950078869
36911.8000068017
41005.3300003957
41296.8999932876
44137.2699953365
38730.6900093094
38232.5650028122
39341.4049958746
36371.0300046025
39292.73500932
44702.110007294
35490.5099992279
40919.4050008919
41703.5099974309
38808.7199935533
40648.4399962107
32688.6050019666
41275.0449951623
44108.5800018061
35672.5599999639
44315.9100153233
43173.2850003191
37927.0899901577
34979.7249959815
44052.6699937733
42773.5549959964
31509.7699977729
47508.5700029855
41655.499999203
35301.6550001458
45429.5549987651
46709.824999619
37973.6600008879
38491.2150049546
41800.7549962531
38724.564995747
42817.2650022379
41946.2449982524
38441.7700045592
37562.7549974927
39850.2950025566
34516.1449868775
45583.795001342
37033.7199997704
34741.655000025
47763.1700058067
45255.8799948449
41202.3650045767
45393.8000109216
37403.9649954601
39306.3300018679
38214.5100069614
45846.9649977887
47048.7199965735
34323.549993347
45372.2549977065
48217.2949959694
42063.370003542
36838.2849963239
40008.3699948962
36771.1850027972
38988.9800015307
42270.5949984379
30652.5500011621
46828.6200056267
38724.9849966024
41506.9400021959
36421.1900027723
41327.9199999209
41522.1900078896
47838.8649955795
33064.2850039146
42401.945000611
35209.4700036005
39804.6349948822
41670.8900000997
39247.9749978285
42112.870002598
35014.7949982043
38263.4900017065
41803.0749971855
41584.5500011196
40739.2749959137
41028.275002397
33365.539995908
40787.2550082693
37483.9150082571
44020.6349995433
42911.6800075381
38807.5700090897
39726.4199874535
38253.6649978809
41203.5400061995
51276.5899949681
41269.5500040301
39520.8949923093
43361.3800037492
42938.404994832
36718.1700115751
34271.5600053666
37883.9000017729
42030.5850038497
39781.5500008065
35840.4049982442
40473.400000474
39776.6750075148
42999.245009293
35513.825007647
37996.3299942117
45393.5550038953
37892.744995052
33100.7700023415
39970.2849996279
38310.029996122
38862.0500037058
35147.1500001571
32088.3400000514
43361.115001673
32188.1299884034
43925.8800052287
37852.7549987893
30051.3400002742
30327.659998432
41823.8650066233
47203.1549995608
42080.459998453
40522.5349927639
36677.3950082896
45549.4300126395
55377.3499993751
43505.7749898741
40915.4849944008
43309.3150079066
37403.5800115998
28272.6100063273
40889.6999987958
45980.1299988906
39209.7800012552
35944.380004126
40798.1800039625
42643.4149985881
44798.9850021186
39407.6349875285
43415.2300058337
42364.9150023366
42804.6000076522
40686.1200000691
39679.5749985753
40369.6599970069
39706.3000077225
34142.5399937039
38203.2250018646
42842.7200033792
51186.3999987496
36762.514998088
44124.0799961739
40077.7349986932
45204.0950102913
40492.750003327
41006.570011838
33173.4600054371
39389.4100015725
44415.2050120787
38841.5350026893
37082.0649965217
45995.2150016653
36919.0550001882
45737.190012382
41962.1050021824
40530.6200070368
36670.135010602
41602.7000035231
47858.0200053871
40046.6899982044
41092.4799983346
48876.7100029164
43128.4000100843
46314.7999972276
40973.1600048093
48259.1900093122
43928.2349981184
39202.5350027712
36201.8249929171
41296.8750057807
42724.2899922
40785.9150049989
35308.8649985622
33582.7649946302
41222.7450001313
41239.0450074839
40789.9749999711
41640.4899967466
42408.9150013408
37486.7599878669
41528.4399997944
44155.7950060065
38796.9600047509
39366.2499954189
40674.2549959014
41778.8150005257
30884.4350013738
42868.9200025661
37404.6050128459
38234.410001108
42328.0299924618
42386.0649960199
39485.3049962279
48866.9299987649
38277.2400056981
39203.1649984292
50296.2450004853
36532.649996982
31317.2649970647
41682.959990054
35811.9350066961
41386.8800007997
45194.2850073588
53384.899991192
43261.2349869601
39733.0799963961
39965.1100075872
37415.8900019591
43625.9950084784
50642.2400049993
41563.1700012697
39293.42500098
40289.7050019933
45363.5799984125
44915.010000468
41576.2450010417
43253.7050012997
40331.3350004826
41934.9150006422
34351.3549903459
43180.835006125
46367.0249969371
47690.4850047222
38746.7999906288
36149.685002769
35341.6199928917
35502.4949967824
38140.2500071652
36632.6800037399
42245.340002819
51463.0949950819
43679.9800036602
37154.2400027265
36637.400005686
36667.160002366
49254.9450040821
38894.7150041959
39802.7699938597
40534.6200026931
33016.1300070675
35331.855000195
41800.0200043723
37432.7599998593
37187.7949995084
42564.9849994293
38896.6500001247
40659.5999851831
50043.400011769
32313.0500090365
40639.0199879602
42682.8100021712
36259.2549944968
36737.1800017942
42881.8750051403
37324.0700024639
47413.6450049381
37289.1599899807
42991.5900049901
49395.0050068044
37965.284998912
38495.6149977823
43934.3150025587
33193.7200032111
36038.8050027099
31665.4200057142
37258.9350019654
37590.4899972405
39374.4749936171
42231.4799954671
38391.2149985936
45322.4800113442
45052.1350006922
42484.3900017346
48512.61500223
45333.6550048972
43491.8299940983
33692.8799976751
47322.1199927063
33098.6200045038
40562.6800012563
32975.7100048011
40844.6299959852
43718.850008266
34765.5500013776
34308.3449980969
37280.7399950947
38403.4000074419
35646.554994563
35241.4099945082
42791.7000013074
38371.0749967777
35686.2599975007
38654.0900012967
35614.7649924054
44092.4949975673
33900.6250024591
47383.2299929454
44541.8750040272
33098.6949973969
48166.2199930204
37685.7849997547
41186.594995634
36167.4199936537
37982.4449979285
41613.2799951333
35739.590005219
44171.9049918478
44671.2749995084
40171.749999559
44208.9450027577
48782.6400103238
46034.2849942325
40180.8900082395
41903.3649972989
43719.3900036246
44871.8849960843
43766.1249898795
39339.5000130913
35475.0600036739
45969.5899959549
36869.7450104705
40951.8400057912
40939.6299938943
46745.66500801
37150.000002829
41421.2899967236
38219.7599958407
43790.0500017717
42339.7350034055
43425.7799962382
43827.3500030851
35949.6049952979
44152.7399977039
50800.8350025883
48737.3349919377
47319.4199961507
50007.9649923359
35531.2100002836
38119.7200031411
38652.204987871
44821.4850015093
42575.4949987073
39209.2300047372
41302.5799939049
40552.5100004163
37716.9300077403
43681.7150004421
41525.0300086987
44460.269998353
37625.9700043854
37616.0399953162
39243.0799960323
34952.6250014172
33166.7549969167
41666.0850043599
44966.9600023648
46741.1600069996
45128.7900001303
43147.5349999648
47867.0550122234
45018.0549927726
41897.8050050165
45110.8199963728
37582.6899890844
37747.2350008471
41701.1649971362
46445.2100106108
44631.7500011391
44114.8300067791
43522.6000011983
40980.9800110717
35663.185003107
43487.2649948106
35871.7299993297
38661.8849994828
40168.0100020473
33698.1249956536
43348.2500079078
41035.1650041497
33985.8150065327
38547.87500539
39487.36499603
43719.1150014495
41026.6549983359
40683.9400048724
40790.8800013441
37398.4299994703
40910.749994678
41582.1349918226
36186.2650040678
43501.425007326
39862.6299987461
35893.3650080807
40007.074994763
39364.6550101568
40370.7300007473
51294.6799872574
36597.6850038174
30780.5299966179
43177.2950028974
41515.8599987191
45597.4650001632
43948.195010962
32778.3249960012
42620.0400015526
45299.6300075798
35666.5850005657
34945.0299931253
44046.0699968085
46489.5599987445
42092.9299964927
35865.0200030754
44359.4149947244
41007.659994728
28655.3350017065
36073.384997816
52895.7499981878
47468.3399990012
41274.0800085495
40409.8049869727
33283.0650026958
43478.7899968186
41728.5350069795
43952.8099998142
41713.2149944646
41976.7350060019
37899.8600008798
33724.6650018912
32220.5099991589
32822.3199975795
49571.5750060773
33383.399996944
33092.925007774
47131.2500030761
35285.1749991963
37931.524998892
40538.5650113484
40230.8700054113
42868.5099997495
44353.5149970139
49730.1199946813
47583.3100059331
42570.939998067
33323.1199981062
39902.2250033696
53272.9150028266
48145.2799934294
35874.414994381
40580.2349976664
45066.7549879069
41865.0250055778
37182.7000024095
38374.4400118124
39094.2000102891
33744.0900112667
45305.5999957701
39829.9750051369
39157.4700045744
48921.7749963044
44652.8500085621
40703.3699968521
47536.1149963968
32130.0199985203
40132.9850021992
48912.2949916119
43462.2000035541
37506.3699975555
39822.6250015738
43889.9449918575
40384.4350033731
38899.5250192004
43740.6200043288
41888.3499956615
39065.1150005953
38623.5200017423
38617.8000090829
45045.4999995282
46998.9250007212
36703.5900054681
41950.4599947552
37278.324998038
37266.7050047193
44705.3749965532
41323.9150113728
51175.2200015134
30726.7300088418
42988.570002123
37021.1700040543
41970.1000032428
42677.680000901
44309.4700019616
43696.9400050062
37752.8950027208
39982.3050029639
34391.9650002579
40405.4150006793
34953.9700054553
39234.0299992012
36837.5100001352
43256.9950034214
42961.3450106496
37361.7999952154
34224.1449940287
53546.4900142576
39443.7599962041
35301.845000399
36240.0099980165
49441.4300041292
37682.6800034988
51643.0200013698
39529.9800003875
41588.9150040967
43595.0650075586
34567.2950022609
38704.8149914942
39846.1799904536
33011.2300012577
41410.7150037998
38288.3350074632
46270.3050090854
46176.2200065984
41858.6050066706
40959.4599956313
46832.9249973479
40070.4400049271
42903.3450043648
48955.2700062288
47208.0749950603
47947.0050057706
39819.0800102793
42590.9750064739
39467.7949970495
41126.4349945663
42040.9649980222
43160.5850016626
42956.9950078268
45008.2100040448
38769.0950087938
51075.1550016065
36838.6750036232
39160.3300029939
51819.4950030813
44544.8300030247
43001.230000909
41637.2050119683
43140.1250005864
38358.6999938886
39298.3449944078
44329.5649972718
39114.1500030535
33429.759992115
42336.7550027727
44740.5199991402
39857.5250095088
40351.7850000091
39962.335001713
42872.4999967497
34852.3799959325
46887.0750007091
39570.2899881913
43083.4849993519
42168.0950032268
48330.4349970353
34335.6000077931
48810.1099915082
40032.5450091961
39496.3550073399
45392.1499979533
46245.2149996285
36378.330010468
41541.5650016494
36637.2750047983
36867.8450112514
52012.4849985067
34590.1800002637
38682.4349969508
34976.1799980173
40081.3950062665
52944.8850069225
38332.5850032906
41494.3149986321
38816.3050012344
34375.9050020881
37034.1349983071
37752.4650001291
39260.29000126
37478.7900032219
38030.1499996954
38521.1550014745
42516.390003177
43462.230002535
36043.7799917437
41700.1150085469
52908.3249984287
43273.4250064039
35549.6400005518
42212.8299920158
52622.1449878287
42075.14999591
33127.3350085476
45466.9900108672
39508.7199978307
42772.9149945237
42792.0150026735
37200.6850051941
37770.4700011713
36257.0550018335
39063.6049989133
40876.3649988968
46648.7100076727
41128.2700149505
36325.0699990721
39671.6700022161
36918.3000013512
42103.9750016446
39638.2099912124
42222.0350037632
49163.6800022306
44327.3900051171
49160.0400013769
46215.014992133
42530.7649985442
43551.8600060024
45540.1699915812
48743.5900063813
34781.4900055389
44952.9749977021
41261.0699988306
45345.5800009313
38471.0749966579
43131.9549878857
50836.2449930848
39423.5200034946
44938.789996474
41460.6400063034
38489.9849981787
47734.8000150747
41976.3650064989
44444.9300052181
42882.6449928522
37230.765000801
36168.319998419
44857.8750038148
29163.164998238
35954.2949960951
38198.875006219
41915.7000037605
47507.0000000571
39354.1099965691
36043.1199921816
40694.5999975775
39426.5799991991
46469.1249926554
35702.7050004634
38050.1849967959
34129.7599964913
36440.9700018836
34923.9499942785
42064.9150031522
40944.0150075032
37862.0399960118
47918.780002076
43260.6049989502
42627.8600067641
46298.8550112825
44932.875000518
37373.4900026186
51013.3599968606
39650.1300088073
34875.764998973
35483.7700061454
41482.7300060226
38597.3800005702
39366.1000003334
48716.6549976895
37936.5999947918
35943.7049990355
36873.6700032852
43073.559993168
35585.5249937585
40516.1549891198
42168.2000030914
37728.8150002183
43045.5699896379
34373.5199959449
37311.7049959388
46717.1950127623
47301.1399925238
44630.8049835466
34575.5550003676
46149.3949985187
43739.6499989385
35961.3850009774
44065.6650057114
47318.8949962208
47496.5900041909
46239.8400089736
43744.8550020965
41659.8949934957
39149.3200018801
35266.0650017653
42071.2749984921
37504.6949896202
40974.050010579
37670.1599997308
41751.985000713
42389.9000123232
45661.8299922314
44873.1799973458
46646.3600048185
43330.2900060876
42163.8550106885
43602.6600043935
34077.3999926914
39293.3200074736
43016.3049921556
41568.0500052774
34475.3350081239
34898.3300072015
45266.4250055306
43558.865005023
49356.1550052834
38550.839995945
41958.8299943333
43443.3600033865
44013.1599992202
42884.6949992952
42237.7000046406
45110.8250104433
39572.1950058808
37332.6200070582
41531.8500002148
37466.3749940411
40900.8449939257
33358.804991585
35022.5750121502
48390.8949943793
43759.1849969462
32460.6200020774
48918.1399981654
38524.1799952412
35107.5850005862
43865.7299914858
40883.8449964414
42493.999996029
38808.610007529
35174.1699950644
41694.85000043
40938.5549954221
40199.7400047813
38441.2300047239
33630.6699918627
41818.1849997495
41960.2950104982
38892.0800065893
35798.4149852953
34553.9099945083
31124.759991554
29649.020006386
48391.5600007266
61717.0249945748
34929.7249917035
37047.8749974536
40852.9449934775
36193.2649875702
37372.3149986809
44290.8700059559
42616.0200043816
46923.6499908279
36552.325007266
45753.7249969704
43293.5549963015
28471.5100031794
43970.7799939748
41397.0349951546
46965.7700069623
40876.0800033538
38697.7550079158
31604.130001526
44887.78500004
46832.0900032516
41576.4850049067
42953.2450050516
40225.2700003748
50221.6050072614
47847.0450009251
42730.6399992717
42209.490006185
32442.2999956456
43590.4150029055
41628.0450089796
46116.549994431
37116.0550064512
29625.2300033667
40044.8250132839
34402.0999994662
44854.0449963976
40008.3850037502
43446.1800115451
41951.9350043871
39173.6449984063
40259.9750028936
42433.359996459
38183.9250036153
42590.7550025679
41801.0449923483
39338.594998984
49147.2100052895
42284.4900009595
45944.2799986227
38394.8400042596
47284.3350027258
41795.785007763
42111.6050012163
42643.8250030305
47480.715012633
39104.6700006815
40284.6749959676
39594.5650020085
40419.3749957181
38385.5100029639
41370.5949996551
41074.4550036723
41749.4300029755
42040.3899986875
50422.2899981552
42816.9599931381
36878.000001308
38692.7549967982
34780.1649893002
40595.1249945953
38278.1750032535
40231.4649908249
35497.339993254
43542.2899963517
41409.1600008225
40116.9700057594
45137.6900024962
37385.0899876717
40784.4199943008
37512.0700025088
43531.570005218
33551.789999647
35135.9499997378
40008.6649970126
50395.560001043
41162.6750024904
38528.5899928333
42973.6400022527
49320.8599965486
43370.3849904765
38659.660004458
41529.8049956199
42867.7650058749
57775.2899989732
41756.2699916058
41306.0750001667
40859.7899992805
43420.4100127129
41344.3099958552
43054.1550055009
41143.4050059094
45704.9900024543
41145.299998374
35905.920015168
45472.3000053494
48329.5100104262
38699.3650006054
44099.8950044606
42802.4799971076
43151.6999923085
38949.6799951418
47911.6750040175
41187.0900020404
34977.4149946689
40414.2349998138
40851.869996675
42896.6849980275
33473.4799996534
43643.3300025435
37613.474987489
41804.2100003082
44066.3750021131
43187.5000060223
32260.2299971328
41819.8349986768
42640.9749963812
34240.1549973999
32558.3749986053
34466.5550002842
40638.014998954
25168.1199953274
45086.6900112338
41082.7400017735
36612.7099932117
44648.2250123617
40261.2999978931
33096.3049998945
37280.2049940398
35780.0200059117
39562.0600070389
36263.2100020396
39295.0299879276
43579.0150029629
43850.1400031392
43144.3450038406
35146.9749986049
39340.3599964851
38303.790000808
40878.7649984083
46003.1749967932
36260.3550005903
42150.7250005997
53347.7649945101
40297.3199963045
45593.1400079314
36759.9349913693
37438.2499919898
47051.9600075073
39928.5250054516
48640.4799955486
41290.9449992274
40626.3250064751
44511.4799879449
40448.0499998977
40588.6549934474
41075.0899971228
36354.5599920306
25993.2900050672
34689.3500044493
39520.7050080975
36118.8600021586
41060.8849962511
47796.0449935505
42635.5000114893
40594.689993591
36525.5300017351
43943.850008076
41119.1699988682
37343.7400036589
44219.4750109821
40733.9649906994
42071.4700007935
47236.1750005276
32567.1550077496
38909.7049970323
40300.5499959551
40213.1400030707
41799.7099960577
43946.5099996249
42095.894996056
42367.009993423
39037.7600072064
40865.1950054545
43618.084988424
43808.019998388
51705.0850077261
43960.889996892
42305.7900041724
45299.7250029254
31874.9700043712
43824.0949978922
35036.4049951594
40347.9600104579
49277.4699956107
46134.8799993399
44297.8300087133
44261.6850051448
39119.2499907945
42139.2449903438
39832.7650012928
40980.2699981957
43027.7350003905
40593.27999101
43282.1800068337
41695.8399959958
40357.3349909778
42152.2099979479
43205.1199968706
41051.5200081758
50888.7299995004
43669.1950029507
42131.5650029281
51345.5800016552
38372.3299925594
40857.6699990366
42958.4150047078
41553.874997649
37037.5400027808
30035.8550003766
35410.7050021489
45331.4749994905
40303.439998733
44182.4699989769
40151.1450026237
41670.9450072672
39944.674999397
48621.4600023737
43294.2650020372
32360.804998265
47944.0649921554
32938.2499982818
40702.9700037752
49735.5900026002
37636.1400052389
43058.6699965792
45319.3000006084
45443.4699978911
37781.3100011529
45579.3449978228
43345.4000042025
44232.9299968623
45405.8800063347
42780.8150015045
38191.845004407
43341.1849959362
44136.7250011838
31985.8599944238
46712.1099950068
41000.1799951947
40850.6249941303
41495.3550029986
44280.4600043602
37041.6649983772
39529.4450048762
36718.1499980525
41607.1400046259
38612.965008671
39267.9200014489
37425.4950012856
31079.6099984357
43389.3749935786
42521.2450010485
41595.8450032228
49033.0999904649
35704.9199873945
40966.839998277
39560.050005478
35013.1600045046
39359.6650027362
41747.3899940879
35318.2749923542
38086.8350019594
40978.1099923269
37584.5150034181
58245.0349961725
46042.7849949401
43607.1750057628
43503.7099962945
46980.0299982188
39469.1550026835
33564.5399986548
36255.1799924447
37695.2450018414
36009.5400051549
38437.9249940243
38845.044997853
46506.2699917264
37544.7300043631
46167.2099985786
35453.4949998857
38552.7550071147
44778.9950014917
41343.7649910669
39103.1900079333
35646.4150023663
39601.2249986741
40148.794998357
33153.4399993445
38287.8850004078
40032.4899972419
43068.5650012147
46581.3999904863
39498.2650010516
43232.0600017551
40068.1300070284
47440.1199943922
35573.8650047297
38461.5299921487
37907.3100023214
50593.7399886151
41750.9399975082
43447.6650029996
40027.6399944741
40523.0750019039
48164.6349974911
38229.5049974773
45445.5099976554
43530.2949933939
48035.4549919977
38516.6700023527
34951.0650070488
41176.8599993148
38284.9149983863
37964.3000088906
42596.540000133
41245.3800057695
38321.9450026616
36228.0200108462
38073.4449928682
37074.509990344
39807.1550022477
41513.4050014773
32352.2449980223
47454.8350049381
35388.2900003287
47201.7549968204
41522.4850044783
37656.0549978336
40784.6299983513
45195.5199982005
35576.5149934678
38852.6499913845
38077.2149952908
37235.1449992303
43436.4850013168
45081.905004952
36134.6599991396
41327.7500084995
43340.834998938
47443.7500068541
41041.4350028994
50280.5150084089
36330.1199952996
36277.4950067977
34747.6399998347
43508.0900069127
40706.3750009324
33732.7899886636
33301.1899963659
39491.4449957191
43427.7900180238
34910.8700019376
38866.4050058491
47459.550005328
39398.374998901
30492.6250033825
42063.935008931
33100.9050027843
43359.5049912163
37577.7650040534
35544.5300020397
51007.4650012201
32204.6800050724
45452.1800041682
32796.1149951493
46788.1449991527
35700.6750051194
37198.8500015917
44013.0049968436
38947.2599965547
34246.774996359
43798.1200015672
39118.3050092331
37999.0699894487
43523.0249980578
36868.1049894118
41841.4549993053
36626.6100014208
42705.3400050098
44567.554999641
45113.2500033283
39783.5999990089
37768.944998048
40902.1199937013
46785.4099888563
45979.8600137174
36465.4699927625
36229.8400093231
43836.4200022306
40892.7449975828
38868.9650075822
41428.8000096405
32678.124998778
41752.4149972608
40063.945000376
41335.4799995474
47251.2899917975
47488.0700068057
42038.995000563
44708.9200020668
41966.2500043425
38825.0100084681
40320.3850000918
41443.3549964812
41127.5250024662
39015.9799961253
36169.6450051518
41234.3399863729
38660.3750002675
36018.2799976566
43408.9349990837
36351.0200036298
42847.4000022645
45019.0000068938
38387.2499959485
45705.189994898
39877.069995874
39887.7899956498
38042.8499960481
45344.7049986621
48889.4249994798
44069.8100008393
43610.4700005501
43749.9749962752
42760.0950103988
38229.9149975268
39076.7349955522
42530.4049982372
36148.9749955379
38613.085002174
46858.0999964967
49930.5799969169
44383.7550075553
43050.2199984723
43963.4350001051
41312.5450041258
42316.2249989511
38109.2650030392
46234.1899991925
43385.7249969475
33036.9049975129
41838.344996932
37888.7749986997
43257.489999498
35142.4850007966
44304.4849928305
36601.6599913618
38949.1299959014
39110.8899918632
47730.5200028248
33715.6899912783
42456.9099908369
37227.6949977167
38739.475001456
44068.974986243
31771.0900052305
38955.1500027089
39091.1600052232
40732.1750030147
41312.6849980296
35638.0599945135
44392.1099954919
36665.5599973201
36905.6350053776
36735.7049975268
40976.2299995601
42809.8650085468
42215.3400111642
36251.4500086884
46186.9000024656
40724.365000363
37484.4300046051
42858.0399957586
43663.4299929226
47332.3100015722
44798.5049947086
40195.6400024972
37579.750004076
41874.4749868312
44335.70998889
39646.6449996291
39704.2799960966
33950.0899992103
45599.879999605
37682.7050021178
41753.3449961585
48793.7000007795
50662.7749909659
37441.4300078179
32106.9699960808
34283.4400003974
52790.2699913621
35122.9049901796
43855.1849923235
40752.3949971948
38333.5700068514
42886.8999979943
40009.5949965744
44455.3749942826
49027.550001988
39684.9849970358
35096.5200090931
35673.2800085644
41711.4600040117
39495.1549981603
30474.7050085698
36200.5450018348
54091.2100012047
41826.065006898
42822.9099997352
34658.9000024884
36377.5600071712
29721.6150038679
44233.4399897355
37869.4500049645
38857.745000964
43271.1149970337
44507.215004531
46887.2900122156
42980.9750094787
48424.2500101277
38722.0949941367
36562.9850014691
47538.9900055102
50388.6500039639
39386.5049869621
43473.0200103738
46455.8500021995
40536.0349970274
38577.1299960716
40186.839991961
45362.6449995366
39987.8700029431
36198.6449992734
45467.2649948135
43394.0699917802
43310.7950027295
39127.0050041878
42983.83999767
49149.9300046099
39099.3199941167
27445.2149881358
39891.7149997944
38123.7850133346
41859.5050035994
44777.7100062235
46833.6649941434
27929.7050054269
41123.8249978012
34926.5500065489
42514.9299950682
45266.6149960797
43655.4049972216
37318.9149973033
41979.4400024502
43233.9650132245
43259.7450069998
46940.9049973842
41725.5500028818
47174.2999890392
47661.0950084864
39983.6800036477
47300.8350142435
41455.9449986182
38693.2050002712
46108.7900021836
39729.2950045662
34171.3949989545
37385.6600022309
41711.9200075149
41750.295001919
46523.2900014246
41267.8800087214
42860.9599980024
38897.9050062585
37732.4649974884
35538.6550066745
37779.0749973724
35934.0299980741
36423.0599996673
35631.6349960088
33641.1399966319
40558.7549937781
36302.5400023564
46650.5799957535
45782.1449905559
34475.0700001153
34493.9399951161
37767.0499952252
39324.5549982899
40134.2850021558
44365.1350084728
48104.3150047456
39192.2000015811
51986.5749924194
43121.2899986114
47227.4900016024
40646.1699995457
49279.7450071272
40610.8299962319
40099.6100087736
37974.3999996407
41395.5949978898
39572.2699953098
46850.0149928726
35085.6299969715
42881.8050038634
38424.475002192
38656.2650001253
36737.4149985006
48104.2750010153
48197.1249957916
35417.1899963289
42293.6999977775
42489.5350004237
49359.8099989392
38247.8800027458
45800.1849950968
37376.7499941152
38057.2449933593
38790.1750063745
36171.9099946058
44573.8549977922
41899.3050019617
37567.5949949526
38656.8050110628
37437.9549995105
43481.4100041052
33653.2149961255
36295.0800092396
43436.8950047684
39185.8099924198
44548.6100012957
30657.6599905768
45631.4299947787
35267.76500094
42361.4200009448
41790.1949971571
38541.5999997655
34937.3700029622
43257.3700035153
42596.0399926986
40808.2999984839
37745.274992433
41666.349996777
45139.7949885265
40014.8450018178
45384.2699901349
37704.5149974853
34578.5300046698
47414.0550005178
42669.4149964808
49750.2500062069
36716.6499982842
39919.7750069438
39599.6600068971
31546.6849971549
43332.3749884021
44472.7050048313
43846.7650054926
35646.4600010962
31973.1000014726
47447.5750102141
31203.2150026598
46284.5899954146
40063.635007167
34964.2100062438
39936.3049958446
43161.4100082789
43398.7549983148
36401.2100060863
39785.6749975351
42755.1749982443
40192.8199990114
35116.7199976639
39408.0200044922
42029.2899984447
43629.4749999715
36691.340001424
43065.145000997
43658.2500066671
42062.445004386
33253.0100040997
47780.23499604
45442.2800129436
37905.1950024091
43453.7099873942
39539.2699993099
35122.4499874727
41802.7799988046
36745.0100046815
35593.0500007819
35206.3899986804
36877.8499983827
40662.3500061758
44984.5949963294
35886.1949992824
36429.4649955094
47309.1050054455
57116.3949964629
52173.7299853408
40922.5299993216
44332.0150099417
40880.1800001833
42854.6599911281
37253.6199971677
40445.4149941509
39852.2699997704
43096.2900008392
40096.3600103736
37918.7350040385
41697.2950006893
34381.3950065272
39168.7099985093
41443.759992569
36085.2000036023
44478.8150069964
38221.1799996544
47391.9799960896
37030.5950019654
36519.2749972369
54241.6700068704
36313.4349898579
52243.6500040148
48221.2450012031
36024.8199929781
39848.9999979363
36916.6149970411
40568.1550004433
31316.3450049971
41280.2300018423
32359.2849981298
47650.7000031586
40392.9599965638
33387.940004589
50902.6450005731
38937.1299950687
43928.2000032394
46012.8799930336
40794.7150015483
41624.2250085042
44942.9999951706
33597.7500031893
44034.98000529
46935.3050103434
46770.4999935511
39530.7800051016
42354.7350004393
50465.8350010507
33790.7050029348
35021.024994756
40962.7099921888
36705.894999045
43647.439994554
36718.8850162707
39049.440005895
39900.2899972934
44223.604989904
33192.7000028934
41273.6600006745
41890.7299958131
40086.7050016022
45438.6049998986
38540.76000379
45583.9899961509
42713.195001534
32134.7550004852
36509.0800017978
42640.8650039807
48329.559999411
41557.7699978529
40134.2500010211
32687.5850019447
39405.5699984531
39897.7000018978
41775.9350025718
47526.1749997811
47245.2799996366
48306.560007218
39589.5099903658
32387.2299910987
37852.9000077898
42365.4599971379
44424.9249944567
41221.629999673
34741.6900007337
39110.2300004071
52771.6599934438
41213.1249982966
33987.8200003272
53554.2200055704
42371.6400019024
44188.4299931917
45654.0500000523
42331.289997116
37047.5300066721
41616.7799999326
45458.5349998244
34484.7950052668
44859.0849970935
40516.2800007181
42386.4699965476
46136.2050004161
46978.2850018199
45640.4550038874
35391.67999251
44720.1000170373
38262.3499988747
40701.5950003633
42851.3800005468
37440.4549953595
35508.5699974158
36013.3799948576
47866.1099924774
40667.8050075596
35329.8000045712
38585.055000998
38561.8899980331
33359.3650018881
41180.8999966643
46735.999995367
39877.0849967371
38871.8200025438
32872.3899993227
41748.3799921842
40722.7699986721
38990.4150023854
49399.6549973315
38688.0600078401
44033.5949960368
40960.9549903878
40612.7200057261
40429.2399832137
39611.7999939184
46441.3049922386
41838.499997867
34498.0450030022
34591.4700020839
39036.7500141374
31976.9900005372
43020.9299995272
38780.8050062312
42311.4099974784
48856.1700045245
34180.204999769
40482.7599961006
35978.0450077206
33683.6250034361
44155.4050110064
39423.1600069874
30180.1299918192
35468.3499970492
51559.3550140676
41577.9750009941
40953.9399958425
36420.7099956921
39506.5750024087
38419.3500004573
36823.9699983282
41574.0549996104
50357.8249994828
38608.1599992389
41111.4949899383
43907.6750069885
33374.214997854
35709.9699976254
43156.920004278
32656.5849995261
44532.8649972465
47057.6999993548
39872.059989941
51058.2449921228
39774.1749986635
34967.4849983639
38023.3499975728
33095.9950045859
42261.7300005996
49285.5600019396
43482.2650101172
37846.7750026702
44197.9799925874
46273.0699874288
38661.7900001484
35883.7150024055
50450.2199997607
39795.09999198
33923.5000072988
44048.3150032142
46870.6550085644
30960.9500022311
32229.5450017218
49497.0000030079
43055.5699915587
50050.2500040561
50887.4049969512
42749.4950054941
37502.7250014841
38553.3799958184
52886.10001184
35382.3399966541
38913.2550001484
35084.3400006003
41060.6799997982
43136.0499983537
44303.7550051127
49154.8100021721
42108.2250024212
41547.4150050632
40847.1749967095
45463.9700059292
39966.9100003084
38053.6149969206
41246.1250027503
36625.4950053571
37508.7049982612
30896.1900107785
43476.8799947255
45707.3449904627
38143.6899939059
43610.8249925134
48487.5099983163
41957.2399983619
49292.0399933624
36325.1949917688
43794.419997662
36053.0099925729
39907.350000902
47865.5450044035
40855.5849981398
46378.10000036
44898.7999992124
36800.0049959988
33590.3400021869
37293.4100068753
46609.6850057189
41194.1149962962
36969.5700034492
40362.8550050447
38992.5649979057
45307.9200116649
40287.2750016571
44263.1049920465
45544.2949972354
37931.7999984216
37408.6300004864
50148.3700023639
40039.6100011488
36459.9250069188
37307.3949979296
40566.3950063603
38347.3499928853
39998.5999962341
38876.8249976534
36185.4200062412
34931.6699977617
35078.2350027287
41506.264999226
40693.2449959258
48193.8100096909
37929.0300101327
44321.3450028909
45442.0250020903
43464.3999900795
35985.1799973331
49102.4450030474
38922.1800012439
37885.0900032156
41079.9200013875
42025.74498804
44597.0500071001
42628.4250031757
35181.3250079575
35404.8199980596
48048.7549955256
52692.3349993507
43732.9049960788
40133.9250006415
39765.4849960593
36203.2450011341
44316.5399974053
47298.0800108128
37852.4649966116
34659.10999572
36921.2549958363
40201.9549912591
43022.7449915968
32573.5699926757
28872.2399982814
38508.6399969569
30741.6049967188
39266.7000041296
42497.7450015838
43663.9150019363
46911.2299989397
46407.5199983507
49995.5100041163
43802.1199983772
40792.5450007465
44844.7900010593
32424.345003764
44575.8650010369
42197.3350012357
43078.4100026637
42576.3299990883
36850.6950053863
42056.3850010369
38421.0650062728
49276.5799925199
46477.8000122459
46505.6300139801
45026.15500381
43506.6449978554
37599.6950024599
40231.0449957167
35983.4599995567
49235.3250018309
42041.7499983451
43387.4300059863
43733.525000986
36002.7699951926
38763.9899987069
42984.1350046173
37242.4349936924
43674.4449992597
41104.6549962636
39378.9849882867
45834.6700057928
38302.5399976232
41947.5200001501
45331.8899977984
38348.1450020735
45100.7500054267
38878.5899957103
39478.0949998723
42745.7699896676
28617.8499960762
42106.280000218
36515.7949950343
30406.0050070734
42866.9550011485
41838.0850030215
41999.5599987064
36451.0850070771
42683.9099965035
43130.1800036096
32965.99998932
37980.6699961832
36942.1400063256
43102.4000095331
33260.8900083784
43548.8749992391
35228.6450054924
39453.65000345
40371.639990697
39829.7850107374
49267.4499951362
43687.0350006868
42216.8499982678
45613.71999884
40738.9550009622
39989.6099953437
35667.6299999927
43577.9249992528
37451.3799964159
32186.5249978764
40823.9799948571
40133.1899923774
51899.6799961281
39706.2299945384
44430.0700102076
40769.3950047395
38291.7950070472
39428.9999966628
38113.2600004113
35414.3949973404
45108.0850037703
36463.2400034226
38255.0750048075
39136.8150006304
36898.6999989867
35294.9399994105
38650.3550001099
40079.1499960008
38808.5050067193
42771.3549943542
38990.8099977351
42842.6149983819
30798.3799890744
32258.2899877228
36947.6849984144
36115.7100058709
46054.0299924202
37498.9649947439
36343.1250050059
45986.4150097878
30581.5349985157
33418.4049941758
36440.0450009529
31779.9099973612
40329.9249925688
37085.4849995045
35312.3849982399
41107.6499926583
45027.0149975526
39414.969997131
43550.6100030784
42604.2449884376
47244.329993787
42535.1299950748
40623.0599922926
34571.4150030542
43171.9400017644
47184.9299898507
48522.0549965647
33545.4049941968
40344.4450026966
37256.5999987503
47444.11500337
39928.9250052839
54340.4450109187
46972.3400055366
42203.2599957333
42118.1650063563
38416.9649976289
47752.1949996855
48086.1349998335
36534.4449975915
30036.4800006975
39142.1250049088
31980.9600033242
35510.8750067397
42568.3650051859
42571.5250013277
41304.1449981719
34467.1000069236
47522.6149986928
37527.7450001785
39458.040005028
46120.4000060066
41017.6149942597
48452.900002765
37925.2299923027
41987.4750041098
41126.374997543
38550.9900016257
43679.7900027497
39613.2149960203
51852.5199931102
42911.1249929001
47444.3450035554
37082.5700041245
37923.1550035607
49018.0350125037
45627.6199955642
36663.0750012652
35352.5900073584
35623.2850017712
34093.7999955104
51169.6000018012
48022.6599928315
35331.1550045283
41848.064994328
37198.1999967934
44024.4950013628
40583.0350106469
45226.9249941573
40197.5700112576
42101.7249989472
36490.5899935122
41546.1999959462
43434.2899901294
41349.5800142001
39007.5549950994
49932.7850013918
43913.1899930488
50198.7199971284
36279.5999910304
42374.6949991328
46924.5500040938
47675.1249944197
32532.6650039405
37735.2449983814
55289.0749972257
39530.6149946174
42032.5249957607
50916.8000031572
39118.3999995327
34554.2199990838
39749.0549974634
41778.1900058864
37520.2050046799
37056.8399925779
44154.8349898056
48625.8200015389
41778.504997612
45131.2600060468
37298.3350004154
36998.9149848784
43407.4899949529
50847.4450009996
38934.8850076041
36324.655000214
42531.8349966187
37434.9199981042
44280.3300192757
41006.515005125
41407.8799941882
34492.4649982064
41895.1849997718
46563.2399972637
52407.9400012943
35707.6499964049
42143.2850086676
51004.4650066844
41920.9799991767
40351.2199987082
39561.9100082135
44561.4699933397
36018.2850004241
46416.0350037336
43836.2950082656
39664.9299960015
40481.2549935896
36566.2249954782
32330.0649946671
42609.2699994792
41247.7300025917
46947.82500092
38588.0850028405
38953.1200046067
38321.4550056143
36397.8699956326
42427.5800017421
40714.8299959233
33353.9049974292
40251.6450156793
34630.664997555
42505.2300057062
53900.1599935607
45017.3550010503
44189.245004048
45262.024999951
38328.4100071061
42562.9149964462
49735.8549925753
35047.6749954764
33822.8700058052
41728.7499937658
37905.1900033847
45775.5549962169
44141.7350079003
47088.5050114561
39771.6999999954
33137.7050029907
44082.8950038095
42226.390001112
31512.0899940834
35514.8450048015
36195.5600004495
41277.7300010452
37943.5250037273
44119.0700125584
47909.2699989332
36998.0400006838
34024.9150004757
47211.1749971232
35459.4249904722
39011.4000052925
41038.6500013295
38298.1950027133
41421.8900040343
38278.569994943
31440.1899967054
43728.9600060378
33875.6150039179
44180.7499911636
34942.3399926058
38141.0400073638
40236.9750026872
45102.4499981552
40433.1949904237
37055.3300068754
32569.7499980793
36860.3700025127
38859.8100038812
39125.484997543
37817.1400009326
45939.9999973252
42025.4100039147
40544.7249987191
38240.584994032
35351.7649943935
39732.5350028122
38878.8249898641
29584.940003464
38350.3450049509
37910.519994082
39428.7100025753
37902.9500039947
49693.6600057426
34298.7299994925
35928.2550009447
43248.0400020244
38667.2800010608
32205.1649949007
44543.3800051719
37758.2899937604
36859.2100000537
39705.3949971882
32544.4000001833
37672.494993915
42912.5649927471
45659.0200010702
46819.539997609
33370.7449966844
47268.4899988066
47513.3649945089
43393.3849885869
42232.7999966411
39067.4600044714
35515.8000038539
46957.9450031957
29720.8499904839
36657.0100016226
37093.1749968
48376.5149940376
41509.9649886609
38571.7650006192
43236.110011056
42135.1350051866
45166.8099997093
40151.5849962729
42774.3099983633
47616.840006652
42499.4600010079
39521.1350067501
34779.9099932141
35769.3599874274
38355.2700052669
37855.0249964283
36874.5599983437
36244.2599918171
49556.5649920587
35257.5099935827
43805.9099874354
37633.1850026081
38850.5100031305
41457.6850000398
37526.8299977954
34535.4199960167
46167.3400041034
47891.5750031877
39419.6249993517
43990.5450075904
40617.0049934775
36630.7549937648
41827.8899973019
35265.4500017892
32804.7400045386
32516.8849960211
39953.1350030212
40963.3800069295
37690.5149951036
40061.3399960094
42105.0200015451
40268.5749948578
40412.6550030452
37846.0649928209
29876.9750035157
43570.5200057199
40594.029997949
39339.8450045409
40738.2499916975
36572.3899985881
45983.2249952457
41367.8000040257
37259.0399969951
38366.3950017079
39537.2849942498
37449.7950064065
42650.3699996655
37647.125002449
42565.975001661
39530.1450052216
47886.0250028577
32416.0850043251
42632.6999968762
42446.4900016672
40894.9049944661
45276.1799998488
32241.5200089521
31431.6600102595
39028.4399993359
35493.4100067989
39354.1199935699
41546.1549959177
38804.4599889298
33825.4150022462
37365.6100036311
40812.6699999064
36182.9300015026
34901.0649971637
29482.8150063642
37459.5450057838
47524.1750038536
41045.7650041843
44846.2649971516
35915.9400049872
38470.8850059118
38187.8399907784
46808.3349968931
41442.4800055576
47205.7000082704
45466.3150020684
36412.9650028315
30221.1800035471
35474.9899933593
42536.0549907822
38091.5249959059
41038.0749907379
35970.0949990221
45345.2650003984
42916.4699973899
48009.2049930787
42640.4200039423
38546.6999962493
39575.1850087561
37328.7700024997
39806.5599955624
45509.1500008918
45286.8449988486
38981.244996522
40820.8800015264
43020.8249991199
38871.6150023746
46675.8949973244
45669.4549998467
39795.744992394
39061.350002555
40953.825009614
45436.8349947227
40053.9499960866
30417.7700086455
46085.4699992172
47036.3399968727
32993.6300010483
47234.6050013835
43643.5150112318
43596.5700057493
41294.9749962704
33106.4700065522
48982.5549919556
45193.4999956245
38206.3750074003
38869.4100157564
42874.2899909943
36121.3400007497
37350.434988485
38918.6899893407
41036.1499992074
33026.5800106206
46120.1949959476
44068.4150031121
52602.9199938985
34623.2500032703
37340.9849988225
46677.8650091388
34804.9749992671
39852.6900043385
35450.9350053476
43627.6599976292
42969.8850031572
37834.0399843999
40654.3100029539
37085.8900062122
43643.5650128368
34830.2599949478
46435.595011397
43063.5149970272
33445.935003408
43974.1350081809
37431.4299968183
42662.8249997715
39181.8049972305
35836.8249966721
38111.5100001203
38567.2700090877
36830.544996625
36989.1250013774
36528.8899940611
36758.6249994704
44593.8499905647
35564.155003858
42381.660001518
32260.8900074428
42010.6049924659
42795.6800009063
28971.8699936105
41206.3249924792
41578.5199913455
40228.3699975713
52111.7550010034
31356.5999988851
37738.2249962031
40434.6900074506
40249.5950033148
29479.6449979917
36192.3200119818
40365.7000029082
44444.604997301
38460.6150020689
38881.4599937145
50699.1549995957
45690.2949950251
38915.089996863
41790.3199956408
44606.9749989496
37895.8699942082
41283.0400095676
40203.8249988127
40908.5350011221
35084.6899941423
48823.0149931258
43059.2949984065
38646.5899959041
44635.9550046609
36649.3700043265
38779.4999998084
39630.8000004384
40947.7149954548
38430.6149963117
46386.2149959619
51991.4750014906
35280.1349951315
40560.5500122433
37675.5400010743
31860.324996617
48508.390009444
34445.8699992574
42767.1500024928
36066.2800003857
42371.684999182
37176.7699927157
45360.370001774
45849.9400008802
44052.7550066019
38777.7850001797
45294.7749983252
36612.349990945
38907.1699992233
42943.1300016423
47043.0449973677
40842.7150017592
48386.4900016902
39550.8349954957
48746.7050135916
42811.3549958806
36539.7400028575
39511.8599958369
46849.9700155112
47262.3250127437
34969.6399993764
45926.4649984008
47618.4099884941
44925.9249874015
45398.1900017842
45358.6349985547
43091.3950054803
41500.7850009147
45111.4950057296
44863.0749996188
42612.0850039048
39503.7849952415
51745.7100013732
44538.5649997508
48388.8049979423
39578.535013233
43707.2750039287
39576.8649952024
36384.2900019467
40436.6050037326
39380.4399997968
38876.0049946175
31476.6449990721
42609.0650026358
45563.3399993647
41779.895004657
37748.2000002623
39190.1699975321
40234.5900023363
41842.559995085
43756.9450108115
43297.1649941045
43233.9100045782
44957.1500023705
48611.3700000891
45789.9749919276
45413.9300034922
45549.5900004558
47889.5549930064
41038.3150081551
41495.6149960398
41324.4600002066
34911.5899971297
34460.7249957474
39439.6800050564
39089.1199914308
36293.6800020683
39577.9450018892
46507.5300070102
43478.3500050312
44389.9450022729
41480.4249955729
35996.9849948765
40678.4349964423
43217.5700113997
37600.2200104221
45731.5100033642
35173.2100093254
39405.1149970712
44515.274997003
39500.1750003265
30470.9899938432
39363.0399999489
43941.1799934132
42843.8849976634
45518.749992358
34698.4199864812
43795.2500073217
37483.2550069155
43604.8799913121
33771.289995888
33912.8149993893
48362.2000020196
43396.9400020436
40534.469998167
43849.9950026867
43709.0199975774
45820.0700037952
42027.4549939534
35471.8049986766
34776.9399988547
32805.4299950131
41214.2600033043
37000.6349950824
42115.814992819
40946.4150020709
35219.8650040525
37863.0600021231
33249.6500031415
34368.4650028143
46081.2499977046
33505.7699921997
45264.7649973407
36115.4799985428
44124.1900106826
40769.4500015205
39046.0799972567
41349.2100006695
43062.1599880942
33295.8750043138
42296.1050016393
42947.04999589
45257.514999827
43016.0849872211
32025.7200006478
43823.9700019287
33700.6499842271
37003.2900014815
45322.715001823
35445.859997213
43360.3200030628
39629.3500045438
42175.7499938916
37200.7350009246
28009.6200044347
42233.6799970171
38839.0000059134
38871.5900003917
41735.3800049615
48372.164994703
38861.2450094761
31036.2699978354
37982.6549991493
43360.8849942216
49776.9950034492
40796.3949867482
36941.8049941273
43617.5100022021
38767.4649980156
38379.5750078317
26988.1500031225
32495.8699919535
30607.955001839
35928.4350003852
39763.955000094
44036.3949905168
35532.5449960852
37068.320000847
39252.3800050426
47997.5700004827
45237.5350005036
46256.7699994098
36721.8300002757
44662.2199917902
36848.5900033077
41069.6749941288
43795.1249934507
40355.7650074865
31800.6349958283
45171.1649926364
32452.069992749
38822.704997869
40658.1899989779
43151.5000030134
49414.4599936989
38029.3899991149
34216.525001519
34174.8750099449
51687.1999924931
40963.7100006754
49729.255004331
42797.5050086912
35394.094997916
46300.8700003447
35871.9449911149
44583.4200033298
39797.0700048869
36608.4150075865
39983.7250017758
41541.4199956205
40292.9999902412
38028.1950062427
40970.5049972982
42804.545008736
44252.8200045961
33802.0050016124
41562.1750105139
45798.0949977409
40540.4200066389
43667.4999976294
41405.1499954906
42140.9850022156
32297.9450076186
41830.6349994714
44337.5999982295
32613.0249908934
38932.3550052444
42637.8500019609
44744.7449957347
34206.3650008361
41757.7750093903
43663.7800074942
39998.5849899024
43913.4000043543
46573.3799947891
38573.0850072295
41520.4449953878
36692.5599994861
51367.9450070267
40029.6249995125
35671.989996844
40641.8699982705
45197.4250075744
47583.8550108625
40230.0449990425
39266.2699940689
46888.8250056105
38978.8000071153
37807.5900144322
44706.7599960604
45215.7250070524
30482.5449960884
41207.5949926899
43677.6499941378
39156.6099949933
39196.0050020125
38016.9199994734
47537.5800051087
47861.1599991266
43388.3850100941
31685.3649992498
42191.4550019914
34947.7549957982
36823.4099917384
42371.8199948283
48775.5949980277
46325.6900040649
45638.2049961004
36217.3249981768
45279.0450011996
41550.620008727
39691.9850006261
33139.8050048423
39151.9750063884
28235.5899997842
48213.6700018977
41043.5249989701
40468.0200002084
35551.6549971046
38754.5649891531
41982.1499906941
50461.8799984384
42274.7650039168
40966.0749987522
41747.2999989593
36861.4649986737
44940.3099990379
37463.29998827
38570.6250033349
41231.1850028452
46654.9849965782
40924.1550057593
38138.2150004677
44023.9100048691
35388.4950054031
42529.6249891035
34782.2300096805
32946.6150003583
45685.7550044467
41982.7300012612
43842.4599902091
45852.7300104578
43991.6049972873
43687.7050014697
34122.0550023736
43431.5100043087
35024.5999921123
44369.1700044932
37310.0900008287
42907.6550054415
45027.4099994652
45562.3750068214
50177.7750002733
45815.8300029892
44198.1700074581
39843.3650056868
41206.6600056447
39973.7050031097
44120.7899930679
33374.430004352
46772.45000318
45101.4699986691
42957.6999813184
39084.7399872771
43429.1649931706
38621.770002638
40559.5900038108
40654.0350063446
47661.4950053526
42028.1600044908
35590.5849927574
49351.1100065513
34815.2799965203
40681.8900004489
44285.3500013574
40482.1699960565
37757.719999204
33934.5549964132
40813.0100038471
46871.6800010285
38941.6950054647
52427.8499985493
45137.1449987564
37724.8299985383
39397.8950048127
45928.4849936094
34826.7100036901
43678.97999328
34209.9600028414
41100.04498393
35848.7550002831
34482.3750065446
46021.8649898312
40532.24999719
41807.4650029987
34731.5800000557
43960.6399916689
41010.0150018496
44792.7549876676
37921.3449990671
34108.5199999783
37610.1949984653
37404.9600041354
36598.5249958668
45056.7800032806
40947.8050014929
41047.7699986897
35480.0549986605
33056.0200037202
49864.0299958147
38107.9799989094
40441.2200053335
36476.1400064522
37011.0999972053
44903.2550005543
45424.7100029515
36447.2650020038
41573.4000114448
40382.4899892847
35480.3900027536
36862.3400021744
32774.970003124
47312.4949969279
39950.6299986086
39586.9249953064
34498.6900000765
36159.0250007519
42643.4000005338
27633.3850002557
44734.7500193632
41915.9849967715
35307.0799894051
43530.3349956883
50763.9600054281
46885.8050043936
38417.2700056989
39403.3399915044
41606.6800041495
45431.3250085113
33590.6950088915
32434.8850014403
35975.6549951565
36844.3799984922
40473.4499955045
44788.6749966881
49640.2299930349
46080.1800093734
42480.5649924292
28816.5900049465
46571.0449915351
35351.2849969208
42820.3150025446
39289.1249938695
33625.3649942302
43463.5600037683
39735.3999937398
35027.0050111642
35363.5300036747
39054.324997578
39011.9100013097
41556.3999924777
39294.5349984763
37508.3899977632
44639.2150015424
41304.5849988249
39114.7699990058
47445.5600074205
41774.7350057015
40856.0499965375
34107.3400036858
38236.895001978
43935.2300013969
33386.1299931838
49417.5150047032
47613.8049951821
41843.0799960232
36146.2200054728
42175.3000005718
42854.029996909
44403.19500896
40162.575002044
39049.2699827607
39023.9299928183
30761.1149883202
40496.0200034703
50573.2299984173
47645.0099995555
40551.1299976944
39738.385004589
44755.8899996023
50152.5299956565
41099.7100043537
42500.7699937343
40249.5599892623
36063.739998663
43296.2300040936
36546.1699957656
33899.5200096593
38447.8349954193
40230.5299890691
44745.2000062488
33533.1750008377
35095.6099996683
48884.85000584
36979.770010619
43556.3200077924
37341.2450029497
31543.0699895533
33584.9000012676
36439.2899948873
45851.5749998578
38343.7199900424
45675.7049972392
33902.1149951436
43928.3300132464
38642.5799976641
44612.4749903532
38969.2499978544
37313.395003823
43600.4100000119
35738.0100123936
47993.444993469
36557.6799945702
37728.2299985765
33982.1650046463
46074.9300006235
46850.1250100981
50657.7949964258
49086.5000072939
39731.2249911312
34268.2149961996
39016.2500045128
50357.2800021309
38445.0249904789
39934.0700002974
52498.7650051765
34584.3549975164
42097.4800001765
42340.7249954008
40279.4800052699
44077.2949996149
37581.180003487
42387.2499882303
37829.7549951036
38768.3500069606
38598.2249946045
45669.0600035272
34540.3500050535
48371.9449974982
33749.7149974571
30147.1599984921
39259.2799867238
48037.0750010469
39482.85000332
53032.6299895232
44205.7800021574
38971.9049909642
38917.1599927201
39782.8800031131
40636.2449962152
38950.7200008563
46798.8649942931
34487.9600006179
36360.469998966
44683.5849969189
45347.1800038239
38705.5750094115
48959.3700015627
41504.2850006676
41420.2899976794
44483.9599964921
37738.649992
42661.7099922422
41503.6050026966
42611.5199920966
42239.7650029757
41984.3449946727
41033.7150060454
46408.4050036548
38066.0999993706
29038.3000023595
44524.2300025853
58406.7350078022
40171.0849898124
38360.7499995565
33425.0400043007
40699.0999930539
34883.2700085528
39192.5150064189
47719.6300007891
38193.5550005666
34475.4850035892
37625.5249978973
42471.5200088789
43793.4550048684
40584.3449978428
47377.8300009177
41949.3799935852
43120.8800010325
44520.5849982177
40302.6550097955
41745.3049966797
45303.6350004176
42824.4499990136
32656.4349962588
41820.8900023045
40336.389994098
51621.2050020657
39670.110004039
44712.8000042827
41975.2399956207
44364.8200022623
34855.1950012754
36179.3350055791
40097.7600074216
50397.1899961748
36513.8949971537
34073.9299927733
43325.3749957332
40729.0500017542
43448.9400027884
42280.0449978433
40333.6950048206
35896.7300005372
41225.8850045931
38196.9200067427
43577.0849914504
47721.5099986884
46470.1599925079
30717.1149979969
39296.8450001959
37888.8799967624
50825.1300032287
42565.9050033781
38430.1950023505
49137.2449982431
51051.2000128478
38127.3499969304
37705.93499624
41534.6700009862
47629.7250028993
38733.230005267
37319.3699997314
44787.6850100274
42563.2350051776
38106.1350074431
48201.3700052015
45545.2900022767
42390.2900017005
45269.6749986113
43329.8699971433
31590.2499925945
40673.8450038073
37191.6099972466
39551.9549935119
35970.3300144846
38167.3100061189
39131.12501
38657.7949965294
30900.6700055636
50311.7300039507
33880.0200001284
48141.5850040021
39936.059998786
34839.2049952352
34724.6700086901
41433.5900084071
44075.3750024798
39249.0799998738
35650.8199963897
34900.4550061431
40057.780007091
37076.6900104653
36738.2949930262
38370.2249956899
36590.8449943724
39009.124993787
38303.3900024701
41039.1199961873
46553.6800001396
40196.2150034407
44490.3450035193
38031.4700045569
40447.1449889888
36728.6850079775
42823.9449948857
28536.2349854901
36960.8249995658
40178.3649956495
37489.6199960029
40355.7500057563
46548.5749992057
46722.4449986376
49085.3299969684
34726.8550003007
37323.8249977251
39993.1750131905
35409.0749859103
40941.2099996487
51512.6099984553
38808.0049972475
38417.199997704
40741.0000016284
38775.1299962406
41508.6999939439
38333.0949993668
42343.1450022204
45680.4750085437
42097.28999391
49308.2599942368
41404.9699925986
44239.8149958322
33066.2799989106
43408.1900039555
41829.9700091588
48430.2400005208
37485.9799970481
40468.3599993486
38660.0899970308
47226.7399824568
46198.0700076114
39526.1550010763
33143.1449887515
40910.3800005775
42905.990002907
45170.9450095624
35359.309993387
42361.1350056949
37497.5050020388
38250.599996167
35272.5200093172
38605.0499981868
33225.6350059638
42117.2749973433
46238.3550004971
36553.9300065987
47139.3349983506
37328.0100022402
47765.6500011719
42101.2049996255
43919.0650044766
36112.1499922513
34580.164996925
42966.9099999142
43752.4450066786
45914.2699974801
32635.5049904101
30025.1499997466
36377.1350012878
45331.3700027306
42200.7350006198
39754.1799955592
39034.0349947247
43325.44500008
40714.0850001901
46629.1450071867
44096.7300004741
36098.5999981378
50718.1399985701
43603.8049984409
40439.5650022626
45371.384997242
37943.2600062609
39361.4749933345
38088.2599993736
31621.7600149555
37822.7850018129
37841.4250018853
38590.5950011197
51801.0049915547
43533.2400014265
43761.2250006605
40784.7850037204
41551.1149837766
42920.1249881071
41089.7500018755
34365.8100031583
36289.1350057653
43809.2699954934
42426.72499815
47995.864992295
40760.440000107
43952.3150055707
35286.9650004246
42719.6949961424
42596.2650096771
41668.349994057
50076.9149974212
40279.3849980718
42269.5399989672
32362.7250024884
40130.9350027987
40018.8499920891
39729.6199956919
44266.4249885911
33534.2750076241
35851.6499988433
47989.2950004933
40185.6350009294
37427.2849961689
47506.54999074
36601.8300004724
41685.1049984258
38960.1899985348
46213.319991063
37704.0849975963
35327.0499942408
36892.0599956822
43188.1800059569
34771.3949932473
48009.9100160263
43425.0450025233
37423.7399957349
45870.5849898135
40888.4199936657
40611.7899936487
45208.0199903607
34004.5899994796
45419.4350029287
37055.1600017217
36949.4800049248
42117.2949978263
38262.9550096858
41023.3649971015
42691.0199920824
42597.455001414
39305.6799953931
35701.0499956098
47144.2800035474
38061.2700020208
40935.9400053959
37356.7400104956
39746.9749975222
32540.2550087446
44346.9900027175
42344.690002109
30941.0649954147
40471.8349960331
40618.0349945732
41398.2850069619
37982.7249902056
38733.6849976842
38133.1300045035
36192.194999846
37294.1250036942
41077.0600036057
41916.9849928031
40306.8149918546
47339.810003177
41221.4249977699
46733.3050004553
40484.6949949404
42517.5149910401
45201.6050029314
35989.2850062595
49541.6599984463
46337.3500016814
45093.1450013197
40240.4800005203
41296.4000070926
48855.8849969912
44730.3849972187
37203.659990842
39649.3050056827
44977.970008744
41830.6149948386
30852.3700016015
36630.6499940376
50080.0300070205
41737.5749994529
32867.1299927408
35333.0799981097
50768.1599909646
45349.8550021984
37132.4750016455
32597.4899951784
44901.8100004737
44637.3199999543
38889.6950068689
36174.6100017936
44724.2149922189
45581.9199978802
36284.4149969461
45439.4100049959
34905.6899960338
46304.3199992176
39081.7399946467
39498.9450023691
38851.9450001583
44926.7000042074
35294.9800062009
38481.439998527
33475.0100035897
38402.3799993314
39545.3749876596
38420.1500001594
44323.3850078646
30011.7100103455
49913.9249962957
49354.2449971476
43090.3799964898
41455.7499957564
38860.3699997794
37907.9750044339
44831.4750093254
41710.3999986614
43059.7800027232
35842.5899970807
44389.8150077173
41577.3200041821
44981.0349944436
42653.9349961132
36896.3500008351
47127.7449987429
36903.5200097007
40839.9450013236
39234.3750021378
41851.9200019764
39038.775002421
40268.7050030676
35272.8200068611
42094.4299966269
40792.6949980934
40014.0700064165
34630.7449994732
38853.1599990464
38548.3599981462
37492.4900015611
40193.0950018578
38811.1000009263
35575.1900009706
31294.0849919828
43582.3899930562
39946.8900011921
42295.7249993504
37218.26000601
40987.9500069388
45347.1599993171
39594.2749907052
42047.4399954841
35882.6600019168
44029.6099956655
36134.9150092076
32311.1500021765
39442.2949987077
41366.6149984973
36275.0700029674
34169.9450029386
41978.3699944505
41025.1100012665
46619.4050002553
48866.3750041946
34339.5399981752
42718.5499891621
42214.4100057249
43834.3300033384
44473.2700005306
38569.5949966334
37531.3399908848
39062.4650066461
39600.1149993962
36239.1899954234
37872.6249978831
41016.5249995167
36710.8999925843
42202.1950000045
30864.8150058327
36842.7799900314
39435.4950054198
43123.9999997648
40528.105002086
39125.155007021
47137.9500009338
39538.4300033773
37974.0850052068
40316.7199941602
33494.6950021257
39155.810002912
38616.1849978943
43498.8950006552
40280.8800008624
40768.850003936
29677.9849995961
40933.1399941724
35552.0949925501
42363.2550029067
38953.0900004186
43174.8700043983
38542.2700011413
44489.3699966306
43074.6400012469
48423.0499937623
30930.5449971016
37475.3000087161
41710.4349987098
38827.7350044453
39796.5749980545
45539.909992661
42326.0999971186
39132.9750048636
43420.7549944117
41714.8250065879
46589.189996156
49149.2749950442
45380.2500021672
41765.2750029765
43282.8950005442
45324.1800050228
33789.0700084715
35522.3099972174
39786.9400000557
41128.109997833
41957.1300052564
45010.4899966014
40287.315005379
37651.1450030673
43422.8399937524
37586.4250013186
35074.2749983516
44215.7249962613
35683.8099930994
29018.0150041821
39608.7650031318
49836.4549934081
44179.69499289
44898.4500038032
45240.2250019108
39357.0649963781
42461.0899955357
31772.7700022695
39935.7399996711
50519.1050095678
37993.5649972445
38705.8499983371
35540.3349909268
40886.7200051579
38436.4400057668
42134.5400009238
36430.8100030943
38624.3200105588
40750.9900129896
36521.8449981483
34676.2549983271
38948.2349965918
41128.9500054513
43535.5149964378
41014.3700043641
37347.129996209
38942.3000002332
42953.7500052239
39141.6299938489
44999.725008458
32862.6950010583
40745.8700024313
44163.2149936486
46992.675010101
47478.6049946331
45646.5800082255
46096.5750086439
40420.5549916914
41026.4699958398
41120.2900061154
45359.4349955789
38547.9150040353
49036.7150013623
45729.6350024571
43850.9049997869
37913.5250058733
35910.5649991341
40761.4949928516
41489.8400006808
35132.5300001758
32060.9349900954
48237.5350000035
37760.3299972856
46807.9400030224
50082.3949965234
46677.0149969111
39315.3099987286
53086.6450094151
40235.479989844
44225.1900057601
45206.744990953
42308.0849939241
34913.6799999
46380.5949911135
31178.304996539
39396.1949970747
39748.3400039339
42856.7250019988
45390.8150083658
39880.6799998372
38598.8150057486
44516.1799992933
33885.5749966472
32372.5050006059
44362.4350033784
37481.5999992047
38087.6999986562
47577.8950058261
42693.4799931383
37267.2950091164
46978.3500045107
46477.9600059291
48508.340014231
45378.8699993564
39877.6750024155
42455.7100111363
36415.4200026084
45363.4300081539
37890.7300038594
47422.5900065046
44678.6999955749
37379.7799911383
39519.8899981458
37568.1650063376
40479.4700077588
33998.909992809
40827.574998062
42538.455003614
37096.5999866267
43417.7900082642
43167.0949953401
31897.8850031387
44938.0250014383
47645.6799991716
45525.6450001386
39076.7150027752
43373.884998465
41816.1599948827
44399.5250007617
38392.7949929748
45968.8299988278
39214.5949944799
56244.3500066548
36859.179998891
47154.7300046885
42050.614996223
37089.3199973598
35351.969998932
49692.1700051534
44291.6850065597
39730.7150028518
36906.154995191
38410.9699996395
41968.4449889234
31505.8700001779
34956.1549912608
52822.7650076541
38060.625001344
40756.5150025866
46707.7099973325
35699.5549978461
43709.6449977166
41458.9950007994
35174.8400103967
35387.8349996061
35874.1049985354
42157.9700059333
38844.3350000769
35976.495001047
38185.1550015931
35723.8300020683
45484.6499941201
38950.5899916569
44637.3799972877
38653.5900002692
41958.4099975733
44113.9749947583
43500.8549976052
42219.7850034751
38345.0850079722
41920.0949989151
34931.9349953865
47344.0549991021
43272.5549972054
39676.7950050061
44737.9650049325
34656.9150089168
37995.8099890042
42238.544999279
30891.8350004368
41232.8300010624
35170.9950029708
37609.509999891
40320.670000419
49978.6550054346
47715.0950022379
33591.5300001522
40804.5849953342
48746.7199917177
41072.4750021044
40083.2850055046
41313.0200024532
45054.7250015973
34960.8850036908
35902.635000856
36942.0299960771
42710.6100037862
42887.9549966105
39795.3850018135
41254.5399948345
40392.3750049656
32920.8850037211
34701.9249974129
45002.1299954623
48399.0399908348
40516.0350071108
39410.1700026096
34646.239996617
43780.9350127371
42785.3149989733
43995.3200039323
44728.0150022895
39075.7400010183
43497.4349967697
36544.8200089385
40768.9400098702
38651.445008837
41724.1000010335
36558.8849995149
41096.4300012948
40346.2849962497
43729.1100023346
45404.0349887076
48651.5949933341
43596.7150043028
40892.4299926257
38760.519993752
38903.4650071471
49530.7499961908
38226.8500036172
39213.6400065196
50492.3749844609
37854.8499993649
41350.5150017841
37496.1650022868
39842.5600073598
35331.4050024357
39323.4299922675
33081.1550016416
39559.1400051353
36691.6400026504
39989.4450033813
47991.7849997491
37524.0800046411
43537.0849856643
38211.9500028462
37127.7250005017
42427.6750044901
41040.9399992593
34853.4299938966
35431.9800064072
42033.3250054095
30377.730001739
34343.8750025755
42514.4300014039
37465.5000028713
44673.1099931917
34647.7999964374
36337.1950045901
45036.8849900373
41059.5300000143
31679.0350018614
48478.8900048216
38562.7600037006
46877.6999926537
35878.7549997907
50477.6800038591
44245.8949959441
44135.8749955964
47294.9900023643
54245.1650003927
45473.5549982267
44505.4450030596
43966.9050012347
37146.3599968329
31717.934991242
37588.0749951231
48496.4850007254
40181.974998328
43268.7749939872
42535.6399966895
45720.1800182882
40281.194997391
32755.7400050097
45952.1300085229
45522.8349988261
35053.9649983607
34332.1999963836
41614.2849961702
34108.6400034099
45591.9949984847
33728.86999775
38854.8399998507
37758.7250093336
43017.1649977039
42586.1399968519
28544.8349920272
44388.8200073201
43355.4299977092
37306.2700022443
33131.7500005991
45156.934991029
42004.4349988238
43304.8950063798
42793.4199986667
42120.0950009833
39171.9199929626
42698.3949962211
39424.0000015168
39511.8850058878
45207.8300057708
40068.0949910213
39584.9299970072
44286.579995661
33794.3200076734
33949.8550028006
39000.4050059867
44710.8749988927
39865.0299970415
41663.8750084706
42644.859998116
42331.02500328
41816.9500033684
47221.1850086515
39817.7599918122
48863.0200014378
38908.3699921531
39149.609999212
39819.5450045844
41332.520000695
41120.2249967761
39334.2399959474
37799.2000096765
41689.6299904214
50740.0600035452
37774.8499977432
36390.0149984543
38580.1550012162
50614.9650059178
50175.524998632
39290.1649925078
38442.4249998947
44371.1950056457
46232.220001134
41534.0849939812
44847.1200067078
39757.4449985449
40257.1400004836
38149.5200021026
32058.6299945333
43183.4299913362
31339.384994043
36339.1149995542
38716.4299937285
42470.2700014348
46966.5499909983
32692.8600047575
33834.3050038172
30614.3800060872
43455.784998359
40985.8999993346
43538.5799992861
32923.5300025719
32171.8750040745
49847.2249823381
37458.2649993266
43004.8250026555
43082.3249979026
48105.8950061057
46090.6849932846
48505.5699975082
28139.3599959271
33700.7250000057
42044.9399963768
34840.384996634
30398.15500384
29826.8150047954
45552.6100064728
46114.8499839979
36701.5750001211
47747.425007451
41246.7299991657
40328.174986571
39218.4799935159
43262.2799976976
48210.4800064678
31708.5299966229
50723.5949946169
38257.7199968858
39059.2599966742
45870.8499979972
40392.3499999079
37286.3549978512
40559.9649958969
41196.6499953002
44603.7899958207
37951.0949974295
36622.5299902351
42041.559996728
46180.9199996218
38758.2600034797
39917.2949901959
42444.7399955487
40085.8099953553
37657.6399929951
39320.1699977556
34927.6150004625
42607.8949962808
45221.3600005168
36596.0299971635
41065.5299969468
37973.6599994249
40160.7850029268
41421.5750075189
38184.2199955724
42155.7749988783
35520.830002829
38556.9699963642
37957.2749899858
35017.6100018087
45157.874994625
41516.0850059102
30354.0499982132
49265.8200024271
36499.4449944094
43913.779995464
47308.6049864487
42229.5000004997
41961.3600038476
39111.9999961498
32411.59999927
42262.8899990917
42666.1599995125
28959.6099923922
40064.085002343
39605.3099908128
44045.5449934124
40839.9700132155
39901.1049980628
34401.1950026802
45383.1599980242
40830.2849957896
41234.6599951229
30927.0150067632
39476.8399984492
38494.6149966089
47717.9400051932
39122.2699933643
36752.0800005903
49614.2999996584
38183.3450055042
43042.5949936638
39560.304996872
47498.4850023114
40508.3099973091
40882.3849917133
41918.1649964757
48548.9799980219
40297.0700002877
33024.7250033438
40651.1399978311
42754.4200021127
29796.3900047337
37028.4800003251
44171.3399969182
41041.4800128674
44270.0749964747
43853.1200019425
37652.3699941867
41975.7500046228
37415.6000066105
48241.8349995523
36735.3600045896
40927.8099995319
35758.7000020087
45637.340002853
43829.7700011716
42610.5499880082
40513.1250081096
30877.1199950953
48508.7350041455
44421.0699983828
38639.575003771
41321.4599970932
37187.2099962437
43687.3899948936
34943.6499994644
38513.4049912071
31915.8449983271
39837.3500000419
36602.6849879609
43846.1300065254
48395.2600067421
41280.8249971007
41527.0250047159
40687.0450037635
38665.2200070405
42605.900003436
40514.2449996289
45068.9499882911
44073.6750008664
53466.4650091637
44321.4849910908
42678.8700010405
41768.4949987157
39123.1800111939
42904.0100020319
44353.2950033196
42052.9850071738
39723.6449941667
45026.9349969498
45685.4749972948
35278.4449972883
38388.1400009109
41519.7400022097
41293.4899930917
43479.4249991884
41442.355000642
35894.6850031365
33326.685002014
43568.4749953455
33115.3099973843
42193.7950003473
40292.7749958127
35081.6300017234
45018.4249915849
41866.8999964665
37449.0899992821
35228.2850008942
37565.0250088215
37003.7099957594
32659.6100025075
39770.3649958338
40602.7250037187
35705.0799980699
39141.5649977212
49501.9050025656
34147.9299971719
32814.7500091131
43672.9350021253
49791.9600094437
43993.6550008751
41177.6549921412
45173.7049965126
36336.9650019041
42772.0499996451
42135.615002357
42256.0500003359
36354.9949961058
32438.4050005584
40677.5900079585
39249.6150007738
43228.9100050119
42192.785004508
50035.8600079544
42097.9499976513
32899.3749972202
35347.2000092012
40104.6400103199
37367.6799952309
39405.4349970581
38507.1450025715
40708.0349957126
37716.1399973722
41439.1650077177
41540.2100055932
48246.9700100646
39349.5200122965
35925.0200061444
38808.0550007531
39188.3049948546
38272.5749977227
38986.5399988302
34140.3100008926
38936.8550055597
41343.7050112854
35530.350007507
38912.0849910501
36014.7550058715
40519.8049959956
41621.7750014825
43307.3799980553
42825.0950064556
43212.9950035621
47277.9850034938
38421.9249968439
42244.3450014887
35526.4750009764
39596.3000000762
42560.0150037915
50439.5099897123
38236.860000117
36757.7050062135
42561.2049956688
36977.3350050001
45325.2849998844
38963.1699961397
47069.1450016001
45166.3299978005
42086.8849902959
36297.8649967761
37186.8899953856
34460.4300111434
38956.7449917596
41107.460004429
37006.8150082143
38137.0549990357
40128.9250060357
45540.3399894859
40898.489994011
42091.4500031674
44430.2100034735
46438.3000040685
52151.0549981267
41363.3400071266
35394.3000034168
38340.3299995646
37917.0650099359
36928.4050007151
40146.0399992851
38661.7099947574
42636.1249928209
37083.0650043491
46427.8100013887
45482.6300126574
39095.3550037033
45471.3349978356
36177.4849919038
36442.3550042482
35288.080000615
41724.8000012781
38693.8950040701
36772.5600039937
40641.359996043
42166.7799951758
34420.9549986753
40126.2000006229
39396.1799959152
42195.3499948149
36304.0749977778
39818.850005152
37763.689996552
42833.0699987021
29572.8900113185
41731.5449996584
42179.7600026266
39925.999998892
41462.7050004752
44321.1449953364
41252.2200032385
37329.3899976695
37806.6400027547
45549.7849942856
43614.5700024781
32483.3049995279
32744.4300031565
37227.1449860639
37430.2500072229
46211.384999913
33406.4599957588
35556.8000087189
33755.6750027861
42476.4100089797
42338.4250028619
43132.1250115639
34402.609997476
40888.2799942797
41194.8899878358
35688.1500011022
38641.7300141301
34197.2050020548
45769.8249922549
39395.9150009251
42524.3899989424
39215.0850103042
35322.4600039654
34548.6700024431
44982.4500025037
51471.4050023877
39376.5050078445
35768.9649961454
33565.8849922919
39525.9999952755
36044.7500041094
46103.6800077714
47225.7599959502
35996.2549981865
43390.7049947415
39228.5100031835
45551.3900074359
39480.7449960038
44475.2350034525
45021.0449992296
47380.3649971599
52459.0500032476
42971.8500046684
37855.0349933322
45009.5449971296
46268.6250007845
49179.6300063905
36089.3500000247
42182.460006073
35047.749996701
37125.1249956574
44939.4699980173
39453.3349940602
36210.1600085981
39536.2450097482
41844.7500033779
40501.7050058311
38372.8649929688
40345.0349945528
35889.2299925112
41203.7999990407
37040.059988535
44335.0900087056
33706.2549994831
46414.0549950129
36409.3999954588
50179.6599964467
38465.1750057125
42083.6600009028
42053.7849883969
40416.8649994174
38566.1350020391
34110.989997495
35612.7099990784
40075.9400018927
42144.4149911247
40004.5200015337
44627.3950120611
39819.9099942197
44640.5699980364
44136.9950015299
37470.5000003878
46307.5400127329
49667.3449925407
42103.940004817
47012.7100004347
47910.3300030869
42630.449996267
39187.2750049973
39432.4399965843
38198.7799962428
40057.0049956594
42407.2749989323
44018.1299971007
39653.4249981841
39477.7249985555
43342.8849953682
40926.8649999351
38566.4749950339
44996.8600027594
43246.2049945598
42759.7900076838
41745.6799985104
38484.2500041815
42344.5699970106
39040.9700013363
40521.0199983387
42240.6499981395
43808.5250001289
36794.7900010199
40666.3099978816
34919.9399941019
35793.2650024456
51570.4450077948
34180.8399993418
48875.5800070222
45808.9350066004
44690.3649882216
43167.050000453
35520.2100036293
40282.3250067114
39976.6399897629
40395.0749934983
39532.0399895726
48411.9399920917
33181.7349977762
44588.3799995154
41930.2550113514
39579.4450033532
41710.6350003834
40399.594993512
42138.3899994493
46022.780006282
46136.4099997916
41696.8700075378
38584.3449972569
42387.24001022
45501.3500016106
39469.6200060203
37740.4900040796
42998.5599903227
49404.824994289
45247.1300040787
38423.4899933459
35606.2550034564
41747.5399964995
33039.6250116891
38874.909999085
40561.5299863958
40688.8800070534
38003.5399938573
37161.6700029182
43821.1449995091
45473.2999948958
40786.5499972559
37453.9350008041
38220.9599942314
38680.800000035
40918.8950005671
35753.959998169
33029.2949948362
34497.0350061693
44834.8400004791
37149.2799962425
46403.0450055769
38382.395002419
40471.270000106
41205.3750017461
45647.8799885077
52337.1749968827
40193.1750088647
38255.3999994746
36006.8799983836
46553.9500051615
43982.3200125074
44616.4999998551
34107.9550031386
40570.8550064815
44860.7850047887
41315.8499845136
44429.9150068846
48279.0450038305
38123.9150045542
40662.7349983517
36176.2600084554
43322.8549982497
40251.8699947647
44706.1100067597
41435.5749961284
39232.8650029112
41835.875001971
46048.8699957769
43314.3399983772
35609.3349912973
36530.5549975469
35256.4200005339
38910.8249993197
46983.9299978321
40061.1500081035
38648.675004132
39305.0049980227
35423.6650034457
34708.1750031619
63522.1449883483
45543.0799948373
47508.4749995303
44513.5249934096
39117.5550038676
30850.9450007479
29946.7550023937
40104.9900010624
48580.8150003445
41989.7300012486
38984.3550106164
48116.0250001256
46753.7950053583
49388.2599996179
34616.949997535
44132.2250054969
38359.7099892347
34669.7650026015
50495.2349950468
36784.319997736
41793.7249983135
38008.2300017948
43709.0600082577
38892.2899931102
41654.8450039993
40818.3949977275
39447.7300013207
40796.4500038424
40632.389993865
33617.8700019557
40505.7349988821
38923.1649990458
43292.9500055077
34209.6850005998
41976.0449847147
41156.0300054169
44446.1799947616
41274.4899979225
35929.4350036841
40668.1949882056
45151.8849929234
44679.5149980612
46720.8049989708
39133.7150060491
43238.1199901848
33359.810006396
46912.3400083846
35559.4399986236
36639.4300065956
43291.4249994639
39177.8400038185
41214.4999993412
45285.4800036332
40225.5150002186
37898.8800033971
38231.1449974137
41528.8749875827
40717.154992498
39505.9200033145
43200.7449966094
44119.2650004159
46784.0649943028
40477.3400021734
44796.2050041156
42704.1250037125
37364.7149930876
34680.1699941766
46183.0650010719
32238.9149924568
45523.2500045214
45075.4200129574
38832.4700012092
39710.425003977
40703.4349988578
37495.705000465
45857.4249916314
35663.8849952364
39240.9600018194
44206.0400076892
35143.3349953764
40486.9999976348
42352.9950043674
32718.3750017137
35983.1900042159
39764.5149934702
44912.7400025278
39780.3050025939
39404.6850002315
43086.0649937253
36036.6300077494
47837.6499937961
37513.28498617
36522.6650015692
38925.979999939
41968.1699981493
42650.4049965408
43584.0250007855
42058.0350008978
33461.1349992685
35643.4949968107
43604.9400028478
42433.8099886522
39444.4100006358
34923.5450126501
41567.9300103591
43288.7999975247
33099.4399921273
38365.3649889629
31903.9300104152
36294.7950015197
44609.4700043485
41987.7349963762
44944.6250108001
34411.0800094513
41882.2350059806
36670.6950104172
46290.4449994193
44830.4100047674
35624.8949954115
44006.0450053496
41836.7150055126
36807.520005969
44615.079993701
42158.2599999788
41516.0649950358
38647.6799933109
33055.4099888378
43131.2549946614
39235.339998253
40567.2499996134
38300.170006484
37907.7449950608
43892.1499879495
46890.3649998709
37525.2450010198
44703.9350051389
40514.3500062787
35658.8099842151
38535.8800005894
36520.2100070863
39712.695000703
33656.0149918353
26001.5800018187
43640.7300018629
48947.3100060005
40493.4850017231
47934.4200033497
35771.33000475
36613.9899878537
34890.9499958793
37848.6849945102
34459.949993031
49184.1900071595
49922.3049995007
37501.3950038463
39638.6249953012
45852.8900023353
42756.3300008771
50188.4200076071
39194.7800100036
46264.7800005666
39848.8800041205
41717.4000044095
39423.8850013937
41160.6499977699
38300.0850008574
36166.0099950987
44776.6899971857
42303.3899939668
39402.7549915788
38701.2999981048
47024.6199824816
36193.6649924918
46479.4149964137
46355.9950030278
44058.0200032529
45180.4100009672
39439.9399984574
35458.370003666
38326.2150021221
37613.9849941243
45902.2950078903
42051.7599946787
43862.190005959
44085.9100097875
43337.6850006844
30719.939996771
43642.3699920771
42176.7449946721
34811.3099953533
44429.9650011701
36601.899999601
38291.8049972
39474.2349942249
45163.5650006501
40503.9650045783
40793.6749916776
41510.6600047534
42678.5850009139
41638.8549931007
40834.9900040033
35990.2999976634
44835.579999619
43554.8999999214
39729.5499973645
33508.6300043515
45219.4249957229
44902.1100063192
46339.925004811
40530.1599959985
46327.0849871634
30078.2799962424
37137.2200060821
42930.1699997625
36282.9900123223
46299.3350032094
35444.8100058751
40007.8000016776
44005.5550051294
29334.2999948459
39846.1099913934
34443.0499925354
44775.9549908709
36763.4950047593
43513.7099937138
32948.1999989399
45306.08499368
33591.0849971602
51117.3449971882
36663.7050033334
35864.3100008109
37090.5600155968
33878.2700053618
62811.8050045865
44669.9350009547
38786.1500152033
40687.1099939522
36372.5300128613
41800.0999937012
38470.8350087029
42852.5399894036
44311.6550001872
37908.9999972638
34592.5450003059
33213.6099940506
34878.2650029161
41203.0900045052
34142.9450054904
40624.7949947726
40740.5150004411
41637.8399971643
36359.985001872
44010.4549975826
36310.9549957551
42592.4150053097
41858.2300026233
41154.8200031733
39087.3700051857
51444.4849913991
42596.1799974764
39719.4699997022
44933.0550053967
34223.8399850922
44443.2650056809
41079.0750010192
40486.695005057
33710.5349950461
41751.8350052717
42094.7050005458
43147.120001282
43686.6350000424
48757.5249991757
48081.6000073342
39379.8599939608
38292.6799883311
44419.7900025475
40490.4650042716
39157.330001005
32490.5999960901
35943.9649979664
47044.4899901823
41640.2100075096
38083.6449918287
39777.0850007677
34952.8699928335
33588.6899997562
39289.5900017729
37944.2899967995
37287.674994593
43007.9899929726
42049.8050081341
45883.3050010079
48563.754989366
37221.7499931167
34157.1399940609
35313.8750115998
35474.2849984118
42133.4200062718
38735.2850049128
37026.3300024288
40186.3700012909
37958.9150012258
35076.9850050132
40514.5949941551
42657.3250056567
36151.8749956833
38922.7750047897
36882.8950035678
33978.6650057849
47269.9349978375
43924.3499991479
50283.7700006322
42081.5149911006
43247.9249980068
38779.459990378
38222.0399967434
41759.3949937714
48731.7199991076
39403.9049985351
39646.8249982594
38375.2700072174
40938.0100073647
36494.8999936838
42748.95500588
43345.5099989821
47974.5099914189
38192.9299996673
40554.514993361
40670.3450116208
35725.8250045776
38130.0099887559
42623.4700045614
42664.5749956835
38141.7449987017
37585.7100027755
48200.8849923578
44770.3350045957
34898.1700002006
47191.6050013689
47139.4200010838
40936.8300055006
40829.6650113539
40466.7349891662
40205.549995182
37990.064995389
37564.7849977193
34820.6200007357
38179.3799930449
36871.2149968365
57571.5049998503
44245.2550082399
33046.8999972682
40080.9299965821
40605.4650028119
46478.2100010128
34030.8599972083
49417.4200035844
34697.5599971331
42931.2400084634
44402.9049956505
35086.005001038
38230.555001375
37755.6750095166
33641.5800004269
42621.5799908848
37263.2500008943
39912.9750101772
38845.7499934324
36289.1900022258
42526.6300045749
41649.6800030669
39645.3600038207
39109.1700036237
35878.1000059521
37105.085016447
33157.3050070785
38366.5650039006
44889.8250026008
36302.750005497
39317.0849871116
39512.5849942253
43274.7350054697
35197.2250000134
40883.1750045115
40423.4049946676
44692.2249939074
40255.3249943306
43719.8200031223
45318.4950082289
39432.5449956978
47528.9499988595
42072.8599970317
39104.6749995015
40224.1799988439
47620.754999608
43660.9650062386
38624.0599929346
42909.2099973068
41104.7299927996
38588.0199963673
35512.4200001657
43274.6600096767
36412.0250063632
43673.9699993609
46846.4399989437
40077.3449974747
42091.1150034199
44859.5899981127
46339.7299947882
37470.0050015622
41220.7599946189
47589.3900023261
38650.4949990246
35383.2949960699
40977.1500086681
40082.9150021079
42550.7850038265
41078.3700110966
39494.9499814372
50709.2400073377
38239.2550014298
33810.1250065485
40992.6200032799
38119.6049996302
35692.0450002136
45534.6299902459
35300.2749989158
40867.2499990558
46752.5799969585
37979.6499985422
38167.1850011229
44159.5699968194
38429.5199949065
50532.3749984753
41789.5499994965
43604.9000093562
38908.3249956493
39886.8850044216
41108.3250030254
45076.0899915644
30194.1999946889
44638.1850052105
27660.7599987572
40937.6299981824
44603.4049973507
39786.1000046128
43835.7500059557
38530.7050148597
35433.484990781
36557.3850003629
38182.0749982595
46697.515000546
45882.1599987014
42319.1450054871
46594.7599950278
32522.8949980495
41584.079994653
38708.1249983364
42922.629998589
43947.2850064199
38615.6099888452
37259.2050027
57417.530001589
43524.7150044755
34792.4450037999
39043.5700022159
35564.465000207
39107.3199949356
42854.8299975858
42672.6100081031
40578.4600037409
38182.1200115129
42486.6249930118
50614.2649879599
35089.1949973748
39906.2450039049
44594.0449993696
38854.4550009225
35463.9099922032
38028.1750039686
34374.5699997101
47908.1849997643
44074.6800070277
38836.1800064468
40887.4350035216
45210.7750001691
36076.6549927936
41046.4550017766
48123.9200049713
36610.7999964174
38476.3600035961
43248.2199954596
39423.7850067712
44583.0600061469
38974.4299921659
38530.0399956071
43101.7899921349
35873.0100018855
51410.1699996007
41635.1900057425
29742.9200055344
36790.8550037407
38483.9650020088
41597.024992993
36096.2149883739
44648.5999931102
47508.4850080367
44855.8600018658
47983.085001713
37786.6149959933
39487.2349982953
34800.959994191
44460.6150035245
38539.3649959443
42058.130002224
38583.6299979731
40579.7700051822
39442.4800064326
39656.2750064827
44620.624996713
38478.4799967909
40359.8500038763
45450.9150054961
38556.5850100571
33750.5650026635
45605.050008198
41959.2049932273
37913.6599898028
42905.5200013672
47015.3850107702
49338.3699998297
41759.2199944762
42076.509997464
34109.9550052381
45532.7349966418
49097.3799993594
40919.1749964944
40913.1400111437
38415.7500029252
47947.5100005435
35144.5949974487
31007.7450027573
45431.2850035627
37152.9849961037
37211.6749885619
36064.629998365
41115.1700015435
37265.3950079102
31530.7199928439
60706.4499995339
41367.745000704
32637.8700124807
40165.2200015431
41638.5549927735
44166.6200095571
40846.2399931003
42020.2899987341
38224.8649988391
40032.2450081014
42660.3400035808
38551.8049953838
37955.965008159
42117.7450020182
46258.4050108921
35477.4299987955
32869.5599991973
42686.445001995
37545.1550012733
45353.074994809
44256.6550028178
33391.2750079861
44913.5500005694
40586.0350063173
43480.4599998719
34818.3950013027
43194.8150009941
43661.9550036138
32789.3599959794
38199.2300002083
44461.300004431
38701.3950074549
34248.7749938734
37630.0649904187
49534.2750033585
40301.9549961262
40144.2599975801
36405.6000013347
31194.159996104
40053.7550048199
33797.3049959042
40868.464997883
41658.2300070499
34543.6199942463
44646.7700012825
42857.4700052626
41836.7000075285
32836.9350012457
44878.1550007583
37909.099999521
46807.9400051885
34991.5449943459
36750.935005105
42896.4250013435
40804.6100004736
37160.8299953219
37107.9000077343
42850.5050024702
45183.9699993465
42685.0650045421
47457.2500015446
44731.9949962561
44952.5149995736
39409.0899990475
41020.2700004565
40799.8750018164
32140.944995583
45931.1199934262
29813.9400053109
39549.2099984856
39582.1199948643
35814.7349953174
31655.5200014088
42650.76999975
38910.6699985208
56716.9450010601
49422.8200124643
45398.6700055026
38533.6849963008
40693.7900007644
37906.0449955474
50458.1799988545
51323.3650068823
42920.4550085762
42039.3549998277
37356.5950024677
44390.0299997688
47096.8249915871
39837.160001426
38360.3050074736
36579.4599966792
41104.6649989614
34510.6999979417
33970.36000289
35596.2699814024
34108.6350001786
39042.9050017748
37404.3400025634
42494.024995354
37240.5000002319
35204.534999859
40369.0699972286
37102.3000092832
41369.1900066576
42262.4100092262
40329.1600006439
33419.3350008053
45566.2850032696
50445.4799974594
40240.8999964329
38436.8849940783
36604.7350007086
43619.9649981081
35122.0299957146
39478.0549796008
42719.149997205
41354.6200059869
40757.1249930356
39575.5950073708
44021.244997191
42601.4450060397
42379.7250111391
47234.3400000032
45807.1700002819
40584.2849960192
40418.109997654
42079.3200030958
38342.3249998679
35590.5699981374
32204.4099952285
48961.6950074297
43976.2050024259
36653.1750042511
44544.2199923425
45947.1700004581
49915.8099932827
44404.8199915737
44743.3349916553
37860.6049956343
38057.3549964715
34612.1599967624
45511.3999974579
29962.894995244
30300.7799883826
38132.2299945524
44821.9149971442
38886.7450103466
34696.0099998218
37305.4599940821
49058.4599884863
40468.9400026911
47559.4650061066
36522.0349838039
39137.8699996354
43799.6050023016
38858.1800038959
38656.6299978373
46436.0549990489
42466.2350026232
45876.0999948392
35443.7450041989
38615.0299999084
34908.6449969008
43496.9300000421
46627.765001361
46126.9250081459
44298.7899973624
41350.2150071642
45656.2050045407
45805.1600038999
43014.4649998632
39365.0500039265
41917.6999903603
43324.9350046075
38656.1200140601
36845.2799941853
40424.1599986324
40325.355009242
38535.6400049932
46939.220004181
45697.2250034646
38238.6250051734
41426.7250083191
43277.3549982558
35620.4700038201
38855.050005223
37482.0450038137
42652.2549964877
40398.9200019184
38503.4849993922
39265.3949954626
44208.5450011305
41293.8799994386
52535.1699997764
38657.7999986596
42734.3899944707
35757.2050067516
42516.1099977236
41154.6050069857
44346.5949972287
38278.9650026019
43004.9199923486
42653.9949948556
40001.0349957403
32939.940003474
37862.0899953665
32219.020000609
28334.3349957798
43609.8000092174
35807.9500037247
39492.8799999461
31710.4100069265
42692.2199962724
42870.0799969402
41029.8949918055
42712.6400048676
47383.9349966637
45470.3900058481
37486.2249971641
46083.4849885205
35741.0750004256
40957.4149951161
38684.7900168877
38977.6550043437
38915.4650001174
42090.8300032919
44483.6399944217
41221.3499960126
40438.6649957249
43814.865002882
39342.2649981515
47604.6850086726
41418.2399942127
45277.399999169
44134.8400006533
40757.0200029984
43659.550004255
41542.1250072669
44185.929991376
38766.430002177
42082.395002519
39386.3349987146
40060.4749900642
38963.7549996374
37388.2750024548
51787.1600072205
36114.1349975475
36912.2200113748
42544.4799994681
45319.5250038451
38838.6349961302
45235.9100001575
37583.0350066567
45183.6299992401
36981.2550025256
44430.9350025225
39077.2800047709
44789.0849998082
39756.8499953765
43116.6649941172
35635.6750013013
45910.3899964102
39313.4200029473
41067.535000171
49136.3499993604
41683.2350070757
41673.9300069312
43053.3799985115
46765.7450024877
37185.0100000844
40410.9950032494
41151.8300137568
42795.1999997346
45530.3799983382
39312.039993659
45073.1549853536
41281.1699999194
34538.8450029128
35057.6600057801
44282.1300031246
49565.9049928184
35433.6150046685
40037.5799999902
34860.2150027147
40817.2449971157
34127.6000011435
42953.735002692
38183.3350052164
34999.8150017008
38296.8950039482
46708.4650054738
45271.7249983366
39161.7950073414
46400.7900033626
41673.3500008215
38158.6299984565
40217.475000328
41323.9349938259
49721.0750022072
48095.8300105851
38171.1000089155
37388.6749993828
33370.0950012708
36884.01499093
43170.4549939444
41985.0250098106
36473.0099991481
39595.7800089285
46219.3949972002
33747.2749958012
33951.0949988106
35789.5800002462
39078.485009697
45160.2199949629
49250.2149913377
36071.5500056292
44333.9250018848
42836.2449970961
41676.5550001129
30433.6050103357
37083.0599972974
37256.6550041592
40105.9600063793
32509.009995864
36175.5349963823
39250.0549982231
39960.2850024008
37630.879986933
52603.4349933941
31179.15000234
37533.5950009886
44197.6949992042
45787.0250004335
30692.4599996167
35274.4549965647
40251.9200011016
34171.8099995048
40100.5099989105
37955.9649939929
36047.1700059521
34807.189997525
38931.4549861028
44857.9949987744
41809.3950024082
39330.2449995403
38022.164996099
39191.9649917791
34132.8849992764
45481.3749973338
43650.6950014392
41467.6099990489
52041.6000007487
36832.1649987943
46873.9099970998
42738.6949937585
32396.7849950422
36094.2550081152
42123.4099950266
42559.7300034138
47869.4550037645
39140.7950029031
38930.7550005814
44884.9349976113
46885.1599950629
38179.5850033523
32181.5349987182
39013.1449937611
29541.6700023639
36185.1499968693
36201.3900060067
41977.7200035501
41984.1550078969
42318.0350034769
41355.794996068
41176.0450032065
40287.3850051078
45579.7449974896
30627.2350074498
43163.9199937624
38013.50998749
32077.3900111257
32351.1650071888
37204.5849983825
37089.7949909178
42709.5450021199
40743.5500059667
34639.1650100454
30907.5349965689
43844.7499965511
49547.3250017897
49997.8499979471
45643.2849960658
34087.1550008963
33995.0050025022
42204.9600023032
38414.094999896
44087.2300099559
37474.1100026599
38936.7500002167
42157.7950052086
34070.4399946531
36845.7150011416
39130.9850020332
35006.9999967106
40495.7549967793
39037.2099962968
36352.1949965995
35930.8699964409
32751.4099965792
44885.7199979284
36234.5250001564
36434.3300024593
44372.6450060586
39966.0550039579
32053.5949991546
44056.790001846
42987.305006866
42078.1300036534
41017.5999948375
41175.6799958218
41219.7450046302
34937.799998189
43789.8649982834
42144.5349845964
33175.4800017411
42493.1299959279
34953.4499994123
38858.709997911
44241.0749934937
41183.7700094827
38631.4400027723
32441.1300010544
46934.355004991
29838.2549982403
42553.7499962765
42268.4950104494
37747.3749956586
43021.3850009751
43128.6500041671
33725.4399947848
43293.9700081808
36494.8449899135
40060.799995123
33892.2549957938
40761.3749990978
47422.2350028617
38636.0900086042
39403.2900097065
47424.5250065146
38340.8799938014
41469.419995904
48438.0749895053
36909.8300002759
49570.7150012497
39199.9999941133
33112.0199950572
38326.30500479
43277.2350001629
42274.8249994909
43733.7749878799
42565.3200002854
41857.779998649
36764.5249914629
42281.1699994934
41878.1500005896
43576.9649950679
37099.3049933685
42110.4199984109
39895.2100082767
36572.535001412
42725.9600033465
40280.0500044665
50392.2300016706
42924.2850033869
38985.6600080315
56167.8250000291
39480.5849998216
45890.1199986103
47742.2550012385
45100.2800038346
36504.7799938276
45259.8199938239
37116.6250038178
37623.4099957354
40082.7600033464
44182.5000019816
49822.8300071319
35421.5600136467
35807.2250010191
40922.8400032882
42367.0950016521
44333.0199986558
36719.9200014007
47080.8950056579
43680.7050013787
37694.4800037942
41239.0149887669
45226.8150005334
37484.0949996453
37296.2250036888
44804.9400030569
44119.6999896333
44078.9699976053
37237.0000026684
37758.8850041844
43856.9249913237
42562.4099982049
39108.5699990566
35249.0850066729
44775.474993717
41408.454997714
40833.0499991766
41101.8650067503
42417.2900077035
35108.8450054173
31269.6900050895
35717.5849977409
47353.9150101856
42009.5750020914
34366.1299944465
37524.2999953609
39284.835009337
41983.1349960088
35751.2700033907
45729.7600038158
39456.4600069909
42181.8599983669
40969.5299964978
47595.824994207
44794.8149933597
36086.2099995753
29600.3749942041
37745.2699815214
43871.7299893447
36230.0699964043
40877.6550011759
36885.8999985973
44286.5350016704
44284.8600117365
46412.0899938409
45644.7149951161
47935.9249970617
38930.7200013861
37540.2050050838
37299.0249975205
38829.049999513
29847.589998048
37190.1150073215
42197.849999888
49348.0749895829
35471.7749997867
48831.2950021911
40170.1499993884
33487.7199920495
37018.2000001104
44490.7599912141
41071.6399998649
41454.5749986817
38488.2999964299
48069.9449863494
46428.5400011224
35543.2849997261
39155.080001757
32429.7599985389
40034.8750037984
42982.7150018555
40832.5150047759
39116.1350081491
38391.6700010737
38320.7499985736
43628.6550005721
41846.100001672
32204.4549992387
40987.8349948658
31387.9750022732
39506.394989248
35692.2449994751
46973.0550042852
49083.8700113252
35769.91500673
42202.8249967478
40947.0750014829
35575.6900090287
33054.8000008771
38752.2299935728
44470.4600035809
32605.2550079643
31134.0149974118
43970.6799987897
44762.6899953721
40268.885001536
39191.5400068414
46396.8900034965
38475.695013892
33438.2499927174
37757.425002682
32776.4350123125
33578.6700095243
43809.6649948159
33613.8450043922
37423.4449942231
39476.6649951201
41213.2250006916
34912.2200077006
46296.7399910544
42734.3999995769
48233.9099863281
43204.6950042642
42326.5150017873
45804.0150023231
42636.7049863895
38016.4150124679
39514.4750064065
48446.9849980073
34014.1899989415
51208.0949976776
44654.2099984963
39674.7300023557
36466.8700064832
38973.1299961668
40916.2700002209
41912.1599965321
37399.9399968875
38517.6449919646
47730.6849957856
41424.6500044839
36550.2150098842
40553.7949953998
39903.760010488
35781.4199967978
39141.0149937114
43706.0649961653
40132.8450006241
36876.1050035891
46840.1750088557
49001.445000113
39054.1150045421
43270.620004233
41393.5199846063
44771.0599976227
38062.6400042643
42477.7300031875
44252.2750100445
43492.3299972161
41276.6549981142
37478.044991401
40795.4349926521
35061.1549957816
39822.3800033165
25859.344999459
44489.6049982039
46345.6450006036
39583.6300025066
45872.2999906007
41299.5650040724
47618.5999985245
42045.6099961406
43498.4650001183
33429.3900006412
39428.2999941694
40952.9000026707
43189.5300124931
41734.4549940788
41715.725006607
43276.4849995922
33830.7600012912
40634.5549978418
39426.0400044222
44576.8499935623
38054.0049958065
45315.1400016844
44614.6600033157
39928.7549932479
45897.0700017897
42916.86500025
43475.9049910714
33389.7549989579
35481.2400005974
28298.4899965401
42606.3100035316
56629.8349900797
35391.5750001457
40930.5700014046
45294.7649976611
41779.5949902102
39724.3749980151
45860.4549954453
40691.3250013446
43193.7100033345
34028.1750029491
39608.2000024286
38865.6550066292
45122.8900097052
38300.3100022464
37736.0750029687
33253.2149927105
40504.8649898487
30940.8550071555
41461.1799978549
40195.2500040538
32724.0050032894
35769.4500146369
37559.4700015396
38368.6049903359
44054.6150025168
55823.39000888
36313.9499936218
37021.1449946526
44722.0899982771
38707.300002325
36317.3700030583
47053.4349940093
41890.8599938024
40081.2199975646
38839.9600009438
34537.2550043269
43407.1150015836
36056.184995578
52574.3949974341
43495.0449927499
51630.6600018097
38730.1550104698
39868.830004991
42356.6099856795
32636.1149942002
50340.4749886735
42535.9999839424
40022.0400009071
41091.1699971783
40480.8400026609
47947.8199955933
44304.1699907631
47814.8349985194
42331.0500030179
52640.9700018178
31751.2649974318
34846.2250058705
33365.410000333
45183.1699947972
53572.4199942627
40287.3500013388
42544.250001017
40517.3799985331
40678.9199972877
39189.1249991567
35320.485003843
39982.4899990272
47426.2000071553
46211.224989872
45931.0099950314
36664.4399953056
39187.1099968444
41546.4299976648
40920.1900006379
43386.1549963684
42645.4450091558
34315.3799888474
40376.5500044071
34448.6599997087
39608.6199994683
34956.3100027756
41541.2700035874
41395.2700000439
35447.6600012819
41131.6500038499
40836.525002505
29064.4149971942
44870.0799981459
38164.9200031705
45052.0549959457
49825.4899988529
44633.9200114931
36543.8900071352
38492.29500754
46614.7349877397
38253.4949963522
34589.1100001386
34088.414996015
27510.9449927241
38107.0500038934
42797.2700053918
44447.8950045376
43532.2600066612
42086.0849984212
38281.4849932226
40512.3450094729
36582.63999086
34465.3200091912
39843.7350106015
38054.0849960043
41783.9300009806
42248.8299968739
40519.1699941903
40484.8450040161
39243.7750032596
40983.5499847473
38293.54998914
40112.4100030926
31660.9450001961
40210.1100035757
35975.1100063986
47402.2299985061
34470.3099996122
41617.3199906609
42674.3900023672
60719.4599990714
36499.1800015611
37502.0750046519
38647.9249950072
46059.5650027712
44857.2650039354
36109.7400005065
40643.5349993278
36810.8799984278
33481.5799991453
41317.964998192
34510.2900004328
43460.6799903816
40058.4450046077
36279.2550006525
49133.5599951464
42608.9299971752
42002.3199947207
41446.5050015147
39569.6549999692
52672.9000064086
39928.4949985018
44288.1849936543
39302.254990521
44256.1999932047
42971.0799993185
34879.6650058927
36195.2849984225
46971.4300030805
37745.454996034
42870.2749925184
43399.2550021943
39416.0350040194
36178.2800053929
36354.0750025312
37191.8449937502
40612.5150052687
34255.869996229
32782.2900030345
43361.3000082158
49335.6349982238
43018.8250004203
41340.8499981802
46144.3700084889
42529.814992012
42312.0149994637
47926.7550007206
37885.605009627
41477.9300020894
42629.4949997262
41797.5300065567
31110.9149987558
43049.165011855
37583.2249979606
42635.7749921498
30890.5749940124
35115.8350034343
42220.9399989283
45353.0849994392
37589.9999939175
38462.2000015965
33529.8000092401
35274.8149962154
35377.2399969804
31511.1900074622
50100.3949932466
38071.68499534
42687.4149985079
32241.1849950232
43854.6800051625
33578.4800071016
42232.2899934158
37612.6499951258
45086.2749972137
45848.8449982926
49428.6699976977
48555.0799954961
38124.8649974345
39546.6349917701
43406.4149992948
33689.9150093332
46512.0299982345
43135.074992382
33240.6299959523
41388.7599985872
29798.6650105547
41516.3800011638
46207.2199929674
41409.8999944555
38617.1049972259
42752.154988877
34705.3749979399
39785.7350048474
37594.2300077841
40207.9000089348
37278.175004974
49793.009998638
48647.679996867
41678.9649962635
46487.2549981368
36171.7050033702
45853.6599996104
41820.5399956221
42463.4450054056
37843.8250158491
38856.0400005381
43181.1600016151
41263.7550030127
38972.4399961117
38667.2150010399
30756.3349944875
40359.3099925579
33805.1699972288
36263.709989237
35538.3750056013
42055.3799978289
43983.8049937683
41905.6100072276
40417.129994812
40036.9199962323
38911.3099919074
45522.1749941057
35211.5400042442
40950.3600049866
39837.4949931973
40213.4749994545
40896.2099965162
34799.9700115795
46582.9350024513
47361.0200028176
46089.595005125
34050.7349983676
33796.600000689
38776.7050013755
33961.3550016025
40955.0300012914
36278.7650014973
39799.9149973463
45568.2849993431
37821.0599941944
36773.2399999127
38672.1049973119
35571.005001667
43163.6949960398
41219.6800056834
38244.9700003291
39590.2699983673
44650.2700079107
33575.7649975809
39965.5150089279
44468.4099902884
38181.6450049186
38573.1850062747
47003.3099969522
39660.1849949334
33735.6650013038
38530.9050072077
32791.1499933173
34217.5799949829
38937.1199936098
37482.8199940473
36184.1899994967
42916.7199906904
35633.0800022954
50344.2400002498
50121.925000485
36111.1799943857
37672.4999994108
40147.019991942
42324.8599966276
39690.1300065361
42766.6349977367
35702.0800061781
44482.7099922765
42042.1799955086
39637.1850083184
39204.3500037324
35808.5350029609
36927.524998347
48127.8599976091
32380.2000000252
43229.5949947116
42185.2800004518
41017.0749935172
40097.8799998981
33250.0199930524
34997.2949887951
36999.3899943602
37143.4399933587
38595.6000027322
49449.1749995432
46345.3149925072
44755.4699935144
37719.1499986589
38254.1200050595
42724.7199980039
37016.2199909167
45238.41000315
39185.6249993449
42853.2199948052
37290.8350075199
43038.4199895632
47826.3999949755
42157.2249953491
45931.6000020888
47583.494994792
37769.1750047207
41243.7599960937
43607.7050027251
37509.1799986643
51966.5249932771
43761.8050013002
41918.3399972133
51508.7149945932
34707.3449949805
39766.9349921528
45240.2150035423
39878.9149937989
41264.7000080085
39275.509999322
40252.1700015593
44852.8800081585
40078.0999981347
42982.404994224
43137.1850008836
36089.2049987144
45114.3950011897
33387.8150042552
31949.2099944253
43031.4750040441
40452.4849997004
34370.0250071196
41954.8650045895
40247.4450030756
41556.3049926073
45286.3749936055
36304.5599964863
36821.0700011496
43142.6299872741
42008.7049964943
41162.3200034538
35168.6550065356
48291.4350025379
41947.479995108
51752.1050084725
40153.9700016724
45955.2199980604
46776.7049951337
47618.0750032078
43007.6099947452
48246.5850032613
41443.3099962516
40949.2849974946
47116.800006096
39349.4999942938
41939.3249985556
40912.2849941208
38962.5000072743
41734.1300034751
33792.6249982438
40722.1199977034
38082.0650046577
38007.0349951502
43427.0749986232
33029.9499891123
49991.7950033188
42541.0600006265
31819.3700035371
42982.1649927268
39345.039993501
41754.0399903952
48415.1950012553
38380.1799981442
42098.1749910663
44753.9050011997
38951.2249922858
44319.1549935547
32075.6599996313
39569.8799989436
38837.7900013992
44239.0799917498
35844.4700056419
41286.4499946265
37766.1549939421
45524.114989897
39452.6100039913
39909.7549986878
34974.6349980714
43848.2300055843
34082.7050022716
37701.9299979361
42253.4250035365
43572.5199995982
38110.5250052958
37147.3150084964
39133.4700114236
45157.8899979845
41962.4199945452
40803.4299973951
35555.444995227
45890.7149977743
41405.4500061705
34194.7150024155
39743.4450113022
36195.6499938097
46301.0550033262
40128.6499978714
41342.5249910247
34856.4450043463
39934.645002261
38386.1299974084
39032.795000986
40199.6100000244
41292.5099929692
31946.4749992914
44243.3399929043
40723.5500037023
41500.0500081248
47870.5849998412
35842.4000042769
43109.6200006554
57026.7650035377
40004.1549955455
43058.8250021772
55528.2750027522
41092.499991231
35987.8099974509
39225.9150069369
31564.9349914581
36036.6650038972
51565.9699940964
42091.4200065793
42453.9349993323
38451.1250063752
36346.4850043951
44199.7250030957
40839.5849997817
36343.3850069417
42897.6450050535
49669.1399893262
45053.1050011059
34383.2299990232
45752.9599964403
43375.0350004771
38597.1049991487
41951.9599972682
38418.1750037008
40218.7550050066
48642.9150067228
41114.3249942056
40864.4149948248
35231.90499876
35142.6300032063
39752.049998946
40887.7350032072
42658.4449937197
41815.2650092439
38124.6000034671
44949.2099995451
51622.4399957141
48622.225001398
31826.3400058071
41468.4150009565
47364.6950093834
47216.2800086511
40154.829995229
40303.359996394
44880.4899861931
40256.6800121731
40985.105007361
32907.4349991614
40205.0199858269
38698.0500001842
46895.7500026895
40622.8549875672
43391.189985371
39770.5549989093
35066.429998036
35563.5399982026
36536.4249985245
40938.5799997314
39771.7799930733
37755.3599997034
44067.524990869
32607.1100047262
39892.8849922443
44918.475008794
36526.8549957857
41938.5649959646
40802.2349963486
48110.4100018668
42550.5650072001
39924.9100007869
35546.1050030746
52103.3500072212
33449.1200004085
40151.1499933479
31219.4649942681
39889.7099954972
36510.9050026569
43389.9149966659
39204.3250032745
35961.4899968795
43712.8099957518
46283.0099885651
40765.8899915334
48574.7049933989
44851.7500042371
33994.4850061754
35431.279993812
38584.8649977602
37680.5049987759
36690.534989361
37032.5949955416
31774.6500017733
40527.5500019198
41927.5399984043
37978.0199957804
38172.2599964089
40566.6450086001
43251.0949930782
37081.8250151442
50628.6950040855
43859.0000041163
35108.3249945631
51129.8950071675
43748.1300031586
40188.6149980624
39707.854995769
44384.5800017928
36591.5300035019
41760.8400010437
42397.6349978048
39592.7350106405
40876.8900115193
42410.1400008607
34622.0000020079
37785.3699958472
44366.9399962337
37153.9650028229
41340.0099956877
40767.7749976608
38750.3999987537
33367.3449920002
45028.1149995631
40282.585000393
45654.9050048642
42070.1449978581
41986.1400118812
31931.6849950978
37549.8599963132
35771.5899979601
41171.4499897255
47356.3449937349
45643.6450026062
45302.2400053816
42642.4349969532
34646.050003185
39598.5099975983
40545.7650087981
46135.0499971727
33936.790002653
44096.8349871757
46622.5299997864
57065.4850056947
39054.5900021897
42234.9299921597
48886.8700082744
33746.44999942
34077.3550065178
44251.8550041111
30891.8250044421
38429.3449858551
37996.4150087142
26211.5199968509
35252.5899964243
36597.7799968922
43211.4049903969
38940.1200031509
41481.2799963414
49727.1500009762
45952.6950030172
41586.770001177
41897.0250074056
43117.6550003291
38566.2800079575
41067.9850019438
39575.539999171
41847.0100031313
38756.0650080511
41676.3150149191
38308.2549947263
40993.2750077754
36496.0000009761
37012.7849932753
37166.5499924434
38691.8600011517
37616.3099940066
36674.6900000384
39822.8549992154
35593.9749975599
35722.5299938188
32519.2150064297
38564.1850037222
46636.7900068506
39351.6700067534
39627.4949974399
41342.3099910561
38576.8549959894
39553.4349937027
46313.6500015643
39152.1649944521
42229.7749953695
41097.8250040906
47782.6349986768
37146.7550038723
39082.7600106667
48947.9749942514
38841.5399992199
43158.2649993185
48245.1749988405
36364.6000017552
45919.9749932393
33757.2849984984
43451.9250043308
40051.409995489
46771.3599921523
37344.3699953773
43281.7849922151
44886.9399948807
40998.2950000392
46048.9150034434
42567.8300016216
38254.8550029311
45238.8750016585
40763.0199942497
43944.3499935258
47972.3400078661
32960.3749940921
35669.1050074974
31853.3150023293
38170.3999993039
39762.0000011547
37007.779999542
48167.5249948101
34761.1600103329
36857.9049951592
36368.2050081837
45498.9900091244
41282.4200015914
41321.3499947092
42617.61499168
42751.28000083
42380.2700009752
37533.7849985617
36509.2699973864
41056.6499992511
39202.5949993231
37216.0050050445
47802.7300008397
41862.2699906141
35271.2149983648
37554.3800097456
48074.2850016481
38463.0150037125
34928.3949997246
46069.6099982718
40175.2999912733
36781.6800019501
29973.3250048183
40246.6900083082
34350.1100041215
49202.5100021203
46783.2800030134
30489.1199978271
41872.1249959533
36332.2550016947
36658.3450033785
42258.055004046
42743.8649907015
39476.2250030439
38377.7949990049
39053.9449976041
37473.8350019543
36977.7700026469
28507.2249954024
40661.369999211
36474.1549957428
34207.2949947123
30222.6949996564
38081.5299971475
39005.0399909572
38255.2699982852
43899.1249930585
46224.4350082248
39790.1600021445
41145.350001956
44960.02499517
41734.4050112011
36966.975003395
42292.1000030805
37178.7700078755
43240.2800000939
34322.1799902703
46997.360001784
50741.6400043197
37944.2800003779
37159.3800001075
35512.0099987589
45708.2399975065
47145.2650006714
34989.4299924813
43276.7300048404
32979.6850073544
33602.1000051016
35134.2649979782
37592.3550023489
33098.3800101833
37655.7299938319
42694.0999973562
38751.4900069159
37189.6299887087
43478.619993485
41959.784994457
49760.9649942634
32011.8449967179
39938.1849935054
39609.1799917941
36274.9750002004
42673.1449977058
41619.7600018556
38222.0049969148
42324.4050018371
40191.1299956942
34867.9850021173
41985.7700054361
36366.7749909381
47932.8649971445
47225.225013349
54568.0350029742
44125.3199999451
38642.8450036308
45918.7950018367
38274.884999821
42077.5449993691
36330.8249960683
34534.8850014205
42966.8399999434
43642.2800043055
37912.4500026859
43623.5999847363
48262.2850025424
44070.3749938679
49374.0300026587
45530.9550007498
37174.4700079903
37592.6749979439
41707.4449950121
39044.674999002
45866.0699980513
41769.860001509
37172.1599986183
41298.3849949529
40360.5499944706
40555.8650015194
44728.380004902
41709.2799969148
44375.9999931668
40216.2800043927
44186.9050043336
42839.2199963596
40807.0349945432
32677.8700137676
46650.8799997984
46305.0900015438
37329.7750066398
34731.0150002134
38182.5799960874
44248.940005511
45851.5300027522
47678.6349988281
40970.1999927661
40256.824997092
37616.5249920626
44543.1799904248
39481.4399996457
35295.870004292
37233.0199978994
39050.210005992
36623.5650023065
41787.3400050494
37238.0950009093
32826.3599999758
41151.5099951818
42258.4150032574
34979.1549988635
41505.3150038222
34965.5550037521
30871.765002176
36525.9199982254
44300.0649987656
48870.6049886429
39070.9299967546
44454.6249991336
39444.6350002454
34180.2799999444
47874.4699918011
38420.1600045176
41107.7549977002
