# Supplementary material for: Intergenic, gene terminal, and intragenic CpG islands in the human genome
Source: BMC Genomics. 2010 Jan 19;11:48. doi: 10.1186/1471-2164-11-48 (PMC2817693; doi:10.1186/1471-2164-11-48)
Supplement: Additional file 4 — Monte Carlo Simulations. The archive contains Ruby scripts used to evaluate statistical significance of overlapping of gene segments and CGIs. Results of simulations with different "fixed" elements (see Methods) are also included. [file 1471-2164-11-48-S4.ZIP › result_exonspag_length/last_intron_coding_exon.txt.hist]

left	right	value	probability>=
416231.059984787	419147.90348487	1	1.0
419147.90348487	422064.746984952	0	0.9999
422064.746984952	424981.590485035	5	0.9999
424981.590485035	427898.433985118	1	0.9994
427898.433985118	430815.277485201	3	0.9993
430815.277485201	433732.120985284	1	0.999
433732.120985284	436648.964485366	5	0.9989
436648.964485366	439565.807985449	7	0.9984
439565.807985449	442482.651485532	11	0.9977
442482.651485532	445399.494985615	8	0.9966
445399.494985615	448316.338485698	8	0.9958
448316.338485698	451233.181985781	17	0.995
451233.181985781	454150.025485863	28	0.9933
454150.025485863	457066.868985946	26	0.9905
457066.868985946	459983.712486029	33	0.9879
459983.712486029	462900.555986112	44	0.9846
462900.555986112	465817.399486195	55	0.9802
465817.399486195	468734.242986277	61	0.9747
468734.242986277	471651.08648636	68	0.9686
471651.08648636	474567.929986443	95	0.9618
474567.929986443	477484.773486526	94	0.9523
477484.773486526	480401.616986609	107	0.9429
480401.616986609	483318.460486691	135	0.9322
483318.460486691	486235.303986774	153	0.9187
486235.303986774	489152.147486857	153	0.9034
489152.147486857	492068.99098694	179	0.8881
492068.99098694	494985.834487023	190	0.8702
494985.834487023	497902.677987106	227	0.8512
497902.677987106	500819.521487188	226	0.8285
500819.521487188	503736.364987271	228	0.8059
503736.364987271	506653.208487354	253	0.7831
506653.208487354	509570.051987437	250	0.7578
509570.051987437	512486.89548752	294	0.7328
512486.89548752	515403.738987602	297	0.7034
515403.738987602	518320.582487685	325	0.6737
518320.582487685	521237.425987768	319	0.6412
521237.425987768	524154.269487851	324	0.6093
524154.269487851	527071.112987934	318	0.5769
527071.112987934	529987.956488016	334	0.5451
529987.956488016	532904.799988099	315	0.5117
532904.799988099	535821.643488182	319	0.4802
535821.643488182	538738.486988265	314	0.4483
538738.486988265	541655.330488348	323	0.4169
541655.330488348	544572.17398843	310	0.3846
544572.17398843	547489.017488513	307	0.3536
547489.017488513	550405.860988596	267	0.3229
550405.860988596	553322.704488679	283	0.2962
553322.704488679	556239.547988762	244	0.2679
556239.547988762	559156.391488845	227	0.2435
559156.391488845	562073.234988927	237	0.2208
562073.234988927	564990.07848901	206	0.1971
564990.07848901	567906.921989093	198	0.1765
567906.921989093	570823.765489176	176	0.1567
570823.765489176	573740.608989259	163	0.1391
573740.608989259	576657.452489341	157	0.1228
576657.452489341	579574.295989424	121	0.1071
579574.295989424	582491.139489507	141	0.095
582491.139489507	585407.98298959	97	0.0809
585407.98298959	588324.826489673	79	0.0712
588324.826489673	591241.669989755	86	0.0633
591241.669989755	594158.513489838	86	0.0547
594158.513489838	597075.356989921	63	0.0461
597075.356989921	599992.200490004	54	0.0398
599992.200490004	602909.043990087	61	0.0344
602909.043990087	605825.887490169	35	0.0283
605825.887490169	608742.730990252	43	0.0248
608742.730990252	611659.574490335	33	0.0205
611659.574490335	614576.417990418	31	0.0172
614576.417990418	617493.261490501	19	0.0141
617493.261490501	620410.104990584	23	0.0122
620410.104990584	623326.948490666	24	0.0099
623326.948490666	626243.791990749	8	0.0075
626243.791990749	629160.635490832	10	0.0067
629160.635490832	632077.478990915	15	0.0057
632077.478990915	634994.322490998	7	0.0042
634994.322490998	637911.16599108	5	0.0035
637911.16599108	640828.009491163	7	0.003
640828.009491163	643744.852991246	7	0.0023
643744.852991246	646661.696491329	1	0.0016
646661.696491329	649578.539991412	3	0.0015
649578.539991412	652495.383491494	4	0.0012
652495.383491494	655412.226991577	0	0.0008
655412.226991577	658329.07049166	1	0.0008
658329.07049166	661245.913991743	0	0.0007
661245.913991743	664162.757491826	0	0.0007
664162.757491826	667079.600991908	1	0.0007
667079.600991908	669996.444491991	0	0.0006
669996.444491991	672913.287992074	1	0.0006
672913.287992074	675830.131492157	1	0.0005
675830.131492157	678746.97499224	1	0.0004
678746.97499224	681663.818492323	1	0.0003
681663.818492323	684580.661992405	0	0.0002
684580.661992405	687497.505492488	1	0.0002
687497.505492488	690414.348992571	0	0.0001
690414.348992571	693331.192492654	0	0.0001
693331.192492654	696248.035992737	0	0.0001
696248.035992737	699164.879492819	0	0.0001
699164.879492819	702081.722992902	0	0.0001
702081.722992902	704998.566492985	0	0.0001
704998.566492985	707915.409993068	1	0.0001
