# Supplementary material for: Intergenic, gene terminal, and intragenic CpG islands in the human genome
Source: BMC Genomics. 2010 Jan 19;11:48. doi: 10.1186/1471-2164-11-48 (PMC2817693; doi:10.1186/1471-2164-11-48)
Supplement: Additional file 4 — Monte Carlo Simulations. The archive contains Ruby scripts used to evaluate statistical significance of overlapping of gene segments and CGIs. Results of simulations with different "fixed" elements (see Methods) are also included. [file 1471-2164-11-48-S4.ZIP › result_exonspag_length/last_intron_coding_exon.txt.lengths]

527976.169983618
520942.310007944
511400.36999519
533803.960023472
497114.539992574
520207.005003421
526337.924976666
582206.540016937
526737.974998989
564790.605008332
506196.120021458
538334.10499907
545392.620000275
582281.239990726
574804.429987986
530105.454993093
476473.759985406
527389.284998145
569611.499997573
554263.694993522
569844.059998199
502582.01501319
522505.244994008
457722.279995995
484123.254982746
540379.449996718
500525.350000098
516993.15498219
537604.880001964
534598.019997743
547377.855013585
551771.070004391
512037.62001339
457411.660006438
583650.729996883
590083.000001729
462199.73002633
527980.444990086
551913.609994183
574433.960015068
572220.109999423
549113.375000982
523783.395003097
494763.844990315
568820.385004122
546165.934999782
496600.849982352
582893.044992294
542222.455007399
544751.149976316
535943.45501653
527574.96497751
522073.769982584
542504.094981384
503108.950020431
549633.514989925
555325.024965068
538835.644988951
501882.42499524
500376.575001686
501989.319984529
557517.474987348
578947.199981126
526414.19999787
497169.900023082
526164.129987314
545386.194995708
577559.494985121
547281.189985141
491868.859999749
599117.924992498
550979.080024733
510590.369982103
468109.504989552
528245.874988039
552442.084998942
554655.469990004
530115.399999631
518910.010019535
551853.965011287
492298.1499955
487987.934977167
526905.349993169
546325.615014434
591540.114997696
560910.415012976
562507.905001006
565503.954994325
579693.629994218
505651.854974366
562836.180007286
520557.384995213
523971.905006132
476902.989999075
540353.554976281
615519.144991343
557175.260008442
551909.469977982
499416.620006041
564716.489998241
555443.670010443
513749.724984534
559520.885003049
549417.895001441
543935.330006039
572235.395004992
526637.229988232
529440.504980378
515389.710009029
484823.055000724
575924.784988292
549199.824999939
600007.1100204
603268.879994059
568093.755003189
540370.044983175
458930.164989668
530330.574994808
565864.364983055
550104.480006463
527214.129987682
518814.410024888
526692.354998939
539891.47500114
514612.385040227
526543.364993579
523457.810002336
506301.400002181
554212.235003745
512669.784991343
554515.559997909
547154.484979514
513114.170016048
572115.845008431
608404.120014003
493097.539999278
480582.129994499
578538.655014502
503292.009988609
545687.530005014
497949.734996444
558799.034999996
542763.654986889
554742.915002021
525532.574993559
525821.100012957
536248.710004201
543725.184992267
560304.26500083
494762.06998752
488824.395001343
528459.125005242
534963.700012186
537744.409981678
589256.584990189
554219.840003139
538538.439996172
501818.694996476
541611.735001694
537808.31497171
575518.600014291
539963.479994555
535881.949999066
520217.100004391
571122.744988019
535810.140003494
520423.254977648
571374.309990703
548124.440009059
489390.605007516
520348.565007715
516352.199994782
525971.430006327
601488.759970438
496196.795006452
510357.114989925
602911.8900081
500123.740011331
571141.035002293
584363.235013588
607144.395000586
547046.504992598
569330.814971543
557303.050010603
524398.600002295
475515.515010412
510529.379999816
560445.225012635
573200.700003548
554192.935006495
505680.510013407
540105.725012572
573058.445005991
506784.745006443
550258.520007407
527438.964983523
513308.06498834
496020.545004301
522677.38499829
572746.254994913
537804.745010657
485817.45499485
515404.409982946
486936.915020166
559421.809987527
532684.089990056
574553.420002674
525095.264999829
512426.799980569
550885.590004548
570698.939997311
534280.935005396
563540.039974457
529193.469986073
589216.434989387
553556.440019545
455081.780013447
537052.175023616
529049.045004849
545851.140019077
517301.849987242
513270.285011286
582069.854987079
525920.030003779
539489.509991615
478181.305007488
516628.570003034
551244.305008745
540791.154995822
558032.724998072
545485.379993903
547692.010007458
519972.125007456
525736.634979514
474121.144993701
550723.97500554
582394.214966897
514068.050005883
564638.190002737
517130.824995748
635439.674991376
502886.890000509
533831.454978429
563587.624993477
544171.570019347
536084.415019369
570087.82498659
498120.375008676
513822.38000406
491372.669995635
525487.215024505
483479.799998901
521668.985008987
479913.580018575
488813.92000713
516874.119999177
546402.599996703
569891.66499684
505120.539983859
547794.104976278
601634.560004665
544079.205011562
569562.845008724
595042.939983713
546993.975000226
449662.90999457
508088.740001016
485522.930005864
573565.97500995
565466.439983886
581297.024985928
542068.720016751
497701.170014987
545937.059988321
500062.790018942
523557.375011336
486764.839998236
536935.615005102
499454.644980096
556589.040024771
538937.029983824
540133.965009032
549862.235007618
523206.150005001
541340.23999998
612714.820007994
519818.955010678
572865.189990494
540812.305007699
502340.795015226
464229.410013555
529720.634985472
520052.370004366
579227.22500577
485618.985003287
568088.665018123
489706.524979821
517253.350021059
499263.284992515
552731.334989264
514860.790010933
527895.629996698
549356.600006349
516891.979992767
611222.819997121
577194.745001718
525997.75500137
596621.869989783
512429.399991589
588660.315032724
567136.539980491
512406.844993418
528274.850012382
587109.660014592
484954.389985944
512419.120006645
513097.11999045
550124.604989423
498264.30498828
464511.060001103
547214.950000187
480996.550001249
532672.050003381
478596.885002289
527616.540016294
601456.369995905
518365.845015015
508580.539996438
527025.599990414
555846.270013078
564393.600009669
462186.174999041
524775.619993764
537531.435009548
496296.009987882
539991.994988504
557012.669984973
454897.784988508
541107.009993183
496937.585017169
459579.319985421
579903.714978877
527631.740008551
578962.244991986
551954.02998873
591396.685013328
503016.034996157
548186.530009953
502018.235014161
516303.90499853
553459.420005739
530251.809970612
577442.675001136
546787.605008706
488487.179996435
545800.089997807
517231.119993613
583450.900009926
517503.939984662
551042.33000195
527840.180017272
479004.739977372
506294.669999509
484992.975012647
580909.179996324
520838.769998112
496844.950024929
530205.685007398
514501.205004673
487321.85499583
586603.769994915
489431.840011611
558892.690016764
551642.304990517
526530.074993081
546359.69000772
592587.199998436
650983.055012598
504474.090002979
484193.885007136
511400.359989519
481321.185001149
552373.359996787
536067.355029747
485392.065004312
479421.509993803
510357.569994901
559161.210004125
541195.859972398
536508.665002775
501397.105007201
477074.670011698
506973.864986547
548116.880000404
559995.254995847
533138.375004869
527090.46499759
517593.179992733
516132.850011161
634770.735001525
518455.424990275
545796.599983682
597081.925007715
458602.935012445
489357.31501094
512859.89500404
553846.160023652
483415.485010455
537050.779998443
511957.66501534
521946.740007311
510747.634999902
520807.47502255
556700.834997774
563705.520014988
524378.520008609
558968.629999128
488162.080012605
498632.245005894
523228.754968334
541991.104994267
539741.194996442
531418.87498199
554724.82502014
602011.57502531
497078.314986729
517427.830007343
542074.979998404
527461.704988168
518479.605003825
513029.119989758
521001.670004582
492206.240024017
487149.305012825
536771.015006249
534104.99998892
532969.445004231
555251.689991524
537183.915007981
547888.284994803
538693.369990588
511915.614997061
529552.520010176
513963.849978689
526890.509991044
571025.044997208
603709.690013533
520766.025009671
477879.235006238
490087.854987523
590806.020004452
481803.340009086
588770.975002708
502138.595004178
476171.524998654
507154.739976663
564045.094999132
544739.320008907
566502.320001128
568973.369984305
501503.649981874
615133.504989374
585435.265010054
482931.320005438
544688.319983039
561739.275025354
548077.614989797
508152.530002822
542453.079988859
506984.51499364
505073.539979891
543504.929969852
538518.905023861
508163.00999903
547049.824979898
576984.169998558
541405.414987028
572840.884980449
486923.619997158
520028.160011965
556517.299997155
504478.699984836
482380.735014359
489968.91499603
529111.674997347
527464.170013263
551400.175014471
515548.359990326
510499.604989344
464480.140004653
534374.919988076
499676.734983105
572872.655011141
570206.460007889
525630.415012693
517301.559989776
595980.035025307
567817.890006364
501008.485003652
559924.130016875
525957.400021601
517213.894998889
595653.020037064
481445.954998525
497944.390028389
539967.899996307
546916.794999907
553155.849975775
479973.899996049
478976.599970565
487048.399992907
548120.844983995
524647.615005491
538876.864991826
557087.11999251
628147.71496358
473203.800000759
532247.48001632
484939.725036268
471317.065015274
503071.155013063
513520.87998801
522228.394990651
551521.579997142
579923.710022251
528087.055009856
601103.454994104
572167.540030763
503206.914996473
509291.579975816
528590.830013748
519657.670013331
530667.314997425
549181.339992716
506948.22999545
482899.135008255
519455.419993589
517460.814986018
491798.790006118
531696.064988551
481315.314992657
532792.130009935
579190.165004845
512951.070009898
543917.079997426
494387.95000308
494650.480004019
538619.720017181
564186.820000963
484654.029975877
493148.309994674
575829.53498368
527139.874993445
520938.12000346
583426.394977337
511529.670017966
533335.835005616
604599.294997438
484674.485008233
485755.029984912
504413.985017753
483853.569991878
424392.539963311
533850.525009356
522743.199993304
604282.239990697
577781.144991537
579528.750033185
506243.789987075
553709.759997441
601800.780005926
551258.59501125
539450.390008259
493683.990019893
540289.829994503
534169.105020464
560873.740001496
521228.754991943
510630.16499646
549486.645007735
568344.655004502
504410.124978047
492864.939994157
535345.525001875
517890.065014701
566948.100005709
510691.41499339
504835.065004248
525435.675002604
497786.135001322
497162.05499109
491762.349981168
535758.709982468
570052.194985063
531805.189994005
604345.310012496
551015.090002839
474540.245007086
551633.340010144
542831.95501587
526677.214985337
522477.845011802
519143.879980703
534187.189995054
489147.739998956
540700.789991234
518942.310018656
526918.529995834
510396.434999128
539728.1050005
548334.604998006
497247.049988584
515757.554995402
538716.665011599
586520.269996258
581171.374999681
530457.205005443
562200.665012279
534703.190015678
560402.604999325
503354.679991165
511616.264975885
548711.019995364
500835.075016575
477035.554996687
522225.175002253
517411.674994892
576517.689984097
558034.395010308
535344.87501581
571495.54000102
485118.635009094
531013.025013008
478634.065005859
484789.085018402
494114.289980231
555760.009996825
457562.265004775
510013.309999582
569061.295021317
575797.11498862
480009.890016891
526033.854994059
604879.534996441
543186.400006796
534480.649977609
497464.610031251
550066.299991873
500272.554978386
525297.575013238
502729.810022074
451598.939990604
557345.315003602
564569.094998866
561957.944998337
514024.245015768
553940.26499641
556827.039998763
506884.915013675
472711.549991062
515899.495012704
550110.625001958
565711.089989145
514842.960005562
543048.709991303
549078.364986156
552990.284977637
567388.269990871
551023.375006462
587193.720009347
528800.239995714
461594.894989766
540840.549989644
527097.124997322
576332.985001275
567241.064981115
566999.324996888
508401.1850061
521606.960007765
508419.510000374
569889.944983512
455294.535019067
519051.170000954
531377.210010438
498921.744996387
505571.270009021
551286.980000658
551227.890010784
572678.325016765
579873.579991433
598940.765010699
574000.000013467
545608.949984112
584541.545001874
536231.569998525
569622.769976343
545385.754986149
504429.020015064
526038.71500511
505523.954989536
622409.360001265
569742.570012538
586327.970001373
531186.699998961
486675.175000457
529506.034974755
535888.765008156
556976.579999483
547065.730004976
505776.6250026
579861.655003509
569520.424979944
492332.130007765
479279.434987911
508648.254974066
511542.080005427
494680.770018636
563901.025010539
606076.554991518
567273.615010477
550803.480017406
616563.510012412
501989.100022169
539367.215000055
533034.299997809
524981.094985631
524930.090002954
525927.060014116
549391.220002228
577942.414989076
540114.115013906
592010.54500709
495616.820016698
598601.80003873
542220.379952653
522377.985010847
501006.010002634
584086.675005783
492222.290008532
452215.484997612
554105.799994859
674365.320011458
547375.380004469
551615.105015359
599374.455015692
564029.500004653
593759.439997509
527824.575002785
496671.279993132
475572.84998726
496930.870004485
562525.715000903
520998.169997432
441749.639995817
544587.91499429
545383.490012912
509628.044992361
563829.709987656
546767.220010141
522445.854998128
510434.669998163
544652.985012708
520923.244997695
589521.765002012
544205.755021028
584146.339994457
529679.399979423
482138.000007085
535226.165012141
531655.065030575
547424.870002816
523022.989991219
542014.850013796
511071.785012259
521139.389997158
553666.809981567
502482.180014903
508626.519996391
520738.230024296
521663.369998624
505195.660023587
545171.309997818
528230.335002342
470244.594995749
525956.86998712
509614.134988623
500406.709996889
522823.829984951
562256.489997122
510687.535000277
560570.719991256
533083.99500684
549459.724968545
499942.084983139
556726.814974524
543436.139976473
509348.595021193
487166.099992285
543834.260018911
556594.184999638
535786.429996427
540906.225010666
535355.215002983
551429.045014724
585990.169987842
543004.945004642
584933.29999794
528051.524990284
513395.390001878
532017.544984311
582425.794999629
508955.695002012
493305.744989543
508013.280032294
497542.285007262
552290.854996736
574113.430000447
545085.109993669
495764.914994522
582282.944992357
548929.535023392
567406.10501865
518550.239993096
562964.855011976
543791.100003949
491622.960003554
565863.04498852
536848.950007838
526313.075001399
516866.184990641
553502.925006943
559324.989980535
490717.309985773
573624.574988746
584175.955001984
547309.749985683
553296.729992475
495034.629996197
542965.905007116
528124.510013048
551356.115027167
504835.170010239
587914.095004805
561178.830004515
563386.679996141
450920.509985535
507477.949989443
468748.305018099
527626.804999835
538746.035010688
550798.205000844
529827.289998453
544759.969980886
483862.304996569
556982.105027216
515274.705014134
441809.63998016
503432.295016295
502249.425013272
526462.744990281
506712.37499652
550619.470000674
531504.775007616
526188.264991209
485269.359995996
522209.625007768
593476.230000319
504270.489991962
527926.345025284
567942.220000962
520093.569992641
536731.415000359
544688.724997884
484486.764999168
575033.774984864
517445.96499623
533582.894996997
504175.274976359
510274.895022884
617763.745009179
489311.309982033
516482.71496973
536321.835012342
589372.27999052
510578.955001097
565204.20500513
520023.840000467
598488.964989971
600028.909992127
503866.570003971
516675.744992509
492859.550016333
550251.930001843
519142.77996673
573562.030009721
485581.345016745
539865.820009183
548771.25499401
550185.789990641
475858.395014004
506147.280009271
571467.865018488
505378.219989493
550300.109993126
497504.105010746
450376.300002676
493639.864999933
463924.43001326
511281.199990836
573353.414999821
507893.060009383
535479.755004359
528386.51499768
509859.169981167
557399.184984184
527503.084990052
577307.47500351
516479.285000598
508681.970012068
546391.159969413
478802.029993148
560554.74499936
554144.075006054
491912.615010979
484383.460010857
574470.230012793
541555.354989981
549825.040029041
553087.770009673
538087.339990682
540780.510000207
517758.465007197
452152.474988367
548693.999999237
536558.675008333
480480.549999352
515389.144986571
529381.199984253
475682.214990044
537949.285019288
563281.970018116
516338.894993607
501762.580007807
552340.635009317
537206.645005145
472374.465014803
511917.570012281
515201.629999317
476475.825013445
527539.349990604
555717.46999724
507364.375003892
454529.789985064
552634.489999227
593555.74000265
497803.49999715
553049.589998257
469785.2899862
487886.964998482
564408.210016172
527317.460003404
547947.179987321
481191.974994289
595436.214998533
507623.364974872
491695.87499004
549482.105014086
525848.969983964
615425.560002326
584372.574985242
512002.185011169
580111.079988327
550861.744983829
577475.429987598
601033.019988715
533957.144992317
541780.934980568
488407.809991784
536073.664992349
545206.545009918
527429.43000346
509396.029993627
546766.369994521
507535.815003215
534780.579996121
560025.540006945
548114.99999665
548675.274994534
575813.155003362
541533.815002978
503166.1550024
567284.860008583
539179.595011876
543830.499983683
471539.484980589
536329.164998628
560281.100002328
521774.000007096
550084.134986194
556879.244997786
574042.834986338
562723.274999722
509235.790018267
563455.740023664
495759.160002334
503664.505000532
577496.290004407
484775.195022932
561601.404987587
559316.634994368
552192.704991674
476066.659985888
575323.575022235
602614.139977245
531730.115014899
538148.77500804
513519.994994963
578321.085012228
520844.934997243
518997.019986053
552920.429987313
528861.914992393
519354.224999056
507115.100002917
508602.400027321
552640.610032181
627027.925004624
506374.020009139
499496.45999302
613540.939975378
474933.034978986
545723.119997273
534113.075006146
541460.035006671
528937.899983137
527411.579999902
509981.405013064
557664.725019335
544270.1050054
524444.460004663
544214.889986373
510079.400013195
465912.815000785
577250.284998628
489657.670002256
535501.36999578
479662.110005589
473865.514998748
535505.425007996
567550.475012996
551709.009973298
558911.174991698
526930.570016153
665457.254975746
612556.739989407
558368.404991385
514298.04501495
462951.404991079
514045.240003282
493236.084994666
570840.135009035
535077.759999214
499724.455012774
527402.934997456
512008.375016894
505739.590002368
516583.335002
588611.174984995
608665.930019679
532409.220017651
530957.470010801
589090.954996607
538407.854989173
575332.279995976
535560.394999021
580707.309998972
550278.669994293
554625.395003119
566327.98500789
544754.754992095
523385.965003274
541642.895014417
548071.799980948
505702.9399889
540176.144995334
534801.770007727
529207.6400304
478548.94
511315.940011162
503770.829991659
492565.529990776
495220.974985194
550651.214997913
566290.674995314
561366.809999158
554349.060002217
520833.174998439
528933.969990608
523916.509993477
488885.999993958
548067.385026228
469527.664984169
560433.584985826
474170.924993897
558976.449977672
552303.699991517
562561.380005285
528232.160005775
495066.03999689
497795.115002482
503867.674998614
469780.905012667
560896.835004593
538985.450028396
621396.849998105
513386.23001377
505371.584998662
504100.754986764
496068.499995303
571881.925003321
495037.910012015
472268.924992595
522396.870021056
525643.664995566
554262.624980594
561011.944991428
538781.819981691
555658.430017229
532367.330010825
532189.029993326
524359.074983245
503408.82001085
559515.655000499
562393.175017044
579633.799964712
577170.289981064
520197.114991458
492876.945005276
510351.415018767
480913.889990023
536897.770008594
492944.315000548
519397.469968406
512323.580003146
573722.045000866
489607.200002522
604827.494985156
498780.964988597
511377.494979849
505941.109992129
478241.369999056
528058.95499676
606721.099983305
536181.089996366
530334.599991937
470224.730001459
552109.539993007
531548.524981788
509194.330013104
470755.36500667
584982.159998815
549153.934993926
542071.865023863
518967.085012356
543380.784981398
525359.909975409
515107.909991247
587188.455004028
500608.090005646
575055.085014159
554323.350005276
553943.615002499
580660.224978096
543402.924994036
580219.930009231
564040.599987455
517281.974987444
560703.790003181
507767.850002747
564150.949979926
524112.485002765
517647.090014993
522780.110011524
450007.775007352
529099.640008102
567880.574988635
569576.605006947
561880.314996774
545184.554991898
523243.474954681
569481.434985496
499362.915005858
500339.685012822
568080.71500155
488536.939997537
579811.125003784
531041.504986438
455833.720005298
561654.679997716
540859.280003632
530224.444987667
461364.72999288
569361.275031993
608112.744994044
510686.90999676
506162.489996803
533622.435011546
537009.515001326
526359.130011472
513640.000006665
565210.585004706
538798.479979148
517840.23001459
502528.569994279
533740.164997426
416231.059984787
505484.469994789
489387.204984979
556190.365017746
489887.599985854
537244.584992356
543293.615002804
544670.515011803
545023.699984876
523025.069982559
604894.305003416
530602.03502661
475678.759993308
481845.905011462
558568.224997087
514219.464980114
513086.249994616
531547.335016574
543181.31500348
492915.884999073
504173.789995255
526704.340014345
518040.279998156
585996.334981582
559938.14998961
536395.049994146
525607.494986717
550886.430000902
528755.155006302
451728.964998738
571330.269998567
488448.214986402
531815.259996756
553880.589997134
456392.635007753
590955.80500219
510688.434990166
587560.360009863
535184.369991296
518812.70499729
481024.000004883
539872.249994528
562736.475002647
597773.834996671
478812.819991194
566117.024996988
502275.774988711
512972.194993954
514952.355016582
516234.584959545
519813.085013171
599713.320018325
506376.074999725
504421.120002978
521231.404981113
443335.155004375
467361.110006697
511194.224986212
546859.475015461
513853.290012264
490700.380020852
577401.314998113
468328.77500187
594039.475008771
547196.610002752
506686.384988376
589361.160004486
512487.515011279
529423.829994862
555543.590006242
544299.979998483
488977.15001484
539816.104989507
543472.044991373
468158.960002301
554556.114987283
507161.794997564
563931.709987147
529303.594998124
560585.949976088
505169.410011369
475739.240005836
544633.485016018
530341.070004118
463098.609991184
493736.795000537
534518.469982312
537143.604999499
478802.490025632
606018.010021202
438208.180015315
466510.160006807
466313.674991915
527422.589990983
551834.279987188
540812.150002247
525633.674974687
496855.580008423
505948.339996424
555772.989990656
499030.675011906
534886.809979115
506425.030001784
528486.324985641
519990.939994474
496325.299999648
509565.495014394
530245.819992751
485608.595008065
580148.009987442
548805.619997353
524675.874997176
528080.705012205
543299.099989025
601306.654996969
576058.485023299
517382.969994063
489356.470003378
612041.340001072
554050.060024317
504989.400000278
547804.295010245
540302.08500573
516708.629978952
543320.400001036
555860.344989877
488422.880004056
509514.690002675
527281.575005707
551146.685001089
537917.434981757
533029.084967639
554295.134990256
538679.570011206
529068.434981051
501521.784988817
551741.094980414
550712.335005701
548837.45000283
536196.250011685
579758.024991094
517373.009987136
542632.644996439
509151.420009669
534565.025013024
546346.275014945
523699.424997541
496046.449989794
519705.470000874
523914.40498228
559342.01999067
575391.35001202
521172.159994965
516571.780006896
462357.250004921
625724.359987927
532134.314984645
489993.109971147
511719.759978738
523071.850009271
550533.045000774
515986.395000733
521544.100016929
498231.095024145
502099.064992847
517106.5599958
547714.284976823
554207.23000187
574992.155021509
508793.799987086
494963.215015627
482428.150015125
529147.160006989
481766.300024375
521955.339997529
483632.40000508
547830.790003769
509606.12500037
551413.81001544
500448.889993306
520446.219982052
538799.939986356
562703.035007909
557399.384990072
568245.520020604
527899.914999535
523812.42501686
509444.959993772
546619.209989132
575893.205003821
519057.885002698
514031.535017187
481873.690002149
553677.57500387
500767.045025976
485587.444995502
514719.305009287
519794.674999555
527555.230020104
561105.665020292
511780.939997403
595766.089994635
516872.790003279
525196.794988921
516218.619981908
546687.815019232
541940.380000092
506260.535014039
590147.974945321
512664.655001589
530183.190006179
551262.660002663
542597.869982628
519985.775001424
478293.300006672
507375.93500128
528674.249998577
548013.554995144
561424.579991562
519115.205008735
467119.419981372
503417.370002289
543610.464984054
509390.414992521
557073.18498647
502371.68499516
610659.970003379
591847.330010306
467732.360002626
545051.600009119
525059.265005326
515710.099994403
649521.119995698
566563.010017288
538016.949983151
522275.465007728
509996.070002044
572856.01999318
545465.15500407
639814.279975214
472306.004997747
542597.015014691
592890.320004784
580478.180010113
511068.214991666
499472.47499059
562046.699994513
500829.450025224
467099.490010077
498599.319990035
541268.514996943
581088.499983961
527843.79999956
542354.125008212
525495.589992724
558991.480009291
483859.754997035
507225.054999128
474831.39499473
513196.625010842
581415.47998781
503085.459992596
503209.884987168
531696.830007838
507838.360003484
493341.51500352
468119.600008637
486734.60999761
515196.30998451
473704.619985953
480152.010018398
520727.454987289
584794.425014257
512646.064996512
580732.210021565
517342.204992562
538743.575000316
449698.319992319
532617.900016736
492604.014987215
531507.939991829
521096.07499401
649845.739996927
559128.129993218
530010.059983149
550198.044999916
602734.055006724
496551.849985572
519674.429994992
561740.779999852
523583.530002802
476387.094989619
501679.569986346
474490.969994922
570798.325014008
551835.404989853
470614.499992551
535721.670017461
496295.289987023
526711.900001569
506684.820027275
613952.574974472
621646.314998936
579351.550008782
522720.884998872
519305.729980383
524036.310004205
483427.294993504
539309.520005084
518091.37000143
532209.409999807
524273.340033984
540159.924991344
532904.234990613
500297.284982818
599495.174987554
489975.770011388
532002.490013274
551207.269993238
525289.73999825
599457.785002923
499350.740012246
554763.854984951
578181.224992829
525767.514994097
532991.980010813
545542.104998824
487514.19499309
544920.375000611
477652.824969461
523304.039989534
519747.099988914
567842.534992319
565061.3699885
563748.754996753
540352.490014079
524117.144999199
542164.230000935
508512.100000091
550918.344983438
525199.564987888
548047.490016932
577769.140000432
535798.580007091
520487.874984707
571997.210008519
569723.285006917
524066.389984103
546114.644993861
510021.214989343
630760.340022965
549572.280010033
615747.754981126
526931.98000143
555651.214978889
580201.13000951
498479.985011986
501429.299994217
575976.50002127
535374.565021701
456275.819992299
532106.784998387
560460.699986598
543790.115001367
557428.054997027
536742.695001331
553681.375011859
463498.815000785
564252.774984812
524032.304996284
521872.25501793
522601.260011711
514392.564999153
546162.985022434
540148.514982951
558014.655007271
547725.254977577
545432.755028015
567225.27000357
537738.009984912
499133.63501505
480803.259986163
579275.715001506
482829.175015407
510331.515008214
544839.445008529
517292.865007105
552855.510003515
480561.420019581
521993.695023827
574778.684992843
490413.774975422
567566.675002922
544337.274986845
571998.065015102
569749.81999474
516000.290010174
473007.944995285
553031.264999886
531046.039989198
549348.079991557
487635.880013638
514330.969985163
480281.610001752
597402.900001006
533464.975009375
496318.100000372
575144.505017878
575862.500002855
492673.689998944
483717.89001702
541691.569978093
530334.58999911
586094.354991058
554023.650003165
532873.154992623
500934.020002125
560187.634997427
523729.610005021
520767.744995703
498354.429992176
576653.170010204
511750.620015353
522412.490012232
548268.600019846
563160.744999494
556298.755000986
550637.534982517
549493.829974053
555686.554995889
493326.124993705
553066.164988039
533585.080000942
592133.325001097
526057.440007
547475.114989328
525508.450022644
475755.189976218
572610.814993342
604614.214998945
524744.154978209
572292.430010304
488664.024992291
476542.264996544
546436.085031415
606205.889992006
553214.649994129
627941.115007525
510029.179999978
550009.989985578
525365.075021714
487288.809990724
507576.910004069
519355.779993125
569904.329993557
536185.185003033
568771.760002701
545766.645012783
541022.214998799
504514.165029819
485811.090006289
525502.580013658
527745.035009372
485755.729997882
489659.459993457
562537.364991596
573970.344992511
532270.15500549
557570.174985996
576687.144999654
574969.289987188
535511.709992212
554984.704995561
553678.84001135
576303.895003196
532211.590007178
533605.71999512
563955.190005828
524565.144986888
524566.655010519
523071.009983939
528500.255004121
528857.845004609
543587.28501528
544942.009990985
540298.375002258
537259.649995767
554763.664987859
578549.445017627
540136.029992409
600328.234997778
500853.72500866
488293.960011076
554856.579992969
513340.024983126
556471.60501176
534497.514985524
523635.204998216
487852.43000149
542575.904981842
553949.599996418
523004.509988832
543432.855021029
544825.00000875
518395.125006572
549478.954988415
590156.679985149
548300.564993784
563135.500000339
516352.78498949
572207.349990453
527545.204999074
492509.350014744
526487.534974751
507771.23998258
547471.52999947
535314.729989168
533354.644975552
557223.62497602
500606.765003911
565451.605020475
534370.119999621
562933.054999645
510577.055005122
562806.595004046
539663.850028483
475433.914990582
528007.700012012
481673.264997631
487677.579993977
466059.929988496
589186.710004171
528756.080014536
470947.430025197
624580.859991823
539796.644999848
487074.144997413
535942.820005502
520842.114994787
528753.739986538
526912.914983327
495459.099988233
538404.654990164
503317.744998385
525334.925011684
490769.295016295
522908.905008351
470837.715001263
533658.26499574
500443.619981125
520011.095010321
588790.895018158
521961.684986975
517539.589992926
498655.114988059
490705.474987639
518039.120002293
595829.244985925
541208.369997544
517880.354985449
556698.635010269
527182.120010729
517200.015012293
554757.460009634
549675.385003774
513763.824983118
615737.234996903
523369.965004476
500863.135009602
493206.695024942
464866.845025193
542297.089999615
502203.620002065
546438.454993161
546046.145007682
470681.255004591
601788.655034416
518132.089992873
520740.214986577
573981.869991209
515919.17499025
576025.200003415
521315.315008046
561109.580013984
514439.455005397
549913.754989881
517874.745016407
544408.78500709
516061.610000581
584664.874997795
486576.214983561
496619.644993227
583223.599998372
486287.755011628
587640.194982262
563401.504977914
542240.620028681
538732.099987445
492828.929997785
544480.31501858
622279.609977604
552861.994996633
495966.160014716
526000.594987569
563146.205001035
576963.474979953
547437.629997177
501439.949970817
638489.594993242
566287.605022309
566184.350005736
593180.419980616
510983.940017156
504672.335009623
565462.24999938
489445.369990786
545949.099985761
475117.47499593
522436.244986964
589492.989998566
539031.884997312
510573.329991286
561731.624996069
599891.484990282
508185.780007887
517571.344998915
534545.994988321
440485.919975882
501302.789993121
542766.734978864
525238.024981155
528963.539997088
509819.900010049
504535.004996733
558071.719978726
573426.269990309
513057.259996019
527748.404985686
553103.775023866
548644.589990784
482885.715013942
561312.59499845
517843.805019097
535439.840003586
554235.074979599
489553.745004817
540949.50501083
495805.270021184
576451.929992274
537134.634985978
493672.40498445
508210.875012707
560789.184999906
540733.024998907
494976.07500068
529161.244983954
527470.469995609
560563.45502441
585395.580006683
612043.620014912
539690.160004989
508426.184989839
495012.174993922
545249.429988114
589316.810003433
512032.150008898
502341.075010436
538975.009983991
510084.055005632
515752.615010525
440180.344999469
521317.73000356
451365.154999531
589434.53499362
531212.960008328
508432.140003696
520950.520008846
513377.490010366
532711.590004797
505544.805007897
467218.439996393
522181.844998091
544885.040004569
554726.04501156
500236.159980803
516453.340005963
589615.760010977
491143.260007696
479092.450009179
529700.359996063
497850.359991867
509080.449998211
538216.014995809
513722.644996137
555063.479969401
489825.724994226
572090.705009962
492284.080016154
585131.724976122
496410.329996113
480363.750014185
505183.349997399
595413.390016031
582218.630007366
539040.095003877
525388.95001339
563139.754989767
537803.484994706
559969.805001898
532675.535014376
513524.714977221
484582.439962452
572125.904993516
527462.509990412
540466.524985314
562399.64999181
560679.299992133
454742.999992692
535322.785010441
481405.579976825
440990.10002082
582422.575007286
548892.994993261
511813.729984221
536429.06998081
497885.594972638
528862.625013136
522759.045013621
531131.149963798
467020.799994245
557141.880012245
518052.734996011
567214.004984289
538928.745003297
499686.109986777
471083.210013887
498251.175018665
533677.305015012
511326.809996889
529816.625003621
476425.909998283
529533.570000235
570541.779994566
599529.71999269
558196.204988586
564420.275022435
496628.510007955
479483.969993188
539718.795014879
533452.885011291
487639.809996081
556182.1499798
577307.734993272
543625.154961664
498613.640027418
517725.524999832
556948.129999142
542560.004983769
585010.455007429
529783.645026388
473170.109995905
504225.114996238
552108.975007507
530774.095012671
539289.18999293
547033.505000972
527421.100016477
469622.839994405
511940.135009682
540047.965026715
559721.465002872
529586.224998715
495237.034997659
537151.919990583
472577.769999233
538371.424999625
499625.154984944
611676.674981016
511018.88999653
523785.47000421
525365.619992953
520187.920009894
536552.525014256
512571.125003115
496827.589987613
471783.120021712
538601.214992333
532135.759999894
442644.415001127
563663.339983084
513288.320005699
510368.764985189
581265.399982608
530300.324994113
475945.975002727
543982.534984519
499112.56500528
642735.084996492
536933.784992019
545609.290010074
557741.134994907
541733.295002638
560932.434983316
534021.780012567
524973.830018128
522364.385007827
496866.230006353
488762.624995562
555651.049986126
557082.659973515
476323.574972775
581759.959960175
524834.949995855
546806.044991513
520502.410007624
499455.329993612
513210.634998755
550457.744959368
594004.575001384
556259.505012022
592996.024993545
550200.410002592
531660.1999994
502382.424978749
482278.059994281
537293.655011951
479171.709983159
513100.069994703
566112.449998815
612051.685018117
549875.160009827
576544.259997296
533546.799995209
472954.999994083
533436.26000565
533518.58502469
503936.285002864
557679.224988643
649999.205009891
520960.259993641
594633.825006007
558761.515011307
522483.729990422
528933.224994838
533558.105006154
551948.115008155
494557.045005437
542064.63501436
471400.834984708
492322.944988722
530412.119998696
523953.454998613
595913.300007235
483417.820019485
580431.429977252
596112.954987234
547240.360010378
533528.025004404
506860.725002369
535300.359998004
466004.479997603
588425.849982127
499452.970003773
564370.145028925
536502.039996549
521674.949994871
543757.170016407
503554.020005781
505429.344994938
550941.244993295
556269.975010891
519756.969996624
576017.415006959
499112.409975772
568749.944999447
524974.824995831
602239.565003076
514663.045004958
499191.160010423
581455.499994965
482128.38000375
521363.505013388
534811.344998967
504248.020018266
560028.519995572
528740.780010873
467110.259979235
531924.939990747
573291.339991516
635479.984967939
589249.800002825
496119.645008027
502310.850009714
529494.420001304
482878.075001738
568994.519998089
486138.534993671
555295.344994241
488612.730017312
582364.495013369
548819.050010892
504006.974994051
521505.135008572
559422.964982819
522350.334987248
505651.77001084
510045.845015617
536504.284987887
534957.339994428
569325.344985121
586982.874996721
470338.970016051
588071.675014985
521892.915017321
542422.114985869
510767.70501212
463355.875003032
543202.419991517
509985.260011122
558928.010011444
588311.370027928
544848.070008465
516042.649995336
584664.85001158
589086.345004717
524402.314991663
583547.534993845
490153.78499316
513403.520014327
532345.909991774
542870.484996121
548358.434997642
538729.054971335
557560.52999409
515222.419998541
480690.014988535
493123.464980243
569573.684997972
493505.83501603
571120.639971107
550893.104999114
510529.35999157
515145.375004328
505901.67499972
495052.749988019
568392.279996618
520685.100008263
537585.835012357
497899.550003508
553683.454990515
490331.295021998
538308.530011943
546476.009999448
501588.900005164
498526.674991058
558916.444993222
535211.680010181
496832.054978896
514180.094996519
493339.834972541
509469.730006862
520817.92999398
532002.610014095
566471.239998858
510682.399993542
519856.139996089
482196.715001152
569182.9499983
543869.584992299
493021.874995039
580855.295007084
536031.209993383
523196.565007111
521089.280005394
566451.800009185
537369.730017547
554933.284997617
497614.695011509
487853.665011958
510615.590012648
499725.334989323
509902.259991832
526630.744993425
557124.990011495
553276.319999538
520863.674988277
592442.224991533
501332.434990044
541299.000013263
549819.019967624
480754.534993196
562787.405013806
521644.104995324
497289.829997037
579998.979991087
460926.454977277
521864.539990621
527787.185006802
492558.72000645
538628.97999359
539751.564990638
613032.765012964
516435.675022147
464942.204985055
575863.760001951
514381.71501466
563623.64999214
521994.805017473
546615.02998877
498047.099993971
579726.925004136
526866.529997503
550005.265011682
572945.71000609
537788.344994371
588676.015017269
484283.714994298
596944.9450018
506156.475003319
503254.09500164
509311.939994592
558517.314985739
557826.630001236
498877.215000611
539016.204977297
491708.155019408
485473.969999272
554150.940008274
569277.684985033
482583.049985217
621643.469999773
507122.370018832
543490.924988641
536482.649991421
528401.030002452
560678.140007314
518464.080020046
513938.499995952
588863.494999967
568534.280001456
529896.254974838
598658.885005448
516347.54501311
490666.600021081
534810.735005025
592067.614994949
506757.540009224
572916.77000647
498439.735016842
509434.154987296
472219.729996794
579978.764983839
601999.280022687
600187.225002459
555545.890049911
553389.255001696
527708.480025014
487851.054998717
565526.914992347
458880.650010143
534990.519996586
542830.805003726
537011.140007016
478181.639995338
497178.57498907
553782.570011214
537864.109994266
528956.954991255
578320.469997392
536054.695005962
494186.7500187
497299.80001477
535122.870000397
507031.624988203
533011.43000194
543797.094995159
531032.635001167
593138.58000713
526237.230022829
592623.570008356
532349.879992835
567886.779990736
468203.224983941
522406.239998418
531055.094996494
423892.620004451
602866.639973869
544292.265001134
568812.5300045
532246.260013563
538774.35001655
514260.599997041
562023.904987399
491609.899986051
532179.819990859
516396.314999234
571178.27499991
600799.590008197
538238.634995886
508538.015009164
536844.065008481
588693.525010823
585504.130002241
500161.700016709
511568.434995945
566833.015012033
549010.169985782
589669.440011143
531732.869997411
564555.244983777
546208.339995233
503644.355008197
607475.280005294
540398.184990864
562359.944985314
520897.415014981
532447.400009051
494740.025013369
561866.294999015
510536.06998686
524526.160022207
570886.804971355
509084.379992715
488092.13001864
511315.614981741
566636.764993976
552989.659991833
605895.929977045
577288.770008915
556758.679988453
549007.745010041
560161.975003246
490283.970010706
533961.410008215
550776.734984396
484168.054999098
478816.390017681
517163.199990063
577615.67999962
489270.135024151
514823.414994137
491843.89000146
544596.4900058
547332.290016801
550883.724958926
585108.675002502
533778.755011475
501249.535013489
515090.269997589
482186.444998434
491118.794984019
535971.649989496
558126.530033346
478538.810007384
458310.335001077
546236.679994555
520748.200023259
568506.279994909
473790.699993568
537337.794972554
520783.005017829
495852.864999252
537792.575022714
508641.9950095
466164.08501826
520101.890004832
503720.364987778
473404.159990305
575329.650006791
541583.809985739
533300.540003845
486066.029983931
517889.384994726
528132.490001874
521913.754981843
477699.890003239
511923.290007255
546933.055009609
495293.095022756
502201.88001244
589711.350012288
505903.889992301
518112.780004937
465841.065015951
598705.970002872
525272.339986005
564063.510012098
495312.940011777
503017.834994162
542071.840010697
524499.349998766
504746.93999508
523094.020007253
483835.125007785
554743.11498202
495943.884980313
537041.444996949
515466.78999513
598405.085010065
512903.914989944
545241.74500973
567616.249998718
501749.685016928
571901.404994066
473946.864998258
565211.365006335
517306.839990617
492593.994996005
554159.799999958
545029.184984872
517787.179998825
547311.660010243
550210.234993812
537290.009998731
533698.809998669
505673.510013083
510672.439993086
616791.184986719
547717.184992405
463439.754979339
542072.150013346
560594.980009891
492744.074997121
519748.445003997
510182.645009347
526874.044995729
485739.224995091
555263.765003845
544393.415033415
520125.569991262
474023.205021407
495606.364999478
496695.024996116
539122.870001822
515409.09501198
591798.800030592
612478.075012413
564398.570004651
520533.060018896
526899.280018417
511463.624981498
520423.724993639
474146.639996985
547373.84500869
567231.210005625
591021.100012604
549073.680007606
535571.945002847
578136.224983256
564402.729992901
487813.6350016
550608.150013026
498636.195009689
583904.605000106
579967.744996825
545351.440013571
581684.815011715
489385.220005598
500760.714987743
533674.784972157
569685.895003823
514875.830004016
463391.560004516
528029.474999844
573251.454995357
525245.490009429
524692.840003534
550441.069997574
547802.274988501
486529.899982704
498312.784988752
530308.370013524
546601.030017117
480108.455000211
494141.589992801
480493.715003981
543937.504997341
504676.365002706
531785.575001621
558884.489981955
545404.794998649
580875.985006764
545746.849975936
539231.88998275
502017.045013336
501789.079987376
493272.859981441
572326.874991389
491028.384993313
508907.019989856
561207.425031286
552430.760000982
556961.130002327
565769.899969016
462910.839974637
505883.220017701
537579.099995788
521290.224975149
508497.264994037
500441.7950011
515718.830017979
521563.215006951
480327.990000453
566872.904997896
511835.575012557
512958.585011516
503454.185003804
509530.164999052
523271.605016129
510502.079974468
564982.309989946
483027.980006395
572852.2899864
567256.970021885
549712.144983779
527023.699998251
520320.914995949
591899.024978542
564992.335005476
511114.635004027
542221.974990255
574250.930013415
564775.699976757
463057.940008602
533581.609986885
572928.929991646
603577.644998703
512530.890000904
555070.340019288
558559.100024864
549730.074981505
540394.31998068
568773.214987817
508332.495004373
513980.979996371
510707.909985963
480438.685009516
494191.984999313
529699.464981331
543475.984990827
532930.349995604
462348.784998118
573954.860008429
512731.52500268
540639.490000626
546985.789999973
555691.264997235
514331.500017804
509899.264982621
549606.200005154
496176.194983299
619392.009993041
564913.015003442
559854.419996258
534499.580003338
552176.999992267
522678.469994754
592594.95999594
525415.744999145
564715.345005458
566352.664982338
565737.305014131
518188.310001967
503370.674992363
525099.954990745
544143.809996362
540041.335007858
522971.750013486
528036.709993427
590265.57000206
492646.870008862
548454.835005768
475864.73999338
506617.374972902
542516.940000118
514228.569993708
540744.979985638
615385.155011257
555893.28502562
546915.950002229
522224.255010192
612735.364991997
500050.324997843
515851.295019314
510045.480015781
517431.914992156
566762.584994828
580701.874998916
504954.465003474
515802.744995171
528534.899991063
606587.640019749
491547.459991764
581533.389992162
548150.490000563
537038.390001633
568041.91500189
593139.075003691
522952.854996198
579655.235004292
572654.959969939
555356.974990111
546913.400043963
525401.539981305
523786.01500807
495353.730014112
575915.135007801
527604.69999415
543017.284987807
529716.285006218
585562.740003241
535978.709997984
488977.610014285
603658.87000701
484406.329995751
493669.719971351
532710.985009979
554379.635009453
593465.125002155
508692.375010694
504824.1949979
491038.650004256
568316.33500105
542869.255025116
499309.229995109
583570.60001141
558410.874980841
642176.405013968
531157.469993464
496467.194980797
501937.40998167
558540.57500559
586342.935000714
495995.730016506
488738.295003285
526009.034994974
507124.029997184
557120.405006593
571702.969994497
598922.685022867
568098.139986158
489084.589992525
483947.734997176
521362.739996126
496654.714983122
537493.77501267
575130.274982834
561008.770001511
540751.919988438
510220.574995974
560576.600011809
568740.594969949
563831.310015925
531589.419993533
479689.020005561
465653.63500102
475552.649992494
528511.314998418
458430.850002064
488964.97000728
522241.725027677
476848.959991986
574400.544979781
581870.419989445
493244.169994677
556985.46502097
517642.229998574
564839.805015372
495340.259996684
512575.490019608
537521.540010561
479489.509997191
508678.259996839
561096.999991765
535275.590000356
505691.259993744
565643.029990795
543427.654995304
516854.490010752
542186.765013084
506571.120001051
543961.809990846
513226.785002822
577728.219997374
566238.360013627
531578.430015788
566175.370005053
567743.155017268
483036.254998241
540889.005006694
581999.174986678
512149.110024879
538410.965002359
509341.349993537
563771.74000245
485447.489990498
554831.41999508
518757.475003902
503509.710029785
562685.244983844
504479.11498484
502847.119988462
494524.750021601
536309.610016702
526249.584989611
557485.699964185
525902.705020521
593631.395008709
515078.730004281
529599.299996926
548141.435009213
535183.474991137
502526.100019189
569484.519995673
464249.384995473
560675.569976179
515723.379994206
516786.214973887
537271.250015894
535709.455015099
496762.840005136
491222.080001966
529920.159995866
537060.319992282
549945.200005936
464697.329997477
535950.50502221
532710.540000309
532408.180005079
519051.849988129
512491.260008558
560501.449993159
487836.934999495
568745.255006077
553830.469996916
500488.495013091
526005.900012118
475667.715003976
527564.320002797
486515.949999184
527786.184988902
581108.395014078
509293.700022008
581467.240006348
587644.09500155
533706.754990082
643423.090007419
538535.55001564
564188.564976029
460909.049984927
503679.429986551
499007.419993096
473237.610006674
522495.030024209
486156.28001331
624550.829966652
547675.220007736
525424.250002617
539286.90000347
586984.785001306
516889.679989696
518917.514976907
551138.355012278
528688.214991729
576662.975006123
498227.670003867
596821.284976801
509451.304988905
570736.660009444
524458.984973986
532533.284994576
482235.825009468
584692.460000905
567243.564991785
531508.65499916
548914.31500347
527063.394987944
485877.464999051
553460.939992529
508691.880003248
635674.114976043
518870.729985225
543433.52999066
548290.17500525
551060.120015304
593771.614995295
518521.434988359
515779.659991922
501800.64500773
525485.164996574
553600.459986614
460541.320017966
549341.335002266
545359.715000278
498423.475007078
573898.275017979
581479.25501915
503898.654993297
507701.469997736
562360.569988194
529201.600016853
476946.594985257
557065.579976005
558706.000032689
548062.865004551
527050.284982406
503966.150010429
522672.099984651
602658.345017275
549616.804991182
527056.769996914
566026.91500189
540901.08998575
531919.339978797
466659.299977948
607612.224993382
552825.300002604
608485.944993789
571559.519994103
540088.189993339
524401.360000085
532159.189983322
611157.980008292
565937.534991434
517818.870009822
504921.789996363
563021.449995952
509864.660015064
442798.959985576
523817.01998278
545429.140001977
523808.530006595
597217.660016804
565197.489990908
540736.154987085
586420.000010958
547130.555002784
571821.634993465
606149.480008237
561615.510000613
535231.564982573
553604.174994111
523339.835031203
536401.87497463
475607.6099919
460511.580000057
543062.295018461
542867.285003889
572680.220004227
446249.935002382
583301.444978638
486133.645000834
523031.534999306
487755.690011524
518251.250015263
543028.49500144
516749.094996907
542551.624977542
510864.209995117
484728.065018876
481324.415004437
589949.700001013
535192.874988124
516760.919994009
530182.139966945
506840.510000988
514710.199994769
536161.854995204
487549.664998799
541049.284992742
520862.76499674
520986.525009743
517071.540005926
487722.634986301
499614.800002737
558769.26500963
529665.42999812
522259.124995786
497769.99999852
512056.22000404
499483.934981735
555917.444987035
477387.425005859
523758.145011633
533312.164989423
511762.100022837
529353.554994717
532660.930024665
534261.0350025
510247.025013055
563429.410002458
538989.979999371
505621.409992296
578214.105001377
547751.575002801
562757.2100108
597986.005009784
529924.094994554
536264.960009357
512864.695006999
511670.054987557
435936.159999512
547512.505017545
523865.64501176
510666.974998862
535898.705002214
530448.310003765
512433.850021688
576189.009986244
514709.570012553
533188.885033838
546149.434989094
486007.139992454
568986.949998396
485997.144999757
508195.260021037
524666.43500428
510410.279988486
499145.564997766
542993.234991246
541525.689969619
503769.515026196
485655.595011678
517928.494978711
583080.915021391
548040.320002098
499145.825013938
536747.160020043
433953.745007285
499455.480015251
517915.304991771
495987.364994773
495776.455015072
561156.580016994
539722.144994904
500461.725000945
554242.029985788
527375.584996916
505555.349986953
506605.044990727
534695.695002672
562251.795022662
485512.57998146
539755.069982286
499168.500000537
555727.929987693
565250.620008736
509978.240001382
600338.995003591
539240.009971822
530209.454987737
558196.810001634
561988.744971048
547504.615003587
560271.694998474
494269.250009416
499044.839986722
489275.45498899
536737.464962232
486574.659997074
531123.929987429
514015.28499946
575276.195001525
573422.080010942
530355.210000613
527642.28002138
543391.399981688
518183.225001049
514376.85000505
517726.884989451
520623.510004319
533598.73501046
516306.379993749
506689.310004834
543565.099991159
506872.314975843
534072.344994401
527785.825012522
536673.50000162
513626.064980726
533506.289985184
500319.604998085
552022.620005068
524345.305010138
521785.274999281
524419.269953104
483067.83000882
471602.379991532
442071.650010917
529449.330006844
519418.829999759
552339.379992796
565659.049992451
565002.73002217
541300.985009923
550491.429994699
530074.369999063
524215.944978408
511570.694993247
616713.395011724
594487.954998605
537663.535000659
463737.565001862
529293.320007381
534078.005005805
539821.325002299
538659.189980338
556905.740003628
508548.909978165
526323.635020271
510853.979995205
495152.244994701
539496.005008128
559840.879992981
603253.880006773
553817.27500927
509665.949989226
526811.754959606
545595.974998996
521146.049983605
521247.91500655
519089.140004598
526003.084996907
557557.100006758
472261.670006777
554073.164985753
555490.825005485
518275.834984026
516957.095001028
549707.819995661
523625.814988461
492962.719985528
557571.574990572
505829.190010142
495168.605006214
503121.049986153
550800.629989285
588728.7150036
511082.6349928
544810.519966669
604901.830001364
530806.049990902
510527.460032593
540836.540000396
580675.590006303
535528.554985382
545499.114979304
496548.845007809
531169.349990252
505742.430013385
474370.655003721
528230.370006888
561163.630002266
492614.810009404
533562.535014034
499590.869987083
530685.125012421
554159.545015091
537256.574993502
502232.890005217
465363.000034236
506144.210012479
567581.215007796
541423.635015663
500656.78999676
519240.905006405
460803.750015182
530072.225018844
563685.720005977
585449.259990102
506658.844987329
519006.230013847
569543.469990363
507248.554996088
533351.214992548
465982.214985202
535346.869981423
544855.715002353
571807.459980235
544348.240026733
563712.085000932
523946.845006584
539139.385001957
550180.529997906
533096.495005206
542350.600021125
536381.300001158
527100.804971338
515902.069991612
528320.44500975
538029.725000728
582096.014987906
544837.979986734
533649.754997178
541728.380013544
534891.345018445
518960.990028926
522312.194999929
519949.205002989
588806.089986916
550779.500008214
595361.054994085
495654.150017061
520615.229995788
475525.999996544
550008.11501968
544172.87000374
509052.920001725
538512.84502236
517168.540009667
544111.255000003
549850.709995787
552304.134987635
492936.985020954
553672.844984091
544103.970000384
522548.089985885
554164.27998713
493595.945003306
497652.724996954
522534.544999633
482444.625004189
576982.185015935
497168.929994309
505779.535001704
543160.540006719
534741.840011006
519246.594994293
554095.914977416
503491.565015026
545686.834990261
561498.525005797
508514.229996288
613821.765009538
586745.450006971
513052.820008682
544523.654999052
581516.525026079
478122.444996268
552498.389995513
526397.019999759
517349.605006867
492644.014992688
515077.834982935
564799.584993075
535066.814995862
556344.935007495
515235.154979716
528338.820007903
499492.314992213
535471.085018651
470681.464980588
547544.884986933
531801.040001981
608294.585006034
549036.039999347
581264.044991743
522974.979989421
556743.730026302
434679.769990922
545489.130018819
494722.08000834
548814.529979434
492687.169991715
545761.19999253
532046.264993451
562519.574995606
515163.664996714
584734.229985252
518140.474981252
478496.965007361
470629.975007933
556602.500011456
464953.789995057
539558.850008306
534134.335011632
503404.000007747
484525.034999085
552691.964983665
530481.824988616
515289.665015648
470208.900022339
554667.760013427
538064.575005517
607785.340000016
499290.020006966
571856.180004838
509198.789984772
508410.399991981
500931.020008622
540962.374992327
514852.004985315
550276.214993818
633846.534997319
506770.374998813
549065.070002092
567720.730007913
506924.639994912
475651.489999092
551043.145009027
563141.375013552
556926.039992234
515228.090009355
544808.679993625
542654.234981836
467005.784987039
529199.309997282
513871.825005828
510091.265016097
552307.084994873
527969.355017914
548720.384985748
538590.899991319
493714.285011089
538697.689980299
521334.415000608
504736.595018771
494886.694999326
608993.749983154
555686.700001848
554029.464997063
505266.839999527
506047.670020579
510018.059988229
561635.590021935
629797.794998288
543857.335008261
558755.024997471
562727.270012136
565837.324997676
539200.390002408
495447.490013572
594174.139991716
509965.040002855
552293.14500209
539666.290011351
521882.019994063
465719.120013857
596872.469996139
491403.885012203
534342.220020441
551974.879994282
566763.004977703
600869.359999904
521995.099998433
512005.670015786
511429.369989308
536964.559996372
495635.899989919
515353.224985177
523434.774998623
534438.820000236
529870.714984489
498103.359988257
530483.025015046
550023.759994364
499257.024997528
492375.455004435
554450.315010895
545141.024989559
504151.590000382
543084.484996562
516756.33499681
485493.229995974
490168.579997332
544328.350021366
523182.509995348
504165.204996785
515086.39998981
491178.044995557
548109.310013551
531427.294998612
520840.649990312
582505.524968228
537249.539993006
533777.679977006
560566.320003778
489919.144986305
516785.87501369
581893.639985864
575233.974994448
519850.114999738
533374.699997862
514373.780006403
495922.700000247
677195.834993226
483271.060019431
601338.710016257
473590.885007603
572500.370021747
572540.514991152
543272.039992604
457746.340028837
466088.205004985
561036.864990582
539109.824985927
571993.430013278
575300.235011835
583822.880027623
473544.809979879
529146.40998855
566791.299992467
477451.06999645
501593.569994907
485369.029984894
485643.924999614
537028.174977624
513274.150011265
523405.644982127
468874.734993644
574561.829995278
532178.164987249
511855.095001152
535559.52999365
562239.284996757
555013.49500337
496212.999982982
541641.399991234
453627.779994708
590786.785030903
540328.775002372
535177.45001092
522057.485014202
563112.649996825
504471.42999919
547872.685003293
537755.154990903
543399.695014017
514042.515006891
555872.969993657
501619.044976058
509149.504980941
505259.12000498
542470.159997969
541761.710002178
518738.364980874
486532.754974204
564490.705011416
508030.500003484
522734.034990205
556157.659997976
504357.414997456
536816.680011074
525387.024988393
527317.044981619
522266.465008646
481836.90999595
500168.805021118
483742.244980441
573825.499993155
555237.38996902
561475.639991152
566279.955005853
535245.134972064
526383.929984615
557952.369997938
505832.210010311
510439.055007263
552060.895007707
528974.670006141
562843.725018853
574879.589982863
480807.420017576
527074.585004101
511849.495012652
593385.699998646
453794.80998595
502705.184999392
548685.175016448
542714.75500362
544269.880013901
535896.45497854
560840.275014344
540822.915000367
476595.185010526
534500.369993657
546172.714996076
528308.670023253
496137.919972238
559246.965017184
503115.205005203
469341.124990275
549763.319989264
555367.160002689
529987.484984186
485904.254989059
535354.29001361
580860.635003002
585765.670000401
536982.000021473
548830.24998327
459724.320011709
497819.310003203
487369.699997544
611168.410002553
480988.865015351
506963.975029891
500600.905010936
470805.83500308
512201.849991667
547114.335000793
567002.270027313
490674.049995123
556718.944994236
520770.375006592
521762.294975529
603690.859995025
565623.700006214
519047.340002841
514786.574999353
520070.059994922
520355.479987619
515571.680007771
579000.89996281
519205.874983798
512900.56000501
620473.879998508
615047.575013505
537596.185012188
512049.219996873
491365.784995529
529231.655003636
522144.360003479
528152.019997239
517585.959999029
537402.215000726
523663.715009713
570659.295009062
515792.940001331
563885.385016099
494608.094997467
542598.340005301
532324.939990864
510270.854995738
582647.940003559
569433.714982194
537834.610024862
536230.289992903
594936.119997716
514006.190016443
544869.6149847
576376.140003131
551676.725007623
552046.160007447
497280.440004964
516762.949986184
492145.904999866
498200.175009387
517482.254987099
522365.609993969
584928.320006585
497845.609990756
507045.665006914
550408.155006703
511365.329985236
563309.630003358
491352.669991756
575459.060006649
501985.100004721
509143.210008385
569295.87500583
550765.785003562
549662.855000245
524918.600006772
565655.925002783
518902.830011742
528590.559999405
495299.375003004
473552.064997303
559893.60999731
552512.085009274
531562.404982092
525527.204998719
541572.250006449
610984.999988029
483498.140011841
549091.464998348
478124.015001018
613420.195000861
579137.309997233
582330.625003364
597623.49501078
479574.885006532
519093.404999063
524922.965008942
525390.664988082
503894.595001206
499741.300001376
537229.534974169
478789.455008753
546526.490006372
559963.124993429
532745.375021094
533438.065014608
518216.74000731
483708.315026443
575084.044985254
521529.050010274
546682.115005585
506909.890017835
501134.730002165
532001.769994693
478076.600011093
565152.189983308
503835.744982364
559799.850003666
466300.704997441
499181.814978942
497851.605002053
522133.675000074
568338.984999796
506046.445020094
457849.975011474
511778.564998144
504222.664989828
540358.039993717
495577.260011715
536008.079979742
514774.95001794
501101.719999848
464798.244999284
521309.239999078
546024.610002542
564145.029998534
578830.035003536
550135.70002109
565036.429988013
533691.655004201
511321.440006177
542604.879987421
518685.084992366
570192.899995454
553623.370003211
541779.370015058
553443.989992885
533560.810001884
473949.179999446
527477.345006983
523279.589984211
513803.54499737
556761.940017017
486568.360006176
507048.420003685
556963.374995388
496968.284997586
581275.450003521
527403.844975202
622429.705015051
536655.334996687
469337.070019716
575872.970003528
519454.45500934
562057.024995628
524009.600006115
502670.739998085
524758.230008073
517951.875007611
539868.820022338
518937.00499409
569523.015002289
575448.93499569
525391.340022692
566292.659999433
504840.029994418
534514.195014721
517580.154987932
622389.524999213
504464.089986999
514286.450004079
572190.314987166
553221.484996337
570211.379959446
575614.519995107
511380.790003022
579650.370018666
543932.864999504
563516.425031492
549306.86499446
571347.975002275
630673.885000713
497158.719990355
516364.515006471
517165.75998239
580830.950026247
512700.469980612
501474.089967952
533333.635002526
638347.220018342
550384.459985564
579896.144995489
550774.99499667
527575.469990771
579216.934993693
517957.179968415
504307.179998776
539537.764976632
592581.510019917
569507.435027253
515556.414974961
462975.209978874
565058.350007917
485255.814995434
548168.555019309
557258.359987552
523830.885013229
499840.994986416
553193.194981889
481931.864977216
460065.934987272
538357.780007001
607173.140011337
508215.490001023
529729.09500056
499068.464989702
628664.000001557
542907.600003107
584889.835013893
535925.770001569
516160.885010726
522061.290001036
509039.919978451
508323.839999701
525906.425011403
527589.0999872
450327.484983846
552107.734979187
497350.014998266
548981.515004635
517478.460008833
514773.965014787
520136.639982301
546808.269991248
563917.405002733
520895.524984931
488591.010007208
541013.574990263
597071.850032198
534469.300008203
540320.130005659
500036.875012788
508264.084990563
544544.430002229
568532.259999975
537608.234988672
571200.049999584
542753.0650082
583072.760000205
586066.815004135
534776.570001833
561057.46997878
581785.239991619
536521.209988113
477037.984989985
569221.635016378
529656.23000416
539935.734998425
589069.250015044
497440.614993958
523114.225004678
590574.309992623
556325.935010511
466176.065010743
611378.044981961
509694.869993769
571592.13000136
525900.240015902
605266.31498832
535620.140000596
559107.919999776
589323.719995041
534020.024992831
581464.014979878
502425.280011629
488229.019997381
523574.119998856
519392.3449923
527582.049996939
543875.869989096
529592.025019838
520117.015002674
491865.070012669
468257.634999942
571324.375005204
469362.264987143
513604.940024387
548092.34999675
544874.095001495
554082.62997569
554955.020004675
506291.755004219
531124.875011016
541022.130000026
555838.230004711
511054.489997029
486818.220004831
529110.955003131
489914.634984345
564337.235001016
521097.09499134
513968.72498552
569019.199998228
562135.745007593
579132.435002458
557663.725016721
500862.385010483
527421.359994341
505135.084984741
564035.674996204
549882.350004487
500568.995014152
554913.094984817
566276.74499335
535984.015015112
576298.759995581
510286.110024285
517504.404998557
484727.190003047
519140.305002416
453582.945007648
524235.579990378
537861.575029551
579327.424985638
544064.739992763
555688.245002715
497316.939989232
560779.434999366
487450.175000379
565614.794999284
518044.540009788
597105.550003502
561288.464998733
529193.320019688
589846.224996333
468658.049989141
545904.530005307
505348.494996449
559100.215009576
555571.864997981
555196.38000101
500264.864993549
608931.384993117
596844.999991914
467500.125007474
538778.575007242
577447.985008658
514808.199970669
453630.364995467
535678.515020754
502304.25499313
497457.195006861
493216.969995864
513064.424991135
573536.935003884
505847.005031326
539887.645010494
558288.795006622
539962.949984289
554676.590003593
505336.304987278
620842.934989484
516582.609992107
513302.734968778
464412.875002858
520407.854971613
607277.224994002
526225.440007713
508226.854995232
564536.664993669
562222.644994846
547756.560004415
528565.534995077
516899.700006904
495977.715007921
559436.899995997
563929.830019428
486072.599987643
580326.460002008
479134.380004607
539519.955001866
560342.375015824
585903.209995341
535742.060004824
560938.19001449
558961.71000301
543226.874994336
586766.550011694
498688.43500365
542886.374990656
533528.940005252
539340.625013959
474246.830006893
515510.450001686
567225.819969276
582868.284967295
565701.394995074
550873.51499124
547001.214998967
549624.489977861
551535.905007113
510443.66998412
529593.255016799
484757.669995881
540130.664997755
556294.619998221
460968.56000742
545922.719997158
538328.05498871
532789.704983039
527648.019998295
534628.655011356
538042.875014129
496362.02999577
520997.024999518
562204.689979489
555880.34500829
529530.479963747
523895.204999446
517615.014996656
556495.560001612
512602.939991292
569407.220000303
546017.029999078
568682.750014321
512012.745012281
532864.445009935
506726.100005219
539231.979994829
578461.160014338
520411.589992688
531726.235012293
571100.055004554
529747.185007258
560787.485027301
496578.599991936
534473.24501715
559471.839999126
516209.120003659
495060.939991614
554804.190002906
523612.414984084
516041.274997602
515304.495009252
500568.89000956
508550.830012314
536569.989988799
525909.920009907
508081.099982435
470669.010006757
584006.885006206
477326.715010235
517693.434981134
526646.254991918
547195.050008605
548584.969993494
590505.50999705
564439.650021612
561663.650001958
444333.050004867
498234.944989127
524248.389983783
480580.840016355
512417.40000226
489305.564997762
540872.145004147
529115.915003367
495593.590016149
541302.004988766
460254.809994435
560784.244997388
490891.949988984
508237.944991149
556131.100005575
486126.645016231
504269.989992322
515876.995002289
503904.664995185
450018.694996773
534439.004999188
527629.750008506
516159.350015884
484595.315008058
573575.605002621
485194.580003563
593563.049983866
473680.614985294
561365.165005697
559866.440007589
547132.795020916
549434.920002036
511430.88499745
680507.420013881
490783.435014201
580617.330001399
558616.949990291
546133.630008695
508878.074994071
572521.335005095
552506.92499907
524215.535000898
542933.400019193
486614.709999129
557569.145009879
589877.665006354
570816.100025998
494803.960025763
523116.225011129
539391.200002993
537332.684996464
570972.924995963
585895.290026211
566386.619987666
533522.759988916
563232.589997448
551991.735001194
521930.159990167
572303.150005192
540787.70498572
520301.120007085
558986.854972943
519974.589977677
572143.035007934
491472.354996867
493259.71498505
563850.409999642
505233.360007635
503681.494994091
566560.350001572
542340.720005629
494623.01501176
601778.830006136
494995.109990654
506387.33998509
554614.909983587
595099.13000106
569641.050005255
498295.510005919
590956.954983778
535881.6200053
569971.675014569
538493.484978012
514566.060000892
601784.229998604
476022.30998333
525793.454991485
569323.00999303
470086.470008425
469170.569992133
497725.35002294
518535.805009653
506413.570031338
560408.935018739
544427.059986104
504025.72000088
540426.164995545
526062.859979983
509664.164974349
592467.340016167
544459.03000773
579807.909973469
494447.205003951
573448.550023991
513294.070015394
543797.700000696
575285.280010448
586672.905005917
516744.42500151
517400.090026739
495145.145005085
496995.77999216
599104.545010397
544743.159977483
484548.334999138
533629.575005429
504145.489977537
539613.350001855
537375.739982264
559881.864997915
466551.959994057
563761.884993479
488559.619991227
539293.340002039
517106.209990239
576662.110009207
607926.274991985
551351.800000388
545898.639999011
513131.810001285
593732.789996102
558064.399997831
532855.720000798
519259.495023186
544736.274998683
569558.7299919
569448.304976087
509590.520001949
515625.385008455
537641.999987904
508600.125006131
476294.090010479
481863.834999378
547086.859996608
520737.474995602
539281.359980506
517953.410011591
545577.505004775
539529.950014369
504792.639989897
474069.384993989
471772.994991187
520566.684998082
496076.545009158
596279.864987462
462877.840007127
592374.670006389
516543.984998516
584974.0200006
495052.090003108
538542.075012235
514599.435000778
511887.715012434
510213.484982944
483727.96998652
491049.810012458
525886.604989788
537056.605004541
519627.929994811
523196.499988985
555892.735011507
548845.534996888
552611.804990458
544135.150006521
535315.064998579
570963.025021117
561473.874998138
512106.49000072
517413.724997373
518487.68498581
511987.700000506
570052.784973084
533872.334985066
589347.529993373
567007.995001672
520338.874984968
575804.709995731
558404.504998089
512868.024990616
455653.324987456
579849.724983816
499301.675018209
480052.870011518
525773.410011468
557894.439988013
565774.544999476
550978.770005283
490034.545006741
535732.834995819
505831.794995402
528864.880024985
503149.78500979
551655.159996822
510476.825024695
531932.355023908
466099.739992643
529551.314979507
487496.420005951
481300.915023638
521037.094997869
541510.510000654
502519.230012734
539958.479986756
535879.61998265
539734.939995604
469470.269986426
568440.71999971
549878.035022079
543078.699994192
503295.454999383
593679.385026388
572832.265004565
590114.994992974
483231.890009441
486809.494993129
535358.559984078
536136.960001819
527250.479996122
554993.439993404
488141.745003167
568131.880022096
506493.829991818
537727.070011199
482097.214980471
539394.665002912
509190.005011625
532365.629999207
540834.330022145
516314.259985117
513625.885011978
468616.81500506
551815.395014423
527682.589981229
564497.42000989
544488.389981672
486487.474982022
485661.050007219
592854.269983539
505034.314986521
561288.209996536
522308.295003461
524170.284983256
530093.34501385
525394.24000531
528013.620009674
501130.765006959
586612.065008245
504731.689994408
503268.03002788
493320.124995749
541609.995006926
537433.130008006
493257.614999844
539073.030011488
538039.030018989
550694.585005237
561999.990014803
558943.449992428
550368.649986041
606334.744986463
507016.619995954
578391.065018798
537874.250002082
478452.954990453
528320.195008254
498162.140001112
561120.325011499
576233.879986398
523860.110013101
516035.839995091
564068.47499277
557215.400000001
520990.140002823
528090.605007762
526806.640000583
502090.444995324
541134.129993586
529194.295005467
523830.039992683
519045.479997369
533699.00500899
517664.12500084
527580.160008389
542387.579974522
514904.210016833
569028.614978501
508059.414999477
517307.015004181
579189.880007974
538990.870005057
490290.41999353
650843.280007346
520409.904997643
532538.024999286
551919.630006178
543429.104990753
499490.649993952
539131.054991117
549934.490002266
596684.339984614
527441.790031536
541775.279983272
562993.495001125
543336.675002269
546910.824978965
551304.579996578
524409.035010947
552839.774964967
551770.915019174
562294.885007642
540888.040011146
575563.144998974
546108.895000483
565399.375025388
548471.069992875
506739.824988571
523366.814995841
569680.739984967
541233.210011012
546319.284999809
469092.239984734
547199.355004503
527112.600001017
530482.549999362
449108.195001291
538560.970009871
510462.514998274
537263.649995838
568957.084996744
511946.320001803
535628.859990129
521769.265003534
533232.015010844
537536.954996271
512300.214995627
551461.824981982
549830.409983973
534798.864997288
535376.200013019
526919.579991423
521755.85998287
531025.360003285
554384.204998091
523105.135012742
496582.074984222
497592.710003769
557284.184992811
488899.220013228
547559.399964148
518056.839996106
485458.659997557
535671.914983533
547299.229986417
555728.619986118
492205.234997037
561694.879992227
513654.699986831
547731.86498588
457891.36998323
541557.325016434
541067.009989373
582837.989974086
521875.140003698
502577.844998084
549480.565001139
507842.284999209
508232.540009879
495139.334999007
530945.754998008
538838.935006037
531198.064966683
540823.839986226
551110.400000184
567447.224988834
527259.394994798
625200.815002404
523182.654993559
524883.314997764
520487.739994468
543070.249994956
536878.929997221
541264.709979822
555661.550000595
559563.735002957
469520.615010381
530511.249966655
481995.739987675
532922.970021461
476831.1450025
566060.769999303
534297.905002902
534614.399990372
504721.789979428
509302.844995423
539906.16000785
532979.704987146
503692.370018318
556865.544994563
536832.329984881
574486.604987046
483010.240001495
531895.369981826
552896.970012925
537972.329993511
561892.105009708
556691.485007092
543795.975000178
558085.985015488
469456.460011958
554490.380002758
510850.934999748
570700.600008092
569672.824986955
552491.665013467
571518.190019094
510101.889995212
514384.489997702
512652.119987968
535527.21500214
490102.910004518
533789.679998062
514676.280004336
534182.795019398
496901.025031476
538176.785042041
528131.20998982
516131.184987094
641458.015014316
547028.405022411
506540.445009399
539310.839994849
512894.149960364
551857.234997234
504413.009992436
490665.630006019
560833.765019974
560516.254993964
474916.420016232
462350.335007939
534473.845001755
486808.599990381
518901.249969833
497341.604993969
559723.205032422
526428.925005757
523420.264981464
551725.455005422
502911.160012777
512948.250014593
512451.780014862
540756.819995715
541852.090028231
597018.339995893
618108.90499049
590412.050013719
559646.429995499
605465.284998946
509175.349996986
491062.640006488
529338.209990562
533278.12500128
461356.404991729
509430.564987478
529881.539988629
564962.990024834
549930.635017326
525101.415023563
537795.17499568
496667.48499819
543392.864957569
523376.430001624
551572.955017234
490247.470003314
498940.969979361
591620.039995691
551949.72500441
525681.459995776
490029.879992921
603685.419993603
511942.970000628
465081.794985045
594717.645008183
471020.495019143
612688.72499762
539719.475002129
545564.590007447
606382.189996322
533795.954991221
538328.940008056
533863.155011738
549439.824998134
494117.270015085
551173.000009665
514304.165013614
423379.180000133
501010.954970681
460772.414962565
630853.820011823
543522.250013391
512804.804999302
575334.915019183
466382.000009532
602737.885017678
522109.57499773
517772.405015911
560395.714990626
503745.289991346
525905.074987213
535257.759998937
555081.695002951
518518.655008199
519105.849976561
552157.575010335
575719.350035955
533784.235003927
590360.309997323
531964.524985487
534474.469984973
506262.94000367
552185.340012475
559015.445007359
493447.789999549
550670.644979364
540253.534997534
489509.890009851
587218.830009416
469301.124986253
544645.195012919
504056.395024136
579938.640010966
536630.955010337
448553.945000792
538635.780003402
460143.814987194
585020.024992218
552637.325005185
547259.169982773
532181.939986848
558341.229994897
476084.044997236
462923.705002735
578177.584996483
548082.16500804
512135.410009963
487128.989981324
497469.005005456
536336.839997259
594700.325008357
525471.369986252
541200.449978007
512058.444996954
517493.099993867
536276.464993836
512876.154988583
513134.53001089
535777.905003181
577632.73499591
571532.930016148
503428.010002833
517761.590011924
548129.97001477
522813.195016712
507513.790004843
529254.344988744
482236.170002099
532662.640004428
547309.359990171
512700.974991478
543394.440002201
565520.83999289
497158.100019099
545347.815005324
505360.805013789
564832.865005494
503881.099987512
521113.990023491
515058.924985144
476596.845005187
550912.780002191
539374.390008474
624328.895018667
505165.830012566
528008.400010327
555116.709990884
504468.430011233
567027.85499815
519992.509990719
485464.460005969
614557.175005467
536599.839996833
545762.984996877
487789.79501312
510137.374991987
491893.660005506
498615.835005635
484715.149976824
528957.384982069
547444.805001409
572465.84002339
582364.019985134
590629.484993682
569131.405010607
482919.259996909
514330.845005103
551667.114991487
511097.069975956
539598.729960648
529063.885022356
541975.224995495
568543.354996383
526099.580006937
580211.38999042
492770.229994014
474286.460028895
499024.415017349
514345.170014314
552678.954998383
538707.585008063
505940.255011209
575813.544987944
563262.369977115
482436.120012014
535236.09001328
538930.360000561
485937.769998519
554483.110000354
524039.090005344
533586.529979048
552361.785000511
515444.984999892
588957.744988273
551762.449993662
600108.010005476
538724.330001474
610816.890002574
487293.079988017
482692.700014917
471315.279999975
489209.005005759
536546.785004187
547848.750021141
545853.265012022
512142.014975105
552291.719996257
493417.710002509
558633.904969722
526410.469999242
561236.830001009
494887.764996567
541002.67498621
515878.480004291
464340.815002328
550191.579987673
521072.330010894
556526.885003831
502053.415006651
547823.344991917
557832.055024374
516732.454994669
554837.924988084
577387.850004183
549519.960009732
537662.43998921
493395.789987311
548411.395022905
553287.935004467
545339.71498871
542563.79999467
561387.480001477
540070.704994263
607535.034980881
536857.989990829
508503.304994366
508475.755004456
563092.665004884
536403.950012794
470715.790000143
535109.860012418
558617.830002371
574164.545019144
561175.920014553
470088.899984702
512995.469993013
541827.379996603
538036.359996693
569671.039988752
520697.425011247
466608.534993146
525345.430006766
516302.340017649
574155.439999182
495099.805012617
462817.724964122
553205.689989494
502234.569997506
540747.839997816
527565.650008635
513179.484987398
508315.460000242
505543.824979111
592365.854975316
584054.979999412
532632.810004193
537073.969975482
536533.975011084
544480.140000681
525744.490012677
509528.809997507
486575.634999494
480991.249993324
555454.809993751
528544.905002748
497161.364985694
533914.769988071
540606.269990073
563619.304991804
567512.78001518
539505.205000188
511921.014991339
538509.179982821
486311.260005832
513161.29498428
568387.204983898
506986.259989965
475971.034989811
527362.140001383
579947.60499013
555875.989989264
520714.770009827
524034.405000651
531614.189992762
524594.474988698
533042.759981005
536736.13501433
545964.295005179
480951.075015046
567878.599999185
512311.074996062
509882.480023217
516968.329989631
543286.460002361
598215.074976234
525399.284998508
540001.164997075
510323.2799936
544241.060010826
449403.155025511
547051.155002696
571682.510000572
534912.425000011
454920.219994087
522504.580000346
521962.674986608
626373.479989544
579514.36500986
537110.054996131
526921.834988113
565101.764999565
556672.329994241
461348.990014288
551428.865016511
567425.97999418
514606.234983405
581057.895003146
546980.150003772
544076.129987328
579249.64998716
602083.940005546
514075.865002436
498541.900025093
510680.330008847
525494.620005184
549287.135006015
479514.039993369
550523.949998178
521285.810004433
463448.530002287
599909.280005016
515630.7900266
546677.325007206
551797.765012716
520702.749986007
518443.609971615
503904.714997532
501842.829991804
521942.399987029
513482.690001503
538494.024991377
568992.540012622
503530.354993809
527367.975015915
508413.084986816
512092.459991061
506508.339984317
508150.745016059
500447.585009533
526873.709998256
547455.215007202
479269.455008075
547278.199987214
577345.560007583
560068.450011393
450514.994997576
532948.825010214
532083.670019751
537869.640011081
545538.155015531
506617.83501851
544977.384972598
514072.114998184
519318.164990434
553097.490007315
512684.289966077
494808.349982111
526367.309999354
503474.195016216
579717.590011539
520238.399986409
493747.61998947
532182.059988274
525519.790013179
514761.335004067
519417.349982359
467286.474979998
523779.984993877
488378.825013046
538900.050013951
566951.909980308
457299.619994293
576006.064995397
512825.659993619
582138.015000648
509383.799994214
493413.479989295
511435.500012457
535977.230014527
499083.034996599
584301.15500624
513440.514990102
534251.135002526
552084.744981045
522065.435009612
504026.850008326
446860.000000548
505602.17502127
560223.459997158
519660.270000978
480462.570011623
559199.824990121
545208.174997361
484734.40997567
526353.900017297
564407.22998949
576729.469995299
572645.169997269
536992.45999329
550620.81500092
481215.729990167
612163.079985937
549666.630011896
539762.345017814
545950.869990014
515727.92000109
556147.530004772
508395.0599975
561301.124996691
478280.260022112
567351.859993184
592694.130002246
622010.354995929
514639.809999812
520610.079994768
567557.405002413
540674.080018124
523133.220006235
485863.040048994
578227.349994101
551776.175012113
550469.405004062
517503.784988712
558498.780004616
603436.070011278
511351.600019458
532629.945002249
556381.815004401
541867.379998762
599127.789995586
488063.125004455
555251.055008741
535484.190007324
517282.344998772
482891.974996361
569645.244992371
526067.239995068
550944.719987292
527473.519988398
508565.490007451
485112.749974462
543414.195011061
550165.595036788
535066.004996505
596958.920000806
526175.314988649
544114.094992272
536675.425008665
530847.949994322
572628.00500049
554788.385016698
527864.429974553
533494.404988369
552770.129992738
527795.920011425
532171.599986922
506932.059977655
546005.225007618
537131.715005196
511147.759994642
540151.225002955
529997.915009319
474537.804966167
491781.294988408
542931.549984741
511647.275019603
563228.264977604
540686.294989175
527350.14498662
495000.075019708
602628.554993634
495751.269991531
575650.320002351
596018.76998978
540594.320006681
535658.904986987
515779.055021278
578031.82501679
556987.265012296
584515.610003905
481690.075021772
485315.850010055
594118.004985252
574789.719991447
554451.38499241
541953.039997128
511578.235006941
619991.505006303
558957.144994877
545494.945002769
519373.654990414
562568.910000919
606137.174989833
581181.400007228
531443.694959627
475579.854988055
532428.829993223
527519.854999988
534713.380023962
494080.570003696
484515.724985408
490548.580011424
557817.109993698
506885.199992573
460249.965028304
483902.510005398
465726.0500167
521210.980000195
491782.180013715
530720.350005348
531401.83000829
555347.934997011
577649.359990523
497351.164983438
527665.705008602
547247.609996299
544077.540003358
542531.769988833
547192.14503794
554236.789984486
585516.680013183
556615.559998246
515893.02997609
525624.605017236
565962.484984119
491641.760002234
548724.130020014
510698.934980833
520274.099997861
537068.979992678
545668.860007337
534799.3450009
471596.174993557
544453.275005526
565893.929991355
509403.824981455
520002.544994128
586270.309991494
538921.484992763
570865.594988182
514120.270033
577008.989992879
497744.505010038
555694.19500339
451255.280006348
539846.495025719
548599.254992507
525577.734990668
619560.265005221
545066.244996907
551277.939998145
544759.71000835
592098.96998859
533511.50500858
561697.439969743
500741.489979689
586606.55501441
568756.625013314
559422.479995227
514603.480017085
523702.819989955
527679.279991224
539376.620019769
500904.255014112
513032.635006734
540395.579998884
524987.955000065
578733.664991153
513991.309991279
479189.410006211
518729.094976756
582740.434974393
612580.534995108
520283.460020542
548671.249998006
530925.114998225
491496.93000039
585059.149994585
560728.274995819
566860.364984519
561105.545018922
549789.105001361
487357.41000073
503405.830015899
458956.725004046
559810.585013889
577293.415014848
538364.040015813
573008.774989528
535750.014991706
508454.764985433
501552.600018956
602253.619994715
540121.845014665
506456.680028458
546195.560026841
524679.25001215
540648.400005157
471882.619984084
484218.184999009
517280.115006106
540915.425001019
552457.520008794
513662.300014679
502770.199990115
498810.52500506
488091.235014212
527534.964997435
526004.874998468
518222.954995731
504255.509997948
506573.734999743
506142.639997889
531994.850009026
499672.875002236
545015.065014469
555271.770023538
538183.850011237
491431.290011704
550266.81499594
513557.8999919
531794.674992835
548947.670011728
527798.670001693
549155.519980302
546820.1800247
525934.825012709
494939.529970363
521809.500001391
577267.394982405
499556.245000492
455155.444978904
550770.900023743
540825.965012212
530555.489985805
603155.494995054
552146.124973217
537544.109995526
581368.040009809
505679.35000668
534618.564993439
539827.594994501
496730.104985321
555020.969978697
489291.619986982
567064.245001423
607537.329996088
564283.109989717
494804.355007526
528195.425023409
539679.614997352
562642.714989421
495241.92000171
503602.409993179
527006.924979971
512397.715008798
478938.835008789
511456.060007108
507026.505018036
495527.529982487
514477.520006332
446415.270014578
514742.179999765
540738.280007897
426865.805009574
524497.51000701
509058.335002807
583644.534998994
546929.259999558
527516.529987063
533400.944993475
569983.465019112
552491.864991129
514096.939979116
562553.885017676
535101.639981499
488211.72500197
519054.34000264
546474.000009903
495862.970005448
550879.670012181
530467.520006502
517271.594994459
522415.424997847
494328.014994789
569222.950007061
510384.620019407
638765.154998689
542936.895018343
515319.08499737
554338.32998598
521563.374978995
540773.514992528
531296.775013819
530467.159991482
520861.855011887
568637.449988056
507377.709988397
482904.905002019
575155.199998272
579670.279996543
482014.364999977
521816.229972156
451686.444987465
509012.375001398
547773.489992069
534911.884985704
522102.600016592
526875.279992759
523563.740016597
531774.375003936
524761.579982806
612339.439965497
512268.789997666
536886.63498594
541582.039999906
566437.465028619
507876.905034228
556831.454993213
525439.829977984
580649.455005794
610613.760011905
502757.76498563
526128.265011173
562260.479969256
518351.154983934
551739.114998827
707915.409993068
591740.66999607
490309.905022306
499588.56499718
479290.62498316
511977.539996272
493141.72001284
582620.275015821
558305.105004448
542298.330008144
566422.944991073
543094.204988872
547253.404999376
619916.369998236
473451.880008948
521374.025014363
552244.310002625
513254.515002008
534500.395020713
543757.104999941
582223.870013937
474755.564984562
504889.965005443
519359.035036679
582199.395009363
566814.605002051
570431.155007981
582591.745010834
576523.979994408
543270.075000785
622247.054998824
519771.304989679
522812.484987431
518359.889991985
489233.884998422
527633.235011437
520645.640002522
530882.365001905
511956.814996373
511480.065010825
490992.020006327
556340.204976498
523035.789987754
563720.155013299
598212.895000858
467510.229995998
494706.344985848
538425.640006944
530060.930019335
529021.64500581
490408.925010095
551869.044996541
453766.955003666
572492.854991966
491657.995009474
526336.309995899
565188.55999117
575611.195004823
542218.454988673
479767.305003828
576038.239998385
498076.269999477
474250.185013583
551461.395011263
607946.099985746
518017.370022236
576610.344999902
526644.004986828
525435.725007038
570490.775005969
558519.895010588
567945.135003538
503402.660020055
530325.3749941
573337.630021004
533969.935010334
476500.464988009
569750.114997249
532034.625008301
504553.789996449
590822.839989947
528965.400004877
552702.180003904
545421.555007759
563346.924996591
497919.469986745
503448.439994481
517968.589987041
503752.015017044
530966.484983844
541261.854998555
512824.015003782
541743.639996554
454576.504988941
541117.154970292
566354.384996135
524026.550006514
514942.35498973
543506.829984863
527337.224993248
546386.765001872
591808.449987434
561012.195015397
489056.994991211
519350.570006455
581939.029995827
543946.500002977
592475.044996153
539730.695008936
472301.669991726
567440.33000159
560761.694991937
514430.205004153
545755.754991616
578543.335009616
501085.600003771
513082.599997939
608015.669990584
514033.289999937
533196.320000028
495582.550030357
521910.939990539
480392.509995113
523863.180004432
517776.49500097
532325.780005607
528585.575016536
539251.6899952
514267.820001838
527546.864995719
488005.989999545
572560.05002745
519456.170007678
469492.424985412
453468.839993126
533878.424992656
501475.695005219
553214.419995947
533303.119998431
528852.620019902
545272.795009527
579237.535013387
569218.730000314
574940.714992626
482516.880019812
597179.52001133
515828.329997793
525718.68498431
513406.484981235
555651.364992341
553183.575005228
512394.920013255
498722.479975842
521121.750017164
576366.93001514
515868.944984262
547017.800024565
538160.26999988
531542.120022351
474746.965016114
507479.679980465
493253.545012806
562761.330001108
521771.439992031
495062.150006224
563256.789972452
506900.489987584
511849.644994992
539053.549995068
525477.045003983
466792.06998788
499043.084977995
475756.854979704
459732.280000805
596545.764992209
560872.419996773
557322.480006793
541736.414989755
489366.100006173
517141.254999158
503045.575020395
567361.785016199
526048.920016797
493115.335009267
481220.829988525
539099.454996361
493069.510004724
507560.45999436
593043.160021547
491541.30000567
531570.539978509
597922.789973268
511129.314994752
521061.625008893
507779.509995077
463494.229997337
559438.229993766
498487.689984347
526396.430006508
618052.530011525
526455.779967599
544477.454989881
486646.680003899
523906.245013199
544595.405005518
559519.639980621
567785.914967834
476398.755033378
513662.145011866
541154.5700099
531011.409984645
504727.434996907
490441.674982438
515110.400001614
523571.77500037
562090.020028584
507411.230013083
495556.984987523
559855.199984865
509069.170011524
490041.559997136
497576.204998946
587656.600018302
541811.07999147
520396.235007789
517638.599993251
479955.320010775
468639.635024351
463943.234988543
468189.075010769
531322.370019078
565625.710003197
519826.499979557
547503.79001218
440894.29999064
571104.510000491
597893.020004688
521449.735030129
537575.390002149
563452.535001582
586993.800021344
480185.104992265
527615.475009196
596777.244990138
542333.59499195
575593.309994765
552207.405022956
526674.249986295
558264.455011844
568493.230001333
574685.065003357
629253.660004018
559757.574983404
557126.830004398
494960.484996734
528463.655004009
578863.989998738
564611.33000922
587044.409989449
552420.465028465
590767.775000276
530990.870014675
576707.009991822
548572.080034544
553979.000006291
497367.289970618
522787.835003888
544515.870003388
510591.009994164
560286.484989398
546193.099995214
608848.709988328
589368.930012287
472024.750019674
532716.744998005
507542.075004956
483920.729982829
550809.069996935
530178.570000755
499513.369983175
569207.54001087
534638.030012354
596091.899991686
511159.919962335
553481.099998582
523348.985014385
529660.225008791
496460.155024937
477088.33999897
544586.210013367
564436.794998456
559672.330008484
621443.964977861
539192.809998479
548559.244960428
565520.209996107
561820.444980176
531857.775002433
576798.159988645
512410.949995323
533367.224989602
490440.259996969
441559.330003059
560887.884996111
557596.005009872
540691.289981949
527637.695001009
593583.954997173
480042.64998982
530184.754991377
488616.655002325
478595.555000339
497245.530012701
558527.755004747
562266.33000713
489750.105024357
543682.309996504
490962.605014534
561910.769991658
551172.654977974
574951.439998527
545993.859976147
512531.575025322
501927.979989246
573750.685022782
522526.165002643
529073.154986159
481879.64499027
518957.089999346
514379.290005077
521179.465009472
539556.910009173
529547.885003751
541649.070013254
501128.699989439
533088.095002944
510074.394991775
464882.414995297
564095.62501916
526878.59500507
580686.855016629
561084.969972863
579165.615009912
582868.759990154
552042.629982907
540191.994977526
533895.915004081
609873.890002776
514374.360005162
535352.06500883
472754.055006434
537566.205002715
603578.884962442
573908.040011197
508492.70998049
531393.469980932
543700.749994595
481622.515005315
505719.879998071
518412.914997974
468130.100003304
536496.355001823
468375.524999416
569701.539992248
468997.785004206
489687.044999653
514432.664993856
593323.150010285
529621.684998183
572526.645018155
518253.230001638
522435.044990979
537261.785009608
547456.734974988
450864.655003064
493533.729994978
486249.830013489
524334.275006272
543404.210020876
553693.199983496
503162.855007584
545096.334979992
512134.69001355
543021.804996221
475831.699979016
517739.835031826
463420.02000501
504268.430006921
495431.015000457
480726.959983462
497964.115002576
509557.404995953
596162.539996145
478077.605009259
557002.660008913
499591.935011427
523446.764996333
493077.46501258
514037.069987247
491095.755009822
477134.024985168
609891.334984915
515008.89999531
522273.164996905
591242.535026487
528329.11000312
553775.585004622
508123.109992537
523451.215004442
521269.86999873
487977.765008225
561173.880002211
510181.18001102
509746.35001894
516661.150029724
588869.515013112
505637.260002296
560689.925010591
519311.869992698
487690.210013233
500370.665009087
491456.464988824
544398.349992806
543669.344998852
612537.579988164
562166.640007266
525421.679994487
530059.885000347
566625.115002542
520918.585008681
540935.230008778
564294.149991207
538368.139985989
513153.780006951
478577.929998827
555093.454999061
471898.520004299
444045.205019079
544164.46499132
524601.830006068
526254.140001473
578845.404992078
558989.690001746
498774.494997505
588968.855000285
536705.785005016
552906.594996099
502243.610026337
519172.955002388
564679.285001249
488390.405005537
495242.919996135
575629.559985742
463644.945006565
549202.720019589
610736.42998488
583486.265015723
551957.629993433
583397.094986037
462640.749987644
521180.305004772
519084.624986784
525558.345006674
506308.320034044
573133.874996186
505239.675008131
548660.489982716
534069.529995003
496626.615007188
578187.235005801
473241.860008622
552620.035000819
517654.55499793
483374.269987721
536985.639995506
545752.605017097
532436.78001949
511738.624998494
501610.664998607
487929.144999059
506994.815017291
514461.540003897
507100.150006523
467937.715000008
512045.54998996
511403.065016547
557082.44000623
560655.439975681
655731.829988756
528842.3500287
503181.285025769
478089.165020785
499293.339999105
530567.079961807
564798.440001304
555956.210008333
561238.890033234
529229.194989701
547043.559989469
504065.944998183
501725.119982461
542495.029993196
634431.090002079
516573.235002589
556734.045007492
526720.680000497
519556.67998334
543143.770010933
567318.359999194
492796.069990059
531754.57501718
602387.124992141
577644.164990727
533302.645011029
486874.309987424
525592.479988214
582759.419995659
524970.069999994
612948.45001422
583636.554992864
522260.449991039
463968.990003539
492270.084985534
519342.249983151
524705.395007294
541123.575000118
507341.485013315
507274.119997746
448187.935011484
541829.590012155
537360.834998338
501161.094997816
547152.874997294
571565.779999778
561390.705000085
511696.939989193
547050.179988224
586092.470003268
502376.130009121
538747.234989033
562383.059993698
517976.129992911
549460.609973759
518428.004981758
515758.299974453
550539.320007521
525860.280025703
495368.80497613
589430.31000554
529327.419986237
547236.279993509
490125.785009758
558772.754985945
474106.045005404
525962.774995928
535938.114973602
529271.700012122
517628.999989542
552042.639978043
574033.749999498
554611.360007028
538004.84998745
510502.70004443
519635.295002661
521108.234987604
583874.125013751
538802.790023134
508172.454991437
498449.250006166
497473.344986305
509685.285000809
538845.354985729
510653.520004023
475248.784994402
516812.600008514
556829.754970791
559247.254996272
542662.144998605
503224.310013499
535602.104991032
481310.449995744
548329.324980767
532896.12999841
572276.174994855
571973.76499493
532719.750011737
452798.244990328
539435.340025684
575406.889996812
600561.135004571
562419.100008386
500729.415006329
576962.16497552
505073.539980779
596502.479991119
513599.255004705
575183.129989062
539067.925020116
524649.825004531
499954.949994633
507244.735010334
538795.869993213
564336.725019911
490934.484977641
621331.025008075
535888.31998255
476599.659988157
512344.595000068
536849.689997294
545171.655000857
554428.04997863
540792.344991782
580700.314993364
504475.020008428
480759.514998174
491303.929990596
550303.285012356
559362.655015431
495306.415004488
545343.204995631
463391.650002714
545499.104989511
490041.084991726
511173.880009115
503142.420008161
504221.414995758
505967.375000877
531181.364989344
556283.530010117
545075.600002137
544834.060014797
549217.249998146
547609.589974659
591605.810020023
437176.965010878
509878.839994507
580111.93001375
532160.294998881
472740.265008311
515955.725043601
498447.709997408
574180.905019547
631039.970005681
534043.330000363
454196.134999775
550905.619981203
505404.650014984
582350.30500577
550241.594990387
530450.024998819
528996.370027859
522070.359981
528992.954987501
534386.164991247
486149.949985232
490253.605002462
508981.120001926
567039.349984778
522543.360011513
472246.975003211
519163.715020978
482025.720005888
518959.514996547
539077.889995134
613161.83501056
523380.425017753
571460.904994442
505157.80998938
539206.634996601
524300.944981313
515834.980002427
526159.889998161
464739.360008316
587164.874982669
491693.004979523
536942.265006951
536865.034990561
487660.23500742
560750.479982319
622881.235004008
592289.50999946
534768.96001422
547155.979994401
501608.544981444
475085.620004824
503198.000012882
592868.940005442
522849.149998246
542671.834995585
504469.414994042
597226.950017931
489405.980007048
500142.824968132
552648.854995306
542343.139999317
559108.794986262
591312.844999191
492845.855022407
558831.510028432
517808.669986868
516495.609985101
517849.394977383
510318.900013218
512767.50500867
516548.39002446
587895.550013495
509991.820018191
547821.239999363
518471.385007025
591520.730002635
552475.514992179
569696.544993122
586440.524984522
494523.679974578
568464.814981576
495449.875026661
523584.824994171
617893.47999676
440787.670006382
592925.764992055
533856.225011458
473421.80998477
518049.179980788
561216.875004129
566805.924971065
578151.514996268
553398.240006601
550427.650014421
489291.200010223
525663.015012071
550985.355004861
571123.184996431
605478.239994236
604096.655003062
497151.499996614
509919.705000524
521036.995003431
492576.905019067
520301.159990559
485475.1849876
519535.724986959
541044.830008319
500757.129999807
563131.665005395
544732.915008748
526587.099976925
517262.19500436
501763.5599988
519181.074997688
561047.970003199
579664.499992267
540454.940014423
567086.244992388
523665.674996519
502415.824992495
493309.6999743
490358.944986492
555676.830013543
541024.234999947
531997.330013135
555139.684974515
530313.745003367
526968.405016883
551180.159995392
509471.349997923
544986.56001094
600146.21497386
525071.859995733
534030.904996506
512020.160006715
531091.57998481
574871.215000139
580173.240012781
500716.614995601
495053.869995232
514929.924996488
523947.085004831
505070.980018856
528724.760008355
536854.689992962
493614.874999372
514944.370008416
532205.195039974
557372.165010911
522390.794993926
527916.470010557
511743.334974307
577291.544993613
607824.259996141
590480.999995911
506180.555009465
538516.775010517
481569.564999255
497397.295003192
496640.469995685
582605.64500332
562960.620007622
506946.620027675
595965.664992821
621413.909994481
492752.709992311
521398.634996338
483429.095005045
508525.370002224
531169.59498156
587336.12499237
468609.565000806
493534.984990274
493442.055019206
566279.904997455
520679.319994071
507443.200032746
533498.46000717
598345.460008118
571155.129995194
527362.909999045
596339.810012435
464450.589991397
491885.55500377
533946.825006366
549728.925001496
529952.994997941
586953.444987459
535830.459998472
497368.330004295
473095.750015651
554097.04998511
561001.804994164
548689.029977889
569136.589978074
546833.554996763
525705.860006869
475646.349993179
534300.475010937
509784.285011369
527995.675011103
472569.630010898
459733.450001831
508330.994984118
544030.215002692
470043.850005472
551433.739991329
515528.59501958
557435.264990921
565206.039991709
574571.234994309
547794.820006926
482630.489992672
534401.804985178
543928.350004758
518439.410011081
511816.045006082
581374.659997617
573442.875002805
525604.429991431
519092.110020714
511578.934988753
622719.715009903
498988.870003423
582938.794988381
511182.805007574
547283.949990673
553676.350002008
546929.334980983
565362.744997225
562053.690003166
504956.420028517
564146.19501072
572439.060023099
551619.220004739
527715.735015404
556867.640003014
494348.179991445
503483.460009199
556802.769994752
445804.539999713
474475.880005373
506852.905012523
472206.495009704
515316.475007324
569383.659993421
567965.699981808
506412.65001874
554125.494997373
506472.874992603
483995.864995671
604139.720005208
541679.569985076
496280.419981039
565521.354982227
586442.950012052
477313.284991998
543431.355018886
526683.46000383
473075.250012308
538061.015025342
539658.410010174
481165.864997612
491076.779980096
448513.600009994
560060.369992791
531208.469995638
582582.789994227
498869.255002886
474525.540009786
500699.090003005
586199.384982498
508998.300002174
550430.679999407
498606.764988657
543975.694994964
561385.589970982
552125.684982912
551267.155001477
619232.37499027
630355.920014443
523531.160003998
523024.11500603
523006.060010293
537224.945006627
484457.480005219
491750.620004167
478344.080017118
586660.240001957
504288.289985073
476368.279989724
530603.604963067
499055.795034939
496840.965001487
498982.40496979
564592.454998715
592715.594983021
604915.565014288
593205.4550047
512531.540009634
561903.895000914
493532.545002738
543253.159992086
537199.01501102
520684.050006724
520796.345011892
510821.484988521
534969.320011984
518320.200010233
485786.7450071
523250.620005611
542158.050017666
554395.5250021
554378.349993589
518197.594989267
501957.665004651
578686.065012116
523518.319977558
541337.309990114
450651.199987378
563435.529999386
531186.400000457
540049.474990046
520368.374986038
499323.93999737
530041.930018162
551918.724988595
531413.360004803
581162.634991599
525866.23002583
537148.639989387
491565.064980624
485281.074993798
493000.799989606
518793.465006231
582216.280015284
509772.084994852
530528.325001123
489522.699995873
538686.700009452
630524.090013136
519369.61501729
504353.464995233
492934.475000554
538565.164990186
509406.410010823
560377.765029812
543331.049992194
504148.70499816
527787.215007852
548514.605008502
582383.835007092
629751.419996087
480083.49999641
580387.990005737
537761.185004094
487911.324999357
520678.224982536
500251.939998021
508569.890004872
468572.745007985
536536.970012179
565879.235015558
574406.189996615
539272.060006275
479118.439985504
531085.349988855
537783.044997723
562756.594984406
504378.380028142
507634.79499753
504608.709987122
567487.195010752
525442.395003352
579911.665006627
585117.234985345
569766.064975774
537147.180008566
520510.769988641
476738.559989507
486146.210008755
515252.415020392
583007.495005685
522721.514982695
538651.939990096
513000.065021003
539314.995003047
562318.089983127
466244.45500703
544669.030014344
523689.495007681
546240.235004788
535532.539998879
555502.954988516
519777.755020674
552469.80500707
533169.315015927
576624.375002502
572948.485012839
545049.784997729
502330.645015574
489984.689989741
482738.699977822
539938.575038371
617454.384974362
573595.17500325
566264.820004368
630995.254995668
510903.290013496
521874.874997977
564833.755006216
586347.310008462
525427.464997916
462428.815010153
538811.519998113
517548.995027836
553192.954994464
525965.675013227
558434.169982245
573952.675035283
497084.184994194
539455.875013611
502619.555019047
532615.855008108
478329.450034102
544432.120005775
473424.290000768
522090.230015774
474032.400015025
534544.78498944
531253.18499599
564852.889973951
570091.994998205
592537.35500633
541771.340015063
520700.029991209
492404.50996952
558726.195009645
511141.920012536
571031.535001846
544563.91000767
539794.085006301
575282.915013118
452173.405022536
497212.445014925
464368.900007415
511691.034984716
508776.915011122
515700.5000159
439063.469986873
561823.55000082
482850.400011495
519901.719980027
599522.545022535
492799.665007413
555804.29499392
626338.330010938
492006.724987661
550082.249997904
540175.159983687
551741.78499467
516320.570008189
561095.685017182
566716.19997383
461628.149985186
543017.025018738
574278.640013577
550459.975000767
491870.484999496
595330.369994949
470164.154993177
526860.380002709
543328.619981046
496312.335013874
574145.635014947
531717.059999163
560238.039984215
587749.549996988
505389.565019525
592635.264990146
455369.569982363
532447.464996203
574909.769990296
577358.314992656
539857.689986091
524096.970008511
525208.76000088
548435.470009061
606994.895013784
541397.669998697
459674.509991624
569461.919992091
510653.06997985
462916.755013845
597684.495003974
565215.964987119
542448.224996219
530056.724997477
487135.260010832
510762.539996581
559023.894997396
552982.899994964
574218.38000494
516955.904998932
474274.785007654
555979.585002916
574008.300021298
495872.944997341
521832.795001282
554937.774989577
511797.780011029
517622.384998292
542907.19501187
483327.795000526
608380.715009067
466918.290019722
511035.89500588
529755.444987592
541778.31498747
523695.609989405
518224.930006723
535676.710018511
534568.289996395
558317.92500685
523991.774985881
541910.744999577
583301.769997366
552642.720008041
609822.459994949
554734.990012336
500854.120015782
562999.904979978
585464.779980742
535447.950034253
534123.165016452
554482.05498801
598229.734999132
559607.440030356
503783.560006188
479093.590002458
595157.019999
595680.465025182
534717.895027388
502004.229973912
514659.759997599
492800.024988985
508272.140012442
501923.784997604
564339.30999486
495567.954975737
516179.599992374
550407.640007078
500257.225004129
458113.085007554
593234.720011649
460762.304995888
535136.759986632
577176.975017933
599239.715002747
499409.629984385
531923.899995981
537791.140020117
480699.960002399
515119.390010765
564327.120010292
528170.409992708
538308.124994865
517394.825020323
529364.675012546
568984.649989065
545675.350002396
522306.734985405
497200.149992623
543179.030032665
518060.030012324
569617.864996918
536351.130014297
580792.580010437
540611.880025054
543258.85499452
572296.995005189
522544.030005495
509371.410004931
546853.424997328
484861.090002606
587675.514996941
541759.815004987
534752.965005204
573332.41499408
466188.274993619
533180.030013351
532576.369995506
623517.874991231
529620.244994919
575417.644997196
480018.859992865
493937.860012182
496702.144992189
595488.245003684
541112.80500355
557825.940006557
519120.554975843
621376.290011486
583292.480009572
559796.314980151
559523.754994984
495248.330023205
548553.980023636
495587.829994803
517488.830003082
505248.225023428
530246.049980784
580713.59001395
484183.884979403
578152.669979899
524536.859999968
524098.089989268
593972.81500396
552641.269997296
483880.944994529
535837.274998981
554250.255007701
469743.610012645
559132.570002117
472059.745013321
487289.805014433
502100.94998294
490899.250016916
540275.839989768
474123.689994392
543985.244999956
522816.855013001
593444.969988406
548634.550002699
512714.004984326
594628.669993708
474811.769977578
486730.729988035
445415.775009804
540330.569991084
536434.68998299
554331.094983123
549294.585013534
539703.865003677
511249.185025387
525064.120008101
500710.699990318
598286.229972702
499277.214993061
516932.359984785
639996.625005802
557029.430004668
448427.404994793
512641.134997969
568811.169996483
525474.46000354
520362.055007593
567161.235006367
488965.944989412
521600.385028827
520109.810000775
526433.300002261
550014.750006835
562439.145005124
518869.544971693
568802.29501397
520946.775003832
516531.250011465
569649.195013443
543796.495012031
539915.585002084
531377.400006547
479824.564982665
522625.740008442
505625.145017066
527797.780021886
598446.360013822
488707.01998617
573482.864978035
472650.295000445
576673.755005252
616273.895015502
561922.254999051
477927.105016232
501408.769996753
545944.209985567
529094.065004532
545540.510012459
502059.12501087
470876.325004808
565179.234993596
560935.460011049
475157.639986903
510775.740009888
523052.175000315
523470.215030044
514659.154975375
548184.394992199
470587.120010149
495026.530025571
517550.130002743
540549.219998829
459684.824997856
515177.309998513
529155.855002391
540036.96501275
578244.755009382
523315.815000731
592213.1749787
480108.364980139
518948.005011072
536896.7000085
545168.43000009
535607.415010013
519666.704995048
526774.285016276
558366.279995722
504102.970012169
522311.599982183
528715.454999387
547203.3700022
491567.334983045
527025.059994626
460505.27998475
532672.329993593
483046.230002174
541838.750004149
524065.46498255
481069.374981158
537797.504996538
568554.324996459
512407.559990506
610168.540000988
553694.169969786
471934.984988511
538054.860009165
516576.924989724
488626.190005375
563160.715015796
578218.334999982
499265.659979862
535502.310004883
505478.190004336
588864.66002015
583914.255011975
515648.159975455
559759.550010382
490641.955005853
467658.485007608
497434.185003245
526992.41500559
532234.085005117
527208.714995592
558326.165017609
480333.450024394
588350.509990604
520811.130005884
500745.36001728
463137.04999532
530258.364987828
587569.885002538
519130.500019906
537952.235000462
525357.605016918
529413.955005433
477614.185001815
471155.394991305
540225.150010464
517992.354987493
523973.169989435
509895.385013237
509740.43999145
541139.355003979
541101.455011096
508048.495009161
559133.845005771
538267.860006768
529378.529990887
539881.490012964
428634.344989964
517046.679984791
548383.845015193
524085.645019399
527348.305011429
501169.224981449
606350.155006172
542820.850020938
517039.915010235
472638.415009679
518463.529998336
549329.029968215
513419.005000612
575434.904991527
542830.71500901
510428.110005071
506777.730002741
523859.784995569
499643.565005045
609758.289998216
515107.744994014
570742.745012878
496111.279989461
586140.959987721
589170.100013646
513209.374981044
530082.05500073
503662.390013894
540673.375011037
572853.140013427
543329.104995311
612952.374996795
512387.7950013
472798.20499833
566356.5150045
503579.4499796
510723.794986336
516286.529981864
521037.039990982
603716.590006657
505886.709975449
522505.730011839
525187.669995098
516272.964983783
549490.924993283
544421.854976498
580168.609993852
566559.730002548
546143.840000751
602288.575010324
532680.575000557
586109.50498456
558129.30497287
513401.059985204
564206.379992853
551377.844990759
541707.480006042
549693.634984924
493188.540008863
606279.424993538
542557.689992841
492563.965009713
514880.475000328
496047.155001992
502519.495008029
477261.269992085
620339.495025227
485238.36499764
487417.810016029
463303.750009321
569223.520006222
571756.370009897
503263.229983931
568198.384996939
481645.050009059
555507.594969643
534378.690011433
587441.610002186
471958.075007987
541894.544990036
589684.530001094
521191.294991477
496403.574998222
514315.250019617
526877.44500717
565563.539992219
484737.310001093
538154.870003077
494885.109996708
505966.914988168
552829.389981306
452418.939990271
559375.174990652
476710.195006161
544021.320024901
565141.309995609
578311.414999718
566143.289988282
516305.469995272
559064.755014375
539491.769943265
511764.795001499
508251.709985931
528587.610003589
532500.384997924
543718.000023738
544207.425038707
520172.224998543
465335.195037372
525592.109991651
502691.665002181
528119.619976362
531872.70000462
524449.324990616
590048.9549972
518402.129985501
498118.245000539
499586.709998864
499357.349998047
568588.685015943
574657.084965817
558716.705000684
522538.9449966
507043.055004969
539401.244996639
495868.61501879
562667.815001335
509340.024984742
549386.164983738
503373.899983824
531648.060013641
537913.950023329
526126.89998454
524545.344974119
532317.845006551
487522.190004831
484451.469999057
521338.629996932
536997.970015557
536026.495002384
526371.80001694
560058.219995922
495233.174985506
540188.709981115
558372.804994237
571042.550007919
572171.515013625
613684.434996249
505979.205001456
542962.549996782
535814.799971425
528994.914986503
515328.004978211
514638.599972048
505093.225025758
499946.025007734
516835.425007312
515165.30499316
541462.549996496
516046.835023478
562361.255000228
564998.930016616
569833.749998951
541200.7700079
503285.399999154
549445.234983689
516179.314989775
475513.320004149
531631.495006857
559314.924990902
497643.70000678
559538.100008462
561389.954997954
542090.514998932
598471.285013858
549599.01499597
537777.67997598
490176.395008167
581704.875001375
516598.864977423
552714.109998209
539411.515003558
512023.644990027
507011.200002335
557937.599992305
558865.699995033
482640.720014318
519445.059993133
513142.585006819
625495.864987099
526723.235001612
526559.384996464
515902.829992637
516066.874959464
500305.495008696
488981.114992392
552559.215007099
526387.320005512
559937.979971651
602237.360010825
560754.429980702
566313.040018925
494228.990003947
546476.484992886
563791.159996052
542931.780006445
485655.374986528
553019.020011846
523644.419993337
502391.729988261
532582.749998627
512766.089968284
552508.774987041
506557.745011973
480689.564992128
483025.520014043
547485.939989923
494032.614977741
561635.115006936
488282.039998598
537491.814983283
567514.719979408
495526.310010238
522011.050005869
529661.194999423
535153.440008232
520250.734997959
572789.014974832
513499.604975795
574460.444980553
551609.360005367
522102.920005355
474503.164983741
516804.735009406
516129.174990078
553031.119998755
563286.050015389
507725.699993071
547756.780001446
574652.270014321
484856.479988373
592435.160006398
587004.889989605
537327.294984805
499977.080006789
567187.410007205
491699.405009782
558925.985009744
513693.520013846
496901.295013487
526539.135000477
531787.639990983
554184.074985862
513489.544994825
534426.794991985
520155.914996054
514237.029993097
579916.104978582
496238.33001586
510522.514997395
476208.659983231
585059.304990665
495954.965013765
595183.615008078
538932.295004635
555954.4149972
505965.220013525
544827.784988483
536380.104989663
565735.020019373
513680.015011386
516183.549994941
549626.069999425
474901.265013432
520468.970014551
430500.185010572
570093.50997517
525754.500001578
487644.6149861
508043.354996862
608462.580002239
538251.989996748
551497.629983868
539637.684986427
494983.879990357
517633.679991443
550385.204999555
558062.094995955
545308.429989275
528496.990014146
569035.030001438
531671.960006527
537814.16999201
473504.994999432
501105.379986141
553328.379982966
575438.934994616
522810.489997578
569621.559999752
539372.63500218
510695.204990758
554783.070015055
519654.939988003
541707.849988995
471848.725030785
569065.210004593
517547.49999954
513164.500013567
552206.100006965
580262.589995601
491224.189997445
491881.394981155
471468.509991527
549153.814984076
547204.579982473
545941.35502069
477831.065011729
510601.799978542
553298.684970742
525238.86001589
548449.730013193
626883.999997241
543831.544978131
496734.790019052
592079.854995031
576603.894997113
527549.094979578
510544.904986925
542610.089994568
565049.580002948
525763.229990802
493988.949992852
506310.120022664
510142.975009488
596218.709995419
601099.975002068
488797.725018388
523237.445008986
545582.67001671
495966.754996701
489446.709985497
518787.630013018
594780.810008279
581334.210000391
525637.235009958
584323.860001783
545821.469996557
566845.029994712
578979.820017939
522749.670013602
572393.330001922
530333.405022582
553724.605006064
505002.669990279
527933.494995143
532515.960018868
525768.494975019
550515.105007958
629526.500001417
534058.884967943
501768.445050602
529844.354992079
492761.994979962
526152.685015882
581703.495015044
512665.349982086
581238.485010008
563100.8850101
505652.42499227
470520.234991647
557235.809994728
546093.954993368
500120.799995656
521305.140012813
643671.865018821
476213.820005032
551627.989998501
568382.560014329
601299.745002255
497825.035008505
563783.88499391
589398.590006612
525886.795006046
522955.774993778
498605.175006011
502705.714992209
508144.355006659
498430.715025891
559290.030016589
516089.634991522
538305.200008092
536594.135014253
583648.999993191
550096.699997073
498548.049978911
524015.81501373
490370.419999002
502422.380012331
446168.050015875
542899.880013561
540354.789995538
483673.209982013
534261.424990394
513771.740004039
539952.834993228
522613.845006591
512085.559979964
485877.060001064
527176.115006877
547200.085023005
474969.854986336
601508.06998958
534239.754994321
542655.140011368
473901.639996161
520421.779998013
496450.849999261
480121.690004419
497545.765020337
532858.405012535
541274.474993665
527240.399997713
473940.66499521
484141.52497845
604920.889998525
525376.814997487
530251.929995916
525272.355000079
526553.595000625
518730.194994686
509109.964981966
559906.075011919
540923.424994476
499414.440005914
555926.080023218
497357.405016582
515169.244990874
530645.814997307
531934.354995746
528272.350002141
537378.635028736
552230.439992911
531067.330002361
474317.189988404
552842.225027207
507321.434982141
513036.87502566
559362.899997148
525416.804971613
490331.139981198
545554.079991907
526333.514988584
470176.140009089
522146.350011458
523403.015000245
505110.979994105
592590.34499935
511216.170011418
566749.089978144
551121.145005075
523136.539990192
539708.534997544
506707.73500092
511544.060002688
509031.529998938
509835.799987276
484985.295007316
519031.910002484
687317.755036424
483294.195002884
572826.894989131
521340.380000347
514907.91000437
453245.975021085
562401.979999744
573535.730002982
530941.499987505
560815.810000813
549094.969999897
587497.035002174
531596.044992255
562253.034989618
517943.984990788
502448.494992977
531634.635004934
508305.940023793
583091.110011748
523893.059988969
599323.019995003
515975.310010827
541015.189996883
523291.935011478
491829.394997492
521539.429978984
595154.114998924
462674.705006301
493311.780005736
521064.82499681
461864.624977668
527615.390032159
513163.135014566
554603.270014695
531764.774974579
629603.249992289
540470.515000309
485722.515003439
614603.144981085
576856.735014732
541265.534990236
529006.86000608
552542.814978847
513434.249992041
536827.009994163
503875.199994628
573984.425001304
537538.749992603
535526.729996848
553747.919994271
565208.15997534
567541.279982938
495225.880010726
582910.790003318
546627.459995669
511936.919995822
562826.545011228
537444.904982551
493067.499994739
558720.099980574
594680.049997811
536089.359994895
551868.355022177
530289.454997593
538934.900000657
511580.759986502
555273.035003034
562876.690012399
488292.764993801
534739.349978144
549080.50000701
514901.850019335
531007.36499342
573058.045009653
557490.645052114
498697.859989519
509686.700000767
522521.58500622
539046.509983638
575551.190014453
509365.175004495
536775.509988172
512131.600009926
497996.335002892
527340.239999184
594690.359973729
499433.31999946
540273.029974843
525992.33001312
553264.315004046
524088.175006142
554691.475003575
553283.340012683
480409.624996169
487497.244996014
541160.275014074
524442.935006521
490913.854990402
533537.19500318
535831.130024102
562923.800007538
517282.844990102
554031.684999744
578357.609995855
541097.525005136
535954.699990921
563055.775002759
595914.970036113
607372.634996982
553002.970018094
591610.415013412
456333.429979303
570563.160007223
545009.46000193
554136.985008103
529542.969994654
534097.954992944
566808.045010054
545205.595005029
454434.685021193
506248.075018111
520036.46999975
509168.479999634
541224.750000358
606680.039987557
537102.040001805
564379.560002066
560087.274961845
480631.79000967
573434.074996234
516625.604983278
510055.099983119
518657.445007907
521785.655000986
563943.215014103
562644.775004505
555724.970004541
512728.474998164
553162.274987134
482550.870006997
533214.834977907
572921.004988558
573070.46999715
588272.409971441
486198.845008022
561468.005045015
567393.24500923
564662.790012497
537612.265001663
574258.345003257
480542.690018561
561533.219991672
538954.724999111
605053.290015659
516587.985003482
576082.170000042
541197.39000852
541763.574993895
492764.92001203
594983.77999754
440067.335012384
579915.085014256
506007.855000355
528475.765007759
478705.210006158
521821.199986885
514621.954999651
520217.824987496
499494.800000037
503341.080012996
530960.074989753
506482.749988256
472934.170002049
560156.820002527
489431.635014734
528705.545010654
513941.835024098
514754.910006563
592686.614978612
565266.629991335
530553.19000402
556232.899992048
572319.260002058
527800.50500708
578753.495021689
490661.645001366
482627.204971824
497555.264983437
577013.894993723
525391.06999153
547628.030002407
496690.02499624
528840.054999629
486528.179969106
590891.139980788
485895.780008282
500324.545008088
515030.924993007
588897.050007677
534867.539988952
587470.999999618
519634.525013211
570782.105001738
493199.880012582
560018.084985255
528436.715003782
540894.665011939
551883.985012416
644946.01501198
501431.739989373
543834.205031387
501764.304997362
531560.779994405
522615.069987168
478401.145012472
494266.595010726
480785.600013901
547781.405001901
541616.765013537
507911.634998114
560340.444997845
488059.734989474
461305.164997766
534452.849995429
619937.98000224
497727.545002973
519586.484995812
540479.89498288
479681.314984331
508532.874996103
506815.225004562
599976.330035074
527160.109986041
507018.230006876
501001.055005199
534288.894994428
568890.664994699
547839.015009701
533936.594997683
548914.430009834
505337.635019433
514063.745016467
565696.515001403
547813.365014342
544696.969979056
555608.034989124
590140.639940772
562027.030018885
494048.064990045
527820.639989684
561722.234996365
479536.999974637
486687.949991626
513365.375009636
499123.129993576
541154.310021153
532182.154995637
523649.680013064
518564.825014741
555644.894997807
551851.685008966
542246.345000096
557130.990010769
529408.069993976
571084.815011969
538853.584970149
491928.945001136
569639.294973878
543183.780008757
481697.180003965
590718.699981796
534772.585012667
522009.400007999
553258.685007994
568955.174993553
566864.640037737
591168.689985242
537912.910003283
558475.650012903
531111.754995611
576444.104985034
521136.585019583
539900.704980813
539195.320003444
591982.759988125
566408.224986601
569093.945002032
515764.844993449
591590.424981101
503992.484995906
473194.465016779
530069.894978886
557673.305005166
535856.724994239
504515.695003192
531496.630017043
545683.339967121
491875.405008138
566645.409991172
536937.86001168
529195.080026163
526181.015002091
534119.300011207
565666.129998743
524249.985008986
475476.454991197
556547.310024892
507973.010010978
494335.435010722
535527.910005489
490877.100010165
493565.089994747
547118.789991322
560607.60002468
581362.640010724
521261.670012183
543200.669983652
487942.915006319
525776.550001519
512470.579980418
579206.004981841
545527.30501171
561113.134989779
564473.90500333
459502.660000362
537089.760003183
556827.219985629
459848.08001171
500451.394988141
523985.364997767
490051.439997805
529255.180008682
482635.830016558
552819.77498656
501826.79500655
545937.93001174
546665.140004654
576249.425021923
603966.464979244
551817.525002901
509656.665018687
495224.404999568
514757.115000101
494236.389996152
506399.400007417
534164.150001586
532964.319992978
525071.479997064
514167.69000529
547355.654987092
571750.884995691
536693.19497147
523056.039971884
542461.345003739
518583.265013222
523084.724998252
551263.610030657
574155.689992464
544128.989993132
575172.405045666
497020.904979169
537511.835005151
571315.815010783
598886.279997113
541767.905008129
527299.590001711
512988.044991565
557898.754993923
556748.929995887
527033.679986727
567037.764995264
568087.705004213
536137.005002622
493480.015011405
527375.495001345
507036.275004263
602353.32999709
503928.86498493
524424.900003068
485864.594995885
562766.335009088
630252.349999421
573396.105019439
502559.654988769
472112.639966408
496959.680005897
578984.609992485
493706.105011475
503190.48000851
580204.880018749
510713.024989259
600447.999971563
547214.204983856
534985.914990962
551570.660016155
598179.210007298
534532.129990613
523452.649995911
534759.255031788
508301.67997308
524658.144983263
609430.824977299
532756.86500871
519495.08000269
544715.530023701
515019.245010431
543261.255002042
580554.694996797
491498.82498385
603895.495017565
571970.155009393
472476.779994792
528632.05498189
539553.394988944
557377.82497881
505921.864992
500413.405003798
519880.079998005
539767.064992263
461966.360007917
542308.820024816
551409.275003413
641154.56500116
577121.439987977
548389.164995324
526712.015007408
509280.99498441
505894.554992012
518947.054997873
484896.584999063
508315.299997647
600368.950005886
517696.539987102
520398.97001692
550567.859991725
500743.399991658
572947.934998585
457872.214989806
617803.424986236
540058.564984009
544352.060000676
522063.475010969
567469.920004268
578780.654990665
560240.445000256
483093.82499827
556043.949994761
531344.029988748
559888.850013991
520640.050000599
476981.15998099
569973.395001458
536144.209991012
524085.270008285
538294.169999936
560241.904985447
473312.090004666
457171.504997555
566144.650003167
547420.934994299
508781.800002958
500846.345009944
536381.435003508
491127.850012513
516632.650010859
553087.959990085
511167.149989474
563652.969980132
540273.445006793
486973.645002073
489042.314985667
525894.140013864
561071.514997649
550958.254968063
517026.194970917
480244.415028839
514510.4799657
571795.070018623
560965.474975797
474193.865002748
621921.310008848
649353.605008642
559922.699989166
492706.679997246
579638.820047553
494766.500003867
532299.114975404
503505.125000331
564434.195003949
497958.240013286
583944.105019965
572144.699996255
591290.500003646
592146.880011636
536484.039976349
490522.149996626
504232.674985723
533581.32498605
522180.805002821
572287.020003866
500981.179994524
523105.400012076
495000.02499828
507392.260006531
516564.439993853
535565.700022464
578153.89498392
521652.134999726
504194.394982617
530993.970033241
495043.439989228
551380.830017818
520096.994993028
582382.50500984
547196.795022445
490286.054997807
484829.939991281
529938.389994254
532646.385016287
565287.319996857
563344.055013357
541726.829989047
523475.834999593
476775.895013976
553378.214977919
551184.190000408
485774.274983422
525130.850011728
596660.770000556
533588.744983535
501651.125002731
508434.504980099
510961.210018276
569941.0849994
513874.710003257
513389.664997951
505201.579990454
533928.640024779
493636.450028105
525402.634996733
541037.790008265
539650.370017787
499741.770009764
529308.410010654
500012.139982691
526902.740013577
556113.179993737
451288.750012741
530241.620008551
498092.435001431
551814.825003317
516572.104992133
501605.79497378
504789.145014138
517955.335009047
466903.549995747
460070.669971643
567072.565003162
535807.374995616
559921.319999831
493681.98998766
514744.820004537
529179.075000913
535193.880001531
564765.170008613
583654.710012352
542219.455002087
532766.719995318
574672.339988613
515733.555002415
468233.300002769
553933.725013089
517608.070004225
521902.815002495
570166.599996984
497850.034984841
562669.530018855
551341.759997288
541970.895030433
508180.615004046
485653.019987809
584349.684992633
485436.024971579
552009.889989093
526449.41501873
495750.949998166
483202.024997294
598465.5249809
562608.929985005
581070.699991313
466157.374985558
559637.364994053
534159.675005512
495101.115004092
572566.730014072
536135.770001954
489076.459987118
484711.585011083
539021.460003969
471299.875020428
606380.930006214
526851.999964559
580372.175003896
524006.904983166
610955.689983706
553264.114999303
494664.96000376
502193.124973626
477291.65001514
510527.364998344
480141.564987073
472492.929989759
602828.884968081
525171.304996013
502773.24001249
587760.279991737
505254.664991619
548076.12999018
481829.500024792
584659.83498771
610202.804983126
550227.82499351
530087.84499647
512081.61998208
506159.250008264
520663.054982819
547578.34500731
483795.474998072
500146.499996404
566870.54002178
536990.354970567
516952.244993664
533230.034960108
538446.850000791
489080.779999672
479323.145015298
633619.834990832
536149.459977971
541661.62999131
508933.985017807
560613.424994305
552535.434982917
620027.175011063
508184.895016713
582620.959997261
571027.515021826
525220.440015725
540092.85504179
590423.35001372
539102.814992642
531944.380001039
503909.835008762
511958.045007247
515950.230009403
497296.504981579
558425.675011901
424753.299982105
516365.38000868
513795.295013601
505577.689989663
553499.360005185
562353.334991551
507238.420002685
507568.250011991
522659.655025213
482496.864997482
571792.974997154
503732.959990669
524550.909987693
459387.765008049
552503.584985761
512779.380002117
542266.35000254
504776.70000473
586339.735010931
575762.759997098
608706.485016567
568413.284997314
483887.455000559
584790.984995876
515476.390022034
526758.949972917
562420.939995193
523332.17000732
530051.849991
560870.190005091
471768.519986895
481642.334979345
520557.15499298
575447.449988533
486959.164996885
483743.539990049
470228.749983697
510895.390005747
575697.285011106
472911.110003259
469447.789995158
547720.759984052
578900.655015866
530336.340035836
543854.530021079
552290.595014032
520471.46498371
536929.915000412
548248.249991048
501296.204995785
543118.47498114
538354.504999226
480798.135011424
495255.155018577
545810.154931589
516088.110002669
523139.705004461
579371.875021128
562847.475004239
547110.669999981
488470.964990268
483261.944990941
632209.790001709
522291.150017797
564119.199988228
480892.545007574
529928.394992098
504580.419996818
515770.149984113
561175.325009764
534773.414989853
492075.569968751
561700.034985558
575048.559991603
568648.71499455
545147.720010783
546877.139994394
508514.980015083
496843.864972426
528099.445000024
559572.514996756
505706.809999459
510065.679996931
590498.379987582
512537.985000424
499156.574995086
503474.945006204
606438.620012675
515065.584987509
498387.01500116
572821.969992768
515921.629999296
511154.384987465
527242.044998006
504864.179997951
500600.549986986
531327.36499471
487310.695002231
493129.884982354
599495.194998953
522666.604987747
530996.785009089
571642.385009514
527863.804977349
597491.855004371
615357.460003158
540125.230000784
549020.860016193
521359.345001468
553597.414993464
534239.59000382
562703.309990357
588915.064999745
578556.684995227
500749.585001766
525875.000001284
528727.105003188
546399.555016983
498295.150012366
544767.65500462
489827.309991179
557324.314981608
595701.114981494
594744.729993112
499985.500015207
584232.619967515
468491.810001208
561940.784964859
489254.600006114
557762.459980947
478782.684980121
571354.899991959
539078.905004836
517487.149996543
516145.815007711
566792.980005434
509763.059986635
469665.649985333
528229.735019662
480116.084989301
535517.600010359
504423.790005755
510931.020012151
533962.445001147
609712.569999832
556762.375033086
613903.499995649
516191.645004488
521674.470004694
531545.300017113
481718.235008662
492630.525007174
498141.305009364
505741.154986176
566484.015007685
492319.34999828
502052.389997411
546799.4500036
571645.194980727
482785.79500598
548602.07998223
547426.354997312
589110.259992066
546853.610012886
497136.405004627
602403.644987558
524183.100005238
510618.55499456
504764.42497657
574792.885020499
540195.134988167
517933.960015164
543229.614992397
574798.614995619
531101.769995142
478929.119985084
518944.344966301
535999.099995074
511972.610016646
608913.400010697
517594.46501666
573172.849991774
508295.964984328
618110.660033961
495522.93998615
562806.705003441
547815.720009174
575710.245014454
560878.899987269
570335.909996418
492166.645026032
521451.510000218
475243.270010671
542159.564984688
456302.890020102
557915.790004952
491977.129998548
582380.744995762
459796.535018605
534128.504998782
494810.895012215
545559.334990608
533263.804990311
570628.250004945
492831.72001678
501607.914986585
530204.084994302
517271.46499309
509548.404985782
498854.115009027
474385.349990088
566757.740001263
464850.620006577
524246.160006138
617603.72500389
532897.455003869
521702.510014552
536215.065000183
488901.934990797
495591.609988141
532752.0500139
526929.424995205
535064.455000847
528036.554990481
541453.125015843
507729.924999735
521366.554995773
503702.339980142
488323.055009409
510247.335008813
482571.079997227
563277.699989665
491864.97499756
561091.509998522
492128.110030809
518338.255008494
475229.294993154
504113.284980962
463553.400006552
542085.884998716
500702.410012195
565306.884989289
453528.225010423
537122.529972926
525304.534990905
545285.499988057
486466.465013268
559171.50999637
545901.924998609
539431.42501356
549884.819999884
553991.640008542
647407.804980678
540977.125014679
478506.440008242
513915.78002021
584427.870003624
515946.854995902
506293.039995168
514171.890017341
562841.505014656
540320.314984978
545018.819999508
533313.13500012
517887.444980618
547819.840008537
579480.074992315
536516.999989585
559484.459992727
464702.115010219
553669.605006308
488865.554995345
497075.689995507
463727.440001828
574816.230007858
570849.230001176
574521.260011241
522511.700008454
508900.784998244
589397.404985735
560845.735008987
517745.564997022
568637.640004034
550102.294978539
562222.365001655
489815.230022669
519248.894984589
492971.079995423
536748.920028424
524307.254982251
531583.640012693
532396.67001712
496836.740010374
506639.765007284
547972.030007141
526426.7299889
521709.650008069
490286.364993792
516795.480003237
554682.964992301
546977.590008381
573915.705023245
506934.155011471
550450.524996539
464764.020004862
523899.035001769
534321.810028162
482888.074995756
538699.260009817
519402.139985394
545200.624978254
555107.710000263
538255.824997608
508397.815006578
558209.205014544
554287.959978137
517288.985007626
472690.960018986
580760.419997008
601992.149993133
499188.589992034
550138.339984003
504905.935023823
528118.854981265
523907.270030833
552427.50500599
576922.625017896
561908.574976654
541008.22000337
529391.425021461
495087.290009927
517699.294993751
548427.034978355
547588.969994452
517482.364999596
463041.79000405
544408.940017655
569046.634997196
532038.609978958
560079.399972852
527233.260000236
505345.684986704
531548.670028051
516777.735007489
548705.654997772
514649.985010678
545528.040013513
545175.244993739
567814.815013137
481796.230010343
545843.329999001
480870.799998223
528423.605005635
587831.394981643
500581.265009355
537666.7899926
508545.354990629
551549.830005915
500678.609997912
479697.70999326
499159.150026139
502178.615009712
564338.610006094
469231.990000428
460139.15498294
548312.594990602
520763.609994993
540875.93499944
544181.495005733
513327.269998932
514302.155005219
547773.069993357
542706.295023477
494925.620020877
514807.439994001
454281.84999216
446444.069983976
529785.065018214
567729.120004457
545246.240001341
520476.585008563
522805.800028702
601052.544975235
574452.860007988
582301.494999514
523032.805005038
585949.225002109
580496.100007754
523525.044981041
502157.829993877
522847.749988454
486295.415003036
470297.349995607
526369.474995014
513693.889986649
498603.789998809
534395.119976938
520158.064992998
494798.659987429
483726.540003468
578543.745001465
593249.634992108
558409.305011685
493084.65999948
545204.370014588
500620.855015175
586504.44500823
557215.944991154
613932.390003464
584842.774988184
517994.180011122
591062.850004416
521450.229988105
553675.254977175
567884.514996247
478554.805010439
527890.890004033
543039.255001452
583844.115018487
481286.759974095
568104.030002228
532783.440001836
505616.335009119
512912.875002945
528540.539986824
611293.734997223
439407.204966574
512630.760000573
558937.404988115
535400.145013934
547731.03499878
588005.719996938
466497.189991133
530358.540026853
487541.304996526
539094.834978008
504432.054990174
534190.054993241
550568.41000043
527235.645019231
562300.140016492
514308.805005024
612925.669984469
525189.434998197
544741.379992927
475912.839991418
489864.409982073
623540.434999779
507422.925007733
515051.590005538
591964.075007987
553196.069988915
523456.109993872
531683.379986248
534093.780013853
506988.195000839
520590.525007773
563597.519999984
522775.704992939
461890.96999575
521661.855027617
550844.415001289
515306.090017525
528010.969985505
489637.419996459
489635.084991711
497014.114993344
601412.345010817
489968.145008574
483734.684980786
530937.285000638
534197.064990197
533044.719988167
512242.334994539
576378.424974864
556579.004981309
533362.90498975
557608.785014335
508302.025006909
530310.120011274
557518.20001099
457029.764995461
519577.885016599
527869.329981034
512738.375000635
541040.440003942
596262.50000535
485817.635007082
564101.880027809
511276.019995315
468038.07999565
534168.580001112
555390.06499292
581876.154981132
527135.809986591
549881.709986973
495588.280030941
500158.409997204
494589.245001373
554549.315012133
548877.285002444
547305.344998217
574110.659999759
512328.380004556
510479.705006703
546442.924998991
552578.650012795
484780.574982307
556417.575005106
526650.205002606
553850.354996884
481113.050000111
539763.560004014
565851.339995459
554208.989993886
513870.485014832
555879.224981131
541908.11999594
488887.739990469
558278.559988048
567683.710031416
529664.130014055
510256.235004626
561549.910000646
488036.545002707
445012.030006104
576262.869999779
479771.890014221
551893.01499909
501701.825004869
471213.200024951
478921.450001774
531613.219982005
474651.169996461
544444.479986263
531854.650002589
517962.640023362
511335.500001778
513312.159992569
500945.945005531
557838.999988821
512262.75501108
572369.260013948
508496.720010829
495958.740002645
550230.359999779
500806.094996984
486681.454975232
548432.799998211
482918.300003222
505919.19000049
534428.805010457
526582.165000601
500164.075008902
512659.654991373
526245.220017113
538911.524982727
517907.865009767
566363.420015335
593668.854980746
561584.749999543
480418.325000103
596815.955010343
530222.189984178
519090.849987326
525090.844992405
519051.544996432
531470.090023013
527209.769997133
535899.400004535
533096.419994262
521531.770000511
552333.165001131
549289.960011843
581770.670019737
521929.614996886
509580.865002632
461556.71000403
584600.38499671
559268.410004751
538019.855011889
571619.320013314
539225.555008007
548669.995010389
555535.914986645
516476.650009288
513745.439991585
507426.959994334
542934.430000919
544403.664992968
489897.304987912
535151.155001668
528079.354996701
479730.159991961
504986.025002101
570429.010011121
527709.359994452
480311.754975296
530435.855007953
544769.054979902
557338.050008965
531562.640003608
486805.594994515
517408.090009809
492402.780010776
536613.575003874
534066.779995188
531998.670007164
482707.695002548
480671.120024975
484432.909988203
578567.704971388
630497.880004108
537203.264993751
522943.569993199
563112.300015974
530468.775018446
482688.93498711
576887.454998394
536945.434986962
486166.449991286
492642.144985863
600271.809997789
580277.280012592
516719.285045749
572137.594991094
584795.049988992
496572.965011646
518446.889996564
514262.04000416
539567.465016317
635896.425011432
519564.935004894
516149.49000203
490816.520011943
535239.74000695
521658.944983924
510612.200011937
527399.959992542
573532.419993522
505786.944992558
618341.849996667
489357.985002565
534549.444990282
498857.269984817
560775.049975937
515560.029996696
557519.470013618
543109.875019734
497561.040009505
473155.959998375
560103.495019852
542023.350015569
487267.919984261
530960.710003491
566728.344973542
515867.029994479
484542.464998647
566299.909977581
494924.034999381
563608.059990133
533194.910004924
559132.340002764
530115.414991647
523235.310000911
544175.310000992
567621.505012654
496798.734986232
559704.849994714
506475.159980813
562245.314996365
578968.844991174
535096.045013877
501769.624992152
534293.14499947
532090.82003877
531738.644997062
597869.790008455
558776.935021266
534395.929987529
515058.364992537
512273.900023611
506316.674991626
552114.555000331
566000.990006431
490639.215002174
523619.66000219
482767.879991408
557415.049990244
551929.584976432
556291.034993897
467954.699993456
532575.075002783
493489.564994228
547707.475023599
562226.700011412
560566.574998616
451806.765020005
527629.089994591
567203.310012698
519544.565025259
516307.415002441
473649.505007628
525754.129992359
511984.489976038
495651.864990952
497819.575012333
494716.035001242
496185.829989787
534973.140006335
538284.54000501
580061.674993657
543917.954986324
479830.714991634
487932.224996302
529294.249999607
491423.399989479
578107.279993138
482459.450014807
580618.449995062
541848.63998584
514151.975026143
495010.34999143
498560.5549998
537592.309992672
547773.039997938
573962.870012669
463141.950019707
513564.140010032
564987.924998508
602853.660004968
609556.854998524
542557.355004093
464425.990036884
576242.030003311
606955.870002616
555978.939987353
589558.504985937
530712.194970584
585319.810003294
503691.245009387
513009.315018306
558378.660004106
497603.279988537
509850.759999723
541728.64498833
531685.414983594
564250.030000312
474630.249996557
451297.479999297
559246.644976581
519939.464975864
556927.514997431
496218.325026578
567164.214967699
505105.8549949
555576.494985988
555600.49997541
637584.910003513
575364.785016457
516458.175002299
565569.774995957
508221.185001313
490754.230005803
520352.024995618
536055.899999788
499688.839993735
476399.624969756
489103.300001868
507554.309985296
519867.560002155
581013.140010372
517630.10999131
640465.11499824
546099.550012019
577248.480011447
536374.270025713
516928.155014327
553308.809998579
504087.964996611
513936.019983066
512878.265009331
507540.544999351
483743.175001909
527034.115019872
528079.440013726
555769.459984271
568348.460011696
515500.604971662
524652.015009276
512324.464994192
514860.440003927
540428.055006302
561502.15502781
488164.624981576
537029.575012821
569843.920015142
572176.53001902
496594.3349975
572802.404987077
553545.960003837
576791.474993431
445366.754994865
558540.100004751
505371.740020181
477947.014984132
551143.974993704
511165.780003881
577739.560002811
555285.445011701
516348.959997845
554627.515011134
494189.16498615
579173.460018062
599346.489998147
493220.374997227
596193.589992714
560470.539998868
557942.324993163
566959.400004194
509178.569996668
550920.855013436
532063.625014617
477872.975003867
542001.430004595
523034.944998532
513318.109997539
478536.735001295
550506.935006578
555473.799990634
508787.965012585
504038.925020055
499878.33000444
590801.994994621
538816.950012646
569947.814979151
467971.134989802
520372.909992608
525617.714984758
513054.029998641
533306.340014632
513787.045001267
515119.595010919
570781.950002803
494827.940006029
488578.764978242
457929.859993757
488824.330030815
518318.100007843
507116.675008841
466336.079984262
571689.540035558
533175.499987691
517044.694991572
489709.994992025
500813.290001765
527424.399984138
562835.630003249
525097.275001606
588425.220007232
543776.524984327
485026.940016911
506492.314983975
537743.414988861
565355.805002142
548337.869987382
524215.344994261
484213.74000996
572085.814986072
574033.339980724
528481.994995405
606272.999975314
571416.015010412
552514.199993183
459165.250012937
519123.950009872
611097.150013542
558710.154979322
543437.789968516
526494.245001303
584165.314997247
526946.15998012
613104.384983134
455550.80000784
520203.375008698
511053.419980421
517592.744988686
544015.134997379
558299.414988488
525478.965018084
465178.469998186
567057.34000657
530960.790011942
516208.240018818
614381.625005443
488470.785004444
618258.880023263
585150.299994187
508092.980001761
565019.779988635
488668.460014122
536039.685027109
517690.82002104
515720.184996611
560551.615000103
527784.239999818
544175.69996889
548864.690035353
581955.580005718
590017.784971614
490870.089992578
550059.474994125
541750.729992133
506148.92500818
582327.389985025
483684.304993683
585282.454997231
508749.974991751
554808.815021152
568275.829993058
526946.215005636
534203.019995984
622228.130005555
516526.289981234
601349.584997913
503004.920019216
555265.764968676
504627.989999855
550638.814991707
555585.570008504
580196.335011222
583672.165000836
578846.770014693
620638.105017871
533089.689967356
486574.025009655
534763.165023515
536999.849992743
537577.230004945
549090.104999609
533201.934994695
555750.840008929
519077.470000891
574692.585003558
525964.519989124
543843.349996024
469110.065022004
482341.474994585
511754.684948986
482163.425000345
547722.030024925
531336.729987298
593090.840002634
496826.065003224
569749.739987429
593563.840001133
547548.494993515
615126.570001346
577293.390014667
491823.289994705
488056.134995461
510841.079974046
571259.104994475
492723.414994518
521352.344999326
553143.264993328
545129.185001775
587319.294996497
602132.819997636
544961.15998955
545840.865018085
540008.075012029
499779.71499172
552396.624999863
477851.960000563
545623.290007229
595143.170015443
511430.214998144
537819.635002539
589202.124996987
557102.314986823
557901.019991629
588559.274986626
481348.044989159
529513.380008974
597115.769990786
543420.739981212
546944.924993935
492771.135010836
518318.520003774
488450.605014448
579051.315029903
523368.070003544
503274.02999696
477207.539986071
543561.474996732
519333.71500601
500406.075005875
533217.450006697
549868.044997366
503405.460006851
542929.430006107
552933.959987925
556192.964995562
500442.2899953
514010.995009146
552181.804997623
559298.950009198
470189.279973995
511497.560000871
555126.424983286
535374.270016204
532425.259998254
495255.004999323
514747.214996366
509972.589991195
547927.450014404
504782.654993454
502694.619992723
581409.520013363
561495.830036199
591928.564996413
564723.649995064
506982.224988561
505095.560015189
516783.235017814
596091.449986374
516073.755007384
593007.115015854
498457.804995222
553309.72499727
559260.149959613
548069.010005006
531826.439998374
519437.354997413
547733.550013065
482568.525011528
539983.710001207
530977.630024626
591138.269983515
463291.250014486
562630.694980914
535573.365000194
551731.114995481
529207.485006555
585437.77999842
546019.914991156
570166.12498756
534277.379989161
545024.259994091
537332.78501391
524038.654987732
547434.070009827
594426.87999671
484838.784996491
487304.375012228
582854.424982959
510056.815004404
529749.56999871
533719.054992938
531770.384993313
576894.750006691
505947.600012032
566185.254987498
554116.910001055
531558.525011201
616289.500015713
504675.324962466
557117.464969008
566532.125009118
524443.349998504
526563.679980977
522963.855005397
527960.970005606
588455.409991642
479261.579993089
540722.609994652
545191.205003766
477689.924996094
524701.375004914
558811.640006939
575874.740015649
533624.755010272
547688.014995151
524491.214994002
546717.089997758
532568.805019061
511437.42500753
573958.389998021
501028.235005307
611574.154983391
598754.360012721
541625.759992212
532321.655010952
519539.990004004
583475.574996571
529883.070004474
535928.939992866
539455.135010525
555440.885010137
495048.739995336
539164.909997559
551662.415016034
516205.915008959
607606.135000626
530167.835001379
473932.389978417
536599.084989009
507891.02002739
515686.125006624
545152.434990646
512551.03999955
534833.925010284
551160.065001626
469353.515001599
552375.659984742
473778.38000479
527895.534997398
563331.080010933
601354.245010277
509075.539986035
518442.839999964
520714.300002185
524025.825003032
555491.860002381
560209.754996845
485858.609986767
563542.720009809
516230.575000204
672262.265003784
518023.395007649
531476.6399766
545813.264991079
549891.615008401
574744.070003682
543740.669989846
456951.145017306
510289.55499924
491823.209987073
587752.255016133
543231.379995806
517539.444959227
565043.11501231
567754.324976174
558714.595003113
546702.204983892
493299.385009591
483436.529980385
517808.944995919
579995.775018215
569799.414984039
529750.86500963
548991.825006469
562640.800013207
517236.125008381
525615.274978045
556610.634988355
520487.465016376
511295.880010182
536145.720001873
582709.110004887
583362.004984953
592851.995015631
498731.095001756
592151.874994701
572443.550007196
547867.494987981
547145.064991078
473885.549989633
494904.155005051
600372.315009827
560815.164992626
569555.530001293
499418.380002526
536953.030013296
475972.794995167
545661.629991464
480637.974999449
541786.685003731
547333.645015735
508892.414998775
508310.620014238
538567.060015037
561913.310027745
521496.975002893
544452.905010214
546845.159993218
499466.680023689
573657.489996137
512405.710002928
549704.454988883
550197.989992051
557900.850012079
529534.145017081
499289.979989208
583535.134992624
470460.920009319
485340.695021126
539965.034998043
548995.085001502
539776.264988908
590923.664991803
562469.300019665
494549.334994779
499871.514993009
503178.295005541
587525.404995899
499624.119997437
555673.275002406
569388.230019279
528867.755002761
526036.349967633
539958.715032608
619520.255006172
628659.049982932
496694.905001216
577645.805006608
479091.990019855
475078.345006826
547035.280021036
564805.384987893
489726.455011587
479104.509996272
581310.925003193
553625.930004832
499260.279998701
483727.870005452
513242.304998851
556435.504989751
564231.790003256
471630.224975309
541622.190000929
458671.625005797
548195.270008378
474574.999985478
555266.709982227
554291.585005428
508134.499979959
515193.434991677
547288.104992972
607424.894991531
514986.780008777
554342.729998749
529777.514999263
557635.610015977
530334.034976065
523753.925006974
522628.01000948
507951.939990584
550279.515019157
484119.949980178
543025.815003337
529346.729976987
481107.979994939
530028.619992384
520765.50000615
517274.289995718
621324.125011993
582766.309965553
560615.43499344
557285.090010675
534404.130006148
592852.719985017
546840.665018713
494483.42000419
498324.399992036
565839.990006833
529822.195002725
519209.399998529
568422.584973094
573064.819989222
601912.92999483
526428.689997475
560543.219993116
509802.239976379
531549.255039475
563111.585000998
553997.165011569
546436.18001359
519868.615001982
496349.869993421
520720.120003069
486983.660012267
546238.250012768
527008.680005206
507408.674996317
571647.100022022
560365.71500497
504579.139994379
547086.879978907
536525.524999007
536794.009977696
523021.854972517
541604.709982181
574610.605003913
431197.474994561
498775.494985465
583009.825007757
576288.230021926
597760.540005948
512970.050001545
491259.090010339
569644.159983535
549896.04501662
532360.810008844
502409.629999427
506583.44001154
509282.505003492
435916.3999915
563961.615004194
531172.490011413
573988.160008463
576292.824997716
473837.665001629
456265.034999904
484690.57000987
506621.509988067
597010.209991651
532355.570002231
539894.805002968
546793.835003125
512661.744999478
542841.929997007
543584.070037292
486298.745006195
515396.024960899
503564.755000502
571838.220000464
517067.540014562
547233.535022874
530655.790008493
574234.990012504
454322.740008669
557629.604974699
480179.110027371
521071.120017234
576807.450005479
453140.689980423
557561.914991767
570212.360016615
505045.840016848
499407.319971194
517257.584987939
546228.394994171
545032.769996212
552993.229981626
520297.949985022
509698.939991661
509053.404990817
444764.964995699
525933.144979258
534152.850006544
511272.020001915
519526.98999114
570082.859981504
492012.830026159
497610.969999969
518638.755000342
577215.949996851
538139.479998563
538305.519994852
575580.605008169
541831.255000031
498199.159994833
619858.195014835
518108.590006547
592943.17498957
600942.750008394
605165.21998763
533575.345004458
581926.62001163
554868.294997133
483267.424997413
516469.280003808
521794.155000374
566750.954987788
525419.020004
602246.405006419
510196.329981583
523529.780026073
508797.939998718
510763.79499838
586980.435004268
516115.910006465
521908.485008935
605850.729998136
504972.969995089
469847.189986012
448530.314980344
556536.145015958
527101.84500003
502691.035004081
589850.139974839
602947.525005236
565605.779971987
546728.254997301
536001.879996445
511171.379990577
476628.670039431
584008.684997964
458944.954994946
437412.065012015
504610.600006495
525670.290002043
515650.490011902
512638.605000079
553099.149992236
523202.045001045
514909.360001503
543464.609997834
485570.209975985
568637.164991647
602447.369971237
568183.539988505
527054.499997579
559127.729990235
559184.270008922
569649.255001005
549070.379999317
555215.014996462
525495.305015704
509131.039969873
515227.629995554
474759.065009868
596932.064984284
538478.319999833
549735.270012509
545275.17499996
598142.189972415
545357.210010283
528533.029996758
511500.399997273
509570.809994588
581932.829997338
549100.405002588
516880.90999283
530348.899996384
548034.014980253
526921.074994639
439324.340015943
462883.739984378
477193.169993236
510391.455009017
537431.685018323
543527.400002231
541714.679990279
573587.040008761
517706.465012088
527131.479985265
516892.164977362
512521.06500314
529026.975005279
481449.235001495
610341.730008507
610574.014989317
501524.019985036
541245.134998376
565356.884991896
568851.214979993
516033.735014933
548686.230014312
525088.634994549
511870.485006996
574366.45999543
478352.905003051
479981.125002973
551735.669983134
539879.31499013
518515.880005403
565061.694992035
500305.424994506
524410.689983035
466431.814962092
532816.764999312
528797.044986388
532750.615014788
476285.524989608
451926.020003845
527802.019996665
547762.425029575
567103.339999466
465867.059993774
512157.449999834
486058.640011244
509458.944987959
573687.895002938
553957.075020518
452239.310004008
520772.910017226
500703.689986533
502658.100004286
544754.58499204
560824.970005167
620557.194989878
493382.534999745
472131.679979626
610687.575004209
583042.444981407
516736.360005181
565977.824996085
580043.784985857
562011.810013124
533539.695009695
498487.37500544
551069.350017364
529936.280008372
504689.485019297
543194.479989629
568964.574992421
480246.954994929
499330.899987172
541762.630004011
512995.5949847
632374.850007772
552090.964988022
550837.629993935
597764.749999172
450789.240002833
482287.539985023
451990.880012774
531379.125007963
484195.284986018
498471.885005232
516270.335015179
606004.269998773
521643.264983168
553990.815019714
518666.634996261
530864.689984913
593617.234991312
537711.024984817
554748.410001646
508113.010005285
626745.979994836
522474.439995556
559380.635001955
544427.574999616
484650.729998162
488042.214994889
535116.620006437
503633.71001508
488374.729985685
537588.949983633
496865.22998535
469651.640013682
509028.760007284
579567.765005887
560334.340008386
547218.219988253
548134.815023443
502524.600004987
481924.695009955
540847.724996491
544216.919975815
518680.25000541
561371.640001024
511129.580002376
500469.654993207
600638.599993969
533356.570012809
505573.869997689
571065.609996749
568136.369983508
514454.149989897
494695.79500558
520321.854986027
577719.319995286
556684.690002591
489657.570006178
530721.000008805
503762.919997842
520577.609997602
519164.89000056
514663.420007272
527370.360012642
461856.01000343
465198.474985193
525842.250008748
581918.060004538
486466.420013857
544229.420004008
508281.449984259
553574.850012936
519147.710015587
470311.669982456
554209.714994552
506614.990008668
479155.69999959
574188.745010342
516445.009997501
518473.760000733
512846.375001694
506230.965035016
493749.22999752
531702.360019354
544224.765018077
563015.599995662
498986.949970155
566234.355008948
490221.565008855
527575.315004114
489742.860000109
501270.659984814
555506.279996213
507849.594989168
535151.385026245
537082.40999272
557876.469994178
574485.654965971
501033.910018411
634180.919994169
604124.549991857
520837.845012352
535096.450016285
484980.644996748
564507.719989752
529414.175001106
586635.539986101
525612.114987104
576018.695000459
542273.245025546
571592.335008673
574420.325013401
522932.414995883
541756.10500035
494704.429996654
550115.470023467
530196.464995891
543729.395003896
508532.059980742
555581.880016705
502581.939988693
537651.21499376
465826.795010373
580094.974997531
476687.100000697
559792.340006786
551647.949987512
571586.770001873
495093.780031086
477142.205003661
496145.075008731
525298.760025838
526076.639997071
505332.994997407
533297.885001157
558773.415005887
534124.264982032
451233.524983449
487259.910014353
518262.88501726
527411.884990292
436456.79501136
530898.554997539
544172.984970624
530635.19000697
609567.019986739
572097.550004271
476479.689992575
517116.434976201
531590.979994484
520977.459992996
551365.365002288
556411.530018573
495594.404998374
487736.015018434
556139.694993446
492678.510014707
519462.149992283
502334.535004518
501983.949970111
494662.199996518
495029.779991644
596844.954992702
489554.115014546
527079.855008752
461415.660009039
503098.880010614
511531.885003125
512314.074995203
507754.975015088
551595.45498835
567198.839999789
534225.875021587
527532.670009794
531876.780002351
582017.984966385
512493.4200263
556732.099995938
522216.245002997
565609.020011467
553725.549990398
556720.780007622
513135.88000582
544431.750018325
530503.329981166
533734.119997259
513607.635005882
513093.024991974
517440.510006773
503161.205002802
525278.31002188
565890.974986557
483881.315015941
486263.829975506
518940.289994871
630543.609999517
522712.56000945
492575.694999223
481640.719997231
579528.510034276
522409.225000782
437598.300004105
598903.69001261
526276.339984347
499706.319984316
513110.49500557
503595.134981956
551845.09000387
579182.12501635
510685.364990052
539419.125020179
482707.42002075
567957.559983139
498350.449992043
516214.239996824
479794.399998823
519448.554991824
555040.394972455
537030.354990968
480727.530001419
532662.195000796
551841.795012032
521267.610011099
527604.680037925
565339.459993074
492499.165022744
536281.449990836
471727.225009444
558164.160015692
552236.7850034
519913.435012692
518311.22999739
560949.055029597
509790.034989418
602756.75998811
559384.134991644
480764.110015532
494074.82001267
556914.999983379
473265.035003616
492110.154967157
520139.300000969
491119.034995158
560572.240007566
576912.805008985
578777.800019068
497298.250013766
506755.185001602
530623.170029307
511106.040009246
535010.080016795
566593.615009793
553638.22498069
551490.700000495
531403.765004358
553753.94499867
534736.840000639
537120.654976021
555905.060014798
585105.955003389
506919.829985791
533460.620013419
493160.550036429
516915.280003533
508704.820007723
490191.069994374
570195.520008763
541976.859998798
501764.295009135
574324.874994266
518753.164984095
531039.090013756
506107.904996665
493138.659999128
566861.69001063
536100.574999689
573573.365004216
560238.494998978
532721.254990912
508396.120000321
593776.285002818
559911.39997768
501223.420017949
564863.554977315
580299.380024021
561863.020017619
569342.080026226
535187.38000017
500486.095001825
476579.07497349
489311.449984859
532761.155002904
513006.434999308
457903.715023969
531519.844993387
562478.030003206
504822.944985935
528368.269988714
579933.86001645
456108.320007389
582139.88000201
545759.769988303
509268.485007174
604028.010013705
485370.839989004
575202.834987918
518365.440016663
526135.649996176
488217.465010529
491404.210009834
462714.889995265
587995.184994402
514052.40000416
542279.555018017
503648.540009779
573705.335009975
480889.684991892
496612.26002814
429663.629998382
587024.910008988
587312.724999392
484402.124993434
534257.809997231
611352.349992865
503165.830009793
477947.755014329
570072.370008428
505445.494994736
518608.33000082
503109.609982005
452656.484996498
555554.935005239
507334.529997691
501268.770012331
500357.299995005
488818.590003059
548994.914990696
519610.150002391
560065.614979134
555528.459972418
527279.384989573
471479.38999538
509641.845007597
552491.99497268
568668.085002638
479035.679993515
534672.640019603
498520.509979921
519582.650036427
556886.725000795
562942.610010559
495493.624971392
542575.075013939
490094.734999021
519484.519987678
500768.614978865
529398.940011674
589644.265004961
533685.104994755
561755.104995623
524283.460014588
532553.110011399
571522.359981521
548434.664995413
519363.314990354
526264.169991823
493457.009979139
560591.560011384
550233.794977886
532394.415008954
583102.310003342
537619.335007586
600239.814991694
592660.464991084
547378.129990518
496176.465003762
525100.634990742
545938.8949876
512043.594999834
459917.389997158
614854.88997179
533926.974994517
541731.669986085
569855.064993191
579451.514987034
529397.989993354
489414.045012808
547546.045003735
556078.824964818
570543.130036665
532249.189988466
495983.849983868
523473.584978305
547105.645012163
529717.044988294
524621.105006393
540120.020025746
496953.044986565
499400.065023495
506352.429991382
515821.889994697
536612.415004996
518255.384987647
572763.65498778
525950.13999832
599504.804984117
542497.59997257
593878.564998197
501995.589990726
528359.574989144
515313.645002834
542986.539999294
569952.925015977
542562.75000096
480115.904998059
494634.444997381
546306.83001131
558815.72498045
504097.620018979
558263.705002003
538856.745018152
573879.325010425
495215.595001517
517345.969997938
548822.979987654
508628.235012984
528797.289990167
524266.125005315
573768.564965287
524293.495003494
516377.300019797
571280.26000494
522749.944998386
559922.265004385
557273.56000586
553351.020021775
521110.245009849
497150.625017224
546683.664989254
550277.38000453
501803.725002074
544042.549981867
551895.474981213
550674.960002398
482320.374986691
514443.890001222
568861.190004115
519094.565010399
536799.529989587
493942.015014374
508486.740006141
506091.609982449
478697.689981982
488547.079994278
554497.750009357
510030.035014467
531816.094984301
499406.745020595
565639.999967758
544768.380015504
610932.040014383
522064.459982909
502248.405021021
540291.035017018
503061.310000996
542221.179990009
540319.320007472
545539.98498571
511598.065000007
525393.985005478
612296.025005016
510151.060002586
522706.000000235
559441.470017035
498309.355018725
555621.155020473
492218.849997138
571244.405002628
544083.985002899
528313.02501602
531500.704997007
601718.579992735
494281.56998323
487996.745016213
571302.675000466
512084.809992059
485509.175017805
522888.78500862
486704.410001187
505906.679990273
543073.409981581
581890.705017903
563161.309987196
535208.524980472
617693.510028828
500348.335003055
525385.780006036
571362.090006553
544209.259991659
488657.590002857
494922.015018956
541368.874976016
541173.880014117
520555.485006033
516891.259994051
555395.260017505
513702.234974777
604286.79000265
503234.220001249
524758.839995432
559141.294995405
586348.834988469
589014.975000354
559051.604989722
534473.719991308
488582.990004556
510638.015001236
614720.519989669
499523.57000023
490280.005016592
575952.11500316
539502.589996507
533031.584989651
513590.035000779
566174.429997873
568556.600026413
623104.715009212
484584.449996647
505857.034988669
503081.240038404
576304.754992389
555034.029993033
514170.349983158
517258.16000576
569583.279984495
482171.569996624
549999.279992025
461756.79999736
524331.900005348
612548.820003552
560048.690009084
570562.604991736
579709.404990903
505046.044977947
491356.31999612
533683.380000264
517118.854995055
474059.284985563
452053.054985258
543396.114982403
521853.784969323
485784.280010789
485444.959994429
529041.320012672
544667.760005703
504492.100025108
479329.949993909
484434.580007019
529180.894983202
548939.004981954
519304.840017579
556693.650003851
499053.729994597
545553.834998993
493799.279983646
508787.069999974
551034.465018989
519226.174988215
509157.734995765
592123.639989213
523044.550000567
583894.109996067
529091.624981529
543816.115009633
484915.390002186
531595.624995114
487518.934994894
549536.145004838
521657.690003049
551107.080002923
462519.074982882
490636.814994767
475022.299987844
567010.605005309
514366.894998821
498658.934992101
529282.150009939
581814.310008178
553872.82499748
641927.495011221
549489.470002124
543920.14000275
581853.780006305
500905.984989981
517687.40999594
500696.545010732
621317.324993138
549862.865012561
489350.22999358
558745.195006845
578110.055020381
503977.609994409
569634.155010054
500173.380006874
552820.680013506
561453.035005248
573596.039990162
523804.825016638
440216.605017222
487069.054998366
611819.520018517
503259.735011761
551777.369965245
588394.780004599
542431.474999111
545414.60000076
502084.219991641
514317.199993222
545362.794996263
551894.010000797
535163.58501462
490253.074997869
482397.380029972
501639.11498603
502700.325000259
523519.550021318
503930.690002016
493017.760034827
555380.849987031
521341.820004756
522664.645006965
546336.029995229
512186.929996067
474370.409968351
543759.984990577
494415.309992162
525030.105004052
537782.749995526
540597.054987699
522486.960010967
521141.234996449
538816.400011115
547149.90999555
490308.305000238
530148.765011562
522166.640009649
551989.214996513
485465.920002081
542255.835008382
553039.074995777
495472.880003956
538808.790000574
563611.839998875
546307.359979014
502961.93999953
544718.954998417
590349.365003406
572976.65500061
475575.310007811
460357.580002927
566149.054997681
529250.880017158
528758.57497555
492265.640011414
529254.609997523
548677.829975567
581457.020012143
576479.30502643
639691.644997174
500222.635008121
496422.330003274
501790.139976599
576455.414997948
517030.165010426
530315.554998918
517293.239994009
557395.899995176
520108.535004751
510740.019995389
540733.80998543
571385.165002709
491033.384990514
535695.699981818
516720.215005322
531043.389975309
505165.345013898
514102.039994731
527989.879988214
580911.265007692
521628.295029548
568790.655003928
475654.010009021
513119.969989925
494421.090001547
489532.634987935
493395.929988966
567780.30500563
553566.324980941
573161.1349939
507028.450014278
523104.495002875
540930.335015311
518914.110007309
597037.010010386
534967.515004916
531836.310014619
522563.145016062
494172.145012354
515112.215004709
488017.215011664
539991.434988692
516731.804985141
474178.734995041
547387.919987672
491455.549998138
567089.319992403
563797.310007439
514647.064984364
548965.514979133
466438.509987441
601689.409998523
536517.500004132
509967.535008231
576621.080001931
501047.575013945
511806.839992543
519260.825001302
594840.884994879
576653.705008643
527974.839994585
578903.075008361
584017.424995543
617809.819997685
545776.774984226
529011.180003584
517336.095017219
525907.295026395
495256.944998888
514413.315013619
568910.625003293
467212.044985107
484131.950005563
459175.480003856
535499.864989554
518262.410014072
562609.755002678
484075.804981686
548377.060003611
565484.134987847
514682.079994617
555829.005008725
545268.414982878
546008.319982509
491611.305002799
557860.58500538
532675.009983673
540435.694997257
518812.079964178
593257.865007939
528404.380001576
586847.369973284
591979.330009088
518577.079993803
464304.165012184
552411.69999717
538383.295017315
480958.420000778
530410.140027383
554865.754990504
517979.270003699
556505.274991651
502958.450004197
475093.4400033
519611.550005921
502214.305008436
473948.61002119
588607.785026238
551866.595004696
502909.969989942
616027.209990532
557450.055001496
490710.549985674
558996.159993829
529424.774992301
462781.154994929
491576.514990889
516532.824986848
527739.950005939
586887.060013096
505198.229980927
533339.3899992
585963.85500452
618089.000015791
545890.000012613
519206.475004725
485033.500019439
507521.37000537
543221.170023996
506426.219995175
532117.414989812
577549.980001191
501889.589998055
456689.789990988
506911.105002049
470193.029996057
454682.729996473
539696.59500457
524275.205012262
585297.144999417
528839.810001378
523018.715004622
502202.989988623
510519.15000201
490667.194984521
553975.93503191
542232.960029997
511133.714991289
497585.030007155
489666.774999339
522042.190001007
537571.59503579
424132.320002181
494645.76499846
460320.844997911
628900.435013257
512197.794989942
570731.370010589
516413.559976118
522948.645019342
557261.4749968
549647.180006946
586979.040007284
550151.275015996
512762.370004447
528051.149999011
473675.485007735
531986.499987126
583831.930004579
595853.379985232
504398.364987611
525860.205009863
553021.31501564
493292.340002414
471034.760012652
619117.33500814
515620.050009549
502789.500015766
554387.039971179
528611.545001658
534601.345005035
531617.105004575
549496.840001166
509338.464964267
502818.580009606
568117.384996055
610218.510005548
520500.95000393
501185.524988791
536809.14998509
521072.86998101
516120.640001437
520404.929987824
534242.794995336
551090.76499615
528232.270017755
527619.460000326
548598.215000527
521432.345002921
488709.350005899
513391.364973287
562141.755011067
560442.620001638
504407.735006875
537403.669970316
530488.425003
524588.000001782
563960.084999963
549478.420013464
473279.995008565
541789.955000226
543581.55999311
490094.225026737
498726.940002508
581620.695006008
533449.084995992
