# Supplementary material for: Intergenic, gene terminal, and intragenic CpG islands in the human genome
Source: BMC Genomics. 2010 Jan 19;11:48. doi: 10.1186/1471-2164-11-48 (PMC2817693; doi:10.1186/1471-2164-11-48)
Supplement: Additional file 4 — Monte Carlo Simulations. The archive contains Ruby scripts used to evaluate statistical significance of overlapping of gene segments and CGIs. Results of simulations with different "fixed" elements (see Methods) are also included. [file 1471-2164-11-48-S4.ZIP › result_exonspag_length/last_intron_coding_exon_200bp_3.txt.hist]

left	right	value	probability>=
16635.6900004579	16799.5691505335	2	1.0
16799.5691505335	16963.4483006091	0	0.9998
16963.4483006091	17127.3274506847	0	0.9998
17127.3274506847	17291.2066007603	1	0.9998
17291.2066007603	17455.0857508359	2	0.9997
17455.0857508359	17618.9649009115	3	0.9995
17618.9649009115	17782.8440509871	1	0.9992
17782.8440509871	17946.7232010627	7	0.9991
17946.7232010627	18110.6023511383	5	0.9984
18110.6023511383	18274.4815012139	9	0.9979
18274.4815012139	18438.3606512895	6	0.997
18438.3606512895	18602.2398013651	10	0.9964
18602.2398013651	18766.1189514407	6	0.9954
18766.1189514407	18929.9981015163	24	0.9948
18929.9981015163	19093.8772515919	18	0.9924
19093.8772515919	19257.7564016675	26	0.9906
19257.7564016675	19421.6355517431	31	0.988
19421.6355517431	19585.5147018187	37	0.9849
19585.5147018187	19749.3938518943	42	0.9812
19749.3938518943	19913.2730019699	44	0.977
19913.2730019699	20077.1521520455	49	0.9726
20077.1521520455	20241.0313021211	57	0.9677
20241.0313021211	20404.9104521967	65	0.962
20404.9104521967	20568.7896022723	75	0.9555
20568.7896022723	20732.6687523479	93	0.948
20732.6687523479	20896.5479024235	96	0.9387
20896.5479024235	21060.4270524991	110	0.9291
21060.4270524991	21224.3062025747	154	0.9181
21224.3062025747	21388.1853526503	141	0.9027
21388.1853526503	21552.0645027259	177	0.8886
21552.0645027259	21715.9436528014	193	0.8709
21715.9436528014	21879.822802877	189	0.8516
21879.822802877	22043.7019529526	185	0.8327
22043.7019529526	22207.5811030282	197	0.8142
22207.5811030282	22371.4602531038	207	0.7945
22371.4602531038	22535.3394031794	218	0.7738
22535.3394031794	22699.218553255	241	0.752
22699.218553255	22863.0977033306	268	0.7279
22863.0977033306	23026.9768534062	255	0.7011
23026.9768534062	23190.8560034818	282	0.6756
23190.8560034818	23354.7351535574	268	0.6474
23354.7351535574	23518.614303633	301	0.6206
23518.614303633	23682.4934537086	280	0.5905
23682.4934537086	23846.3726037842	303	0.5625
23846.3726037842	24010.2517538598	318	0.5322
24010.2517538598	24174.1309039354	300	0.5004
24174.1309039354	24338.010054011	276	0.4704
24338.010054011	24501.8892040866	299	0.4428
24501.8892040866	24665.7683541622	273	0.4129
24665.7683541622	24829.6475042378	274	0.3856
24829.6475042378	24993.5266543134	277	0.3582
24993.5266543134	25157.405804389	244	0.3305
25157.405804389	25321.2849544646	255	0.3061
25321.2849544646	25485.1641045402	258	0.2806
25485.1641045402	25649.0432546158	242	0.2548
25649.0432546158	25812.9224046914	220	0.2306
25812.9224046914	25976.801554767	183	0.2086
25976.801554767	26140.6807048426	214	0.1903
26140.6807048426	26304.5598549182	182	0.1689
26304.5598549182	26468.4390049938	155	0.1507
26468.4390049938	26632.3181550694	147	0.1352
26632.3181550694	26796.197305145	139	0.1205
26796.197305145	26960.0764552206	138	0.1066
26960.0764552206	27123.9556052962	115	0.0928
27123.9556052962	27287.8347553718	112	0.0813
27287.8347553718	27451.7139054474	94	0.0701
27451.7139054474	27615.593055523	77	0.0607
27615.593055523	27779.4722055986	83	0.053
27779.4722055986	27943.3513556742	66	0.0447
27943.3513556742	28107.2305057498	57	0.0381
28107.2305057498	28271.1096558253	45	0.0324
28271.1096558253	28434.9888059009	44	0.0279
28434.9888059009	28598.8679559765	46	0.0235
28598.8679559765	28762.7471060521	31	0.0189
28762.7471060521	28926.6262561277	33	0.0158
28926.6262561277	29090.5054062033	17	0.0125
29090.5054062033	29254.3845562789	12	0.0108
29254.3845562789	29418.2637063545	21	0.0096
29418.2637063545	29582.1428564301	16	0.0075
29582.1428564301	29746.0220065057	14	0.0059
29746.0220065057	29909.9011565813	7	0.0045
29909.9011565813	30073.7803066569	8	0.0038
30073.7803066569	30237.6594567325	4	0.003
30237.6594567325	30401.5386068081	4	0.0026
30401.5386068081	30565.4177568837	2	0.0022
30565.4177568837	30729.2969069593	1	0.002
30729.2969069593	30893.1760570349	5	0.0019
30893.1760570349	31057.0552071105	1	0.0014
31057.0552071105	31220.9343571861	1	0.0013
31220.9343571861	31384.8135072617	3	0.0012
31384.8135072617	31548.6926573373	4	0.0009
31548.6926573373	31712.5718074129	0	0.0005
31712.5718074129	31876.4509574885	2	0.0005
31876.4509574885	32040.3301075641	0	0.0003
32040.3301075641	32204.2092576397	0	0.0003
32204.2092576397	32368.0884077153	1	0.0003
32368.0884077153	32531.9675577909	0	0.0002
32531.9675577909	32695.8467078665	0	0.0002
32695.8467078665	32859.7258579421	1	0.0002
32859.7258579421	33023.6050080177	1	0.0001
